# Supplementary material for: Prenatal methadone exposure selectively alters protein expression in primary motor cortex: Implications for synaptic function
Source: Front Pharmacol. 2023 Feb 1;14:1124108. doi: 10.3389/fphar.2023.1124108 (PMC9928955; doi:10.3389/fphar.2023.1124108)
Supplement: Supplementary file 1 [file DataSheet7.xlsx]

## Sheet: DLS Proteins
Checked	Sum PEP Score	Protein FDR Confidence: Combined	Exp. q-value: Combined	Master	Accession	Gene ID	Description	Abundance Ratio: (PME, DLS) / (PSE, DLS)	Abundance Ratio (log2): (PME, DLS) / (PSE, DLS)	Abundance Ratio P-Value: (PME, DLS) / (PSE, DLS)	Abundances (Grouped): PME, DLS	Abundances (Grouped): PSE, DLS	Abundances (Grouped) CV [%]: PME, DLS	Abundances (Grouped) CV [%]: PSE, DLS	# Unique Peptides	# Protein Groups	# PSMs	Abundance: F5: 126, Sample, M, PME, DLS	Abundance: F5: 127N, Sample, F, PME, DLS	Abundance: F5: 127C, Sample, M, PME, DLS	Abundance: F5: 128N, Sample, M, PME, DLS	Abundance: F5: 128C, Sample, F, PME, DLS	Abundance: F5: 130N, Sample, F, PME, DLS	Abundance: F5: 132C, Sample, M, PME, DLS	Abundance: F5: 133N, Sample, F, PME, DLS	Abundance: F5: 129N, Sample, F, PSE, DLS	Abundance: F5: 129C, Sample, F, PSE, DLS	Abundance: F5: 130C, Sample, M, PSE, DLS	Abundance: F5: 131N, Sample, M, PSE, DLS	Abundance: F5: 131C, Sample, M, PSE, DLS	Abundance: F5: 132N, Sample, F, PSE, DLS	Abundance: F5: 133C, Sample, M, PSE, DLS	Abundance: F5: 134N, Sample, F, PSE, DLS
FALSE	3.282	High	0.005	Master Protein	Q80XY1		Lipid phosphate phosphatase 1 (Fragment) OS=Mus musculus OX=10090 PE=4 SV=1	1.822	0.87	0.00413134	10.4	5.7	42.71	28.16	1	1	3	9.6	17.7	15.1	9.1	6.3	8.7	8.4	5.7	5.4	5.2	5.6	3	10.2	3.4	5.6	4.8
FALSE	372.015	High	0	Master Protein	P62737	Acta2	Actin, aortic smooth muscle OS=Mus musculus OX=10090 GN=Acta2 PE=1 SV=1	1.548	0.63	0.0343972	860	555.5	91.1	17.63	3	1	1121	660.4	694.8	756.8	693	896.3	749.9	3707.1	555.8	519.7	443.7	524.6	346.1	722.3	507.2	560.6	441.2
FALSE	33.948	High	0	Master Protein	Q6ZWY3	Rps27l	40S ribosomal protein S27-like OS=Mus musculus OX=10090 GN=Rps27l PE=1 SV=3	1.529	0.61	0.0318556	73.4	48	49.07	4.47	1	1	15	99	130.7	112.4	77.3	46.4	46.5	53.4	31.5	44.7	41.6	50.6	25.4	48.4	34.2	47.4	37.9
FALSE	72.085	High	0	Master Protein	Q54AH9	Hbb-b2	Beta-2-globin (Fragment) OS=Mus musculus OX=10090 GN=Hbb-b2 PE=2 SV=1	1.491	0.58	0.0467716	2432.3	1631	50.85	9.07	2	1	101	2944.6	4657.8	2756.4	2375.5	1499.2	1337.1	1904.8	1092.5	1407.1	1444.7	1750.3	750.8	1778.8	1151.6	1665.6	1231.4
FALSE	1.751	Medium	0.033	Master Protein	Q61329	Zfhx3	Zinc finger homeobox protein 3 OS=Mus musculus OX=10090 GN=Zfhx3 PE=1 SV=1	1.484	0.57	0.040458	105.5	71.1	70.25	19.96	1	1	4	217.6	301.4	194.5	116.3	77.4	62.4	62.7	41.6	73.4	79.5	76.7	25	72.1	36.7	67.3	47.3
FALSE	7.228	High	0	Master Protein	Q542I7	Lamtor3	Late endosomal/lysosomal adaptor and MAPK and MTOR activator 3 OS=Mus musculus OX=10090 GN=Lamtor3 PE=1 SV=1	1.428	0.51	0.0144153	12.8	9	33.87	24.23	2	1	2	17.6	10.9	18.7	13.9	8.3	10.9	9.3	8	7	6.5	11.9	3.3	8.7	8.3	8.9	8.1
FALSE	393.599	High	0	Master Protein	P97427	Crmp1	Dihydropyrimidinase-related protein 1 OS=Mus musculus OX=10090 GN=Crmp1 PE=1 SV=1	1.421	0.51	0.0388182	722.1	508.1	49.25	5.33	2	1	489	1002.1	1331.8	1168.2	776.7	459.3	465	513.4	362.7	453.5	455.8	507.3	246.9	537.2	337.1	522.2	432.1
FALSE	5.257	High	0.001	Master Protein	A0A023J5X8	ND2	NADH-ubiquinone oxidoreductase chain 2 OS=Mus musculus musculus OX=39442 GN=ND2 PE=3 SV=1	1.354	0.44	0.0130069	178.4	131.8	20.72	11.81	1	1	6	179.1	182.7	184.9	173.4	145.1	117.7	149.6	96.9	122.3	116.9	116.2	86.2	144.6	79.7	134	115.7
FALSE	4.801	High	0.001	Master Protein	Q3UQV5	Kbtbd8	Kelch repeat and BTB domain-containing protein 8 OS=Mus musculus OX=10090 GN=Kbtbd8 PE=2 SV=1	1.336	0.42	0.0020607	22.6	16.9	14.76	10.59	2	1	2	22.7	19.3	23	15.9	16.7	19.2	23	15.2	15.9	17.2	18.8	8.3	16.3	9.4	19.7	13.7
FALSE	17.391	High	0	Master Protein	Q6P8K4	AW551984	AW551984 protein OS=Mus musculus OX=10090 GN=AW551984 PE=2 SV=1	1.337	0.42	0.0121078	22.2	16.6	12.9	18.79	3	1	6	16.4	20.6	17.1	21.1	17.6	19.6	20.9	16.3	16.1	10.8	23	8.5	19.3	10.7	17.1	13.1
FALSE	13.365	High	0	Master Protein	Q91Y02	Pcdhb18	Protocadherin beta-18 OS=Mus musculus OX=10090 GN=Pcdhb18 PE=2 SV=1	1.328	0.41	0.0322795	19.6	14.8	9.45	21.99	2	1	3	15	17.8	15.1	16.8	16.5	17.8	17.7	14.9	12.9	12.8	19.3	6.8	19.9	10.2	10.8	15.1
FALSE	1.359	Low	0.072	Master Protein	Q6ZZB3	H2Aa	MHC class II antigen (Fragment) OS=Mus musculus OX=10090 GN=H2Aa PE=4 SV=1	1.328	0.41	0.0345378	63.6	47.9	34.3	13.96	1	1	2	74.7	86.8	73.7	63.3	51.7	34.5	45.9	33.3	50.3	43.8	51	21.4	47	21.9	47.4	37.1
FALSE	36.863	High	0	Master Protein	Q9D1K7		UPF0687 protein C20orf27 homolog OS=Mus musculus OX=10090 PE=1 SV=3	1.32	0.4	0.0456006	506.9	384	46.38	4.76	8	1	17	606.1	900.4	842.4	512.8	370.4	352	355.9	266.5	350.6	345.8	387.8	182.8	397.9	249.7	385.6	319.1
FALSE	308.68	High	0	Master Protein	A0A1C7ZN10	Myo18a	Unconventional myosin-XVIIIa OS=Mus musculus OX=10090 GN=Myo18a PE=1 SV=1	1.307	0.39	0.0480947	11	8.4	20.4	28.22	1	1	162	10.4	7.7	9.3	10.1	6.1	9.4	10.7	6.1	8.3	8.3	6	2	9.7	3.9	8	7.2
FALSE	3.8	High	0.003	Master Protein	Q0P5X1	Lrriq1	Leucine-rich repeat and IQ domain-containing protein 1 OS=Mus musculus OX=10090 GN=Lrriq1 PE=2 SV=2	1.305	0.38	0.0180914	214.6	164.5	26.64	17.06	1	1	2	194.5	136.1	165.1	187.9	168.1	183.1	210.1	259.9	142.6	167.9	169.4	70.5	115.8	121	159.6	168.8
FALSE	20.836	High	0	Master Protein	Q61324	Arnt2	Aryl hydrocarbon receptor nuclear translocator 2 OS=Mus musculus OX=10090 GN=Arnt2 PE=1 SV=2	1.286	0.36	0.0141208	32	24.9	3.65	16.18	5	1	7	26.7	27.7	27.5	26.7	31.3	27	30.7	22.7	23.2	21.7	25.2	14.5	31.8	15.1	33.9	19.6
FALSE	6.912	High	0	Master Protein	Q3U181	Panx1	Pannexin OS=Mus musculus OX=10090 GN=Panx1 PE=2 SV=1	1.277	0.35	0.00507794	34.5	27	7.71	16.5	2	1	3	28.1	30.1	28.6	30	38	27.9	29.1	26.3	23.3	22.6	21.6	12.2	28.1	23	31.4	25
FALSE	7.554	High	0	Master Protein	F6THK7	Irak1	Interleukin-1 receptor-associated kinase 1 (Fragment) OS=Mus musculus OX=10090 GN=Irak1 PE=1 SV=1	1.271	0.35	0.0109887	21.1	16.6	18.44	7.18	1	1	3	17.1	23.5	14.3	13.7	24.4	19.1	18.6	16.9	15	14	17.9	8.5	17.1	11.2	15.5	15.3
FALSE	3.861	High	0.003	Master Protein	B2RXX7	Nhs	Nhs protein OS=Mus musculus OX=10090 GN=Nhs PE=2 SV=1	1.277	0.35	0.0242449	12.3	9.6	16.09	17.42	2	1	2	12.4	10.6	11.5	7.4	11.8	8.8	9.6	10.8	7.2	8	7.7	6.5	10.6	6.2	10.6	8.2
FALSE	75.547	High	0	Master Protein	Q8K2C6	Sirt5	NAD-dependent protein deacylase sirtuin-5, mitochondrial OS=Mus musculus OX=10090 GN=Sirt5 PE=1 SV=1	1.277	0.35	0.028887	697.3	546.2	25.01	5.28	13	1	25	733.2	819.3	801.4	673.7	522.9	471.5	557.9	418.9	495.7	483.4	567	288.8	589.4	349.6	539.7	461.5
FALSE	206.41	High	0	Master Protein	A0A589M675	Shank3	SH3 and multiple ankyrin repeat domains protein 3 (Fragment) OS=Mus musculus OX=10090 GN=Shank3 PE=1 SV=1	1.269	0.34	0.0180603	12.9	10.2	13.59	16.39	1	1	114	9.5	12.4	10.8	10.8	10.7	11.6	13.5	7.8	9.9	10.9	7.8	4.5	12.5	6.8	10	8.3
FALSE	6.163	High	0.001	Master Protein	Q545U2	Timm17a	Mitochondrial import inner membrane translocase subunit TIM17 OS=Mus musculus OX=10090 GN=Timm17a PE=1 SV=1	1.269	0.34	0.0228691	82.8	65.2	17.02	19.73	2	1	4	98.8	79.9	74.5	75.2	71.7	66.9	58.5	58.1	50.5	53.3	56.4	48.8	55.7	47.9	73	59.7
FALSE	7.199	High	0	Master Protein	Q9JM73	Srf	Serum response factor OS=Mus musculus OX=10090 GN=Srf PE=1 SV=1	1.264	0.34	0.0273461	18.8	14.9	16.11	9.96	1	1	2	14.1	16.8	16.9	12.3	17.7	11.4	18.2	16	15.2	14.2	16.9	6.4	13.7	10.3	14	11.6
FALSE	1.349	Low	0.073	Master Protein	P15806	Tcf3	Transcription factor E2-alpha OS=Mus musculus OX=10090 GN=Tcf3 PE=1 SV=2	1.27	0.34	0.0279711	36.9	29.1	13.52	8.63	1	1	1	36.8	22.8	32.6	25.8	38.3	26.8	34.6	27.1	27.1	26.2	34.6	16	28	18.2	33.7	23.5
FALSE	36.529	High	0	Master Protein	Q8BXR1	Slc7a14	Probable cationic amino acid transporter OS=Mus musculus OX=10090 GN=Slc7a14 PE=1 SV=1	1.256	0.33	0.00526864	327.6	260.9	16.94	4.95	10	1	29	333.2	327.9	339.3	306.3	260.7	236.3	271	209.2	229	241	262.5	123.2	263.5	171.8	264.4	209.7
FALSE	30.958	High	0	Master Protein	Q9D0R8	Lsm12	Protein LSM12 homolog OS=Mus musculus OX=10090 GN=Lsm12 PE=1 SV=1	1.245	0.32	0.00743056	225.6	181.2	13.6	6.86	7	1	17	236	205.6	203.1	184.4	177.2	154.2	184.3	167.8	156.8	174	166.9	104.3	169.3	114.7	186.2	156.2
FALSE	1.325	Low	0.076	Master Protein	Q8C8W0	Gm4793	Uncharacterized protein OS=Mus musculus OX=10090 GN=Gm4793 PE=2 SV=1	1.245	0.32	0.0143326	33.2	26.7	14.7	15.45	1	1	1	30.8	35.4	23.1	26.6	29.8	26.4	35.7	28.7	24.4	29.3	33.2	14.3	21.3	15.7	25	26.3
FALSE	7.77	High	0	Master Protein	Q9QY73	Tmem59	Transmembrane protein 59 OS=Mus musculus OX=10090 GN=Tmem59 PE=1 SV=2	1.249	0.32	0.0367258	22.9	18.3	18.53	11.77	1	1	1	26.4	18.9	21.7	20.2	23	14.8	18.3	12.7	20.8	16	20.8	8.1	18.2	12.5	16.8	14
FALSE	9.715	High	0	Master Protein	Q9D1F0	Rtl8b	CAAX box 1 homolog A (Human) OS=Mus musculus OX=10090 GN=Rtl8b PE=1 SV=1	1.244	0.32	0.0418602	9.1	7.3	23.12	18.8	1	1	4	7.9	8.1	10.2	6.1	6.6	10.7	9.2	5.4	5.2	8	8	3.1	6.5	5.5	6.1	7.2
FALSE	4.527	High	0.002	Master Protein	Q8BVF2	Pdcl3	Phosducin-like protein 3 OS=Mus musculus OX=10090 GN=Pdcl3 PE=1 SV=1	1.242	0.31	0.00125534	66.8	53.7	10.46	7.21	2	1	5	65	56.1	62.5	56	55.3	50	52.8	49.7	44.2	51.3	55.5	26.5	53.7	38.8	52	42.5
FALSE	5.077	High	0.001	Master Protein	Q3UCR6		Uncharacterized protein OS=Mus musculus OX=10090 PE=2 SV=1	1.238	0.31	0.0298872	28.1	22.7	24.51	23.61	2	1	4	26	32.4	33	17.8	35.2	23.6	24.5	14.7	20.2	21.8	28.6	13.6	25	12.2	15.6	12.1
FALSE	12.61	High	0	Master Protein	Q924Z4	Cers2	Ceramide synthase 2 OS=Mus musculus OX=10090 GN=Cers2 PE=1 SV=1	1.233	0.3	0.00361333	108.6	88.1	13.08	11.07	3	1	6	124.1	95.7	84.6	90.5	106.2	93.4	85.9	69.6	93.7	87.7	93	39.6	75.3	51.6	95.9	68.5
FALSE	13.348	High	0	Master Protein	Q9CQ25	Mzt2	Mitotic-spindle organizing protein 2 OS=Mus musculus OX=10090 GN=Mzt2 PE=1 SV=1	1.227	0.3	0.0123949	13.9	11.3	13	23.43	2	1	2	16	11.4	11.6	10	15.3	10.8	13.3	11.9	8.3	8.2	13.4	7.2	11.8	4.3	11.8	9
FALSE	4.756	High	0.001	Master Protein	Q8R2M2	Dnttip2	Deoxynucleotidyltransferase terminal-interacting protein 2 OS=Mus musculus OX=10090 GN=Dnttip2 PE=1 SV=1	1.219	0.29	0.0364308	11	9	17.72	22	2	1	3	9.1	8	11.9	11.9	11.6	8.2	12.4	7.6	11.3	5.6	9.5	3.8	8.3	7.7	8.4	8.5
FALSE	4.92	High	0.001	Master Protein	E9QNK5	Crhr2	Corticotropin-releasing factor receptor 2 OS=Mus musculus OX=10090 GN=Crhr2 PE=3 SV=1	1.222	0.29	0.0394699	29.2	23.9	8.85	16.36	1	1	1	22.4	25.2	25.2	23.7	31.3	26.2	25.8	18.5	18.1	22.1	20.9	12.2	28.3	19.3	28.7	17.9
FALSE	22.711	High	0	Master Protein	E9Q4K7	Kif13b	Kinesin family member 13B OS=Mus musculus OX=10090 GN=Kif13b PE=1 SV=1	1.218	0.28	0.00445048	72.1	59.2	7.32	12.42	7	1	9	65.1	61.7	71.1	61.2	68.1	61.7	64.3	48.2	68.5	57.3	70.3	29.9	55.9	35.3	60.2	42.3
FALSE	145.244	High	0	Master Protein	B2RXT5	Gpi1	Glucose-6-phosphate isomerase OS=Mus musculus OX=10090 GN=Gpi1 PE=2 SV=1	1.217	0.28	0.0108948	41.1	33.8	8.42	15.59	1	1	191	35	38.4	35.7	34.6	39.7	30.3	39.8	26.7	32.5	30.6	43.5	16.7	32.4	16.3	34.8	25.4
FALSE	4.602	High	0.002	Master Protein	B2RVL6	Zcchc24	Zinc finger CCHC domain-containing protein 24 OS=Mus musculus OX=10090 GN=Zcchc24 PE=1 SV=1	1.203	0.27	0.00724487	29.6	24.6	14	11.48	2	1	2	33.2	21.1	30.2	25.9	26.8	24.4	28.6	19.4	22.8	19.7	28.6	10.3	25.6	16.5	24.4	21.7
FALSE	18.884	High	0	Master Protein	O89103	Cd93	Complement component C1q receptor OS=Mus musculus OX=10090 GN=Cd93 PE=1 SV=1	1.207	0.27	0.0161623	37.1	30.8	7.34	15.37	4	1	4	38.3	29	30.8	32.8	38	32.2	34	25.5	32.1	25.6	29.8	21.6	34.3	17.6	28.2	26.1
FALSE	22.226	High	0	Master Protein	Q8BGH7	Cdc42se2	CDC42 small effector protein 2 OS=Mus musculus OX=10090 GN=Cdc42se2 PE=1 SV=1	1.21	0.27	0.0254492	102.7	84.9	11.56	9.52	1	1	8	91.9	91	88.9	92.8	96.6	63.4	96.7	71.9	69.1	76.4	98.9	50.5	78.7	55.2	85.4	72.4
FALSE	2.268	Medium	0.015	Master Protein	Q7TS74	Ckap2l	Cytoskeleton-associated protein 2-like OS=Mus musculus OX=10090 GN=Ckap2l PE=1 SV=1	1.207	0.27	0.0281318	37.1	30.7	8.53	14.3	1	1	1	34.1	26.1	32.2	27.4	37.7	28.2	36.6	27	28.8	27.3	21	18.8	29.4	20.5	33.8	26.6
FALSE	1.664	Medium	0.038	Master Protein	A0A0R4J0I4	Chtf18	Chromosome transmission fidelity protein 18 homolog OS=Mus musculus OX=10090 GN=Chtf18 PE=1 SV=1	1.209	0.27	0.0376295	125.9	104.1	13.65	22.65	1	1	3	102.2	101.8	99	106.5	120.4	143.5	125	104.6	102.9	106.9	156.3	48.8	113	58.1	78	81.8
FALSE	1.684	Medium	0.036	Master Protein	Q811D2	Ankrd26	Ankyrin repeat domain-containing protein 26 OS=Mus musculus OX=10090 GN=Ankrd26 PE=1 SV=2	1.194	0.26	0.0112131	70.2	58.7	21.32	8.51	1	1	1	77.8	89	69.7	60.8	60.3	56.9	55.9	44.7	58.9	50	52.8	25.4	60.4	38.9	58.9	49.3
FALSE	16.277	High	0	Master Protein	Q9D8B4	Ndufa11	NADH dehydrogenase [ubiquinone] 1 alpha subcomplex subunit 11 OS=Mus musculus OX=10090 GN=Ndufa11 PE=1 SV=2	1.198	0.26	0.0327571	118.9	99.3	23.12	10.97	3	1	5	114.2	157.8	133.6	110.9	106.4	83.9	104.2	79.8	94.1	89.4	98.2	62.3	112.9	61.4	106.9	72.1
FALSE	68.873	High	0	Master Protein	A0A1W2P750	Ppp1r12a	Protein phosphatase 1 regulatory subunit 12A (Fragment) OS=Mus musculus OX=10090 GN=Ppp1r12a PE=1 SV=1	1.194	0.26	0.0407599	16.4	13.7	14.98	15.33	1	1	41	16.3	11.4	15	15.4	12.3	15.7	14.2	10.7	14	10	15.7	5.1	14.7	8.9	13.2	11.6
FALSE	11.517	High	0	Master Protein	A6H6S8	Bag4	BCL2-associated athanogene 4 OS=Mus musculus OX=10090 GN=Bag4 PE=1 SV=1	1.192	0.25	0.000259045	47	39.4	6	9.01	3	1	4	46.5	40.4	39.4	39.9	43	38.2	44.9	31.8	34.1	36.6	41.2	21.8	39.7	25.5	32.5	28.7
FALSE	9.25	High	0	Master Protein	A0A023J6D3	COX3	Cytochrome c oxidase subunit 3 OS=Mus musculus musculus OX=39442 GN=COX3 PE=3 SV=1	1.187	0.25	0.0397475	454.9	383.2	25.61	7.3	2	1	9	444.1	585.3	533.6	464.3	356.3	360.2	361	274.3	379.7	332.7	331	211.9	348.9	272.7	367.7	328.4
FALSE	10.383	High	0	Master Protein	A0A1B0GR51	Rnf170	E3 ubiquitin-protein ligase RNF170 (Fragment) OS=Mus musculus OX=10090 GN=Rnf170 PE=1 SV=1	1.18	0.24	0.0113845	133.6	113.2	10.19	5.88	4	1	5	127.5	110.6	122.2	108.2	100.9	103.2	129.1	100.4	100.1	105.2	114	58.7	103.5	73	116.6	104.9
FALSE	2.197	Medium	0.016	Master Protein	Q504P2	Clec12a	C-type lectin domain family 12 member A OS=Mus musculus OX=10090 GN=Clec12a PE=2 SV=1	1.181	0.24	0.0223097	40.8	34.5	13.47	8.4	1	1	1	44.6	36.9	34.5	27.8	41.1	27.6	38.3	28.5	34.2	29.8	37.6	16.1	30.7	25.1	36.3	25.8
FALSE	2.262	Medium	0.015	Master Protein	Q9CPW5	Ssr2	Translocon-associated protein subunit beta OS=Mus musculus OX=10090 GN=Ssr2 PE=1 SV=1	1.181	0.24	0.0239901	185.6	157.3	8.7	11.62	1	1	2	174.9	166.1	168.3	141.8	193	142.7	165.8	115.6	148.4	154.8	174.8	76.1	185.3	90	157.3	120.6
FALSE	33.206	High	0	Master Protein	Q8BVI5	Stx16	Syntaxin-16 OS=Mus musculus OX=10090 GN=Stx16 PE=1 SV=3	1.18	0.24	0.0273818	701	593.9	16.09	3.82	10	1	20	693	716.8	716.2	627.7	550.2	531.7	598.7	437.4	542.8	510.4	610.4	311.2	602.2	378.6	592.2	505.1
FALSE	20.689	High	0	Master Protein	Q71FD7	Fblim1	Filamin-binding LIM protein 1 OS=Mus musculus OX=10090 GN=Fblim1 PE=1 SV=2	1.181	0.24	0.0474956	29.9	25.3	21.49	19.13	6	1	8	21.4	22.7	21.4	23.7	31.8	26.4	38.9	29.8	25.6	20.5	27.9	7.6	23.7	16.2	25.9	25
FALSE	5.051	High	0.001	Master Protein	Q66JV3	Xylb	Xylulose kinase (Fragment) OS=Mus musculus OX=10090 GN=Xylb PE=2 SV=1	1.172	0.23	0.00885509	29.3	25	11.46	13.57	2	1	2	23.4	25	23.8	26.7	23.9	26.2	32.2	21.5	18.5	22.8	25.1	14.7	23.9	13.1	22.6	23
FALSE	13.187	High	0	Master Protein	Q91WD4		UPF0415 protein C7orf25 homolog OS=Mus musculus OX=10090 PE=2 SV=1	1.176	0.23	0.0148048	69.1	58.8	10.06	10.95	4	1	11	65.4	64.8	66.6	63.5	61.3	55	61.4	45.4	55.4	53.1	63.7	26.1	59.3	39	73.5	47.7
FALSE	3.731	High	0.004	Master Protein	Q9JL61	Rfx5	DNA-binding protein Rfx5 OS=Mus musculus OX=10090 GN=Rfx5 PE=1 SV=2	1.177	0.23	0.0287964	15	12.7	13.79	18.14	1	1	1	17	11.3	14.7	10.4	14.3	14.7	14.3	10.5	12.9	11.1	13.2	8	10.6	6.4	10.5	13.3
FALSE	1.601	Medium	0.044	Master Protein	Q8BI55	Dyrk4	Dual specificity tyrosine-phosphorylation-regulated kinase 4 OS=Mus musculus OX=10090 GN=Dyrk4 PE=2 SV=1	1.164	0.22	0.00703227	19.7	16.9	11.61	12.57	1	1	1	16.4	18.8	21	16.6	17.6	16.2	18	16.5	16.7	13.4	16.2	8	18	9.6	20.6	14.7
FALSE	3.232	High	0.005	Master Protein	Q8VEU0	Olfr780	Olfactory receptor OS=Mus musculus OX=10090 GN=Olfr780 PE=2 SV=1	1.162	0.22	0.0147685	242.4	208.6	9.83	6.74	1	1	4	207.8	201.1	220.5	230.8	206	211.3	233.1	157.3	209.3	177.5	205.1	108.1	192.9	157.8	210.3	187.3
FALSE	2.618	High	0.009	Master Protein	Q9D659	Vsir	V-type immunoglobulin domain-containing suppressor of T-cell activation OS=Mus musculus OX=10090 GN=Vsir PE=1 SV=2	1.163	0.22	0.0156581	37.9	32.6	9.9	8.38	1	1	1	33.7	31.3	35.6	33.6	35.9	25.3	36.7	28.5	29.7	25.9	30.8	16.9	33.1	21.7	35.5	30.6
FALSE	5.271	High	0.001	Master Protein	Q9DC37	Mfsd1	Major facilitator superfamily domain-containing protein 1 OS=Mus musculus OX=10090 GN=Mfsd1 PE=1 SV=1	1.163	0.22	0.0265784	79.1	68.1	9.62	10.2	1	1	1	78.2	54.4	68.3	69.6	71.5	63.8	72.8	63	63.5	62.4	61.4	38.4	63.3	40	74.6	66.9
FALSE	20	High	0	Master Protein	A0A0R4J1J1	Pnkd	Probable hydrolase PNKD OS=Mus musculus OX=10090 GN=Pnkd PE=1 SV=1	1.163	0.22	0.0300006	100.1	86.1	14.27	6.83	2	1	16	93.8	103.7	99.3	93.9	95	73	81.9	64.9	85.1	90.4	86.2	44.7	79.9	53.4	85.9	75.3
FALSE	6.923	High	0	Master Protein	B6CI26	Slc25a21	Mitochondrial 2-oxodicarboxylate carrier OS=Mus musculus OX=10090 GN=Slc25a21 PE=1 SV=1	1.162	0.22	0.0359441	60	51.7	16.21	7.69	2	1	2	57.3	56	40.9	54.6	54.3	48.6	73.4	38.6	44.6	50.3	52.8	28.8	55	33.2	50.5	38.1
FALSE	9.218	High	0	Master Protein	Q91VJ2	Cavin3	Caveolae-associated protein 3 OS=Mus musculus OX=10090 GN=Cavin3 PE=1 SV=1	1.167	0.22	0.0419905	62.1	53.2	27.96	7.98	3	1	4	51.1	52.5	50.5	49.8	65	53.1	107.8	53.7	50.5	47.6	52.9	26.2	56.8	42.3	52.9	46.4
FALSE	4.808	High	0.001	Master Protein	Q8CC25	Zbtb21	Uncharacterized protein OS=Mus musculus OX=10090 GN=Zbtb21 PE=2 SV=1	1.16	0.21	0.00857219	74.8	64.5	12.33	7.76	2	1	3	84.6	65.6	67.8	62.7	69	56	60	54.3	58.9	56.9	68.5	34.6	54.9	46.4	56.7	54.9
FALSE	1.881	Medium	0.025	Master Protein	Q9ERQ8	Ca7	Carbonic anhydrase 7 OS=Mus musculus OX=10090 GN=Ca7 PE=1 SV=2	1.159	0.21	0.00627928	106.7	92.1	9.69	7.06	1	1	2	104.7	101.5	97.8	92.5	99.5	81	92.9	69.1	94.3	81.4	97.8	51.7	90.1	58.4	90.3	66.2
FALSE	183.284	High	0	Master Protein	S4R2D6	Ank2	Ankyrin-2 OS=Mus musculus OX=10090 GN=Ank2 PE=1 SV=1	1.157	0.21	0.00640114	87.2	75.4	9.68	7.63	2	1	92	78.9	83.6	85.6	75.8	80.6	65.5	74.6	64.4	66	73.9	80.7	37.3	73.5	47.2	86	61
FALSE	48.252	High	0	Master Protein	Q3U5K7	Cst3	Cystatin domain-containing protein (Fragment) OS=Mus musculus OX=10090 GN=Cst3 PE=2 SV=1	1.157	0.21	0.01156	1707.4	1475.8	12.75	3.07	8	1	44	1659.1	1730.3	1597.1	1577.9	1422	1357.9	1452.1	1123.3	1379.1	1348.7	1385.4	796.8	1444	953.3	1450.6	1236.8
FALSE	22.682	High	0	Master Protein	Q3UYK3	Tbc1d9	TBC1 domain family member 9 OS=Mus musculus OX=10090 GN=Tbc1d9 PE=2 SV=2	1.16	0.21	0.0168859	66.3	57.1	9.55	7.62	5	1	8	64.7	62.5	58.9	52.6	65.4	56.3	52.9	41.9	56	52.3	67.1	31.7	50.3	37.4	55.9	45.5
FALSE	1.495	Low	0.054	Master Protein	Q497H0	Zfand3	AN1-type zinc finger protein 3 OS=Mus musculus OX=10090 GN=Zfand3 PE=2 SV=1	1.158	0.21	0.0173845	15.3	13.2	15.49	12.94	1	1	1	13.5	17.7	11.9	11.1	15.4	15.5	15.1	10.7	11.1	9.5	13	7.4	13.9	10.6	12.4	10.9
FALSE	37.717	High	0	Master Protein	Q3UBE4	Sdcbp	Uncharacterized protein OS=Mus musculus OX=10090 GN=Sdcbp PE=2 SV=1	1.154	0.21	0.0192617	592.2	513.2	9.83	4.39	6	1	19	588.8	500.9	550.5	487.4	474	449.7	523.9	447.7	479.4	476.7	503.5	261.9	475	343.8	548.8	458.2
FALSE	117.605	High	0	Master Protein	A0A0R4J2A6	Anks1b	Ankyrin repeat and sterile alpha motif domain-containing protein 1B OS=Mus musculus OX=10090 GN=Anks1b PE=1 SV=1	1.158	0.21	0.0360315	251.9	217.5	21.66	8.12	1	1	134	249.2	300.4	301.8	237.5	226.5	186.8	207.9	159.3	186.6	194	235.7	100	231.2	143.4	218.9	191.5
FALSE	2.445	Medium	0.012	Master Protein	Q9EQM6	Dgcr8	Microprocessor complex subunit DGCR8 OS=Mus musculus OX=10090 GN=Dgcr8 PE=1 SV=2	1.16	0.21	0.0337573	64.8	55.8	14.51	11.12	1	1	1	68.3	71	59.4	55.9	60.4	48.2	57.4	41.4	58	50.9	55.3	27.6	57.1	31.4	68.8	45.3
FALSE	8.999	High	0	Master Protein	Q8BH70	Fbxl4	F-box/LRR-repeat protein 4 OS=Mus musculus OX=10090 GN=Fbxl4 PE=1 SV=1	1.158	0.21	0.0351545	113.9	98.4	6.83	13.39	3	1	3	102.1	95.6	100.3	99.1	113	91.5	89.2	85.4	82.6	91	86.4	63.7	83.2	63.8	100.7	94.6
FALSE	13.748	High	0	Master Protein	Q3UYF4	Podxl	Podocalyxin (Fragment) OS=Mus musculus OX=10090 GN=Podxl PE=2 SV=1	1.154	0.21	0.037656	92.8	80.4	10.33	10.11	2	1	5	84	87.1	79	71.1	101.9	84.8	73.9	59.3	83.2	66.8	81.8	39.5	92	52.3	88.8	59.6
FALSE	46.141	High	0	Master Protein	Q80U57	Rims3	Regulating synaptic membrane exocytosis protein 3 OS=Mus musculus OX=10090 GN=Rims3 PE=1 SV=2	1.145	0.2	0.00583599	105.8	92.4	8.47	6.08	7	1	15	101.6	86.8	82.5	79.1	88.6	93.3	102	84.5	87.8	88.6	97	42.6	83.4	59	91.8	78.7
FALSE	19.227	High	0	Master Protein	P21956	Mfge8	Lactadherin OS=Mus musculus OX=10090 GN=Mfge8 PE=1 SV=3	1.15	0.2	0.0012442	57.2	49.8	8.74	6.13	4	1	6	55.6	54.1	49.6	45.3	53.4	44.1	61.8	41.6	51.2	42.6	48.8	26.5	45.7	34.9	52.5	37.6
FALSE	18.209	High	0	Master Protein	Q99ME9	Gtpbp4	GTP-binding protein 4 OS=Mus musculus OX=10090 GN=Gtpbp4 PE=1 SV=3	1.146	0.2	0.00762073	128.3	112	5.89	7.13	7	1	8	117.5	114.7	98	106.1	117	112.5	109.8	94.4	102.1	97	115.9	67.2	112.3	71.2	105.2	98.3
FALSE	33.78	High	0	Master Protein	G3UWX9	Sumo3	Small ubiquitin-related modifier 3 OS=Mus musculus OX=10090 GN=Sumo3 PE=4 SV=1	1.149	0.2	0.00747986	1546.7	1346.1	8.64	2.51	4	1	16	1460.2	1380.4	1378.5	1306.5	1260.5	1206.2	1400.6	1028.1	1199.5	1239.5	1329	711	1303.9	868	1333.9	1118.3
FALSE	8.231	High	0	Master Protein	O09161	Casq2	Calsequestrin-2 OS=Mus musculus OX=10090 GN=Casq2 PE=1 SV=3	1.145	0.2	0.0128012	54.3	47.4	5.93	10.83	4	1	4	55.1	45.3	46.5	44.5	52.1	48.3	48.7	44.6	42.8	42.3	60.5	27.3	46.1	30.2	44.6	42.3
FALSE	21.106	High	0	Master Protein	Q9CPT4	Mydgf	Myeloid-derived growth factor OS=Mus musculus OX=10090 GN=Mydgf PE=1 SV=1	1.15	0.2	0.0136196	610.6	531	11.97	4.15	4	1	32	597.3	590.9	585.1	559	527.7	453.9	525.1	408.2	508.9	493.1	520.4	259.5	547.6	340.8	528.5	438.7
FALSE	5.138	High	0.001	Master Protein	Q8BGS7	Cept1	Choline/ethanolaminephosphotransferase 1 OS=Mus musculus OX=10090 GN=Cept1 PE=1 SV=1	1.147	0.2	0.0238454	281	244.9	14.16	5.45	2	1	3	290.7	249.5	273.3	273.7	252.5	228.9	209.6	180.5	233.7	231.7	233.5	133.9	220.4	146.1	251.5	199.2
FALSE	5.274	High	0.001	Master Protein	Q80WG7	Trim36	E3 ubiquitin-protein ligase Trim36 OS=Mus musculus OX=10090 GN=Trim36 PE=1 SV=2	1.148	0.2	0.0245749	51.4	44.7	11.91	6.44	2	1	3	50.3	44.3	52	42.3	46.6	35.9	47.7	33	41.6	43.4	45.7	24.8	40.9	29.9	44.4	32
FALSE	7.798	High	0	Master Protein	P28063	Psmb8	Proteasome subunit beta type-8 OS=Mus musculus OX=10090 GN=Psmb8 PE=1 SV=2	1.152	0.2	0.0274848	108.4	94	17.81	3.93	3	1	3	101	85.1	98	103.6	89.5	131	88.9	77.7	86.1	82.4	97.1	50	95.8	63.9	89	76
FALSE	19.142	High	0	Master Protein	Q8CEX1		CHCH domain-containing protein (Fragment) OS=Mus musculus OX=10090 PE=2 SV=1	1.15	0.2	0.0430024	213.2	185.4	10.55	7.46	3	1	4	203.8	186	196.7	176.6	160.5	161.6	194.3	156.5	159.2	167.3	195.3	88.4	178.4	117.9	204.5	166.4
FALSE	59.768	High	0	Master Protein	Q8BHF7	Pgs1	CDP-diacylglycerol--glycerol-3-phosphate 3-phosphatidyltransferase, mitochondrial OS=Mus musculus OX=10090 GN=Pgs1 PE=1 SV=1	1.152	0.2	0.0476609	437.9	380.2	21.39	4.95	9	1	18	461	544.6	483.3	391	396.4	311.7	358.4	288.5	378.4	325.4	380	195.2	404.5	247.8	390.4	312.5
FALSE	24.012	High	0	Master Protein	H3BJR6	Scn3b	Sodium channel subunit beta-3 OS=Mus musculus OX=10090 GN=Scn3b PE=1 SV=1	1.14	0.19	0.00429129	155.2	136.2	7.7	4.56	6	1	9	150.6	144	142.3	129.4	150.5	128.7	130.5	102.7	124.9	122.3	142	73.5	145.8	91	134.4	110.9
FALSE	165.454	High	0	Master Protein	Q9Z1S5	Septin3	Neuronal-specific septin-3 OS=Mus musculus OX=10090 GN=Septin3 PE=1 SV=2	1.145	0.19	0.00392628	55.6	48.6	8.27	10.71	1	1	141	54.6	44.1	46.3	46.6	54.2	47.9	49.3	49.2	45.6	40.8	48.8	22.1	51.6	27.5	49.9	46.2
FALSE	42.493	High	0	Master Protein	F8WI30	Snx7	Sorting nexin-7 OS=Mus musculus OX=10090 GN=Snx7 PE=1 SV=1	1.139	0.19	0.0155261	300.8	264.2	9.67	3.79	10	1	15	297.7	269.4	282.2	248.9	293.9	216.9	262.4	195.5	238.3	233.1	264.7	137.6	267.8	185.2	256.4	221.5
FALSE	14.183	High	0	Master Protein	B0QZT2	Dhrs13	Dehydrogenase/reductase SDR family member 13 OS=Mus musculus OX=10090 GN=Dhrs13 PE=1 SV=1	1.137	0.19	0.0152522	170.6	150.1	6.81	7.24	5	1	6	152.6	154.9	147.2	150.9	150.3	149	146.4	118	140	136.5	137	76.8	166.4	105.8	162	122.7
FALSE	11.792	High	0	Master Protein	A0A1B0GSX6	Pdlim3	PDZ and LIM domain protein 3 OS=Mus musculus OX=10090 GN=Pdlim3 PE=1 SV=1	1.142	0.19	0.0321766	153.2	134.1	23.92	8.26	4	1	4	139	125.6	137.4	122.8	142.4	130.4	245.5	115.8	148.3	121.4	141.3	70	131	85.3	117.8	109
FALSE	18.423	High	0	Master Protein	P62257	Ube2h	Ubiquitin-conjugating enzyme E2 H OS=Mus musculus OX=10090 GN=Ube2h PE=1 SV=1	1.139	0.19	0.0332605	227.2	199.4	9.04	10.93	6	1	9	234.9	170.7	195.1	185.6	212.7	188.3	228.9	191.9	188.6	196.5	222.8	96.8	191.1	120.5	199	206.5
FALSE	21.449	High	0	Master Protein	Q9D1L9	Lamtor5	Ragulator complex protein LAMTOR5 OS=Mus musculus OX=10090 GN=Lamtor5 PE=1 SV=1	1.13	0.18	0.00695474	189.4	167.6	12.22	6.74	3	1	7	186.1	195.3	192.1	163.8	175	149.5	167.5	124	166.5	157.4	159.4	82.2	167.7	96.4	174	132.8
FALSE	7.596	High	0	Master Protein	Q8C161	Aar2	AAR2 splicing factor homolog OS=Mus musculus OX=10090 GN=Aar2 PE=1 SV=1	1.132	0.18	0.0145974	76.3	67.4	9.2	8.74	2	1	3	74.1	71.8	70.5	65.4	65.6	57.8	67.7	54.1	65.4	58.5	69.1	29.7	66.8	43.6	77.3	52.9
FALSE	1.423	Low	0.063	Master Protein	F6ZXE6	Fam78b	Protein FAM78B (Fragment) OS=Mus musculus OX=10090 GN=Fam78b PE=4 SV=1	1.136	0.18	0.0341912	37.9	33.3	14	14.68	1	1	1	31.9	25.8	41.6	31.3	35.2	32.2	39.2	29.7	33.3	37.6	33.3	14	32	19.5	34.2	22.6
FALSE	6.607	High	0.001	Master Protein	Q91X56	S1pr5	Sphingosine 1-phosphate receptor 5 OS=Mus musculus OX=10090 GN=S1pr5 PE=1 SV=1	1.135	0.18	0.046538	59.8	52.7	13.89	11.28	1	1	3	72	48.7	50.5	50.2	59.4	46.6	52.2	53.3	46.8	56.1	60.3	24.6	48.1	41.5	53.8	42.4
FALSE	7.086	High	0	Master Protein	Q9CQF6	Aasdhppt	L-aminoadipate-semialdehyde dehydrogenase-phosphopantetheinyl transferase OS=Mus musculus OX=10090 GN=Aasdhppt PE=1 SV=1	1.125	0.17	0.00639466	49.2	43.7	9.42	6.62	2	1	3	45.7	45.3	50.5	39.6	43.5	39	44.7	37.2	42.2	37.6	39.3	25.2	45	29	42	35.9
FALSE	1.681	Medium	0.037	Master Protein	Q91WM0	Zfp617	Zfp617 protein OS=Mus musculus OX=10090 GN=Zfp617 PE=1 SV=1	1.124	0.17	0.0161854	23.1	20.5	13.34	15.7	1	1	1	26.6	18.3	19.3	22.4	20.8	18.8	21.9	20.7	18.3	18.3	14.1	8.9	20.7	13.8	22.5	19.7
FALSE	105.486	High	0	Master Protein	Q8K183	Pdxk	Pyridoxal kinase OS=Mus musculus OX=10090 GN=Pdxk PE=1 SV=1	1.126	0.17	0.0276492	3038.8	2699.5	10.15	2.98	15	1	69	2773.1	2920.3	2951.1	2593	2960.8	2413.2	2474.9	1992.4	2542.8	2424.4	2702.3	1516.2	2674.5	1855.2	2667.4	2212.1
FALSE	8.33	High	0	Master Protein	Q3TEW0	Bnip3l	Uncharacterized protein OS=Mus musculus OX=10090 GN=Bnip3l PE=2 SV=1	1.123	0.17	0.0492541	39.6	35.2	17.34	17.23	3	1	6	35.3	40	31.3	39.9	39.4	42.5	31.4	22.8	34.1	37.5	39.1	19.1	27.7	16.5	28.2	28.3
FALSE	4.387	High	0.002	Master Protein	P57774	Npy	Pro-neuropeptide Y OS=Mus musculus OX=10090 GN=Npy PE=1 SV=2	1.118	0.16	0.00485668	110.2	98.6	5.87	7.09	2	1	6	102.6	101	96	84.1	106.1	86.8	104.8	76.3	93.9	84.5	98.4	48.3	86.9	65.5	98.7	93
FALSE	39.364	High	0	Master Protein	Q99L88	Sntb1	Beta-1-syntrophin OS=Mus musculus OX=10090 GN=Sntb1 PE=1 SV=4	1.116	0.16	0.00185607	199.2	178.5	6.25	4.67	10	1	13	166.8	178.7	181.5	164.5	173.7	169.5	190.1	145.8	171.2	163.3	183.9	87.4	169.5	110.6	190.7	142.2
FALSE	5.754	High	0.001	Master Protein	Q9D6M5	Dynlt3	Uncharacterized protein OS=Mus musculus OX=10090 GN=Dynlt3 PE=2 SV=1	1.115	0.16	0.0110382	298.4	267.6	6.09	5.04	1	1	4	282	226.9	257.2	228.3	317.1	242.2	276	221.8	251	256.8	277.3	139.1	250.8	168.3	296.8	221.1
FALSE	4.631	High	0.002	Master Protein	Q6NXL1	Sec24d	Sec24-related gene family, member D (S. cerevisiae) OS=Mus musculus OX=10090 GN=Sec24d PE=1 SV=1	1.115	0.16	0.0164786	46.1	41.3	15.75	7.49	2	1	2	49.8	37	38.7	38	42.3	39.3	61.4	39.1	36.6	37.6	45	20	42.7	25.9	41.1	38.1
FALSE	19.573	High	0	Master Protein	A4QMQ0	Mtif3	Mitochondrial translational initiation factor 3 OS=Mus musculus OX=10090 GN=Mtif3 PE=2 SV=1	1.117	0.16	0.0156843	138	123.5	9.72	9.14	4	1	7	127.4	127.6	128.7	124.5	130.1	108.1	106.2	99.9	103.7	102.7	126.8	65.6	127.4	87.3	121.6	83.9
FALSE	5.602	High	0.001	Master Protein	Q6P3Y5	Znf280c	Zinc finger protein 280C OS=Mus musculus OX=10090 GN=Znf280c PE=1 SV=1	1.114	0.16	0.026083	26.5	23.8	13.02	9.28	1	1	1	24.1	20.7	29.3	24.3	25.6	22.6	21	20.5	23.2	19.3	22.9	12.6	24.3	18	23.5	16.6
FALSE	10.768	High	0	Master Protein	Q9CPV3	Mrpl42	39S ribosomal protein L42, mitochondrial OS=Mus musculus OX=10090 GN=Mrpl42 PE=1 SV=1	1.119	0.16	0.0267929	49.5	44.2	11.45	9.41	2	1	7	41.5	38.2	49.7	42.3	50.2	45.2	37.1	35.4	34.8	38.5	46.9	19.1	42	29.9	44.7	38.1
FALSE	32.393	High	0	Master Protein	Q505N6	Rps6ka1	Ribosomal protein S6 kinase OS=Mus musculus OX=10090 GN=Rps6ka1 PE=1 SV=1	1.116	0.16	0.0423222	88.5	79.3	9.73	10.92	4	1	20	87.3	82.5	71.1	74.7	87.8	60.4	77.8	64.8	76.8	77.9	71.5	33.1	85.5	47.2	79	65.5
FALSE	3.732	High	0.004	Master Protein	Q9DCM7	Nacc2	Nucleus accumbens-associated protein 2 OS=Mus musculus OX=10090 GN=Nacc2 PE=2 SV=1	1.112	0.15	0.00393743	51.1	45.9	7.24	5.56	1	1	1	46.8	42.7	46.2	47.6	46.7	39.6	45.7	38.2	43.4	39.6	48.8	23.9	43.5	32.1	46.4	33.6
FALSE	26.561	High	0	Master Protein	Q78J03	Msrb2	Methionine-R-sulfoxide reductase B2, mitochondrial OS=Mus musculus OX=10090 GN=Msrb2 PE=1 SV=1	1.112	0.15	0.008832	358.6	322.6	6.68	3.12	7	1	12	348.2	293.1	305.9	299	307.9	276.4	333.7	270.9	300.8	284.2	330.1	176.6	293.4	216.6	319.5	267.8
FALSE	23.449	High	0	Master Protein	Q8K2Y7	Mrpl47	39S ribosomal protein L47, mitochondrial OS=Mus musculus OX=10090 GN=Mrpl47 PE=1 SV=2	1.109	0.15	0.00450035	221.2	199.4	5.78	6.55	4	1	7	200.9	202.3	211.3	178.9	219.7	180.6	204.8	155.9	183.3	177.2	207.4	97.9	221.7	129.7	202.9	168.3
FALSE	4.717	High	0.001	Master Protein	Q9Z2U2	Zfp292	Zinc finger protein 292 OS=Mus musculus OX=10090 GN=Zfp292 PE=1 SV=2	1.113	0.15	0.00855518	128.1	115.1	2.95	7.21	2	1	2	119.2	109.9	104.4	107.1	121.2	111.1	117.6	91.3	109.3	112.7	114.2	52.1	120.7	74.6	122	93.2
FALSE	12.946	High	0	Master Protein	B2RTE3	Prpf38a	Pre-mRNA-splicing factor 38A OS=Mus musculus OX=10090 GN=Prpf38a PE=2 SV=1	1.113	0.15	0.0152583	102.5	92.1	6.21	7.06	3	1	4	94.7	95.3	86.2	85.5	91.1	84.7	97.4	70	90.8	76.9	85.9	46.3	100.2	65.2	91.6	76.2
FALSE	18.12	High	0	Master Protein	Q9CT19	Hmgb2	Uncharacterized protein (Fragment) OS=Mus musculus OX=10090 GN=Hmgb2 PE=2 SV=3	1.113	0.15	0.0167086	53.3	47.9	9.84	12.74	4	1	7	51	50.4	48.6	41.5	46.3	41.4	45.7	44.5	46.5	45.6	46.6	18.1	48.4	29.6	49.5	32.4
FALSE	46.744	High	0	Master Protein	Q8BJ05	Zc3h14	Zinc finger CCCH domain-containing protein 14 OS=Mus musculus OX=10090 GN=Zc3h14 PE=1 SV=1	1.112	0.15	0.0195832	132.8	119.4	15.69	3.63	9	1	17	159.3	145.8	131.5	107.7	112.8	115	118.4	96.2	106.2	106	124.8	61.3	120.4	81.3	119.4	98.1
FALSE	26.726	High	0	Master Protein	Q3USJ8	Fchsd2	F-BAR and double SH3 domains protein 2 OS=Mus musculus OX=10090 GN=Fchsd2 PE=1 SV=2	1.109	0.15	0.0284379	88.5	79.8	7.77	6.12	8	1	10	81.4	71.4	83.9	78.3	89	66.9	75.3	64.4	72.5	72.3	84.7	39.7	74.8	53.2	79.7	74.9
FALSE	2.965	High	0.007	Master Protein	B1AX34	Dmrtc1a	DMRT-like family C1a OS=Mus musculus OX=10090 GN=Dmrtc1a PE=2 SV=1	1.111	0.15	0.0341049	34	30.6	6.61	10.84	1	1	1	33.7	30.9	29.2	27.7	32.6	27	29.3	27.1	24.5	29.3	34.8	16.1	26.5	23.7	29.6	24.9
FALSE	16.4	High	0	Master Protein	Q9DCU6	Mrpl4	39S ribosomal protein L4, mitochondrial OS=Mus musculus OX=10090 GN=Mrpl4 PE=1 SV=1	1.106	0.15	0.0345338	590.6	533.9	10.74	5.39	8	1	12	563.9	579.6	575.6	532.4	550	468	510.6	383.5	489.6	503.8	521.4	269.4	569.4	336.2	546.1	458.9
FALSE	18.649	High	0	Master Protein	Q546L4	P2ry12	p2Y12 receptor OS=Mus musculus OX=10090 GN=P2ry12 PE=1 SV=1	1.112	0.15	0.0399529	481	432.7	10.91	4.98	6	1	16	507.1	434.1	457.3	423.2	422.2	385.4	392.7	330.8	397.6	388.1	402.4	235.3	445	289.3	422.7	381.8
FALSE	36.354	High	0	Master Protein	Q9DBS2	Tprg1l	Tumor protein p63-regulated gene 1-like protein OS=Mus musculus OX=10090 GN=Tprg1l PE=1 SV=1	1.112	0.15	0.0406195	885.3	796.1	17.16	4.61	7	1	22	938.6	1018.5	943.3	792.1	782.5	695.2	745.1	592.1	725.4	716.7	754.5	449.3	736.9	530.4	837.1	675.4
FALSE	78.138	High	0	Master Protein	Q3UHD8	Dlgap1	Uncharacterized protein OS=Mus musculus OX=10090 GN=Dlgap1 PE=2 SV=1	1.11	0.15	0.0436506	31.5	28.3	16.65	7.74	1	1	50	36.8	25.5	34.8	24	32.3	22.2	26.9	24.6	25.5	21.8	29.7	15	26.8	19.5	30.8	21.5
FALSE	22.952	High	0	Master Protein	Q5SRF8	Spred2	Sprouty-related, EVH1 domain-containing protein 2 OS=Mus musculus OX=10090 GN=Spred2 PE=1 SV=1	1.099	0.14	0.00412678	159.2	144.8	8.2	4.67	5	1	12	152.8	161.1	150.2	130.1	157.5	130.4	141.5	114.2	148	138	135.6	73.9	135.1	95.9	145	122.8
FALSE	22.451	High	0	Master Protein	P70460	Vasp	Vasodilator-stimulated phosphoprotein OS=Mus musculus OX=10090 GN=Vasp PE=1 SV=4	1.101	0.14	0.00352547	143.2	130	3.95	6.83	6	1	7	124.8	121.2	121.1	118.8	150.8	120	142.8	105.9	124.8	115.7	134.8	61.2	134.4	83.4	124.2	118.9
FALSE	19.353	High	0	Master Protein	Q8JZP3	Klhl2	Kelch-like protein 2 OS=Mus musculus OX=10090 GN=Klhl2 PE=1 SV=1	1.099	0.14	0.00988976	90	81.8	4.92	9.31	4	1	4	76.9	80.4	78.1	72.7	82.8	79.3	79.4	69.9	80.4	75.3	85.9	33.1	73.6	50.9	80.4	68.7
FALSE	17.208	High	0	Master Protein	Q9WU01	Khdrbs2	KH domain-containing, RNA-binding, signal transduction-associated protein 2 OS=Mus musculus OX=10090 GN=Khdrbs2 PE=1 SV=1	1.105	0.14	0.00849383	92.7	83.9	9.18	10.23	2	1	6	103.1	77	79.4	70	90.9	78.5	93.6	74.2	78.1	77	93.4	35.9	75.8	49.9	93	70.5
FALSE	51.2	High	0	Master Protein	P70208	Plxna3	Plexin-A3 OS=Mus musculus OX=10090 GN=Plxna3 PE=1 SV=2	1.101	0.14	0.0140508	90.5	82.2	5.5	8.7	4	1	38	82.5	82.4	84	75	84.4	76.7	78.1	66	73.4	77.1	69.2	42.5	79.6	51.4	91.1	73.8
FALSE	33.738	High	0	Master Protein	V9GX00	Il6st	Interleukin-6 receptor subunit beta OS=Mus musculus OX=10090 GN=Il6st PE=1 SV=1	1.105	0.14	0.0150548	135.1	122.3	3.16	8.75	8	1	9	120.2	118.4	113.5	105.5	135.2	110.9	128.8	101.4	121.2	115.3	141.7	61.4	119.9	73.5	119.8	89.2
FALSE	15.207	High	0	Master Protein	Q8C397	Tmem201	Uncharacterized protein OS=Mus musculus OX=10090 GN=Tmem201 PE=2 SV=1	1.106	0.14	0.016048	172.9	156.4	4.74	5.17	3	1	6	153.7	150.4	138.6	147.2	160.1	150.4	164.1	117.1	157.7	154.4	167.6	82.7	147.9	102.5	151.6	122.7
FALSE	63.696	High	0	Master Protein	Q9DBS5	Klc4	Kinesin light chain 4 OS=Mus musculus OX=10090 GN=Klc4 PE=1 SV=1	1.102	0.14	0.0192422	383	347.7	6.42	3.24	10	1	32	346.5	285.1	333.3	317.6	339.1	294	356.2	290.4	327.1	322.8	352.1	176.6	334.9	232.8	322.3	277.4
FALSE	4.981	High	0.001	Master Protein	Q9CWX6	Asb3	SOCS box domain-containing protein OS=Mus musculus OX=10090 GN=Asb3 PE=2 SV=1	1.106	0.14	0.0402203	51.3	46.4	8.3	7.7	1	1	2	44.8	45.2	44.7	36.1	47.3	42.9	49.8	43	41.7	46.8	45	26.7	40.1	29	47.9	39.6
FALSE	32.04	High	0	Master Protein	Q91W61	Fbxl15	F-box/LRR-repeat protein 15 OS=Mus musculus OX=10090 GN=Fbxl15 PE=1 SV=2	1.103	0.14	0.0438131	189.6	171.8	6.6	5.5	7	1	9	171.9	165.7	165.4	134.2	190.7	145.2	175.9	133.3	170.5	151.9	160.1	84.4	171.2	110.4	175.8	153.3
FALSE	7.832	High	0	Master Protein	Q8BR46	Tmem44	Uncharacterized protein OS=Mus musculus OX=10090 GN=Tmem44 PE=2 SV=1	1.099	0.14	0.0477898	30.5	27.7	9.09	6.48	2	1	3	26.8	29.3	26.4	22	29.6	28.1	26	25	24.2	26	30.5	16.2	25.8	18.2	27.6	22.9
FALSE	36.344	High	0	Master Protein	Q9WVQ5	Apip	Methylthioribulose-1-phosphate dehydratase OS=Mus musculus OX=10090 GN=Apip PE=1 SV=1	1.096	0.13	0.00984169	408.3	372.4	6.34	4.24	7	1	19	377.1	368.6	358.9	360.1	380.9	341.6	359.4	270	368.5	359.4	376	181.5	363.9	241	368.5	300.5
FALSE	6.073	High	0.001	Master Protein	Q8BPS4	Gpr180	Integral membrane protein GPR180 OS=Mus musculus OX=10090 GN=Gpr180 PE=1 SV=1	1.094	0.13	0.011101	111.8	102.2	6.49	7.92	2	1	3	102.4	93.9	81.5	90.4	109	96.3	110.3	87.9	83	88.9	101.5	46.1	104.6	70.6	104.2	84.5
FALSE	105.112	High	0	Master Protein	A2ASI5	Scn3a	Sodium channel protein type 3 subunit alpha OS=Mus musculus OX=10090 GN=Scn3a PE=1 SV=1	1.092	0.13	0.0148274	157.4	144.1	6.9	7.24	6	1	52	138.2	135.4	142.6	144.2	153.8	135.4	130.9	109	139	113.3	144.9	83.4	137.5	91.6	133.7	121.7
FALSE	6.849	High	0	Master Protein	Q52KC0	Ubr7	Ubiquitin protein ligase E3 component n-recognin 7 (Putative) OS=Mus musculus OX=10090 GN=Ubr7 PE=1 SV=1	1.094	0.13	0.0213763	148.9	136.2	7.61	4.84	2	1	2	152.4	126.6	129.2	128.3	126.9	122.9	132.8	109.6	121.1	127.1	129.5	69.7	134.7	87.7	147.8	114.2
FALSE	113.129	High	0	Master Protein	Q570Z8	Picalm	MKIAA4114 protein (Fragment) OS=Mus musculus OX=10090 GN=Picalm PE=2 SV=1	1.095	0.13	0.0232198	71.5	65.3	4.67	9.06	1	1	53	67.1	56.2	65.3	58.5	68.6	64.2	66.9	51.3	63.6	69	66	32.4	58.7	42.8	69.7	46.7
FALSE	1.437	Low	0.062	Master Protein	Q6PCS8	Zbtb40	Zinc finger and BTB domain-containing 40 OS=Mus musculus OX=10090 GN=Zbtb40 PE=1 SV=1	1.095	0.13	0.0263516	38.8	35.5	9.74	13.11	1	1	1	37.8	41.9	36.6	32	37.8	33.1	35	28.4	32.2	23.5	35.6	18.4	36.8	21.8	38.7	33.9
FALSE	11.52	High	0	Master Protein	Q8K013	Gtpbp10	GTP-binding protein 10 OS=Mus musculus OX=10090 GN=Gtpbp10 PE=2 SV=1	1.094	0.13	0.0299608	57.1	52.1	5.67	4.64	2	1	5	47.6	43	49.4	46	58.1	51.5	52.9	42.3	52.2	45.2	51.7	27.5	54.5	34.1	54.7	41.5
FALSE	5.742	High	0.001	Master Protein	Q810L8	Fzd7	Fzd7 protein (Fragment) OS=Mus musculus OX=10090 GN=Fzd7 PE=2 SV=1	1.096	0.13	0.0314472	78.5	71.6	7.57	6.96	2	1	2	65.9	68.9	67.6	63.9	70.5	62.5	77.7	65.6	70.6	63.2	82.5	35.2	63.8	47.4	71.7	59.6
FALSE	53.831	High	0	Master Protein	Q3V2C6	Des	IF rod domain-containing protein OS=Mus musculus OX=10090 GN=Des PE=2 SV=1	1.096	0.13	0.031877	355.3	324.2	9.79	6.36	9	1	36	292.2	289.1	297.7	279.2	355.6	343	400.8	270.2	298	285.7	306	173.8	352.3	229.9	340.5	256
FALSE	22.933	High	0	Master Protein	Q9DB29	Iah1	Isoamyl acetate-hydrolyzing esterase 1 homolog OS=Mus musculus OX=10090 GN=Iah1 PE=1 SV=1	1.093	0.13	0.0414092	321	293.6	8.8	4.31	5	1	12	307.7	300.8	298.4	273.4	283	261.4	288.3	207.5	265.6	285.4	276.6	153.5	296	194.4	291.9	241.8
FALSE	105.798	High	0	Master Protein	Q9CPU4	Mgst3	Microsomal glutathione S-transferase 3 OS=Mus musculus OX=10090 GN=Mgst3 PE=1 SV=1	1.092	0.13	0.0420959	1383.1	1266.1	14.46	3.97	5	1	101	1332.4	1540.5	1371.3	1286.4	1276.6	1102.9	1149.1	932.1	1202.7	1173.5	1256.7	647.3	1298.9	850.6	1228.9	974.6
FALSE	16.964	High	0	Master Protein	H9KV04	Mcmbp	Mini-chromosome maintenance complex-binding protein OS=Mus musculus OX=10090 GN=Mcmbp PE=1 SV=1	1.097	0.13	0.0441432	143.1	130.5	5.01	6.91	4	1	5	119	122.9	128.1	114.4	142	113.1	131.9	110.8	125.3	130.3	140.1	63.6	138.7	85	123	104.5
FALSE	11.087	High	0	Master Protein	Q0PD11	Rab40c	Rab40C OS=Mus musculus OX=10090 GN=Rab40c PE=1 SV=1	1.098	0.13	0.0443004	76.1	69.3	8.34	4.43	4	1	4	78.4	68.8	67.3	58.4	76.8	56.5	68.6	54.8	63.9	65.3	75.7	36.5	71	45.5	68.9	55.1
FALSE	20.952	High	0	Master Protein	A0A0A6YXM5	Rcor3	REST corepressor 3 OS=Mus musculus OX=10090 GN=Rcor3 PE=1 SV=1	1.086	0.12	0.00843885	151.4	139.5	4.26	5.04	6	1	8	140.5	127.4	133.8	125.3	139.9	130.6	128.8	109.1	129.9	127.3	144.1	67.9	123.9	95.1	149.6	113.7
FALSE	24.633	High	0	Master Protein	A0A1D5RLN6	2900026A02Rik	RIKEN cDNA 2900026A02 gene OS=Mus musculus OX=10090 GN=2900026A02Rik PE=1 SV=1	1.088	0.12	0.00960116	628.3	577.7	5	3.85	8	1	20	580.2	548.6	562.1	489	629.9	486.4	573.1	444.5	546.5	485.9	567.8	301.1	584.5	397	596.7	472.5
FALSE	29.069	High	0	Master Protein	Q3TWN3	Cnnm2	Metal transporter CNNM2 OS=Mus musculus OX=10090 GN=Cnnm2 PE=1 SV=3	1.085	0.12	0.0130459	390.1	359.4	6.64	3.84	7	1	14	373.9	360.5	357.7	333.4	359.3	314.4	340.4	277.5	328.4	318	358.1	188.2	358.3	230.4	368.2	318.6
FALSE	35.319	High	0	Master Protein	Q91YT7	Ythdf2	YTH domain-containing family protein 2 OS=Mus musculus OX=10090 GN=Ythdf2 PE=1 SV=1	1.09	0.12	0.0143651	269.5	247.2	5.2	4.93	4	1	24	237.4	215.2	224.4	227.1	262.9	233.8	280.4	200.8	232.4	222	263.4	124.9	263.8	174.2	244.1	204.1
FALSE	15.952	High	0	Master Protein	Q9CZ83	Mrpl55	39S ribosomal protein L55, mitochondrial OS=Mus musculus OX=10090 GN=Mrpl55 PE=1 SV=1	1.083	0.12	0.0164727	145.3	134.1	8.66	4.53	3	1	4	130.8	133.6	143.9	134.2	130.7	124.7	130.8	101.2	129	126.7	130.6	66.8	139.9	89.8	128.5	109.2
FALSE	62.416	High	0	Master Protein	B2RRE7	Otud4	OTU domain-containing protein 4 OS=Mus musculus OX=10090 GN=Otud4 PE=1 SV=1	1.087	0.12	0.0196004	710.2	653.2	4.88	4.01	15	1	24	654.4	621.7	612.7	587.4	658.8	603.3	609.8	476.7	613.2	553.8	628.3	340.1	646.9	457.7	655.2	560.1
FALSE	16.282	High	0	Master Protein	Q3TP92	Ctdnep1	CTD nuclear envelope phosphatase 1 OS=Mus musculus OX=10090 GN=Ctdnep1 PE=1 SV=2	1.084	0.12	0.024535	284.3	262.3	5.75	5.14	5	1	8	277.8	248.7	254.5	237.5	270.4	220.4	249.9	207	235.2	252.5	248.3	139.8	276.6	172.8	263.5	214.7
FALSE	52.437	High	0	Master Protein	G5E8A0	Osbpl11	Oxysterol-binding protein OS=Mus musculus OX=10090 GN=Osbpl11 PE=1 SV=1	1.086	0.12	0.0251606	542.9	500	8.15	2.55	12	1	24	490.3	509.8	524.3	447.1	517.5	470.1	457.5	365.6	463.6	463.3	490.6	262	504.2	330.4	487.1	417
FALSE	23.504	High	0	Master Protein	F8WJ74	Gramd1a	Protein Aster-A OS=Mus musculus OX=10090 GN=Gramd1a PE=1 SV=1	1.09	0.12	0.0267005	102.5	94.1	6.08	6.57	4	1	8	92.9	81.6	92.1	90.7	89.5	88.5	95.2	73.1	78.7	83.8	100.1	49.9	93.5	67.5	92.1	72.6
FALSE	4.718	High	0.001	Master Protein	A6X919	Dpy19l1	Probable C-mannosyltransferase DPY19L1 OS=Mus musculus OX=10090 GN=Dpy19l1 PE=1 SV=1	1.088	0.12	0.0274992	89.7	82.5	5.54	7.43	1	1	2	80.3	83.8	70.3	72.8	90.2	81.5	81.8	67.1	78.7	85	81.5	40.7	74.6	52.5	92.1	68.6
FALSE	26.009	High	0	Master Protein	Q3TVF4	Rabggtb	Geranylgeranyl transferase type-2 subunit beta OS=Mus musculus OX=10090 GN=Rabggtb PE=1 SV=1	1.089	0.12	0.0299137	515.9	473.8	7.18	5.76	6	1	10	488.3	434	486.9	442.9	510.3	394.1	455.3	350.3	471.6	432.4	493.9	220.8	485.2	301.8	469.6	380.8
FALSE	44.177	High	0	Master Protein	Q91Z61	Diras1	GTP-binding protein Di-Ras1 OS=Mus musculus OX=10090 GN=Diras1 PE=1 SV=1	1.087	0.12	0.0319614	230.7	212.3	7.76	3.25	7	1	18	215.4	174.5	184.7	202.7	195.4	192.5	225.3	174.7	203.1	182.2	204.9	112.2	202.3	131.2	214	176.2
FALSE	16.884	High	0	Master Protein	P58058	Nadk	NAD kinase OS=Mus musculus OX=10090 GN=Nadk PE=1 SV=2	1.088	0.12	0.0345792	148.7	136.7	6.86	6	6	1	6	132.4	106.8	121.1	123.2	145.7	127.4	144.1	118.5	117.6	133.7	143.1	65.2	131.3	92.7	135	112.3
FALSE	18.09	High	0	Master Protein	A2ADH1	Magt1	Dolichyl-diphosphooligosaccharide--protein glycosyltransferase subunit MAGT1 OS=Mus musculus OX=10090 GN=Magt1 PE=1 SV=1	1.088	0.12	0.0338366	378.6	348.1	8.98	6.8	6	1	10	371.4	353.4	351.5	326.3	352.1	282.7	336	255.1	358	324.7	346.5	163.6	345.7	207.4	349.3	273.1
FALSE	43.253	High	0	Master Protein	Q7TSS2	Ube2q1	Ubiquitin-conjugating enzyme E2 Q1 OS=Mus musculus OX=10090 GN=Ube2q1 PE=1 SV=2	1.087	0.12	0.0365126	639.1	588	7.14	2.78	9	1	21	573.9	564.7	593.1	565.4	632.8	502.7	554.4	427	596.9	544.1	587.7	304.1	564	392.6	584.9	480.6
FALSE	78.436	High	0	Master Protein	B1AXH1	Nhsl2	NHS-like protein 2 OS=Mus musculus OX=10090 GN=Nhsl2 PE=1 SV=2	1.089	0.12	0.0432471	704.4	647	6.33	5.58	19	1	30	646	634.2	631	557.2	611.5	553.8	646.2	529.3	582.5	575.6	664.3	314.4	602.7	436.3	681.7	585.4
FALSE	99.128	High	0	Master Protein	Q8BHZ0	Cyria	CYFIP-related Rac1 interactor A OS=Mus musculus OX=10090 GN=Cyria PE=1 SV=1	1.084	0.12	0.0446595	1291.1	1190.8	10.08	6.68	10	1	92	1197.8	1308.6	1279.6	1091.2	1231.8	1032.3	1170.8	869.7	1268.6	1128	1267.6	580.9	1140.6	735.2	1193.2	955.9
FALSE	28.847	High	0	Master Protein	Q3U1N2	Srebf2	Sterol regulatory element-binding protein 2 OS=Mus musculus OX=10090 GN=Srebf2 PE=1 SV=2	1.088	0.12	0.046662	55	50.5	8.19	8.84	6	1	10	44	52.3	46	45.1	48.5	49.6	54.4	40.7	47.3	41.1	52.1	24.6	42.3	37.8	54.3	41.8
FALSE	18.278	High	0	Master Protein	F6SH71	Kctd2	BTB/POZ domain-containing protein KCTD2 (Fragment) OS=Mus musculus OX=10090 GN=Kctd2 PE=1 SV=1	1.087	0.12	0.048209	168.7	155.3	5.27	7.77	3	1	6	155	133.6	146.6	145.1	156.2	131.7	154.5	130.5	137.2	151.2	146.2	87.8	136.7	94	164.6	135.8
FALSE	58.581	High	0	Master Protein	Q9DCZ1	Gmpr	GMP reductase 1 OS=Mus musculus OX=10090 GN=Gmpr PE=1 SV=1	1.076	0.11	0.0016324	1258.9	1170.1	3.62	2.11	12	1	29	1134.8	1098.9	1097.1	1006.1	1136.4	1079.2	1175.7	902.9	1098.1	1085.7	1143	614.8	1086.3	771.1	1198	976.6
FALSE	42.574	High	0	Master Protein	Q8CES0	Naa30	N-alpha-acetyltransferase 30 OS=Mus musculus OX=10090 GN=Naa30 PE=1 SV=2	1.083	0.11	0.00973674	349	322.3	6.19	6.11	9	1	19	334.2	299	324.7	286.4	310.2	276.5	325.2	252	299.7	298.3	328	142.6	297.3	207.7	327.3	272.9
FALSE	18.238	High	0	Master Protein	A2ACZ1	Ebna1bp2	Probable rRNA-processing protein EBP2 (Fragment) OS=Mus musculus OX=10090 GN=Ebna1bp2 PE=1 SV=8	1.08	0.11	0.00828316	188.9	174.9	5.84	4.47	4	1	5	175	159.3	161.8	171.5	177.3	147.6	172.7	147.5	172.2	149.6	167.4	91.2	175.9	110.6	175.1	151.7
FALSE	24.721	High	0	Master Protein	D3YUQ5	Rundc3b	RUN domain-containing protein 3B OS=Mus musculus OX=10090 GN=Rundc3b PE=1 SV=1	1.082	0.11	0.00605262	170.2	157.2	5.85	3.32	5	1	10	165.4	140.4	148.9	145.8	154.5	140.2	148.8	134.4	154.7	142.4	153.1	77.9	150.7	107.4	161.5	125.3
FALSE	107.43	High	0	Master Protein	Q9DAM4	Csl	Citrate synthase OS=Mus musculus OX=10090 GN=Csl PE=2 SV=1	1.079	0.11	0.00754046	705.5	653.7	4.8	2.11	2	1	202	663	627.7	604.7	586.8	690.3	565.5	642.8	475.3	599.4	584.9	673.5	340.2	623.4	437.4	675.8	539.7
FALSE	220.506	High	0	Master Protein	Q3UK83	Hnrnpa1	Helix-destabilizing protein OS=Mus musculus OX=10090 GN=Hnrnpa1 PE=2 SV=1	1.078	0.11	0.011533	3855	3577.4	8.01	1.32	19	1	219	3646.8	3526.8	3683.4	3561.2	3583.1	3104.8	3428.2	2685.9	3270.8	3216.1	3573.5	1846.4	3439.8	2392.1	3609.8	2941.4
FALSE	88.316	High	0	Master Protein	A0A0R4J2B2	Kctd12	BTB/POZ domain-containing protein KCTD12 OS=Mus musculus OX=10090 GN=Kctd12 PE=1 SV=1	1.081	0.11	0.0113736	1708.6	1580.4	7.35	3.07	14	1	52	1536.9	1628.9	1632.9	1412.9	1571	1394.4	1599	1193.9	1480.9	1441.9	1543.4	859.3	1438	1037.9	1592.1	1348.8
FALSE	33.221	High	0	Master Protein	P52800	Efnb2	Ephrin-B2 OS=Mus musculus OX=10090 GN=Efnb2 PE=1 SV=1	1.081	0.11	0.0136277	371.9	344.2	4.37	5.35	6	1	10	337.2	338	330.1	290.6	356.7	306.5	363.4	274.4	342.1	308.5	369.1	174.7	321.7	217.4	379.7	285.7
FALSE	28.951	High	0	Master Protein	Q99MD9	Nasp	Nuclear autoantigenic sperm protein OS=Mus musculus OX=10090 GN=Nasp PE=1 SV=2	1.076	0.11	0.016488	201.1	186.9	4.27	6.42	5	1	9	197.7	160.7	172.3	167.9	191.4	176.4	183.8	148.1	181.4	182.8	199	85.5	176.6	122.4	189.1	148.5
FALSE	26.792	High	0	Master Protein	Q499E5	Stox2	Storkhead-box protein 2 OS=Mus musculus OX=10090 GN=Stox2 PE=2 SV=2	1.079	0.11	0.0171105	186.4	172.8	4.78	5.16	9	1	9	158.4	149.5	170	154.8	187.7	157.4	184.5	136.4	179.3	147.9	172	89.9	166.7	111.6	173.4	154
FALSE	27.378	High	0	Master Protein	Q80X71	Tmem106b	Transmembrane protein 106B OS=Mus musculus OX=10090 GN=Tmem106b PE=1 SV=1	1.076	0.11	0.0171873	311.2	289.1	8.41	4.62	5	1	13	299	281.5	303	258.1	284.5	237.8	287	213.7	283	261.5	288.7	139.6	281.9	192.1	273.2	217.6
FALSE	7.89	High	0	Master Protein	Q3U4K7	Vav1	Uncharacterized protein OS=Mus musculus OX=10090 GN=Vav1 PE=2 SV=1	1.083	0.11	0.0177872	56.9	52.6	4.28	6.45	3	1	3	52	49.2	48	46.3	54.4	52	53.7	38.8	45.9	44.1	51.9	27.3	51.9	36.3	52.9	48.7
FALSE	28.709	High	0	Master Protein	Q8BFW6	Entpd3	Ectonucleoside triphosphate diphosphohydrolase 3 OS=Mus musculus OX=10090 GN=Entpd3 PE=1 SV=1	1.078	0.11	0.0199894	464.4	430.8	5.63	3.62	9	1	15	439	399.9	423.9	365.3	456	359	432.5	321	412.1	396.5	459.8	222.1	395.2	276.6	440.5	347.1
FALSE	1.341	Low	0.074	Master Protein	Q9D5L7	Spsb1	SPRY domain-containing SOCS box protein 1 OS=Mus musculus OX=10090 GN=Spsb1 PE=1 SV=1	1.078	0.11	0.0225806	20.9	19.4	8.94	10.1	1	1	1	18	16.9	18.4	18.2	19.1	20	23	14.9	16	17.2	16.5	8.8	20.2	14	19.8	16.8
FALSE	92.381	High	0	Master Protein	Q3U6P5	Hnrnpc	RRM domain-containing protein OS=Mus musculus OX=10090 GN=Hnrnpc PE=2 SV=1	1.081	0.11	0.0357494	4219.8	3903.9	6.81	7.88	10	1	73	3903.8	4144.6	3781.4	3509.1	3981.7	3536	3677.8	3085.1	3475	3421.3	3678.3	2345	3429.9	2721.5	4029.5	3414.5
FALSE	16.585	High	0	Master Protein	Q8R404	Micos13	MICOS complex subunit MIC13 OS=Mus musculus OX=10090 GN=Micos13 PE=1 SV=1	1.082	0.11	0.040018	2514.8	2323.8	4.68	8.2	4	1	13	2527	2129.9	2191.2	2154.1	2382.4	2117.6	2272.7	1858.4	2132.5	2075.6	2113.2	1378.4	2065.1	1560.5	2487.7	2125.3
FALSE	37.563	High	0	Master Protein	Q9D8W7	Ociad2	OCIA domain-containing protein 2 OS=Mus musculus OX=10090 GN=Ociad2 PE=1 SV=1	1.08	0.11	0.0451272	1123.3	1040.3	7.1	2.17	10	1	31	978.1	1017.2	1032.7	950.9	951.7	909.5	1056.3	821.4	963	937.4	1036.2	544.9	984.8	703.2	1048.2	898.1
FALSE	30.46	High	0	Master Protein	Q3U015	Nr2c2	Uncharacterized protein OS=Mus musculus OX=10090 GN=Nr2c2 PE=2 SV=1	1.075	0.1	0.00805816	127.6	118.7	2.83	5.53	8	1	10	114.4	108.3	109.6	102.2	121.8	112	118.4	99.8	112.6	104.7	117.9	61.1	115.3	86.5	125.5	89
FALSE	51.975	High	0	Master Protein	Q7TSK2	Sez6	Seizure protein 6 OS=Mus musculus OX=10090 GN=Sez6 PE=1 SV=1	1.07	0.1	0.00255479	395.5	369.5	3.53	4.88	11	1	19	344.6	359.5	346.5	318.1	386.1	331.4	370.4	300	343.6	337.5	375.3	172.4	351.2	237.3	387.8	314.5
FALSE	13.234	High	0	Master Protein	Q6PI17	Timp2	Metalloproteinase inhibitor 2 OS=Mus musculus OX=10090 GN=Timp2 PE=1 SV=1	1.07	0.1	0.0049114	107.5	100.5	6.35	5.51	4	1	5	105.7	103.6	93.5	89.4	101.7	87.2	98.9	78.2	85.1	88.3	103.6	53.2	88.6	67.7	105.7	81.6
FALSE	13.238	High	0	Master Protein	E9Q672	Rit1	GTP-binding protein Rit1 OS=Mus musculus OX=10090 GN=Rit1 PE=1 SV=1	1.073	0.1	0.008459	102.2	95.2	4.85	5.79	5	1	5	89	90.5	88	90.5	98.3	89.2	87.8	74.8	91.4	78.7	100.3	46.8	97.2	64.2	93.6	72.7
FALSE	13.947	High	0	Master Protein	Q4FK56	Ggt1	Glutathione hydrolase OS=Mus musculus OX=10090 GN=Ggt1 PE=1 SV=1	1.075	0.1	0.0104255	148.5	138.2	5.24	4.28	5	1	6	136.1	137.9	125.1	120.1	148.8	130.6	127	105.4	138.1	124.3	130.9	76.2	128.7	94.1	139	108.5
FALSE	50.042	High	0	Master Protein	Q91XX1	Pcdhgc3	Protocadherin gamma C3 OS=Mus musculus OX=10090 GN=Pcdhgc3 PE=1 SV=1	1.07	0.1	0.015009	656.7	613.6	5.88	4.55	11	1	28	599.5	590.8	618.7	567.9	618.9	523.4	587.9	481.1	551.8	556.4	580.8	337.5	605	436.7	596.9	503.4
FALSE	37.322	High	0	Master Protein	Q3TM67	Dkc1	Uncharacterized protein OS=Mus musculus OX=10090 GN=Dkc1 PE=2 SV=1	1.071	0.1	0.0165407	452.4	422.3	5	3.92	11	1	31	414.1	411	372.6	391.5	460.7	382	392.3	318.9	393.3	370.7	452	211.3	425.3	278.8	424.2	358.5
FALSE	96.839	High	0	Master Protein	P63321	Rala	Ras-related protein Ral-A OS=Mus musculus OX=10090 GN=Rala PE=1 SV=1	1.071	0.1	0.0244933	2860	2671.2	5.32	2.95	8	1	59	2744.9	2526	2491.5	2376.6	2570.2	2278.7	2632.3	2022.1	2464.5	2452.7	2711.3	1349.6	2503.6	1744.8	2755	2302.1
FALSE	43.998	High	0	Master Protein	Q99L27	Gmpr2	GMP reductase 2 OS=Mus musculus OX=10090 GN=Gmpr2 PE=1 SV=2	1.073	0.1	0.0308135	663.2	618	9.95	4.13	7	1	20	644.1	695.5	572.5	545.6	618.9	528.8	575.4	490.1	569.2	562.7	613.1	306.4	622.9	379.4	627.2	521.6
FALSE	44.152	High	0	Master Protein	B2RRN5	Rab4a	Ras-related protein Rab-4 OS=Mus musculus OX=10090 GN=Rab4a PE=2 SV=1	1.072	0.1	0.0304836	568.9	530.6	5.91	3.85	6	1	37	539.6	519.3	529	473.8	514.2	480	511.8	407	538.5	476.5	525.7	285.2	498.8	378.3	522	439.6
FALSE	18.115	High	0	Master Protein	Q9D074	Mgrn1	E3 ubiquitin-protein ligase MGRN1 OS=Mus musculus OX=10090 GN=Mgrn1 PE=1 SV=2	1.072	0.1	0.0308488	155.7	145.2	3.99	4.59	4	1	9	146.5	121.9	132.3	128.5	148.3	136.3	141.5	120	131.3	138.6	149.8	76.2	138.2	94.9	144.6	131.9
FALSE	25.535	High	0	Master Protein	Q811Q9	Pcyt1b	Choline-phosphate cytidylyltransferase B OS=Mus musculus OX=10090 GN=Pcyt1b PE=1 SV=2	1.075	0.1	0.0327572	233.5	217.2	8.2	6.7	4	1	8	226.2	225.7	204.1	189.1	233.2	177.3	211.5	157.2	194.5	196.9	218.2	94.8	206.8	143.7	225.8	185.4
FALSE	55.081	High	0	Master Protein	Q9WV98	Timm9	Mitochondrial import inner membrane translocase subunit Tim9 OS=Mus musculus OX=10090 GN=Timm9 PE=1 SV=1	1.069	0.1	0.0399968	2231.4	2087.7	12.92	1.68	7	1	40	2312.2	2473.1	2178.7	1922.9	2093.1	1758	1977.8	1570.3	1963.3	1839.3	2089.6	1095.1	1980.1	1426.6	2083.3	1740.9
FALSE	23.977	High	0	Master Protein	Q9Z2D8	Mbd3	Methyl-CpG-binding domain protein 3 OS=Mus musculus OX=10090 GN=Mbd3 PE=1 SV=1	1.068	0.1	0.0385755	165.1	154.5	12.29	7.25	6	1	10	137	185.8	142.8	135.9	154.4	140.5	156.6	121.9	133.1	118.7	159.7	77.3	156.8	100.6	159.8	129.4
FALSE	335.495	High	0	Master Protein	Q3U7Z6	Pgam1	Phosphoglycerate mutase OS=Mus musculus OX=10090 GN=Pgam1 PE=1 SV=1	1.07	0.1	0.0378226	9509.4	8885.7	9.1	0.69	18	1	333	9176.1	9249.8	9123.8	8274	8765.1	7678.8	8272.5	6494.4	8408.5	8046	8773.1	4629.9	8552	5885.8	9000	7283
FALSE	8.371	High	0	Master Protein	P58873	Rhbdl3	Rhomboid-related protein 3 OS=Mus musculus OX=10090 GN=Rhbdl3 PE=2 SV=1	1.073	0.1	0.0426586	114.6	106.7	6.65	5.38	3	1	5	102.3	107.3	100.2	98.8	99.3	94.9	107.9	81.4	94.7	102	100.8	55.3	103.2	75.3	112.9	83
FALSE	38.597	High	0	Master Protein	Q6P3A8	Bckdhb	2-oxoisovalerate dehydrogenase subunit beta, mitochondrial OS=Mus musculus OX=10090 GN=Bckdhb PE=1 SV=2	1.075	0.1	0.0443525	523.7	487.4	7.85	3.98	9	1	17	525.7	441.6	494.7	454.6	470.5	407	489	370.8	457.3	427.3	489.7	242.4	484.6	329.5	481.7	432.7
FALSE	73.768	High	0	Master Protein	F7AA26	Pakap	Paralemmin A kinase anchor protein (Fragment) OS=Mus musculus OX=10090 GN=Pakap PE=1 SV=1	1.075	0.1	0.0455754	328.1	305.2	3.02	4.24	2	1	26	279	279.3	267	258.5	323.3	283.8	304.4	246	310.6	275	304.7	158.3	294.4	202.4	334	245.3
FALSE	34.255	High	0	Master Protein	Q80U92	Mlc1	MKIAA0027 protein (Fragment) OS=Mus musculus OX=10090 GN=Mlc1 PE=2 SV=1	1.074	0.1	0.0462873	674.6	628.2	8.32	5.11	8	1	20	716	533	575.3	616.8	615.8	565.2	635.4	498.9	573.3	615.5	652	307.4	605.7	412	677.3	514.3
FALSE	27.186	High	0	Master Protein	A0A0A0MQL0	Tmeff1	Tomoregulin-1 (Fragment) OS=Mus musculus OX=10090 GN=Tmeff1 PE=1 SV=1	1.07	0.1	0.0495752	748	698.9	3.38	4.74	10	1	13	712.6	641.7	651.5	595.7	708.6	613.6	686.5	565.1	676.3	629.6	687.8	366.6	666.4	506.5	687.9	634.8
FALSE	34.386	High	0	Master Protein	Q9R0S3	Mmp17	Matrix metalloproteinase-17 OS=Mus musculus OX=10090 GN=Mmp17 PE=1 SV=3	1.075	0.1	0.049935	239.4	222.6	4.9	7.27	5	1	11	234.3	213.1	204.8	204.3	217.1	204	220.9	172.5	206.9	215.1	254.7	103.7	214	145.1	222.3	190.4
FALSE	50.284	High	0	Master Protein	Q8BKR5	Ppp1r37	Protein phosphatase 1 regulatory subunit 37 OS=Mus musculus OX=10090 GN=Ppp1r37 PE=1 SV=1	1.061	0.09	0.00563492	232.4	219.1	3.06	3.49	12	1	17	214.4	196.5	199	182.2	213.2	197.9	216.3	174.1	197.6	201.3	225	115.8	207.8	137.7	212.5	187.7
FALSE	27.507	High	0	Master Protein	Q3UQN2	Fcho2	F-BAR domain only protein 2 OS=Mus musculus OX=10090 GN=Fcho2 PE=1 SV=1	1.066	0.09	0.00688839	245	229.7	3.94	4.57	7	1	9	221.8	220	225.5	200	234.9	209.1	220.7	187	212.2	216.7	235.7	115.9	243.7	151.5	230.9	183.6
FALSE	17.476	High	0	Master Protein	A4FUQ6	Slc35e1	Solute carrier family 35, member E1 OS=Mus musculus OX=10090 GN=Slc35e1 PE=2 SV=1	1.062	0.09	0.00888374	81.6	76.8	4.91	5.47	3	1	4	79.6	66	69.7	67	78.5	66.8	78.9	65.1	70.9	61	78.5	41.9	75.4	52.9	75	61.4
FALSE	85.567	High	0	Master Protein	Q8BJU0	Sgta	Small glutamine-rich tetratricopeptide repeat-containing protein alpha OS=Mus musculus OX=10090 GN=Sgta PE=1 SV=2	1.067	0.09	0.00756352	1710.5	1603.3	4.11	3.36	14	1	48	1577	1464	1499.1	1425.9	1606.6	1354.3	1573.5	1179.9	1531.6	1496.5	1597.5	788.5	1542.7	996.3	1586.6	1322.2
FALSE	34.172	High	0	Master Protein	A0A0R4J1Y3	Osgep	Probable tRNA N6-adenosine threonylcarbamoyltransferase OS=Mus musculus OX=10090 GN=Osgep PE=1 SV=1	1.067	0.09	0.00971172	271.3	254.3	4.08	3.63	7	1	11	258.6	230	241.1	217.8	246.9	224.7	253.5	200.3	231.9	226.5	257.6	131.9	232.9	178.3	266.4	210.6
FALSE	46.119	High	0	Master Protein	Q3TKF6	Hexa	Beta-hexosaminidase OS=Mus musculus OX=10090 GN=Hexa PE=2 SV=1	1.062	0.09	0.00885459	920.4	866.9	5.1	1.59	9	1	16	862.3	855.2	830.3	773.9	869.8	762.4	837.3	651	818	784.5	853.4	465.3	857.1	570	865.6	718.4
FALSE	10.283	High	0	Master Protein	Q8R4G6	Mgat5	Alpha-1,6-mannosylglycoprotein 6-beta-N-acetylglucosaminyltransferase A OS=Mus musculus OX=10090 GN=Mgat5 PE=1 SV=1	1.065	0.09	0.00755319	170	159.5	3.17	5.07	5	1	5	154.2	137.3	145.2	147.1	162.7	145.1	158.5	120.4	150.4	154.3	159.6	75.6	155.6	106.9	154.3	123.2
FALSE	30.793	High	0	Master Protein	B1APT1	Mpped2	Metallophosphoesterase MPPED2 (Fragment) OS=Mus musculus OX=10090 GN=Mpped2 PE=1 SV=1	1.063	0.09	0.00512983	162.2	152.5	7.81	5.13	5	1	9	169.5	157.6	153.7	132.6	160.3	134.8	145.1	118.7	141.6	139.1	153.3	73.7	133	100.5	158.6	132.2
FALSE	181.227	High	0	Master Protein	Q8BGD9	Eif4b	Eukaryotic translation initiation factor 4B OS=Mus musculus OX=10090 GN=Eif4b PE=1 SV=1	1.063	0.09	0.0107796	7293.6	6858.1	4.42	2.37	43	1	186	6800.9	6301.2	6382	6225.6	6670	5825.6	6647.1	5212.7	6201.7	6108.7	6841.6	3505.6	6609.7	4552.9	6938.9	5848.5
FALSE	43.076	High	0	Master Protein	Q6P9Z1	Smarcd3	SWI/SNF-related matrix-associated actin-dependent regulator of chromatin subfamily D member 3 OS=Mus musculus OX=10090 GN=Smarcd3 PE=1 SV=2	1.063	0.09	0.0127762	253.6	238.6	5.84	6.24	9	1	15	246.2	210.8	239.9	217	237.3	211	222.9	190.9	223.3	194.2	227.7	130.4	231	169.6	216.8	198.3
FALSE	160.284	High	0	Master Protein	P15864	H1-2	Histone H1.2 OS=Mus musculus OX=10090 GN=H1-2 PE=1 SV=2	1.064	0.09	0.0139755	799.6	751.8	2.84	6.1	5	1	112	720	681.2	643.5	660.5	771.2	707	724.5	600.9	719.3	704.1	687.7	408.1	646.2	471.7	741.8	651.5
FALSE	81.992	High	0	Master Protein	P47199	Cryz	Quinone oxidoreductase OS=Mus musculus OX=10090 GN=Cryz PE=1 SV=1	1.068	0.09	0.0169759	1020.5	955.8	7.38	3.47	11	1	35	924.9	1011.8	960.2	854.4	956.5	846.1	947.2	731.4	901.9	865	1005.7	491.3	903.8	603.2	1000.2	811.7
FALSE	15.365	High	0	Master Protein	Q6PCX7	Rgma	Repulsive guidance molecule A OS=Mus musculus OX=10090 GN=Rgma PE=1 SV=1	1.061	0.09	0.0187574	149.4	140.8	4.8	6.36	4	1	7	142.8	133.8	133.1	122.7	142.9	126.9	139.2	101.1	123.9	138.4	142.4	64.6	136.7	95.8	139.2	112.5
FALSE	71.227	High	0	Master Protein	Q9DCL8	Ppp1r2	Protein phosphatase inhibitor 2 OS=Mus musculus OX=10090 GN=Ppp1r2 PE=1 SV=3	1.064	0.09	0.0192116	1015.6	954.7	12.33	4.9	11	1	35	1124.6	1065.5	1049.4	833.8	989.3	791.7	946.2	734.2	926.7	924.1	969.6	470.7	876.6	626.7	964.2	725.3
FALSE	71.684	High	0	Master Protein	Q8CIP4	Mark4	MAP/microtubule affinity-regulating kinase 4 OS=Mus musculus OX=10090 GN=Mark4 PE=1 SV=1	1.064	0.09	0.0220298	618	580.9	5.16	1.79	14	1	26	557.6	564.7	552.2	520.5	560.7	529.3	560.7	432.2	547.3	551.6	584	304	556.5	383.4	584.2	476
FALSE	49.537	High	0	Master Protein	Q8BN59	Larp6	La-related protein 6 OS=Mus musculus OX=10090 GN=Larp6 PE=1 SV=1	1.067	0.09	0.0232518	233.2	218.6	3.93	7.54	12	1	16	224.3	205	201.8	195.6	225.5	190	213.8	164.4	210.9	197.3	222.6	93.8	207.2	138.2	219.2	193
FALSE	41.606	High	0	Master Protein	A1L361	Tbk1	TANK-binding kinase 1 OS=Mus musculus OX=10090 GN=Tbk1 PE=1 SV=1	1.064	0.09	0.027179	588.2	553	4.97	3.3	12	1	19	535.4	539.8	504.7	481	589.2	474.9	506.6	418.6	529.4	476.4	559.1	299.7	557.3	356.7	546.3	447.5
FALSE	68.124	High	0	Master Protein	O08842	Gfra2	GDNF family receptor alpha-2 OS=Mus musculus OX=10090 GN=Gfra2 PE=1 SV=2	1.066	0.09	0.0283642	844.8	792.3	7.88	4.91	15	1	32	784.2	812.7	844.8	735.9	805.9	698.1	761.7	608.5	758.2	712.4	796.1	407.9	856.1	521	767.1	682.5
FALSE	16.586	High	0	Master Protein	Q3V1N5	Heca	Hdc homolog, cell cycle regulator OS=Mus musculus OX=10090 GN=Heca PE=1 SV=1	1.064	0.09	0.028277	114.2	107.3	5.64	3.7	5	1	5	106.7	93.6	104.1	97.9	105.6	102.4	98.1	81	98.5	92.6	107.6	53.6	106.6	74.7	106.9	91.1
FALSE	55.306	High	0	Master Protein	Q8BU33	Ilvbl	2-hydroxyacyl-CoA lyase 2 OS=Mus musculus OX=10090 GN=Ilvbl PE=1 SV=1	1.063	0.09	0.0300504	399.9	376.3	8.06	6.18	10	1	14	436	342.8	349.5	338.2	368.4	334	367.4	285.8	357.5	365.8	399	193.4	329.5	225.3	376.8	309.1
FALSE	15.465	High	0	Master Protein	E9Q226	Ccnyl1	Cyclin Y-like 1 OS=Mus musculus OX=10090 GN=Ccnyl1 PE=1 SV=1	1.062	0.09	0.0317174	110.2	103.7	7.02	4.29	3	1	6	107.7	92.3	89.6	81.5	101.2	96.7	113	82.3	101.2	95.7	103.8	51.1	91.6	65.8	106.5	85.1
FALSE	45.42	High	0	Master Protein	Q9DAR7	Dcps	m7GpppX diphosphatase OS=Mus musculus OX=10090 GN=Dcps PE=1 SV=1	1.066	0.09	0.0331107	1015	951.8	7.29	3.56	12	1	21	938.6	966.2	927.3	826.9	1007.3	801.4	886.5	689.7	895.1	864.3	999.6	472.6	924.8	609.6	962.8	742.8
FALSE	14.855	High	0	Master Protein	P63239	Pcsk1	Neuroendocrine convertase 1 OS=Mus musculus OX=10090 GN=Pcsk1 PE=1 SV=1	1.066	0.09	0.0344445	139.9	131.3	5.07	5.55	3	1	3	121.8	118.3	119.5	109.3	149	126.1	122.4	106.3	121.8	120.9	140.8	62.1	123.3	93.4	128.3	110.4
FALSE	30.584	High	0	Master Protein	Q8VHG2	Amot	Angiomotin OS=Mus musculus OX=10090 GN=Amot PE=1 SV=3	1.065	0.09	0.0388152	504.5	473.8	3.53	5.69	11	1	19	449.4	435.7	440.1	426.4	503.6	410.8	454.6	350	433.8	433.1	488.8	245	503.7	320.9	444.8	362.9
FALSE	3.347	High	0.005	Master Protein	E0CXP0	Lypd1	Ly6/PLAUR domain-containing protein 1 OS=Mus musculus OX=10090 GN=Lypd1 PE=1 SV=1	1.065	0.09	0.0393479	55.8	52.4	13.81	5.65	1	1	2	49.8	43.7	61.3	56.8	48.4	52.9	51.6	41.4	52	48.5	52.5	23.7	50.2	33.3	51.2	43.1
FALSE	12.638	High	0	Master Protein	Q8C650	Septin10	Septin-10 OS=Mus musculus OX=10090 GN=Septin10 PE=1 SV=1	1.065	0.09	0.0411052	81.5	76.5	7.83	7.25	3	1	15	70.5	70.7	73.6	76.7	72.1	74.5	72.3	58.7	74.3	73.6	76.3	34.4	78.1	46.2	76.6	61.4
FALSE	33.948	High	0	Master Protein	Q8C4Q6	Aida	Axin interactor, dorsalization-associated protein OS=Mus musculus OX=10090 GN=Aida PE=1 SV=1	1.062	0.09	0.0415074	318.5	299.9	3.07	5.24	6	1	10	308.3	261.1	274.4	256.9	312.7	273.8	296.7	231.6	296.5	284.9	334.4	150.9	281.2	201	289.5	244
FALSE	34.19	High	0	Master Protein	Q80TM6	R3hdm2	R3H domain-containing protein 2 OS=Mus musculus OX=10090 GN=R3hdm2 PE=1 SV=2	1.063	0.09	0.0460349	405	381	6.97	3.62	11	1	20	375.5	386.6	348.6	354.4	366.4	343	371.9	274.6	364.3	334.7	379.3	193.1	389.7	262.5	366.2	314.3
FALSE	72.777	High	0	Master Protein	Q8CFE4	Scyl2	SCY1-like protein 2 OS=Mus musculus OX=10090 GN=Scyl2 PE=1 SV=1	1.061	0.09	0.0481347	497.2	468.7	3.36	4.87	15	1	26	450.3	420.3	431.1	428.4	457	415.9	448.7	368.2	429.7	419.6	448.7	264.7	426.8	329.8	473.5	400.7
FALSE	66.264	High	0	Master Protein	Q3U9N8	Impdh2	Inosine-5'-monophosphate dehydrogenase OS=Mus musculus OX=10090 GN=Impdh2 PE=2 SV=1	1.057	0.08	0.000411353	1412.1	1335.5	2.71	1.5	11	1	29	1286.4	1243.8	1233.8	1148	1358	1202.2	1318.1	994.4	1245.9	1176.2	1368.9	697.8	1289.6	887.7	1335.3	1097
FALSE	41.354	High	0	Master Protein	Q4FK57	Ero1a	Ero1l protein OS=Mus musculus OX=10090 GN=Ero1a PE=1 SV=1	1.054	0.08	0.00775403	469.3	445.3	4.5	2.29	9	1	16	426.3	422.7	426.2	405.8	459.4	390.9	411.5	340.5	409.1	404.9	450.1	242.1	425.3	292	457.3	359.6
FALSE	46.276	High	0	Master Protein	O09012	Pex5	Peroxisomal targeting signal 1 receptor OS=Mus musculus OX=10090 GN=Pex5 PE=1 SV=2	1.059	0.08	0.00297825	225.2	212.6	5.03	3.36	10	1	18	209	191.9	216.9	183.7	220	194.2	200.2	165.1	207.8	197.1	214.8	108.1	203.3	141.5	204.1	164
FALSE	26.865	High	0	Master Protein	Q3UMG6	Nme7	Nucleoside diphosphate kinase 7 OS=Mus musculus OX=10090 GN=Nme7 PE=1 SV=1	1.055	0.08	0.0199413	216.8	205.6	4.18	3.32	6	1	10	194.2	180.7	192.7	181.8	229.7	187.1	192.6	153.4	198.7	185.3	221.8	108.8	194.9	134.9	206.3	164
FALSE	79.94	High	0	Master Protein	Q3TTM6	Pmpca	Alpha-MPP OS=Mus musculus OX=10090 GN=Pmpca PE=2 SV=1	1.06	0.08	0.024882	1642.1	1549.8	2.81	3.51	19	1	62	1527.8	1421.8	1415.6	1375.2	1592.9	1388.6	1483.3	1151.1	1459.2	1362.4	1620.9	832.3	1610.9	1024.5	1553.9	1268
FALSE	24.338	High	0	Master Protein	P49710	Hcls1	Hematopoietic lineage cell-specific protein OS=Mus musculus OX=10090 GN=Hcls1 PE=1 SV=2	1.057	0.08	0.025129	376.6	356.4	3.88	4.15	7	1	11	338	313.1	333.4	318.9	340.2	321.2	362.9	278.9	320.2	312.4	371.9	190.1	341.3	229.5	383.3	293.8
FALSE	79.722	High	0	Master Protein	A2VDG1	Ago1	Eif2c1 protein (Fragment) OS=Mus musculus OX=10090 GN=Ago1 PE=2 SV=1	1.06	0.08	0.0283945	288	271.7	5.06	5.82	9	1	33	278.4	238.7	253.1	250.3	264.6	230.8	272.4	209.4	262.9	265.5	277.2	144.1	247	160.2	267.6	217.7
FALSE	46.124	High	0	Master Protein	A0A0R4J1H2	Glyctk	Glycerate kinase OS=Mus musculus OX=10090 GN=Glyctk PE=1 SV=1	1.056	0.08	0.0326511	247.9	234.6	3.39	4.55	8	1	13	223.1	217.5	216.7	196.5	238.3	206.9	231.7	194.9	237.7	213	256.4	122.1	223.6	157.1	228.3	186.2
FALSE	57.525	High	0	Master Protein	Q8BH58	Tiprl	TIP41-like protein OS=Mus musculus OX=10090 GN=Tiprl PE=1 SV=1	1.053	0.08	0.0311124	654.1	621	5.28	3.31	11	1	19	591.9	592	583.6	535.6	687.2	558.7	578.2	446	613.6	554.4	609.1	328.7	568.5	425.9	641.7	498.6
FALSE	21.464	High	0	Master Protein	Q6P5E6	Gga2	ADP-ribosylation factor-binding protein GGA2 OS=Mus musculus OX=10090 GN=Gga2 PE=1 SV=1	1.06	0.08	0.0332583	132.7	125.1	4.96	5.29	5	1	11	120.4	113.7	119.1	116.2	121.7	112.7	123	90.8	114.4	113.2	128	71.5	116.2	82.9	113.8	103.3
FALSE	24.884	High	0	Master Protein	Q63739	Ptp4a1	Protein tyrosine phosphatase type IVA 1 OS=Mus musculus OX=10090 GN=Ptp4a1 PE=1 SV=1	1.056	0.08	0.040996	580.1	549.5	3.55	5.82	3	1	10	569.7	498.6	483.7	464	563.2	501.7	535.7	431.9	561.8	539.2	520.4	284.9	486.5	357.2	553.6	466.4
FALSE	4.965	High	0.001	Master Protein	G3UYU5	Rpp40	Ribonuclease P protein subunit p40 OS=Mus musculus OX=10090 GN=Rpp40 PE=1 SV=1	1.054	0.08	0.0409593	48.1	45.7	8.03	5.59	2	1	2	44.1	36.6	44.6	38.1	54.1	40.6	46.6	33.3	37.8	42.7	46.9	23.3	44	27.9	45.5	37.8
FALSE	22.27	High	0	Master Protein	Q8R4S0	Ppp1r14c	Protein phosphatase 1 regulatory subunit 14C OS=Mus musculus OX=10090 GN=Ppp1r14c PE=1 SV=1	1.061	0.08	0.0421264	105.5	99.5	5.42	7.41	3	1	6	89.7	84.2	89.3	80.1	104.6	97.4	99.8	80.6	98.2	88.6	102	45.2	101.6	59.9	101.1	74.5
FALSE	48.24	High	0	Master Protein	G3UWG2	Tiam1	Rho guanine nucleotide exchange factor TIAM1 OS=Mus musculus OX=10090 GN=Tiam1 PE=1 SV=1	1.059	0.08	0.0425608	154.4	145.8	3.05	4.13	9	1	18	141.2	130.3	132.1	119.9	153.3	129.9	151.1	112.6	140	130.4	155.2	76.5	137.3	96.2	159.5	117.5
FALSE	35.558	High	0	Master Protein	Q02105	C1qc	Complement C1q subcomponent subunit C OS=Mus musculus OX=10090 GN=C1qc PE=1 SV=2	1.055	0.08	0.0450759	499.1	472.9	6.55	3.62	5	1	16	488.2	424	465.7	423.7	489	387.5	437.3	352.5	450.7	424.2	491.6	230.1	466.5	316.2	452.5	384.5
FALSE	48.057	High	0	Master Protein	Q9Z1A9	Tbc1d8	TBC1 domain family member 8 OS=Mus musculus OX=10090 GN=Tbc1d8 PE=1 SV=2	1.055	0.08	0.0448198	251.6	238.4	3.61	2.95	12	1	16	217.9	194.5	215.8	209.3	247.1	215.2	238.9	181.3	222.4	213.2	237.1	131.4	217.9	161.4	241	197
FALSE	32.458	High	0	Master Protein	Q99KN2	Ciao1	Probable cytosolic iron-sulfur protein assembly protein CIAO1 OS=Mus musculus OX=10090 GN=Ciao1 PE=1 SV=1	1.059	0.08	0.0480403	313.2	295.7	4.98	5.29	7	1	11	305.6	259.5	275.1	247.9	282.2	264.2	301.1	234.5	272.9	273.5	315.6	141.3	302.3	190.3	303.1	235.7
FALSE	15.601	High	0	Master Protein	Q9CQ91	Ndufa3	NADH dehydrogenase [ubiquinone] 1 alpha subcomplex subunit 3 OS=Mus musculus OX=10090 GN=Ndufa3 PE=1 SV=1	1.057	0.08	0.0494135	1539.1	1455.9	7.2	2.54	3	1	16	1484.7	1406.3	1424.5	1294.5	1464.9	1188.2	1399.6	1041.2	1374.9	1316.4	1484.1	738.5	1353.4	925.2	1462	1230.5
FALSE	170.227	High	0	Master Protein	B2RUG7	Zfr	Zinc finger RNA binding protein OS=Mus musculus OX=10090 GN=Zfr PE=2 SV=1	1.048	0.07	0.00480747	1790.6	1708.5	2.73	2.34	32	1	55	1644.4	1565.7	1580.4	1470.6	1725.9	1474.9	1611.9	1325.6	1597.7	1537.3	1700.8	895.4	1589.5	1137.8	1744	1474.2
FALSE	42.22	High	0	Master Protein	Q6NV83	U2surp	U2 snRNP-associated SURP motif-containing protein OS=Mus musculus OX=10090 GN=U2surp PE=1 SV=3	1.05	0.07	0.00160329	459.8	437.9	2.21	3.03	11	1	19	415.7	399.3	410.6	375.4	446.6	393.1	420.3	348.3	412.4	383.6	458.5	220.4	435.6	296.9	434.4	360.9
FALSE	191.805	High	0	Master Protein	Q05512	Mark2	Serine/threonine-protein kinase MARK2 OS=Mus musculus OX=10090 GN=Mark2 PE=1 SV=3	1.05	0.07	0.00237982	2460.6	2343.2	2.88	2.46	3	1	116	2240	2052.8	2211	2069.2	2303.6	2105	2285.8	1815.9	2168.5	2062.6	2356.5	1264.9	2194.9	1543	2374.6	1993.1
FALSE	96.78	High	0	Master Protein	Q64478	H2bc9	Histone H2B type 1-H OS=Mus musculus OX=10090 GN=H2bc9 PE=1 SV=3	1.053	0.07	0.0202836	17510.9	16634.6	4.22	2.82	3	1	283	16341.5	15243.9	13767.9	14074.3	16420.5	15121.8	16964.8	12808.9	15606.6	15354	15873.5	8661.9	16542.6	10572.1	16687.1	13831
FALSE	25.86	High	0	Master Protein	Q91YJ3	Thyn1	Thymocyte nuclear protein 1 OS=Mus musculus OX=10090 GN=Thyn1 PE=1 SV=1	1.049	0.07	0.0206695	489.7	466.8	4.23	3.59	8	1	10	441.1	416.1	430.1	427.4	479.2	425.7	446.6	331.4	426.2	426.8	469.2	234.8	473.2	316.4	442.2	381.4
FALSE	51.092	High	0	Master Protein	B1AQN2	Ptprt	Protein-tyrosine-phosphatase OS=Mus musculus OX=10090 GN=Ptprt PE=1 SV=1	1.05	0.07	0.0274734	445.2	424	5.81	4.42	12	1	16	406.9	433.3	386	349.5	430.6	376.4	426.3	325.3	395.9	353.5	443.3	220	394.3	283.1	450.3	355.2
FALSE	31.442	High	0	Master Protein	Q544U5	Entpd1	Uncharacterized protein OS=Mus musculus OX=10090 GN=Entpd1 PE=1 SV=1	1.05	0.07	0.0327949	526.8	501.9	4.03	3.26	5	1	11	486.9	441.7	463.5	426.6	522.8	420.9	524.7	381.7	464.6	443.9	490.9	258.7	515.6	341.6	515.5	418.2
FALSE	107.601	High	0	Master Protein	Q3TML0	Pdia6	Protein disulfide-isomerase A6 OS=Mus musculus OX=10090 GN=Pdia6 PE=1 SV=1	1.047	0.07	0.0355785	1812.6	1731.3	3.76	3.58	14	1	63	1710.6	1461.2	1631.6	1484.5	1784.2	1468.7	1684.4	1341.3	1656.7	1536.8	1705.9	856.7	1729.7	1117.5	1782	1492.8
FALSE	52.286	High	0	Master Protein	Q9R257	Hebp1	Heme-binding protein 1 OS=Mus musculus OX=10090 GN=Hebp1 PE=1 SV=2	1.048	0.07	0.0344404	883.9	843.6	5.14	4.28	10	1	20	845.5	753.2	820.6	741.5	863.1	704.6	797.9	626.2	774.6	785.5	852.8	435.4	845.8	514.9	868.6	663.9
FALSE	13.349	High	0	Master Protein	Q8BL74	Gtf3c2	General transcription factor 3C polypeptide 2 OS=Mus musculus OX=10090 GN=Gtf3c2 PE=2 SV=2	1.05	0.07	0.0397289	74.1	70.6	10.9	8.99	4	1	5	65.3	79.9	72.2	60.6	70.1	70	69.2	51.7	72.3	64.4	66.2	39.5	54.8	48	69.9	54.5
FALSE	83.593	High	0	Master Protein	Q9R0N5	Syt5	Synaptotagmin-5 OS=Mus musculus OX=10090 GN=Syt5 PE=1 SV=1	1.047	0.07	0.0433641	181.3	173.3	5.17	2.32	8	1	56	167	141.7	169.4	145.6	181.3	148.1	171.7	131.9	160.5	149.6	174.1	90	163.5	116.3	176.9	145.6
FALSE	27.187	High	0	Master Protein	Q8CII3	Kdsr	3-ketodihydrosphingosine reductase OS=Mus musculus OX=10090 GN=Kdsr PE=1 SV=2	1.052	0.07	0.0440711	279.6	265.8	4.15	5.55	8	1	13	259.6	225	250.1	228.3	270.2	258.9	261.9	203.9	260.8	225.2	268.2	133.3	261.9	172.3	296.9	216.4
FALSE	114.685	High	0	Master Protein	Q5DTT2	Psd	PH and SEC7 domain-containing protein 1 OS=Mus musculus OX=10090 GN=Psd PE=1 SV=2	1.052	0.07	0.0457256	3178	3021.3	3.96	5.15	29	1	59	2903	2802.4	2938.2	2586.5	2988.7	2688.7	3072.1	2326.5	2728.2	2674.7	3058.3	1777.4	2885.6	1986.5	3159.6	2496.9
FALSE	122.192	High	0	Master Protein	Q62351	Tfrc	Transferrin receptor protein 1 OS=Mus musculus OX=10090 GN=Tfrc PE=1 SV=1	1.046	0.07	0.0457473	2632.7	2516.1	4.42	2.2	25	1	66	2381.1	2029.3	2324	2283.9	2512.5	2302.2	2449	1936.6	2375.8	2221.8	2558.6	1282.5	2461.8	1734.9	2502.9	2068.5
FALSE	31.916	High	0	Master Protein	Q5HZI6	Gfus	GDP-4-keto-6-deoxy-D-mannose-3,5-epimerase-4-reductase OS=Mus musculus OX=10090 GN=Gfus PE=1 SV=1	1.05	0.07	0.0461071	344.5	327.9	5.4	2.58	5	1	16	298	265.5	319.4	291.6	324.9	299.8	323	252.7	299.9	289.2	327.7	171.3	305.2	217.4	343.6	269.9
FALSE	22.494	High	0	Master Protein	E9PUP9	Epha5	Receptor protein-tyrosine kinase OS=Mus musculus OX=10090 GN=Epha5 PE=1 SV=1	1.046	0.06	0.0043939	161.7	154.7	3.38	3.86	3	1	15	147.6	135.7	135	136.7	162.7	134	148.9	128.6	145.7	134.4	151.4	83.9	136.1	103.6	155	129.9
FALSE	113.444	High	0	Master Protein	Q62415	Ppp1r13b	Apoptosis-stimulating of p53 protein 1 OS=Mus musculus OX=10090 GN=Ppp1r13b PE=1 SV=2	1.04	0.06	0.0096702	1432.1	1376.6	2.71	1.97	26	1	49	1320.6	1165.6	1228.3	1140.6	1444.6	1169.9	1325.1	1065.2	1241.4	1250.7	1369	713.9	1331.1	895.6	1394.2	1147.7
FALSE	11.056	High	0	Master Protein	Q99LH2	Ptdss1	Phosphatidylserine synthase 1 OS=Mus musculus OX=10090 GN=Ptdss1 PE=1 SV=1	1.039	0.06	0.00562353	420.2	404.3	2.4	2.46	4	1	6	390.5	343.5	362.5	348.4	396.4	351	392.4	309.4	389.9	366	386.4	203.5	378.3	267.8	411.6	334.2
FALSE	96.372	High	0	Master Protein	P55288	Cdh11	Cadherin-11 OS=Mus musculus OX=10090 GN=Cdh11 PE=1 SV=1	1.041	0.06	0.00996688	718.4	690.3	2.48	2.99	18	1	45	634.3	614.1	614.6	589.3	685.8	632.9	661.5	553.8	649.9	600.1	691.3	366.5	700.7	445.4	702.8	560.6
FALSE	25.88	High	0	Master Protein	Q921W4	Cryzl1	Quinone oxidoreductase-like protein 1 OS=Mus musculus OX=10090 GN=Cryzl1 PE=1 SV=1	1.041	0.06	0.00380411	794.2	763.1	1.81	2.51	7	1	13	730.9	689.4	679.1	637.8	790.7	664.4	737.2	579.1	744.6	706.7	769.4	387.9	718.8	491.5	782.9	621.6
FALSE	45.08	High	0	Master Protein	O55033	Nck2	Cytoplasmic protein NCK2 OS=Mus musculus OX=10090 GN=Nck2 PE=1 SV=1	1.044	0.06	0.0118942	803.7	769.9	4.14	3.16	10	1	19	733	725	725.5	669.6	757.5	659.1	741.3	576.8	739.4	691.5	779.6	393.4	733.5	470.7	779.7	637.6
FALSE	53.522	High	0	Master Protein	Q9DB27	Mcts1	Malignant T-cell-amplified sequence 1 OS=Mus musculus OX=10090 GN=Mcts1 PE=1 SV=1	1.045	0.06	0.0148672	1208.8	1156.3	4.02	3	6	1	20	1132.4	1059.4	1072.7	1002.3	1178.4	969	1065.5	873.2	1112.9	1050	1156	562.9	1102.4	779	1155.2	913.1
FALSE	45.087	High	0	Master Protein	Q99MR0	Actl6b	Actin-like protein 6B OS=Mus musculus OX=10090 GN=Actl6b PE=1 SV=1	1.04	0.06	0.0178286	455.2	437.8	2.32	3.01	7	1	23	408.8	370.9	401.8	375	449.1	389.8	408.5	336	423.4	395.8	437.6	234.2	394.9	282.1	449.4	357.8
FALSE	25.548	High	0	Master Protein	Q99J95	Cdk9	Cyclin-dependent kinase 9 OS=Mus musculus OX=10090 GN=Cdk9 PE=1 SV=1	1.041	0.06	0.0181394	285.8	274.6	2.93	3.96	5	1	20	257.8	246.9	241.8	244.6	270.8	245	254.4	216.9	252.4	243.8	279.8	133.7	250.7	186.5	279.9	235.3
FALSE	196.281	High	0	Master Protein	E9Q3Q6	Alcam	Activated leukocyte cell adhesion molecule OS=Mus musculus OX=10090 GN=Alcam PE=1 SV=1	1.041	0.06	0.021686	7700.3	7396.7	3.98	2	29	1	143	6923.2	6557.8	7070.6	6100.5	7440.7	6425.6	7598.7	5783.5	6980.3	6674.3	7539.1	3955.7	6965.6	4862.4	7712.8	6084.2
FALSE	11.106	High	0	Master Protein	Q8BR90	Rimoc1	RAB7A-interacting MON1-CCZ1 complex subunit 1 OS=Mus musculus OX=10090 GN=Rimoc1 PE=1 SV=1	1.044	0.06	0.0264915	302.4	289.7	5.3	2.42	4	1	5	291	239.5	253.7	251.7	287.5	255.6	284.4	246.6	272	257	294.1	145.4	283.3	186.5	297.5	239.6
FALSE	190.172	High	0	Master Protein	O35954	Pitpnm1	Membrane-associated phosphatidylinositol transfer protein 1 OS=Mus musculus OX=10090 GN=Pitpnm1 PE=1 SV=1	1.041	0.06	0.0266533	3927.6	3773.2	3.96	1.63	33	1	90	3635.8	3332.5	3591.4	3226	3711.4	3169.9	3657.3	2826.9	3576.4	3413	3833.2	1905.3	3551.5	2498.8	3811.9	3102.9
FALSE	38.213	High	0	Master Protein	Q69ZN1	Sgpl1	MKIAA1252 protein (Fragment) OS=Mus musculus OX=10090 GN=Sgpl1 PE=2 SV=1	1.04	0.06	0.0286237	573.5	551.4	4.04	3.14	10	1	14	533.1	488.1	516	490	537.8	475.1	530.6	400.6	520.9	494.3	570	280.2	536	339.9	551	455
FALSE	41.089	High	0	Master Protein	Q3TCJ1	Abraxas2	BRISC complex subunit Abraxas 2 OS=Mus musculus OX=10090 GN=Abraxas2 PE=1 SV=1	1.04	0.06	0.0300099	908.1	873.2	3.43	2.32	12	1	21	850.7	782.9	799.7	768.9	876.5	759.5	815.3	636.3	820.8	793.3	897.6	453.3	860	554.4	864.1	729.6
FALSE	139.906	High	0	Master Protein	Q9WV02	Rbmx	RNA-binding motif protein, X chromosome OS=Mus musculus OX=10090 GN=Rbmx PE=1 SV=1	1.042	0.06	0.0303206	11673.3	11206.8	2.39	3.42	9	1	164	10525.1	10129.1	9991.4	9779.5	11145.3	9898	11093.7	8278.7	10545.7	10005.5	11734.4	5604.5	11369.3	7228.2	11282.8	9244.8
FALSE	103.631	High	0	Master Protein	Q9CXT8	Pmpcb	Mitochondrial-processing peptidase subunit beta OS=Mus musculus OX=10090 GN=Pmpcb PE=1 SV=1	1.045	0.06	0.0327502	1750.4	1674.8	5.9	2.92	17	1	69	1587.5	1437.7	1530.7	1407.1	1633	1711.3	1623.8	1316.2	1516.3	1523.8	1711.6	846.8	1608.2	1110	1640.5	1443
FALSE	93.122	High	0	Master Protein	Q6P9Q6	Fkbp15	FK506-binding protein 15 OS=Mus musculus OX=10090 GN=Fkbp15 PE=1 SV=2	1.044	0.06	0.0328041	1060.5	1016.2	4.18	3.09	1	1	34	966.5	934.1	879.4	920	1035.4	895.6	993.1	721	959.8	956.8	1017.8	501.3	999	667.6	1015.7	805.3
FALSE	92.402	High	0	Master Protein	Q3U3F6	Raly	RRM domain-containing protein OS=Mus musculus OX=10090 GN=Raly PE=2 SV=1	1.043	0.06	0.0349474	1720.6	1649.4	2.39	2.57	16	1	36	1573	1448.5	1429.3	1436.1	1598.1	1478.3	1616	1257.4	1522.2	1494.9	1689.7	858.7	1537.7	1091.5	1722.3	1399.6
FALSE	21.623	High	0	Master Protein	Q6ZQC2	mKIAA0410	MKIAA0410 protein (Fragment) OS=Mus musculus OX=10090 GN=mKIAA0410 PE=2 SV=1	1.042	0.06	0.0367185	485.2	465.5	3.34	3.5	7	1	13	441.5	401.4	443.3	393.1	480	412	432	363.4	451.2	417.3	448.7	258.9	459.7	300.5	469.8	371.1
FALSE	66.583	High	0	Master Protein	Q3UQ44	Iqgap2	Ras GTPase-activating-like protein IQGAP2 OS=Mus musculus OX=10090 GN=Iqgap2 PE=1 SV=2	1.039	0.06	0.0387157	569	547.6	4.57	3.46	20	1	28	513.6	477.3	519.1	465.7	521	487.2	568	434.5	503.1	472.3	542.6	291.3	529.9	386.3	563.4	443.3
FALSE	40.633	High	0	Master Protein	Q91YK0	Lrrc49	Leucine-rich repeat-containing protein 49 OS=Mus musculus OX=10090 GN=Lrrc49 PE=1 SV=1	1.04	0.06	0.0381387	444.7	427.7	2.37	3.8	13	1	19	403.8	372.6	398.8	362.6	435.5	383.3	401.6	335.1	382	406.4	420.6	229.9	403.1	286.7	423.1	372.3
FALSE	80.083	High	0	Master Protein	Q91YH5	Atl3	Atlastin-3 OS=Mus musculus OX=10090 GN=Atl3 PE=1 SV=1	1.041	0.06	0.0436004	938.8	901.7	3.9	4.7	13	1	30	896.8	782	786	804.9	944	815.2	845.1	654.1	875	857.3	865	488.6	790.6	574.5	910.9	733.9
FALSE	113.481	High	0	Master Protein	Q62418	Dbnl	Drebrin-like protein OS=Mus musculus OX=10090 GN=Dbnl PE=1 SV=2	1.045	0.06	0.0445699	4142.6	3963.8	7.97	2.16	17	1	117	3888.4	4177.8	3877.6	3417.8	3916.9	3345.7	3767.3	3052.6	3661.7	3499.2	3888.7	2084.7	3779	2653.1	4093.5	3344
FALSE	97.299	High	0	Master Protein	P70232	Chl1	Neural cell adhesion molecule L1-like protein OS=Mus musculus OX=10090 GN=Chl1 PE=1 SV=2	1.043	0.06	0.0462316	1273.4	1221.3	3.6	4.22	14	1	42	1157.9	1041	1121.4	982.9	1230.1	1129.5	1178.1	975.2	1065.7	1064.9	1195.6	644.2	1160.8	828.8	1264.9	1059.3
FALSE	51.541	High	0	Master Protein	Q8C166	Cpne1	Copine-1 OS=Mus musculus OX=10090 GN=Cpne1 PE=1 SV=1	1.045	0.06	0.0472403	1188.7	1137.8	4.93	0.49	12	1	36	1097.5	1090.4	1050.3	981.2	1164.2	941	1072.4	839.7	1081.3	1030.9	1130.2	593.4	1084	757.7	1135.4	938.6
FALSE	116.985	High	0	Master Protein	Q8R5H1	Usp15	Ubiquitin carboxyl-terminal hydrolase 15 OS=Mus musculus OX=10090 GN=Usp15 PE=1 SV=1	1.04	0.06	0.0468561	1464.9	1407.9	3.65	1.55	26	1	53	1283	1258.7	1284.2	1246	1364.6	1175.3	1352.4	1091.2	1332	1239.9	1418.7	723.1	1351.3	956.6	1400.6	1157.9
FALSE	57.079	High	0	Master Protein	Q01730	Rsu1	Ras suppressor protein 1 OS=Mus musculus OX=10090 GN=Rsu1 PE=1 SV=3	1.043	0.06	0.0495244	553.2	530.2	4.13	1.12	10	1	26	520	437	455	433.7	540.5	475.4	540.3	412.4	497.1	470.2	527	276.4	512	355	531.4	443.3
FALSE	204.475	High	0	Master Protein	Q0PD67	Rab1a	Rab1A OS=Mus musculus OX=10090 GN=Rab1a PE=1 SV=1	1.043	0.06	0.0498783	14408.4	13811.7	5.28	2.14	1	1	225	13655.7	12991	13176.9	12153.4	13503	11763.1	13064.8	10088.8	13226.3	12485.1	13796.9	6929.2	13645.7	9027.6	13810.1	11577.2
FALSE	170.259	High	0	Master Protein	Q80XI4	Pip4k2b	Phosphatidylinositol 5-phosphate 4-kinase type-2 beta OS=Mus musculus OX=10090 GN=Pip4k2b PE=1 SV=1	1.034	0.05	0.000799646	4779.2	4621.9	1.82	1.04	17	1	147	4359.9	4121.4	4216	3928.5	4596	4012.6	4426.1	3534.7	4336.9	4146.7	4717.5	2428.6	4420.1	3042.1	4665.3	3814.6
FALSE	216.812	High	0	Master Protein	E9PYH2	Acot7	Cytosolic acyl coenzyme A thioester hydrolase OS=Mus musculus OX=10090 GN=Acot7 PE=1 SV=1	1.037	0.05	0.0088585	6161.8	5940.1	2.47	2.27	24	1	159	5662.5	5103.1	5323.5	5126	5987.5	5199.1	5440.9	4657.6	5573.6	5420.5	5605.9	3110.5	5670.4	3949.4	5925.4	4994.1
FALSE	167.93	High	0	Master Protein	O55029	Copb2	Coatomer subunit beta' OS=Mus musculus OX=10090 GN=Copb2 PE=1 SV=2	1.036	0.05	0.00539143	2698.7	2605.8	2.25	1.19	28	1	68	2534.2	2274.3	2359.3	2241.2	2592.6	2275.2	2521.4	1943.8	2439.7	2351.7	2665.8	1364	2496	1766.1	2622.9	2138.3
FALSE	406.324	High	0	Master Protein	Q6P9K8	Caskin1	Caskin-1 OS=Mus musculus OX=10090 GN=Caskin1 PE=1 SV=2	1.035	0.05	0.00503764	4167.6	4026.3	2.04	2.39	46	1	168	3823	3516.6	3626.5	3390	3934.9	3506.1	3888.8	3142.7	3653.5	3580.7	4105.4	2092.1	3885.1	2577.3	4102.7	3366.2
FALSE	16.795	High	0	Master Protein	Q69ZQ2	Isy1	Pre-mRNA-splicing factor ISY1 homolog OS=Mus musculus OX=10090 GN=Isy1 PE=1 SV=2	1.035	0.05	0.0119781	153.2	148	4.7	2.99	4	1	5	133.2	137.9	129.9	139.3	150.9	130.7	141.2	119.4	133.7	139.8	144.5	77.1	142.3	94.5	150.8	123.7
FALSE	115.67	High	0	Master Protein	Q921F4	Hnrnpll	Heterogeneous nuclear ribonucleoprotein L-like OS=Mus musculus OX=10090 GN=Hnrnpll PE=1 SV=3	1.034	0.05	0.0151128	863.1	834.7	4.77	1.55	18	1	43	775	765	789.6	786.6	854.6	726.1	779.6	631.9	788.7	754.3	859.2	425.3	804.4	558.1	829.7	683
FALSE	46.45	High	0	Master Protein	Q542F1	Clic1	Chloride intracellular channel protein OS=Mus musculus OX=10090 GN=Clic1 PE=1 SV=1	1.036	0.05	0.0161143	569	549	1.64	3.5	9	1	23	523.9	471.7	491.8	467.5	559.9	483.9	546.2	417.7	505.9	471	541.7	296.7	533.5	377.1	531.4	469.1
FALSE	119.777	High	0	Master Protein	E9Q3K3	Agap1	Arf-GAP with GTPase, ANK repeat and PH domain-containing protein 1 OS=Mus musculus OX=10090 GN=Agap1 PE=1 SV=3	1.033	0.05	0.0199419	1410.6	1365.2	1.52	2.01	5	1	46	1268.6	1215.8	1211.9	1146.6	1394.7	1216.5	1280.8	1021.2	1348.2	1269.3	1372.7	703.7	1311.9	898.6	1355.5	1121.3
FALSE	33.15	High	0	Master Protein	B6YY24	Fam91a1	Skeletal muscle cells re-entry induced OS=Mus musculus OX=10090 GN=Fam91a1 PE=1 SV=1	1.037	0.05	0.0200724	755.8	728.9	3.81	3.81	11	1	15	710.4	634	701.5	625.8	720.1	630.8	698.2	566.5	649.9	654.5	764.9	368.7	704.7	462	741.5	620.2
FALSE	18.336	High	0	Master Protein	E9QMI6	Prpf40b	Pre-mRNA-processing factor 40 homolog B (Fragment) OS=Mus musculus OX=10090 GN=Prpf40b PE=1 SV=1	1.035	0.05	0.0211959	111.9	108.1	2.83	3.12	3	1	6	98	94.5	92.2	95.3	107.2	95.8	108.2	82.8	101.2	93.5	108.8	58.7	105.7	72.7	104.8	85
FALSE	16.547	High	0	Master Protein	P62313	Lsm6	U6 snRNA-associated Sm-like protein LSm6 OS=Mus musculus OX=10090 GN=Lsm6 PE=1 SV=1	1.035	0.05	0.030325	539.6	521.4	3.49	4.81	4	1	8	512.5	459.1	494.6	441.8	531.8	453.4	500.5	385.9	498.3	496.7	527.4	269.1	467.4	316.9	542	423.1
FALSE	171.041	High	0	Master Protein	A0A2I3BR72	Robo2	Roundabout homolog 2 OS=Mus musculus OX=10090 GN=Robo2 PE=1 SV=1	1.033	0.05	0.0309759	1402	1357.6	3.78	1.76	32	1	67	1268.6	1275.7	1249.8	1184	1333.8	1197.4	1276.9	1006.5	1274.1	1230.8	1352.9	697.7	1321.5	905.5	1340.5	1160.4
FALSE	103.022	High	0	Master Protein	O88485	Dync1i1	Cytoplasmic dynein 1 intermediate chain 1 OS=Mus musculus OX=10090 GN=Dync1i1 PE=1 SV=2	1.033	0.05	0.0315501	1737.4	1681.4	9.41	3.34	16	1	49	1675.1	1834.6	1678.5	1442.2	1692	1454	1596	1233.6	1591.8	1525.8	1700.1	830.3	1609.4	1045.5	1737.5	1352.1
FALSE	84.603	High	0	Master Protein	A0A0B4J1E2	Snw1	SNW domain-containing protein 1 OS=Mus musculus OX=10090 GN=Snw1 PE=1 SV=1	1.038	0.05	0.0315152	1609.4	1550.9	1.85	2.07	20	1	38	1455.5	1333.1	1383.9	1279.2	1582.3	1363.7	1518.1	1217	1448.7	1399.5	1612.9	807.6	1485.5	1030.5	1613.4	1307.9
FALSE	155.446	High	0	Master Protein	Q9CZS1	Aldh1b1	Aldehyde dehydrogenase X, mitochondrial OS=Mus musculus OX=10090 GN=Aldh1b1 PE=1 SV=1	1.033	0.05	0.0370491	4447.6	4305.8	2.39	1.38	23	1	107	3823.9	3775.2	3914.4	3649.8	4326.1	3818.1	4145.4	3205.1	4056	3870.9	4324.7	2242.5	4272.8	2861.1	4254.3	3567.8
FALSE	39.041	High	0	Master Protein	Q9QXN3	Trip4	Activating signal cointegrator 1 OS=Mus musculus OX=10090 GN=Trip4 PE=1 SV=2	1.034	0.05	0.0427066	506.2	489.6	6.68	2.98	12	1	17	468.1	498.7	480.3	407.4	484.7	431.6	470	374.9	476.2	444.3	467.2	268.5	468.6	317.6	487.1	411.7
FALSE	156.07	High	0	Master Protein	A0A2I3BQZ9	App	Amyloid-beta A4 protein OS=Mus musculus OX=10090 GN=App PE=1 SV=1	1.032	0.05	0.0430224	4071.3	3945.3	2.27	0.95	21	1	100	3672.1	3456.3	3548.6	3366.2	3941.7	3489.3	3602.7	2917.3	3723.3	3641.6	3941.8	2070.4	3748.4	2646.3	3929.3	3242.2
FALSE	33.713	High	0	Master Protein	Q9CR09	Ufc1	Ubiquitin-fold modifier-conjugating enzyme 1 OS=Mus musculus OX=10090 GN=Ufc1 PE=1 SV=1	1.034	0.05	0.0451844	790.5	764.6	3.27	2.94	8	1	21	756.3	647.6	681.3	661.6	749.9	657.6	727.7	599.9	716.3	686.4	771.6	417.8	691.5	509.5	777.5	625.5
FALSE	35.834	High	0	Master Protein	Q8BUL6	Plekha1	Pleckstrin homology domain-containing family A member 1 OS=Mus musculus OX=10090 GN=Plekha1 PE=1 SV=1	1.032	0.05	0.0471908	238.2	230.8	3.62	3.83	7	1	16	222.2	190.8	209.4	188.5	234.8	202.9	227	167.1	217.5	194.1	232.8	110.6	223.6	154.1	230.1	190.1
FALSE	17.251	High	0	Master Protein	A0A0R4J1L0	Tnk2	Non-specific protein-tyrosine kinase OS=Mus musculus OX=10090 GN=Tnk2 PE=1 SV=1	1.036	0.05	0.0473815	77	74.3	4.2	6.02	7	1	9	66.8	67.1	64.8	62.7	76.4	66.5	69.2	62.2	72	66.7	77.6	37.6	60.9	47.5	74.9	61.7
FALSE	106.358	High	0	Master Protein	A0A0A0MQE5	Camsap1	Calmodulin-regulated spectrin-associated protein 1 OS=Mus musculus OX=10090 GN=Camsap1 PE=1 SV=1	1.037	0.05	0.0475888	1115.9	1076.1	4.63	1.7	28	1	44	1017.7	1014.8	997.7	905.8	1088	968.1	993.2	767.7	1014.7	974.5	1076	558.7	1051.5	724.9	1052.9	857
FALSE	19.96	High	0	Master Protein	Q32MD7	Rgs10	Regulator of G-protein signalling 10 OS=Mus musculus OX=10090 GN=Rgs10 PE=1 SV=1	1.036	0.05	0.0464025	277.1	267.5	4.51	4.68	3	1	8	248.1	224.7	251.2	214.5	278.8	233.5	275	206.9	255.7	242.2	283.4	139.6	235.1	165.1	268.5	218.7
FALSE	127.702	High	0	Master Protein	P97351	Rps3a	40S ribosomal protein S3a OS=Mus musculus OX=10090 GN=Rps3a PE=1 SV=3	1.032	0.05	0.0479121	4970.8	4817.6	2.88	2.35	23	1	105	4495.7	4208.2	4419.2	4126	4638.6	4229.4	4604.1	3818.8	4505	4369.7	4921.7	2509.8	4573.7	3269.9	4705.3	4155.2
FALSE	197.348	High	0	Master Protein	Q3TGZ3	Idh3g	Isocitrate dehydrogenase [NAD] subunit, mitochondrial OS=Mus musculus OX=10090 GN=Idh3g PE=1 SV=1	1.035	0.05	0.0490372	9006.5	8701.5	1.85	2.53	20	1	184	8184	7795.3	7697.1	7453.9	8818.9	7482.6	8363.2	6432.9	8130.8	7682.8	8567.2	4664.2	8777.2	5718.8	8909.4	7218.9
FALSE	505.796	High	0	Master Protein	E9QB01	Ncam1	Neural cell adhesion molecule 1 OS=Mus musculus OX=10090 GN=Ncam1 PE=1 SV=2	1.027	0.04	0.00103572	2405.6	2342.8	2.06	1.27	6	1	469	2154.5	2014.7	2133.2	2020.8	2324.9	2114.1	2229.1	1785.2	2231.1	2073.1	2337.9	1196	2269	1554.8	2350.3	1908.2
FALSE	380.172	High	0	Master Protein	G5E924	Hnrnpl	Heterogeneous nuclear ribonucleoprotein L (Fragment) OS=Mus musculus OX=10090 GN=Hnrnpl PE=1 SV=1	1.029	0.04	0.00329238	8027.1	7801.7	2.34	1.4	33	1	333	7225.9	7206	7041.5	6632.5	7837.9	6812	7428.2	5990.1	7267.4	6996.3	7968.5	4152.9	7510.2	5248.1	7779.3	6351.2
FALSE	92.172	High	0	Master Protein	A0A0R4J087	Slc6a17	Transporter OS=Mus musculus OX=10090 GN=Slc6a17 PE=1 SV=1	1.031	0.04	0.00906881	1457.9	1414.1	3.25	1.71	13	1	59	1360.2	1204.7	1322	1231.5	1402.8	1206.2	1349.3	1083.2	1291.5	1250.3	1420.8	726.2	1381.8	938.8	1412.2	1168.9
FALSE	129.037	High	0	Master Protein	A0A338P6P6	Acap2	Arf-GAP with coiled-coil, ANK repeat and PH domain-containing protein 2 OS=Mus musculus OX=10090 GN=Acap2 PE=1 SV=1	1.029	0.04	0.00833567	1379.7	1340.5	1.99	1.71	22	1	62	1292.8	1198	1197.3	1124.4	1353.8	1161	1257.7	1021.9	1298.2	1206	1368	684.2	1315.6	884.4	1342.7	1100.4
FALSE	201.903	High	0	Master Protein	O88342	Wdr1	WD repeat-containing protein 1 OS=Mus musculus OX=10090 GN=Wdr1 PE=1 SV=3	1.026	0.04	0.0106351	10389.4	10130.4	1.12	1.66	28	1	229	9314.7	8787.1	8887.1	8550.2	9970.1	8918.3	9655.5	7793.5	9518.1	9053.7	9936.3	5318.4	9658	6918.5	10178.4	8518.7
FALSE	250.116	High	0	Master Protein	A0A1D5RLV7	Wdfy3	WD repeat and FYVE domain-containing protein 3 OS=Mus musculus OX=10090 GN=Wdfy3 PE=1 SV=1	1.025	0.04	0.010871	2436.3	2376.3	1.67	1.94	55	1	90	2254	1996.7	2087.7	1994.6	2390.6	2045	2270.2	1818	2236.7	2107.5	2399.9	1244.9	2333.3	1514.7	2389.1	1929.5
FALSE	92.064	High	0	Master Protein	Q8C0C7	Farsa	Phenylalanine--tRNA ligase alpha subunit OS=Mus musculus OX=10090 GN=Farsa PE=1 SV=1	1.029	0.04	0.0122361	1331	1293.4	1.33	2.62	18	1	41	1227.5	1134.7	1157.5	1098	1304.3	1122.2	1221.8	975	1221.4	1174.9	1273.1	671.8	1174.6	857.3	1328.7	1095.6
FALSE	187.92	High	0	Master Protein	Q9JIF7	Copb1	Coatomer subunit beta OS=Mus musculus OX=10090 GN=Copb1 PE=1 SV=1	1.031	0.04	0.0123094	1854.6	1797.9	2.11	1.72	30	1	78	1677	1570.3	1632.5	1531.9	1822.1	1582.6	1755.3	1313.1	1761.2	1605.8	1794.6	923.4	1748.1	1209.2	1799.1	1476.8
FALSE	106.764	High	0	Master Protein	Q04750	Top1	DNA topoisomerase 1 OS=Mus musculus OX=10090 GN=Top1 PE=1 SV=2	1.031	0.04	0.0145555	1795.9	1741.8	2.98	2.62	26	1	57	1626.3	1556.8	1611.9	1524.6	1719.2	1482.5	1644.8	1326.2	1617	1591.5	1782.2	865.3	1707.4	1169.4	1724.5	1390.5
FALSE	116.158	High	0	Master Protein	A0A2I3BPP1	Tsc2	Tuberin OS=Mus musculus OX=10090 GN=Tsc2 PE=1 SV=1	1.027	0.04	0.0164125	1347	1312.2	2.85	2.36	26	1	55	1269.8	1139.2	1168.4	1073.1	1383.8	1127	1254.1	976.3	1265.4	1209.6	1277.3	661.8	1256.6	879	1315.3	1039.8
FALSE	101.852	High	0	Master Protein	Q6P8X1	Snx6	Sorting nexin-6 OS=Mus musculus OX=10090 GN=Snx6 PE=1 SV=2	1.029	0.04	0.0205423	2311.3	2245.8	2.03	2.4	17	1	60	2156.4	1989.5	1963.6	1837.6	2267.6	1935.9	2170.2	1712.1	2148.2	2015.5	2308.8	1119.6	2172.8	1472.2	2297.3	1826.1
FALSE	30.379	High	0	Master Protein	Q3TWI9	Tmem63b	CSC1-like protein 2 OS=Mus musculus OX=10090 GN=Tmem63b PE=1 SV=1	1.029	0.04	0.0225786	503.3	489.3	4.53	2.54	8	1	13	481.8	422.6	474.3	439.6	485.4	433.3	464.6	365.4	452.8	451.6	504.9	248.2	484.3	320.1	495.9	393.6
FALSE	121.683	High	0	Master Protein	Q8BH57	Wdr48	WD repeat-containing protein 48 OS=Mus musculus OX=10090 GN=Wdr48 PE=1 SV=1	1.031	0.04	0.0246926	2792.6	2708.2	2.84	1.34	23	1	70	2506.2	2382.6	2479.4	2349.2	2631.8	2338.4	2653.9	2007.8	2499.5	2457.7	2693	1404.1	2619.5	1789.9	2730.2	2279.3
FALSE	267.905	High	0	Master Protein	Q810U4	Nrcam	Neuronal cell adhesion molecule OS=Mus musculus OX=10090 GN=Nrcam PE=1 SV=2	1.025	0.04	0.02547	6986.7	6817.1	3.34	1.91	3	1	163	6492.5	6388.2	5982.6	5684.5	6838.9	6065	6284.8	5146.9	6357.7	6164.9	6664.5	3562	6375.3	4654.4	6827.5	5721.5
FALSE	118.498	High	0	Master Protein	E9QAQ3	Arhgap26	Rho GTPase-activating protein 26 OS=Mus musculus OX=10090 GN=Arhgap26 PE=1 SV=1	1.027	0.04	0.0268267	2669.7	2598.4	1.59	1.78	27	1	57	2409.4	2291.7	2289.2	2168	2579.1	2207.9	2514.1	1978.2	2447	2325.1	2679.8	1374.8	2539.9	1699.5	2604.6	2093.7
FALSE	208.322	High	0	Master Protein	P62631	Eef1a2	Elongation factor 1-alpha 2 OS=Mus musculus OX=10090 GN=Eef1a2 PE=1 SV=1	1.029	0.04	0.0319765	15774.4	15322.7	2.8	1.18	15	1	305	14919.3	13507.7	13613.3	13055.9	14786.8	13122	14577.2	11481.4	14260.3	13751.6	15047.5	8001.2	14812.4	10163.3	15453.3	12819.4
FALSE	94.191	High	0	Master Protein	Q8BJ71	Nup93	Nuclear pore complex protein Nup93 OS=Mus musculus OX=10090 GN=Nup93 PE=1 SV=1	1.028	0.04	0.0326697	1122.5	1092.4	2.28	1.77	25	1	38	1011.2	922.9	963.1	944.5	1073.7	918.5	1048.3	837.2	1002.3	966.3	1109.3	557.1	1054.6	730	1086.2	907.8
FALSE	63.581	High	0	Master Protein	Q61425	Hadh	Hydroxyacyl-coenzyme A dehydrogenase, mitochondrial OS=Mus musculus OX=10090 GN=Hadh PE=1 SV=2	1.028	0.04	0.0316729	1442.8	1404	3.97	3.29	13	1	27	1400.8	1300.4	1236.4	1181.3	1403.9	1180.3	1362.3	1047.2	1310.9	1288.4	1430.3	681	1307	919.9	1443.6	1167.3
FALSE	99.928	High	0	Master Protein	Q9Z2D0	Mtmr9	Myotubularin-related protein 9 OS=Mus musculus OX=10090 GN=Mtmr9 PE=1 SV=2	1.027	0.04	0.0311375	1616.9	1575	3.75	2.11	17	1	48	1478.7	1442.7	1450.8	1383.5	1523.6	1340.9	1487.4	1172.9	1501.9	1379.5	1508.7	834.3	1504.3	1046	1572.5	1315.6
FALSE	250.129	High	0	Master Protein	A0A668KM31	Amph	Amphiphysin OS=Mus musculus OX=10090 GN=Amph PE=1 SV=1	1.025	0.04	0.0332221	10741.1	10481.3	1.93	1.62	29	1	226	9850.8	9249.9	9222.7	8802.9	10326.6	8815.7	9871.8	7968	9666.4	9410.1	10301.6	5516.4	9918.1	7011	10602.2	8818.7
FALSE	32.58	High	0	Master Protein	Q8R2U4	Ntmt1	N-terminal Xaa-Pro-Lys N-methyltransferase 1 OS=Mus musculus OX=10090 GN=Ntmt1 PE=1 SV=3	1.029	0.04	0.0334687	266.3	258.9	5.58	3.97	7	1	8	265	225.7	241.8	216.3	261.5	219.7	277.2	195.7	242.4	217.6	273.9	130.9	250.2	172.2	258	220.6
FALSE	114.027	High	0	Master Protein	Q78ZJ8	Rab11b	RAB11B protein OS=Mus musculus OX=10090 GN=Rab11b PE=1 SV=1	1.03	0.04	0.0341044	6357.3	6172.1	2.83	1.9	15	1	117	6056.6	5378.8	5426.8	5103.7	6181	5282.2	6047.2	4861.1	5796.2	5606.7	6264.1	3164	5895.8	4075.2	6377.2	5245.6
FALSE	154.524	High	0	Master Protein	G5E866	Sf3b1	Splicing factor 3B subunit 1 OS=Mus musculus OX=10090 GN=Sf3b1 PE=1 SV=1	1.027	0.04	0.0384673	1814.1	1766.3	2.08	2.39	33	1	58	1606.6	1555.2	1573.6	1542.7	1744.8	1570.9	1663.5	1324.4	1628.8	1583.4	1726.7	922.4	1698.2	1231.7	1798.5	1452.9
FALSE	79.293	High	0	Master Protein	O35381	Anp32a	Acidic leucine-rich nuclear phosphoprotein 32 family member A OS=Mus musculus OX=10090 GN=Anp32a PE=1 SV=1	1.025	0.04	0.0372029	4190.5	4087.3	3.36	2.02	9	1	88	3790.4	3453.8	3566.9	3445.8	4056	3624.9	4177.2	3266.8	3830.4	3676.5	4205	2147.1	3841.8	2660.2	4201.1	3431.9
FALSE	57.867	High	0	Master Protein	Q3UMB5	Smcr8	Guanine nucleotide exchange protein SMCR8 OS=Mus musculus OX=10090 GN=Smcr8 PE=1 SV=2	1.031	0.04	0.0385428	554.5	538.1	2.5	2.8	13	1	27	516.2	471.5	471	464.1	540	486.6	507.6	391.1	488.1	477.6	547.6	279.9	518.5	368.4	557.6	429.7
FALSE	67.983	High	0	Master Protein	Q3UXT6	Rbm39	Uncharacterized protein (Fragment) OS=Mus musculus OX=10090 GN=Rbm39 PE=2 SV=1	1.03	0.04	0.0368437	814.8	791.1	3.41	1.95	14	1	31	734.8	691.8	675	707.3	765.6	716.8	743.2	622.6	751.7	719.7	764.3	410.8	767.3	519.7	781.4	672.5
FALSE	89.818	High	0	Master Protein	Q8BML9	Qars1	Glutamine--tRNA ligase OS=Mus musculus OX=10090 GN=Qars1 PE=1 SV=1	1.028	0.04	0.0410304	1311.2	1275.7	2.2	3.1	20	1	36	1207.8	1099.3	1144	1085.5	1280.3	1088.2	1248.6	939.4	1188.6	1131.1	1334.8	625.9	1232.6	855	1284.1	1042.1
FALSE	27.941	High	0	Master Protein	Q5M9P1	Rpl36a	Ribosomal protein L36A OS=Mus musculus OX=10090 GN=Rpl36a PE=1 SV=1	1.025	0.04	0.0429855	1684.5	1643.5	2.82	3.73	6	1	20	1546.7	1411.1	1491.4	1418.3	1670.1	1392.8	1553.5	1188.8	1573.7	1490.3	1642.5	783.7	1621.9	1089.1	1585.8	1305
FALSE	92.702	High	0	Master Protein	A0A1D5RMG4	Agap3	Arf-GAP with GTPase, ANK repeat and PH domain-containing protein 3 OS=Mus musculus OX=10090 GN=Agap3 PE=1 SV=1	1.031	0.04	0.0434983	250.8	243.4	5.3	4.84	2	1	49	228.2	195.3	232.5	203	245.1	228.2	225.1	189.1	213.3	200.2	244.2	126.6	237.4	150.2	250.8	202.5
FALSE	41.195	High	0	Master Protein	O55222	Ilk	Integrin-linked protein kinase OS=Mus musculus OX=10090 GN=Ilk PE=1 SV=2	1.031	0.04	0.04457	1453.5	1409.6	5.3	1.89	11	1	22	1310.9	1212.3	1243.7	1203.5	1423.1	1287.5	1550.4	1057.8	1380	1278.9	1431.8	724.4	1347.8	917.2	1405.3	1181.6
FALSE	109.245	High	0	Master Protein	Q99J57	Mat2a	S-adenosylmethionine synthase OS=Mus musculus OX=10090 GN=Mat2a PE=1 SV=1	1.031	0.04	0.0450412	3810.5	3694.6	2.93	2.72	16	1	65	3554.9	3286.2	3308.5	3239.3	3650.7	3156.7	3482.7	2713.9	3526.2	3424.6	3803.4	1911	3572.8	2312.6	3649	3015.6
FALSE	195.884	High	0	Master Protein	V9GWT6	Erc1	ELKS/Rab6-interacting/CAST family member 1 OS=Mus musculus OX=10090 GN=Erc1 PE=1 SV=1	1.029	0.04	0.0466326	1815.7	1765.2	1.76	1.6	36	1	93	1669.3	1503.5	1550.3	1505.3	1736.3	1550.2	1676.6	1374.3	1665	1591.6	1764.6	947	1680.2	1168.7	1813.3	1494.9
FALSE	89.629	High	0	Master Protein	E9PV41	Diaph1	Protein diaphanous homolog 1 OS=Mus musculus OX=10090 GN=Diaph1 PE=1 SV=1	1.03	0.04	0.047329	2009.8	1951.9	2.46	2.06	25	1	46	1840.4	1658.7	1748.8	1648.9	1912	1650.8	1917.2	1489.4	1787.4	1781.2	1989.7	1006.9	1834.3	1288.3	2011.9	1612.4
FALSE	195.572	High	0	Master Protein	Q811P8	Arhgap32	Rho GTPase-activating protein 32 OS=Mus musculus OX=10090 GN=Arhgap32 PE=1 SV=2	1.028	0.04	0.0498983	2158.1	2099.1	3.76	2.19	43	1	101	1967.3	1914.8	1941.6	1836.1	2085.7	1747.7	1991.6	1556.2	1921	1861	2109.8	1092	2023.2	1421	2059.4	1784.6
FALSE	220.187	High	0	Master Protein	Q3THB3	Hnrnpm	Uncharacterized protein OS=Mus musculus OX=10090 GN=Hnrnpm PE=1 SV=1	1.018	0.03	0.0078153	6810.6	6687.6	1.77	1.32	42	1	124	6286.9	5877.6	5795.5	5585.6	6555.6	5809	6560.8	5043.9	6330.5	5977.5	6836	3465	6447.6	4422.1	6750.7	5398.4
FALSE	66.379	High	0	Master Protein	Q8VCC9	Spon1	Spondin-1 OS=Mus musculus OX=10090 GN=Spon1 PE=1 SV=1	1.022	0.03	0.0102069	817.3	800	2.57	1.58	15	1	24	726.1	680.4	693.5	702.2	798	721	764.3	629.1	740.5	723.1	783.1	430.2	771.8	530.8	791.9	659
FALSE	1516.35	High	0	Master Protein	S4R2F3	Ank2	Ankyrin-2 OS=Mus musculus OX=10090 GN=Ank2 PE=1 SV=3	1.021	0.03	0.0106609	31007.3	30383.5	1.23	1.58	2	1	1007	28041.9	26709.8	26870.9	25208.2	29999.2	26593.5	28546.3	22928.3	28240.9	26794	30166.2	15966.4	28947.7	20330.7	30633.4	25603
FALSE	210.82	High	0	Master Protein	Q6R891	Ppp1r9b	Neurabin-2 OS=Mus musculus OX=10090 GN=Ppp1r9b PE=1 SV=1	1.02	0.03	0.0130836	3724.6	3651.5	1.49	1.44	28	1	114	3280	3117.3	3202.7	3077	3617.9	3167.6	3521.1	2794.6	3438.4	3305.4	3701.5	1906	3516.7	2342.8	3682.9	2969.8
FALSE	2035.73	High	0	Master Protein	Q62261	Sptbn1	Spectrin beta chain, non-erythrocytic 1 OS=Mus musculus OX=10090 GN=Sptbn1 PE=1 SV=2	1.018	0.03	0.0136536	65239	64075.7	1.13	1.07	200	1	1667	59761.7	55894	56383.5	53212.5	63227.2	55058.7	60679.3	48233.4	60592.3	58372.8	65121.6	33361.4	61114.3	42043	65280.1	52599.4
FALSE	468.468	High	0	Master Protein	P12960	Cntn1	Contactin-1 OS=Mus musculus OX=10090 GN=Cntn1 PE=1 SV=1	1.022	0.03	0.0174308	13527.3	13235.5	2.24	1.28	52	1	376	12729.4	11803.1	11757.9	10945.6	13135.1	11589.2	12327.5	9974.1	12665.8	12222.1	13242.5	6856.9	12488	8706.3	13212.9	10999.8
FALSE	29.106	High	0	Master Protein	Q9CQ06	Mrpl24	39S ribosomal protein L24, mitochondrial OS=Mus musculus OX=10090 GN=Mrpl24 PE=1 SV=1	1.024	0.03	0.0232547	575.6	561.9	2.57	2.76	8	1	12	530.1	478.1	508.7	483.6	541.1	495.8	531.1	420.7	529.7	490.6	576.5	277.6	543.4	373.2	544.3	465.6
FALSE	96.432	High	0	Master Protein	Q542H2	Psma7	Proteasome subunit alpha type OS=Mus musculus OX=10090 GN=Psma7 PE=1 SV=1	1.023	0.03	0.0238229	5573.8	5447.8	1.66	1.59	14	1	101	5027.2	4584.7	4747.2	4645.7	5402.5	4842.9	5294.1	4128.2	5058.8	5023.6	5394	2847.6	5225.7	3564	5554.3	4587.1
FALSE	74.078	High	0	Master Protein	Q9WUT3	Rps6ka2	Ribosomal protein S6 kinase alpha-2 OS=Mus musculus OX=10090 GN=Rps6ka2 PE=1 SV=1	1.021	0.03	0.0270233	942.7	923.1	2.73	3.6	12	1	35	896.6	771.6	833.2	770.8	931.9	793.6	870.8	705.9	860.7	848.1	933.5	489.7	830.2	568.8	935.8	747.1
FALSE	65.058	High	0	Master Protein	D3YZP9	Ccdc6	Coiled-coil domain-containing protein 6 OS=Mus musculus OX=10090 GN=Ccdc6 PE=1 SV=1	1.021	0.03	0.0323479	1798.2	1760.5	2.3	2.03	14	1	37	1603.8	1510.9	1567.3	1449.1	1753.4	1547.9	1747.8	1368.7	1639.8	1573.2	1727.1	921.2	1697.8	1221.7	1777.8	1445.2
FALSE	111.34	High	0	Master Protein	Q921V3	Nfs1	Cysteine desulfurase, mitochondrial OS=Mus musculus OX=10090 GN=Nfs1 PE=2 SV=1	1.022	0.03	0.0330896	1798.9	1759.5	2.49	1.86	19	1	64	1665.5	1547.2	1592.1	1502.6	1740.9	1487.1	1642.8	1307.6	1594.1	1578	1736.5	927	1709.4	1178.6	1742.4	1468.8
FALSE	149.615	High	0	Master Protein	Q8VHY0	Cspg4	Chondroitin sulfate proteoglycan 4 OS=Mus musculus OX=10090 GN=Cspg4 PE=1 SV=3	1.024	0.03	0.0336132	1169.1	1141.8	3.08	2.07	27	1	43	1026.9	973.5	1034.3	948.2	1115.8	1031	1138.4	876.4	1079.3	1009.2	1139	586.1	1101.6	783.6	1107.8	946.8
FALSE	698.034	High	0	Master Protein	O88935	Syn1	Synapsin-1 OS=Mus musculus OX=10090 GN=Syn1 PE=1 SV=2	1.02	0.03	0.0397489	26189.7	25664	3.02	1.69	38	1	939	23822.2	23212.4	23409.3	22139	25034.8	21800.9	24222.8	19123.2	23641.8	22885	25910.9	13390.3	25243.4	16690.6	25944.7	21128.2
FALSE	55.796	High	0	Master Protein	Q2VPR3	Chtop	2500003M10Rik protein (Fragment) OS=Mus musculus OX=10090 GN=Chtop PE=2 SV=1	1.022	0.03	0.0435744	516.9	505.7	2.56	4.21	6	1	31	455.9	429.7	458.5	412.7	502.1	446.9	489.1	392.2	454.9	461	512	250.3	442.8	341.6	519.3	412.8
FALSE	122.989	High	0	Master Protein	E9PY16	Adap1	ArfGAP with dual PH domains 1 OS=Mus musculus OX=10090 GN=Adap1 PE=1 SV=1	1.024	0.03	0.0441014	4324.9	4223.7	3.74	2.06	21	1	73	3996.2	3921.2	3899.4	3527.8	4151.4	3583.9	3943	3223.5	4040	3909.7	4309.3	2159.5	4030.1	2710.3	4248.8	3418.1
FALSE	258.56	High	0	Master Protein	P18872	Gnao1	Guanine nucleotide-binding protein G(o) subunit alpha OS=Mus musculus OX=10090 GN=Gnao1 PE=1 SV=3	1.02	0.03	0.0450273	17385	17043.1	2.41	0.79	21	1	379	16119.4	15332.9	14789.7	14076.7	16780.4	14442.8	16217.2	13132.4	16070.6	15375.8	16996.3	8830.8	16416.2	11313.4	17164.4	14268.4
FALSE	103.688	High	0	Master Protein	Q7M6Y3	Picalm	Phosphatidylinositol-binding clathrin assembly protein OS=Mus musculus OX=10090 GN=Picalm PE=1 SV=1	1.023	0.03	0.045113	1633.7	1597.1	3.48	3.26	1	1	54	1545.8	1383.4	1466.7	1373.2	1513.9	1382.7	1519	1195.5	1469.1	1447.6	1608.1	772.1	1500.2	1059.2	1654.6	1313
FALSE	72.786	High	0	Master Protein	O35343	Kpna4	Importin subunit alpha-3 OS=Mus musculus OX=10090 GN=Kpna4 PE=1 SV=1	1.018	0.03	0.0464819	1669.1	1640.3	2.4	2.14	8	1	35	1495.1	1408.8	1458.2	1413.1	1605.7	1373.8	1593.4	1237.7	1537.5	1451.6	1658.1	820.2	1600.7	1062.7	1652.1	1362.8
FALSE	84.052	High	0	Master Protein	Q8CCK0	Macroh2a2	Core histone macro-H2A.2 OS=Mus musculus OX=10090 GN=Macroh2a2 PE=1 SV=3	1.023	0.03	0.0485142	2689.3	2629.6	3.59	1.98	15	1	65	2417.9	2465.7	2280.7	2190.8	2524	2316.9	2516.3	2011.2	2488.9	2400.6	2638.5	1342.8	2477.7	1789.9	2538.3	2156.7
FALSE	302.893	High	0	Master Protein	B9EJA4	Clasp2	Clasp2 protein OS=Mus musculus OX=10090 GN=Clasp2 PE=2 SV=1	1.009	0.01	0.0387674	7080.7	7017.6	1.6	1.44	1	1	181	6576.1	5920.1	6129.8	5791	6806.9	6024.4	6680	5257	6603.3	6351	7006	3547.2	6756.7	4531.8	7036.3	5793
FALSE	199.696	High	0	Master Protein	P24527	Lta4h	Leukotriene A-4 hydrolase OS=Mus musculus OX=10090 GN=Lta4h PE=1 SV=4	0.99	-0.01	0.0278574	6259.4	6324.4	2.24	1.05	35	1	145	5453.7	5015.1	5260.9	5145.8	6154.9	5371	5836.1	4654.4	5961.7	5656.5	6260.3	3313	6045.9	4290.5	6341.4	5208
FALSE	100.092	High	0	Master Protein	Q9ERR1	Ndel1	Nuclear distribution protein nudE-like 1 OS=Mus musculus OX=10090 GN=Ndel1 PE=1 SV=2	0.993	-0.01	0.0426661	2126.6	2142.5	1.02	1.08	19	1	54	1927.3	1802.5	1835	1742.8	2042.6	1820.2	1975.5	1555.9	2016.5	1928	2146.4	1125.2	2040	1403.9	2187.2	1781.9
FALSE	75.344	High	0	Master Protein	Q7TSH2	Phkb	Phosphorylase b kinase regulatory subunit beta OS=Mus musculus OX=10090 GN=Phkb PE=1 SV=1	0.99	-0.01	0.0497512	1109.4	1120.5	2.33	2.17	21	1	31	997.7	917.9	898.8	933.6	1103.3	956.2	1024.9	825	1055.2	1009.7	1158	577.2	1066.5	744.8	1148.3	962.7
FALSE	1551.7	High	0	Master Protein	Q9QXS1	Plec	Plectin OS=Mus musculus OX=10090 GN=Plec PE=1 SV=3	0.988	-0.02	0.0200197	42070.6	42567	1.82	0.99	286	1	937	38303.6	34572	35790.1	35106.7	41477.6	34656.4	39423.2	30855	40200.5	38378.4	43005.9	22054.4	41611.5	27989.2	43055.8	34988.6
FALSE	266.87	High	0	Master Protein	P97807	Fh	Fumarate hydratase, mitochondrial OS=Mus musculus OX=10090 GN=Fh PE=1 SV=3	0.983	-0.02	0.0213151	7931.3	8065.4	1.62	1.82	30	1	191	7003.7	6577.2	6653.5	6498	7955.7	6844.8	7404.3	5914.5	7618.4	7163.5	8233.8	4314.5	7927.2	5344.6	7964.3	6523.4
FALSE	2593.1	High	0	Master Protein	B9EKJ1	Sptan1	Spna2 protein OS=Mus musculus OX=10090 GN=Sptan1 PE=2 SV=1	0.984	-0.02	0.0285789	85154	86554	1.56	0.69	5	1	2136	75215.1	73399.6	72916.6	69187.3	85772.8	73157.7	78773	62729.8	82246.6	77434.2	86969.8	45614.1	83000.4	56983.4	86636.4	70989.6
FALSE	499.742	High	0	Master Protein	Q60932	Vdac1	Voltage-dependent anion-selective channel protein 1 OS=Mus musculus OX=10090 GN=Vdac1 PE=1 SV=3	0.983	-0.02	0.0286365	26342.2	26800.4	2.9	4.65	1	1	812	23116.9	21206.1	22372.1	21761.4	24925.9	22872.5	25022.6	19993.2	24994.5	24175.2	26446.4	15676.2	25797	17633.9	28072.9	23387.8
FALSE	327.707	High	0	Master Protein	Q8K1M6	Dnm1l	Dynamin-1-like protein OS=Mus musculus OX=10090 GN=Dnm1l PE=1 SV=2	0.989	-0.02	0.030323	11086.3	11205.6	1.6	1.09	5	1	269	9857.7	9033.8	9473	9223.8	11000.5	9473.1	10229.3	8195.6	10633.8	10042.3	11262.1	5979.6	10650.7	7483.1	11147.1	9149.8
FALSE	179.86	High	0	Master Protein	Q3UGY8	Arfgef3	Brefeldin A-inhibited guanine nucleotide-exchange protein 3 OS=Mus musculus OX=10090 GN=Arfgef3 PE=1 SV=1	0.985	-0.02	0.0454404	1822.6	1851	2.55	2.5	37	1	58	1578.2	1472.8	1555.3	1489.6	1814.1	1566.9	1694.9	1382.7	1808.2	1658.6	1859.2	983.1	1861.2	1220.4	1812.3	1492
FALSE	15.102	High	0	Master Protein	Q6NS82	Retreg2	Reticulophagy regulator 2 OS=Mus musculus OX=10090 GN=Retreg2 PE=1 SV=2	0.988	-0.02	0.0462796	471.2	477	8.45	6.14	4	1	5	364	341.5	411.7	385.8	467.7	424.1	440.2	308.5	504.3	432.4	495.3	248.7	516.6	304.1	474.4	385.2
FALSE	96.676	High	0	Master Protein	P61759	Vbp1	Prefoldin subunit 3 OS=Mus musculus OX=10090 GN=Vbp1 PE=1 SV=2	0.989	-0.02	0.0466557	2474	2502.3	2.12	2.32	18	1	55	2278.9	2035.4	2132.1	2102	2436	2110.4	2264.3	1786.2	2362	2248.3	2490.3	1382.6	2436.3	1721.6	2495.4	2057.9
FALSE	518.008	High	0	Master Protein	Q3U7N2	Immt	MICOS complex subunit MIC60 OS=Mus musculus OX=10090 GN=Immt PE=2 SV=1	0.988	-0.02	0.0492751	17106	17307.8	0.71	1.16	6	1	428	15464.1	14526.6	14724.2	14210.6	16704.2	14458.6	15895.1	12653.9	16406.5	15640.7	17441.5	8993.7	16899.4	11372	16944.7	14246.6
FALSE	547.347	High	0	Master Protein	P52480	Pkm	Pyruvate kinase PKM OS=Mus musculus OX=10090 GN=Pkm PE=1 SV=4	0.977	-0.03	0.00421675	39030.8	39935	1.5	1.49	45	1	1016	34588.3	32657.7	32834.5	32249.5	39360.9	33738.5	36232.2	28913.1	38036.5	35974.5	40070	20818.4	39577.1	26344.1	40015.5	32185.5
FALSE	66.843	High	0	Master Protein	P70268	Pkn1	Serine/threonine-protein kinase N1 OS=Mus musculus OX=10090 GN=Pkn1 PE=1 SV=3	0.98	-0.03	0.0113919	653.6	666.9	2.3	2.74	17	1	31	596	524	553.2	527.6	649.3	566.7	614.7	475.1	630	588.3	686.7	348.1	665	466.5	658.8	546.7
FALSE	63.547	High	0	Master Protein	Q5KU38	Vps39	MVAM6 OS=Mus musculus OX=10090 GN=Vps39 PE=2 SV=1	0.976	-0.03	0.0127956	638.6	654.3	2.41	1.99	16	1	28	583.1	527.9	519.2	538.7	627.1	556.3	594.6	464.8	614.6	608.2	646.9	336.4	631.1	439.7	676.1	527
FALSE	165.887	High	0	Master Protein	Q3U3D3	Vars	Valine--tRNA ligase OS=Mus musculus OX=10090 GN=Vars PE=2 SV=1	0.98	-0.03	0.0127039	2806.4	2864	1.89	1.06	31	1	80	2495.9	2399.2	2360.3	2329.1	2808.7	2477.2	2586.2	2035.8	2696.8	2586.5	2884.8	1488.4	2761	1902.1	2855.2	2420.3
FALSE	145.346	High	0	Master Protein	K7Q751	Ptk2	Non-specific protein-tyrosine kinase OS=Mus musculus OX=10090 GN=Ptk2 PE=2 SV=1	0.979	-0.03	0.013868	1419.1	1449.7	1.56	1.75	28	1	66	1292.9	1194	1231.2	1161.3	1446.7	1218.3	1306.8	1044.2	1385.5	1307.5	1433.6	753.9	1450.3	981.6	1440.6	1195.7
FALSE	131.001	High	0	Master Protein	Q3U4D1		Adenosylhomocysteinase OS=Mus musculus OX=10090 PE=2 SV=1	0.978	-0.03	0.0183661	3335.2	3409.6	1.91	2.42	22	1	87	3031.8	2809.2	2759.9	2725.5	3185.9	2909.3	3125.1	2508.9	3375.2	3068.2	3423.4	1763.2	3198.4	2329.5	3441.3	2757
FALSE	311.681	High	0	Master Protein	P47857	Pfkm	ATP-dependent 6-phosphofructokinase, muscle type OS=Mus musculus OX=10090 GN=Pfkm PE=1 SV=3	0.976	-0.03	0.024358	11904.1	12193.1	1.77	1.32	33	1	270	10830	9893.4	9862.2	9718.5	11909.8	10127.7	11119.3	9013.2	11393.1	11093.7	11798.4	6383.8	11532.6	8114.7	12276.2	10003.4
FALSE	82.872	High	0	Master Protein	Q8BYK6	Ythdf3	YTH domain-containing family protein 3 OS=Mus musculus OX=10090 GN=Ythdf3 PE=1 SV=2	0.979	-0.03	0.0246277	1575	1608.6	2.76	2.19	10	1	48	1371.2	1268.4	1350	1309.9	1573.1	1378.9	1458.2	1127.8	1482	1473.9	1647.7	824.8	1583.7	1092.7	1583.4	1305.9
FALSE	44.438	High	0	Master Protein	Q8K3A9	Mepce	7SK snRNA methylphosphate capping enzyme OS=Mus musculus OX=10090 GN=Mepce PE=1 SV=2	0.977	-0.03	0.028459	373.2	382.1	3.67	3.3	10	1	13	315.3	321.4	308.3	289.6	373.6	318.2	357.9	276.6	352.4	348	369.6	209.2	380.1	266.6	379.4	309
FALSE	121.126	High	0	Master Protein	Q99LX0	Park7	Parkinson disease protein 7 homolog OS=Mus musculus OX=10090 GN=Park7 PE=1 SV=1	0.981	-0.03	0.0294763	7436.7	7583.3	1.78	1.6	16	1	125	6713.6	6237.5	6107.7	6054.1	7444.1	6459.3	6962.1	5508.9	7309.8	6926.4	7692.2	3915.3	7310.5	4927.7	7550.5	6103.8
FALSE	70.905	High	0	Master Protein	P53395	Dbt	Lipoamide acyltransferase component of branched-chain alpha-keto acid dehydrogenase complex, mitochondrial OS=Mus musculus OX=10090 GN=Dbt PE=1 SV=2	0.979	-0.03	0.030634	1833.4	1873.6	2.07	1.87	17	1	44	1682.6	1550.6	1506.9	1453.3	1820.3	1542.9	1706.7	1369.7	1770.2	1693.4	1817	968.8	1738.8	1254.8	1911.7	1550.2
FALSE	419.745	High	0	Master Protein	E9Q3M9	Cracdl	Capping protein-inhibiting regulator of actin-like OS=Mus musculus OX=10090 GN=Cracdl PE=1 SV=1	0.982	-0.03	0.0314415	6199.3	6314.5	2.35	1.28	62	1	212	5374.2	5101.1	5201.5	5086.2	6263	5308.7	5805.3	4669.6	5989.6	5590.4	6270.7	3327.6	6045.3	4283.8	6330.8	5172.5
FALSE	56.296	High	0	Master Protein	Q5SVR0	Tbc1d9b	TBC1 domain family member 9B OS=Mus musculus OX=10090 GN=Tbc1d9b PE=1 SV=1	0.977	-0.03	0.0322089	901.4	922.8	2.92	2.22	12	1	21	819	787.6	761.4	740.1	897.6	771.3	825.2	621.4	870.2	835.6	911.1	493	873.8	639.2	899.1	759.8
FALSE	19.626	High	0	Master Protein	G3X9A7	Plcxd3	PI-PLC X domain-containing protein 3 OS=Mus musculus OX=10090 GN=Plcxd3 PE=1 SV=1	0.981	-0.03	0.0339864	439.9	448.3	2.36	2.32	3	1	14	399.7	370.4	366.5	371.3	431.8	357.1	415	325.7	425.5	400.4	454.6	228.4	449.1	305.6	441.9	366.6
FALSE	60.694	High	0	Master Protein	Q9DB15	Mrpl12	39S ribosomal protein L12, mitochondrial OS=Mus musculus OX=10090 GN=Mrpl12 PE=1 SV=2	0.979	-0.03	0.0379095	913.8	933.4	4.06	4.72	8	1	42	753.5	727.2	788.5	738.3	918.8	781.5	849.3	689.4	876.8	816.9	923.7	509.3	947.4	681.6	899.8	771.4
FALSE	90.302	High	0	Master Protein	Q8VCW8	Acsf2	Medium-chain acyl-CoA ligase ACSF2, mitochondrial OS=Mus musculus OX=10090 GN=Acsf2 PE=1 SV=1	0.976	-0.03	0.043786	1148.6	1176.7	2.29	2.47	17	1	62	1032.6	958	986	918.4	1171.5	996.7	1099.8	836.9	1094.8	1051.3	1190	602.3	1114.3	798.2	1237.4	983.6
FALSE	109.794	High	0	Master Protein	Q99MR8	Mccc1	Methylcrotonoyl-CoA carboxylase subunit alpha, mitochondrial OS=Mus musculus OX=10090 GN=Mccc1 PE=1 SV=2	0.979	-0.03	0.044193	1791.1	1829.3	1.97	2.16	20	1	46	1640.3	1514.6	1485.3	1452.1	1717.6	1571.5	1693	1325.6	1665.3	1624.4	1888	974.9	1774.7	1211.3	1831.7	1494.8
FALSE	93.272	High	0	Master Protein	Q9D4C9	Clvs1	Clavesin-1 OS=Mus musculus OX=10090 GN=Clvs1 PE=1 SV=1	0.977	-0.03	0.0448466	1936.6	1981.6	2.33	2.05	14	1	46	1718.7	1644.6	1611.5	1587.5	1948.3	1734.1	1815.1	1422.4	1845	1761.5	1970.5	1056.7	1912.3	1374.9	1988.2	1624
FALSE	687.403	High	0	Master Protein	Q99KI0	Aco2	Aconitate hydratase, mitochondrial OS=Mus musculus OX=10090 GN=Aco2 PE=1 SV=1	0.979	-0.03	0.0455847	27615.5	28193.7	2.1	1.77	62	1	772	24437.2	24034.6	23586	22629.8	28119.3	23037.1	25658.7	20533	26261.3	25006.1	27989	15248.8	27521.8	18734.7	28132.7	23442
FALSE	63.88	High	0	Master Protein	Q922Q1	Mtarc2	Mitochondrial amidoxime reducing component 2 OS=Mus musculus OX=10090 GN=Mtarc2 PE=1 SV=1	0.977	-0.03	0.0469963	2902.1	2970.5	2.44	2.98	13	1	69	2483.6	2407.9	2480.8	2381.9	2878.1	2517.1	2758.3	2110.1	2726.3	2568.1	2930	1555.4	2987.3	2018.1	3034.1	2436.8
FALSE	562.224	High	0	Master Protein	Q01853	Vcp	Transitional endoplasmic reticulum ATPase OS=Mus musculus OX=10090 GN=Vcp PE=1 SV=4	0.978	-0.03	0.0481728	14685.9	15022.8	2.64	1.98	56	1	407	12863.9	12448.1	12633.5	12060.6	15200.9	12802.6	13325.9	10774.7	14213.7	13460.8	14971.2	8119.5	14626.7	10244.9	14926.3	12057.3
FALSE	46.775	High	0	Master Protein	Q9CY27	Tecr	Very-long-chain enoyl-CoA reductase OS=Mus musculus OX=10090 GN=Tecr PE=1 SV=1	0.969	-0.04	0.00605635	2636.6	2719.8	2.03	1.68	13	1	40	2330.6	2227.8	2253.7	2215.3	2551.3	2333.2	2472.2	1914.4	2600.8	2479.7	2794.8	1405.8	2620.2	1796.8	2686.4	2180.4
FALSE	121.053	High	0	Master Protein	Q8C0D5	Efl1	Elongation factor-like GTPase 1 OS=Mus musculus OX=10090 GN=Efl1 PE=1 SV=1	0.97	-0.04	0.00660096	1216.2	1253.9	2.14	2.37	26	1	47	1073.5	987.3	1049.5	996.8	1199.5	1046.1	1150	872.6	1175.6	1093.6	1210.2	662.8	1235.6	850.8	1261.4	1024.9
FALSE	162.062	High	0	Master Protein	Q9D2G2	Dlst	Dihydrolipoyllysine-residue succinyltransferase component of 2-oxoglutarate dehydrogenase complex, mitochondrial OS=Mus musculus OX=10090 GN=Dlst PE=1 SV=1	0.97	-0.04	0.00439717	5155.3	5314.5	1.33	2.08	18	1	161	4602.9	4402.8	4399.5	4233.4	5230.2	4381.7	4793.9	3831.1	5007.1	4731	5247.1	2894.7	5005.1	3602.5	5357.2	4378.8
FALSE	99.381	High	0	Master Protein	O89112	Lancl1	Glutathione S-transferase LANCL1 OS=Mus musculus OX=10090 GN=Lancl1 PE=1 SV=1	0.972	-0.04	0.000903734	3918.8	4032.4	1.34	1.48	13	1	74	3449	3366.8	3382.7	3243.5	3820.9	3361.2	3630.8	2880.1	3854.9	3628.6	4051.7	2111.9	3789.6	2739.1	3968	3307.1
FALSE	294.063	High	0	Master Protein	Q0KL02	Trio	Triple functional domain protein OS=Mus musculus OX=10090 GN=Trio PE=1 SV=3	0.973	-0.04	0.00935567	4045.3	4157.9	2.27	1.3	49	1	128	3601.5	3322.1	3380.3	3341.1	4129.9	3508.1	3746.2	3043.5	4015.7	3816.4	4160.1	2168.2	3962.5	2742.5	4192.9	3357.7
FALSE	131.766	High	0	Master Protein	Q9CR68	Uqcrfs1	Cytochrome b-c1 complex subunit Rieske, mitochondrial OS=Mus musculus OX=10090 GN=Uqcrfs1 PE=1 SV=1	0.976	-0.04	0.0101376	7471.9	7656.5	1.39	1.37	19	1	147	6655.7	6338.4	6506.7	6131.2	7459.3	6266.6	6906.4	5569.1	7103.1	6720.9	7709.7	4033	7320.2	5115.8	7665.9	6288.3
FALSE	59.985	High	0	Master Protein	D3YTP3	Mtx3	Metaxin OS=Mus musculus OX=10090 GN=Mtx3 PE=1 SV=2	0.973	-0.04	0.010284	1790.5	1840.5	1.83	1.56	11	1	37	1611.7	1460.9	1516.9	1505.1	1792.2	1541.6	1673.4	1313.1	1744.5	1666.7	1836.4	978.9	1736	1196.5	1800.8	1537.6
FALSE	87.67	High	0	Master Protein	Q8BH55	Thnsl1	Threonine synthase-like 1 OS=Mus musculus OX=10090 GN=Thnsl1 PE=1 SV=1	0.97	-0.04	0.0127825	1491	1536.8	2.17	2.13	17	1	32	1346.3	1202.6	1254.4	1228.1	1494.1	1283.1	1401.6	1076.3	1413.5	1348.4	1537.3	778	1482.4	1045.7	1554.9	1261.7
FALSE	61.179	High	0	Master Protein	P62075	Timm13	Mitochondrial import inner membrane translocase subunit Tim13 OS=Mus musculus OX=10090 GN=Timm13 PE=1 SV=1	0.976	-0.04	0.0188649	1231.1	1262	2.48	3.6	6	1	53	1142.8	1034	1018.3	1022.3	1195.9	1028.3	1154.1	949.5	1184.9	1138.4	1236.7	680.8	1206.9	905.4	1265.6	1103.7
FALSE	64.045	High	0	Master Protein	Q3UHQ6	Dop1b	Protein dopey-2 OS=Mus musculus OX=10090 GN=Dop1b PE=1 SV=3	0.973	-0.04	0.0204604	436.5	448.7	4.37	2.02	18	1	18	366.2	342	370	339.4	433.1	385.9	412.3	324.9	429.9	408.3	440.1	238.1	445.1	295.4	446	358.2
FALSE	88.127	High	0	Master Protein	Q9WUM3	Coro1b	Coronin-1B OS=Mus musculus OX=10090 GN=Coro1b PE=1 SV=1	0.976	-0.04	0.0202515	5223.2	5354.1	1.87	1.24	19	1	109	4594	4445.9	4390.4	4279.1	5326.8	4476.5	4849.1	3868.8	5113.1	4784.8	5347.5	2725.7	5165	3567.7	5277.9	4403
FALSE	10.297	High	0	Master Protein	B2RPZ7	Fam234b	Uncharacterized protein OS=Mus musculus OX=10090 GN=Fam234b PE=2 SV=1	0.974	-0.04	0.0210221	571	586.3	2.8	4.11	5	1	5	519.1	472.1	494.8	461.6	581.6	462.8	542.1	420	546	515.7	580.2	320.8	559.2	425.1	590	506.9
FALSE	290.804	High	0	Master Protein	P26443	Glud1	Glutamate dehydrogenase 1, mitochondrial OS=Mus musculus OX=10090 GN=Glud1 PE=1 SV=1	0.97	-0.04	0.0233491	11434.7	11793.7	3.64	3.06	33	1	281	10279.5	9350.4	9191.6	9002.1	11698.1	9986.8	10701	8703.8	10860.6	10495	11611.4	6501.9	11055	8135.3	12045.8	9838.6
FALSE	28.704	High	0	Master Protein	Q5BLK2	Rps20	40S ribosomal protein S20 OS=Mus musculus OX=10090 GN=Rps20 PE=1 SV=1	0.973	-0.04	0.0234337	828.2	851.2	3.49	2.39	7	1	22	726	646	691.5	679.4	826.2	731.8	776.7	613.8	798	769.6	835.3	466.1	817.5	571.4	823.6	709.3
FALSE	89.704	High	0	Master Protein	Q569X4	Psmc4	26S proteasome AAA-ATPase subunit RPT3 OS=Mus musculus OX=10090 GN=Psmc4 PE=2 SV=1	0.97	-0.04	0.0237854	2070.9	2135.4	3.46	1.89	17	1	61	1760.3	1633.3	1780.9	1699	2059.3	1814.1	1930.6	1522.6	2031.4	1961.5	2065.4	1132.3	2047	1417.7	2086.5	1711.8
FALSE	82.667	High	0	Master Protein	Q5DTM2	Osbpl6	Oxysterol-binding protein (Fragment) OS=Mus musculus OX=10090 GN=Osbpl6 PE=2 SV=1	0.974	-0.04	0.0244655	1215.9	1248.6	2.18	3.19	1	1	32	1081.1	1025.9	1031.1	1033	1175	1047.5	1134.7	937.1	1254.2	1192.6	1239	636.1	1235.5	821.6	1246.6	1028.4
FALSE	76.832	High	0	Master Protein	Q8QZV4	Stk32c	Serine/threonine-protein kinase 32C OS=Mus musculus OX=10090 GN=Stk32c PE=1 SV=1	0.97	-0.04	0.0256082	1026.7	1058.5	4.06	2.91	15	1	74	882.5	807.8	866.4	838.3	1061.8	900.2	961.8	775.8	987.7	1002.8	1061.2	587.8	1012.2	687.8	1052.6	876.6
FALSE	342.173	High	0	Master Protein	Q6PB66	Lrpprc	Leucine-rich PPR motif-containing protein, mitochondrial OS=Mus musculus OX=10090 GN=Lrpprc PE=1 SV=2	0.97	-0.04	0.026326	8317.4	8576.8	2.25	1.98	58	1	191	7193.3	6972.9	7285.3	6982.9	8269.6	7051.7	7796.1	6082.6	8089.2	7526.7	8574.5	4401.4	8459.3	5727.3	8321.4	7071.7
FALSE	137.359	High	0	Master Protein	Q99N15	Hsd17b10	17beta-hydroxysteroid dehydrogenase type 10/short chain L-3-hydroxyacyl-CoA dehydrogenase OS=Mus musculus OX=10090 GN=Hsd17b10 PE=1 SV=1	0.971	-0.04	0.0277951	1552.4	1598.9	2.69	1.3	15	1	57	1430.8	1324.9	1318.3	1243.7	1614.2	1326.3	1404.5	1147.8	1517.6	1428.2	1588.4	829.9	1507.2	1079.9	1621.5	1325.6
FALSE	119.41	High	0	Master Protein	Q9QY76	Vapb	Vesicle-associated membrane protein-associated protein B OS=Mus musculus OX=10090 GN=Vapb PE=1 SV=3	0.972	-0.04	0.0280034	3690.4	3794.8	2.73	1.07	14	1	76	3301.1	2953.6	3121.9	3123.1	3724.9	3140.7	3446	2786.2	3615.6	3465.4	3795.1	1942.9	3629.1	2491.8	3835.9	3116.5
FALSE	66.68	High	0	Master Protein	Q9D710	Tmx2	Thioredoxin-related transmembrane protein 2 OS=Mus musculus OX=10090 GN=Tmx2 PE=1 SV=1	0.97	-0.04	0.0301245	1901.1	1959.8	2.03	1.73	13	1	39	1756.8	1553.4	1600.6	1559	1928.1	1635.8	1768.4	1405.4	1848.8	1731.1	1998.1	1001.2	1882.5	1303.4	1962.4	1562.8
FALSE	61.942	High	0	Master Protein	Q9CPP6	Ndufa5	NADH dehydrogenase [ubiquinone] 1 alpha subcomplex subunit 5 OS=Mus musculus OX=10090 GN=Ndufa5 PE=1 SV=3	0.974	-0.04	0.0291336	2035	2089.1	1.94	1.87	9	1	78	1801.3	1713.3	1727.4	1660.5	2081.5	1776.3	1914.9	1512.3	1967.3	1839.4	2061.7	1114.2	2031	1369.6	2094.3	1768.7
FALSE	80.819	High	0	Master Protein	P62774	Mtpn	Myotrophin OS=Mus musculus OX=10090 GN=Mtpn PE=1 SV=2	0.971	-0.04	0.0299076	1775.2	1827.8	2.88	3.49	6	1	42	1566.5	1419.9	1524.4	1450.3	1792.7	1499	1683	1350.9	1787.2	1576.8	1811.3	953	1757.7	1301.5	1817.5	1522.9
FALSE	275.801	High	0	Master Protein	P08249	Mdh2	Malate dehydrogenase, mitochondrial OS=Mus musculus OX=10090 GN=Mdh2 PE=1 SV=3	0.973	-0.04	0.0318443	16051.3	16499	3.77	2.02	25	1	466	13813.8	12806.2	13252	13137.1	15892.7	13779	15429.2	12426.6	15115.8	14755.4	16478.1	8887.8	15838	11279	16488.7	13616.6
FALSE	20.938	High	0	Master Protein	Q9D428	GOLGA7B	Golgin subfamily A member 7B OS=Mus musculus OX=10090 GN=GOLGA7B PE=1 SV=1	0.971	-0.04	0.0331015	348.7	359.2	3.31	3.08	5	1	9	308.1	280.7	301.5	291.5	347.8	293.9	341.1	248.9	336.7	345	349.9	189.3	356.5	230.2	361.3	293.7
FALSE	144.789	High	0	Master Protein	A2RT62	Fbxl16	F-box/LRR-repeat protein 16 OS=Mus musculus OX=10090 GN=Fbxl16 PE=1 SV=1	0.97	-0.04	0.0342553	2675	2756.9	3.66	1.19	17	1	94	2259.2	2187.2	2253.6	2238.8	2598.9	2388.4	2517.5	2041.7	2647.5	2512	2721.2	1435.1	2653.9	1860.3	2719.9	2260.5
FALSE	149.638	High	0	Master Protein	Q9D5V5	Cul5	Cullin-5 OS=Mus musculus OX=10090 GN=Cul5 PE=1 SV=3	0.976	-0.04	0.0363583	2191.9	2246.1	2.15	1.31	30	1	80	1943.7	1841.7	1847.7	1819.3	2265.4	1875.8	2047.1	1617.9	2152.5	2022.5	2256	1187.8	2098.1	1493	2233.1	1842.4
FALSE	384.35	High	0	Master Protein	Q3V3U0	Pygb	Alpha-1,4 glucan phosphorylase OS=Mus musculus OX=10090 GN=Pygb PE=2 SV=1	0.976	-0.04	0.0362629	12368.8	12678.4	2.43	1.52	44	1	278	11459	10417.5	10022.9	10233.7	12363.2	10287.5	11562.8	9046.5	11584	11185.6	12565.5	6694.9	12167	8408.3	12697.5	10488.3
FALSE	22.041	High	0	Master Protein	Q6PD19	Armh3	Armadillo-like helical domain-containing protein 3 OS=Mus musculus OX=10090 GN=Armh3 PE=1 SV=2	0.976	-0.04	0.0381304	290.8	297.9	3.01	3.77	7	1	13	263.7	232.9	241.3	239.1	285.9	257.7	259.7	218.1	283	265.8	284.3	164.5	284.2	205.7	288.3	256.4
FALSE	41.969	High	0	Master Protein	Q96DY5	Rnf112	RING finger protein 112 OS=Mus musculus OX=10090 GN=Rnf112 PE=1 SV=1	0.975	-0.04	0.0377143	354	363.1	4.45	3.34	9	1	11	300.8	288.5	273.9	291.1	357.5	304.7	329.1	269.7	338.6	332.6	345.3	203.3	347.6	244.4	364.1	297
FALSE	50.005	High	0	Master Protein	Q9QZD8	Slc25a10	Mitochondrial dicarboxylate carrier OS=Mus musculus OX=10090 GN=Slc25a10 PE=1 SV=2	0.975	-0.04	0.038982	801.8	822.7	1.39	2.39	9	1	23	729.9	667.7	687.8	661	775.3	683.3	759.5	580.2	752.3	757.7	782.4	424.4	799.1	555	822.8	676.4
FALSE	113.038	High	0	Master Protein	Q9WUM5	Suclg1	Succinate--CoA ligase [ADP/GDP-forming] subunit alpha, mitochondrial OS=Mus musculus OX=10090 GN=Suclg1 PE=1 SV=4	0.97	-0.04	0.039402	4530.9	4672.6	2.28	3.12	15	1	75	4015.4	3713.9	3842.1	3701.3	4560.1	3895	4281	3472.5	4340	4056.8	4562.3	2585.4	4521.2	3158	4635.1	3929.2
FALSE	98.513	High	0	Master Protein	Q9JIA1	Lgi1	Leucine-rich glioma-inactivated protein 1 OS=Mus musculus OX=10090 GN=Lgi1 PE=1 SV=1	0.971	-0.04	0.0406582	3678.2	3789.6	4.37	1.76	19	1	79	3177.1	3159.1	3136	3026.7	3844.4	3274.1	3196.1	2630.9	3694.8	3437.1	3766.3	1953.3	3651.7	2599	3775.5	3108
FALSE	68.378	High	0	Master Protein	Q9D6Y9	Gbe1	1,4-alpha-glucan-branching enzyme OS=Mus musculus OX=10090 GN=Gbe1 PE=1 SV=1	0.973	-0.04	0.0412808	816.9	839.7	2.55	2.36	13	1	26	714.6	679.3	699.3	680.9	843.2	712.9	757.2	598.5	834.4	742.3	838.6	442.5	805.9	561.8	819.9	690.6
FALSE	72.572	High	0	Master Protein	P12787	Cox5a	Cytochrome c oxidase subunit 5A, mitochondrial OS=Mus musculus OX=10090 GN=Cox5a PE=1 SV=2	0.972	-0.04	0.043663	7722.9	7943.1	3.03	2.4	7	1	150	7002.1	6278.9	6305.3	6335.5	7715	6424.7	7270.7	5963.4	7311.2	7125.2	7909.3	4217	7277	5360.5	7967.7	6703.9
FALSE	39.812	High	0	Master Protein	D3Z7C6	Ptges3	Prostaglandin E synthase 3 OS=Mus musculus OX=10090 GN=Ptges3 PE=1 SV=1	0.971	-0.04	0.0459628	2108	2171.1	2.46	3.62	7	1	43	1903.6	1776.9	1808.6	1719.2	2166.8	1842.3	1882.4	1561.1	2054.4	1919.7	2163.4	1169.5	2072.4	1561.7	2177.4	1728.5
FALSE	90.862	High	0	Master Protein	Q6GQS1	Slc25a23	Calcium-binding mitochondrial carrier protein SCaMC-3 OS=Mus musculus OX=10090 GN=Slc25a23 PE=1 SV=1	0.965	-0.05	0.00659009	2041.8	2116.1	3.33	1.99	14	1	67	1820.3	1610	1670.3	1701.3	2003.9	1747.3	1959	1537	2028.2	1919.2	2048.5	1147.4	2011.7	1399.4	2107.1	1755
FALSE	126.601	High	0	Master Protein	Q8BMA6	Srp68	Signal recognition particle subunit SRP68 OS=Mus musculus OX=10090 GN=Srp68 PE=1 SV=2	0.969	-0.05	0.00947499	1494.1	1541.6	2.1	1.02	22	1	56	1333.3	1262.8	1261.7	1227.1	1546.1	1301.7	1398.1	1106	1455.9	1402.9	1560.3	818.6	1461.3	1021.7	1534.6	1256.3
FALSE	178.037	High	0	Master Protein	Q9ESK9	Rb1cc1	RB1-inducible coiled-coil protein 1 OS=Mus musculus OX=10090 GN=Rb1cc1 PE=1 SV=3	0.963	-0.05	0.00383667	1660.6	1725	1.5	1.73	43	1	60	1519.3	1413.6	1403.8	1356.1	1687	1410.9	1526.8	1239.7	1645	1534.6	1731.2	873.9	1673.4	1143.4	1725.6	1374.1
FALSE	83.917	High	0	Master Protein	B1AQF4	Dusp3	Dual specificity protein phosphatase OS=Mus musculus OX=10090 GN=Dusp3 PE=1 SV=1	0.969	-0.05	0.0092922	1982.1	2046.2	2.26	1.11	8	1	55	1749.5	1664.9	1652.7	1651	1921.4	1745.6	1858	1513.8	1955.8	1833.3	2015.6	1076.1	1981.2	1352.7	2010.6	1687.6
FALSE	252.695	High	0	Master Protein	Q8BX70	Vps13c	Vacuolar protein sorting-associated protein 13C OS=Mus musculus OX=10090 GN=Vps13c PE=1 SV=2	0.964	-0.05	0.00234829	2437.7	2528.4	2.33	2.04	52	1	105	2126.4	2005.4	2054.5	2012.3	2460.4	2074.7	2287.3	1852.1	2365.1	2301.9	2486.8	1375.1	2475.1	1678.2	2525.9	2030.9
FALSE	103.9	High	0	Master Protein	Q9CZ42	Naxd	ATP-dependent (S)-NAD(P)H-hydrate dehydratase OS=Mus musculus OX=10090 GN=Naxd PE=1 SV=1	0.964	-0.05	0.000621663	2729.2	2831	1.96	1.66	13	1	74	2383.2	2277.8	2255.7	2238	2690.4	2354.3	2571	2048.8	2682.1	2480.4	2821.1	1478.4	2729.3	1927.7	2831.7	2294.7
FALSE	27.952	High	0	Master Protein	Q9CPX6	Atg3	Ubiquitin-like-conjugating enzyme ATG3 OS=Mus musculus OX=10090 GN=Atg3 PE=1 SV=1	0.966	-0.05	0.00172187	1367.5	1416.3	1.96	1.38	9	1	25	1245.3	1139.8	1142.7	1164	1352.4	1196	1256.2	1004.9	1352	1292.7	1412.6	732.9	1326.8	959	1418.3	1159.7
FALSE	100.561	High	0	Master Protein	Q9WTU3	Scn8a	Sodium channel protein type 8 subunit alpha OS=Mus musculus OX=10090 GN=Scn8a PE=1 SV=1	0.968	-0.05	0.00439097	625.6	646.3	2.5	2.41	15	1	43	564.7	532.5	511.1	518	616.3	525	554.7	473.2	589.8	569.7	635.2	338.1	631.6	441.4	664.6	530.7
FALSE	134.804	High	0	Master Protein	Q80XK6	Atg2b	Autophagy-related protein 2 homolog B OS=Mus musculus OX=10090 GN=Atg2b PE=1 SV=3	0.969	-0.05	0.000870159	1703.5	1757.9	1.78	1.62	34	1	48	1486.9	1431.7	1432.7	1417.2	1660.3	1466.1	1605.5	1281.7	1625.8	1574.2	1767.1	939.3	1727.4	1180.4	1746.8	1434.3
FALSE	189.068	High	0	Master Protein	Q9EQ20	Aldh6a1	Methylmalonate-semialdehyde dehydrogenase [acylating], mitochondrial OS=Mus musculus OX=10090 GN=Aldh6a1 PE=1 SV=1	0.966	-0.05	0.00325493	3010.4	3117.7	2.19	1.64	29	1	96	2803.1	2625.5	2544.6	2475	3024.5	2572.6	2753.1	2161.1	3017	2844.4	3102	1620.5	2921	2075.1	3101.9	2626.8
FALSE	26.479	High	0	Master Protein	Q9R1R8	Rdh11	Retinol dehydrogenase 11 OS=Mus musculus OX=10090 GN=Rdh11 PE=1 SV=1	0.965	-0.05	0.0115169	553.2	573	3.42	2.81	7	1	12	502.6	431.1	469.9	469.2	550.1	477.8	510.7	396.9	536.2	534.5	547.6	299.5	546	399.5	572.9	471.2
FALSE	123.608	High	0	Master Protein	P16332	Mmut	Methylmalonyl-CoA mutase, mitochondrial OS=Mus musculus OX=10090 GN=Mmut PE=1 SV=2	0.967	-0.05	0.012748	1304.7	1349.2	2.3	1.61	20	1	44	1196	1080.7	1147.6	1058.6	1325.7	1130.4	1196.9	943.3	1227.7	1220.1	1369.5	698.4	1304.8	894.9	1362.4	1103
FALSE	225.182	High	0	Master Protein	Q8CDG3	Vcpip1	Deubiquitinating protein VCPIP1 OS=Mus musculus OX=10090 GN=Vcpip1 PE=1 SV=1	0.966	-0.05	0.0126213	2297.9	2378.4	2.52	1.74	39	1	89	2008	1861	2017	1884.2	2265.4	1940.5	2178.8	1718.7	2263.7	2081.3	2384.4	1245.8	2223.2	1599.8	2372	1917.5
FALSE	17.045	High	0	Master Protein	B1AXP6	Tomm5	Mitochondrial import receptor subunit TOM5 homolog OS=Mus musculus OX=10090 GN=Tomm5 PE=3 SV=1	0.965	-0.05	0.0135817	1575	1632.2	2.15	2.42	6	1	20	1402.6	1352.4	1330.1	1308.5	1576.7	1389	1431.1	1134.2	1559.3	1404.3	1609.4	865.1	1612.8	1082.1	1632.4	1316.7
FALSE	126.421	High	0	Master Protein	Q8K010	Oplah	5-oxoprolinase OS=Mus musculus OX=10090 GN=Oplah PE=1 SV=1	0.966	-0.05	0.014525	1690	1750.2	2.53	1.66	29	1	63	1515.3	1379.3	1405.3	1392.5	1678	1486.3	1568.8	1298	1669.4	1599.9	1743.6	908.8	1610.8	1165.2	1754.6	1429.9
FALSE	308.526	High	0	Master Protein	P05202	Got2	Aspartate aminotransferase, mitochondrial OS=Mus musculus OX=10090 GN=Got2 PE=1 SV=1	0.965	-0.05	0.0149772	22764.2	23593.5	3.08	2.38	33	1	375	20271.2	18156.8	19050.7	18710.9	23066.9	19458.6	21633.9	17431.1	21661.7	20900	23179.2	12809.1	22706.6	15877.4	23531	19947.4
FALSE	43.622	High	0	Master Protein	Q9CRQ7	Rabgap1l	Uncharacterized protein (Fragment) OS=Mus musculus OX=10090 GN=Rabgap1l PE=2 SV=1	0.963	-0.05	0.0164899	689.6	715.9	2.92	2.64	5	1	28	613.9	578.3	569	560.1	684.2	608.8	663.4	535.4	672.7	649.6	718.8	395.6	667.4	490.6	712.7	586.9
FALSE	36.789	High	0	Master Protein	A0PK78	Ccdc25	Coiled-coil domain-containing protein 25 OS=Mus musculus OX=10090 GN=Ccdc25 PE=1 SV=1	0.964	-0.05	0.015904	560.3	581.4	3.69	2.29	11	1	16	490.4	455.7	488.6	440	566.3	483.5	551.6	410.1	539.8	532	570.7	311.2	550.2	391.9	574.8	499.2
FALSE	125.282	High	0	Master Protein	D3Z041	Acsl1	Arachidonate--CoA ligase OS=Mus musculus OX=10090 GN=Acsl1 PE=1 SV=1	0.965	-0.05	0.0171638	1941.3	2011.1	2.88	1.32	21	1	68	1692.9	1646.6	1696.5	1589	2013.1	1655.3	1837.3	1396.5	1905.9	1798.8	1969	1046.5	1950.4	1358.5	2033.6	1637.9
FALSE	61.761	High	0	Master Protein	Q8C015	Pak5	Serine/threonine-protein kinase PAK 5 OS=Mus musculus OX=10090 GN=Pak5 PE=1 SV=1	0.967	-0.05	0.0174445	565.3	584.9	3.67	2.2	12	1	20	508.1	440.4	468.4	464.7	562.6	486.6	526	437.4	538.9	520.4	585.2	305.3	561.8	391	582.6	504.9
FALSE	13.533	High	0	Master Protein	Q9D009	Lipt2	Putative lipoyltransferase 2, mitochondrial OS=Mus musculus OX=10090 GN=Lipt2 PE=1 SV=2	0.968	-0.05	0.019905	377.3	389.7	2.52	1.91	4	1	4	355.1	311.5	321.8	307.5	381	336.5	347.5	279.1	360.1	353	388.8	203.2	389.4	256.7	399.2	323.4
FALSE	198.609	High	0	Master Protein	Q9CZU6	Cs	Citrate synthase, mitochondrial OS=Mus musculus OX=10090 GN=Cs PE=1 SV=1	0.966	-0.05	0.0210705	13813.1	14306.5	2.2	3.14	13	1	324	12164.3	11518.3	11696.8	11324.6	13705.4	12033.7	12886.4	10670	13439.5	12483.9	13915.7	7854	13799.5	9919.4	14068	11903.7
FALSE	113.674	High	0	Master Protein	Q9DBF1	Aldh7a1	Alpha-aminoadipic semialdehyde dehydrogenase OS=Mus musculus OX=10090 GN=Aldh7a1 PE=1 SV=4	0.968	-0.05	0.0243393	3536.5	3651.6	2.79	2.81	17	1	87	3215.7	2977.9	2870.9	2818.4	3550.7	3082.1	3226.6	2693.7	3420.9	3317.5	3501.8	2003.8	3403	2473	3657.7	2997.8
FALSE	37.934	High	0	Master Protein	F8WHU7	Stag1	Cohesin subunit SA-1 OS=Mus musculus OX=10090 GN=Stag1 PE=1 SV=1	0.968	-0.05	0.0247524	211.3	218.3	3.13	3.98	6	1	12	192	175.6	181.2	175.1	195.3	189.5	192.2	155.5	205.7	197.8	214.9	119.9	197.3	154.8	216.7	184.2
FALSE	21.573	High	0	Master Protein	Q3UBJ6	Eif6	Eukaryotic translation initiation factor 6 OS=Mus musculus OX=10090 GN=Eif6 PE=2 SV=1	0.964	-0.05	0.0253864	362	375.4	3.75	4.15	5	1	12	332.3	310.6	288.7	287.4	347.9	313.5	332.2	282.8	342.1	323.3	371.5	209.3	363.7	262.5	390.4	305.8
FALSE	208.556	High	0	Master Protein	Q3TI61	Psmd2	26S proteasome non-ATPase regulatory subunit 2 OS=Mus musculus OX=10090 GN=Psmd2 PE=2 SV=1	0.963	-0.05	0.025584	5301.2	5502.2	2.92	1.45	34	1	112	4682.9	4423.7	4628.1	4385.7	5525.8	4668.3	4901	3833.3	5202.2	4882.5	5435.8	2896.1	5325.9	3735.8	5493.6	4448.9
FALSE	105.493	High	0	Master Protein	Q3U0M1	Trappc9	Trafficking protein particle complex subunit 9 OS=Mus musculus OX=10090 GN=Trappc9 PE=1 SV=2	0.965	-0.05	0.0260592	1124.8	1165.8	2.65	3.2	25	1	38	1003.6	957.7	954.1	910.3	1092	979.2	1110.2	854.8	1083.1	1048.8	1170.8	587.8	1145.9	813.6	1229.7	950.4
FALSE	54.699	High	0	Master Protein	Q6NZM9	Hdac4	Histone deacetylase 4 OS=Mus musculus OX=10090 GN=Hdac4 PE=1 SV=1	0.964	-0.05	0.0286236	537.1	557.1	3.05	1.34	14	1	23	466.2	455.6	453.6	438.6	556.9	458	503.6	415	516.7	514.1	548	292.5	535.6	365.7	564.8	457.4
FALSE	62	High	0	Master Protein	Q9QYE6	Golga5	Golgin subfamily A member 5 OS=Mus musculus OX=10090 GN=Golga5 PE=1 SV=2	0.968	-0.05	0.0299624	632.8	653.6	2.63	1.93	17	1	22	569.9	513.9	542.3	524.2	612.2	530.5	607.8	485.4	618.7	600.7	658.4	331.6	604.4	431.3	662.3	536
FALSE	55.043	High	0	Master Protein	Q8BRK8	Prkaa2	5'-AMP-activated protein kinase catalytic subunit alpha-2 OS=Mus musculus OX=10090 GN=Prkaa2 PE=1 SV=3	0.966	-0.05	0.0291758	312.5	323.4	2.97	3.68	7	1	28	274.2	265.8	262.2	244.1	322.3	269.4	289.6	231.9	314.2	282.1	322.9	161.2	311.4	230.1	323.5	264.3
FALSE	211.006	High	0	Master Protein	Q6P4T2	Snrnp200	U5 small nuclear ribonucleoprotein 200 kDa helicase OS=Mus musculus OX=10090 GN=Snrnp200 PE=1 SV=1	0.966	-0.05	0.0307548	2450.1	2535.2	2.98	2.12	47	1	81	2173.8	2058.9	2134.6	1943.5	2543.9	2170.9	2279.6	1810.8	2417.5	2289.1	2523.5	1326.7	2439.5	1766.6	2499.1	2046.5
FALSE	217.594	High	0	Master Protein	Q9CQA3	Sdhb	Succinate dehydrogenase [ubiquinone] iron-sulfur subunit, mitochondrial OS=Mus musculus OX=10090 GN=Sdhb PE=1 SV=1	0.967	-0.05	0.030928	8732.6	9033.9	4.42	2.71	26	1	185	7580	6826.2	7263.2	6966.3	8895.4	7653.7	8337.7	6746.3	8379.1	8031.1	8851.1	4915.2	8496.5	6224.9	9192.4	7603.5
FALSE	106.866	High	0	Master Protein	Q9R1T2	Sae1	SUMO-activating enzyme subunit 1 OS=Mus musculus OX=10090 GN=Sae1 PE=1 SV=1	0.968	-0.05	0.0348831	1900.5	1963.1	3	2.25	18	1	58	1642.5	1603.4	1669.5	1568.1	1947.9	1670.6	1728.1	1379.7	1875.4	1702.2	1955	1059.7	1889.9	1326.3	1937.7	1607.7
FALSE	80.591	High	0	Master Protein	Q91YP2	Nln	Neurolysin, mitochondrial OS=Mus musculus OX=10090 GN=Nln PE=1 SV=1	0.963	-0.05	0.0393621	1410	1464	5.65	1.54	17	1	34	1197.7	1072.1	1132.6	1133.3	1446.9	1255.4	1350.7	1066.6	1371.8	1344.9	1461	782.5	1373.4	954.1	1465.2	1207.6
FALSE	86.67	High	0	Master Protein	Q6P5B5	Fxr2	Fragile X mental retardation syndrome-related protein 2 OS=Mus musculus OX=10090 GN=Fxr2 PE=1 SV=1	0.967	-0.05	0.0380303	676.6	699.4	3.24	2.91	2	1	38	609.4	556.2	616.1	571.1	662.6	563.7	653	502.2	665.8	624.7	685.3	379.3	714.1	459.2	693.6	590.5
FALSE	42.119	High	0	Master Protein	A0A2I3BPG4	Hlcs	Biotin--protein ligase OS=Mus musculus OX=10090 GN=Hlcs PE=1 SV=1	0.964	-0.05	0.036869	726.6	754.1	5.16	5.73	10	1	15	612.4	552.4	594.4	628.7	716.1	622.7	693.5	535.9	732.4	688.1	788.1	390.5	814.2	480.7	715.9	597.4
FALSE	30.7	High	0	Master Protein	Q3UHN1	Slit3	Uncharacterized protein OS=Mus musculus OX=10090 GN=Slit3 PE=2 SV=1	0.965	-0.05	0.0474987	316.1	327.7	4.79	4.35	9	1	10	289.4	241.4	260.9	266.6	307	282.8	280	239	308.9	288.1	306.8	167.3	321.2	233.6	328.2	281.9
FALSE	68.48	High	0	Master Protein	E9QP59	Lemd3	Inner nuclear membrane protein Man1 OS=Mus musculus OX=10090 GN=Lemd3 PE=1 SV=1	0.966	-0.05	0.0481084	342.3	354.3	7.31	4.73	17	1	26	277.8	248.6	297.2	286.4	348.3	311.8	303.5	248.8	325.9	323.5	348.1	183.4	365.4	240.4	336	316
FALSE	32.825	High	0	Master Protein	Q99N87	Mrps5	28S ribosomal protein S5, mitochondrial OS=Mus musculus OX=10090 GN=Mrps5 PE=1 SV=1	0.967	-0.05	0.0494069	551	569.8	4.13	1.35	8	1	15	491.1	489.9	473	435.1	583.6	474.6	509.3	390.1	537.6	512.7	567.8	296.7	564.4	386	570.1	469.1
FALSE	7.486	High	0	Master Protein	Q9D6L8	Ppil3	Peptidyl-prolyl cis-trans isomerase-like 3 OS=Mus musculus OX=10090 GN=Ppil3 PE=1 SV=1	0.963	-0.05	0.049423	139.1	144.4	3.12	3.24	2	1	2	126.1	114.6	125.4	115.7	137.5	112.7	129.1	101.9	133.4	132.7	146.3	74.1	129.1	95.5	144.8	123.4
FALSE	31.498	High	0	Master Protein	F6TLV3	Fndc3a	Fibronectin type-III domain-containing protein 3A (Fragment) OS=Mus musculus OX=10090 GN=Fndc3a PE=1 SV=1	0.957	-0.06	0.00344749	196.2	205	3.76	3.99	7	1	8	167.3	152.5	166.9	165.4	196.2	168.2	183.2	143.1	199.3	182.8	196.9	114.4	210.2	135.4	200.3	169.2
FALSE	139.125	High	0	Master Protein	A0PJE6	Pccb	Pccb protein (Fragment) OS=Mus musculus OX=10090 GN=Pccb PE=2 SV=1	0.961	-0.06	0.000340887	2549.6	2653.9	2.15	1.34	22	1	66	2208.7	2162.4	2171.1	2129.2	2546.8	2156.1	2387.6	1825.3	2532.1	2362.7	2609.1	1416.1	2555.7	1765.4	2645.3	2154.9
FALSE	90.751	High	0	Master Protein	Q8BQW4	Arhgap1	Uncharacterized protein OS=Mus musculus OX=10090 GN=Arhgap1 PE=2 SV=1	0.956	-0.06	0.00460405	2403.4	2514	2.64	2.46	20	1	47	2092.5	2012	2058.2	1969	2453.6	2122.2	2244.5	1729.3	2313.8	2169.1	2511.2	1329.4	2461.9	1716.6	2499.8	2067.1
FALSE	68.354	High	0	Master Protein	G5E895	Akr1b10	Aldo-keto reductase family 1, member B10 (aldose reductase) OS=Mus musculus OX=10090 GN=Akr1b10 PE=1 SV=1	0.959	-0.06	0.0018829	964	1005.1	2.04	2.13	10	1	37	835.4	811.2	814.7	799.2	953.3	832.7	890.1	732.3	957.3	880.1	1001.6	542.8	951.2	669.1	977.4	828.4
FALSE	39.653	High	0	Master Protein	A0A023J6I7	COX2	Cytochrome c oxidase subunit 2 OS=Mus musculus castaneus OX=10091 GN=COX2 PE=3 SV=1	0.958	-0.06	0.00661048	9727.7	10155.7	3.02	2.9	5	1	127	8873.5	8163.8	7968.2	8096.6	9010.5	8241.4	9133.8	7444.5	9254.5	8868.3	9891.7	5336	9799.4	6915.8	10102.5	8728.7
FALSE	206.949	High	0	Master Protein	Q3UGC8	Pcca	Propanoyl-CoA:carbon dioxide ligase subunit alpha OS=Mus musculus OX=10090 GN=Pcca PE=1 SV=1	0.962	-0.06	0.00920309	3568.3	3710.1	2.31	1.87	37	1	114	3137.1	3070.5	3150.5	2929.7	3618.5	3053.5	3278.8	2584.3	3521	3216.9	3676.6	1973.5	3571.9	2483.6	3699	2997.1
FALSE	39.906	High	0	Master Protein	Q9CPQ1	Cox6c	Cytochrome c oxidase subunit 6C OS=Mus musculus OX=10090 GN=Cox6c PE=1 SV=3	0.96	-0.06	0.00760422	7238.4	7542.4	2.16	2.86	8	1	80	6505.9	6113.8	6138.5	6025	7535.1	6252.4	6701.5	5363.6	7135.2	6635	7517.6	4137.1	7459.2	5187.2	7407	6095
FALSE	43.391	High	0	Master Protein	B2RY88	Eml5	Eml5 protein OS=Mus musculus OX=10090 GN=Eml5 PE=2 SV=1	0.96	-0.06	0.0111498	534.3	556.5	4.16	3.79	8	1	21	491	434	413.1	439	534.8	442.6	497.4	407.9	506.1	485	578.1	295.1	571.5	377.6	548.3	450.3
FALSE	49.337	High	0	Master Protein	Q8JZR6	Slc4a8	Electroneutral sodium bicarbonate exchanger 1 OS=Mus musculus OX=10090 GN=Slc4a8 PE=2 SV=1	0.956	-0.06	0.0141015	164.5	172	3.24	5.52	6	1	27	144	136.3	142.4	135.4	161.5	143.4	156.9	113	155.6	153	163.5	96.3	160.2	122	187.1	143.8
FALSE	56.839	High	0	Master Protein	A0A1L1SSC0	Lrrfip2	Leucine-rich repeat flightless-interacting protein 2 OS=Mus musculus OX=10090 GN=Lrrfip2 PE=1 SV=2	0.961	-0.06	0.0142111	958.2	997.5	3.97	2.61	3	1	25	866.1	836.5	818.1	802.7	989.6	811.9	831.9	671.9	956.1	901.9	964.4	514.8	1003.7	682.3	982.5	820.6
FALSE	63.021	High	0	Master Protein	P97470	Ppp4c	Serine/threonine-protein phosphatase 4 catalytic subunit OS=Mus musculus OX=10090 GN=Ppp4c PE=1 SV=2	0.956	-0.06	0.0161135	536.1	560.6	3.53	2.62	9	1	28	487.7	424.6	465.4	436.3	542.4	483.7	495.8	391.4	548.8	505.8	554.2	299.5	548.7	372.6	536.5	449.9
FALSE	65.201	High	0	Master Protein	Q9D6J5	Ndufb8	NADH dehydrogenase [ubiquinone] 1 beta subcomplex subunit 8, mitochondrial OS=Mus musculus OX=10090 GN=Ndufb8 PE=1 SV=1	0.962	-0.06	0.0195337	2580	2681.8	2.38	3.21	7	1	92	2292.5	2118.2	2139.1	2092.5	2604.5	2235	2457.5	1939.2	2510.5	2292.4	2625	1433.9	2500.5	1846.2	2704.3	2268
FALSE	83.767	High	0	Master Protein	Q9JHI5	Ivd	Isovaleryl-CoA dehydrogenase, mitochondrial OS=Mus musculus OX=10090 GN=Ivd PE=1 SV=1	0.962	-0.06	0.0202356	1805.1	1875.8	3.36	2.13	15	1	52	1621.2	1437.2	1524.1	1459.5	1787.1	1617.9	1710	1380.9	1740.3	1738.4	1856.9	977.8	1747.1	1249.2	1943.8	1545.6
FALSE	130.227	High	0	Master Protein	F8VQK3	Gucy1a2	Guanylate cyclase OS=Mus musculus OX=10090 GN=Gucy1a2 PE=1 SV=1	0.962	-0.06	0.0209513	2684.1	2789.8	3.11	1.78	30	1	61	2394.6	2175.9	2198.6	2237.9	2588.7	2342.2	2606.6	2015.8	2583.7	2484.3	2790.5	1463.1	2674	1853.4	2670.8	2324
FALSE	170.609	High	0	Master Protein	Q3THU8	Slc25a3	Phosphate carrier protein, mitochondrial OS=Mus musculus OX=10090 GN=Slc25a3 PE=2 SV=1	0.958	-0.06	0.021316	14352.3	14981.1	3.96	1.73	20	1	280	12729.9	11527.4	11876.4	12035.5	13775.8	12561.1	13818.3	11314.9	14154.3	13540.3	14507.5	7973.9	14337.7	10172.2	14808.9	12450.2
FALSE	28.881	High	0	Master Protein	Q9D4V0	Etnk1	Ethanolamine kinase 1 OS=Mus musculus OX=10090 GN=Etnk1 PE=1 SV=2	0.958	-0.06	0.0214536	527	549.9	4.76	3.48	9	1	14	433	420.3	474.2	442.8	520.6	444.6	487.7	399.4	521.9	476.7	547.4	288.2	534	394.1	542.5	448.2
FALSE	28.775	High	0	Master Protein	J3QJX3	Sel1l	Protein sel-1 homolog 1 OS=Mus musculus OX=10090 GN=Sel1l PE=1 SV=1	0.958	-0.06	0.0224708	884	923	5.15	2.37	8	1	15	735.2	668	733.8	729.6	887.1	776.4	840.7	651.2	873	809	911.2	481.2	900.1	581	928.3	771.9
FALSE	286.086	High	0	Master Protein	Q920I9	Wdr7	WD repeat-containing protein 7 OS=Mus musculus OX=10090 GN=Wdr7 PE=1 SV=3	0.959	-0.06	0.0237981	6196	6458.2	4.2	1.57	52	1	178	5324.9	4980.8	5180.3	5006.7	6448.2	5519.4	5955.1	4661.7	6027.6	5752.7	6412.3	3438.3	6235.9	4409.6	6409.5	5353.4
FALSE	119.334	High	0	Master Protein	Q9CQD1	Rab5a	Ras-related protein Rab-5A OS=Mus musculus OX=10090 GN=Rab5a PE=1 SV=1	0.958	-0.06	0.0261006	1857.3	1939.3	3.85	3.87	9	1	70	1587.5	1567.9	1589.1	1437.6	1922.9	1633.7	1696.5	1378.1	1907.3	1716.1	1844.6	1035.5	1920.8	1338.3	1854.5	1547.2
FALSE	630.153	High	0	Master Protein	A0A0A0MQA5	Tuba4a	Tubulin alpha chain (Fragment) OS=Mus musculus OX=10090 GN=Tuba4a PE=1 SV=1	0.958	-0.06	0.028238	3378	3525.2	3.62	2.72	6	1	1706	3070.8	2713.2	2820.2	2763.8	3255.5	2907.7	3199.9	2678.6	3244.1	3172.2	3507.9	1877.4	3195.9	2346.1	3580	2981.4
FALSE	31.841	High	0	Master Protein	Q9CQR2	Rps21	40S ribosomal protein S21 OS=Mus musculus OX=10090 GN=Rps21 PE=1 SV=1	0.959	-0.06	0.0304097	2213.9	2309.3	5.33	2.14	7	1	30	1956.5	1669.5	1767.2	1812.1	2186.4	1951.8	2150.6	1684.2	2135.4	2031.4	2328.1	1206.6	2301.1	1530.8	2260.4	1912.8
FALSE	188.486	High	0	Master Protein	Q9CWZ7	Napg	Gamma-soluble NSF attachment protein OS=Mus musculus OX=10090 GN=Napg PE=1 SV=1	0.956	-0.06	0.032594	7201.1	7532.6	4.99	1.42	20	1	194	6276	5632.2	5862.2	5760.7	7276.5	6436.4	6952.2	5620.3	6980.3	6796.5	7542.8	4012.8	7090.7	4948.6	7603.8	6262.5
FALSE	164.729	High	0	Master Protein	Q8BKC5	Ipo5	Importin-5 OS=Mus musculus OX=10090 GN=Ipo5 PE=1 SV=3	0.961	-0.06	0.0313217	2129.9	2216.2	4.53	1.51	29	1	77	1847	1650.5	1755.2	1773.9	2083.9	1828.4	2049.7	1662.5	2046.5	2011.6	2200.7	1160.8	2159.8	1465.5	2150.3	1836.3
FALSE	13.193	High	0	Master Protein	Q3TDX8	Cyb5r4	Cytochrome b5 reductase 4 OS=Mus musculus OX=10090 GN=Cyb5r4 PE=2 SV=3	0.959	-0.06	0.0327641	248.3	259	4.22	3.34	6	1	7	225.6	202.8	204.8	203.2	253.9	216.8	223.3	199.2	245.4	231.2	258.3	132.3	249	169.8	281.1	217.2
FALSE	3.837	High	0.003	Master Protein	P62274	Rps29	40S ribosomal protein S29 OS=Mus musculus OX=10090 GN=Rps29 PE=1 SV=2	0.956	-0.06	0.0352572	378.2	395.4	5.68	3.05	2	1	6	323.6	290.6	321.4	285.9	388.1	334.7	367.9	280.7	376.9	355.8	397.1	198.1	386.4	250.4	414.2	320.9
FALSE	21.434	High	0	Master Protein	Q3U4G3	Xxylt1	Xyloside xylosyltransferase 1 OS=Mus musculus OX=10090 GN=Xxylt1 PE=1 SV=2	0.962	-0.06	0.0345022	129	134.1	3.89	4.89	6	1	8	114.3	103.6	117.2	112.1	128	109.4	118.3	96.1	123.5	127.7	134.1	70	125.1	92.9	132.2	123.2
FALSE	19.337	High	0	Master Protein	Q3U7U3	Fbxo7	F-box only protein 7 OS=Mus musculus OX=10090 GN=Fbxo7 PE=1 SV=2	0.959	-0.06	0.0403791	86.4	90.1	7.9	6.41	3	1	9	82.8	64.1	64.4	67.3	86.7	79.3	82.7	62.5	90.8	79	89.5	46.4	86.9	56.6	94.4	85.3
FALSE	55.526	High	0	Master Protein	G3X9Y5	Ube4a	Ubiquitin conjugation factor E4 A OS=Mus musculus OX=10090 GN=Ube4a PE=1 SV=1	0.958	-0.06	0.0370306	671.8	701.1	1.81	3.08	15	1	23	604.5	552.8	577.4	568.3	663.8	582.9	614	493.5	661.5	640.9	703	366.4	691.6	447.9	663.2	547.3
FALSE	77.558	High	0	Master Protein	P21279	Gnaq	Guanine nucleotide-binding protein G(q) subunit alpha OS=Mus musculus OX=10090 GN=Gnaq PE=1 SV=4	0.958	-0.06	0.0388289	2133.3	2227.3	4.65	2.64	10	1	55	1854.1	1791	1738.1	1691.1	2268.9	1931.1	2000.7	1592.5	2132.9	2033.9	2299.6	1148.9	2235.3	1445.6	2163.1	1814.4
FALSE	63.111	High	0	Master Protein	O88958	Gnpda1	Glucosamine-6-phosphate isomerase 1 OS=Mus musculus OX=10090 GN=Gnpda1 PE=1 SV=3	0.96	-0.06	0.0393516	714.9	744.4	4.87	2.31	6	1	37	613	570.7	614.4	591.3	695.8	648.1	661	572.6	693.3	663.7	745	388.1	737	518.2	737.2	623
FALSE	4.752	High	0.001	Master Protein	Q99LT0	Dpy30	Protein dpy-30 homolog OS=Mus musculus OX=10090 GN=Dpy30 PE=1 SV=1	0.957	-0.06	0.0408706	279.6	292.2	3.48	2.56	2	1	12	247	254.2	231.1	230.1	271.9	238.7	270.8	211.1	288.6	255	291.7	154.6	271.9	193.9	289.9	241.8
FALSE	37.957	High	0	Master Protein	Q6DFW5	Atp11b	Phospholipid-transporting ATPase IF OS=Mus musculus OX=10090 GN=Atp11b PE=1 SV=1	0.957	-0.06	0.0415816	444	464.1	5.64	1.92	8	1	21	384.7	332.8	384.8	356.1	431.2	392.2	418	351.8	422.6	421.5	473.5	241.4	439.7	312.4	456.5	387
FALSE	99.125	High	0	Master Protein	Q8BU20	Ndufb5	Complex I-SGDH OS=Mus musculus OX=10090 GN=Ndufb5 PE=2 SV=1	0.957	-0.06	0.0451361	2506.2	2617.5	5.48	4.3	10	1	57	2119.4	2180.3	2160.2	2040	2698.8	2213.6	2233.2	1738.8	2572.7	2313.4	2568.2	1426.4	2708.3	1766.6	2571.5	2040.9
FALSE	38.652	High	0	Master Protein	Q9R0C8	Vav3	Guanine nucleotide exchange factor VAV3 OS=Mus musculus OX=10090 GN=Vav3 PE=1 SV=2	0.958	-0.06	0.045495	467.2	487.6	4.13	3.44	15	1	19	405.7	395	387	421	459.9	404.3	445.4	342.8	463.3	425.2	483.2	261.8	501.2	329.7	472.2	398.3
FALSE	82.146	High	0	Master Protein	P14148	Rpl7	60S ribosomal protein L7 OS=Mus musculus OX=10090 GN=Rpl7 PE=1 SV=2	0.962	-0.06	0.046379	3706.4	3853.6	4.05	2.75	18	1	57	3390.8	2898.4	3063	3013.4	3529.7	3278.7	3579.4	2817.6	3621.4	3459.6	3699.6	1910.5	3715.6	2621.6	3876.6	3243
FALSE	129.787	High	0	Master Protein	Q5YLW3	Rps3	40S ribosomal protein S3 OS=Mus musculus OX=10090 GN=Rps3 PE=1 SV=1	0.954	-0.07	0.0053934	5296.8	5552.9	2.91	2.64	20	1	115	4587.7	4401.6	4501.2	4445.8	5226.9	4775.8	4907.7	3995.5	5334.5	5062.5	5421.2	2878	5505.1	3823.5	5353.7	4510.4
FALSE	16.703	High	0	Master Protein	Q80X32		UPF0461 protein C5orf24 homolog OS=Mus musculus OX=10090 PE=2 SV=1	0.952	-0.07	0.00310253	80.1	84.1	5.71	3.17	3	1	3	72.8	58	68.7	66.1	78.4	64.5	76.8	56.9	78.9	74.7	84.3	46.6	79.8	55.6	87.4	73.1
FALSE	115.702	High	0	Master Protein	Q64516	Gk	Glycerol kinase OS=Mus musculus OX=10090 GN=Gk PE=1 SV=2	0.953	-0.07	0.00460444	2842.5	2982.3	3.99	2	19	1	61	2517.9	2242	2326	2273.3	2853.2	2500.5	2702.1	2193.4	2814.1	2701	2975.9	1540.3	2993.2	1934.2	3026.7	2453.5
FALSE	1.575	Medium	0.048	Master Protein	Q9D2K6		Uncharacterized protein OS=Mus musculus OX=10090 PE=2 SV=1	0.955	-0.07	0.0102061	212.6	222.6	3.9	3.01	1	1	1	196.2	171.3	187.7	165.1	207.7	182.7	201.9	147.4	216.3	192.9	229.2	116.2	205.2	142.6	225.6	183.2
FALSE	13.867	High	0	Master Protein	Q8C5M2	Nsg1	Uncharacterized protein OS=Mus musculus OX=10090 GN=Nsg1 PE=2 SV=1	0.952	-0.07	0.00366282	191.9	201.6	4.06	2.43	4	1	5	170.3	158.4	169.6	162.1	194.7	150.8	173.3	144.5	189.4	184.3	207.6	102.9	191.7	132.7	202.6	174.6
FALSE	48.067	High	0	Master Protein	Q9CXJ1	Ears2	Probable glutamate--tRNA ligase, mitochondrial OS=Mus musculus OX=10090 GN=Ears2 PE=1 SV=1	0.951	-0.07	0.00919922	409.8	430.9	6.16	3.2	11	1	16	337.3	305	319.5	340.5	402.2	360.8	381.8	310.5	391.8	401.2	414.1	229.8	408.2	289.5	418	369.5
FALSE	77.464	High	0	Master Protein	Q99KR7	Ppif	Peptidyl-prolyl cis-trans isomerase F, mitochondrial OS=Mus musculus OX=10090 GN=Ppif PE=1 SV=1	0.955	-0.07	0.00142989	1515.3	1586.2	3.22	1.65	10	1	47	1317.8	1214.1	1220.9	1242.3	1518.4	1298.6	1432.8	1135.1	1469	1449.8	1606.6	835	1543.6	1028.3	1550.2	1294.3
FALSE	173.299	High	0	Master Protein	A0A1B0GRV0	Bpnt1	3'(2'),5'-bisphosphate nucleotidase 1 OS=Mus musculus OX=10090 GN=Bpnt1 PE=1 SV=1	0.95	-0.07	0.00814543	1935.6	2037.6	3.39	2.61	19	1	65	1687.6	1579.1	1633.2	1550.9	1936.7	1737.2	1820.4	1490.3	1995.8	1875.1	2050.3	1066.2	1862.7	1319.5	2006	1672.7
FALSE	188.068	High	0	Master Protein	F8WGT1	Ahcyl2	Putative adenosylhomocysteinase 3 OS=Mus musculus OX=10090 GN=Ahcyl2 PE=1 SV=1	0.954	-0.07	0.00188024	1368.7	1434.7	2.84	1.87	1	1	135	1246.5	1097.2	1143.7	1102	1396.4	1182.5	1264.4	1031.5	1370.9	1306.3	1436.1	745.2	1326.1	949.3	1466	1156.1
FALSE	76.847	High	0	Master Protein	Q1MXF8	Scn2b	Sodium channel beta2 subunit OS=Mus musculus OX=10090 GN=Scn2b PE=1 SV=1	0.954	-0.07	0.00747605	1608.9	1686.5	3.29	1.91	9	1	64	1399.5	1376.5	1358.2	1301.3	1651.8	1441.9	1468	1233.8	1630.1	1531.5	1716.5	877.6	1608.9	1151	1647.5	1364.6
FALSE	221.35	High	0	Master Protein	E9QLA5	Inf2	Inverted formin-2 OS=Mus musculus OX=10090 GN=Inf2 PE=1 SV=1	0.956	-0.07	0.0102475	4984.7	5214.7	3.05	1.45	12	1	122	4339.1	4384.8	4173.4	4240.7	5139.9	4274.6	4619.4	3651.7	4843	4692.1	5236.4	2760.4	5093.1	3499.7	5124.6	4223.1
FALSE	83.689	High	0	Master Protein	Q62245	Sos1	Son of sevenless homolog 1 OS=Mus musculus OX=10090 GN=Sos1 PE=1 SV=2	0.955	-0.07	0.0127123	878.1	919.4	3.11	2.73	17	1	30	769.2	743	745.4	731.2	912.6	793	817.1	644	900.7	829.8	954.8	470.8	908.1	587.8	921.5	753.1
FALSE	23.244	High	0	Master Protein	A2RTC8	Marchf5	Membrane-associated ring finger (C3HC4) 5 OS=Mus musculus OX=10090 GN=Marchf5 PE=1 SV=1	0.952	-0.07	0.0116942	293.3	308.1	5.12	3.96	6	1	12	241.7	221.1	248.5	243.8	292.4	252	278.5	215.7	284.9	281.2	285.3	160.6	310.1	213.9	300.8	253.9
FALSE	50.218	High	0	Master Protein	Q03717	Kcnb1	Potassium voltage-gated channel subfamily B member 1 OS=Mus musculus OX=10090 GN=Kcnb1 PE=1 SV=2	0.955	-0.07	0.0136194	891.4	933.2	3.97	2.05	10	1	20	742.7	743	768.7	769.4	867	771.1	860.6	648.1	880.6	821.9	923.5	497.7	896.2	636.7	907.4	775.6
FALSE	41.011	High	0	Master Protein	Q3UMB9	Washc4	WASH complex subunit 4 OS=Mus musculus OX=10090 GN=Washc4 PE=1 SV=2	0.952	-0.07	0.0132528	489.7	514.3	5.09	4.1	10	1	18	443.2	369.5	402.9	376.2	494.2	436	457.3	361.8	482.6	465.3	530.2	254.6	527.3	345.6	514.2	399.4
FALSE	63.706	High	0	Master Protein	Q9CZN8	Qrsl1	Glutamyl-tRNA(Gln) amidotransferase subunit A, mitochondrial OS=Mus musculus OX=10090 GN=Qrsl1 PE=1 SV=1	0.956	-0.07	0.0137552	409.9	428.8	5.01	2.5	12	1	29	347.5	312.3	355.2	331.9	395.6	365.1	394.8	308.1	391.5	380	432.8	222.3	411.4	292.6	447.8	352.8
FALSE	56.29	High	0	Master Protein	A2ASZ8	Slc25a25	Calcium-binding mitochondrial carrier protein SCaMC-2 OS=Mus musculus OX=10090 GN=Slc25a25 PE=1 SV=1	0.95	-0.07	0.0144049	2575	2711.3	4.98	1.92	14	1	56	2317.8	2025.5	2132.6	2127.7	2410.8	2273.7	2473	2063.5	2510	2446	2712.1	1473.9	2566.6	1795	2746	2273.5
FALSE	28.443	High	0	Master Protein	Q8BSN6	Vamp4	Vesicle-associated membrane protein 4 OS=Mus musculus OX=10090 GN=Vamp4 PE=1 SV=1	0.95	-0.07	0.0154999	190.9	200.9	3.14	4.03	7	1	7	171.8	157.8	158.1	162.8	181.2	168.4	185.4	141.8	185.2	173.6	201.8	106.4	197.5	144.2	199.7	159.4
FALSE	100.378	High	0	Master Protein	Q8R554	Otud7a	OTU domain-containing protein 7A OS=Mus musculus OX=10090 GN=Otud7a PE=1 SV=1	0.95	-0.07	0.0157101	882.4	928.8	4.26	1.25	19	1	38	784	693.3	758.2	705.9	861.3	785.9	827.5	696.2	877.9	848.3	935.4	484.6	876.7	600.8	916.6	766.3
FALSE	26.255	High	0	Master Protein	Q9CPW2	Fdx2	Ferredoxin-2, mitochondrial OS=Mus musculus OX=10090 GN=Fdx2 PE=1 SV=1	0.956	-0.07	0.0164564	423	442.6	4.28	3.98	3	1	11	372.2	340.5	379.4	342.1	419.2	364.2	426.6	310.4	415	396.4	444.6	253.2	413	302.3	440.2	383.1
FALSE	43.28	High	0	Master Protein	Q6NVG1	Lpcat4	Lysophospholipid acyltransferase LPCAT4 OS=Mus musculus OX=10090 GN=Lpcat4 PE=1 SV=1	0.954	-0.07	0.0179967	794.2	832.4	3.31	4.32	8	1	23	684.8	644.9	663.2	686.9	798.5	688.1	737.6	588.1	775.6	709.3	799.4	450.7	809.4	594.3	818.2	699.2
FALSE	71.055	High	0	Master Protein	Q91XH6	Vti1b	Vesicle transport through interaction with t-SNAREs 1B homolog OS=Mus musculus OX=10090 GN=Vti1b PE=1 SV=1	0.956	-0.07	0.018926	748.4	783.2	5.45	1.39	10	1	29	656.9	554.1	641.2	588	732.8	655.5	730.3	560.2	729.6	716.9	795	404.8	735	519.2	793.1	644.2
FALSE	16.233	High	0	Master Protein	Q80ZJ7	Snx32	Sorting nexin-32 OS=Mus musculus OX=10090 GN=Snx32 PE=2 SV=1	0.951	-0.07	0.0203788	222.6	234	5.15	4.61	6	1	7	189.4	176.5	195.7	174	235.2	194.5	202.4	170	209	211.6	254.3	128.2	233.2	153.5	234.1	185.6
FALSE	60.966	High	0	Master Protein	Q3UVV3	Omg	LRRNT domain-containing protein OS=Mus musculus OX=10090 GN=Omg PE=2 SV=1	0.95	-0.07	0.0211264	2531.8	2663.7	3.54	1.88	10	1	52	2263.7	2200	2092.4	2075.8	2687.3	2244.4	2361.9	1841.2	2545	2447.9	2659.7	1355.2	2556.6	1766.3	2696.4	2112
FALSE	24.378	High	0	Master Protein	Q9CPX7	Mrps16	28S ribosomal protein S16, mitochondrial OS=Mus musculus OX=10090 GN=Mrps16 PE=1 SV=1	0.956	-0.07	0.0221705	299.9	313.8	3.85	4.84	6	1	10	270.3	243.6	236.1	234.4	299.5	264.9	280	223.7	309	301.1	307.6	155.1	312.4	193.5	304.1	263
FALSE	176.753	High	0	Master Protein	Q5EBQ2	Pebp1	Phosphatidylethanolamine binding protein 1 OS=Mus musculus OX=10090 GN=Pebp1 PE=1 SV=1	0.954	-0.07	0.0226998	3223.4	3378.5	3.38	3.17	12	1	137	2773.8	2796.2	2787.4	2592	3322.2	2831.7	2901.1	2351.4	3251.5	3037.8	3394.9	1813.2	3165	2307.2	3236.2	2633.7
FALSE	22.306	High	0	Master Protein	B7ZMT1	Cdk19	Cdc2l6 protein OS=Mus musculus OX=10090 GN=Cdk19 PE=2 SV=1	0.954	-0.07	0.0250365	205.4	215.4	7.34	3.03	7	1	9	165.6	160.6	155.4	171.9	207.8	190.4	187.7	155	202.8	195.4	210.6	112.8	203.9	150.6	209.3	185.6
FALSE	104.768	High	0	Master Protein	A0A5F8MQ25	Ppp6r2	Serine/threonine-protein phosphatase 6 regulatory subunit 2 OS=Mus musculus OX=10090 GN=Ppp6r2 PE=1 SV=1	0.952	-0.07	0.0242486	1320.5	1386.5	5.58	3.25	19	1	43	1079.8	1031	1099.4	1071.5	1361.1	1189.2	1244.6	1000.2	1303.2	1216.8	1390.9	763.4	1362.5	946.4	1337.8	1105.5
FALSE	52.088	High	0	Master Protein	Q3TY86	Aifm3	Apoptosis-inducing factor 3 OS=Mus musculus OX=10090 GN=Aifm3 PE=1 SV=1	0.953	-0.07	0.0285239	807.4	847.3	4.71	4.07	13	1	23	712.5	673.4	627.4	645.7	842.8	700.1	774.1	615.3	805.4	747.2	848.3	422.1	883.3	560.5	872.6	679
FALSE	49.589	High	0	Master Protein	B7ZNY3	Pard3	Pard3 protein OS=Mus musculus OX=10090 GN=Pard3 PE=1 SV=1	0.952	-0.07	0.0295702	200.8	210.8	4.94	5.69	13	1	17	170.8	149.9	173	163.5	200.3	174.9	180.8	150.8	189.2	174.8	210.5	114.8	210.3	151.2	198.9	173.5
FALSE	104.37	High	0	Master Protein	R4H243	Slc4a10	Anion exchange protein OS=Mus musculus OX=10090 GN=Slc4a10 PE=2 SV=1	0.953	-0.07	0.0320036	2498.7	2621.5	5.88	4.07	21	1	69	2159.2	1844.5	2211.1	1967.2	2482.8	2112.1	2445.3	1886.2	2355.7	2245.5	2578.4	1463.6	2487.4	1758.4	2686.7	2208.9
FALSE	30.55	High	0	Master Protein	Q4V9W8	Rab4b	Ras-related protein Rab-4 OS=Mus musculus OX=10090 GN=Rab4b PE=1 SV=1	0.95	-0.07	0.032574	584.1	614.5	4.69	2.38	6	1	35	504.1	492.6	510.9	482.1	629.2	514.5	514.3	428	601.3	547.8	619.4	316.7	592.8	405.4	588.8	515
FALSE	14.546	High	0	Master Protein	Q99JG2	Gpr37l1	G-protein coupled receptor 37-like 1 OS=Mus musculus OX=10090 GN=Gpr37l1 PE=1 SV=2	0.955	-0.07	0.0321679	1533.9	1605.6	3.17	3.58	5	1	25	1355	1260.1	1258	1312.8	1518.1	1348.6	1417	1179.2	1509.7	1519.7	1551.6	787.7	1601.6	1070.1	1570.7	1325.5
FALSE	17.884	High	0	Master Protein	Q3TC56	Oxa1l	Uncharacterized protein OS=Mus musculus OX=10090 GN=Oxa1l PE=2 SV=1	0.952	-0.07	0.0355407	182.7	192	3.81	2.4	3	1	10	178.1	151.9	158.5	147.5	175.4	165.1	167.1	138	174.8	172.9	186.7	103.7	189.7	127.1	192.2	158
FALSE	48.965	High	0	Master Protein	Q3UDG5	Nup62	Nsp1_C domain-containing protein OS=Mus musculus OX=10090 GN=Nup62 PE=2 SV=1	0.953	-0.07	0.0357013	224.5	235.6	3.62	4.8	8	1	21	199.3	198.8	198.6	173.8	229.9	191.1	209.7	163	227.8	216.8	226.3	136.2	224.2	157.5	226.5	187.5
FALSE	4.01	High	0.003	Master Protein	A0A087WQH8	Slc35a4	Probable UDP-sugar transporter protein SLC35A4 OS=Mus musculus OX=10090 GN=Slc35a4 PE=1 SV=1	0.955	-0.07	0.0479886	231.3	242.1	2.68	4.12	2	1	5	202	186.5	196.3	188.2	228.5	203.7	219.7	172.8	215.9	222.5	222.7	130	228.7	165.5	246.6	194.1
FALSE	1.375	Low	0.069	Master Protein	Q0P557	Spata18	Mitochondria-eating protein OS=Mus musculus OX=10090 GN=Spata18 PE=1 SV=2	0.95	-0.07	0.0483291	83.9	88.3	9.77	6.01	1	1	1	63.9	61.3	64.4	71.7	80.7	73.3	82.3	68	87.8	82.8	87.6	51.5	76.7	58.2	88.9	71.6
FALSE	57.196	High	0	Master Protein	Q6EDY6	Carmil1	F-actin-uncapping protein LRRC16A OS=Mus musculus OX=10090 GN=Carmil1 PE=1 SV=2	0.95	-0.07	0.048813	443.6	467.2	2.5	3.71	18	1	27	401.4	371.6	389	379.6	456.6	378.9	409	321.5	448.6	439.9	474.3	238.5	457	304.7	446.2	358.3
FALSE	61.049	High	0	Master Protein	Q91WG4	Elp2	Elongator complex protein 2 OS=Mus musculus OX=10090 GN=Elp2 PE=1 SV=1	0.949	-0.08	0.00298422	571.1	602.1	2.85	2.66	14	1	20	488.7	491.2	487.4	449.1	574.6	487.7	522.4	427.8	577.4	537.4	603.9	315.5	550.3	397.9	608.3	468.5
FALSE	9.669	High	0	Master Protein	Q3U3Y0	Gpr107	Uncharacterized protein OS=Mus musculus OX=10090 GN=Gpr107 PE=2 SV=1	0.943	-0.08	0.00975504	272.2	288.7	5.71	4.42	3	1	6	249.3	213.4	220.7	222.7	233.2	234.5	254.4	209.2	270.7	247.7	282.5	154.6	288.2	200.1	265.8	239
FALSE	29.943	High	0	Master Protein	Q9CY73	Mrpl44	39S ribosomal protein L44, mitochondrial OS=Mus musculus OX=10090 GN=Mrpl44 PE=1 SV=3	0.946	-0.08	0.00236904	286.7	303	3.27	2.88	7	1	19	245.4	236	257.1	241.6	276.3	244.5	270.5	212.4	285.7	264.6	315.3	156.7	291.2	204.9	290.8	255.9
FALSE	4.968	High	0.001	Master Protein	Q8BPE4	Tmem177	Transmembrane protein 177 OS=Mus musculus OX=10090 GN=Tmem177 PE=1 SV=1	0.943	-0.08	0.00590672	168.4	178.5	3.21	4.51	2	1	2	153.8	143.4	137.4	141.8	158.5	142.9	162.8	119.9	161.7	160	168	94.7	173	119.6	174.8	160.2
FALSE	367.822	High	0	Master Protein	P61922	Abat	4-aminobutyrate aminotransferase, mitochondrial OS=Mus musculus OX=10090 GN=Abat PE=1 SV=1	0.949	-0.08	0.00608803	8296.7	8747.1	3.48	2.06	32	1	292	7194.3	6932.8	7085.7	6842.2	8773.1	7353.8	7709.3	6108	8348.9	7760.8	8587	4674.7	8435.6	6001.6	8567.8	7159
FALSE	40.937	High	0	Master Protein	A2AQK4	Hnmt	Histamine N-methyltransferase OS=Mus musculus OX=10090 GN=Hnmt PE=1 SV=1	0.945	-0.08	0.00667307	1179.7	1248.7	3.29	3.19	10	1	26	1072	984.1	949.7	927.9	1208.2	1033.5	1096.2	873	1200.7	1126	1251.2	666.3	1215.8	789.2	1171.9	997.4
FALSE	36.441	High	0	Master Protein	Q5SW75	Ssh2	Protein phosphatase Slingshot homolog 2 OS=Mus musculus OX=10090 GN=Ssh2 PE=1 SV=2	0.945	-0.08	0.00528577	377.6	399.4	3.47	3.31	11	1	15	335.2	310.8	325.3	307.5	381.1	339.1	343.9	297.3	392.2	349.7	402	221.7	374.2	273.6	395.8	325.9
FALSE	54.217	High	0	Master Protein	P48771	Cox7a2	Cytochrome c oxidase subunit 7A2, mitochondrial OS=Mus musculus OX=10090 GN=Cox7a2 PE=1 SV=2	0.946	-0.08	0.00728978	3645.7	3853.3	3.2	3.34	3	1	76	3192.6	3212.3	3119.2	2947.6	3790.8	3224.7	3332.8	2687.9	3642.8	3350.8	3711	2132.8	3762.1	2650.2	3847.7	3151.7
FALSE	89.765	High	0	Master Protein	Q3TM87	Atg7	Ubiquitin-like modifier-activating enzyme ATG7 OS=Mus musculus OX=10090 GN=Atg7 PE=2 SV=1	0.944	-0.08	0.00689218	1556.3	1647.9	3.7	2.13	21	1	30	1377.2	1323.9	1310.2	1273.5	1625.8	1412.1	1428.5	1219.5	1612.7	1486.9	1650.2	899.7	1562.2	1108.3	1633	1349.7
FALSE	7.831	High	0	Master Protein	Q9QWX2	Bcl2l1	Apoptosis regulator Bcl-X (Fragment) OS=Mus musculus OX=10090 GN=Bcl2l1 PE=1 SV=1	0.943	-0.08	0.0106143	294.7	312.4	3.36	3.63	2	1	3	266.9	249.2	257.5	255.8	280.4	259.6	263.3	211.9	306.4	278.6	314.7	163.5	277.8	214	302.4	256.5
FALSE	61.369	High	0	Master Protein	Q9CQM9	Glrx3	Glutaredoxin-3 OS=Mus musculus OX=10090 GN=Glrx3 PE=1 SV=1	0.945	-0.08	0.0114423	1732.2	1832.8	3.91	1.75	13	1	38	1506.1	1470.8	1448	1412.2	1795.7	1558.9	1606.2	1368.1	1739	1659.3	1822.2	995.8	1745	1232	1798.7	1505.9
FALSE	93.161	High	0	Master Protein	D3YZU4	Shank1	SH3 and multiple ankyrin repeat domains protein 1 OS=Mus musculus OX=10090 GN=Shank1 PE=1 SV=1	0.949	-0.08	0.0135687	776.7	818.4	3.07	3.42	21	1	35	720.7	634.6	670.5	596.7	778.9	664.6	721.4	567.2	741.9	704.7	822.8	399.6	803.4	548	813.1	686.4
FALSE	36.126	High	0	Master Protein	Q80W54	Zmpste24	CAAX prenyl protease 1 homolog OS=Mus musculus OX=10090 GN=Zmpste24 PE=1 SV=2	0.943	-0.08	0.0148709	630.7	668.7	5.13	3.83	8	1	19	560.5	506.1	525.3	523.4	691.4	567.1	586.5	466.3	663.9	603.7	669.3	362	694.8	434.1	650.8	543.3
FALSE	29.189	High	0	Master Protein	Q8R2Q4	Gfm2	Ribosome-releasing factor 2, mitochondrial OS=Mus musculus OX=10090 GN=Gfm2 PE=1 SV=2	0.946	-0.08	0.0163985	315.4	333.3	4.37	2.97	8	1	8	271.8	248.1	281.8	257.4	310.1	279.5	308.1	233.1	304.5	312.8	333.6	167.7	308.7	220.5	341.3	280.9
FALSE	132.193	High	0	Master Protein	Q9D0M3	Cyc1	Cytochrome c1, heme protein, mitochondrial OS=Mus musculus OX=10090 GN=Cyc1 PE=1 SV=1	0.944	-0.08	0.0166906	3730.8	3953	2.24	4.85	10	1	132	3348	3150.3	3172.7	3136.3	3610.1	3250.9	3478.6	2908.1	3650.1	3315.3	3905.4	2207	3711.3	2808.5	3996.5	3330.6
FALSE	36.987	High	0	Master Protein	Q9D1H6	Ndufaf4	NADH dehydrogenase [ubiquinone] 1 alpha subcomplex assembly factor 4 OS=Mus musculus OX=10090 GN=Ndufaf4 PE=1 SV=1	0.948	-0.08	0.0166814	935.2	986.2	3.21	3.8	8	1	21	842.1	811.2	786.7	751.8	991.3	802.6	880.4	681.6	919.1	864.3	930.8	521.9	1003.6	680.8	972.9	827.2
FALSE	99.095	High	0	Master Protein	Q3TST0	Pnpt1	Polynucleotide phosphorylase 1 OS=Mus musculus OX=10090 GN=Pnpt1 PE=2 SV=1	0.949	-0.08	0.0183847	1400.3	1475.4	3.91	1.97	21	1	39	1241.1	1148.2	1146.9	1144	1397.8	1296.5	1334	1042.2	1370.2	1349.7	1401.6	768.7	1422.8	987.6	1462.9	1216.3
FALSE	25.305	High	0	Master Protein	Q8BYY4	Ttc39b	Tetratricopeptide repeat protein 39B OS=Mus musculus OX=10090 GN=Ttc39b PE=1 SV=1	0.945	-0.08	0.0179254	357.1	378	4.82	6.33	8	1	14	297	288.9	311.8	315.9	354.5	306.4	330.7	253.6	388.8	336.9	390.1	196.3	402.3	252.1	342.7	305.5
FALSE	123.275	High	0	Master Protein	O35382	Exoc4	Exocyst complex component 4 OS=Mus musculus OX=10090 GN=Exoc4 PE=1 SV=2	0.946	-0.08	0.0185698	2347.7	2481.4	4.13	1.75	30	1	68	2053.7	1919.4	2021.5	1909.8	2495.9	2128.9	2191.5	1729.5	2364.7	2197.8	2495.5	1312.7	2435.2	1634.1	2419.9	2005.8
FALSE	20.389	High	0	Master Protein	Q9WV85	Nme3	Nucleoside diphosphate kinase 3 OS=Mus musculus OX=10090 GN=Nme3 PE=1 SV=3	0.946	-0.08	0.0200286	680.6	719.7	4.86	6.15	6	1	20	590.5	561.8	547.7	532.2	691.8	610.1	649.1	536.7	692.3	638.4	698.3	405.6	713.3	540.7	679.8	580.8
FALSE	210.047	High	0	Master Protein	Q9WUB3	Pygm	Glycogen phosphorylase, muscle form OS=Mus musculus OX=10090 GN=Pygm PE=1 SV=3	0.943	-0.08	0.0204415	2785.2	2953.5	6.32	4.17	33	1	143	2667.6	2359.6	2053.7	2375.9	2859.4	2377.8	2459.6	2033.7	2786.4	2727.3	2822.8	1484	2814.4	2135	2955.3	2492.8
FALSE	67.28	High	0	Master Protein	Q9QUJ7	Acsl4	Long-chain-fatty-acid--CoA ligase 4 OS=Mus musculus OX=10090 GN=Acsl4 PE=1 SV=2	0.948	-0.08	0.0206941	696.4	734.6	5.79	2.81	15	1	27	584.5	523	583.6	596.5	679.3	622	652.8	535.6	681.4	669.7	714.1	387	699.7	514.6	740.5	584.4
FALSE	10.194	High	0	Master Protein	Q0PMG2	Mdga1	MAM domain-containing glycosylphosphatidylinositol anchor protein 1 OS=Mus musculus OX=10090 GN=Mdga1 PE=2 SV=3	0.945	-0.08	0.0238659	95.3	100.8	8.51	6	3	1	4	74.2	65.4	84	79.4	95.4	81.5	88.5	68.7	102.6	98.7	96.8	54.2	99.3	65.2	92.1	79.7
FALSE	68.656	High	0	Master Protein	D3YTU0	Vamp1	Vesicle-associated membrane protein 1 OS=Mus musculus OX=10090 GN=Vamp1 PE=1 SV=1	0.948	-0.08	0.0305916	1115.1	1176.4	5.54	2.13	5	1	77	949.8	953.9	907.8	885.2	1210.7	1007.8	1026.3	850.5	1098.5	1060.9	1178.5	638.8	1148.4	803.8	1156.3	952.1
FALSE	34.335	High	0	Master Protein	Q99P31	Hspbp1	Hsp70-binding protein 1 OS=Mus musculus OX=10090 GN=Hspbp1 PE=1 SV=1	0.943	-0.08	0.0314272	614.5	651.7	4.48	2.96	7	1	18	549.2	515.5	546.3	509.9	665.8	556.7	559	443.2	611.9	589.8	624.8	340.2	654.8	447	668.5	522.2
FALSE	131.646	High	0	Master Protein	P46935	Nedd4	E3 ubiquitin-protein ligase NEDD4 OS=Mus musculus OX=10090 GN=Nedd4 PE=1 SV=3	0.947	-0.08	0.0331868	1569	1657.6	4.21	3.14	21	1	57	1438.3	1310.6	1279.7	1267.6	1680.6	1390	1504.2	1136.3	1576.6	1570.1	1632.7	889.9	1533.3	1093.9	1665.4	1297.6
FALSE	30.271	High	0	Master Protein	Q0KL01	Ubxn2b	UBX domain-containing protein 2B OS=Mus musculus OX=10090 GN=Ubxn2b PE=1 SV=2	0.948	-0.08	0.0333007	644.2	679.6	5.52	3.63	7	1	18	552	507.7	511.8	534.5	631.4	552	638.6	508.8	602.7	597	655.2	372.5	664.6	445.3	694.8	565.6
FALSE	81.344	High	0	Master Protein	Q6PCX2	Slc6a1	Transporter OS=Mus musculus OX=10090 GN=Slc6a1 PE=2 SV=1	0.946	-0.08	0.0349644	1033.1	1091.8	6.52	3.05	8	1	30	928.4	828.3	789	818.1	1104.5	954.9	968.6	768.9	1071.1	1009.1	1049.1	551.3	1050.9	756.3	1088.8	891.3
FALSE	128.085	High	0	Master Protein	D3YUP0	Vps8	Vacuolar protein sorting-associated protein 8 homolog OS=Mus musculus OX=10090 GN=Vps8 PE=1 SV=1	0.944	-0.08	0.0360322	1221.2	1293	6.43	1.95	30	1	42	1035	929.8	996.3	978.7	1284.4	1118.4	1179.9	926.3	1199.2	1172.5	1313.4	687.1	1238.1	870.7	1275.8	1024
FALSE	16.327	High	0	Master Protein	Q61337	Bad	Bcl2-associated agonist of cell death OS=Mus musculus OX=10090 GN=Bad PE=1 SV=1	0.946	-0.08	0.0401637	234.5	247.8	4.95	6.19	5	1	8	215.2	181.4	196.3	204.5	215.6	198.3	220.3	179.6	214.4	219.1	270	132.5	253.1	159	257.4	190.9
FALSE	28.029	High	0	Master Protein	O35127	Grcc10	Protein C10 OS=Mus musculus OX=10090 GN=Grcc10 PE=1 SV=1	0.948	-0.08	0.0392659	334.8	353.1	3.97	4.03	4	1	16	302.5	289.4	291.9	275.6	348.5	264.6	305.2	241.5	325.6	296.5	349.9	191.4	318.4	239.9	356	295.5
FALSE	32.807	High	0	Master Protein	Q9JIK9	Mrps34	28S ribosomal protein S34, mitochondrial OS=Mus musculus OX=10090 GN=Mrps34 PE=1 SV=1	0.948	-0.08	0.039253	405	427.2	6.16	4.26	6	1	14	330.5	366.7	333.3	319.9	412.8	365.2	392.3	282.6	394.1	380	409.4	232.9	435.2	268.3	445	357.4
FALSE	83.954	High	0	Master Protein	Q8K4R4	Pitpnc1	Cytoplasmic phosphatidylinositol transfer protein 1 OS=Mus musculus OX=10090 GN=Pitpnc1 PE=1 SV=1	0.946	-0.08	0.0461308	1710.3	1808.7	7.03	3.48	16	1	43	1508.5	1248	1402.2	1362	1799.2	1573.6	1631.4	1298.8	1792.3	1714.6	1800.4	948	1699.9	1220.8	1756.4	1418.3
FALSE	40.134	High	0	Master Protein	Q07409	Cntn3	Contactin-3 OS=Mus musculus OX=10090 GN=Cntn3 PE=1 SV=2	0.944	-0.08	0.0466298	212.3	225	5.66	4.3	8	1	13	193.4	160.9	167.4	170.9	217.3	180.2	208.8	160.5	217.5	205.5	227.1	111.3	195.2	147.8	222.3	190.1
FALSE	45.19	High	0	Master Protein	Q3THG9	Aarsd1	Alanyl-tRNA editing protein Aarsd1 OS=Mus musculus OX=10090 GN=Aarsd1 PE=1 SV=2	0.946	-0.08	0.0471929	347	366.9	4.49	2.91	10	1	13	316.2	274.2	289.6	283.3	360.2	292.4	329.5	276.1	328.2	341.4	351.5	193.7	355.7	246.7	357.9	298.7
FALSE	43.737	High	0	Master Protein	E9Q1K0	Snx25	Sorting nexin-25 OS=Mus musculus OX=10090 GN=Snx25 PE=1 SV=1	0.945	-0.08	0.0484883	312.5	330.8	4.04	5.18	14	1	17	270	262.6	264.4	263.8	317.4	274.3	292.8	212	310.9	313.2	331.8	155.6	333	221.4	319.2	255.7
FALSE	22.613	High	0	Master Protein	B2RRI4	Adam17	Adam17 protein OS=Mus musculus OX=10090 GN=Adam17 PE=2 SV=1	0.943	-0.08	0.0493737	279.1	295.8	4.87	2.42	9	1	9	241.5	235.7	264	230	270	252.2	269.3	202.4	279.8	265.5	304.8	154.7	282.2	195.9	302.2	231
FALSE	32.071	High	0	Master Protein	Q9D0D3	Mtpap	Poly(A) RNA polymerase, mitochondrial OS=Mus musculus OX=10090 GN=Mtpap PE=1 SV=1	0.948	-0.08	0.0491029	496.2	523.5	6.84	2.76	8	1	13	420	390.5	378.7	398.7	505.7	458.4	488.9	375.4	503.4	472.3	525.9	274.2	472	357.8	521	422.6
FALSE	45.443	High	0	Master Protein	Q9WV96	Timm10b	Mitochondrial import inner membrane translocase subunit Tim10 B OS=Mus musculus OX=10090 GN=Timm10b PE=1 SV=1	0.941	-0.09	0.00830935	357.7	380	3.22	5.19	7	1	17	298.9	308.6	307.7	291.9	354.3	313.9	329.4	260.2	370.4	323	373.4	218	370.8	242.3	363.8	321.2
FALSE	24.137	High	0	Master Protein	B1AZ39	Chmp6	Chromatin modifying protein 6 OS=Mus musculus OX=10090 GN=Chmp6 PE=1 SV=1	0.943	-0.09	0.00911138	228	241.8	4.11	6.02	4	1	7	202.6	182.3	188	178.7	231.1	198.2	224.5	172.2	224.6	218.4	239	142.3	242.2	172	224.4	199.2
FALSE	40.232	High	0	Master Protein	E9QL80	Lpgat1	Acyl-CoA:lysophosphatidylglycerol acyltransferase 1 OS=Mus musculus OX=10090 GN=Lpgat1 PE=1 SV=1	0.94	-0.09	0.00297342	842.8	896.2	4.24	2.41	10	1	21	764.7	654.4	716.7	683.4	812.5	762.7	809.3	638.4	823.6	812.1	898.6	491.3	884.2	590.2	894.7	725.8
FALSE	26.448	High	0	Master Protein	E9Q7B0	P4ha1	Procollagen-proline 4-dioxygenase OS=Mus musculus OX=10090 GN=P4ha1 PE=1 SV=1	0.942	-0.09	0.0125313	260	276	4.98	5.32	2	1	11	224.3	212.1	209.8	209.1	264.4	232.7	261.8	196.5	277.9	237.2	276.6	148.8	296.5	181.7	275	221.4
FALSE	53.055	High	0	Master Protein	Q80WM4	Hapln4	Hyaluronan and proteoglycan link protein 4 OS=Mus musculus OX=10090 GN=Hapln4 PE=2 SV=2	0.937	-0.09	0.0128719	561.5	599.1	3.92	3.89	11	1	28	532.6	493.2	484.2	487.3	526.2	462.1	516.8	406.7	533.5	544.7	578.5	325.1	594.1	395.2	568.9	509.1
FALSE	55.391	High	0	Master Protein	Q68FE2	Atg9a	Autophagy-related protein 9A OS=Mus musculus OX=10090 GN=Atg9a PE=1 SV=2	0.937	-0.09	0.0154659	852.6	910.1	5.19	1.04	17	1	31	752.3	677.6	697.4	695.8	911.8	766.7	837.3	635.2	845.3	825.4	910	473	881.2	602.8	926.9	743.5
FALSE	41.311	High	0	Master Protein	Q9CRA9	Fgfr1op2	FGFR1 oncogene partner 2 homolog OS=Mus musculus OX=10090 GN=Fgfr1op2 PE=1 SV=1	0.938	-0.09	0.0160679	633.7	675.8	5.1	2.68	9	1	21	595.2	518.7	530.8	530.8	607.2	507.2	609	514.8	614.5	620.2	662.8	354.1	627.9	459.3	673.7	576.9
FALSE	24.725	High	0	Master Protein	A2APY7	Ndufaf5	Arginine-hydroxylase NDUFAF5, mitochondrial OS=Mus musculus OX=10090 GN=Ndufaf5 PE=1 SV=1	0.938	-0.09	0.017722	309.2	329.5	3.5	4.63	8	1	11	265.4	270.6	268.2	255	300.7	256.7	286.7	242.5	288.2	298.1	345.8	172.8	307.2	231.6	312.7	270.8
FALSE	24.536	High	0	Master Protein	Q8K440	Abca8b	ABC-type organic anion transporter ABCA8B OS=Mus musculus OX=10090 GN=Abca8b PE=1 SV=2	0.938	-0.09	0.0191973	189.4	201.9	5.47	4.55	8	1	10	171.4	161.5	172.8	148.1	193.5	145.4	167.9	140	194.2	173.8	201.4	109.8	194.1	140.7	192.5	153.7
FALSE	36.803	High	0	Master Protein	Q80VC8	Pick1	PRKCA-binding protein OS=Mus musculus OX=10090 GN=Pick1 PE=1 SV=1	0.941	-0.09	0.0220103	390.3	414.6	7.04	3.46	9	1	18	324.4	297.9	308.4	312.9	408.5	342	382.2	308.2	399.5	370.5	404.9	217.3	381.7	295.5	413.2	346.9
FALSE	30.17	High	0	Master Protein	A0A0R4J0D5	Mon1a	Vacuolar fusion protein MON1 homolog OS=Mus musculus OX=10090 GN=Mon1a PE=1 SV=1	0.939	-0.09	0.0261238	136.7	145.7	10.18	5.6	8	1	10	115.4	97.3	114.4	91.4	144.5	122.3	129.7	105.9	139.6	129	141.3	83.8	148.6	95.2	152.7	111.1
FALSE	40.881	High	0	Master Protein	Q3TIV5	Zc3h15	Zinc finger CCCH domain-containing protein 15 OS=Mus musculus OX=10090 GN=Zc3h15 PE=1 SV=2	0.939	-0.09	0.0307037	661.7	704.7	5.08	3.04	11	1	14	570.7	540.2	541.4	536	682	619.4	624.9	509.9	669.6	619.2	688.6	379.3	696.4	472.6	664.3	575.7
FALSE	126.291	High	0	Master Protein	Q9Z329	Itpr2	Inositol 1,4,5-trisphosphate receptor type 2 OS=Mus musculus OX=10090 GN=Itpr2 PE=1 SV=4	0.942	-0.09	0.0317264	360.7	382.9	6.34	2.43	8	1	73	313.3	279.5	293.9	290.9	361.6	337.6	352	287	360.3	367.5	383.5	197.9	369.6	249.2	389	313.9
FALSE	8.611	High	0	Master Protein	Q04692	Smarcad1	SWI/SNF-related matrix-associated actin-dependent regulator of chromatin subfamily A containing DEAD/H box 1 OS=Mus musculus OX=10090 GN=Smarcad1 PE=1 SV=2	0.942	-0.09	0.0361175	40.1	42.6	11.19	10.65	3	1	3	35.9	28	27.2	34.8	40.5	36.6	33	30	38.1	39	47.8	22.9	39.3	34.7	37.7	34.6
FALSE	31.168	High	0	Master Protein	A2AST1	Ccdc141	Coiled-coil domain-containing 141 OS=Mus musculus OX=10090 GN=Ccdc141 PE=1 SV=1	0.94	-0.09	0.0344596	278.7	296.5	11.12	5.3	10	1	11	216.2	191	202.7	222	283.4	251.6	281	212.8	286.8	262.1	311.3	154.9	309.2	196.6	269.2	239.8
FALSE	19.371	High	0	Master Protein	Q3UKZ1	Sdc4	Syndecan OS=Mus musculus OX=10090 GN=Sdc4 PE=2 SV=1	0.939	-0.09	0.0350743	250.4	266.7	8.18	5.19	3	1	9	209.2	186	195.9	205.7	259.2	238.8	233.1	194.5	242.5	240.8	284	151.6	256.4	183.6	262.8	204.3
FALSE	16.959	High	0	Master Protein	Q8CFV9	Rfk	Riboflavin kinase OS=Mus musculus OX=10090 GN=Rfk PE=1 SV=2	0.937	-0.09	0.0373785	534.2	570.2	5.27	5.11	3	1	9	489.6	418	433	414.5	518.3	486.4	506.6	416.8	521.5	517.2	549.5	320.8	491.1	377.1	572.1	471.1
FALSE	34.624	High	0	Master Protein	Q3UDU6	Tbc1d17	Rab-GAP TBC domain-containing protein OS=Mus musculus OX=10090 GN=Tbc1d17 PE=2 SV=1	0.94	-0.09	0.0406966	924	983.1	7.49	3.43	8	1	17	777	705.9	720.3	742.7	929.2	861.7	908.1	729.3	927.2	889.2	999.4	540	877.2	651.9	972.4	820.4
FALSE	19.664	High	0	Master Protein	Q9D1M4	Eef1e1	Eukaryotic translation elongation factor 1 epsilon-1 OS=Mus musculus OX=10090 GN=Eef1e1 PE=1 SV=1	0.94	-0.09	0.0408057	1108.5	1179.2	7.95	4.22	7	1	20	955.9	808.3	879.3	912.7	1088.3	1024.1	1134	847.5	1091.4	1056	1234.8	647.1	1198.4	743.7	1191.1	930.7
FALSE	72.086	High	0	Master Protein	E9Q6Y8	Usp31	Ubiquitin-specific peptidase 31 OS=Mus musculus OX=10090 GN=Usp31 PE=1 SV=1	0.937	-0.09	0.0410392	811.8	866	6.4	2.2	15	1	20	690.2	616.6	682.6	664.1	854.9	742.4	806.2	603.3	829.3	771.5	872.9	431	848	578.9	859	702.3
FALSE	45.929	High	0	Master Protein	B1AZI6	Thoc2	THO complex subunit 2 OS=Mus musculus OX=10090 GN=Thoc2 PE=1 SV=1	0.942	-0.09	0.0412005	597.1	634	7.04	2.9	12	1	19	504.5	464.6	476.1	481.9	597.9	559.7	570.1	482.7	599.3	577.6	649.5	320.3	605	443.7	613.6	520.6
FALSE	15.911	High	0	Master Protein	Q9Z0S9	Rabac1	Prenylated Rab acceptor protein 1 OS=Mus musculus OX=10090 GN=Rabac1 PE=1 SV=1	0.941	-0.09	0.0475075	167.1	177.5	10.35	5.27	3	1	5	152.8	115.8	125.1	138.4	138.6	141.7	167.7	130.1	169.3	155.6	178.1	92.3	150.8	120.5	171.9	155.2
FALSE	43.35	High	0	Master Protein	Q80TN5	Zdhhc17	Palmitoyltransferase ZDHHC17 OS=Mus musculus OX=10090 GN=Zdhhc17 PE=1 SV=2	0.939	-0.09	0.048864	395.1	420.7	7.61	4.12	8	1	14	325.7	309.1	316.4	334.9	420	378.9	374.7	286.6	368.3	383.4	413.8	229.5	398	293.8	417.5	359.5
FALSE	103.97	High	0	Master Protein	P09671	Sod2	Superoxide dismutase [Mn], mitochondrial OS=Mus musculus OX=10090 GN=Sod2 PE=1 SV=3	0.933	-0.1	0.00344051	4346.4	4659.5	3.95	2.78	13	1	88	3898.6	3710.2	3610.7	3518.3	4343.7	3571.9	4307.7	3431.4	4380.9	4171.9	4588.9	2544.5	4249.3	3102	4763.1	3848.2
FALSE	36.399	High	0	Master Protein	Q6DID3	Scaf8	SR-related and CTD-associated factor 8 OS=Mus musculus OX=10090 GN=Scaf8 PE=1 SV=1	0.935	-0.1	0.00931298	335	358.3	3.28	6.54	10	1	16	311.1	280.2	268.7	277.8	337.4	293.7	309	237.4	341.9	317.6	352	193.3	381.4	259.6	323.3	291.4
FALSE	45.501	High	0	Master Protein	Q3UFS0	Zyg11b	Protein zyg-11 homolog B OS=Mus musculus OX=10090 GN=Zyg11b PE=1 SV=2	0.934	-0.1	0.00295442	335.7	359.4	3.03	4.35	12	1	15	294	275.4	278.4	286.2	334.6	300	312.7	247.8	359.8	330.9	338.8	193.5	362	234.1	347	285
FALSE	14.128	High	0	Master Protein	Q3T9J9	Abtb2	BTB domain-containing protein OS=Mus musculus OX=10090 GN=Abtb2 PE=1 SV=1	0.931	-0.1	0.00015107	114.6	123.1	2.75	3.25	3	1	7	101.6	97.1	96.4	99.5	113.5	94.5	108.7	84.6	113.6	119	119.9	65.1	121.5	80.6	126.5	99.5
FALSE	88.179	High	0	Master Protein	Q5NC81	Nme1	Nucleoside diphosphate kinase OS=Mus musculus OX=10090 GN=Nme1 PE=1 SV=1	0.931	-0.1	0.00351715	578.1	621	5.33	3.33	3	1	140	493.8	462.7	478.8	444.5	600.7	522.6	553.9	441.9	589.3	558.8	608.9	332.7	610.7	439.3	594.9	503.4
FALSE	164.645	High	0	Master Protein	E9PUC5	Psd3	PH and SEC7 domain-containing protein 3 OS=Mus musculus OX=10090 GN=Psd3 PE=1 SV=1	0.93	-0.1	0.00684535	182.5	196.3	3.77	4.9	3	1	149	170.9	152	147	140.5	183.6	155.9	169.8	138.9	173	161.9	200.7	102.8	187.4	138.4	198.9	161
FALSE	78.672	High	0	Master Protein	Q5FWB6	Rplp0	60S acidic ribosomal protein P0 OS=Mus musculus OX=10090 GN=Rplp0 PE=2 SV=1	0.934	-0.1	0.0105854	1512.1	1618.2	6.02	3.53	14	1	43	1293.5	1170.7	1221.6	1238.8	1491.9	1346	1479	1216.7	1473.2	1424.8	1587.1	879.9	1519.3	1138	1657.1	1355.2
FALSE	58.738	High	0	Master Protein	Q3U1Y4	Dennd4b	DENN domain-containing protein 4B OS=Mus musculus OX=10090 GN=Dennd4b PE=1 SV=2	0.935	-0.1	0.0112041	389.6	416.5	5.31	2.62	15	1	20	342.8	317.4	331.4	294.6	386.8	358.4	363.4	308.8	389.6	379.8	412	226.1	404.7	274.6	418.8	324.4
FALSE	49.29	High	0	Master Protein	P43024	Cox6a1	Cytochrome c oxidase subunit 6A1, mitochondrial OS=Mus musculus OX=10090 GN=Cox6a1 PE=1 SV=2	0.932	-0.1	0.0145601	1012.6	1086.3	7.77	3.84	4	1	43	832.4	740.4	825	822	1026	929.5	954.1	809.5	1020.7	955.1	1086.3	623.8	1041.5	725.7	1091.7	880.1
FALSE	48.535	High	0	Master Protein	Q8BHS6	Armcx3	Armadillo repeat-containing X-linked protein 3 OS=Mus musculus OX=10090 GN=Armcx3 PE=1 SV=1	0.93	-0.1	0.018167	439.8	472.9	4.51	4.06	9	1	15	381.9	363.1	386.1	355.7	470.7	397.1	398.2	330.6	439.1	405.4	480.3	252.1	463.7	330.9	443.6	379.4
FALSE	27.096	High	0	Master Protein	E9Q317	Sap18	18 kDa Sin3-associated polypeptide OS=Mus musculus OX=10090 GN=Sap18 PE=1 SV=1	0.933	-0.1	0.0218855	830	889.7	6.06	2.06	8	1	17	728.9	655.6	662.2	652.6	869.5	769.8	805.6	632	847.6	810.9	902.4	461.3	828.3	598.9	875.7	704.9
FALSE	18.907	High	0	Master Protein	D6RI20	Gm50364	Immediate early response 3-interacting protein 1 OS=Mus musculus OX=10090 GN=Gm50364 PE=3 SV=1	0.934	-0.1	0.0226732	560	599.8	3.72	3.83	2	1	11	493.6	466.7	477.6	491.4	576.3	510	521.1	409.5	596.6	521.6	593.5	305.5	581.2	371.8	606	507.5
FALSE	123.384	High	0	Master Protein	Q8VBZ3	Clptm1	Cleft lip and palate transmembrane protein 1 homolog OS=Mus musculus OX=10090 GN=Clptm1 PE=1 SV=1	0.934	-0.1	0.0247042	1049.3	1122.9	4.48	2.16	18	1	58	942.3	862.9	892.8	859.2	1034.4	961.7	1045.2	846.3	1051.2	1053	1142.9	581.4	1042.5	750.7	1108.5	933.9
FALSE	22.233	High	0	Master Protein	P70452	Stx4	Syntaxin-4 OS=Mus musculus OX=10090 GN=Stx4 PE=1 SV=1	0.934	-0.1	0.0288254	502.6	538	4.6	4.27	6	1	11	470.1	418.3	419.8	392.8	527	435.3	507.2	366.5	521.8	482.8	561.3	278.4	536.5	347	542.4	404
FALSE	12.963	High	0	Master Protein	Q922E6	Fastkd2	FAST kinase domain-containing protein 2, mitochondrial OS=Mus musculus OX=10090 GN=Fastkd2 PE=2 SV=2	0.933	-0.1	0.0309301	335.6	359.6	3.79	6.81	5	1	7	294.1	268.9	274.3	276.8	329.8	298.9	312.1	261	375.8	313.3	339.8	166.7	354.4	247.2	350.2	306.1
FALSE	13.548	High	0	Master Protein	Q8C0N2	Gpat3	Glycerol-3-phosphate acyltransferase 3 OS=Mus musculus OX=10090 GN=Gpat3 PE=1 SV=1	0.931	-0.1	0.0384333	45.3	48.6	9.42	7.93	2	1	5	36.5	31.1	42.4	36.4	46.7	39.5	41.1	34.9	52.3	44.3	44.4	24.5	43.1	32	53	42.7
FALSE	31.312	High	0	Master Protein	F7CD65	Epn2	Epsin-2 (Fragment) OS=Mus musculus OX=10090 GN=Epn2 PE=1 SV=1	0.936	-0.1	0.0382504	38.2	40.9	15.17	12.42	1	1	13	25.3	31	35.2	22.5	37	34.9	36.6	28.7	38.4	36.3	42.6	27.3	34.5	27.2	39.4	39.8
FALSE	16.765	High	0	Master Protein	Q3TC93	Hs1bp3	HCLS1-binding protein 3 OS=Mus musculus OX=10090 GN=Hs1bp3 PE=1 SV=2	0.934	-0.1	0.0370615	148	158.4	5.08	5.68	4	1	4	125.8	135.3	138.1	122.7	143.8	131.7	136.1	108.5	151	156.8	156.7	85.6	143.4	114	154.7	123.7
FALSE	6.29	High	0.001	Master Protein	Q99NF3	Cep41	Centrosomal protein of 41 kDa OS=Mus musculus OX=10090 GN=Cep41 PE=1 SV=1	0.931	-0.1	0.0382769	69.5	74.7	14.37	9.08	2	1	2	56.4	40.6	50.5	57.9	67.4	67.7	66	52.4	79.9	62.2	77.2	44.4	69.2	54.5	71	56.8
FALSE	42.418	High	0	Master Protein	Q8R4E6	Purg	Purine-rich element-binding protein gamma OS=Mus musculus OX=10090 GN=Purg PE=1 SV=1	0.933	-0.1	0.042888	1080.2	1158	5.6	1.9	12	1	30	971.9	866.9	875.4	888.2	1172.2	1001	1004.8	823.8	1089	1055.4	1156.2	606.8	1120.4	768	1117.1	914.8
FALSE	8.309	High	0	Master Protein	P58929	Gmeb2	Glucocorticoid modulatory element-binding protein 2 OS=Mus musculus OX=10090 GN=Gmeb2 PE=2 SV=2	0.935	-0.1	0.0447305	111.3	119.1	6.7	4.07	2	1	3	92	93.2	92.2	99	110.6	104.7	113.7	80.9	113	104	115.4	66.7	120.3	77.8	118.5	103.1
FALSE	23.573	High	0	Master Protein	D3Z2W0	Tnip1	TNFAIP3-interacting protein 1 OS=Mus musculus OX=10090 GN=Tnip1 PE=1 SV=1	0.935	-0.1	0.0466824	293.7	314.2	7.28	3.82	6	1	9	255.8	223	241.4	221.5	299.7	272.6	290.2	230.7	280.7	275.5	321.2	164.8	319.3	207.5	318.3	246.1
FALSE	24.496	High	0	Master Protein	D3Z4P2	Lman2l	VIP36-like protein OS=Mus musculus OX=10090 GN=Lman2l PE=1 SV=1	0.931	-0.1	0.0484472	330.7	355.1	5.62	5.42	8	1	13	278.1	273.6	285.1	269.1	349.6	301	320.3	227.3	337.8	299.7	345.1	188.7	350.2	252.7	321.3	289.8
FALSE	103.787	High	0	Master Protein	Q91WS0	Cisd1	CDGSH iron-sulfur domain-containing protein 1 OS=Mus musculus OX=10090 GN=Cisd1 PE=1 SV=1	0.924	-0.11	0.000204346	2734.3	2960.4	3.4	2.03	9	1	108	2374.9	2275.2	2290.3	2200.4	2812.1	2447.3	2587.2	2090	2797.9	2697	2923.9	1605.4	2772.3	1999.5	2906	2431.5
FALSE	17.412	High	0	Master Protein	F6UIS1	Ergic3	Endoplasmic reticulum-Golgi intermediate compartment protein 3 (Fragment) OS=Mus musculus OX=10090 GN=Ergic3 PE=1 SV=8	0.929	-0.11	0.00211417	364.9	392.9	4.75	4	6	1	9	319.5	295.3	303.5	300	389.3	335.1	346.9	269.8	363.9	356	391.9	218.4	376.2	285.2	386.8	330.1
FALSE	6.255	High	0.001	Master Protein	Q91YQ3	Csdc2	Cold shock domain-containing protein C2 OS=Mus musculus OX=10090 GN=Csdc2 PE=1 SV=2	0.926	-0.11	0.00955861	76.7	82.8	6.7	5.58	2	1	5	70.5	62.7	66.3	68.7	69.5	57.4	73.3	56	77.4	81.1	87.6	43.5	76.1	49.8	82.4	70.2
FALSE	30.855	High	0	Master Protein	F8WJ43	Nf2	Merlin (Fragment) OS=Mus musculus OX=10090 GN=Nf2 PE=1 SV=1	0.926	-0.11	0.00246464	267.1	288.4	3.93	5.09	9	1	10	238.9	215.9	214.3	221.9	276	236.4	245.8	203.6	286.8	260.3	273.3	157.1	273.6	191.6	272.3	259
FALSE	15.471	High	0	Master Protein	Q99LL5	Pwp1	Periodic tryptophan protein 1 homolog OS=Mus musculus OX=10090 GN=Pwp1 PE=1 SV=1	0.928	-0.11	0.012542	245.1	264.3	5.64	4.68	6	1	8	225.2	199.9	187.4	199.2	239.1	211	239.9	196.3	251.3	239.6	247.1	150.6	243.4	174.8	257.4	222.5
FALSE	55.556	High	0	Master Protein	P19253	Rpl13a	60S ribosomal protein L13a OS=Mus musculus OX=10090 GN=Rpl13a PE=1 SV=4	0.928	-0.11	0.0149513	3734.3	4023.1	6.23	3.85	12	1	77	3277.1	2675.7	3280.2	3093.9	3777.8	3166.8	3585.8	2680.8	3519.1	3443.6	3850.2	2115.7	3842.1	2719	4043.6	3417.4
FALSE	10.368	High	0	Master Protein	S4R189	Arhgef40	Rho guanine nucleotide exchange factor 40 OS=Mus musculus OX=10090 GN=Arhgef40 PE=1 SV=1	0.929	-0.11	0.0173255	108.9	117.2	6.43	3.63	3	1	3	104	86	88	91.5	103.7	103.1	99.1	87.2	118.2	105.6	113.9	64.4	109.1	80.1	115.5	96.7
FALSE	30.697	High	0	Master Protein	Q6P4T1	Snx19	Sorting nexin-19 OS=Mus musculus OX=10090 GN=Snx19 PE=1 SV=1	0.929	-0.11	0.0173799	418.4	450.6	5.1	1.84	9	1	13	377.8	344.1	344.8	366.7	435.8	395.6	389.9	302.9	418	407.9	449.8	231.9	441	305.5	437.2	373.7
FALSE	163.437	High	0	Master Protein	Q501J6	Ddx17	Probable ATP-dependent RNA helicase DDX17 OS=Mus musculus OX=10090 GN=Ddx17 PE=1 SV=1	0.927	-0.11	0.0183635	1690.2	1823.4	5.77	4.18	25	1	129	1356.2	1437.8	1380.4	1383	1770.4	1533.9	1552.5	1270.6	1758.6	1614.5	1729.3	986.4	1790.9	1240	1726.7	1403.4
FALSE	22.058	High	0	Master Protein	O35393	Efnb3	Ephrin-B3 OS=Mus musculus OX=10090 GN=Efnb3 PE=1 SV=1	0.925	-0.11	0.0183782	296.4	320.6	5.46	6.66	5	1	10	270.5	246.4	233.1	237.9	322.6	266.6	275	219.7	342.4	313.7	322.6	161.6	288	213.6	318.9	249.7
FALSE	20.843	High	0	Master Protein	Q9DCC8	Tomm20	Mitochondrial import receptor subunit TOM20 homolog OS=Mus musculus OX=10090 GN=Tomm20 PE=1 SV=1	0.925	-0.11	0.0185276	1001.3	1083.1	7.08	7.59	4	1	23	775.2	817.3	846.2	854.7	1044.2	910.3	940.3	694.9	1061.6	1024.2	1085.2	564	1213.1	673.5	1033.1	831.4
FALSE	35.139	High	0	Master Protein	A2AP31	Ndufb6	Complex I-B17 OS=Mus musculus OX=10090 GN=Ndufb6 PE=1 SV=1	0.928	-0.11	0.0201134	1879.1	2025.8	7.34	2.37	10	1	44	1593.1	1430	1487.9	1549.4	1842.2	1717.7	1926.8	1465	1921.7	1823.6	1971.7	1092.8	1876.9	1381.3	2006.1	1677
FALSE	8.607	High	0	Master Protein	F8WGT2	Tmem209	Transmembrane protein 209 OS=Mus musculus OX=10090 GN=Tmem209 PE=1 SV=1	0.925	-0.11	0.0221742	106.6	115.2	6.19	6	3	1	3	91.4	89.4	83.5	91.9	98.2	91.8	103.6	86.2	115.7	92.4	115.7	65.2	110	77.3	111.7	93.4
FALSE	22.098	High	0	Master Protein	P70459	Erf	ETS domain-containing transcription factor ERF OS=Mus musculus OX=10090 GN=Erf PE=1 SV=1	0.923	-0.11	0.0276321	177.3	192	7.28	4.14	4	1	11	142.3	146.8	144.2	140.7	187.3	163.6	168.6	143.4	194.7	173.2	192.2	95.3	176.6	132.8	188	158.6
FALSE	43.129	High	0	Master Protein	B0V2Q7	Lclat1	Lclat1 protein OS=Mus musculus OX=10090 GN=Lclat1 PE=1 SV=1	0.93	-0.11	0.0319347	536.1	576.6	7.58	5.27	9	1	14	444.6	391.4	412.1	425.7	545.8	476.2	521.8	410.7	548.5	510.6	589	273.4	572.3	343	582.8	470.6
FALSE	37.323	High	0	Master Protein	B1ASP2	Jak1	Tyrosine-protein kinase OS=Mus musculus OX=10090 GN=Jak1 PE=1 SV=1	0.925	-0.11	0.0420764	304.7	329.2	6.04	6.26	12	1	16	280.7	248	255.5	239	303.1	269.8	279.9	258.4	300.4	299.3	308.5	187.9	290	236.1	327.6	277.5
FALSE	17.986	High	0	Master Protein	Q8QZR0	Tram1l1	Translocating chain-associated membrane protein 1-like 1 OS=Mus musculus OX=10090 GN=Tram1l1 PE=2 SV=1	0.925	-0.11	0.0454216	322.8	348.8	9.48	4.76	4	1	5	277.8	232.2	255.9	259.4	324.7	294.3	345.2	256	330.7	307.4	326.1	181.4	343.9	241.3	344.9	314.1
FALSE	6.034	High	0.001	Master Protein	P55200	Kmt2a	Histone-lysine N-methyltransferase 2A OS=Mus musculus OX=10090 GN=Kmt2a PE=1 SV=3	0.928	-0.11	0.0470858	57.6	62.1	14.8	4.95	2	1	2	47.8	34.7	40.3	45	60.3	51.9	58.8	47.1	57.6	55.1	58.7	35.3	59.4	43.6	62.2	54.6
FALSE	21.732	High	0	Master Protein	Q9CR29	Ccdc43	Coiled-coil domain-containing protein 43 OS=Mus musculus OX=10090 GN=Ccdc43 PE=1 SV=1	0.924	-0.11	0.0473182	563.7	610	5.13	5.3	6	1	25	481.6	474.1	482.6	465.6	611.4	520.6	517.1	415.3	606.8	547.9	638.4	312.2	595.4	364	614.4	470.5
FALSE	23.165	High	0	Master Protein	Q0P635	Csf1r	Receptor protein-tyrosine kinase OS=Mus musculus OX=10090 GN=Csf1r PE=1 SV=1	0.924	-0.11	0.0489878	219.4	237.5	10.54	4.92	5	1	10	191.7	153.9	170.3	182.2	213.5	217.5	213.6	179.6	215.5	204	246.4	136.5	227.5	166.2	238	194.5
FALSE	31.609	High	0	Master Protein	Q8R3F7	Aaas	Achalasia, adrenocortical insufficiency, alacrimia OS=Mus musculus OX=10090 GN=Aaas PE=2 SV=1	0.92	-0.12	0.00995677	70.5	76.6	5.41	6.25	6	1	10	61.7	63.4	60.3	55.4	70.2	54.9	65.3	56.1	70.9	60.8	77.1	39.7	76.6	54.4	82.3	62.5
FALSE	51.72	High	0	Master Protein	E9Q6G4	Abca7	ATP-binding cassette sub-family A member 7 OS=Mus musculus OX=10090 GN=Abca7 PE=1 SV=1	0.918	-0.12	0.00382531	338.4	368.7	6.23	3.83	13	1	16	275.1	278.6	278.5	290	337.4	321.3	321.6	246.6	334.9	325.4	387.8	191.3	364.4	260.7	371.2	295.5
FALSE	57.868	High	0	Master Protein	Q6DFZ1	Gbf1	Golgi-specific brefeldin A-resistance factor 1 OS=Mus musculus OX=10090 GN=Gbf1 PE=1 SV=1	0.923	-0.12	0.00711863	458.1	496.3	6.57	2.12	16	1	32	392.9	339	381.5	366.1	470.2	414.8	453.6	347	466.5	440.9	488.7	262.6	478.3	344.1	499.1	400.7
FALSE	6.002	High	0.001	Master Protein	B1AVY7	Kif16b	Kinesin-like protein KIF16B OS=Mus musculus OX=10090 GN=Kif16b PE=1 SV=1	0.919	-0.12	0.00155939	349.7	380.3	5.34	4.48	2	1	12	305.3	269	285	292.7	340.9	301.3	338.6	279	369.8	329.6	375.8	193.2	359.7	278.3	386.7	316.1
FALSE	47.359	High	0	Master Protein	Q8BT90	Rps17	40S ribosomal protein S17 (Fragment) OS=Mus musculus OX=10090 GN=Rps17 PE=2 SV=1	0.919	-0.12	0.00151989	1391.1	1513.4	4.36	2.32	10	1	23	1233.6	1136.8	1179.4	1106.9	1422.9	1294.1	1357.3	1035	1445.6	1379.5	1455.3	784.4	1491.4	981.2	1556.2	1230.9
FALSE	3.548	High	0.004	Master Protein	V9PC53	Cytb	Cytochrome b (Fragment) OS=Mus musculus musculus OX=39442 GN=Cytb PE=3 SV=1	0.923	-0.12	0.00959612	903.3	978.3	8.94	4.52	2	1	6	757.6	643.3	705.2	738.1	893.8	822.8	855.7	745.4	932	917.5	959	567.6	918.2	677.8	959.6	797.2
FALSE	14.519	High	0	Master Protein	Q7TPE5	Slc7a6os	Probable RNA polymerase II nuclear localization protein SLC7A6OS OS=Mus musculus OX=10090 GN=Slc7a6os PE=1 SV=1	0.921	-0.12	0.00702796	110.9	120.5	5.76	4.32	5	1	6	99.1	96.8	108.5	92	103.6	94.9	103	80.6	108.3	108.2	125.3	69	116.8	78.1	120.2	99.3
FALSE	30.692	High	0	Master Protein	Q6ZPY2	Smg5	Nonsense-mediated mRNA decay factor SMG5 OS=Mus musculus OX=10090 GN=Smg5 PE=1 SV=2	0.92	-0.12	0.0114408	166.7	181.2	4.99	5	7	1	13	144	132.9	141.1	149	165.3	150.3	160.9	120.4	158	154	185.4	97.2	175	117.3	180.1	160.6
FALSE	36.549	High	0	Master Protein	Q9D0L4	Adck1	AarF domain-containing protein kinase 1 OS=Mus musculus OX=10090 GN=Adck1 PE=1 SV=1	0.923	-0.12	0.0126553	259.8	281.3	4.89	5.3	7	1	13	235.3	213.7	216.1	230.7	255	229.5	263.2	184	263.2	248.6	283.8	154.9	254.6	206.4	283.9	221.4
FALSE	98.51	High	0	Master Protein	E9PZQ0	Ryr1	Ryanodine receptor 1 OS=Mus musculus OX=10090 GN=Ryr1 PE=1 SV=1	0.918	-0.12	0.0154596	438.5	477.6	7.96	4.29	20	1	36	396.5	316.1	347.8	397.1	460.8	389.2	397.9	324.3	446.8	397.4	472.2	259.4	486.6	324.7	468.9	396.3
FALSE	5.531	High	0.001	Master Protein	D3Z7G2	Dcun1d4	DCN1-like protein (Fragment) OS=Mus musculus OX=10090 GN=Dcun1d4 PE=1 SV=8	0.918	-0.12	0.0152696	51.7	56.3	7.76	8.55	2	1	2	50.6	38.7	43.7	40.3	46.3	46.4	48.5	41.7	53.3	50.8	53.8	32.3	49.7	43.9	53.8	49.9
FALSE	37.456	High	0	Master Protein	A2AQ19	Rtf1	RNA polymerase-associated protein RTF1 homolog OS=Mus musculus OX=10090 GN=Rtf1 PE=1 SV=1	0.922	-0.12	0.0168624	250.4	271.5	5.54	5.53	12	1	13	214.2	214.5	229.4	200.2	248.8	220.9	230.4	165.7	255.5	232.3	277.1	151.7	264.5	180.7	244.5	209.3
FALSE	39.717	High	0	Master Protein	A0A0R4J0Z3	Aqp4	Aquaporin-4 OS=Mus musculus OX=10090 GN=Aqp4 PE=1 SV=1	0.923	-0.12	0.0209058	580	628.5	7.56	6.61	5	1	30	529.7	474	490.2	466.4	648.7	434.3	574.7	433.8	575.7	533.5	641.9	358.6	659.6	453.5	614.6	488.6
FALSE	534.597	High	0	Master Protein	Q3UBP6	Actb	Uncharacterized protein OS=Mus musculus OX=10090 GN=Actb PE=2 SV=1	0.922	-0.12	0.0206974	4439.8	4816.8	6.38	2.96	2	1	1507	3631.8	3676.3	3877.6	3630.5	4872.8	4048.6	4152.7	3178.8	4652.4	4297.3	4758.5	2537.3	4664.3	3209.7	4792.9	3669.5
FALSE	70.838	High	0	Master Protein	A2A7Z6	Rab3b	Ras-related protein Rab-3B OS=Mus musculus OX=10090 GN=Rab3b PE=1 SV=1	0.921	-0.12	0.0238308	573.4	622.3	7.6	4.02	6	1	96	517.5	424.3	453.9	471.1	633.8	518.3	546.1	424.2	586.1	544.3	578.2	317.9	633.8	413.6	634.1	525.9
FALSE	18.365	High	0	Master Protein	O55026	Entpd2	Ectonucleoside triphosphate diphosphohydrolase 2 OS=Mus musculus OX=10090 GN=Entpd2 PE=1 SV=2	0.923	-0.12	0.0236682	160.4	173.8	7.87	3.65	5	1	7	147	139.8	130	116.2	157.9	136.4	173.2	118.4	164.5	152.8	169.8	97.9	160.2	114.9	175.8	145.2
FALSE	57.786	High	0	Master Protein	G5E832	Apc2	Adenomatous polyposis coli protein 2 OS=Mus musculus OX=10090 GN=Apc2 PE=1 SV=1	0.921	-0.12	0.0248049	412.7	448.2	7.52	4.01	14	1	18	355.7	308.7	341.8	337.6	407.8	359.8	407.3	347.3	440.3	407.4	445.5	223.8	425.5	313.3	451.4	343.9
FALSE	44.617	High	0	Master Protein	Q99K70	Rragc	Ras-related GTP-binding protein C OS=Mus musculus OX=10090 GN=Rragc PE=1 SV=1	0.92	-0.12	0.0241982	274.3	298.1	5.92	4.13	5	1	19	247.3	229	224.4	224.6	294.7	235.1	288.6	217.6	275.4	260.9	293.1	158.2	295.2	208.4	289	264.1
FALSE	16.127	High	0	Master Protein	A0A087WQF0	Plppr2	Phospholipid phosphatase-related protein type 2 OS=Mus musculus OX=10090 GN=Plppr2 PE=1 SV=1	0.922	-0.12	0.0260852	133.4	144.7	7.79	5.41	3	1	16	123.5	110.4	98.2	119.2	142.7	120.1	119.3	93.4	133.9	143.7	144.4	79.5	141.3	96.1	134.5	112.7
FALSE	4.609	High	0.002	Master Protein	Q9DB10	Smdt1	Essential MCU regulator, mitochondrial OS=Mus musculus OX=10090 GN=Smdt1 PE=1 SV=1	0.919	-0.12	0.0320181	267.1	290.6	9.1	6.72	1	1	7	231.2	223.3	182.2	212.4	265.8	251	258.8	207.6	267.7	274.5	265.8	170.8	288.1	179.3	285.3	243.4
FALSE	11.329	High	0	Master Protein	Q9D114	Hddc3	Guanosine-3',5'-bis(diphosphate) 3'-pyrophosphohydrolase MESH1 OS=Mus musculus OX=10090 GN=Hddc3 PE=1 SV=1	0.921	-0.12	0.0339332	167.8	182.2	7.98	7.46	2	1	3	147.9	122.6	132.4	142.7	169.4	155.8	143	131.5	164.7	166.7	184.5	107.8	155.7	124.8	168.5	148.1
FALSE	27.331	High	0	Master Protein	Q8R1F1	Niban2	Protein Niban 2 OS=Mus musculus OX=10090 GN=Niban2 PE=1 SV=2	0.923	-0.12	0.0372459	387.9	420.3	9.61	4.86	7	1	14	339.9	295.3	288	304.5	401.3	364.9	372.5	328.5	438.6	382.7	442.5	218.1	391.2	265.9	428.8	339.7
FALSE	9.831	High	0	Master Protein	A0A0R4J1G9	Steap3	Metalloreductase STEAP3 OS=Mus musculus OX=10090 GN=Steap3 PE=1 SV=1	0.921	-0.12	0.040136	139.1	151.1	13.5	5.39	4	1	4	113.9	81.6	106.1	117.5	133.2	127	139.7	108	146.9	145	146.6	84.6	135.8	97.2	142.9	130.1
FALSE	21.828	High	0	Master Protein	Q8C8H4	Ppp2r5c	Uncharacterized protein (Fragment) OS=Mus musculus OX=10090 GN=Ppp2r5c PE=2 SV=1	0.92	-0.12	0.0380653	95.9	104.2	9.26	6.21	1	1	10	76.5	73	83.8	70.8	107.2	87.1	87.1	73.4	101.5	94.2	102.2	52.2	104.4	74.5	104.3	74.9
FALSE	11.847	High	0	Master Protein	P15388	Kcnc1	Potassium voltage-gated channel subfamily C member 1 OS=Mus musculus OX=10090 GN=Kcnc1 PE=1 SV=1	0.921	-0.12	0.0405937	85.5	92.8	8.36	7.45	3	1	9	71.2	62.7	77.5	65.6	84.2	72.9	84.7	70.1	97.3	75.3	93.5	52.3	88.3	59.5	85.3	80
FALSE	22.354	High	0	Master Protein	Q920A7	Afg3l1	AFG3-like protein 1 OS=Mus musculus OX=10090 GN=Afg3l1 PE=1 SV=2	0.918	-0.12	0.0414576	85	92.5	13.61	4.64	4	1	24	76	53.4	61.2	64.7	84.5	78.4	91	66.1	90.3	85.3	101.2	47.4	85.3	63.8	89.3	74.2
FALSE	41.112	High	0	Master Protein	Q3UHE3	Ntrk2	Ig-like domain-containing protein OS=Mus musculus OX=10090 GN=Ntrk2 PE=2 SV=1	0.921	-0.12	0.0419467	157.4	170.8	8.37	8.36	1	1	28	133.1	141.7	131.2	132	177.9	118.2	143.5	123.3	170	150.8	174.9	92.6	158.8	135.8	160.2	132.6
FALSE	2.325	Medium	0.014	Master Protein	Q3UDF0	Slc2a6	Solute carrier family 2, facilitated glucose transporter member 6 OS=Mus musculus OX=10090 GN=Slc2a6 PE=1 SV=1	0.919	-0.12	0.0437679	85.8	93.4	7.92	6.48	1	1	1	79.4	66.9	68.3	66.5	82.5	81.5	87.8	69.2	81.8	89.5	96.1	47.4	86.7	58.3	104.3	80
FALSE	33.006	High	0	Master Protein	Q922S5	Os9	Os9 protein (Fragment) OS=Mus musculus OX=10090 GN=Os9 PE=2 SV=1	0.923	-0.12	0.0474825	367.6	398.4	5.75	5.98	10	1	13	335.4	297.2	299	299.7	393.1	348.1	346.3	264.3	388.7	351.6	392.4	181.7	386.7	285.7	401.7	325
FALSE	26.829	High	0	Master Protein	P70425	Rit2	GTP-binding protein Rit2 OS=Mus musculus OX=10090 GN=Rit2 PE=1 SV=1	0.917	-0.13	0.0092613	383.3	418.1	6.38	4.97	7	1	11	329.6	307.5	321.6	300.4	391.1	363.6	362.5	309.8	387.4	353.9	422.4	231	395.5	304.5	413.4	351.6
FALSE	2.902	High	0.008	Master Protein	Q8QZX2	Haus3	HAUS augmin-like complex subunit 3 OS=Mus musculus OX=10090 GN=Haus3 PE=1 SV=1	0.913	-0.13	0.00675818	70.1	76.8	5.56	4.52	1	1	1	62.4	56.3	57.9	58.3	75.7	59.2	67.9	56.9	70.8	70.1	77.4	43.5	72.3	53.7	76.1	59.4
FALSE	2.764	High	0.009	Master Protein	Q61703	Itih2	Inter-alpha-trypsin inhibitor heavy chain H2 OS=Mus musculus OX=10090 GN=Itih2 PE=1 SV=1	0.912	-0.13	0.00811157	70.5	77.3	6.94	6.62	1	1	1	65.9	55.2	66.4	58.2	61.7	60	69.9	51.7	67.8	71.8	86.6	40.1	74.7	50.9	84.8	60.1
FALSE	52.317	High	0	Master Protein	Q04899	Cdk18	Cyclin-dependent kinase 18 OS=Mus musculus OX=10090 GN=Cdk18 PE=1 SV=1	0.912	-0.13	0.0128953	373.4	409.5	6.93	2.97	8	1	35	329.2	281.8	317	288.8	382.9	320.6	381.7	298	371.5	350.6	408	214.4	380.2	277.6	414.8	344.4
FALSE	5.781	High	0.001	Master Protein	Q9D1L3	Bud23	Methyltransf_11 domain-containing protein OS=Mus musculus OX=10090 GN=Bud23 PE=2 SV=1	0.915	-0.13	0.0130513	27.1	29.6	7.55	7.29	1	1	1	21.7	21.6	25.2	19.7	27.4	22.8	26.2	20.3	28.5	30.5	29.5	14.3	26.5	20.6	27.5	24.4
FALSE	17.387	High	0	Master Protein	Q71B07	Dpy19l3	Probable C-mannosyltransferase DPY19L3 OS=Mus musculus OX=10090 GN=Dpy19l3 PE=2 SV=2	0.917	-0.13	0.0133301	166.6	181.8	6.98	7.4	6	1	10	132	132.7	141.4	142	165.9	157.8	155.9	117.8	177.7	157	167	107.8	174.9	120.3	168.4	160.8
FALSE	3.455	High	0.004	Master Protein	Q6ZQJ5	Dna2	DNA replication ATP-dependent helicase/nuclease DNA2 OS=Mus musculus OX=10090 GN=Dna2 PE=1 SV=2	0.915	-0.13	0.0192669	82.8	90.4	5.87	4.99	1	1	3	74.1	69	77	65.8	83.8	73.1	77.8	54.4	86.4	82.3	83.1	46.7	78.2	59.6	91	77.8
FALSE	24.353	High	0	Master Protein	Q6PGE7	Slc6a7	Sodium-dependent proline transporter OS=Mus musculus OX=10090 GN=Slc6a7 PE=1 SV=1	0.914	-0.13	0.0215374	359	392.6	6.48	5.5	5	1	8	328.4	266.3	299	287.6	348.9	320.4	356.1	286.7	352.8	359.6	359	213.5	349.8	272.2	387.8	339.6
FALSE	16.041	High	0	Master Protein	Q8BGF3	Dnaaf10	Dynein axonemal assembly factor 10 OS=Mus musculus OX=10090 GN=Dnaaf10 PE=1 SV=1	0.915	-0.13	0.0262563	137.9	150.6	8.01	4.01	6	1	7	135.7	100.4	113.2	110.8	138.7	115.1	132.6	114	143.6	146	153.5	77.1	136	96	149.3	125
FALSE	4.829	High	0.001	Master Protein	O35174	Kcns2	Potassium voltage-gated channel subfamily S member 2 OS=Mus musculus OX=10090 GN=Kcns2 PE=1 SV=1	0.916	-0.13	0.0281975	184.6	201.6	9.18	5.95	2	1	3	147.6	169.1	159.2	150.2	211.6	165.2	162.8	125.1	193.8	180.2	198.9	103	207.8	148.7	184.9	167.8
FALSE	1.371	Low	0.07	Master Protein	A0A0A6YWR9	Rnf149	E3 ubiquitin-protein ligase RNF149 OS=Mus musculus OX=10090 GN=Rnf149 PE=1 SV=1	0.911	-0.13	0.0328853	72.2	79.3	7.32	7.1	1	1	1	59.5	53.9	63.6	61.7	65.4	65.3	65.1	56.3	74.1	72.1	65.9	42.1	78.1	52.3	72.8	67.9
FALSE	34.721	High	0	Master Protein	Q0VGN2	Myt1l	Myt1l protein OS=Mus musculus OX=10090 GN=Myt1l PE=2 SV=1	0.914	-0.13	0.0357825	537.5	588.3	8.55	2.7	15	1	20	457.2	405.8	432.4	426.6	547.5	496.6	562.1	437.1	551.2	536.2	568.6	300.6	570.4	375.1	594.2	504.6
FALSE	44.082	High	0	Master Protein	Q9CZR3	Tomm40l	Mitochondrial import receptor subunit TOM40B OS=Mus musculus OX=10090 GN=Tomm40l PE=1 SV=1	0.916	-0.13	0.0345957	393.4	429.7	9.53	5.94	9	1	22	333.8	292.8	324.1	334.9	356.3	372.5	402.6	328.6	392	385.3	429.7	248.4	411.9	262.6	457.6	375.9
FALSE	400.455	High	0	Master Protein	Q9CVR0	Tubb4b	Tubulin beta chain (Fragment) OS=Mus musculus OX=10090 GN=Tubb4b PE=2 SV=2	0.915	-0.13	0.0398456	728.7	796.1	8.18	4.8	2	1	829	638.6	545.2	581.7	579.1	741.1	696.3	699.6	597.2	712.9	683.8	787	444.1	711.1	542.1	816.5	661.4
FALSE	211.317	High	0	Master Protein	Q5EBQ0	Vdac3	Voltage-dependent anion-selective channel protein 3 OS=Mus musculus OX=10090 GN=Vdac3 PE=2 SV=1	0.912	-0.13	0.0383485	10121.8	11096.7	7.38	5.1	13	1	314	8827.5	8179.2	8347.4	8611	9596.7	9763	10601.1	8116.8	10149.5	10071	10536.6	6336.8	10616.2	7038.5	11337.2	9729.4
FALSE	18.813	High	0	Master Protein	Q3UH99	Shisa6	Protein shisa-6 OS=Mus musculus OX=10090 GN=Shisa6 PE=1 SV=1	0.913	-0.13	0.0441156	124.6	136.4	9.77	9.18	5	1	5	105.6	93.9	94.2	99.3	133.3	115.8	132.8	95	124.3	124.3	129.7	81.8	117.6	105.4	135.4	113.4
FALSE	9.703	High	0	Master Protein	Z4YNA3	Mau2	Cohesin loading complex subunit SCC4 homolog OS=Mus musculus OX=10090 GN=Mau2 PE=1 SV=1	0.91	-0.14	0.00595403	54.5	59.9	4.4	6.81	2	1	2	51.8	45.7	42.7	43.1	54.2	47.2	50	42.1	58.6	51.6	64	28	57.1	43.7	60.4	46.6
FALSE	55.926	High	0	Master Protein	Q3V0G7	Garnl3	GTPase-activating Rap/Ran-GAP domain-like protein 3 OS=Mus musculus OX=10090 GN=Garnl3 PE=1 SV=1	0.91	-0.14	0.00245622	223.4	245.4	4.75	5.44	10	1	20	184.9	189.5	197.4	183.3	216.9	189.5	225	169.1	232	212.5	228.6	126.3	261.9	169.9	247.3	201.5
FALSE	17.34	High	0	Master Protein	A2A791	Zmym4	Zinc finger MYM-type protein 4 OS=Mus musculus OX=10090 GN=Zmym4 PE=1 SV=1	0.906	-0.14	0.00972308	322.7	356	8.54	4.16	4	1	9	263.6	242.5	248.1	255.1	335.3	301.3	312.2	254.1	354.6	307.9	368.9	185.3	323.4	240	337.8	293.8
FALSE	44.285	High	0	Master Protein	E9Q517	Slc6a9	Sodium- and chloride-dependent glycine transporter 1 OS=Mus musculus OX=10090 GN=Slc6a9 PE=1 SV=1	0.905	-0.14	0.0134559	433.5	478.7	9.92	3.1	6	1	21	408	325.3	316.3	340.9	460.5	420.5	387.4	342.8	467.4	461.7	477.5	259.1	447.4	317.9	471.2	391.3
FALSE	1.659	Medium	0.039	Master Protein	Q9DB76	Emc9	ER membrane protein complex subunit 9 OS=Mus musculus OX=10090 GN=Emc9 PE=1 SV=1	0.905	-0.14	0.0134834	17.3	19.1	10.82	8.55	1	1	1	15.9	17.7	14.5	14	17.4	12	15.8	13.2	17.5	20.1	18.3	11.1	18	14.7	18.6	16
FALSE	2.075	Medium	0.018	Master Protein	Q5U419	Mfsd3	Major facilitator superfamily domain-containing protein 3 OS=Mus musculus OX=10090 GN=Mfsd3 PE=1 SV=1	0.908	-0.14	0.0145287	26.4	29.1	11.11	5.78	1	1	1	24.6	17.5	24.5	20.5	25.4	18.6	25.1	20.2	29.4	24.3	30.5	15.7	27.9	17.5	29.1	23.4
FALSE	7.098	High	0	Master Protein	E9PUS2	Btbd2	BTB (POZ) domain-containing 2 OS=Mus musculus OX=10090 GN=Btbd2 PE=1 SV=1	0.906	-0.14	0.0157367	92.9	102.5	7.14	8.99	1	1	3	86.4	73.5	74.7	71.3	93.8	87.9	84.2	75.9	96.5	96.8	95.8	53.7	93	82.6	97.2	88.9
FALSE	17.584	High	0	Master Protein	P58390	Kcnn2	Small conductance calcium-activated potassium channel protein 2 OS=Mus musculus OX=10090 GN=Kcnn2 PE=1 SV=2	0.908	-0.14	0.0175247	290.2	319.6	8.6	4.36	4	1	8	248.8	233.9	216.5	236.3	327.5	267.5	286.9	216.7	301.3	286.2	319.7	174.5	325	222.2	297.5	254.9
FALSE	6.475	High	0.001	Master Protein	Q91W92	Cdc42ep1	Cdc42 effector protein 1 OS=Mus musculus OX=10090 GN=Cdc42ep1 PE=1 SV=1	0.905	-0.14	0.0183933	146.3	161.7	9.97	6.99	3	1	3	130.8	105.9	112.5	117.5	145.5	129.4	140.6	128.5	148	135.1	179.1	94	146.4	108.4	167.8	131.5
FALSE	5.648	High	0.001	Master Protein	Q5SWD9	Tsr1	Pre-rRNA-processing protein TSR1 homolog OS=Mus musculus OX=10090 GN=Tsr1 PE=1 SV=1	0.905	-0.14	0.0208378	35.3	39	15.74	9.49	1	1	1	26.9	20.1	23	28.7	35	31.1	34.4	27.3	33.1	38.3	41	19.8	32	26.6	37.8	36.4
FALSE	17.403	High	0	Master Protein	Q09LZ8	Agbl4	Cytosolic carboxypeptidase 6 OS=Mus musculus OX=10090 GN=Agbl4 PE=1 SV=1	0.905	-0.14	0.0229278	48	53.1	10.3	10.61	5	1	7	39.4	32.1	38.9	39.6	47.1	46.8	44.9	36	49.4	52.5	52.6	32.7	50.8	28.3	53.1	46.2
FALSE	18.712	High	0	Master Protein	Q6NSW3	Sphkap	A-kinase anchor protein SPHKAP OS=Mus musculus OX=10090 GN=Sphkap PE=1 SV=2	0.906	-0.14	0.030433	54.8	60.5	6.64	7.51	6	1	6	47.5	45.6	41.5	46.4	54.8	47.6	56.9	39	48.3	54.6	56.4	33.3	59.4	43.2	60.7	47.3
FALSE	34.829	High	0	Master Protein	Q8BFQ8	Gatd1	Glutamine amidotransferase-like class 1 domain-containing protein 1 OS=Mus musculus OX=10090 GN=Gatd1 PE=1 SV=1	0.907	-0.14	0.0315556	218.5	240.8	6.02	4.92	5	1	11	185.4	175.1	207.4	177.6	231.7	194.2	203	161.7	208.4	219.7	240.5	132	224.2	159.7	218.3	197.9
FALSE	12.9	High	0	Master Protein	Q54AC6	COX17	Cox17p OS=Mus musculus OX=10090 GN=COX17 PE=1 SV=1	0.907	-0.14	0.0359988	712.1	785.2	7.27	6.85	3	1	5	576.6	610	689.6	605.6	712.5	601.3	634.2	492.8	732.7	611.5	796	414.9	782.9	550.6	767.1	584.1
FALSE	40.204	High	0	Master Protein	Q3U837	Ddx39a	RNA helicase OS=Mus musculus OX=10090 GN=Ddx39a PE=2 SV=1	0.906	-0.14	0.0388509	25.3	27.9	12.08	11.42	3	1	21	21.6	15.9	23.2	19.4	26.8	20.7	25.9	19.5	26.9	24.8	27.9	12.9	26.7	21.8	33.8	20.9
FALSE	11.619	High	0	Master Protein	B1AWI7	Npr2	Guanylate cyclase OS=Mus musculus OX=10090 GN=Npr2 PE=1 SV=1	0.903	-0.15	0.0027199	96.1	106.3	7.38	1.94	3	1	3	73.6	75.4	79.4	81.4	91.6	84.9	92.7	75.8	98.8	93.8	104.5	55.7	103.6	70.3	107.8	90.4
FALSE	29.652	High	0	Master Protein	A2A9I0	Gosr2	Golgi SNAP receptor complex member 2 OS=Mus musculus OX=10090 GN=Gosr2 PE=1 SV=1	0.902	-0.15	0.00370354	355.4	394.3	7.31	6.62	7	1	17	289.5	288.4	278.5	287.4	373.5	338.5	338.4	267.2	386.9	348	379.2	210.3	439.4	259.9	396.5	306.8
FALSE	14.312	High	0	Master Protein	G3EB90	ND1	NADH-ubiquinone oxidoreductase chain 1 OS=Mus musculus OX=10090 GN=ND1 PE=3 SV=1	0.903	-0.15	0.00738707	551.5	610.9	9.73	8.01	3	1	12	456.7	413	387.1	439.1	559.9	498.1	540	442.8	535.5	523.6	584.2	376.1	605.4	434.7	608.1	504.6
FALSE	25.237	High	0	Master Protein	Q8BTZ5	Ankrd46	Ankyrin repeat domain-containing protein 46 OS=Mus musculus OX=10090 GN=Ankrd46 PE=1 SV=1	0.901	-0.15	0.0062407	144.6	160.5	8.16	5.48	5	1	10	122.7	109	119.6	120.7	140.2	142.1	141.1	115.2	152.9	142.3	152.7	89.3	149.4	118.6	159.1	139.4
FALSE	3.265	High	0.005	Master Protein	B9EHE8	R3hdm1	R3hdm1 protein OS=Mus musculus OX=10090 GN=R3hdm1 PE=2 SV=1	0.9	-0.15	0.0136059	21.2	23.5	5.89	7.73	1	1	2	19.3	18.8	17.1	17.3	17.9	17.7	19.9	15.8	22.1	22.7	24.1	10.9	22.7	16.4	21.8	16.8
FALSE	15.856	High	0	Master Protein	Q9DBR4	Apbb2	Amyloid beta precursor protein binding family B member 2 OS=Mus musculus OX=10090 GN=Apbb2 PE=1 SV=2	0.902	-0.15	0.0160253	65.7	72.9	8.24	8.86	2	1	6	53.8	56.7	50.2	53	67.4	62.8	58	53.1	68.3	67.1	72.5	44.9	70.3	43.2	79.9	55.7
FALSE	1.868	Medium	0.025	Master Protein	Q9ERE3	Sgk3	Serine/threonine-protein kinase Sgk3 OS=Mus musculus OX=10090 GN=Sgk3 PE=1 SV=1	0.899	-0.15	0.0278706	85.9	95.6	10.41	6	1	1	1	72.1	69.9	58.8	68.1	87.5	83.8	83	68	92.1	85	97	54.7	86.1	65.3	88.3	73.4
FALSE	3.438	High	0.004	Master Protein	B9EKF4	Zfp777	Zinc finger protein 777 OS=Mus musculus OX=10090 GN=Zfp777 PE=1 SV=1	0.898	-0.15	0.0294512	35.1	39.1	11.41	7.4	1	1	3	31.2	33.5	23.7	29.9	33.2	30.6	30.2	29.9	40.9	33.3	35	21.5	38	28.5	38.6	31.5
FALSE	22.872	High	0	Master Protein	Q91YL3	Uckl1	Uridine-cytidine kinase-like 1 OS=Mus musculus OX=10090 GN=Uckl1 PE=1 SV=1	0.9	-0.15	0.0335966	440.4	489.1	6.4	6.76	8	1	13	375.3	364.3	368	397.1	457.7	425.5	413.6	322.5	501.5	444.4	476.3	259	505.5	322.8	440.8	366.3
FALSE	9.979	High	0	Master Protein	Q6ZPP3	Urgcp	MKIAA1507 protein (Fragment) OS=Mus musculus OX=10090 GN=Urgcp PE=2 SV=1	0.898	-0.15	0.0343569	158.2	176.2	9.33	5.47	4	1	4	138.4	117.6	133.8	127.9	168.1	159.4	165.1	118	159.7	155.3	175.6	101	157.9	119.7	176.6	155.2
FALSE	6.565	High	0.001	Master Protein	Q56A13	Commd7	Commd7 protein OS=Mus musculus OX=10090 GN=Commd7 PE=1 SV=1	0.9	-0.15	0.0347231	80.1	89	10.91	8.57	2	1	2	70.7	61.4	59.1	71.1	95	75.8	75.6	58.3	82.1	84	83.2	54.3	80.8	67.3	91	70.4
FALSE	27.707	High	0	Master Protein	Q8BSK8	Rps6kb1	Ribosomal protein S6 kinase beta-1 OS=Mus musculus OX=10090 GN=Rps6kb1 PE=1 SV=2	0.899	-0.15	0.0482625	206.1	229.3	7.14	18.08	5	1	11	184.8	162.4	166.6	168	204.3	177.7	213.3	173	211.3	198.7	229.4	133.9	199.3	151.8	231.9	284.8
FALSE	130.28	High	0	Master Protein	Q9D0M5	Dynll2	Dynein light chain 2, cytoplasmic OS=Mus musculus OX=10090 GN=Dynll2 PE=1 SV=1	0.895	-0.16	0.00980739	2642.4	2953.8	8.08	4.86	4	1	141	2256.1	2257	2267.2	2160.7	3123.1	2416.4	2377.8	1899.5	2971.6	2614.2	2827	1637.9	2897.8	2055.7	2846.1	2309.3
FALSE	19.403	High	0	Master Protein	Q6A097	Ip6k1	Kinase (Fragment) OS=Mus musculus OX=10090 GN=Ip6k1 PE=2 SV=1	0.895	-0.16	0.0116432	317.4	354.7	12.66	5.18	6	1	10	239	221.6	255.3	228.3	349.4	287.7	327.1	249	328.8	352.2	376	182.9	324.2	238.2	375.4	281.1
FALSE	483.287	High	0	Master Protein	Q3THL7	Vdac1	Voltage-dependent anion-selective channel protein 1 OS=Mus musculus OX=10090 GN=Vdac1 PE=2 SV=1	0.896	-0.16	0.0132992	2832.6	3161.5	8.94	3.12	1	1	825	2390.6	2132.7	2251.4	2264.5	2864.1	2635.6	2773.1	2413.9	2889.4	2753.8	3114.7	1721.7	2912.8	2125.2	3218.5	2647.9
FALSE	103.364	High	0	Master Protein	Q8BHE3	Atcay	Caytaxin OS=Mus musculus OX=10090 GN=Atcay PE=1 SV=1	0.896	-0.16	0.0137421	1202.5	1341.4	8.34	4.49	12	1	55	1107.1	892.3	1008	948.6	1247	1135.7	1252.3	834.2	1249.7	1201.9	1342.1	741.5	1157.2	887.9	1358.6	1114.2
FALSE	18.203	High	0	Master Protein	Q8R1B5	Cplx3	Complexin-3 OS=Mus musculus OX=10090 GN=Cplx3 PE=1 SV=1	0.898	-0.16	0.0155909	75.1	83.6	8.38	9.35	3	1	4	77.6	56.1	65.7	55.6	74.3	68.2	69.4	54.5	80	74.6	78.7	46.2	72.4	63.3	96	63.4
FALSE	4.613	High	0.002	Master Protein	A0A087WR42	Tmem237	Transmembrane protein 237 (Fragment) OS=Mus musculus OX=10090 GN=Tmem237 PE=1 SV=1	0.893	-0.16	0.015501	167	187.1	12.75	2.89	2	1	2	133.9	110.1	122.7	141.9	161.5	165.5	166.1	125.5	168.1	166.5	186.6	100.1	179.7	120.4	192	158.9
FALSE	9.127	High	0	Master Protein	Q6IME9	Krt72	Keratin, type II cytoskeletal 72 OS=Mus musculus OX=10090 GN=Krt72 PE=3 SV=1	0.896	-0.16	0.0173359	126.9	141.5	9.26	4.74	1	1	20	113	92.3	99.2	101	126.6	116.7	129.5	106.2	128.7	135.2	133.3	74.5	135.8	93.9	134.2	124.8
FALSE	3.607	High	0.004	Master Protein	Q920S3	Gatad1	GATA zinc finger domain-containing protein 1 OS=Mus musculus OX=10090 GN=Gatad1 PE=2 SV=2	0.892	-0.16	0.0200049	19.2	21.5	9	12.29	1	1	1	18.9	15	16.2	16.8	19.1	16.5	15.3	12.1	19.6	20.9	22.9	11.7	16.8	13.7	19.8	21.7
FALSE	5.026	High	0.001	Master Protein	Q8K114	Ints9	Integrator complex subunit 9 OS=Mus musculus OX=10090 GN=Ints9 PE=1 SV=1	0.895	-0.16	0.0356754	138	154.3	9.01	3.87	2	1	2	124.7	100.4	117.9	111.3	131.4	129.2	141	117.1	146.8	142.2	157.3	83.5	140.4	99.4	143.1	125.8
FALSE	34.905	High	0	Master Protein	Q9ES34	Ube3b	Ubiquitin-protein ligase E3B OS=Mus musculus OX=10090 GN=Ube3b PE=1 SV=3	0.893	-0.16	0.0402599	205.5	230.2	9.23	5.58	9	1	12	176	173	155.7	164.5	211.8	197.4	192.1	178.7	219	220.9	235.2	119.3	217.6	158.6	211.7	170.8
FALSE	40.433	High	0	Master Protein	P29391	Ftl1	Ferritin light chain 1 OS=Mus musculus OX=10090 GN=Ftl1 PE=1 SV=2	0.891	-0.17	0.00647634	256.1	287.4	6.23	6.36	5	1	15	230	245.3	209.3	203	254.9	218.5	238.5	209.4	266.4	265	279.3	167	281	172.3	305.5	227.8
FALSE	12.035	High	0	Master Protein	B1AVZ0	Uprt	Uracil phosphoribosyltransferase homolog OS=Mus musculus OX=10090 GN=Uprt PE=1 SV=1	0.89	-0.17	0.00528219	503.7	566	8.37	4.02	4	1	7	442	403.6	389.6	382.7	563.5	457.3	482.9	406.4	562.5	543.5	553.6	305.2	520	379.4	559.8	447.3
FALSE	20.729	High	0	Master Protein	H3BKM2	Zc3hc1	Nuclear-interacting partner of ALK OS=Mus musculus OX=10090 GN=Zc3hc1 PE=1 SV=1	0.892	-0.17	0.012266	128.3	143.9	6.19	6.79	7	1	12	111.1	106	110.1	112.7	125.5	105	136.3	97.4	125.6	127.1	152.4	77.4	127.3	88	157.3	121.2
FALSE	11.715	High	0	Master Protein	Q9CQE2	Tmem223	Transmembrane protein 223 OS=Mus musculus OX=10090 GN=Tmem223 PE=2 SV=1	0.889	-0.17	0.0141048	96.1	108.1	5.89	5.8	2	1	4	83.9	80.5	91.1	78.2	92.3	92.1	90.4	73.3	91.2	100.3	106.7	57.9	95.7	69.8	109.5	94.8
FALSE	15.064	High	0	Master Protein	Q9ESL4	Map3k20	Mitogen-activated protein kinase kinase kinase 20 OS=Mus musculus OX=10090 GN=Map3k20 PE=1 SV=1	0.889	-0.17	0.0208938	20.5	23	11.63	12.28	5	1	5	17.4	20.6	18.2	13.8	22.1	16.3	20.7	14.5	26.8	18	22.7	12	25.1	18.4	22.1	19.1
FALSE	46.103	High	0	Master Protein	Q9QZ88	Vps29	Vacuolar protein sorting-associated protein 29 OS=Mus musculus OX=10090 GN=Vps29 PE=1 SV=1	0.886	-0.17	0.0284531	2017.3	2275.9	11.57	3.87	9	1	49	1721.2	1469.9	1597.2	1556.6	2142.1	2033.9	1989.1	1732.4	2153.8	2053.7	2200.5	1276.2	2080.7	1576.5	2269.1	1900.2
FALSE	6.423	High	0.001	Master Protein	Q9WTW4	Tfec	Transcription factor EC OS=Mus musculus OX=10090 GN=Tfec PE=1 SV=1	0.886	-0.17	0.0326828	22.8	25.7	10.64	11.13	1	1	5	21.9	18	20.1	21.1	21.6	18.6	25.1	14.4	24.2	29.2	27.8	12.5	24.7	16.4	22.7	22.1
FALSE	30.73	High	0	Master Protein	P62320	Snrpd3	Small nuclear ribonucleoprotein Sm D3 OS=Mus musculus OX=10090 GN=Snrpd3 PE=1 SV=1	0.887	-0.17	0.0341304	333.7	376.1	14.4	5.58	3	1	16	267.3	220	253.5	253.8	365.3	317.9	335.5	290.6	338.7	339.4	378.9	220	342	262.2	367.2	310
FALSE	4.098	High	0.002	Master Protein	Q8R1C3	Vopp1	Vesicular, overexpressed in cancer, prosurvival protein 1 OS=Mus musculus OX=10090 GN=Vopp1 PE=2 SV=1	0.887	-0.17	0.037544	39.8	44.9	13.56	6.85	1	1	1	38.6	28.8	30.5	41.4	34.7	34.4	36.6	32.7	47.6	44.2	42.3	22.5	43.9	27.8	46.5	36.2
FALSE	18.234	High	0	Master Protein	E9Q6P4	Tubgcp6	Gamma-tubulin complex component 6 OS=Mus musculus OX=10090 GN=Tubgcp6 PE=1 SV=1	0.892	-0.17	0.0369547	104.6	117.3	10.85	5.51	6	1	8	87.1	74.3	84.7	88.2	113.9	106	94.8	79.7	103.9	105.6	104.5	64.3	113	81.9	118.4	93.5
FALSE	30.982	High	0	Master Protein	Q8BK30	Ndufv3	NADH dehydrogenase [ubiquinone] flavoprotein 3, mitochondrial OS=Mus musculus OX=10090 GN=Ndufv3 PE=1 SV=1	0.886	-0.17	0.0467629	353	398.4	15.77	3.63	2	1	23	278.1	249.7	241.5	259.7	387.9	344.9	372.7	302.9	396.7	360.6	389.4	204.9	357.6	264.1	408.1	336.5
FALSE	29.738	High	0	Master Protein	Q91WJ7	Spats2l	SPATS2-like protein OS=Mus musculus OX=10090 GN=Spats2l PE=2 SV=2	0.883	-0.18	0.00259446	116.7	132.1	6.83	4.37	7	1	8	104.7	91.6	99.6	91.9	117.7	114.4	117.1	86.2	114.2	118.2	133.3	73.7	130	86.7	129	109.8
FALSE	194.721	High	0	Master Protein	B9EHZ5	Pals2	Membrane protein, palmitoylated 6 (MAGUK p55 subfamily member 6) OS=Mus musculus OX=10090 GN=Pals2 PE=2 SV=1	0.88	-0.18	0.0107115	252.3	286.8	9.56	5.27	1	1	140	212.2	224.1	195.1	182.2	266.5	251.4	234.8	186.4	282.1	236.1	286.3	157.9	258.5	192.7	269.8	235.9
FALSE	16.262	High	0	Master Protein	Q8VCE6	Nt5m	5'(3')-deoxyribonucleotidase, mitochondrial OS=Mus musculus OX=10090 GN=Nt5m PE=1 SV=1	0.886	-0.18	0.0149626	227.4	256.7	7.07	4.85	5	1	11	197.3	184.8	193.3	193.2	224.3	217.9	238.4	158.2	239.1	219.5	225	135	251.2	171.7	258.5	209.7
FALSE	20.614	High	0	Master Protein	Q8C9T0	Cnot11	CCR4-NOT transcription complex subunit 11 (Fragment) OS=Mus musculus OX=10090 GN=Cnot11 PE=2 SV=1	0.881	-0.18	0.0273825	410.8	466.3	13.33	3.48	5	1	8	339.4	288.5	299	321.7	424	401.2	427.1	354.6	440.6	424.7	450.9	262	429.3	308.6	470.2	383.1
FALSE	14.744	High	0	Master Protein	Q5NC03	Limk2	LIM domain kinase 2 OS=Mus musculus OX=10090 GN=Limk2 PE=1 SV=1	0.884	-0.18	0.0443393	27.6	31.2	13.3	12.1	3	1	4	23	18.8	21.6	22.1	34	25.6	26.3	21.4	25.7	27.4	30.3	14.4	37.4	21.2	33.6	28.1
FALSE	16.611	High	0	Master Protein	Q9JKB3	Ybx3	Y-box-binding protein 3 OS=Mus musculus OX=10090 GN=Ybx3 PE=1 SV=2	0.881	-0.18	0.0467089	7.5	8.5	18.25	8.68	2	1	6	5.2	6.2	7.6	6.7	9.5	5.8	5.6	5.7	8.5	8.9	8.5	4.1	8.1	5.6	8.1	8.2
FALSE	6.248	High	0.001	Master Protein	Q9CR13	Fmc1	Protein FMC1 homolog OS=Mus musculus OX=10090 GN=Fmc1 PE=1 SV=1	0.88	-0.18	0.0475829	27.6	31.4	9.36	7.99	1	1	3	28.2	23.5	23.5	26.8	27.2	22.9	23.1	19	25.4	27.3	28.9	14.8	31.7	22	32.7	26.8
FALSE	25.633	High	0	Master Protein	Q8VH34	Lamp1	LAMP-1 OS=Mus musculus OX=10090 GN=Lamp1 PE=2 SV=1	0.877	-0.19	0.000380632	434.6	495.6	4.48	4.58	5	1	21	372.5	358.1	369	362	460.4	396.8	406.3	315.5	468.1	454.2	470.3	270.2	475.5	329.6	460.7	372.8
FALSE	25.202	High	0	Master Protein	Q61136	Prpf4b	Serine/threonine-protein kinase PRP4 homolog OS=Mus musculus OX=10090 GN=Prpf4b PE=1 SV=3	0.878	-0.19	0.0122143	386.8	440.6	9.08	5.93	8	1	9	322.6	301.4	311.5	298.9	424.6	378.2	381.2	303	450.3	391.6	447.8	222.7	431.5	304.1	411.1	326.8
FALSE	20.462	High	0	Master Protein	Q3TZX8	Nol9	Polynucleotide 5'-hydroxyl-kinase NOL9 OS=Mus musculus OX=10090 GN=Nol9 PE=1 SV=1	0.874	-0.19	0.0159628	162.4	185.8	8.46	6.8	6	1	9	143.9	137.7	134	133.3	155.2	151.9	184.7	128.3	176.8	159.2	196.7	104.4	196.2	113.6	184.4	142.5
FALSE	20.307	High	0	Master Protein	Q9Z0S6	Cldn10	Claudin-10 OS=Mus musculus OX=10090 GN=Cldn10 PE=1 SV=2	0.878	-0.19	0.0193922	237.5	270.5	11.46	3.62	5	1	9	236	161.5	181.2	193.6	226.1	211.4	222.8	205.4	254.5	246.6	255.2	144	243.4	185	271.5	212.8
FALSE	8.652	High	0	Master Protein	Q9CQI9	Med30	Mediator of RNA polymerase II transcription subunit 30 OS=Mus musculus OX=10090 GN=Med30 PE=1 SV=1	0.875	-0.19	0.0206309	86.2	98.5	12.55	4.76	3	1	3	75.6	59.8	65.8	74.5	72.3	82.4	82.7	73.9	93.9	84.7	101.3	51.6	97.5	60.8	98.2	73.5
FALSE	21.276	High	0	Master Protein	Q9D853	Eef1akmt2	EEF1A lysine methyltransferase 2 OS=Mus musculus OX=10090 GN=Eef1akmt2 PE=1 SV=1	0.876	-0.19	0.0223303	184.4	210.4	12.78	6.83	6	1	8	138.4	141.8	156.9	140.2	214.1	189.3	172	140.8	202.7	180.7	203.3	119.6	204	156.6	208.3	158.9
FALSE	2.694	High	0.009	Master Protein	A0A0A6YVW5	Chst10	Carbohydrate sulfotransferase OS=Mus musculus OX=10090 GN=Chst10 PE=1 SV=1	0.875	-0.19	0.0251047	24.9	28.4	11.71	10.87	1	1	1	23	23.8	19	15.8	26.1	20.8	24.1	16.6	27.6	21.8	28.2	14.9	24.7	21.6	24.5	25.6
FALSE	4.897	High	0.001	Master Protein	B7ZW99	Fmn1	Fmn1 protein OS=Mus musculus OX=10090 GN=Fmn1 PE=2 SV=1	0.88	-0.19	0.0361229	9.6	10.9	10.22	20.9	3	1	3	7.4	8	9.4	8.1	9.9	8.3	8.2	6.1	9.7	8.6	15.3	6	8.5	8.3	10	12.2
FALSE	129.961	High	0	Master Protein	Q3UGP0	Dclk1	Uncharacterized protein OS=Mus musculus OX=10090 GN=Dclk1 PE=2 SV=1	0.878	-0.19	0.0434898	28.1	32	8.84	7.86	1	1	125	23.3	26	22.6	24.2	32.2	22.9	27.9	19.6	31.6	31.2	31.3	14.7	27.4	21.8	32.7	23.8
FALSE	5.459	High	0.001	Master Protein	Q80V72	Ip6k2	Inositol hexakisphosphate kinase 2 OS=Mus musculus OX=10090 GN=Ip6k2 PE=2 SV=2	0.879	-0.19	0.0438141	87.8	99.9	11.67	7.88	2	1	2	69.1	69.5	71.8	67.4	93.9	92.9	89	67.8	89	91.4	103.5	56.5	83.5	73.3	93.8	81.2
FALSE	12.531	High	0	Master Protein	A2AAU2	Cacng4	Voltage-dependent calcium channel gamma-4 subunit OS=Mus musculus OX=10090 GN=Cacng4 PE=1 SV=1	0.872	-0.2	0.00936448	31.4	36	9.41	7.45	5	1	9	29.7	28	25.3	22.8	30.3	27.3	32.5	19.4	29.2	32.5	31.7	20.3	35.3	24.1	34.9	29.6
FALSE	8.845	High	0	Master Protein	A1L0U2	Rnd2	Rnd2 protein (Fragment) OS=Mus musculus OX=10090 GN=Rnd2 PE=2 SV=1	0.871	-0.2	0.00680169	51	58.6	6.88	10.12	3	1	3	45.9	37.7	44.5	42.2	49.2	44.1	53.3	36.9	57.9	48.4	58.8	36.7	48.5	38.7	55.6	50.1
FALSE	4.915	High	0.001	Master Protein	Q99ML4	Dipk1b	Divergent protein kinase domain 1B OS=Mus musculus OX=10090 GN=Dipk1b PE=1 SV=1	0.869	-0.2	0.0246884	83.8	96.4	15.06	5.43	2	1	3	57.2	67.6	65.6	64.6	86.3	75.2	81.9	79.3	88.2	86.2	97.4	55.8	95.2	59.2	99.3	76.9
FALSE	5.752	High	0.001	Master Protein	A2AIX0	Inpp5e	Phosphatidylinositol polyphosphate 5-phosphatase type IV OS=Mus musculus OX=10090 GN=Inpp5e PE=1 SV=1	0.87	-0.2	0.0299756	45.5	52.3	6.32	11.51	2	1	2	41.2	38.4	42.1	41.7	41.1	37.2	43.9	33.4	49.7	48.4	51.9	33	48.9	27.6	48.9	44
FALSE	1.997	Medium	0.021	Master Protein	A0A0R4J288	Dxo	Decapping nuclease OS=Mus musculus OX=10090 GN=Dxo PE=1 SV=1	0.869	-0.2	0.0337296	14.1	16.2	14.1	20.59	1	1	1	10	9.4	12.1	13.3	13	13.4	13	11.3	19.1	17.8	16.4	7.6	12.1	10.6	15	19.2
FALSE	34.494	High	0	Master Protein	Q91XX7	Pcdhgb2	Protocadherin gamma B2 OS=Mus musculus OX=10090 GN=Pcdhgb2 PE=1 SV=1	0.868	-0.2	0.0359752	28.2	32.5	15.73	13.01	1	1	24	28.8	19.8	22.6	22.7	19.9	24.6	31.3	21.9	30.2	23.8	35.2	15	29.9	21.8	37.2	32.2
FALSE	17.253	High	0	Master Protein	Q3UM69	2310061I04Rik	Uncharacterized protein (Fragment) OS=Mus musculus OX=10090 GN=2310061I04Rik PE=2 SV=1	0.872	-0.2	0.0379073	252.3	289.4	14.32	2.14	4	1	8	204.8	186.3	193.7	181.9	275.6	253.8	282.5	209.7	267.3	257.7	296.1	157.7	279.8	191.4	287.1	238.7
FALSE	18.293	High	0	Master Protein	Q8CH02	Sugp1	SURP and G-patch domain-containing protein 1 OS=Mus musculus OX=10090 GN=Sugp1 PE=1 SV=1	0.871	-0.2	0.0424223	17.8	20.5	16.06	13.33	4	1	4	14.6	11.3	10.9	17	17.5	16.3	16.6	13.4	18.7	17.9	15.3	11	22.4	14.5	22.3	14.2
FALSE	8.122	High	0	Master Protein	Q3URU2	Peg3	Paternally-expressed gene 3 protein OS=Mus musculus OX=10090 GN=Peg3 PE=1 SV=1	0.866	-0.21	0.00091393	81.9	94.6	4.19	7.83	4	1	4	77.5	67.3	68.6	65.9	76	74.7	78.1	61.7	82.6	84.2	96.6	57.3	93.6	63.7	86	74.5
FALSE	196.915	High	0	Master Protein	G3UZV6	Map2	Microtubule-associated protein (Fragment) OS=Mus musculus OX=10090 GN=Map2 PE=1 SV=1	0.866	-0.21	0.00864996	43.4	50.1	8.38	7.25	1	1	190	37.1	38.5	41.4	34.7	51.4	36.8	40.6	31.8	49.3	45.9	44.1	28.3	53.6	32.4	48.5	40.6
FALSE	5.693	High	0.001	Master Protein	I7HLV5	Fam3a	Novel protein (Fragment) OS=Mus musculus OX=10090 GN=Fam3a PE=1 SV=1	0.867	-0.21	0.0126646	97.4	112.4	7.48	7.95	2	1	2	88.7	76	76.4	75.7	95.2	84.1	102.9	77	94.3	101.3	112.7	60.2	92.4	66.6	119.5	94.4
FALSE	11.426	High	0	Master Protein	B1AU74	Mospd2	Motile sperm domain-containing protein 2 OS=Mus musculus OX=10090 GN=Mospd2 PE=1 SV=1	0.862	-0.21	0.0172192	161.1	186.9	7.61	9.25	6	1	7	139.4	135.7	125.6	140.8	175.2	147.6	150.5	106.7	176.2	172.8	186.9	91.6	190.8	115.3	196.7	120.7
FALSE	3.8	High	0.003	Master Protein	Q9CR60	Golt1b	Vesicle transport protein GOT1B OS=Mus musculus OX=10090 GN=Golt1b PE=1 SV=1	0.867	-0.21	0.0273759	85.2	98.2	12.32	8.7	2	1	6	66	82.4	77.6	64.9	104.4	75.5	76.3	60.1	101	83.9	93.2	59.7	98.1	65.5	97.6	71.7
FALSE	1.809	Medium	0.029	Master Protein	Q3LS21	Kcnk9	Potassium channel subfamily K member 9 OS=Mus musculus OX=10090 GN=Kcnk9 PE=2 SV=1	0.863	-0.21	0.0334756	23.9	27.7	15.4	14.35	1	1	1	15.9	22.1	23.5	19.8	23.2	19.3	18.6	20.8	28.4	23.9	23.2	15.1	30.4	23.5	25.9	20.2
FALSE	21.365	High	0	Master Protein	A2AC16	Dcxr	L-xylulose reductase OS=Mus musculus OX=10090 GN=Dcxr PE=1 SV=1	0.866	-0.21	0.0392781	272.8	315	15.19	2.84	5	1	7	234.2	201.7	188.7	208.4	300.9	301	267.2	215.1	296.1	294	301.1	165.3	306.7	210.9	305.8	247.6
FALSE	3.453	High	0.004	Master Protein	F6TUA2	Casd1	N-acetylneuraminate 9-O-acetyltransferase (Fragment) OS=Mus musculus OX=10090 GN=Casd1 PE=1 SV=1	0.862	-0.21	0.0369899	27.1	31.5	10.27	11	1	1	1	24.2	20.9	23.1	22.9	24.9	25.8	25.3	24.8	27.1	29.4	30.6	18.3	31	24.3	30	21.2
FALSE	1.664	Medium	0.038	Master Protein	Q05421	Cyp2e1	Cytochrome P450 2E1 OS=Mus musculus OX=10090 GN=Cyp2e1 PE=1 SV=1	0.866	-0.21	0.0450893	285.1	329.4	24.74	10.13	1	1	3	205.1	163.6	169.4	206.9	327.1	276	315.3	270.7	311.1	272.5	328.9	215.6	303.2	235.4	327.2	295.9
FALSE	11.482	High	0	Master Protein	Q2KHK7	Mal2	Mal, T-cell differentiation protein 2 OS=Mus musculus OX=10090 GN=Mal2 PE=2 SV=1	0.867	-0.21	0.048651	153.9	177.6	12.83	6.4	2	1	24	130.4	124.9	122.8	137.9	126.6	137.2	162.6	141.5	157	166.4	176.9	88.5	170.9	121.6	154.7	155.4
FALSE	3.98	High	0.003	Master Protein	Q5D078	Rgs4	Regulator of G-protein signaling 4 OS=Mus musculus OX=10090 GN=Rgs4 PE=2 SV=1	0.859	-0.22	0.0167329	42.9	50	15.1	7.23	1	1	1	35.6	42.3	29.3	39	50.6	40.1	36	27.5	46	43.4	54.4	29.2	47.9	36	45.4	41.2
FALSE	3.802	High	0.003	Master Protein	Q9CXU1	Med31	Mediator of RNA polymerase II transcription subunit 31 OS=Mus musculus OX=10090 GN=Med31 PE=1 SV=2	0.861	-0.22	0.0218174	37.7	43.8	12.44	10.76	1	1	2	30.4	32.3	25.4	30.6	42.5	36	32.4	30.7	36.2	39	37.2	26.1	42.6	32.6	46.4	33.7
FALSE	15.951	High	0	Master Protein	P63300	Selenow	Selenoprotein W OS=Mus musculus OX=10090 GN=Selenow PE=1 SV=3	0.859	-0.22	0.0252023	105.9	123.3	15.56	10.54	4	1	7	84.9	74.5	88.8	93.9	93.3	99	100.2	104	120.3	103.4	112.2	74.6	107.6	94.9	119.3	111.5
FALSE	17.081	High	0	Master Protein	Q6GQT5	Tmem151a	Transmembrane protein 151A OS=Mus musculus OX=10090 GN=Tmem151a PE=1 SV=1	0.86	-0.22	0.0298279	134.8	156.7	13.13	4.42	4	1	6	117.4	97.7	101.9	101.8	137.7	140.8	138.8	115	148.7	141.1	145.3	83.2	141	98.6	163.9	131.8
FALSE	15.094	High	0	Master Protein	Q3UM18	Lsg1	Large subunit GTPase 1 homolog OS=Mus musculus OX=10090 GN=Lsg1 PE=1 SV=2	0.858	-0.22	0.0302835	54.4	63.4	24.17	10.25	4	1	5	47.3	28.3	33.1	36.4	55.6	51.6	53.4	53.3	59.8	53.2	65.4	38.4	57.4	50.6	63.4	48.2
FALSE	3.515	High	0.004	Master Protein	Q99M74	Krt82	Keratin, type II cuticular Hb2 OS=Mus musculus OX=10090 GN=Krt82 PE=1 SV=2	0.859	-0.22	0.0327382	149.9	174.5	6.14	9.79	2	1	2	135.1	124.5	121.3	123.5	157.5	144.9	152.5	110.6	142.4	153.8	174	100.3	136.3	121.7	180.4	143.8
FALSE	2.11	Medium	0.017	Master Protein	A0A140LJI2	Zfp580	Zinc finger protein 580 OS=Mus musculus OX=10090 GN=Zfp580 PE=4 SV=1	0.86	-0.22	0.0328676	21.2	24.7	13.97	8.51	1	1	1	22.5	15.8	14	17	22	18.6	18.5	18.6	23.4	23.3	24.6	11.2	22.1	18.3	21.9	21.1
FALSE	10.214	High	0	Master Protein	Q0VDN7	Rundc1	RUN domain-containing protein 1 OS=Mus musculus OX=10090 GN=Rundc1 PE=1 SV=1	0.859	-0.22	0.0365126	87.2	101.5	10.35	11.74	3	1	5	75.3	68.9	69.1	63.8	89.8	86.2	90.2	73.1	100.9	91	86.7	64.1	87.5	71.8	89.7	84.1
FALSE	162.843	High	0	Master Protein	G5E8G3	Opcml	Opioid-binding protein/cell adhesion molecule-like OS=Mus musculus OX=10090 GN=Opcml PE=1 SV=1	0.853	-0.23	0.000651327	39.4	46.2	6.77	5.98	1	1	172	35.7	35	39.3	32.4	37.3	31.7	36.4	30.1	42.9	36.7	44.7	23.9	46.6	32.7	46.6	39.4
FALSE	12.67	High	0	Master Protein	A0A811BIT5	CLDN25	Claudin-25 OS=Mus musculus OX=10090 GN=CLDN25 PE=2 SV=1	0.852	-0.23	0.0240427	69.5	81.6	13.84	9.91	3	1	5	60.1	47.5	53.1	54.4	81.7	70.3	67.6	58.1	76.4	72.6	82.2	48.4	64.4	59.9	78.9	73.5
FALSE	11.638	High	0	Master Protein	Q5ND36	Serpinf2	Serine or cysteine peptidase inhibitor clade F member 2 OS=Mus musculus OX=10090 GN=Serpinf2 PE=1 SV=1	0.851	-0.23	0.0320281	130.3	153.1	13.59	3.33	4	1	4	107.7	106.9	101.9	101.5	132.1	122.3	161.5	107.8	143.9	143.8	144.2	80.3	150.7	97	154.8	123.2
FALSE	1.489	Low	0.055	Master Protein	A0A0G2JEL0	Trgv6	T cell receptor gamma, variable 6 (Fragment) OS=Mus musculus OX=10090 GN=Trgv6 PE=4 SV=1	0.855	-0.23	0.0361002	276.8	324	17.55	7.83	1	1	2	227.4	185.2	188.3	196	299.6	281.2	289.5	245.6	307.3	270.2	307.6	191.4	274.4	224.4	322.5	275.3
FALSE	14.341	High	0	Master Protein	A4FUP9	Glt1d1	Glycosyltransferase 1 domain-containing protein 1 OS=Mus musculus OX=10090 GN=Glt1d1 PE=2 SV=2	0.852	-0.23	0.0363782	88.3	103.7	12.93	6.09	3	1	3	80.7	70.1	66.9	65.7	86	89.1	93.6	81.1	93.9	100.6	106.7	50.3	89.2	70.5	101.2	88.4
FALSE	6.369	High	0.001	Master Protein	Q3UFC9	Plekhb2	PH domain-containing protein OS=Mus musculus OX=10090 GN=Plekhb2 PE=2 SV=1	0.853	-0.23	0.0396947	98.5	115.5	15.28	5.69	2	1	4	80.3	68.3	71.2	81.1	96.7	94.7	102.7	92.3	102.2	103	118.7	61.4	97.5	79.5	117.2	89.4
FALSE	1.39	Low	0.067	Master Protein	A0A0A6YWU3	Ighv6-7	Immunoglobulin heavy variable V6-7 (Fragment) OS=Mus musculus OX=10090 GN=Ighv6-7 PE=4 SV=1	0.845	-0.24	0.00946615	20	23.6	11.3	13.95	1	1	2	18.3	12.9	16.8	17.1	18.5	18.7	18	16.7	18.8	22.3	24.1	16.1	20.1	15.3	26.3	18.8
FALSE	1.648	Medium	0.04	Master Protein	A0A1L1SV84	Spc24	Kinetochore protein Spc24 OS=Mus musculus OX=10090 GN=Spc24 PE=1 SV=1	0.848	-0.24	0.0286675	21	24.8	17.21	15.89	1	1	1	14.5	17.2	16.3	13.5	25.5	20.4	20.2	17.6	20.4	18.4	24.4	14.8	22.3	21.4	29	20.7
FALSE	5.952	High	0.001	Master Protein	P83877	Txnl4a	Thioredoxin-like protein 4A OS=Mus musculus OX=10090 GN=Txnl4a PE=1 SV=1	0.846	-0.24	0.0360733	31.8	37.6	9.51	12.75	2	1	2	29.8	24.6	23.2	29.5	30.9	28.9	26.3	23.8	35.8	34.3	35.4	19.5	38.8	19.1	29.7	33.8
FALSE	21.133	High	0	Master Protein	Q31168	H2-D1	H-2D cell surface glycoprotein (Fragment) OS=Mus musculus OX=10090 GN=H2-D1 PE=2 SV=1	0.849	-0.24	0.0345469	90.4	106.4	18.3	11.91	1	1	6	61.7	77.2	61.8	65.7	110.7	95.7	83.3	68.2	100.8	96	89	66.4	113.4	75.6	103.5	75.5
FALSE	22.812	High	0	Master Protein	Q3UYH7	Adrbk2	Beta-adrenergic receptor kinase 2 OS=Mus musculus OX=10090 GN=Adrbk2 PE=1 SV=2	0.848	-0.24	0.0443024	130.2	153.5	22.82	8.66	2	1	8	89.8	78.9	95.6	105.3	161	150.8	123.1	112.1	145.9	135	152.3	98.7	154.7	110.1	150	121.3
FALSE	79.556	High	0	Master Protein	Q80XD3	Rgs7	Regulator of G-protein-signaling 7 OS=Mus musculus OX=10090 GN=Rgs7 PE=1 SV=1	0.839	-0.25	0.0251385	16.1	19.2	17.56	19.42	1	1	45	14.4	9.8	10.4	14.1	16	16.9	16.2	10.7	17.5	14.7	19.8	14.7	15.1	12.6	19.5	16
FALSE	55.906	High	0	Master Protein	Q6P247	Fmnl2	Fmnl2 protein (Fragment) OS=Mus musculus OX=10090 GN=Fmnl2 PE=2 SV=1	0.839	-0.25	0.0307757	12.6	15	12.69	10.2	1	1	22	11.1	13.1	10.8	10	15.5	9.4	12	9.3	14.4	14.3	14.7	8.9	14.2	11	12.4	11.2
FALSE	10.53	High	0	Master Protein	Q3UH54	Kcnd3	BTB domain-containing protein OS=Mus musculus OX=10090 GN=Kcnd3 PE=2 SV=1	0.843	-0.25	0.0358029	59.5	70.6	14.74	7.49	2	1	5	49.7	44.1	46.3	41.2	64.1	60.4	60	54.3	63.5	65.3	70.1	40.1	58.8	48.3	71.1	52
FALSE	99.719	High	0	Master Protein	D3Z5R4	Wipf3	WAS/WASL-interacting protein family member 3 OS=Mus musculus OX=10090 GN=Wipf3 PE=1 SV=1	0.836	-0.26	0.00641003	23.4	28	9.17	11.36	1	1	74	19.8	21.5	19.3	19.9	21	21.5	22.6	14.3	25.5	26.3	24.6	13.7	29.4	19.3	21.9	25.4
FALSE	6.07	High	0.001	Master Protein	A2AG36	Pigo	GPI ethanolamine phosphate transferase 3 OS=Mus musculus OX=10090 GN=Pigo PE=1 SV=1	0.833	-0.26	0.0204952	40.8	49	13.88	8.87	3	1	4	35.9	26.2	32.1	39.3	36.7	40.2	39	33.2	50.1	44.1	49.2	21.9	48	34.6	44.4	35.2
FALSE	3.359	High	0.005	Master Protein	A2A6J7	Lsp1	Lymphocyte-specific protein 1 OS=Mus musculus OX=10090 GN=Lsp1 PE=1 SV=1	0.833	-0.26	0.0257158	36.6	44	18.04	15.05	2	1	3	36	30.9	28.6	31.1	32.6	31.3	31.2	40	36.2	37.1	45.6	31.1	47.8	28	41.3	41.2
FALSE	4.71	High	0.001	Master Protein	S4R287	Washc3	Coiled-coil domain-containing protein 53 OS=Mus musculus OX=10090 GN=Washc3 PE=1 SV=1	0.834	-0.26	0.0288169	16.9	20.3	19.64	18.03	1	1	3	12.7	10.5	11.6	12.3	19.9	17.1	17.9	14.3	18.9	13.4	20.1	14.8	19	15.3	21.5	16.9
FALSE	5.215	High	0.001	Master Protein	A2CG76	Ehmt2	Histone-lysine N-methyltransferase EHMT2 OS=Mus musculus OX=10090 GN=Ehmt2 PE=1 SV=1	0.831	-0.27	0.0212647	53.1	63.9	22.56	5.15	2	1	2	43.7	30.7	30.8	37.4	61.8	54	54.2	46.3	58.5	57.2	61.9	37.7	60.4	42.8	66.4	53.5
FALSE	1.355	Low	0.072	Master Protein	Q9D1X9	Tmem50b	Transmembrane protein 50B OS=Mus musculus OX=10090 GN=Tmem50b PE=1 SV=1	0.827	-0.27	0.0232319	49	59.3	15.73	6.88	1	1	2	40.5	38.8	39.2	42.2	46.1	58.9	52.5	38.5	59.1	59	63.3	29.8	59	37.9	54.6	45.1
FALSE	1.89	Medium	0.025	Master Protein	Q80ZE5	Paqr8	Membrane progestin receptor beta OS=Mus musculus OX=10090 GN=Paqr8 PE=2 SV=2	0.83	-0.27	0.031898	20.7	24.9	24	11.47	1	1	1	15.7	12.9	9.5	17	20.9	20.7	19.2	18.6	26.1	24.1	23.3	14.4	21.6	17.9	22.1	16.9
FALSE	14.013	High	0	Master Protein	Q9ESJ0	Xpo4	Exportin-4 OS=Mus musculus OX=10090 GN=Xpo4 PE=1 SV=2	0.832	-0.27	0.0351481	141.5	170.1	19.04	4.47	7	1	7	115.3	96.1	109.3	97.6	165	153.4	145.3	134.4	172	159.7	166.8	96.1	161.2	114.2	165.6	134.7
FALSE	104.517	High	0	Master Protein	Q8BXK8	Agap1	Arf-GAP with GTPase, ANK repeat and PH domain-containing protein 1 OS=Mus musculus OX=10090 GN=Agap1 PE=1 SV=1	0.82	-0.29	0.00483017	82.8	101	12.94	8.42	1	1	52	69	78.3	66.3	59.6	99.9	85.8	77.7	60.7	102.6	90.9	94.1	51.2	92.2	80.4	101.8	83.6
FALSE	85.258	High	0	Master Protein	Q3TA75	Fxr2	Uncharacterized protein (Fragment) OS=Mus musculus OX=10090 GN=Fxr2 PE=2 SV=1	0.82	-0.29	0.00698183	13.9	17	14.31	6.45	1	1	40	13.4	11.3	8.2	11.9	15.7	11.3	11.6	10.8	16.3	15.4	14.7	9.4	15.2	11.3	16.8	12.8
FALSE	75.327	High	0	Master Protein	S4R1W8	Gapdh	Glyceraldehyde-3-phosphate dehydrogenase (Fragment) OS=Mus musculus OX=10090 GN=Gapdh PE=1 SV=1	0.816	-0.29	0.000590561	71.5	87.6	11.72	5.32	1	1	74	58.2	45.7	53.8	63.7	68.7	65.3	67.9	55.2	78.6	72.7	84.4	46.3	87.2	63	86.4	73.7
FALSE	1.33	Low	0.075	Master Protein	Q8BSQ4	Col9a1	LAM_G_DOMAIN domain-containing protein OS=Mus musculus OX=10090 GN=Col9a1 PE=2 SV=1	0.816	-0.29	0.0404447	17.1	21	18.22	11.16	1	1	1	15.6	10.3	13.5	13.5	21.1	14.5	16.8	16.5	17.9	21.8	21.9	11.7	21.8	12.6	20	14.2
FALSE	10.023	High	0	Master Protein	E9Q247	Sidt1	SID1 transmembrane family member 1 OS=Mus musculus OX=10090 GN=Sidt1 PE=1 SV=1	0.818	-0.29	0.0368018	29.2	35.7	14.86	11.58	3	1	5	23.2	20.8	26.7	20.5	35.2	23.3	31.7	23.4	33.1	26.7	39.3	14.9	34.8	20.8	36.4	30.8
FALSE	16.872	High	0	Master Protein	Q9D9M2	Usp12	Ubiquitin carboxyl-terminal hydrolase 12 OS=Mus musculus OX=10090 GN=Usp12 PE=2 SV=2	0.815	-0.3	0.0191245	193	236.9	15.82	8.93	3	1	9	145.3	147.9	160.2	163.1	242.1	212.4	172.7	152.2	240.5	208	219.5	129.4	234.3	180.6	215.5	174.7
FALSE	10.42	High	0	Master Protein	Q8C576	2700097O09Rik	Uncharacterized protein OS=Mus musculus OX=10090 GN=2700097O09Rik PE=2 SV=1	0.81	-0.3	0.0306067	43.5	53.7	23.55	13.4	4	1	6	35.4	25.6	29.8	35	43.7	45.5	51.8	44.9	50.8	48.4	50.4	36.4	47	42.1	61.2	40.9
FALSE	5.965	High	0.001	Master Protein	E9QP56	Apoc3	Apolipoprotein C-III OS=Mus musculus OX=10090 GN=Apoc3 PE=1 SV=1	0.813	-0.3	0.0343161	25.9	31.8	16.5	7.44	1	1	2	23.6	28.2	19.6	16.6	25	25	29.9	18.9	30.1	31	29.7	16.7	30.5	22.3	29.7	22.2
FALSE	2.434	Medium	0.012	Master Protein	O88472	Tnfrsf17	Tumor necrosis factor receptor superfamily member 17 OS=Mus musculus OX=10090 GN=Tnfrsf17 PE=2 SV=1	0.809	-0.31	0.0265135	21.7	26.8	18.13	6.82	1	1	1	16	22.2	17.1	15	23.5	17.6	21.3	21.8	26.5	24.9	28	12.8	25.1	15.4	28	21.3
FALSE	11.762	High	0	Master Protein	Q8BTU1	Cfap20	Cilia- and flagella-associated protein 20 OS=Mus musculus OX=10090 GN=Cfap20 PE=1 SV=1	0.808	-0.31	0.0364009	64.7	80.1	28.35	9.8	3	1	7	52.8	32.9	33.5	41.7	76.1	69.6	72.6	53.1	69.1	72	92.5	38.1	77.3	45.3	82.5	70.3
FALSE	1.67	Medium	0.037	Master Protein	P23798	Pcgf2	Polycomb group RING finger protein 2 OS=Mus musculus OX=10090 GN=Pcgf2 PE=1 SV=2	0.809	-0.31	0.0474273	110.1	136.1	27.48	8.71	1	1	1	89.4	61.6	71.2	72.2	120.5	127.9	131.5	108.9	126	125.9	135.9	88	124.3	88.6	136.1	115.9
FALSE	2.038	Medium	0.019	Master Protein	Q3U2K0	Fam193b	Protein FAM193B OS=Mus musculus OX=10090 GN=Fam193b PE=1 SV=2	0.8	-0.32	0.031944	24.1	30.2	24.41	8.51	1	1	2	17.1	23.7	27.1	19	29.5	13	23.4	14.2	24.7	29.2	29.5	15.3	31.5	20.8	26.2	25.3
FALSE	4.437	High	0.002	Master Protein	Q8CB59	Fam161b	Protein FAM161B OS=Mus musculus OX=10090 GN=Fam161b PE=1 SV=1	0.796	-0.33	0.0441418	13.7	17.2	26.61	35.64	1	1	2	8.6	9.3	8.3	9.9	16.5	13.4	14.5	14.3	16.8	14.9	16.7	18	12.7	13.3	13.2	17.2
FALSE	2.263	Medium	0.015	Master Protein	Q68EF8	Rapgefl1	Rap guanine nucleotide exchange factor-like 1 OS=Mus musculus OX=10090 GN=Rapgefl1 PE=1 SV=2	0.784	-0.35	0.0264359	75.8	96.8	30.77	8.36	1	1	1	51.2	36.7	46.4	53.6	86.7	91.1	82.4	72.3	91.1	86.4	86.6	59.9	92.3	69	104.7	79.8
FALSE	6.676	High	0.001	Master Protein	G3UW77	Insc	Protein inscuteable homolog OS=Mus musculus OX=10090 GN=Insc PE=1 SV=1	0.777	-0.36	0.0251734	25.8	33.1	15.02	11.13	2	1	2	21.4	20.4	21.6	21	25.6	25.5	30.5	25.6	35	23.1	36.4	17.5	29.1	21.9	31.6	27.4
FALSE	1.897	Medium	0.024	Master Protein	Q6PGC7	Slc35e3	Solute carrier family 35 member E3 OS=Mus musculus OX=10090 GN=Slc35e3 PE=2 SV=1	0.775	-0.37	0.00987058	26.3	33.9	19.81	14.09	1	1	1	23	19.3	17.9	28.4	26.7	30.7	22	21.2	32.8	33.9	31.3	22.1	28.9	27.5	29.8	27.3
FALSE	113.945	High	0	Master Protein	A0A2R8VHR7	Septin3	Neuronal-specific septin-3 (Fragment) OS=Mus musculus OX=10090 GN=Septin3 PE=1 SV=1	0.77	-0.38	0.0039264	20.8	27	17.43	18.72	1	1	91	18.8	12.9	13.6	17.1	23.7	16.8	22.1	18.2	27.3	21.7	22.5	20.3	23.8	20.9	25.5	23.6
FALSE	16.38	High	0	Master Protein	Q5XK33	Sdhc	Succinate dehydrogenase cytochrome b560 subunit, mitochondrial OS=Mus musculus OX=10090 GN=Sdhc PE=2 SV=1	0.767	-0.38	0.0209289	108.6	141.5	21.35	11.69	3	1	7	87.7	77.1	81.7	77.3	119.6	125.3	126.3	110	120.1	128.6	134.2	95.1	141.1	97.8	140.8	108.8
FALSE	5.211	High	0.001	Master Protein	P57791	Rce1	CAAX prenyl protease 2 OS=Mus musculus OX=10090 GN=Rce1 PE=2 SV=1	0.749	-0.42	0.00025456	10.4	13.9	8.73	13.07	3	1	3	8.8	7.8	8.3	8.9	11.7	9.8	9.9	7.6	15.3	9.9	13.3	8.1	15.4	8.4	14.5	10.9
FALSE	8.426	High	0	Master Protein	P63280	Ube2i	SUMO-conjugating enzyme UBC9 OS=Mus musculus OX=10090 GN=Ube2i PE=1 SV=1	0.746	-0.42	0.0174281	14.4	19.2	25.65	12.82	3	1	6	12.4	8.6	12.3	11.8	16.3	20	12.1	11.1	20.6	20.7	18.7	10.1	16.4	10.1	19.2	17
FALSE	10.312	High	0	Master Protein	A0A1S7D812	Exosc1	Exosome complex component CSL4 short isoform (Fragment) OS=Mus musculus OX=10090 GN=Exosc1 PE=2 SV=1	0.736	-0.44	0.0024486	7.5	10.2	15.41	19.49	2	1	3	7.2	5.9	6.1	6.7	5.9	4.9	7.8	6.6	9.1	6.8	11.1	4.9	11.3	5.7	13.9	8.9
FALSE	1.543	Medium	0.05	Master Protein	S4R1Q8	Plce1	Phosphoinositide phospholipase C OS=Mus musculus OX=10090 GN=Plce1 PE=1 SV=1	0.739	-0.44	0.00928822	171	231.4	27.22	8.75	1	1	1	126.3	85.6	101.5	123.7	191.1	169.9	208	155.2	191.9	201.5	211.6	135.8	217.6	170.9	236.3	198.5
FALSE	28.21	High	0	Master Protein	Q3T9V9	Flnb	Uncharacterized protein (Fragment) OS=Mus musculus OX=10090 GN=Flnb PE=2 SV=1	0.73	-0.45	0.0155337	256.5	351.5	23.15	11.32	1	1	11	199.2	195	209.7	209.2	401	297	240.6	200.9	377.7	294.1	346.3	194.6	386.5	236.3	320.4	237.3
FALSE	21.014	High	0	Master Protein	Q58E35	Rplp1	Ribosomal protein, large, P1 OS=Mus musculus OX=10090 GN=Rplp1 PE=1 SV=1	0.713	-0.49	0.0296162	63.2	88.6	23.94	12.55	3	1	7	51.6	49.1	47.9	51.7	62.3	64.8	91.8	69.1	66.7	71.3	87.9	50	74.2	59.1	99.2	82.7
FALSE	3.117	High	0.006	Master Protein	Q920D3	Med28	Mediator of RNA polymerase II transcription subunit 28 OS=Mus musculus OX=10090 GN=Med28 PE=1 SV=2	0.681	-0.55	0.00134083	8.4	12.3	19.91	6.81	1	1	2	7.8	7.8	9.2	6.7	8.1	9.6	7.5	4.2	11.1	12.1	12.6	7.2	11.1	8.2	11.5	10.1
FALSE	8.105	High	0	Master Protein	Q9CZB6	Med7	Mediator of RNA polymerase II transcription subunit 7 OS=Mus musculus OX=10090 GN=Med7 PE=1 SV=2	0.667	-0.59	0.0279145	16.2	24.4	37.52	23.08	2	1	2	13.6	9.1	7.6	11.4	17.3	15.5	19.6	21.4	24	23.7	19.2	13.8	15.3	22.5	23.4	16.7
FALSE	1.367	Low	0.071	Master Protein	A0A0R4J166	Klhl40	Kelch-like protein 40 OS=Mus musculus OX=10090 GN=Klhl40 PE=1 SV=1	0.555	-0.85	0.0321573	34.4	61.9	64.94	22.25	1	1	1	21.5	10.6	11.4	27.5	36.1	30.2	68.8	57.3	41.3	43.4	76.1	30.4	71.7	33	77.9	54.2
FALSE	42.339	High	0	Master Protein	Q99J83		Autophagy protein 5 OS=Mus musculus OX=10090 GN=Atg5 PE=1 SV=1	1.058	0.08	0.0500146	375.1	354.5	7.17	5.3	8	1	16	338.5	330.9	362	340.5	369.1	320.2	335.9	251.4	327.9	328.8	377.6	187.4	336.3	255.4	337.7	271.8
FALSE	21.735	High	0	Master Protein	Q8BNY6		Neuronal calcium sensor 1 OS=Mus musculus OX=10090 GN=Ncs1 PE=1 SV=3	0.91	-0.14	0.0501448	368.7	405	10.65	8.84	5	1	15	303.6	288.2	319.7	298.3	399.9	388.2	363.3	256	431.6	419.1	384.9	205.7	436.1	276.3	392	304.7
FALSE	31.578	High	0	Master Protein	Q9DB73		NADH-cytochrome b5 reductase 1 OS=Mus musculus OX=10090 GN=Cyb5r1 PE=1 SV=1	0.906	-0.14	0.0501537	347.7	383.7	8.75	2.63	8	1	12	297.4	266.9	291.2	268.5	348.3	330.4	357.6	292	344.5	352.2	384.6	199.8	349.6	256.2	379.9	319.1
FALSE	63.757	High	0	Master Protein	Q3U645		Uncharacterized protein OS=Mus musculus OX=10090 GN=Abcd3 PE=2 SV=1	0.976	-0.04	0.0566283	1215.4	1245.7	3.27	1.51	16	1	25	1087.4	963.6	1017.9	995.9	1235.9	1082.3	1135.2	901.9	1173.1	1151.2	1257.4	652.3	1182.9	842.2	1221.3	1012.4
FALSE	450.297	High	0	Master Protein	Q0VF55		Calcium-transporting ATPase OS=Mus musculus OX=10090 GN=Atp2b3 PE=1 SV=1	1.116	0.16	0.0548902	185.4	166.2	10.71	8.19	1	1	408	180.1	155.7	159.4	172.5	147.4	145.7	151.6	138.3	153	149.6	166.8	69.9	162.1	119.4	159.1	138.7
FALSE	19.844	High	0	Master Protein	Q8R238		Serine dehydratase-like OS=Mus musculus OX=10090 GN=Sdsl PE=1 SV=1	0.982	-0.03	0.0564429	492.4	501.6	5.06	3.36	7	1	10	445.2	417	380.8	415.1	496.7	426	439.5	330.2	487.2	483.5	496.4	251.3	494.8	330.7	504.5	402.6
FALSE	51.205	High	0	Master Protein	Q91YJ5		Translation initiation factor IF-2, mitochondrial OS=Mus musculus OX=10090 GN=Mtif2 PE=1 SV=2	0.971	-0.04	0.056416	887.3	913.8	3.66	1.17	13	1	24	778	716.7	727	729.6	872.3	795.1	856.4	676.2	853.1	822.2	931.1	469.6	873.1	609.5	918.1	757.3
FALSE	5.442	High	0.001	Master Protein	Q8WUR0		Protein C19orf12 homolog OS=Mus musculus OX=10090 PE=1 SV=1	0.873	-0.2	0.0569222	67	76.8	16.72	10.79	2	1	3	59.6	46.9	50.3	51.2	67	70.5	74.2	64.4	72.1	82	72.3	49.9	69	55.4	76.1	63.5
FALSE	11.603	High	0	Master Protein	P62254		Ubiquitin-conjugating enzyme E2 G1 OS=Mus musculus OX=10090 GN=Ube2g1 PE=1 SV=3	1.156	0.21	0.0552352	243.2	210.3	21.8	9.88	5	1	8	254.2	283.2	270.7	212.9	224.6	179.4	189.2	136.5	207.1	196	220.7	86.5	221.2	135.3	193.9	165.4
FALSE	6.363	High	0.001	Master Protein	Q3UBN7		PX domain-containing protein OS=Mus musculus OX=10090 GN=Snx10 PE=2 SV=1	0.856	-0.22	0.056714	46.6	54.4	19.8	7.72	1	1	1	40.5	25.1	31.9	37.7	56.1	40.5	51.5	38.1	56.8	45	59	29.1	51.4	36.7	48.5	42.4
FALSE	65.272	High	0	Master Protein	A2A513		Keratin, type I cytoskeletal 10 OS=Mus musculus OX=10090 GN=Krt10 PE=1 SV=1	1.468	0.55	0.0517977	13.8	9.4	36.51	30.51	2	1	59	24.2	13.9	10.7	10	11.7	7.3	14.7	11.2	9.5	7.2	11.2	4.5	11.9	11.7	8.8	6.9
FALSE	59.86	High	0	Master Protein	Q8VDK4		Cadherin-13 OS=Mus musculus OX=10090 GN=Cdh13 PE=1 SV=1	1.053	0.07	0.0563516	1750	1662.5	2.85	5.63	11	1	37	1556.5	1493.2	1495.1	1453.5	1713.5	1493.3	1706.6	1224.4	1571.5	1475.2	1773.6	781.4	1730.5	1100.9	1639.8	1373.5
FALSE	68.055	High	0	Master Protein	Q3UYG8		ADP-ribose glycohydrolase MACROD2 OS=Mus musculus OX=10090 GN=Macrod2 PE=1 SV=1	1.039	0.06	0.052477	508.1	489.1	5.81	3.38	12	1	30	483.2	448.7	476.1	392.8	511.8	408.1	461.2	361.5	428.8	420.8	484.2	253.7	480.2	329.1	495.9	404.9
FALSE	5.144	High	0.001	Master Protein	A0A087WQ38		WD repeat-containing protein 82 (Fragment) OS=Mus musculus OX=10090 GN=Wdr82 PE=1 SV=1	0.886	-0.18	0.0517535	200	225.8	22.31	5.28	1	1	6	158.2	123.2	111.4	134.4	225.2	196.5	212.6	171.6	213.7	203.8	224.5	133.3	209.7	150.6	231.8	177.3
FALSE	94.604	High	0	Master Protein	Q9QXK3		Coatomer subunit gamma-2 OS=Mus musculus OX=10090 GN=Copg2 PE=1 SV=1	0.986	-0.02	0.0540542	1899.8	1927.2	2.98	3.32	20	1	50	1638	1518.5	1618.1	1602.8	1836.5	1628.3	1770.2	1434	1774.2	1715.1	1888.9	992.1	1938.4	1354.1	1994.2	1608.1
FALSE	146.639	High	0	Master Protein	B1B1B8		Phosphatase and actin regulator OS=Mus musculus OX=10090 GN=Phactr1 PE=1 SV=1	0.904	-0.15	0.0537364	13.4	14.9	16.41	17.71	1	1	129	13.7	11	14.1	7.9	13.6	12	11.4	8.5	13.9	11.3	15	10.4	19	8.8	14.6	14.3
FALSE	287.84	High	0	Master Protein	Q6A0F1		CCT-theta (Fragment) OS=Mus musculus OX=10090 GN=Cct8 PE=2 SV=1	1.006	0.01	0.0563314	8888.7	8839.6	1.02	0.69	38	1	259	8062	7603	7684.7	7474.3	8713.8	7568.5	8239.1	6532.7	8421.4	8033	8883	4591.5	8548.2	5832.2	8772.9	7235.5
FALSE	35.898	High	0	Master Protein	Q62348		Translin OS=Mus musculus OX=10090 GN=Tsn PE=1 SV=1	1.101	0.14	0.055613	872	791.9	21.09	4.27	7	1	20	878	1110.2	1010.8	756.2	750.4	706.6	767.5	580.1	744.7	758.9	827.2	393.7	787.8	509.3	795.1	618
FALSE	312.308	High	0	Master Protein	Q8BZ98		Dynamin-3 OS=Mus musculus OX=10090 GN=Dnm3 PE=1 SV=1	1.024	0.03	0.0520944	5425.4	5299.4	2.38	1.92	26	1	256	5036.1	4541	4649.4	4458.7	5114.2	4471.2	5049.2	4086.1	4985.5	4832.3	5395.1	2700	4936	3429.4	5317.7	4420.8
FALSE	98.985	High	0	Master Protein	P99027		60S acidic ribosomal protein P2 OS=Mus musculus OX=10090 GN=Rplp2 PE=1 SV=3	0.966	-0.05	0.0505616	1336.1	1383.2	5.3	1.89	8	1	51	1123.7	1026.9	1119.6	1101.1	1387.2	1198.1	1240	1008.4	1306	1251	1406.6	731.7	1315.4	949.2	1378.8	1105.6
FALSE	275.486	High	0	Master Protein	P40124		Adenylyl cyclase-associated protein 1 OS=Mus musculus OX=10090 GN=Cap1 PE=1 SV=4	1.022	0.03	0.054204	12956.3	12679.1	2.85	0.92	28	1	381	11763	11506.9	11474.1	10605.6	12335.9	10736.7	12074.2	9560.4	11887.9	11373.9	12917.7	6641.3	12190.8	8392.8	12598.7	10483.8
FALSE	42.396	High	0	Master Protein	Q3TU79		J domain-containing protein OS=Mus musculus OX=10090 GN=Dnajb1 PE=1 SV=1	0.945	-0.08	0.0565133	1318.5	1394.7	4.33	3.51	12	1	21	1164.3	1063.8	1123.7	1124	1373.9	1220.5	1227.6	967.2	1331.3	1209.8	1336.2	772.9	1356	938.4	1379.2	1111.6
FALSE	65.292	High	0	Master Protein	Q8VDZ4		Palmitoyltransferase ZDHHC5 OS=Mus musculus OX=10090 GN=Zdhhc5 PE=1 SV=1	0.979	-0.03	0.0571259	956.7	977.7	2.84	4.26	14	1	26	861	763.7	783.6	789	940.2	839.1	906.4	707.5	909.1	869	1011	485.1	1020.1	656.8	1016.2	793.5
FALSE	23.042	High	0	Master Protein	Q6P0X6		Glrx2 protein (Fragment) OS=Mus musculus OX=10090 GN=Glrx2 PE=2 SV=1	0.788	-0.34	0.0512046	133.3	169.1	23.09	7.63	5	1	8	105.5	90.3	89.8	99.3	144.6	147.4	148.7	141	158.3	148.1	155.3	89	136.3	114.2	181.5	146.1
FALSE	56.234	High	0	Master Protein	P42337		Phosphatidylinositol 4,5-bisphosphate 3-kinase catalytic subunit alpha isoform OS=Mus musculus OX=10090 GN=Pik3ca PE=1 SV=2	0.974	-0.04	0.0561033	212.3	217.9	3.92	3.69	12	1	19	187.5	168.3	182.3	166.9	209.1	188.1	208	156.6	205.2	211.7	218	111.8	213	138.4	228.6	177.7
FALSE	53.365	High	0	Master Protein	A0A1B0GX27		Branched-chain-amino-acid aminotransferase OS=Mus musculus OX=10090 GN=Bcat2 PE=1 SV=1	1.073	0.1	0.0562944	281.6	262.5	4.82	4.85	8	1	22	240.6	235.5	257	234.3	255	249.5	258.9	211.9	237.4	232.1	258.5	147.9	251.7	174.2	286.9	226
FALSE	407.934	High	0	Master Protein	Q9QYC0		Alpha-adducin OS=Mus musculus OX=10090 GN=Add1 PE=1 SV=2	0.975	-0.04	0.05174	9559.4	9805.4	3.69	1.09	3	1	317	8334.7	7800.8	7972.7	7565.4	9841.5	8441.5	9095.8	7306.8	9362	8832.1	10016.2	5120.9	9376.5	6502.9	10005.7	8053.8
FALSE	13.534	High	0	Master Protein	Q3UHI0		Serine-rich coiled-coil domain-containing protein 2 OS=Mus musculus OX=10090 GN=Ccser2 PE=1 SV=1	0.913	-0.13	0.0566473	36.1	39.5	6.99	8.62	4	1	4	32.1	28.2	31.2	27.9	39.3	32.8	36.6	25.5	42	38.4	39	22.2	33.2	24.4	36.8	32.9
FALSE	52.967	High	0	Master Protein	I1E4X5		VPS35 endosomal protein-sorting factor-like OS=Mus musculus OX=10090 GN=Vps35l PE=1 SV=1	0.964	-0.05	0.0515527	371.3	385.2	3.72	2.16	14	1	19	334.6	307.7	324.8	294.7	366.3	307.7	352.1	296.4	362.8	350.2	385.6	197.9	386.6	250.9	376.5	319.5
FALSE	15.596	High	0	Master Protein	Q9D7M1		Glucose-induced degradation protein 8 homolog OS=Mus musculus OX=10090 GN=Gid8 PE=1 SV=1	0.935	-0.1	0.0539936	196.7	210.4	4.72	5.01	3	1	6	170.5	163.7	167.4	172.8	205.5	175.5	171.9	145.8	201.8	190.5	210	117.9	205	126.9	198.6	168.2
FALSE	112.09	High	0	Master Protein	Q9WUA6		RAC-gamma serine/threonine-protein kinase OS=Mus musculus OX=10090 GN=Akt3 PE=1 SV=1	1.033	0.05	0.0526538	977.5	946.3	1.91	3.18	13	1	64	878.4	852.2	833.6	795.8	961.5	848.1	914.9	697.3	869	898.7	956.9	477.8	894.9	621.4	955.6	816.3
FALSE	8.829	High	0	Master Protein	Q3U0U7		LRRCT domain-containing protein OS=Mus musculus OX=10090 GN=Cd180 PE=2 SV=1	0.934	-0.1	0.056357	86.1	92.2	7.33	3.67	2	1	3	79.9	76.5	81.1	74	82.5	69.1	69.9	61.7	88.5	85.9	90.3	48.1	89.7	59.3	84.3	75.9
FALSE	28.413	High	0	Master Protein	Q8BG13		RNA-binding protein 3 OS=Mus musculus OX=10090 GN=Rbm3 PE=1 SV=1	0.775	-0.37	0.0555272	25.2	32.4	35.75	9.92	1	1	26	15.8	11.8	15.7	18.2	30.6	32.4	35	21.1	30.5	31.1	38.5	14.8	35.7	21.6	32	25.6
FALSE	3.132	High	0.005	Master Protein	Q5NCS9		Mitochondrial dynamics protein MID49 OS=Mus musculus OX=10090 GN=Mief2 PE=1 SV=1	0.895	-0.16	0.0545365	17.2	19.3	16.77	10.16	1	1	1	15.6	13.1	11.7	18.1	14.6	14.9	19.7	12.7	18.2	21.4	18.2	9.4	21.4	13.5	18.6	15.9
FALSE	6.204	High	0.001	Master Protein	A2A7B5		PR domain-containing 2, with ZNF domain OS=Mus musculus OX=10090 GN=Prdm2 PE=1 SV=1	0.793	-0.34	0.0552451	45.6	57.6	24.75	13.72	3	1	3	29.3	29.1	35.5	41.1	65.7	49.8	43.7	32.8	65	50.7	59.8	23.3	56.8	42.7	51.9	41.9
FALSE	75.437	High	0	Master Protein	Q8VI75		Importin-4 OS=Mus musculus OX=10090 GN=Ipo4 PE=1 SV=1	0.959	-0.06	0.0515617	958.7	1000.1	3.43	2.19	17	1	32	857.6	776.5	822.1	784.4	930.6	834.3	920.3	759.9	944.7	908.4	998.4	503.8	967.4	638.6	1027.7	819.2
FALSE	18.86	High	0	Master Protein	E9QKB1		Rho GTPase-activating protein 7 OS=Mus musculus OX=10090 GN=Dlc1 PE=1 SV=1	0.896	-0.16	0.0554193	73.5	82.1	9.28	3.19	6	1	6	73.5	60.3	62.6	61.4	72.4	57.2	68.3	66.4	77.9	73.6	81.5	43.5	79.4	55.1	77.3	63.1
FALSE	18.294	High	0	Master Protein	Q69ZX6		ATPase MORC2A OS=Mus musculus OX=10090 GN=Morc2a PE=1 SV=2	0.93	-0.11	0.0536519	192.1	206.6	4.86	4.6	6	1	7	167.5	167.6	160.9	154	202.4	177.5	182	135.2	185.7	191.6	212.2	111	179.9	130.3	204.2	171.9
FALSE	87.571	High	0	Master Protein	Q9ES00		Ubiquitin conjugation factor E4 B OS=Mus musculus OX=10090 GN=Ube4b PE=1 SV=3	0.979	-0.03	0.0547431	1401	1430.9	1.93	2.13	24	1	39	1238.5	1167.5	1229	1157	1400.6	1227.6	1297.5	1023.1	1385.5	1284.1	1433.6	744.6	1404.2	945.9	1465.5	1132.2
FALSE	43.657	High	0	Master Protein	Q3U1F9		Phosphoprotein associated with glycosphingolipid-enriched microdomains 1 OS=Mus musculus OX=10090 GN=Pag1 PE=1 SV=2	1.068	0.1	0.0572845	217.8	203.9	9.28	4.51	9	1	16	217.7	192.3	208.3	199.4	205.3	171.6	185.9	146.7	193.4	183.6	185.7	114	195.7	138	197.1	167.7
FALSE	66.979	High	0	Master Protein	Q99KB8		Hydroxyacylglutathione hydrolase, mitochondrial OS=Mus musculus OX=10090 GN=Hagh PE=1 SV=2	0.954	-0.07	0.0514727	4041.4	4234.9	5.54	1.68	11	1	63	3563.9	3170.2	3197	3283.4	4021.1	3626.1	3986.4	3170.2	3979.7	3870.4	4249.1	2275.6	4084.6	2769.1	4132.5	3432.4
FALSE	35.511	High	0	Master Protein	Q5M9N6		Rpl37a protein OS=Mus musculus OX=10090 GN=Rpl37a PE=2 SV=1	1.287	0.36	0.0539684	763.4	593	47.48	4.46	5	1	16	982.3	1453.9	1190.3	792.8	547.7	516.4	546.2	404	514.7	507.9	603.2	307.7	600.8	377	597.1	492.7
FALSE	73.192	High	0	Master Protein	A2A9Z1		Dystrophin OS=Mus musculus OX=10090 GN=Dmd PE=1 SV=1	1.286	0.36	0.0553793	28.1	21.9	21.91	18.34	1	1	45	25.4	31.8	30.1	29.2	21.7	24.1	20.1	17.8	19.8	16.5	21.2	10.5	24	18.7	22.5	25.3
FALSE	129.239	High	0	Master Protein	Q3TDT0		Tripartite motif-containing protein 3 OS=Mus musculus OX=10090 GN=Trim3 PE=1 SV=1	1.026	0.04	0.0521272	1481.3	1443.7	2.84	2.16	21	1	62	1324.1	1268.9	1316.1	1202.2	1395.4	1237.9	1404.4	1129	1336.2	1324.5	1499.7	738	1373.6	966.6	1416.1	1197.7
FALSE	45.854	High	0	Master Protein	Q80YR4		E3 ubiquitin-protein ligase ZNF598 OS=Mus musculus OX=10090 GN=Znf598 PE=1 SV=1	0.88	-0.18	0.0510217	192.9	219.2	11.66	6.38	12	1	13	152.7	159.4	156.3	157.8	235.3	193.3	180.3	143.4	210.3	182.5	218.7	110.5	228.2	145.6	234.8	163.8
FALSE	2.096	Medium	0.018	Master Protein	Q8BI36		JNK1/MAPK8-associated membrane protein OS=Mus musculus OX=10090 GN=Jkamp PE=1 SV=2	0.873	-0.2	0.0548113	27.4	31.3	21.61	15.69	1	1	2	22.9	17.3	18.1	20	37.3	25.3	29.6	23.3	28.4	26.3	32.6	23	28.8	19.2	35.7	30.6
FALSE	61.601	High	0	Master Protein	Q571A6		Kinesin-like protein (Fragment) OS=Mus musculus OX=10090 GN=Kif3c PE=2 SV=1	0.917	-0.13	0.0565677	136.4	148.8	8.97	5.22	10	1	22	121.1	117.7	124.7	108.3	154.5	126.3	123.2	86.2	145.7	127.1	155.3	74.4	154.6	101.2	140.9	119.3
FALSE	21.044	High	0	Master Protein	O35379		Multidrug resistance-associated protein 1 OS=Mus musculus OX=10090 GN=Abcc1 PE=1 SV=1	1.077	0.11	0.0563037	149.2	138.5	7.06	6.65	5	1	6	134.2	108	137.4	121.1	133	128.2	140.9	111.1	130.9	112.8	131.8	73.2	133.1	82.6	152.2	113.9
FALSE	7.334	High	0	Master Protein	A0A1L1SQ26		Phosphopantothenoylcysteine decarboxylase (Fragment) OS=Mus musculus OX=10090 GN=Ppcdc PE=1 SV=1	0.847	-0.24	0.056988	64.8	76.5	16.41	8	2	1	3	52.4	45.3	59	47.1	59.7	67.7	72.7	59.2	67.9	74.9	85.4	40	68.5	50.6	78.8	55.2
FALSE	9.583	High	0	Master Protein	P39098		Mannosyl-oligosaccharide 1,2-alpha-mannosidase IB OS=Mus musculus OX=10090 GN=Man1a2 PE=1 SV=1	1.119	0.16	0.0510446	69.3	62	9.05	9.43	5	1	5	61.5	63.1	64	60.9	62.6	59.5	64.2	42	53.1	61.5	54.2	33.9	57.4	47.3	64.1	48.7
FALSE	8.779	High	0	Master Protein	Q6GU28		Meis homeobox 2 OS=Mus musculus OX=10090 GN=Meis2 PE=2 SV=1	0.929	-0.11	0.0508422	200.5	215.7	4.33	6.31	2	1	4	173.1	169.5	178.1	156.2	211.9	171.6	181.2	149.8	189.3	173.2	216.2	115.3	209.7	155.6	205	176.9
FALSE	143.652	High	0	Master Protein	Q3ULZ3		Phosphoserine aminotransferase OS=Mus musculus OX=10090 GN=Psat1 PE=2 SV=1	0.959	-0.06	0.050779	5225.3	5448.6	3.08	2.81	21	1	130	4834.5	4370.8	4324.9	4348.4	5063	4621.5	4656.1	4027.3	5194	4975	5273	2854.3	4903.7	3703.7	5352.7	4467.6
FALSE	8.512	High	0	Master Protein	Q3TC46		Protein PAT1 homolog 1 OS=Mus musculus OX=10090 GN=Patl1 PE=1 SV=2	0.951	-0.07	0.0572276	50	52.5	7.28	9.96	4	1	4	38	41.8	45.6	43.5	49.7	43.8	45.1	35.4	52.3	46.6	52.8	25.8	62.9	38.1	52.2	40.4
FALSE	77.868	High	0	Master Protein	Q3TJF2		Obg-like ATPase 1 OS=Mus musculus OX=10090 GN=Ola1 PE=2 SV=1	0.984	-0.02	0.0572139	4834.4	4914.3	0.97	1.66	14	1	60	4338.4	4087.6	4113.2	3980	4818.4	4140.5	4443.9	3632.9	4693.9	4503.9	4929.3	2545.1	4606	3333.9	4812.6	4024
FALSE	3.125	High	0.005	Master Protein	B2RWY4		Whirlin OS=Mus musculus OX=10090 GN=Whrn PE=2 SV=1	1.199	0.26	0.0569219	52.3	43.6	22.24	10.18	1	1	1	49.3	66.5	56.2	46.9	44.1	36.3	46.6	34	45.9	49.3	41.4	22.3	41.8	31.5	40.8	35.9
FALSE	37.177	High	0	Master Protein	Q8JZK9		Hydroxymethylglutaryl-CoA synthase, cytoplasmic OS=Mus musculus OX=10090 GN=Hmgcs1 PE=1 SV=1	0.949	-0.08	0.053611	593.8	625.8	6.64	3.79	8	1	24	543.5	453.5	502.8	492.3	657	511.3	535.3	410.5	616.5	528.2	634.7	336.3	618.8	407.9	616.3	496.8
FALSE	86.848	High	0	Master Protein	Q8C5H8		NAD kinase 2, mitochondrial OS=Mus musculus OX=10090 GN=Nadk2 PE=1 SV=2	1.022	0.03	0.0555895	990.8	969	1.68	2.52	17	1	42	901.1	855.9	833.2	817.6	999.7	835.2	902.7	730	886.3	872.3	973.7	497.5	979.7	647.3	954.6	800.7
FALSE	114.529	High	0	Master Protein	B2RUK5		3-methylcrotonyl-CoA carboxylase 2 OS=Mus musculus OX=10090 GN=Mccc2 PE=1 SV=1	1.052	0.07	0.0531755	1114.9	1060.3	5.74	4.6	17	1	47	1054	1008.3	980.8	942.6	1066	890.3	988.5	753.3	965.9	976.6	1077.4	526.2	1051.2	635.9	1091.6	857
FALSE	141.048	High	0	Master Protein	D4N6U4		Beta-globin OS=Mus musculus castaneus OX=10091 GN=Hbbt1 PE=3 SV=1	1.162	0.22	0.0566278	92.2	79.4	18.17	9.49	1	1	127	90	108.7	83.8	82.7	72.3	69.1	80.6	61.5	69.6	81.9	80.2	36.7	70.8	55.6	90.2	64.5
FALSE	55.902	High	0	Master Protein	Q6ZWN5		40S ribosomal protein S9 OS=Mus musculus OX=10090 GN=Rps9 PE=1 SV=3	0.879	-0.19	0.0514456	2094.9	2383.8	15	4.16	16	1	58	1945.4	1393.8	1508.2	1584.1	2005.8	2068.4	2238.6	1838.2	2222.7	2183	2252.8	1280.7	2156.8	1612.3	2301.6	2072.8
FALSE	93.295	High	0	Master Protein	Q3URM1		Uncharacterized protein OS=Mus musculus OX=10090 GN=Clpb PE=1 SV=1	0.983	-0.02	0.0529297	959.4	976.1	1.77	2.3	18	1	35	840	820.4	825.4	787.1	936.9	822.7	861.1	710.9	887.3	862.8	972.5	507.7	976.3	649.8	979.7	804.6
FALSE	202.841	High	0	Master Protein	Q8VIJ6		Splicing factor, proline- and glutamine-rich OS=Mus musculus OX=10090 GN=Sfpq PE=1 SV=1	1.023	0.03	0.0524166	9822.3	9605.6	3.53	1.87	33	1	179	9031.6	8829.2	8529.8	8528.7	9388.7	8214.7	8986.9	7115.6	8872.7	8419	9681.9	5020	9450.3	6481.8	9583.3	7894.8
FALSE	27.744	High	0	Master Protein	Q3U5Y4		Anaphase-promoting complex subunit 5 OS=Mus musculus OX=10090 GN=Anapc5 PE=2 SV=1	1.031	0.04	0.0568728	380.6	369.3	5.95	1.43	7	1	9	383	338.7	358.3	314.6	372.3	313.1	341.8	273.4	351.9	329.8	369.7	189.4	358.4	251.6	368.4	303
FALSE	14.866	High	0	Master Protein	A0A0R4J243		Sin3 histone deacetylase corepressor complex component SDS3 OS=Mus musculus OX=10090 GN=Suds3 PE=1 SV=1	1.101	0.14	0.0571185	38.2	34.7	11.19	9.71	3	1	4	35.5	38.1	32.4	31.9	34.2	32.8	28	27.1	32.9	25	30.6	18.4	33.1	24.2	37.4	26.3
FALSE	13.794	High	0	Master Protein	O35683		NADH dehydrogenase [ubiquinone] 1 alpha subcomplex subunit 1 OS=Mus musculus OX=10090 GN=Ndufa1 PE=1 SV=1	1.119	0.16	0.0539326	206.7	184.7	14.7	5.66	2	1	7	201	201	212.5	199.6	181.8	153.8	161.3	142.1	157	166.3	179.5	97.4	179.7	120.2	185.5	167.9
FALSE	8.484	High	0	Master Protein	Q8K3B1		F-box/SPRY domain-containing protein 1 OS=Mus musculus OX=10090 GN=Fbxo45 PE=1 SV=2	1.117	0.16	0.0545698	112.8	101	12.45	11.37	4	1	4	110.1	95.1	101.9	109.9	101.7	96.8	103.2	63.5	82.4	94.8	105.5	56.4	87.3	54.3	97.3	93.7
FALSE	38.311	High	0	Master Protein	Q3TW96		UDP-N-acetylhexosamine pyrophosphorylase-like protein 1 OS=Mus musculus OX=10090 GN=Uap1l1 PE=1 SV=1	1.02	0.03	0.051988	782.9	767.7	5.08	1.66	12	1	15	783.5	678.8	716.6	639.4	739.9	642.6	724.5	581.7	725.9	672.7	767.9	400.5	712.2	511.4	772.8	620
FALSE	17.073	High	0	Master Protein	Q64519		Syndecan-3 OS=Mus musculus OX=10090 GN=Sdc3 PE=1 SV=2	1.067	0.09	0.0538803	162.6	152.3	6.97	6.81	4	1	5	154.3	145.1	146.4	131.1	145.9	121.9	143.7	122.6	126.8	139.1	159	73.4	145.4	107.6	153.2	114
FALSE	11.88	High	0	Master Protein	Q566J8		Atypical kinase COQ8B, mitochondrial OS=Mus musculus OX=10090 GN=Coq8b PE=1 SV=1	0.886	-0.18	0.0518649	52.5	59.3	7.21	11.45	4	1	4	45.4	43.6	43.4	44.1	53	47.9	41.6	41.6	60.7	47.2	58.7	25.2	64.6	39.7	52.5	51.3
FALSE	65.118	High	0	Master Protein	Q8BI72		CDKN2A-interacting protein OS=Mus musculus OX=10090 GN=Cdkn2aip PE=1 SV=1	1.037	0.05	0.0514301	216.3	208.6	8.39	5.43	15	1	18	196.2	221.5	205	176.7	202.3	177.8	200.6	167.1	198.6	184.2	226.3	107.4	200.5	122.9	208.2	172.5
FALSE	55.366	High	0	Master Protein	Q921J2		GTP-binding protein Rheb OS=Mus musculus OX=10090 GN=Rheb PE=1 SV=1	0.975	-0.04	0.0541	2967.9	3043.4	2.8	3.3	10	1	66	2534.4	2481.6	2565.1	2465.3	2965.8	2570.9	2641.8	2172.3	2895.5	2769.1	2942.5	1580.6	3111	2042.3	2928	2437.9
FALSE	15.172	High	0	Master Protein	Q811E7		Myosin IF OS=Mus musculus OX=10090 GN=Myo1f PE=2 SV=1	1.087	0.12	0.0541481	91.6	84.3	9.37	7.67	5	1	7	91.7	75.3	70.9	77.6	80.5	73.3	94.4	75.9	77.2	79.2	78.8	46.2	72.4	63.4	80.2	71.4
FALSE	49.322	High	0	Master Protein	Q9D5T0		Outer mitochondrial transmembrane helix translocase OS=Mus musculus OX=10090 GN=Atad1 PE=1 SV=1	1.016	0.02	0.0571635	969.9	954.5	2.17	2.15	12	1	35	883.3	846.9	859.3	784.9	972.2	820.6	886	712.1	911.8	879.4	973.7	481.2	935.4	623.7	938.4	775.7
FALSE	113.321	High	0	Master Protein	Q3TCL2		Aldo_ket_red domain-containing protein (Fragment) OS=Mus musculus OX=10090 GN=Akr1b3 PE=2 SV=1	1.213	0.28	0.0558937	11.4	9.4	17.45	15.02	1	1	83	10.7	12	9.8	7.6	11.3	9.7	8.5	6.1	9.6	7	8.5	5.3	8.4	7.1	6.9	8.4
FALSE	3.303	High	0.005	Master Protein	Q61200		Neurexophilin-1 OS=Mus musculus OX=10090 GN=Nxph1 PE=2 SV=2	1.128	0.17	0.0547445	50.3	44.6	8.96	11.81	1	1	2	49.5	38.6	50	37.4	48	44	49.7	36.4	47.5	37.6	40.6	21.3	46	27.3	49	45
FALSE	14.596	High	0	Master Protein	F6XD63		Engulfment and cell motility protein 2 (Fragment) OS=Mus musculus OX=10090 GN=Elmo2 PE=1 SV=1	0.885	-0.18	0.0541043	150.9	170.5	13.45	8.22	2	1	5	134.7	129.5	121.2	109.3	169.2	167.2	166.2	107.6	182.8	174.2	197.2	84.8	161.8	113	170.6	134.5
FALSE	33.369	High	0	Master Protein	Q99LD9		Translation initiation factor eIF-2B subunit beta OS=Mus musculus OX=10090 GN=Eif2b2 PE=1 SV=1	0.969	-0.04	0.0562359	736.4	759.6	3.74	4.11	9	1	15	680.3	598.6	585.9	621	695.1	630.7	683.2	564	716.9	699.5	782.8	369.2	780.5	489.9	759.7	620.8
FALSE	28.819	High	0	Master Protein	Q8BZJ7		DCN1-like protein 2 OS=Mus musculus OX=10090 GN=Dcun1d2 PE=1 SV=3	0.925	-0.11	0.0538797	168.4	182.1	12.71	5.46	4	1	17	151.7	103.9	130.1	137.2	170.6	165	169.1	125	179.3	160.5	182.7	92.2	171.1	120.3	185.7	170.4
FALSE	52.331	High	0	Master Protein	Q6PD21		SH2 domain-containing adapter protein B OS=Mus musculus OX=10090 GN=Shb PE=1 SV=2	0.962	-0.06	0.0538158	421.6	438.5	3.41	4.41	14	1	17	388.5	348	353.2	332.3	432.3	369.9	379.9	324.2	402.2	384.9	451	250.6	418.3	292.6	418	364.9
FALSE	5.464	High	0.001	Master Protein	Q9CQQ8		U6 snRNA-associated Sm-like protein LSm7 OS=Mus musculus OX=10090 GN=Lsm7 PE=1 SV=1	1.093	0.13	0.0542822	79.6	72.8	7.39	9.31	1	1	4	67.8	64.3	67.2	67.4	74.7	70.5	74.7	69	61.4	63.4	75.5	42.3	65.3	49	71.6	70.7
FALSE	11.356	High	0	Master Protein	Q3UUF8		Ankyrin repeat domain-containing protein 34B OS=Mus musculus OX=10090 GN=Ankrd34b PE=1 SV=1	1.048	0.07	0.0559686	259.6	247.7	5.79	6.82	5	1	5	236.2	217.6	223.4	222.6	239.2	220.4	210.4	200	244.2	225.4	218	112.9	218.3	164.8	246.8	206.3
FALSE	5.991	High	0.001	Master Protein	A0A494B974		Predicted gene, 45928 OS=Mus musculus OX=10090 GN=Gm45928 PE=4 SV=1	0.731	-0.45	0.0542455	32.8	44.9	29.47	13.76	1	1	1	25.7	19.3	17.6	23.2	37.2	38.8	42.5	30	37.1	41	34.1	25	32.8	30.3	44.5	40.1
FALSE	25.946	High	0	Master Protein	Q8BM72		Heat shock 70 kDa protein 13 OS=Mus musculus OX=10090 GN=Hspa13 PE=1 SV=1	1.048	0.07	0.0568054	257.2	245.4	3.58	4.62	6	1	8	231.9	220	218.8	213	253.8	220.3	217	182.6	211.4	221.7	245.5	128.3	247.4	167	228.9	199.5
FALSE	47.241	High	0	Master Protein	Q99MR1		GRB10-interacting GYF protein 1 OS=Mus musculus OX=10090 GN=Gigyf1 PE=1 SV=2	0.968	-0.05	0.0525908	410.8	424.3	5.65	5.3	12	1	14	324.2	336.5	338.8	339.6	409.2	369.2	397.2	302.2	398.2	364.8	449	248.8	399.2	287	426.7	344.3
FALSE	25.752	High	0	Master Protein	Q6A037		NEDD4-binding protein 1 OS=Mus musculus OX=10090 GN=N4bp1 PE=1 SV=2	1.075	0.1	0.0541256	218.2	202.9	4.44	5.28	6	1	6	201.8	192.2	187	167.6	223.4	185.6	194	151.1	195.7	174.2	196.6	105.5	193.7	141.3	227.7	167.6
FALSE	88.127	High	0	Master Protein	Q3TDK6		Protein rogdi homolog OS=Mus musculus OX=10090 GN=Rogdi PE=1 SV=2	0.977	-0.03	0.0549001	1618.9	1656.4	2.09	1.65	13	1	52	1459.4	1335.1	1421.8	1350.9	1566.3	1368.3	1510.8	1234.9	1538.6	1505.6	1617.1	863.4	1593.3	1106.3	1644.3	1405.4
FALSE	81.643	High	0	Master Protein	G3X9L9		Myomegalin OS=Mus musculus OX=10090 GN=Pde4dip PE=1 SV=1	0.968	-0.05	0.056626	817.7	844.5	3.9	3.25	18	1	30	710.7	671.7	685.9	653.9	817.5	736.7	797	632.6	792.9	752.5	834.9	453.3	805.6	607.8	851.3	698.3
FALSE	42.307	High	0	Master Protein	A6X940		Fermitin family homolog 2 (Fragment) OS=Mus musculus OX=10090 GN=Fermt2 PE=1 SV=1	1.188	0.25	0.053786	42.5	35.7	19	13.13	1	1	20	43.7	50	38.2	37	39.6	31.1	37	23.8	29	37.6	31.6	20.3	35.2	28.7	31.8	28.6
FALSE	41.003	High	0	Master Protein	Q3TI08		Uncharacterized protein (Fragment) OS=Mus musculus OX=10090 GN=Zpr1 PE=2 SV=1	0.97	-0.04	0.0553284	554.2	571.5	4.14	4.26	11	1	14	481.4	440.2	472.3	447.2	545.4	503.2	530	426	531.4	544.4	578.3	328.9	533.8	374.2	577.1	465.3
FALSE	141.837	High	0	Master Protein	Q80TE2		MKIAA1400 protein (Fragment) OS=Mus musculus OX=10090 GN=Pcdh10 PE=1 SV=1	1.045	0.06	0.055404	1748.7	1672.9	4.82	2.16	30	1	54	1617.2	1477.6	1654.9	1426.7	1628	1439.6	1634.7	1295.2	1561.6	1558.7	1680.1	900.2	1587.5	1098.6	1663.8	1432.6
FALSE	8.386	High	0	Master Protein	Q9D6I9		Leucine rich adaptor protein 1 OS=Mus musculus OX=10090 GN=Lurap1 PE=1 SV=1	1.124	0.17	0.0571562	47	41.9	12.88	7.02	3	1	3	40.6	44.3	42.1	46.6	38.1	35.4	48.3	32.7	39	37.7	42	19.9	43.3	26.4	47.6	34.7
FALSE	35.035	High	0	Master Protein	Q9JJA9		General receptor for phosphoinositides 1-associated scaffold protein OS=Mus musculus OX=10090 GN=Tamalin PE=1 SV=2	0.969	-0.05	0.0539441	462.4	477.2	6.52	6.88	12	1	16	370.9	391	404.1	380.8	487.9	421.2	422.8	315	488.1	431.3	485.9	249.5	545.2	315.2	473.7	384.9
FALSE	11.427	High	0	Master Protein	Q3TWF6		WD repeat-containing protein 70 OS=Mus musculus OX=10090 GN=Wdr70 PE=1 SV=1	0.928	-0.11	0.0532349	43.6	47	4.6	5.8	3	1	4	38.8	36.4	36.5	36.9	43.5	36.3	41.5	36	46.9	40.7	48.7	25	44.3	29.6	42.2	40.9
FALSE	454.531	High	0	Master Protein	P26039		Talin-1 OS=Mus musculus OX=10090 GN=Tln1 PE=1 SV=2	1.027	0.04	0.0567479	5313.8	5172	6.99	2.97	68	1	224	4852.5	4317.8	4490.6	4311.8	5281.3	4804.2	5843.3	3827.3	4927.8	4778.6	5186.5	2601.8	4944.7	3305.2	5295.7	4025
FALSE	52.912	High	0	Master Protein	Q99J39		Malonyl-CoA decarboxylase, mitochondrial OS=Mus musculus OX=10090 GN=Mlycd PE=1 SV=1	0.979	-0.03	0.0510764	536.3	547.7	1.7	2.36	12	1	24	486.8	450.9	458.5	427.4	537.1	457.4	486	400.3	524.4	499.5	545.7	296.2	513.9	357.3	525.6	451.4
FALSE	11.807	High	0	Master Protein	Q91WK7		Ankyrin repeat domain-containing protein 54 OS=Mus musculus OX=10090 GN=Ankrd54 PE=1 SV=1	0.937	-0.09	0.0572219	140.7	150.2	3.6	7.2	3	1	7	127.9	118.5	121.5	120.5	131.5	113.7	132.2	98.8	150.6	133.8	135.2	83.6	126.3	102.9	152.5	118.4
FALSE	374.064	High	0	Master Protein	Q8CC13		AP complex subunit beta OS=Mus musculus OX=10090 GN=Ap1b1 PE=2 SV=1	0.935	-0.1	0.0514012	2878.5	3079.3	6.84	2.78	19	1	321	2529.3	2179.5	2372.2	2298.1	2912.9	2592	2855.7	2356.8	2772.1	2741.8	3064.9	1678.5	2871.9	2056.2	3131.7	2540.9
FALSE	1.573	Medium	0.048	Master Protein	Q3UGL0		HECT domain-containing protein OS=Mus musculus OX=10090 GN=Arel1 PE=2 SV=1	0.921	-0.12	0.053923	56.7	61.5	14.31	9.18	1	1	1	44.3	34.2	46.7	43.9	58.2	53.9	54.5	47.7	60.4	60.1	56.8	29.8	59.1	49.6	61.5	50.4
FALSE	7.399	High	0	Master Protein	Q62219		Transforming growth factor beta-1-induced transcript 1 protein OS=Mus musculus OX=10090 GN=Tgfb1i1 PE=1 SV=2	1.081	0.11	0.0544482	16.1	14.9	12.47	10.63	2	1	2	14	13	11.6	16	18.9	14	14.7	13.4	12.2	12.5	12.5	7.6	15	10.5	17.2	12.6
FALSE	44.006	High	0	Master Protein	Q5XG69		Soluble lamin-associated protein of 75 kDa OS=Mus musculus OX=10090 GN=Fam169a PE=1 SV=3	1.05	0.07	0.0518421	255.9	243.9	4.4	3.63	6	1	12	229.1	226.1	228.7	212.4	229.4	216.7	229.5	191	219.4	213	258.1	124.3	230.3	164.3	249.4	205.8
FALSE	59.589	High	0	Master Protein	A0A6C1EJ07		Neuroligin-4 OS=Mus musculus OX=10090 GN=Nlgn4 PE=4 SV=1	0.969	-0.05	0.0567318	790.9	816.2	5.65	2.48	13	1	32	645.6	623.1	680.1	632	835.1	695.4	757.5	580.2	792.2	732.3	800.8	443.7	812.8	545.7	802.6	661.5
FALSE	14.437	High	0	Master Protein	Q4QQM5		Mitoguardin 1 OS=Mus musculus OX=10090 GN=Miga1 PE=1 SV=1	0.942	-0.09	0.0555879	459.7	487.9	6.63	5.88	5	1	10	388	357.5	389.6	353.1	454.9	417.7	467.6	356.5	441.2	430.8	523.7	270.8	424.2	320.7	492.1	425.9
FALSE	14.898	High	0	Master Protein	A0A5F8MQ13		Transmembrane protein 178B OS=Mus musculus OX=10090 GN=Tmem178b PE=1 SV=1	1.057	0.08	0.0555091	447.9	423.8	3.89	4.58	4	1	6	387.5	386.2	404	360.3	438.7	361.2	432.5	332.4	395.9	387.3	437.5	215.6	447.8	271.2	411.4	362.7
FALSE	3.193	High	0.005	Master Protein	Q3UBL8		Periphilin-1 OS=Mus musculus OX=10090 GN=Pphln1 PE=1 SV=1	1.149	0.2	0.0556595	168.9	147	17.91	8.95	1	1	1	163.1	171.6	180.5	158.2	129.5	132.6	147.1	98.8	136.1	140.1	117.9	81.8	147.6	89.2	149.9	118.1
FALSE	112.393	High	0	Master Protein	B2RTB0		PDGFA associated protein 1 OS=Mus musculus OX=10090 GN=Pdap1 PE=1 SV=1	0.959	-0.06	0.0548586	1775.2	1850.8	5.55	2.4	13	1	38	1598.5	1377.4	1449.6	1409.4	1752.9	1541.2	1724.2	1438.9	1767.2	1703.2	1914.6	947.9	1756.4	1197	1911.8	1497.7
FALSE	32.75	High	0	Master Protein	Q9R226		KH domain-containing, RNA-binding, signal transduction-associated protein 3 OS=Mus musculus OX=10090 GN=Khdrbs3 PE=1 SV=1	0.922	-0.12	0.0565052	306.2	332.2	4.97	5.67	5	1	14	275.9	254.8	263.4	252.8	318.9	280.2	258.8	224.1	296.5	299.4	293	174.2	330	226.8	305.4	276.3
FALSE	3.689	High	0.004	Master Protein	Q3URK3		Methylcytosine dioxygenase TET1 OS=Mus musculus OX=10090 GN=Tet1 PE=1 SV=2	1.106	0.15	0.0550325	28.4	25.7	10.84	5.58	1	1	3	20.4	26.5	24.3	21.7	32	22.9	26.6	20.9	24.3	23.7	24.1	12.4	24.5	18.3	23.9	22.1
FALSE	4.216	High	0.002	Master Protein	Q8BGF7		PAN2-PAN3 deadenylation complex catalytic subunit Pan2 OS=Mus musculus OX=10090 GN=Pan2 PE=1 SV=1	0.724	-0.47	0.0572862	17.1	23.6	25.74	10.6	2	1	2	14.8	13.4	13.4	11.5	22.1	15.2	19.7	21.3	20.9	21	24.8	12.9	17.3	16.4	20.7	19.7
FALSE	25.38	High	0	Master Protein	F8WHP8		ATP synthase membrane subunit f OS=Mus musculus OX=10090 GN=Atp5j2 PE=1 SV=1	0.97	-0.04	0.0535163	1579.3	1629	3.57	2.39	4	1	46	1511.4	1345.8	1273.3	1308.9	1534.1	1304.6	1459.2	1206.8	1480.8	1441	1628.9	864.3	1554.6	1100.9	1627.1	1391.6
FALSE	48.052	High	0	Master Protein	Q99J09		Methylosome protein 50 OS=Mus musculus OX=10090 GN=Wdr77 PE=1 SV=1	1.056	0.08	0.0510355	273.3	258.8	4.96	4.43	6	1	13	248.1	247.6	220.5	229.3	267.7	228.1	235.2	212.7	240.8	217.3	274.6	132.8	261.4	174.2	251.5	217.9
FALSE	4.915	High	0.001	Master Protein	Q8C761		Cytoplasmic dynein 2 intermediate chain 1 OS=Mus musculus OX=10090 GN=Dync2i1 PE=1 SV=1	1.15	0.2	0.0518685	24.8	21.5	18.39	10.29	3	1	3	25.2	30.8	19.9	19.8	21.4	21.8	21.3	22.3	20	23.6	21	10.9	24.8	13.3	23.2	18
FALSE	191.518	High	0	Master Protein	A2A5R2		Brefeldin A-inhibited guanine nucleotide-exchange protein 2 OS=Mus musculus OX=10090 GN=Arfgef2 PE=1 SV=1	0.972	-0.04	0.0516177	2781.1	2861.5	2.09	1.81	33	1	79	2503	2323.7	2288.4	2298.5	2800.8	2429.3	2572.1	2100.6	2720.7	2588.6	2857	1494.6	2777.2	1903.8	2782.3	2259.3
FALSE	3.529	High	0.004	Master Protein	D3Z1M4		Calcium-binding protein 1 OS=Mus musculus OX=10090 GN=Cabp1 PE=1 SV=1	0.922	-0.12	0.0522688	29.2	31.6	7.53	11.74	1	1	1	25.8	26.9	25.5	22.5	31.9	26.7	26.3	19.4	34.7	36.3	31.7	17.1	27.7	19.8	31.6	24.8
FALSE	41.896	High	0	Master Protein	Q9D323		Signal transducer and activator of transcription OS=Mus musculus OX=10090 GN=Stat1 PE=2 SV=1	0.966	-0.05	0.0561523	358.9	371.4	6.19	4.6	9	1	15	318.6	289.1	275.2	275.4	380.7	318.1	340.1	275.5	352.7	373.5	368.8	199.5	350.5	256.9	363.1	296.5
FALSE	73.75	High	0	Master Protein	A0A2I3BQ39		Ubiquitin carboxyl-terminal hydrolase (Fragment) OS=Mus musculus OX=10090 GN=Uchl3 PE=1 SV=1	0.978	-0.03	0.0538715	1400.1	1431.4	3.9	2.62	1	1	75	1188.5	1106	1169.7	1155	1371.9	1208.1	1322.1	1083.3	1310.8	1302.3	1421.6	785.6	1347.8	966	1410	1203.1
FALSE	168.677	High	0	Master Protein	Q14AI7		COP9 signalosome complex subunit 4 OS=Mus musculus OX=10090 GN=Cops4 PE=1 SV=1	1.044	0.06	0.0522528	4332.3	4151.4	4.9	1.29	1	1	104	4046.9	3924.3	3856.2	3648.6	4049.7	3497.1	3834.6	3127.5	3857	3740.4	4169	2134.2	4000.5	2789.8	4127.2	3481
FALSE	23.294	High	0	Master Protein	P97326		Cadherin-6 OS=Mus musculus OX=10090 GN=Cdh6 PE=1 SV=2	1.029	0.04	0.0528757	103.3	100.4	5.37	5.41	5	1	9	94	98	96.6	90.9	99.6	87.7	95.6	75.6	103.8	95.5	99	48.6	98.1	63	99	83.7
FALSE	161.676	High	0	Master Protein	Q8R4H2		Rho guanine nucleotide exchange factor 12 OS=Mus musculus OX=10090 GN=Arhgef12 PE=1 SV=2	0.98	-0.03	0.051473	1503.7	1534.9	3.8	1.79	33	1	62	1290.8	1195.5	1242.1	1214.6	1532.1	1316.6	1423.8	1136.5	1454.3	1373.6	1559.6	821.5	1519.8	1004.2	1529.2	1244.5
FALSE	117.027	High	0	Master Protein	Q91VM9		Inorganic pyrophosphatase 2, mitochondrial OS=Mus musculus OX=10090 GN=Ppa2 PE=1 SV=1	0.953	-0.07	0.0553837	2083.1	2185.2	3.94	2.07	22	1	69	1823.8	1719.3	1753.2	1730.8	2185.8	1878.2	2042.3	1524.2	2096.8	1954.3	2199.4	1156.8	2151.1	1437.8	2142.4	1732.8
FALSE	306.751	High	0	Master Protein	Q08EB6		CLIP-associating protein 2 OS=Mus musculus OX=10090 GN=Clasp2 PE=1 SV=1	0.933	-0.1	0.0561253	93.6	100.3	7.93	6.99	1	1	183	79.5	73.3	82.4	81.6	79.1	83.7	84.4	75.1	96.1	87.9	88.6	54.1	96.4	75.1	100.1	78.9
FALSE	48.925	High	0	Master Protein	Q9QUH0		Glutaredoxin-1 OS=Mus musculus OX=10090 GN=Glrx PE=1 SV=3	0.947	-0.08	0.0549621	543.8	574.1	10.48	3.7	6	1	25	479.6	386.4	394.7	408.8	573.2	511.1	518.8	430.4	540.5	559.3	602.1	297.4	542.1	381.7	587.4	454.2
FALSE	220.945	High	0	Master Protein	Q8CGF6		WD repeat-containing protein 47 OS=Mus musculus OX=10090 GN=Wdr47 PE=1 SV=2	1.009	0.01	0.0556824	2837.4	2812.7	1.1	1.13	29	1	94	2622.7	2369.9	2410.1	2321.7	2787.4	2428.8	2640.7	2125.5	2690.6	2559.4	2794.4	1433.1	2696.8	1875.8	2800.9	2315.5
FALSE	94.616	High	0	Master Protein	Q3UHD3		Microtubule-associated tumor suppressor candidate 2 homolog OS=Mus musculus OX=10090 GN=Mtus2 PE=1 SV=1	1.018	0.03	0.0519537	738.3	725	1.34	2.21	22	1	29	675.9	614.7	618.2	611.2	725.7	630.9	684.7	557.2	695.4	669.2	741.4	371.5	674	470.7	735.5	587.7
FALSE	38.596	High	0	Master Protein	A2A8Z1		Oxysterol-binding protein-related protein 9 OS=Mus musculus OX=10090 GN=Osbpl9 PE=1 SV=1	0.962	-0.06	0.051429	724.4	753.2	3.02	4.6	12	1	18	650	595.8	595.7	592	743.1	622.7	689	559.5	689.1	655.5	771.2	429.4	745.7	519.6	734.7	600.1
FALSE	46.452	High	0	Master Protein	A0A498WFS2		UBX domain-containing protein 1 OS=Mus musculus OX=10090 GN=Ubxn1 PE=1 SV=1	1.051	0.07	0.0515216	943.4	897.3	7.86	5.06	16	1	25	974.2	864.9	856.7	786.4	914.9	771.3	855.6	620.9	843.7	814.9	937.8	424	902.2	559.7	912.2	715.4
FALSE	17.252	High	0	Master Protein	D3Z4T1		CUGBP, Elav-like family member 5 OS=Mus musculus OX=10090 GN=Celf5 PE=1 SV=1	1.054	0.08	0.0522052	264.1	250.7	6.7	7.87	1	1	13	265.9	211.9	223	219.6	237.2	208.4	248.3	204.5	241.3	233.2	257.7	111.2	241.7	141	244.6	205.2
FALSE	58.712	High	0	Master Protein	P83940		Elongin-C OS=Mus musculus OX=10090 GN=Eloc PE=1 SV=1	1.071	0.1	0.05312	1843.7	1720.7	12.37	1.22	7	1	57	1861.6	1940.6	1840.8	1614	1698.3	1479.6	1586.6	1240.9	1616.5	1530.7	1712.7	885.1	1672.5	1155.3	1726.8	1432.8
FALSE	8.818	High	0	Master Protein	P48410		ATP-binding cassette sub-family D member 1 OS=Mus musculus OX=10090 GN=Abcd1 PE=1 SV=1	1.048	0.07	0.0527194	44.9	42.9	9.46	7.2	2	1	4	39.5	42.7	46.3	34.7	49.2	36.9	43	32.1	37.6	35	46.7	21.9	42.1	30.5	39.8	36.6
FALSE	47.081	High	0	Master Protein	Q3UH37		Uncharacterized protein OS=Mus musculus OX=10090 GN=Nptxr PE=2 SV=1	1.042	0.06	0.0528835	1566.2	1503.4	2.87	3.77	13	1	29	1370.8	1356.1	1388.4	1303.6	1569.1	1322	1413.2	1119.1	1376.6	1304.9	1486	759.9	1486.2	1040.2	1519.3	1309.8
FALSE	68.386	High	0	Master Protein	Q6PAK3		Protein arginine N-methyltransferase 8 OS=Mus musculus OX=10090 GN=Prmt8 PE=1 SV=2	0.965	-0.05	0.054838	1134.5	1175.4	3.09	3.05	9	1	40	979.4	935.1	982.8	969.9	1165.9	968.3	1044.3	839.6	1126.9	1033.3	1166.8	617.7	1157.5	816.2	1125.8	940.9
FALSE	175.249	High	0	Master Protein	Q80TS3		Adhesion G protein-coupled receptor L3 OS=Mus musculus OX=10090 GN=Adgrl3 PE=1 SV=3	1.01	0.01	0.0545608	1838.2	1820.5	1.42	1.38	4	1	62	1656	1573.7	1610.4	1514.3	1804.5	1537.2	1712.1	1345.8	1666	1636.8	1812	954.8	1765.7	1211.3	1829.4	1469.9
FALSE	44.511	High	0	Master Protein	Q3U3G2		RING-type E3 ubiquitin transferase OS=Mus musculus OX=10090 GN=Rnf126 PE=1 SV=1	1.053	0.08	0.0533721	271.8	258.1	9.09	4.72	6	1	18	244.5	276.9	262.8	252.9	268.7	222	242.2	198.4	241.6	229.7	259.5	139.5	277.9	170	250.7	220
FALSE	34.727	High	0	Master Protein	Q8BQ99		Uncharacterized protein OS=Mus musculus OX=10090 GN=Mrps2 PE=2 SV=1	1.085	0.12	0.0553401	174.9	161.2	14.72	5.1	6	1	13	176.1	199.8	162.2	145.8	150.5	133.3	160.6	123.9	156.4	143	164.1	80.5	143.3	99.4	168.3	139.5
FALSE	41.44	High	0	Master Protein	B1AS29		Glutamate receptor ionotropic, kainate 3 OS=Mus musculus OX=10090 GN=Grik3 PE=1 SV=1	0.942	-0.09	0.0511432	379.3	402.5	4.9	2.8	9	1	17	332.3	321.7	313.2	297.1	403.4	323.5	369.7	300	386	357.5	416.6	210.1	374.2	268.2	381.3	331.3
FALSE	42.196	High	0	Master Protein	Q8JZR0		Long-chain-fatty-acid--CoA ligase 5 OS=Mus musculus OX=10090 GN=Acsl5 PE=1 SV=1	1.02	0.03	0.0528314	251.5	246.5	7.56	3.63	9	1	19	225.2	256	237.8	207.9	244.4	210.4	245.1	185	232.1	202.9	245.6	131.8	234	167.3	248.6	203.2
FALSE	48.792	High	0	Master Protein	Q9CQ19		Myosin regulatory light polypeptide 9 OS=Mus musculus OX=10090 GN=Myl9 PE=1 SV=3	1.306	0.39	0.0573253	173.1	132.6	60.84	10.71	2	1	35	133.3	129.3	147.9	142.7	171.2	147.7	491.5	124.2	120.7	110.3	128	72.9	152.3	106.2	137.2	103.7
FALSE	99.386	High	0	Master Protein	Q99LJ0		CTTNBP2 N-terminal-like protein OS=Mus musculus OX=10090 GN=Cttnbp2nl PE=1 SV=1	1.016	0.02	0.0573912	622.9	613.2	2.9	2.04	21	1	31	561.4	522.3	545.4	513.6	616.1	565.2	577.8	442.7	575.4	562.3	620.3	322.3	594.8	402.8	590.8	487.2
FALSE	95.031	High	0	Master Protein	Q61584		Fragile X mental retardation syndrome-related protein 1 OS=Mus musculus OX=10090 GN=Fxr1 PE=1 SV=2	1.021	0.03	0.0574123	1859.6	1821.7	2.56	1.79	19	1	49	1731.2	1546.7	1622.1	1526.2	1891.4	1551.1	1733.1	1327.3	1707.6	1654.1	1848.2	919.6	1723.1	1208.1	1821.4	1534.7
FALSE	39.465	High	0	Master Protein	Q9CQ65		S-methyl-5'-thioadenosine phosphorylase OS=Mus musculus OX=10090 GN=Mtap PE=1 SV=1	0.974	-0.04	0.0575002	557.3	572.2	2.16	3.11	8	1	23	494.6	473.3	469.8	459.5	566.1	459.9	517	420.8	529	529.7	585.4	302.2	542.7	359.5	566	491.9
FALSE	13.158	High	0	Master Protein	Q8QZY6		Tetraspanin-14 OS=Mus musculus OX=10090 GN=Tspan14 PE=1 SV=1	0.907	-0.14	0.05758	78.1	86.1	5.94	6.72	3	1	5	77.6	62.1	66.6	71.1	80.8	66.7	70.8	56.6	85.6	76	88.3	42.9	72	58.5	80.4	75.3
FALSE	42.719	High	0	Master Protein	Q9D2N9		Vacuolar protein sorting-associated protein 33A OS=Mus musculus OX=10090 GN=Vps33a PE=1 SV=2	0.958	-0.06	0.057561	610.7	637.8	4.47	2.8	14	1	21	547.1	485.8	498.5	490.3	606.2	529.6	604	478.4	594	552.9	639.4	338.1	586.6	437.6	635.4	535.2
FALSE	41.341	High	0	Master Protein	Q9CZV8		F-box/LRR-repeat protein 20 OS=Mus musculus OX=10090 GN=Fbxl20 PE=1 SV=3	0.958	-0.06	0.0576594	541.1	564.8	4.61	3.48	9	1	17	474.3	446	437.5	462.8	565	472.5	492.5	427.7	558.9	513.6	570	293.5	578.8	368	553.1	448.7
FALSE	23.794	High	0	Master Protein	P20352		Tissue factor OS=Mus musculus OX=10090 GN=F3 PE=1 SV=2	1.08	0.11	0.0587616	160	148.1	18.03	5.85	1	1	8	156.1	190.7	171.5	151.7	139.9	123.2	137.5	109.6	130	134.7	155.2	69.9	149.1	92.3	147.2	126.9
FALSE	63.24	High	0	Master Protein	Q3UE37		Ubiquitin-conjugating enzyme E2 Z OS=Mus musculus OX=10090 GN=Ube2z PE=1 SV=2	1.031	0.04	0.0582366	1775.6	1722.9	4.2	1.74	11	1	40	1644.1	1533.4	1625.4	1475.7	1704.8	1476	1539.7	1298.9	1645.1	1524.2	1710.9	864.5	1657.1	1140.9	1742	1418.6
FALSE	59.209	High	0	Master Protein	Q3TQD9		Uncharacterized protein (Fragment) OS=Mus musculus OX=10090 GN=Sardh PE=2 SV=1	1.031	0.04	0.0581703	491.6	476.7	4.73	3.67	17	1	20	473.5	444.7	423.3	426.1	470.4	412.4	453.1	341.1	446.1	406.5	480.3	238.7	467	334.5	482.2	384.4
FALSE	87.862	High	0	Master Protein	Q9JKF1		Ras GTPase-activating-like protein IQGAP1 OS=Mus musculus OX=10090 GN=Iqgap1 PE=1 SV=2	1.057	0.08	0.0583324	835	790	6.79	3.66	20	1	37	742.3	643.4	744.5	699.3	820.6	713.7	889.6	594.2	717.3	698.3	814.1	421	742.7	534.6	846.4	636.9
FALSE	11.888	High	0	Master Protein	Q00519		Xanthine dehydrogenase/oxidase OS=Mus musculus OX=10090 GN=Xdh PE=1 SV=5	0.906	-0.14	0.0587288	43.9	48.4	7.54	8.89	3	1	8	39	42.5	36.6	37.6	40.6	42	38.5	33.1	43.3	48.8	42.5	28.2	43	34.8	49.2	39.2
FALSE	2.15	Medium	0.017	Master Protein	Q8BH73		Glutaminyl-peptide cyclotransferase-like protein OS=Mus musculus OX=10090 GN=Qpctl PE=1 SV=1	0.795	-0.33	0.0586281	29.5	37.1	25.83	11.53	1	1	1	23	15.5	23.1	22.7	38	29.2	40.4	23.2	35	31.3	41.8	22.6	39.7	22.2	37.2	25.8
FALSE	6.596	High	0.001	Master Protein	Q9WVC3		Caveolin-2 OS=Mus musculus OX=10090 GN=Cav2 PE=1 SV=1	0.808	-0.31	0.0579934	14.1	17.5	20.99	10.34	1	1	1	11.4	8.8	12.9	9.8	16	11.6	13.7	15	17.6	16.6	13.7	9.1	16.8	10.2	15.5	15
FALSE	34.078	High	0	Master Protein	Q9CYK1		Tryptophan--tRNA ligase, mitochondrial OS=Mus musculus OX=10090 GN=Wars2 PE=1 SV=2	0.966	-0.05	0.0586741	407.7	422.1	4.51	3.29	8	1	14	350.4	338.5	352.7	320.8	397.9	377.9	397.4	303.6	410.7	374.7	419.3	218.4	421.9	298.4	424.5	336.2
FALSE	5.982	High	0.001	Master Protein	Q8CIA9		Hippocampus abundant transcript-like protein 1 OS=Mus musculus OX=10090 GN=Mfsd14b PE=2 SV=3	1.113	0.16	0.0586138	28.9	26	12.33	12.18	1	1	1	22.2	27.5	28.6	26.5	25.8	21.4	25.6	22.4	26.2	21	21.5	16.3	25.1	14.9	26.3	21.2
FALSE	27.698	High	0	Master Protein	E9QKK8		Phospholipid-transporting ATPase OS=Mus musculus OX=10090 GN=Atp11c PE=1 SV=1	1.035	0.05	0.0582479	139.6	134.9	5.65	3.85	8	1	9	123.4	128.6	130.1	116.1	141.6	117.9	126.2	96	120.2	125.1	133.5	67.5	130.8	85.9	137.2	116.9
FALSE	51.273	High	0	Master Protein	Q9D880		Mitochondrial import inner membrane translocase subunit TIM50 OS=Mus musculus OX=10090 GN=Timm50 PE=1 SV=1	1.017	0.02	0.0584505	1722.1	1693.6	1.41	2.33	14	1	28	1539.9	1465	1482.3	1382.6	1674.6	1502.2	1610.4	1267	1568.6	1523.7	1721.5	847.8	1662.4	1090	1702.9	1408.1
FALSE	41.059	High	0	Master Protein	Q8C7K6		Prenylcysteine oxidase-like OS=Mus musculus OX=10090 GN=Pcyox1l PE=1 SV=1	1.067	0.09	0.0585455	381.1	357.2	4.96	4.71	5	1	14	368.7	326.5	328	310.6	367.7	296.2	341.9	295.3	316.8	348	377.3	186.7	333.1	236.2	357	311.1
FALSE	100.097	High	0	Master Protein	Q9WVK8		Cholesterol 24-hydroxylase OS=Mus musculus OX=10090 GN=Cyp46a1 PE=1 SV=1	0.966	-0.05	0.0579723	2707.3	2801.4	1.67	2.4	21	1	47	2442.3	2260.9	2298.3	2300.1	2736.2	2297.8	2532.1	2006.9	2559.7	2461	2683	1499.3	2677.4	1875.7	2813.4	2326.3
FALSE	156.018	High	0	Master Protein	Q60668		Heterogeneous nuclear ribonucleoprotein D0 OS=Mus musculus OX=10090 GN=Hnrnpd PE=1 SV=2	1.021	0.03	0.0581034	3952.5	3871.4	1.58	2.78	4	1	90	3530.5	3410.6	3444.3	3329.5	3834.9	3344	3661.2	2934.2	3554.1	3349.2	3866.8	2095.3	3849.5	2567	3845.5	3220.4
FALSE	1.553	Medium	0.049	Master Protein	Q8CCA9		Uncharacterized protein (Fragment) OS=Mus musculus OX=10090 GN=Hottip PE=2 SV=1	0.841	-0.25	0.0579557	44.4	52.8	23.74	9.75	1	1	1	35.6	28	30.7	29.3	53	46.7	46.6	45.6	55.4	48.6	50.6	33.1	45.9	38.6	51.9	41.2
FALSE	103.064	High	0	Master Protein	Q5U458		DnaJ homolog subfamily C member 11 OS=Mus musculus OX=10090 GN=Dnajc11 PE=1 SV=2	0.932	-0.1	0.0588566	3445.5	3695.6	5.71	1.12	24	1	70	3065.7	2765.8	2857	2830	3390.9	3180.7	3543.9	2742.2	3435.6	3348.8	3705.2	1927.2	3558.2	2387	3709.1	3001.4
FALSE	45.077	High	0	Master Protein	P97384		Annexin A11 OS=Mus musculus OX=10090 GN=Anxa11 PE=1 SV=2	1.017	0.02	0.0589845	494.9	486.8	3.88	4.69	10	1	35	445.9	433.4	414.9	397.5	493.1	400.4	495	367.3	463.4	442	484.9	248.6	472.1	323.7	440.8	360.9
FALSE	67.771	High	0	Master Protein	Q8BPP6		Uncharacterized protein OS=Mus musculus OX=10090 GN=Cntnap4 PE=2 SV=1	1.031	0.04	0.0594129	543.3	526.9	4.87	3.62	15	1	22	484.9	500.1	513.6	445.6	535.5	452.3	519	397.1	490.2	455.1	541.6	269.9	507.6	368.2	525	458.6
FALSE	54.411	High	0	Master Protein	Q8VDN4		Coiled-coil domain-containing protein 92 OS=Mus musculus OX=10090 GN=Ccdc92 PE=1 SV=1	1.053	0.07	0.0597097	592.5	562.8	3.73	2.69	11	1	20	548.8	483.6	504.2	488.6	599.3	466.2	532.5	444.8	550.7	525.4	548.3	295.1	564.7	367.7	560.6	454.9
FALSE	249.005	High	0	Master Protein	B7ZN02		Uncharacterized protein OS=Mus musculus OX=10090 GN=Jcad PE=1 SV=1	1.036	0.05	0.0597979	2592.7	2501.8	5.04	3.45	51	1	111	2332.2	2283.9	2399.3	2294.1	2413.4	2129.4	2369.5	1927.4	2272.3	2156.7	2493.3	1354.2	2406.6	1684	2484.6	2172.8
FALSE	108.616	High	0	Master Protein	Q8QZS1		3-hydroxyisobutyryl-CoA hydrolase, mitochondrial OS=Mus musculus OX=10090 GN=Hibch PE=1 SV=1	0.978	-0.03	0.0596742	1759.1	1798.3	2.4	1.9	16	1	46	1573.6	1498.7	1542.4	1505.5	1767.3	1463.1	1603.7	1292.3	1673.2	1602.4	1786.3	960.4	1796.6	1197.3	1808	1472.7
FALSE	3.516	High	0.004	Master Protein	B7ZNF1		Cuedc1 protein OS=Mus musculus OX=10090 GN=Cuedc1 PE=2 SV=1	1.172	0.23	0.059268	22.3	19.1	13.12	9.8	1	1	2	16.4	15.9	21.5	17.8	23.3	19.7	16.8	17.5	18	14.4	21.6	10.9	18.3	13.1	17	15.3
FALSE	236.276	High	0	Master Protein	E9Q7G0		Nuclear mitotic apparatus protein 1 OS=Mus musculus OX=10090 GN=Numa1 PE=1 SV=1	1.026	0.04	0.0597152	2586.7	2522	2.31	1.54	41	1	99	2290.3	2235.5	2198.8	2175.2	2550.2	2203.7	2428.5	1821.4	2402.6	2286.2	2513.8	1304	2491.8	1646.4	2563.8	2049.6
FALSE	187.289	High	0	Master Protein	Q5FB19		Heterogeneous nuclear ribonucleoprotein A3 OS=Mus musculus OX=10090 GN=Hnrnpa3 PE=2 SV=1	1.037	0.05	0.0593879	11427.3	11022.4	3.63	1.95	7	1	199	10003.1	10184.6	9724.8	9608.3	11279.2	9788.6	10394.8	7880.9	10438.3	9939.1	11186.6	5684.9	10875	7106.1	11180.9	8869.7
FALSE	24.741	High	0	Master Protein	Q05909		Receptor-type tyrosine-protein phosphatase gamma OS=Mus musculus OX=10090 GN=Ptprg PE=1 SV=1	1.099	0.14	0.0596029	145	131.9	11.49	6.08	5	1	11	135.5	135.7	146.2	113	140.4	111.1	137	87.8	118	117.8	137.1	70.4	128.3	77.2	141.7	104
FALSE	105.556	High	0	Master Protein	Q7TT37		Elongator complex protein 1 OS=Mus musculus OX=10090 GN=Elp1 PE=1 SV=2	0.989	-0.02	0.0594022	1065.5	1077.2	1.47	2.82	23	1	39	958.4	879.8	913.5	874.3	1049.7	898.5	1016	793.5	1012.5	970	1127.8	597.6	1017	717.3	1095.9	877.8
FALSE	65.523	High	0	Master Protein	Q3UJ02		HBS1-like protein OS=Mus musculus OX=10090 GN=Hbs1l PE=2 SV=1	0.948	-0.08	0.0597863	1288.9	1359.6	7.52	1.78	13	1	26	1161.7	946.1	1003.6	1015.5	1271.5	1163.8	1290.5	1008.4	1280.7	1232.5	1349	723.5	1251.4	909.1	1345.8	1122.6
FALSE	218.233	High	0	Master Protein	F7BJK1		Protocadherin 1 (Fragment) OS=Mus musculus OX=10090 GN=Pcdh1 PE=1 SV=1	1.021	0.03	0.0597681	4774.7	4677.9	1.96	3.08	26	1	170	4313.7	4009.7	4165.2	4000.5	4625.8	4051.3	4446.2	3686	4286.5	4218.7	4587.1	2566.6	4302.5	3111.2	4755.1	3961.8
FALSE	373.489	High	0	Master Protein	Q99P72		Reticulon-4 OS=Mus musculus OX=10090 GN=Rtn4 PE=1 SV=2	1.03	0.04	0.0596948	8567.2	8320.3	7.46	3.05	49	1	236	8338.3	8447	8051.4	7163.1	8225.3	7199.1	7661.3	6031.5	8029.1	7731.8	8546	4160.8	8053.2	5264.2	8251	6691.5
FALSE	32.347	High	0	Master Protein	Q99KV2		Acid beta-galactosidase (Fragment) OS=Mus musculus OX=10090 GN=Glb1 PE=2 SV=1	0.88	-0.18	0.0594551	134.9	153.2	10.86	4.32	9	1	11	119.6	119.8	114.8	108.1	129.9	141.5	157.1	99.9	152.8	150.8	153.4	77.6	146.7	100.5	156.2	120.7
FALSE	72.343	High	0	Master Protein	E9PUQ8		Diacylglycerol kinase delta OS=Mus musculus OX=10090 GN=Dgkd PE=1 SV=1	0.961	-0.06	0.0598927	451.8	470	4.88	4.88	13	1	27	405	347.9	374	382.7	421.7	393.3	424	354.7	415.9	417.5	482	265.5	449.3	295.3	493.3	388.1
FALSE	111.204	High	0	Master Protein	Q9CPW4		Actin-related protein 2/3 complex subunit 5 OS=Mus musculus OX=10090 GN=Arpc5 PE=1 SV=3	1.042	0.06	0.0600069	2342.1	2248.6	3.14	3.29	11	1	51	2097.4	2014.5	2007.6	1917.1	2415.6	2045.5	2071	1673.2	2125.8	2031.1	2179	1273.2	2152.5	1481.5	2277	1854.6
FALSE	5.714	High	0.001	Master Protein	Q8CFE2		Histone PARylation factor 1 OS=Mus musculus OX=10090 GN=Hpf1 PE=1 SV=1	0.91	-0.14	0.0600225	50.5	55.5	12.83	8.74	2	1	2	36.6	40.4	45.3	48.4	52.4	41	54.3	33.1	58.1	54.3	54.9	33.5	50.7	34	56	42
FALSE	38.255	High	0	Master Protein	B1AY10		Transcriptional repressor NF-X1 OS=Mus musculus OX=10090 GN=Nfx1 PE=1 SV=1	0.952	-0.07	0.0601972	269.3	282.8	3.13	4.04	10	1	13	236	222	231.7	214.9	262.6	242.7	256.5	204.3	269	242.3	294.6	152.8	271.7	187.4	272.1	216.8
FALSE	18.489	High	0	Master Protein	D3Z2K2		28S ribosomal protein S14, mitochondrial OS=Mus musculus OX=10090 GN=Mrps14 PE=1 SV=1	0.933	-0.1	0.0601964	234.1	250.9	9.15	6.56	3	1	10	212.2	157.2	182.8	181.5	229.7	205	227.1	185.7	229.4	224.2	215	137.1	245	158.3	254.1	219.8
FALSE	6.654	High	0.001	Master Protein	G3UW39		Cytidine and dCMP deaminase domain-containing protein 1 OS=Mus musculus OX=10090 GN=Cdadc1 PE=1 SV=1	0.875	-0.19	0.0601892	21.3	24.4	8.66	15.85	2	1	2	18.1	18.5	14.9	17.6	20.1	19.2	21.9	15.7	18.2	25	19.4	14.5	28.2	15.2	25.9	18.6
FALSE	44.3	High	0	Master Protein	Q9D3A9		Protein tweety homolog 1 OS=Mus musculus OX=10090 GN=Ttyh1 PE=1 SV=1	0.973	-0.04	0.0603454	1479.3	1520.3	4.03	4.16	10	1	32	1229.6	1301.1	1277.3	1244.7	1451.7	1266	1304.5	1070.6	1471.9	1348.6	1454.5	795.7	1513.1	1087.9	1453.7	1247.6
FALSE	79.709	High	0	Master Protein	P50544		Very long-chain specific acyl-CoA dehydrogenase, mitochondrial OS=Mus musculus OX=10090 GN=Acadvl PE=1 SV=3	1.103	0.14	0.0604326	1451.3	1315.4	12.38	2.09	16	1	35	1381.9	1406	1469.2	1251.7	1360.4	1115.7	1220.2	900.3	1265.9	1168.8	1325.3	655.8	1282.2	871.9	1315.8	1080.6
FALSE	26.811	High	0	Master Protein	Q3UCV8		Ubiquitin thioesterase otulin OS=Mus musculus OX=10090 GN=Otulin PE=1 SV=1	0.957	-0.06	0.0617048	250.2	261.4	6.5	3.23	8	1	11	204.2	208.6	211.1	208	270.5	228.4	244.4	174.8	261.5	232.5	269	135.5	267.5	174.1	260.2	212.8
FALSE	5.564	High	0.001	Master Protein	P56501		Mitochondrial uncoupling protein 3 OS=Mus musculus OX=10090 GN=Ucp3 PE=1 SV=1	0.926	-0.11	0.0610815	45.9	49.6	8.35	7.13	2	1	3	43.9	38.3	41.7	38.3	38.4	40.8	40.6	29.6	50.8	43.2	42.4	26.6	47.4	33	50.1	37.5
FALSE	57.652	High	0	Master Protein	P62073		Mitochondrial import inner membrane translocase subunit Tim10 OS=Mus musculus OX=10090 GN=Timm10 PE=1 SV=1	1.03	0.04	0.0612145	1993.8	1936	2.34	1.75	10	1	82	1856.1	1644.8	1641.4	1602.7	1991.5	1704.7	1889.2	1473	1809.9	1771.3	1924.5	998.7	1930.1	1285.4	1981.2	1589.9
FALSE	56.993	High	0	Master Protein	Q9CY64		Biliverdin reductase A OS=Mus musculus OX=10090 GN=Blvra PE=1 SV=1	0.98	-0.03	0.0610155	1218.7	1243.2	2.01	1.81	13	1	34	1123.8	1029.4	1051	1034.7	1169.3	1043.6	1107.7	889	1189.9	1136.3	1225.3	668	1161.4	829.5	1225.7	1015.9
FALSE	192.477	High	0	Master Protein	Q8BFZ3		Beta-actin-like protein 2 OS=Mus musculus OX=10090 GN=Actbl2 PE=1 SV=1	0.851	-0.23	0.0616175	126.2	148.3	23.85	3.14	1	1	593	98.8	60.3	81.3	93	146.3	120.3	134.9	110.5	135.8	126.4	148.7	77.3	132.5	98.5	148.5	123.1
FALSE	24.638	High	0	Master Protein	A0A2I3BRD1		TBC1 domain family member 23 OS=Mus musculus OX=10090 GN=Tbc1d23 PE=1 SV=1	0.975	-0.04	0.0612423	194.5	199.5	5.22	4.11	6	1	8	172.1	147.9	173.1	151.7	194.3	176.2	181.2	143.6	188	179.4	208.3	111.5	186.6	142	193.1	164.4
FALSE	84.787	High	0	Master Protein	P11531		Dystrophin OS=Mus musculus OX=10090 GN=Dmd PE=1 SV=3	1.036	0.05	0.0607311	773.1	746.4	2.82	3	4	1	61	702.1	681.1	638	635	734	661.4	697	587.1	682.8	708.6	731.2	385.6	739.6	500.5	760	594.9
FALSE	208.746	High	0	Master Protein	A7E1Z5		Anion exchange protein OS=Mus musculus OX=10090 GN=Slc4a4 PE=1 SV=1	0.952	-0.07	0.0609581	4966.7	5214.5	5.24	2.09	4	1	118	4934.3	4266.8	4001.8	4211.2	5242.3	4103.2	4552	3615.2	4954.4	4949.6	5104.8	2705.5	4968.8	3495.7	5180.9	4341.1
FALSE	15.779	High	0	Master Protein	F8VQ39		Ankyrin repeat and death domain-containing 1A OS=Mus musculus OX=10090 GN=Ankdd1a PE=4 SV=1	0.924	-0.11	0.0611461	451.1	488	7.19	7.16	4	1	8	396.7	406.3	376.1	378.1	512.7	402.5	411.6	305.5	530.3	462.1	485.3	256	462.8	333.8	463.3	364.3
FALSE	5.071	High	0.001	Master Protein	Q6PDR1		Lipase OS=Mus musculus OX=10090 GN=Lipa PE=2 SV=1	1.195	0.26	0.0614743	18.3	15.3	15.17	13.35	2	1	2	18.9	15.3	14.7	12.6	18.3	11.2	18.2	15.6	17.7	15.3	16.7	7.1	13.7	9.2	16.5	10.6
FALSE	2.972	High	0.007	Master Protein	B9EIX0		5'-(N(7)-methylguanosine 5'-triphospho)-[mRNA] hydrolase OS=Mus musculus OX=10090 GN=Dcp1b PE=1 SV=1	0.649	-0.62	0.0616094	20.8	32.1	32.79	26.42	1	1	1	16.9	19.9	18.8	15	22.1	34.8	18.4	13.2	23.6	34.9	38.4	18.8	19.1	13	35.7	23.8
FALSE	27.683	High	0	Master Protein	Q8CB44		GRAM domain-containing protein 4 OS=Mus musculus OX=10090 GN=Gramd4 PE=1 SV=1	0.926	-0.11	0.0605714	459.5	496.3	10.74	1.72	9	1	13	385.9	318.5	361.3	360.9	472.8	426.4	471.6	379.9	469.6	437.5	504.4	257.6	475.4	325.5	506.6	417.9
FALSE	3.409	High	0.005	Master Protein	Q3UHC2		Leucine-rich repeat serine/threonine-protein kinase 1 OS=Mus musculus OX=10090 GN=Lrrk1 PE=1 SV=1	0.782	-0.36	0.0614306	27.6	35.3	34.24	15.37	1	1	3	22.7	11.8	14.1	19.2	31.5	25.8	33.8	30.2	30.6	32.3	30.5	18.2	25.8	28.3	38.6	34
FALSE	690.179	High	0	Master Protein	Q9CWF2		Tubulin beta-2B chain OS=Mus musculus OX=10090 GN=Tubb2b PE=1 SV=1	1.135	0.18	0.0612083	1107.5	975.5	14.4	6.46	2	1	1529	1224.6	828.7	946.8	922.3	858.4	785.2	1028.1	882.2	857.6	896.4	1000.7	475.7	809.8	659.7	960.4	843.6
FALSE	48.43	High	0	Master Protein	Q9DBE8		Alpha-1,3/1,6-mannosyltransferase ALG2 OS=Mus musculus OX=10090 GN=Alg2 PE=1 SV=2	0.98	-0.03	0.0610911	1019.2	1039.8	2.71	1.79	10	1	22	928.2	905.6	893.9	816	1024.4	863.8	941.5	732.6	984.4	937.9	1034	540.5	1044.6	702	1034.7	867.4
FALSE	11.218	High	0	Master Protein	Q3TN05		Uncharacterized protein OS=Mus musculus OX=10090 GN=Slc7a11 PE=2 SV=1	1.092	0.13	0.0609085	145.8	133.5	8.72	5.38	3	1	5	131.9	137.6	123.1	132.3	145.6	124.6	128.9	90.2	123.4	118.2	135.2	66.7	127.7	100.4	134	112.7
FALSE	47.871	High	0	Master Protein	Q5BLJ7		40S ribosomal protein S13 OS=Mus musculus OX=10090 GN=Rps13 PE=1 SV=1	1.043	0.06	0.0615302	3308.7	3172.5	3.49	3.62	10	1	74	3176.6	2742.2	2826.7	2794.5	3085.2	2826.6	3077.7	2372.1	2997.8	2933.1	3082.8	1596.5	3234.4	2101.5	3078.3	2728.4
FALSE	64.882	High	0	Master Protein	Q3UL43		Uncharacterized protein OS=Mus musculus OX=10090 GN=Nup155 PE=2 SV=1	0.962	-0.06	0.0607253	557.4	579.2	2.26	3.17	15	1	22	507.9	469.6	464.1	460.6	536.6	470.9	542.7	417.4	545.4	493.5	580.2	303.4	531.2	393.1	597.6	465.3
FALSE	3.378	High	0.005	Master Protein	Q69ZB3		Testis-specific Y-encoded-like protein 5 OS=Mus musculus OX=10090 GN=Tspyl5 PE=2 SV=2	0.922	-0.12	0.0614299	86.5	93.8	14.45	10.45	1	1	1	77.2	62	53.9	66.8	86.1	74.9	82.8	77.2	90.4	88.4	86.2	57.4	78.6	60.9	90.6	89.4
FALSE	2.244	Medium	0.015	Master Protein	Q8BXC0		Prostacyclin synthase OS=Mus musculus OX=10090 GN=Ptgis PE=1 SV=1	1.256	0.33	0.0618064	28	22.3	53.64	11.82	1	1	1	23.5	22.5	24.8	22.3	24.1	26.1	73.2	21.4	21.5	17.7	21.8	14	25.2	14.5	26.2	17.3
FALSE	11.665	High	0	Master Protein	Q3TQH7		Uncharacterized protein OS=Mus musculus OX=10090 GN=Prune2 PE=2 SV=1	1.105	0.14	0.0619634	112.8	102.1	5.73	7.72	2	1	4	108.8	91.2	98.3	94.3	112.8	86.8	96.3	82.1	97.3	89	108.5	58.9	97.1	64.5	116	76.4
FALSE	22.833	High	0	Master Protein	Q9D753		Exosome complex component RRP43 OS=Mus musculus OX=10090 GN=Exosc8 PE=1 SV=1	1.09	0.12	0.0620367	42.5	38.9	12.41	11.58	7	1	7	34.7	44.6	41.3	39.7	41	31.9	37.7	31.9	35.3	32.7	41.7	16.9	40.1	30.4	40.6	28.2
FALSE	60.619	High	0	Master Protein	E9Q4S7		Protein-tyrosine-phosphatase OS=Mus musculus OX=10090 GN=Ptprj PE=1 SV=2	1.062	0.09	0.0621707	689.5	649.2	11.11	3.1	15	1	25	655.5	720.3	679.2	589.6	638	537.7	616.8	480.5	592.4	600	679.9	330.9	636.7	430.9	622.4	533.4
FALSE	2.887	High	0.008	Master Protein	Q3UR78		Neuropeptide-like protein C4orf48 homolog OS=Mus musculus OX=10090 GN=Gm1673 PE=2 SV=2	1.13	0.18	0.0622004	102.6	90.8	11.73	8.43	1	1	3	97.7	86.5	105.1	93.8	85.5	76.1	91.9	76.2	82.8	75.7	86.2	48.7	102.9	58.6	99	79.1
FALSE	62.781	High	0	Master Protein	Q8K4Z3		NAD(P)H-hydrate epimerase OS=Mus musculus OX=10090 GN=Naxe PE=1 SV=1	1.078	0.11	0.0622759	737.5	684.3	10.18	3.01	7	1	31	687.8	719.4	700.9	654	644.8	570.6	665.2	495.4	642.8	636	696.8	364.9	647.1	424.2	687.7	552.3
FALSE	52.652	High	0	Master Protein	Q8BVG4		Dipeptidyl peptidase 9 OS=Mus musculus OX=10090 GN=Dpp9 PE=1 SV=2	1.078	0.11	0.0629903	876.5	813.4	8.14	2.87	12	1	20	824.2	789.7	835.7	764.4	828.8	680	756.8	589.7	766.8	763.7	789.8	416.2	781.7	546.4	804.5	706.7
FALSE	4.988	High	0.001	Master Protein	F6R860		WD repeat, SAM and U-box domain-containing protein 1 (Fragment) OS=Mus musculus OX=10090 GN=Wdsub1 PE=1 SV=1	1.103	0.14	0.0631261	61.1	55.4	10.42	7.07	2	1	2	60.7	56.3	53.1	49.2	56.4	43.8	48	47.9	48.5	52.6	54.8	29.2	55.8	37.7	54.7	38.5
FALSE	56.172	High	0	Master Protein	Q3UXI9		DZF domain-containing protein OS=Mus musculus OX=10090 GN=Ilf2 PE=2 SV=1	0.907	-0.14	0.0626645	584.6	644.8	10.37	4.34	12	1	30	510.9	420.4	455.7	480.7	574.7	565.3	618.3	477.7	607.1	551.7	620.8	357.5	583.1	445.2	652.7	531.5
FALSE	151.364	High	0	Master Protein	Q60675		Laminin subunit alpha-2 OS=Mus musculus OX=10090 GN=Lama2 PE=1 SV=2	1.029	0.04	0.063076	1260	1224.9	2.28	3.3	41	1	50	1148.2	1033.6	1109	1060.8	1203.6	1078.5	1152.4	929.9	1158.9	1046	1276.4	638.4	1131.4	823.8	1261.2	996.1
FALSE	17.259	High	0	Master Protein	P36895		Bone morphogenetic protein receptor type-1A OS=Mus musculus OX=10090 GN=Bmpr1a PE=1 SV=1	0.852	-0.23	0.0624543	54.9	64.4	18.98	8.54	2	1	5	45.3	38.6	39.6	40.1	65	62.9	55.9	49.5	66.8	56	61.3	32.2	57.1	49.9	67.1	57
FALSE	1.567	Medium	0.048	Master Protein	Q9CTT3		Uncharacterized protein (Fragment) OS=Mus musculus OX=10090 GN=Lmod1 PE=2 SV=1	1.193	0.25	0.0630054	27	22.6	11.32	23.17	1	1	1	21.6	28.3	24.1	25.2	25.3	22	27.1	18.9	26.3	23.3	21.2	17.6	17.9	16	18.8	15
FALSE	107.483	High	0	Master Protein	Q3TFH8		Phosphoacetylglucosamine mutase OS=Mus musculus OX=10090 GN=Pgm3 PE=2 SV=1	1.042	0.06	0.0625084	1284.4	1232.6	3.95	4.82	22	1	53	1205.7	1170	1076.1	1065.1	1312.9	1088.1	1135.3	940	1132.5	1182.6	1154.9	694	1146.9	803	1254.6	1045.1
FALSE	190.671	High	0	Master Protein	Q6GT24		Peroxiredoxin-6 OS=Mus musculus OX=10090 GN=Prdx6 PE=1 SV=1	0.939	-0.09	0.063137	5479.1	5834	5.42	3.96	19	1	131	4798.3	5009.8	4606.2	4572.6	5942.7	4892.4	4902.1	3914.2	5598.2	5024.5	5611.8	3226.6	5564.7	4048.4	5870.9	4620.9
FALSE	33.259	High	0	Master Protein	Q8BTV2		Cleavage and polyadenylation specificity factor subunit 7 OS=Mus musculus OX=10090 GN=Cpsf7 PE=1 SV=2	1.039	0.06	0.0628884	663.2	638.3	4.08	2.38	8	1	11	583.1	588.8	570.5	540.8	670.3	586.7	608.6	451.9	606.2	555.7	654.9	329.3	636.7	420.7	643	520.7
FALSE	7.096	High	0	Master Protein	Q3URU9		Retinal rod rhodopsin-sensitive cGMP 3',5'-cyclic phosphodiesterase subunit delta OS=Mus musculus OX=10090 GN=Pde6d PE=2 SV=1	0.9	-0.15	0.0626504	20.9	23.2	13.86	11.83	1	1	1	17.4	14.8	15.5	14.7	23.4	19.6	22.7	16.7	21	22.3	23.1	12.5	19	19.6	23.3	18.6
FALSE	31.135	High	0	Master Protein	O55060		Thiopurine S-methyltransferase OS=Mus musculus OX=10090 GN=Tpmt PE=1 SV=1	0.941	-0.09	0.062838	171.3	182.1	9.16	6.22	6	1	9	139.3	134	127.1	134.1	177.1	155.1	167.5	141.8	182.8	158.7	199.8	97.8	162.3	128	172.8	145.6
FALSE	66.098	High	0	Master Protein	Q9CRY7		Lysophospholipase D GDPD1 OS=Mus musculus OX=10090 GN=Gdpd1 PE=1 SV=1	1.039	0.05	0.0629817	1235.9	1189.8	6.63	3.17	12	1	33	1188.3	1147.4	1162.9	1058	1167	1012.6	1095.2	866.8	1127.8	1071.8	1196	607.9	1166.8	828.2	1121.9	962.9
FALSE	8.393	High	0	Master Protein	Q8C0D9		Centrosomal protein of 68 kDa OS=Mus musculus OX=10090 GN=Cep68 PE=1 SV=2	0.949	-0.08	0.06294	56.9	60	6.96	8.61	3	1	5	46.9	46.1	53.9	46.2	56.7	44.2	55.6	43.2	59.6	50.9	60.1	37.7	61.9	39.6	56.5	47.5
FALSE	115.11	High	0	Master Protein	O35250		Exocyst complex component 7 OS=Mus musculus OX=10090 GN=Exoc7 PE=1 SV=2	0.976	-0.04	0.062851	1996.8	2046.5	3.28	0.76	24	1	54	1763.9	1581.7	1684.8	1637.2	1993	1752.6	1934.6	1480.6	1908.5	1838.1	2030.1	1077.3	1969.2	1355.6	2048.6	1699.6
FALSE	92.591	High	0	Master Protein	P49615		Cyclin-dependent-like kinase 5 OS=Mus musculus OX=10090 GN=Cdk5 PE=1 SV=1	0.977	-0.03	0.0625823	2937.3	3007	3.74	1.65	14	1	99	2543.6	2313.1	2484.3	2436.6	2835.1	2592.1	2784.9	2250.5	2922.9	2724.3	2959.7	1572.2	2883.6	2037.8	2961.1	2445.1
FALSE	326.439	High	0	Master Protein	B2MWM9		Calreticulin OS=Mus musculus OX=10090 GN=Calr PE=1 SV=1	0.962	-0.06	0.0632184	9562	9943.9	4.18	2.59	27	1	203	8208.7	7883.7	8122.1	8239.5	10060.2	8611.7	8933.3	7021.8	9513.3	8808	9840.7	5242.5	10075.6	6802.6	9845.6	8063.8
FALSE	117.713	High	0	Master Protein	D3Z6G3		Microtubule-associated protein RP/EB family member 3 OS=Mus musculus OX=10090 GN=Mapre3 PE=1 SV=1	1.066	0.09	0.0632888	160.5	150.5	5.66	8.93	2	1	112	137.6	129.5	135.4	133.5	141	143.9	156.3	123.4	145.8	124.4	158.7	63.6	136.9	97.6	161.9	126.6
FALSE	123.82	High	0	Master Protein	O55234		Proteasome subunit beta type-5 OS=Mus musculus OX=10090 GN=Psmb5 PE=1 SV=3	1.01	0.01	0.0633482	2773.5	2745.1	4.76	1.43	18	1	84	2702.4	2610.2	2530.2	2264.5	2719.6	2375.7	2545.8	2037.6	2547.1	2530	2742.4	1411.2	2690.2	1806.9	2744.4	2272.2
FALSE	27.317	High	0	Master Protein	Q7M753		Pantothenate kinase 2, mitochondrial OS=Mus musculus OX=10090 GN=Pank2 PE=1 SV=1	1.124	0.17	0.063578	327.8	291.5	11.75	6.29	7	1	9	330.7	301.2	309.4	291.4	279.6	234.1	279.2	224.2	272.9	281.4	320.5	136.7	290.2	187.2	294	233.5
FALSE	53.221	High	0	Master Protein	O08663		Methionine aminopeptidase 2 OS=Mus musculus OX=10090 GN=Metap2 PE=1 SV=1	0.904	-0.15	0.0636149	738.4	816.7	13.15	2.64	13	1	27	625.3	495.3	559.3	590	747	705	801.1	622.2	808.1	756.1	814.8	416.4	770.6	525.4	817.5	684
FALSE	34.977	High	0	Master Protein	G3XA50		Leucine-rich repeat-containing 10B OS=Mus musculus OX=10090 GN=Lrrc10b PE=4 SV=1	0.952	-0.07	0.0638619	225.9	237.4	6.08	5.46	7	1	12	181.2	180.7	186.4	185.7	235.9	204.3	218.6	167.1	221.4	223.9	234.7	112.3	243.6	159	228.9	207.7
FALSE	34.971	High	0	Master Protein	Q2TBE6		Phosphatidylinositol 4-kinase type 2-alpha OS=Mus musculus OX=10090 GN=Pi4k2a PE=1 SV=1	0.958	-0.06	0.0638307	518.7	541.4	7.24	3.01	8	1	14	470.6	375.2	420.7	422.7	528.5	441.8	486.4	424.5	507.4	476.3	531.2	289.2	533.2	383.4	539.7	446.7
FALSE	158.105	High	0	Master Protein	Q4FJQ6		Serpinb6a protein OS=Mus musculus OX=10090 GN=Serpinb6a PE=1 SV=1	0.982	-0.03	0.063965	2574.3	2621.4	1.24	1.39	19	1	73	2337.6	2215.3	2251.5	2118.2	2524.3	2198.1	2378.4	1877.5	2500	2387.4	2650.3	1359.4	2475.6	1755.6	2603.7	2101.8
FALSE	7.769	High	0	Master Protein	O89013		Leptin receptor gene-related protein OS=Mus musculus OX=10090 GN=Leprot PE=1 SV=1	0.84	-0.25	0.0638998	12	14.3	24.18	13.85	3	1	3	13.1	6.8	10.6	11.1	8	9.8	15	8	13.8	16.5	13.9	6.8	15.3	8	12.7	12
FALSE	55.777	High	0	Master Protein	Q3TWW8		Serine/arginine-rich splicing factor 6 OS=Mus musculus OX=10090 GN=Srsf6 PE=1 SV=1	1.04	0.06	0.0639589	838.6	806.6	3.96	2.28	10	1	26	773.5	732.4	752.5	708.6	801.7	695.7	764.9	580.1	748.6	715	803	431	762.9	536.5	844.1	672.5
FALSE	104.972	High	0	Master Protein	O55091		Protein IMPACT OS=Mus musculus OX=10090 GN=Impact PE=1 SV=2	1.018	0.03	0.0637704	1477.7	1451.2	2.81	2.87	18	1	81	1322.4	1254.4	1344.6	1197.4	1448.6	1269.8	1338.3	1109.1	1367.3	1263.2	1460.4	729.7	1395.6	987.6	1497.7	1149.7
FALSE	13.089	High	0	Master Protein	Q8BHT6		Beta-1,3-glucosyltransferase OS=Mus musculus OX=10090 GN=B3glct PE=1 SV=3	0.933	-0.1	0.0641245	95.9	102.8	6.89	4.74	4	1	4	84.7	81.7	77.4	81.1	93.8	96.2	94.4	70	94.8	100.7	96.5	53	105.7	67.7	104.3	85
FALSE	15.535	High	0	Master Protein	Q9ER39		Torsin-1A OS=Mus musculus OX=10090 GN=Tor1a PE=1 SV=1	0.899	-0.15	0.0642139	86.4	96.1	17.16	6.37	2	1	4	70	52.7	57.1	68.3	88.3	87.1	87.5	72.5	84.7	89.4	97	56.1	86.5	63	99.4	73.9
FALSE	37.394	High	0	Master Protein	Q4FZH2		Ribosomal protein L26 OS=Mus musculus OX=10090 GN=Rpl26 PE=1 SV=1	1.104	0.14	0.0642323	1535.5	1390.9	10.68	5.06	10	1	24	1455	1530.4	1487.3	1363.9	1383.5	1252.2	1288.3	1037.7	1305.2	1248.9	1354.2	786.2	1310	1026.4	1399.3	1209.7
FALSE	12.793	High	0	Master Protein	Q3TBM4		Nucleolar protein 6 (Fragment) OS=Mus musculus OX=10090 GN=Nol6 PE=2 SV=1	0.93	-0.1	0.0644913	323.2	347.4	6.35	4.74	5	1	7	281	248.7	274.3	261.5	320.5	277.6	306.1	270.9	300.2	299.2	351.7	183.8	311.3	242.4	349.9	283.6
FALSE	31.78	High	0	Master Protein	A0A2R8VK79		RNA binding protein fox-1 homolog 1 OS=Mus musculus OX=10090 GN=Rbfox1 PE=1 SV=1	1.28	0.36	0.064462	206.3	161.2	36.39	5.81	2	1	16	243.2	298.6	266.7	211.3	137.1	134.9	154	113.7	134.2	144.3	158.1	89	156.4	108.3	172.7	129.4
FALSE	27.247	High	0	Master Protein	Q3V141		Polynucleotide adenylyltransferase (Fragment) OS=Mus musculus OX=10090 GN=Papola PE=2 SV=1	1.033	0.05	0.0644335	157.5	152.6	3.68	6.32	6	1	11	142.8	131.2	136	129.3	151.5	131.7	158.5	122.4	149.5	134.9	158.7	69.2	137.8	106.4	156.1	122.6
FALSE	52.087	High	0	Master Protein	Q9Z0Y1		Dynactin subunit 3 OS=Mus musculus OX=10090 GN=Dctn3 PE=1 SV=2	1.018	0.03	0.064539	2563.8	2519	3.48	1.11	11	1	34	2468.6	2285.5	2268.3	2132.9	2486.6	2165.1	2321.8	1860.5	2398.7	2322.4	2510.9	1309	2422.8	1652.9	2491.7	2099.4
FALSE	116.658	High	0	Master Protein	A0A494BAI5		Ferrochelatase OS=Mus musculus OX=10090 GN=Fech PE=1 SV=1	0.98	-0.03	0.0645585	1901.5	1940.1	2.29	2.35	22	1	52	1672.5	1603.9	1587	1556.6	1875.8	1644.2	1822.8	1458.9	1815.6	1752.5	1991.9	1046.8	1933.7	1270.6	1942.8	1553.5
FALSE	33.833	High	0	Master Protein	Q9D967		Magnesium-dependent phosphatase 1 OS=Mus musculus OX=10090 GN=Mdp1 PE=1 SV=1	1.036	0.05	0.064575	855.4	825.4	3.63	3.74	6	1	20	810	765.3	762.2	688.4	819.4	723.3	804	610.6	788.2	735.2	869.1	413.7	773.3	541	880.4	690.5
FALSE	39.794	High	0	Master Protein	A0A0G2JFF9		HCLS1-associated protein X-1 OS=Mus musculus OX=10090 GN=Hax1 PE=1 SV=1	0.913	-0.13	0.0646618	353.5	387.2	9.42	10.33	9	1	21	295.2	270.8	273.5	290.8	347.4	352.2	353.5	282.8	336.6	352.6	347.5	249.2	357.4	261	384.6	342.5
FALSE	83.664	High	0	Master Protein	Q9QXB9		Developmentally-regulated GTP-binding protein 2 OS=Mus musculus OX=10090 GN=Drg2 PE=1 SV=1	0.947	-0.08	0.0646147	1829.3	1932.2	6.91	2.8	17	1	49	1596.1	1364.3	1534.5	1463.5	1829.1	1660.3	1831.3	1470.9	1791.5	1699.6	1944.2	1051.8	1830	1286.5	1924.1	1671
FALSE	15.278	High	0	Master Protein	D3Z6S7		Immunoglobulin superfamily member 11 OS=Mus musculus OX=10090 GN=Igsf11 PE=1 SV=1	1.083	0.11	0.0649512	184.8	170.7	11.34	7.19	4	1	5	174.6	177	181.4	180.6	174	142	156.2	128.5	165.5	153.7	155.9	103.6	160.9	116	171.5	133.8
FALSE	1.7	Medium	0.036	Master Protein	S4R2Q0		PRAME-like 32 (Fragment) OS=Mus musculus OX=10090 GN=Pramel32 PE=4 SV=1	0.917	-0.13	0.066943	63.6	69.4	9.66	14.69	1	1	2	48.7	49	54.1	52.6	63.5	55.5	56.5	55.2	59.1	59.5	60.1	49	67.5	48.7	75.7	56.3
FALSE	4.185	High	0.002	Master Protein	B9EIV8		Solute carrier family 12, member 7 OS=Mus musculus OX=10090 GN=Slc12a7 PE=2 SV=1	0.891	-0.17	0.0655758	32.1	36.1	8.54	8.04	1	1	4	27	26.8	27.8	24.2	29.3	27.9	33.7	26.9	33.4	33.3	33.2	20.1	31.3	24.4	37.2	24.9
FALSE	3.384	High	0.005	Master Protein	Q3U3K5		Uncharacterized protein OS=Mus musculus OX=10090 GN=Leprotl1 PE=2 SV=1	0.842	-0.25	0.0663907	69	81.9	19.9	9.27	1	1	1	58.7	39.5	48.4	48.9	72.1	69.9	75.8	61.6	74.6	65.8	85.7	45.8	62.9	55.9	81.5	67.7
FALSE	41.058	High	0	Master Protein	E9Q2U6		Casein kinase I isoform alpha OS=Mus musculus OX=10090 GN=Csnk1a1 PE=1 SV=1	0.929	-0.11	0.0655024	721.3	776.4	10.9	3.66	1	1	16	620.9	503.8	564.9	571.9	802.9	703.7	695.8	566.8	733.4	685.8	775	430.1	777.5	547	770.9	618.8
FALSE	59.175	High	0	Master Protein	Q8BFY9		Transportin-1 OS=Mus musculus OX=10090 GN=Tnpo1 PE=1 SV=2	0.98	-0.03	0.0668916	1040.6	1062	3.16	2.1	9	1	41	908.5	859	845.2	884.6	1007.6	910.1	994	781.1	1036.4	941.3	1090.8	560.8	1008.4	714.7	1046.9	860.8
FALSE	1.414	Low	0.064	Master Protein	Q9Z0Y3		Heterogeneous ribonucleoprotein C1/C2 (Fragment) OS=Mus musculus OX=10090 PE=4 SV=1	0.937	-0.09	0.0669082	188.3	201	7.42	7.65	1	1	4	163	154.9	143.8	159.4	210.2	170.2	183.3	134.5	183.8	174.6	213.4	113.7	221.8	123.8	207.5	156.6
FALSE	4.861	High	0.001	Master Protein	Q9CQV5		28S ribosomal protein S24, mitochondrial OS=Mus musculus OX=10090 GN=Mrps24 PE=1 SV=1	0.944	-0.08	0.0668521	130.1	137.7	10.45	8.76	2	1	4	110.7	126	118.3	113.6	141.3	104.6	108.8	82.7	127.3	125.9	134.4	84.1	154.2	100.1	128.7	112.1
FALSE	29.517	High	0	Master Protein	P70445		Eukaryotic translation initiation factor 4E-binding protein 2 OS=Mus musculus OX=10090 GN=Eif4ebp2 PE=1 SV=1	1.072	0.1	0.0668619	35.6	33.2	9.21	13.88	4	1	15	30.8	27.2	32.8	30.8	33.4	31.2	32.3	31.6	21.4	28.6	35.3	18.6	32.9	21.3	29.3	29.5
FALSE	113.991	High	0	Master Protein	Q68FL6		Methionine--tRNA ligase, cytoplasmic OS=Mus musculus OX=10090 GN=Mars1 PE=1 SV=1	0.986	-0.02	0.0650631	2321.6	2354.5	1.44	1.54	1	1	57	2109.9	1931.8	1971.4	1925.9	2267.6	1932	2187.7	1738.5	2184.7	2111.4	2378.6	1221.9	2204.8	1583.8	2394.1	1948.9
FALSE	75.057	High	0	Master Protein	Q3UVC0		Kinase suppressor of Ras 2 OS=Mus musculus OX=10090 GN=Ksr2 PE=1 SV=2	0.932	-0.1	0.0655281	1120.5	1201.7	6.47	2.58	18	1	26	996.3	881.1	919.2	903.9	1120.6	1048.8	1119.3	915	1159.1	1113.6	1178.2	630.3	1106.2	793.6	1166.3	1014
FALSE	91.625	High	0	Master Protein	A0A0N4SW73		Rab11 family-interacting protein 5 OS=Mus musculus OX=10090 GN=Rab11fip5 PE=1 SV=1	1.082	0.11	0.0660808	670.7	619.9	5.72	3.73	20	1	35	630.1	585.7	589.4	549.4	661.8	531	587	440.6	607.1	558.7	621.5	309.2	634.5	407.1	651.4	501.2
FALSE	17.386	High	0	Master Protein	E9Q4M2		Hormone-sensitive lipase OS=Mus musculus OX=10090 GN=Lipe PE=1 SV=1	1.036	0.05	0.0651894	156.8	151.3	5.81	8.79	5	1	5	161.5	135.3	129.8	138.7	156.2	132.2	142.4	113.4	145.5	144.3	168	80.4	142.8	89.2	139.9	106.7
FALSE	3.882	High	0.003	Master Protein	Q8BM47		Pleckstrin homology domain-containing family M member 3 OS=Mus musculus OX=10090 GN=Plekhm3 PE=1 SV=1	0.869	-0.2	0.0649931	21.5	24.7	18.6	13.79	1	1	1	16.6	15.1	17.2	17.1	21.8	19.6	22.1	22.8	22.2	21.6	25.5	15.6	20.8	20.9	22.5	22.2
FALSE	14.966	High	0	Master Protein	A0A286YDB7		Translocon-associated protein subunit alpha (Fragment) OS=Mus musculus OX=10090 GN=Ssr1 PE=1 SV=1	0.931	-0.1	0.0663498	191.2	205.4	8.08	3.39	2	1	5	160.1	157.1	145.1	169.1	207	177.9	183.1	134	188.9	193	207.8	101.9	200.5	139.4	195.4	166.7
FALSE	6.307	High	0.001	Master Protein	Q3TN42		U3 small nucleolar RNA-associated protein 15 homolog OS=Mus musculus OX=10090 GN=Utp15 PE=2 SV=1	0.796	-0.33	0.066333	26.2	32.9	24.42	14.32	3	1	3	20.8	13.7	18.5	20.4	33.3	30.7	25.7	21.1	28.3	21.3	29.2	20.1	31.2	22.9	35.8	27.3
FALSE	60.523	High	0	Master Protein	Q8BIP0		Aspartate--tRNA ligase, mitochondrial OS=Mus musculus OX=10090 GN=Dars2 PE=1 SV=1	0.978	-0.03	0.0647582	541.9	554.1	4.27	1.82	15	1	23	489.5	459.3	423.9	451.5	550	449.4	482.4	419.4	525.4	496.8	571.2	296.3	529.5	372.2	541.4	452.6
FALSE	87.201	High	0	Master Protein	Q9ERI6		Retinol dehydrogenase 14 OS=Mus musculus OX=10090 GN=Rdh14 PE=1 SV=1	0.973	-0.04	0.0658102	1595.6	1639.1	2.74	1.99	14	1	38	1438	1343	1367.4	1316.9	1655.1	1380.1	1464.2	1129.5	1554.3	1484.5	1596	878.9	1607.1	1085.6	1616	1310.5
FALSE	1.643	Medium	0.04	Master Protein	P53783		Transcription factor SOX-1 OS=Mus musculus OX=10090 GN=Sox1 PE=2 SV=2	1.205	0.27	0.0659873	50.3	41.7	23.66	10.88	1	1	1	57.5	63.4	41.8	44.6	38.4	33.5	41.3	38.2	35	39.3	50.4	20.8	43.6	26.6	46.1	31.2
FALSE	111.267	High	0	Master Protein	Q8BFU3		RING finger protein 214 OS=Mus musculus OX=10090 GN=Rnf214 PE=1 SV=1	1.041	0.06	0.0650596	2001.5	1922.7	3.55	2.15	27	1	69	1738.2	1684.6	1785.4	1618.3	2020.2	1719.9	1783.5	1552.7	1805.4	1739.9	1996.9	1000	1844.8	1325.2	1914.3	1641.1
FALSE	6.273	High	0.001	Master Protein	Q3UUT0		Eukaryotic translation initiation factor 4E type 2 OS=Mus musculus OX=10090 GN=Eif4e2 PE=1 SV=1	1.171	0.23	0.0662862	84.1	71.8	19.08	8.94	2	1	2	78.6	90.7	85.9	71.4	77.4	69.5	61.3	44.2	58.2	66.6	65.8	37.4	69.1	54	72.6	52.7
FALSE	5.636	High	0.001	Master Protein	Q9DCL2		Cytosolic iron-sulfur assembly component 2A OS=Mus musculus OX=10090 GN=Ciao2a PE=1 SV=1	1.115	0.16	0.0654448	56.3	50.5	11.68	7.28	2	1	3	56.4	49.3	47.5	46.8	45.9	38.6	58.3	40.7	47.4	45	51.6	22.5	44.3	36.4	50.9	42.4
FALSE	22.107	High	0	Master Protein	O35474		EGF-like repeat and discoidin I-like domain-containing protein 3 OS=Mus musculus OX=10090 GN=Edil3 PE=1 SV=2	0.981	-0.03	0.0666918	380.1	387.6	5.61	3.83	6	1	12	346.6	288.4	299.5	310	368.4	347.1	358.9	288	383.6	382.5	404	199.4	374.1	255.5	383.6	313.9
FALSE	4.731	High	0.001	Master Protein	E9Q2Y9		Desumoylating isopeptidase 1 OS=Mus musculus OX=10090 GN=Desi1 PE=1 SV=1	1.081	0.11	0.0651785	121.3	112.3	13.2	5.85	1	1	3	127.4	118.8	130.6	104.6	108.1	98.9	101.6	84.3	116.8	107.8	111.3	53.8	108.5	71.6	109.4	95.9
FALSE	236.761	High	0	Master Protein	A0A5F8MPF3		F-actin monooxygenase OS=Mus musculus OX=10090 GN=Mical3 PE=1 SV=1	0.98	-0.03	0.0667548	2884.3	2943.9	1.96	0.95	52	1	87	2621.9	2412.3	2551.1	2360.7	2913.5	2422.4	2695.4	2103.4	2791.8	2610.7	2951.7	1536.3	2818.5	1974	2946.7	2397.2
FALSE	1.813	Medium	0.029	Master Protein	Q8VGI0		Olfactory receptor OS=Mus musculus OX=10090 GN=Olfr267 PE=2 SV=1	0.933	-0.1	0.0649675	187.1	200.6	14.56	17.27	1	1	2	137.6	118.2	145.1	146	194	178	186	155.4	170.3	175.2	199.4	154.3	193.4	154.3	192.2	168
FALSE	6.896	High	0	Master Protein	A0A286YDV6		Zinc transporter 5 OS=Mus musculus OX=10090 GN=Slc30a5 PE=1 SV=1	0.891	-0.17	0.0669359	56.8	63.7	9.86	12.78	2	1	2	44.2	51	53	44.2	60.2	51.2	47	37.5	52.5	47.3	62.8	38.5	69	44.7	54.9	53.1
FALSE	206.659	High	0	Master Protein	Q68FF6		ARF GTPase-activating protein GIT1 OS=Mus musculus OX=10090 GN=Git1 PE=1 SV=1	0.987	-0.02	0.0653174	4270.3	4326.1	1.96	1.67	30	1	112	3779.8	3479.8	3668.4	3417.6	4192.3	3700.8	3977	3196.6	4061.1	3943.1	4374.2	2209.9	4254.2	2806	4350.4	3518.9
FALSE	110.821	High	0	Master Protein	O89084		cAMP-specific 3',5'-cyclic phosphodiesterase 4A OS=Mus musculus OX=10090 GN=Pde4a PE=1 SV=2	0.925	-0.11	0.0664607	476.6	515.2	6	3.85	16	1	49	425.5	391.9	372.3	384.3	498.6	450.1	449.2	371.3	451.2	432.8	521.9	269.1	480	351	515.9	423.7
FALSE	321.195	High	0	Master Protein	Q9EQF6		Dihydropyrimidinase-related protein 5 OS=Mus musculus OX=10090 GN=Dpysl5 PE=1 SV=1	1.032	0.04	0.0668548	9814.3	9514.5	3.23	2.47	35	1	281	8852	8331.5	8140.1	7635.7	9223.8	8523.3	9179.2	7559.3	8971.8	8788.1	9599	4836.2	8648.8	6225.7	9662.9	7832.5
FALSE	125.735	High	0	Master Protein	Q3UIC2		Cadherin-2 OS=Mus musculus OX=10090 GN=Cdh2 PE=2 SV=1	0.971	-0.04	0.066874	1301	1340.5	3.43	2.58	17	1	56	1173.1	1074.6	1101.4	1073.2	1385.3	1121.8	1181	984.9	1250.3	1222.4	1356.3	747.2	1285.4	886.2	1319	1103.5
FALSE	4.876	High	0.001	Master Protein	Q3UYU2		tRNA (uracil-5-)-methyltransferase homolog A OS=Mus musculus OX=10090 GN=Trmt2a PE=1 SV=1	0.914	-0.13	0.0663436	24.5	26.8	16.33	12.5	2	1	2	19.5	20.3	15.8	20.9	18.9	25.6	25.2	18.5	25.2	21.5	26.8	15.2	33.1	18.9	26.1	19.7
FALSE	22.486	High	0	Master Protein	Q3UP01		Calponin-homology (CH) domain-containing protein (Fragment) OS=Mus musculus OX=10090 GN=Lrch1 PE=2 SV=1	0.959	-0.06	0.0667065	208.3	217.3	4.29	3.93	6	1	7	182.3	170.7	171.5	172.4	203.5	185.8	195.1	167.7	196.1	187.7	221.7	121.2	206.6	149.8	214.1	180.4
FALSE	13.944	High	0	Master Protein	O88983		Syntaxin-8 OS=Mus musculus OX=10090 GN=Stx8 PE=1 SV=1	0.941	-0.09	0.0668544	180.3	191.5	4.51	3.93	3	1	4	162.5	160.8	149.2	140	192.9	153.3	168.2	135.5	178.2	177.8	193.5	91.5	175.4	125.9	196.9	158.8
FALSE	4.827	High	0.001	Master Protein	Q99M03		RWD domain-containing protein 2B OS=Mus musculus OX=10090 GN=Rwdd2b PE=2 SV=1	1.171	0.23	0.0656979	23.1	19.7	6.61	15.18	1	1	2	20.3	20.2	18.6	18.8	19.9	21.4	22.7	17.3	23.4	17.9	18	13.7	17.2	13.5	19.6	15.2
FALSE	39.092	High	0	Master Protein	O89116		Vesicle transport through interaction with t-SNAREs homolog 1A OS=Mus musculus OX=10090 GN=Vti1a PE=1 SV=1	1.022	0.03	0.0660637	591.7	578.8	2.04	2.23	10	1	22	520.6	498.6	514.1	492.1	592.6	499.4	552.9	422.1	549.1	507	593.3	300.8	567.1	385.5	576.3	458.7
FALSE	33.166	High	0	Master Protein	A0A3B0IT58		Adiponectin j OS=Mus musculus OX=10090 GN=C1ql3 PE=4 SV=1	0.934	-0.1	0.0651103	281.3	301.2	4.8	4.47	5	1	10	245.5	234.3	261	241.4	300.4	243	258.8	203.1	287.6	270.9	284.5	158.2	291.8	216.1	291.2	234.3
FALSE	101.348	High	0	Master Protein	Q791T5		Mitochondrial carrier homolog 1 OS=Mus musculus OX=10090 GN=Mtch1 PE=1 SV=1	0.973	-0.04	0.0669835	2408.5	2474.4	3.31	2.69	17	1	90	2150.5	1932	2076.4	1979.9	2253.1	2068.2	2240.9	1869.5	2295.3	2148.3	2408.8	1295.2	2374.5	1723.3	2474.9	2044.6
FALSE	38.527	High	0	Master Protein	Q3UFQ8		Capping protein, Arp2/3 and myosin-I linker protein 3 OS=Mus musculus OX=10090 GN=Carmil3 PE=1 SV=2	0.79	-0.34	0.0670294	144.6	183	18.42	7.81	10	1	12	125.4	109.5	117.4	113.9	148.2	172.6	177.5	140.4	154.4	156.6	188.5	107.4	159.8	119	186.6	158.9
FALSE	62.477	High	0	Master Protein	Q7TPU5		TBC1 domain family, member 15 OS=Mus musculus OX=10090 GN=Tbc1d15 PE=2 SV=1	0.971	-0.04	0.0671325	523.9	539.7	3.06	2.5	11	1	23	463.3	435.1	469.7	450.7	516.4	446.5	498	375.9	523.8	484.9	532	283.8	542	348.1	548.2	435.5
FALSE	49.986	High	0	Master Protein	Q80ZM5		H1 histone family, member X OS=Mus musculus OX=10090 GN=H1f10 PE=1 SV=1	1.069	0.1	0.0672121	494.1	462.3	6	5.98	12	1	23	424.6	403.1	420.2	407.6	435	434.3	499.9	381.2	433.4	468.3	463.9	250.9	406.7	291.7	465.5	378.4
FALSE	1.556	Medium	0.049	Master Protein	B8JJE7		Centrosomal protein of 57 kDa OS=Mus musculus OX=10090 GN=Cep57 PE=1 SV=1	0.784	-0.35	0.0673745	71.7	91.5	24.77	23.89	1	1	1	58.6	47.2	53.3	57.2	72.7	80.7	83.3	83.3	72.7	80.6	90.6	78.7	75.9	67.2	94	75.9
FALSE	48.228	High	0	Master Protein	Q564F6		Programmed cell death 5 OS=Mus musculus OX=10090 GN=Pdcd5 PE=1 SV=1	1.022	0.03	0.0672631	1371.8	1342.2	4.74	1.21	10	1	43	1324.3	1281.3	1196.5	1131.9	1342.7	1147.7	1271.7	969.6	1264.4	1235.8	1343.4	699.7	1296.2	868.2	1351.8	1099.9
FALSE	130.4	High	0	Master Protein	P19157		Glutathione S-transferase P 1 OS=Mus musculus OX=10090 GN=Gstp1 PE=1 SV=2	1.097	0.13	0.0675402	3753.2	3421.3	21.01	2.92	9	1	123	3918.8	4784.5	4188.2	3382.4	3305	2926.1	3136.6	2519	3173.1	3145.1	3421.4	1906.7	3197.5	2265.8	3449.2	2764.5
FALSE	153.234	High	0	Master Protein	Q8BNW9		Kelch repeat and BTB domain-containing protein 11 OS=Mus musculus OX=10090 GN=Kbtbd11 PE=1 SV=3	0.972	-0.04	0.0674973	1999.8	2057.9	3.97	1.17	24	1	67	1730.4	1700.7	1733.2	1637.2	2130	1716.3	1835.3	1417.2	1954.8	1845.2	2040.5	1100.7	1995	1372	2046.7	1675.8
FALSE	81.089	High	0	Master Protein	Q8BHL5		Engulfment and cell motility protein 2 OS=Mus musculus OX=10090 GN=Elmo2 PE=1 SV=1	0.976	-0.03	0.0674697	1232.7	1262.8	6.62	3.89	14	1	48	1109.5	1048.8	946	900.9	1266.4	1071.5	1191.5	831.9	1252.4	1113.8	1306.5	638.9	1280.7	842.2	1204.2	1032.3
FALSE	16.231	High	0	Master Protein	Q3UJY2		Galactosylgalactosylxylosylprotein 3-beta-glucuronosyltransferase OS=Mus musculus OX=10090 GN=B3gat3 PE=2 SV=1	0.945	-0.08	0.0677852	99.4	105.2	8.79	7.59	5	1	5	80.7	83.2	80.6	94.3	103.8	93.4	93.4	68	104.1	92.9	101.9	54.2	109.6	83.8	104.4	87.2
FALSE	206.847	High	0	Master Protein	P35700		Peroxiredoxin-1 OS=Mus musculus OX=10090 GN=Prdx1 PE=1 SV=1	0.979	-0.03	0.0677608	9006.7	9202.1	2.19	2.23	17	1	239	8038.7	7760.2	7675	7401.7	9179.9	7964	8164.7	6663.1	8866.9	8354	9158.2	5022.1	8748.5	6270.5	9010.4	7488.1
FALSE	218.157	High	0	Master Protein	H7BX15		Adhesion G protein-coupled receptor L1 OS=Mus musculus OX=10090 GN=Adgrl1 PE=1 SV=1	1.03	0.04	0.067659	2538.6	2463.9	4.24	3.44	33	1	93	2292.4	2206.3	2362.6	2142.8	2449.9	2064.5	2364.9	1825.9	2269.5	2107.2	2493	1250.6	2501.6	1625.6	2511.8	2036.2
FALSE	13.863	High	0	Master Protein	Q99PI8		Reticulon-4 receptor OS=Mus musculus OX=10090 GN=Rtn4r PE=1 SV=1	1.058	0.08	0.0677297	166.4	157.3	5.45	4.64	4	1	5	147.1	143.7	144	146.9	155.3	127.9	160.6	121.3	141.3	143.3	168.1	78.5	155	109.4	149.2	128.4
FALSE	13.343	High	0	Master Protein	G5E8B6		Kin of IRRE-like protein 3 OS=Mus musculus OX=10090 GN=Kirrel3 PE=1 SV=1	1.021	0.03	0.0678806	220.4	216	5.62	5.89	5	1	8	198.3	190.1	215.1	178.5	213.6	189.4	219.4	158.9	209.1	202.6	220.6	110.3	190.4	131.3	229.2	165.3
FALSE	34.637	High	0	Master Protein	P02463		Collagen alpha-1(IV) chain OS=Mus musculus OX=10090 GN=Col4a1 PE=1 SV=4	1.029	0.04	0.0678474	557	541.5	6.08	4.03	7	1	19	496.8	449.8	487.2	470.3	519.7	482.6	592.1	404.5	511.3	482.4	560	258.1	522.5	359	548	420.3
FALSE	544.454	High	0	Master Protein	F8VPK5		Rho-associated protein kinase OS=Mus musculus OX=10090 GN=Rock2 PE=1 SV=1	0.984	-0.02	0.0679368	11575.6	11761.2	2.2	0.76	85	1	280	10239.1	9450.5	9733.5	9446.7	11658.3	10121.2	10912.6	8623.5	11168.1	10555.6	11710.4	6173.2	11421.7	7822.9	11682.2	9581.3
FALSE	12.093	High	0	Master Protein	Q149E6		Leucine rich repeat containing 4 OS=Mus musculus OX=10090 GN=Lrrc4 PE=2 SV=1	0.954	-0.07	0.0681184	112.2	117.6	10.44	16.2	3	1	7	88.2	87.5	99.7	101.1	105.9	102.3	96.3	97.6	111.8	105.6	111.7	88.6	109.2	97.3	116.8	116.9
FALSE	35.35	High	0	Master Protein	Q7TQF2		F-box only protein 10 OS=Mus musculus OX=10090 GN=Fbxo10 PE=1 SV=2	1.023	0.03	0.0681155	282.9	276.6	3.38	4.98	11	1	13	260.6	230.2	253.3	232	278.9	239.3	280.3	206.6	267.4	257.7	280.2	127	271	180.1	268.9	224.3
FALSE	84.844	High	0	Master Protein	Q3U0T9		Rab35 OS=Mus musculus OX=10090 GN=Rab35 PE=1 SV=1	1.053	0.08	0.0680439	3396.3	3223.9	5.33	4.17	11	1	83	3291.6	2912.6	2860.2	2756.8	3015.3	2799.3	3261.2	2640.1	2939.5	2981.6	3181.3	1616.5	3012	2163.7	3336.1	2873.5
FALSE	50.198	High	0	Master Protein	A0A0R4J2B6		Retinoblastoma-binding protein 5 OS=Mus musculus OX=10090 GN=Rbbp5 PE=1 SV=1	0.977	-0.03	0.0682411	428.3	438.2	4.4	2.9	11	1	16	345.7	375.1	363.2	355.2	416.7	362.7	408.5	318.6	407.4	388.9	442.4	229	432.1	310.7	438	355.7
FALSE	21.801	High	0	Master Protein	Q6PFX9		Poly [ADP-ribose] polymerase tankyrase-1 OS=Mus musculus OX=10090 GN=Tnks PE=1 SV=1	0.95	-0.07	0.0682135	160.8	169.2	4.89	5.12	7	1	9	138.3	137.3	135.7	134	158.7	136.7	167.9	118.4	163.5	147.4	160.5	85.2	172.9	115.8	183.9	135.9
FALSE	34.404	High	0	Master Protein	P47811		Mitogen-activated protein kinase 14 OS=Mus musculus OX=10090 GN=Mapk14 PE=1 SV=3	1.068	0.1	0.0683012	184.8	173	2.48	7.48	7	1	14	166	157.1	153	151.3	173.8	161.8	174.3	140.2	155.5	170.7	189.4	84	180.1	104.6	176.3	139.6
FALSE	91.001	High	0	Master Protein	O08644		Ephrin type-B receptor 6 OS=Mus musculus OX=10090 GN=Ephb6 PE=2 SV=4	1.043	0.06	0.0683103	343.3	329.2	2.3	5.02	17	1	31	315.5	289.8	288.7	296.2	346.3	289.9	313.7	254.5	293.4	291.7	329.9	167.2	337	221.2	328.2	297.4
FALSE	33.22	High	0	Master Protein	Q9R062		Glycogenin-1 OS=Mus musculus OX=10090 GN=Gyg1 PE=1 SV=3	1.033	0.05	0.0684602	475.6	460.2	5.68	5.11	5	1	14	467.8	410	404	418	461.8	366	444.3	345.4	442	427.8	481.9	219.7	415.1	283.5	456.3	381.7
FALSE	4.718	High	0.001	Master Protein	Q8K2T4		Ubiquinol-cytochrome-c reductase complex assembly factor 3 OS=Mus musculus OX=10090 GN=Uqcc3 PE=1 SV=1	1.062	0.09	0.0684904	71.8	67.6	7.4	6.12	2	1	4	70.4	60.8	55	52.8	68.6	65	66.7	56.9	64.8	62.9	62.7	37.6	58.5	42.1	70.9	54.7
FALSE	76.245	High	0	Master Protein	E0CXD4		Protocadherin 1 OS=Mus musculus OX=10090 GN=Pcdh1 PE=1 SV=1	1.093	0.13	0.0684938	515.5	471.5	11.72	3.83	4	1	51	517.2	504.1	499.2	446.4	463	370.6	440.7	361.9	423.9	426.6	467.8	246.2	458.8	316.8	453.4	418.1
FALSE	2.085	Medium	0.018	Master Protein	Q91V08		C-type lectin domain family 2 member D OS=Mus musculus OX=10090 GN=Clec2d PE=1 SV=1	1.122	0.17	0.0686028	49.8	44.3	13.85	9.91	1	1	1	40.4	38.6	42.7	40.7	40.2	47.6	48	46.6	33.2	45.5	44.1	22.4	42.7	31	43.7	38.7
FALSE	266.674	High	0	Master Protein	P20444		Protein kinase C alpha type OS=Mus musculus OX=10090 GN=Prkca PE=1 SV=3	1.142	0.19	0.0686027	858.2	751.2	17.38	5.87	2	1	214	775.5	908.2	943.9	789.6	844.5	650.8	664.3	529.5	770.7	655.6	765.5	404.6	802.8	488.2	718.1	596.1
FALSE	76.232	High	0	Master Protein	P26516		26S proteasome non-ATPase regulatory subunit 7 OS=Mus musculus OX=10090 GN=Psmd7 PE=1 SV=2	1.041	0.06	0.0687696	413.1	396.8	3.61	4.45	10	1	19	390.9	347.1	371	336	396.4	340	387	322.6	375.3	359.9	392	201.2	376.2	262.5	408.2	363.9
FALSE	180.877	High	0	Master Protein	E9Q1T1		Calcium/calmodulin-dependent protein kinase OS=Mus musculus OX=10090 GN=Camk2d PE=1 SV=1	0.963	-0.05	0.0688539	2573.6	2672.2	3.98	2.7	2	1	236	2255.8	2035.9	2192.6	2008.8	2610.4	2295.9	2444.9	1905.5	2519.8	2339.4	2680.3	1434.2	2463.8	1785.6	2675.2	2090
FALSE	65.131	High	0	Master Protein	Q8BLF1		Neutral cholesterol ester hydrolase 1 OS=Mus musculus OX=10090 GN=Nceh1 PE=1 SV=1	1.054	0.08	0.0687945	1536.5	1457.9	6.78	2.72	10	1	26	1433	1374	1436.9	1326.8	1464.9	1187.4	1350.3	1071.8	1343.8	1291.2	1504.4	724.9	1436.2	975.8	1460.9	1196.4
FALSE	448.751	High	0	Master Protein	Q5SVJ0		Calcium/calmodulin-dependent protein kinase OS=Mus musculus OX=10090 GN=Camk2b PE=1 SV=1	1.021	0.03	0.0688567	12944.8	12672.9	1.71	1.49	2	1	604	11321	10943.4	11359.7	10658.8	12769.4	10948.3	12015.2	9622.7	11818.3	11393.1	12598.9	6826.8	12233.7	8361.9	12732.3	10643.2
FALSE	14.423	High	0	Master Protein	D3Z710		Kinesin light chain OS=Mus musculus OX=10090 GN=Klc3 PE=1 SV=1	0.833	-0.26	0.0687708	89.2	107.1	20.86	11.47	2	1	6	66.2	61.9	56	65.2	102.9	93.3	93.3	82.9	99.6	81.4	94.2	56.7	91	84.6	110.7	89.8
FALSE	10.362	High	0	Master Protein	Q91V51		Polyglutamylase complex subunit TTLL1 OS=Mus musculus OX=10090 GN=Ttll1 PE=1 SV=1	0.943	-0.08	0.0688617	157.7	167.3	4.04	6	5	1	5	138.2	134	129.5	127.5	160.3	134.3	159.8	117.3	149.2	152.6	167.7	92.1	151	110.5	184.7	128.1
FALSE	184.517	High	0	Master Protein	A0A0R4IZX5		Neurocan core protein OS=Mus musculus OX=10090 GN=Ncan PE=1 SV=1	1.047	0.07	0.0690187	9291.9	8873.6	2.16	4.47	32	1	156	8464.6	8067.3	8021.9	7780.4	8856.1	7744.3	8437	6821.1	8128.5	8058.8	8521.9	4929.1	8198.2	5860.5	9164.6	7856.4
FALSE	58.378	High	0	Master Protein	Q3V100		Mannose-6-phosphate isomerase OS=Mus musculus OX=10090 GN=Mpi PE=1 SV=1	0.967	-0.05	0.0697982	371.8	384.5	5.55	1.9	7	1	34	335.8	285.1	305.8	283.6	381.6	318.2	361.5	288.1	356.5	349.9	391.8	199.7	371.2	252.2	374.9	326
FALSE	95.39	High	0	Master Protein	Q3UMP4		Plasminogen activator inhibitor 1 RNA-binding protein OS=Mus musculus OX=10090 GN=Serbp1 PE=1 SV=1	1.022	0.03	0.0692683	2004.1	1961.7	1.93	1.78	18	1	57	1812	1669.4	1710.5	1659.5	1884.1	1711.7	1891.4	1503.9	1854.4	1829.9	1958	1012	1884.2	1318.3	1903	1607.9
FALSE	3.026	High	0.007	Master Protein	Q5FW98		Cytochrome c oxidase subunit VIIb OS=Mus musculus OX=10090 GN=Cox7b PE=2 SV=1	1.146	0.2	0.0696284	339.6	296.3	39.72	5.96	2	1	3	315.7	653.7	392.2	295.3	291.5	258.8	305.5	244.2	258.7	261.1	304.4	175.7	290.2	197.3	295	240.7
FALSE	6.605	High	0.001	Master Protein	Q9ERD8		Gamma-parvin OS=Mus musculus OX=10090 GN=Parvg PE=1 SV=2	1.176	0.23	0.0696406	14	11.9	21.05	21.76	2	1	2	16.2	12.3	16.4	11.9	13.3	9.9	9.5	9.8	7.4	9.9	9.7	7.7	12.4	6.1	14.2	10.9
FALSE	61.577	High	0	Master Protein	Q80WQ2		Protein VAC14 homolog OS=Mus musculus OX=10090 GN=Vac14 PE=1 SV=1	0.968	-0.05	0.0695617	706.6	729.6	1.91	3.03	13	1	26	621.6	608.5	598.4	585.4	713.2	612.2	651.3	512.1	686.3	662.3	694	391.7	709.8	497.6	701.4	580.2
FALSE	41.336	High	0	Master Protein	Q9QZ08		N-acetyl-D-glucosamine kinase OS=Mus musculus OX=10090 GN=Nagk PE=1 SV=3	0.964	-0.05	0.0693296	462.9	480.4	4.17	3.06	9	1	16	390.7	371.8	398.2	365.8	451.2	406	435.8	360.6	430.6	434	482.2	236.7	470.9	318.9	492.1	388.6
FALSE	53.116	High	0	Master Protein	P63143		Voltage-gated potassium channel subunit beta-1 OS=Mus musculus OX=10090 GN=Kcnab1 PE=1 SV=2	1.048	0.07	0.0694314	648.9	619.3	7.34	3.56	11	1	35	633.6	596	594.6	539.4	631	503.7	570.8	439	590.8	562.3	621.5	292.2	592.8	411.7	605.6	506.9
FALSE	62.232	High	0	Master Protein	Q6P2B1		Transportin-3 OS=Mus musculus OX=10090 GN=Tnpo3 PE=1 SV=1	0.961	-0.06	0.0696127	1138.3	1184.2	6.25	1.82	13	1	32	942.2	865.6	934.5	927.9	1137.7	1019	1068	906.6	1093.4	1091	1147.8	625.9	1116.5	783.3	1187.1	987.7
FALSE	27.54	High	0	Master Protein	Q6DIC6		Tro protein OS=Mus musculus OX=10090 GN=Tro PE=1 SV=1	1.057	0.08	0.0697704	90	85.1	6.11	4.25	6	1	11	82.5	74.3	77.2	77.7	83.1	87.2	83.3	63.4	78.5	75.3	83.2	45.9	81.1	58	85.8	77.2
FALSE	66.016	High	0	Master Protein	P54763		Ephrin type-B receptor 2 OS=Mus musculus OX=10090 GN=Ephb2 PE=1 SV=3	0.963	-0.05	0.0691416	264	274	3.83	2.43	11	1	27	226.1	219.7	218.7	216.1	263.1	226.7	260.7	204.7	250.9	238.2	270.6	144	261.5	187.4	280	226.8
FALSE	10.966	High	0	Master Protein	Q9DC04		Regulator of G-protein signaling 3 OS=Mus musculus OX=10090 GN=Rgs3 PE=1 SV=2	1.1	0.14	0.0693844	43.5	39.6	10.98	11.67	3	1	6	40.7	36.3	44	35.6	37.2	44.1	37.4	32.3	37.9	45.4	38.5	19.3	37.4	26.6	34.1	33.6
FALSE	45.032	High	0	Master Protein	Q3TJ07		Uncharacterized protein (Fragment) OS=Mus musculus OX=10090 GN=Stau1 PE=2 SV=1	0.959	-0.06	0.0695703	403.9	421.3	5.09	2.29	9	1	12	356.7	309.6	338.7	330.9	405.5	368.5	397.3	299.8	388.8	389.7	430.8	210.9	402.2	280.7	419.2	352.2
FALSE	9.806	High	0	Master Protein	Q9D4G5		Processing of precursor 1, ribonuclease P/MRP family, (S. cerevisiae) OS=Mus musculus OX=10090 GN=Pop1 PE=1 SV=1	0.901	-0.15	0.0699187	188.9	209.7	6.52	7.57	4	1	6	164.6	149.4	148.1	165.7	181.3	176.5	180	148	208.3	188.4	204.4	98.4	204	115.1	212.7	173.7
FALSE	14.988	High	0	Master Protein	Q9CR39		WD repeat domain phosphoinositide-interacting protein 3 OS=Mus musculus OX=10090 GN=Wdr45b PE=1 SV=2	0.91	-0.14	0.0699287	42.8	47	9.38	9.34	3	1	11	39.8	35.2	31.1	32.1	40.5	40.5	44.1	34.2	38.3	43.8	45.5	23.6	48.8	35	51	34.8
FALSE	47.338	High	0	Master Protein	Q3USR5		Uncharacterized protein OS=Mus musculus OX=10090 GN=Fbxo2 PE=1 SV=1	0.939	-0.09	0.0700025	485.5	517.1	5.79	3.73	7	1	17	433.7	422.8	406.4	389	546.4	428.8	432.6	363.4	522.8	471	489.2	269.6	476.8	347	518.1	420.1
FALSE	196.604	High	0	Master Protein	Q3U1J4		DNA damage-binding protein 1 OS=Mus musculus OX=10090 GN=Ddb1 PE=1 SV=2	1.019	0.03	0.0703082	5748.2	5642.7	2.19	1.38	42	1	130	5255.5	4849.3	5104.5	4763.6	5494.5	4793.8	5364.8	4199.2	5224.4	5165.4	5744	2951.2	5362.9	3685.4	5706.1	4634.2
FALSE	101.104	High	0	Master Protein	Q8VCQ8		Caldesmon 1 OS=Mus musculus OX=10090 GN=Cald1 PE=1 SV=1	1.093	0.13	0.070549	317.7	290.6	23.78	7.4	3	1	45	259.6	260	259.1	258.9	345.2	298.9	506.3	237.1	279	242.4	299.7	148.8	297.7	218	285.7	216.3
FALSE	25.513	High	0	Master Protein	Q8BHA3		D-aminoacyl-tRNA deacylase 2 OS=Mus musculus OX=10090 GN=Dtd2 PE=1 SV=1	0.954	-0.07	0.070698	92.2	96.6	8.68	6.35	6	1	9	76.6	72	68.4	77.6	95.8	76.9	90.8	76.5	88	94.9	91.9	56.7	93.9	61.8	95.3	85.2
FALSE	35.305	High	0	Master Protein	Q4VA90		Small monomeric GTPase OS=Mus musculus OX=10090 GN=Rab27b PE=2 SV=1	1.049	0.07	0.0708736	477.8	455.6	6.41	2.2	6	1	18	464.3	376.9	416.1	400.4	449.4	371.4	482.6	346.7	413.4	416.2	456.8	239.2	420.7	299.9	465.7	373.3
FALSE	3.367	High	0.005	Master Protein	Q61614		Endothelin-1 receptor OS=Mus musculus OX=10090 GN=Ednra PE=2 SV=3	1.284	0.36	0.0708498	8.4	6.5	33.22	25.46	1	1	1	9.9	12.1	11.9	7.2	7.6	6.8	5.4	5.1	6.1	6	5.8	6	6	4.2	7.2	5.4
FALSE	104.045	High	0	Master Protein	Q9QX47		Protein SON OS=Mus musculus OX=10090 GN=Son PE=1 SV=2	0.971	-0.04	0.0707904	894.1	920.7	4.62	1.73	14	1	34	778.6	696.8	726.3	724	905.3	775.7	857.6	695.8	876.1	826.3	903.1	472.8	865.6	621.1	940.9	766.5
FALSE	23.679	High	0	Master Protein	Q9WU22		Tyrosine-protein phosphatase non-receptor type 4 OS=Mus musculus OX=10090 GN=Ptpn4 PE=1 SV=2	1.097	0.13	0.0708105	211.2	192.6	5.89	7.07	6	1	9	179.9	189.7	164.8	179.7	192	174.8	202.8	162	175.6	174.2	192.4	110.6	170.5	122.9	215.4	171.3
FALSE	25.135	High	0	Master Protein	F6RDI8		Serine and arginine-rich-splicing factor 11 (Fragment) OS=Mus musculus OX=10090 GN=Srsf11 PE=1 SV=1	1.158	0.21	0.0710266	78.1	67.5	21.82	7.25	6	1	13	76.8	89.5	91.7	77.9	70.7	59.3	66.3	43.4	61.7	65.5	69.9	33.5	75.9	45.4	65	54.7
FALSE	3.872	High	0.003	Master Protein	Q5HZK2		Neurensin-2 OS=Mus musculus OX=10090 GN=Nrsn2 PE=1 SV=1	0.827	-0.27	0.0711552	39.8	48.1	21.56	8.68	1	1	1	29.9	26.1	26	30.4	42	43.3	46	36.8	50.2	44.9	45	21.8	40	31.2	50.1	40.5
FALSE	339.443	High	0	Master Protein	A0A0A0MQC7		Microtubule-associated protein OS=Mus musculus OX=10090 GN=Mapt PE=1 SV=1	1.03	0.04	0.0711603	19669.1	19093.3	2.59	3.31	2	1	390	18451.8	16570.1	16774	16181.6	18596.9	16630.9	18312.6	15167.8	17879	17352.3	18841.4	10212	17321.5	12601	19617.1	16598
FALSE	17.498	High	0	Master Protein	Q542M2		Coatomer subunit zeta OS=Mus musculus OX=10090 GN=Copz1 PE=1 SV=1	0.936	-0.1	0.071241	224.1	239.4	8.74	8.31	4	1	12	187.9	171.2	180.2	183.4	225.6	210.4	209.4	192.4	208.5	217.2	236.4	148.2	220.5	176.4	238.6	198.7
FALSE	48.31	High	0	Master Protein	Q3UFT3		GRB2-associated and regulator of MAPK protein OS=Mus musculus OX=10090 GN=Garem1 PE=1 SV=2	0.98	-0.03	0.0712512	310.9	317.4	3.18	5.21	11	1	14	267.7	269.3	261.3	266.2	305.1	275.3	280.1	230.3	326.3	283.8	311.9	163.5	339.2	219.8	308.2	264.1
FALSE	13.295	High	0	Master Protein	Q3UDK5		Uncharacterized protein OS=Mus musculus OX=10090 GN=Cox7a2l PE=1 SV=1	0.962	-0.06	0.071385	977.8	1016.4	3.56	2.68	4	1	6	861.7	811.2	839.8	849.4	1029.7	829.8	937.4	715.9	956.6	892	1061.2	539.6	1012.5	676	995.3	825.4
FALSE	27.651	High	0	Master Protein	Q9R1Z7		6-pyruvoyl tetrahydrobiopterin synthase OS=Mus musculus OX=10090 GN=Pts PE=1 SV=2	1.131	0.18	0.0714924	245.2	216.8	20.44	4.35	5	1	17	239.7	291.6	257.5	210.4	201.9	169.8	192.9	173.8	194.5	194.8	219.3	117.7	190.1	135.8	218.9	179.6
FALSE	33.57	High	0	Master Protein	P45878		Peptidyl-prolyl cis-trans isomerase FKBP2 OS=Mus musculus OX=10090 GN=Fkbp2 PE=1 SV=1	1.06	0.08	0.0715592	1198.4	1130.5	7.11	3.76	5	1	13	1099.9	1174.8	1040.2	996.2	1070.1	1012.8	1100.2	849	1126.7	1011.2	1126.8	561.5	1158.8	751.7	1132.9	918.4
FALSE	62.096	High	0	Master Protein	B9EI26		Rho GTPase activating protein 25 OS=Mus musculus OX=10090 GN=Arhgap25 PE=2 SV=1	0.988	-0.02	0.0717534	608.6	615.9	4.8	2.69	17	1	28	519.2	537.6	473.3	501.9	605	520.7	523.4	449.3	580.3	547.9	616.4	316.7	612	419.7	597.9	529.2
FALSE	98.204	High	0	Master Protein	Q99LC5		Electron transfer flavoprotein subunit alpha, mitochondrial OS=Mus musculus OX=10090 GN=Etfa PE=1 SV=2	0.965	-0.05	0.0717554	2860	2962.4	4.56	2.94	15	1	59	2593.2	2163.8	2434.2	2363.2	2770.4	2405.8	2766.4	2192.6	2665.7	2648.7	2980.7	1621.8	2845.3	1891.9	2990.3	2434.5
FALSE	16.951	High	0	Master Protein	Q9JJI8		60S ribosomal protein L38 OS=Mus musculus OX=10090 GN=Rpl38 PE=1 SV=3	0.957	-0.06	0.0718965	355.1	371.1	2.49	6.09	3	1	18	329.8	298.4	316.9	287.5	348.7	298.9	330.7	273.8	338.1	332.7	344.6	218	382.4	253.2	366.6	307.8
FALSE	211.42	High	0	Master Protein	A0JNY3		Gephyrin OS=Mus musculus OX=10090 GN=Gphn PE=1 SV=1	0.991	-0.01	0.0720334	5266.9	5313.8	2.05	2.22	33	1	135	4674.3	4350.5	4355.9	4368	5297.3	4521.1	4876.1	3975.6	5002.8	4789.8	5232.4	2909.4	5150.2	3532.9	5285.9	4540.4
FALSE	4.744	High	0.001	Master Protein	F6TN13		RNA-binding region-containing protein 3 (Fragment) OS=Mus musculus OX=10090 GN=Rnpc3 PE=1 SV=1	0.845	-0.24	0.0720904	34.9	41.3	17.79	10.84	1	1	1	21.8	22.8	30.8	26.6	38.9	34.3	37.1	24.9	39.9	31.8	39.4	21.1	29.7	28.1	42.8	34.8
FALSE	19.668	High	0	Master Protein	Q8CI33		CWF19-like protein 1 OS=Mus musculus OX=10090 GN=Cwf19l1 PE=1 SV=2	0.942	-0.09	0.072051	187	198.4	6.07	3.25	5	1	5	158.9	174.1	173.8	156.6	186	152.3	165.9	136.7	188.6	183.2	194.6	96.3	186.2	133.6	204.5	162.1
FALSE	1.585	Medium	0.045	Master Protein	Q3V0D7		Uncharacterized protein (Fragment) OS=Mus musculus OX=10090 GN=Fam186a PE=2 SV=1	0.792	-0.34	0.0723407	32.1	40.5	17.44	19.66	1	1	1	28.4	21.6	25.7	25.1	41.4	36	33.4	24.3	49	29	51.2	16.8	37.2	22.3	42.4	34.9
FALSE	69.415	High	0	Master Protein	Q99LR1		Lysophosphatidylserine lipase ABHD12 OS=Mus musculus OX=10090 GN=Abhd12 PE=1 SV=2	1.037	0.05	0.0724262	1547.4	1492.3	3.9	2.39	12	1	41	1494.1	1315.5	1358.2	1292.2	1450.8	1253.6	1433.2	1129.2	1389.9	1390.8	1490.8	753	1432	980	1528.1	1270.4
FALSE	116.979	High	0	Master Protein	F7CPX0		Endophilin-3-interacting protein (Fragment) OS=Mus musculus OX=10090 GN=Sgip1 PE=1 SV=1	1.097	0.13	0.0723497	121.8	111	12.66	6.24	1	1	83	117.4	119.4	122.8	103	112.6	86.2	110.2	78.4	101.6	93	108.7	52.1	116.2	76.2	113.3	93.1
FALSE	11.619	High	0	Master Protein	Q6BCN6		Ankyrin repeat and SOCS box-containing protein 6 OS=Mus musculus OX=10090 GN=Asb6 PE=2 SV=1	0.852	-0.23	0.0723453	27.6	32.4	26.34	8.43	2	1	4	17.4	15	18	21.8	31.5	31.2	32.1	21.2	32.5	33.1	33.8	15.8	29.6	22.4	31.1	23.2
FALSE	43.145	High	0	Master Protein	P61460		GATOR complex protein DEPDC5 OS=Mus musculus OX=10090 GN=Depdc5 PE=1 SV=2	0.971	-0.04	0.0724516	486.1	500.6	4.37	1.97	14	1	16	425.3	381	412.9	424.8	480	413.1	475.5	364.4	467.3	454.8	497.4	273.6	478.5	338.6	494	417
FALSE	3.411	High	0.005	Master Protein	Q91XF4		E3 ubiquitin-protein ligase RNF167 OS=Mus musculus OX=10090 GN=Rnf167 PE=2 SV=1	0.874	-0.19	0.072627	367.8	421	31.12	5.62	2	1	5	237.5	152	190.3	265.3	412.2	368.4	403.1	319.1	402.8	386.6	401.1	240.6	365.1	269.4	425.6	342.4
FALSE	15.748	High	0	Master Protein	Q921I9		Exosome complex component RRP41 OS=Mus musculus OX=10090 GN=Exosc4 PE=1 SV=3	1.151	0.2	0.072811	8.8	7.6	22.59	20.5	3	1	6	9	6.2	7.3	5.6	7.4	11.3	8.3	7.4	7.4	7.6	9.7	4.4	4.9	4.1	6	6.1
FALSE	16.556	High	0	Master Protein	A0A140LJ45		Protein-L-histidine N-pros-methyltransferase (Fragment) OS=Mus musculus OX=10090 GN=Mettl9 PE=1 SV=1	0.876	-0.19	0.0728399	24.5	28	10.08	10.85	5	1	5	22.5	16.2	20.2	19.9	25.9	19	23.5	19.7	27.1	22.2	27.3	15.2	28.5	16.3	21.6	23.6
FALSE	137.905	High	0	Master Protein	Q91VN4		MICOS complex subunit Mic25 OS=Mus musculus OX=10090 GN=Chchd6 PE=1 SV=2	1.022	0.03	0.0729642	3037.9	2971.2	5.35	1.64	4	1	83	2796	2872	2809.3	2515.5	2864.2	2534.3	2801.8	2230.5	2754.4	2624.4	2996.3	1562.3	2825.3	1957	3002.6	2504.4
FALSE	22.869	High	0	Master Protein	Q8BK75		Elongator complex protein 6 OS=Mus musculus OX=10090 GN=Elp6 PE=1 SV=1	0.956	-0.07	0.073071	250.3	261.9	2.92	4.66	6	1	12	226.8	214	225.9	205.5	245.5	208.7	226	192.3	241.7	224.8	272.7	127.8	260	184.5	267.5	210.9
FALSE	31.887	High	0	Master Protein	Q3UVS6		Fibronectin type-III domain-containing protein OS=Mus musculus OX=10090 GN=Flrt2 PE=2 SV=1	1.06	0.08	0.073208	158	149.1	4.39	6.57	6	1	7	138.8	143.2	145	125.8	162.4	132.8	149.3	114.8	159	127.6	147.2	74.1	147.9	109.2	149.3	122.4
FALSE	18.306	High	0	Master Protein	Q9CYA0		Protein disulfide isomerase Creld2 OS=Mus musculus OX=10090 GN=Creld2 PE=1 SV=1	1.042	0.06	0.0731871	273.4	262.4	6.25	5.18	4	1	6	252.1	251.4	262.8	231.8	263.5	228.3	239.6	195	249.4	220.1	264.4	142.4	276.9	168.7	253.9	214.3
FALSE	126.537	High	0	Master Protein	Q5DQR4		Syntaxin-binding protein 5-like OS=Mus musculus OX=10090 GN=Stxbp5l PE=1 SV=1	1.028	0.04	0.0732014	2456.4	2390.1	4.56	2.06	8	1	54	2334.5	2262.1	2082.8	2023.1	2482	1993.6	2188.5	1813.2	2276.4	2195	2366.2	1232.9	2262	1533.5	2469	1982.8
FALSE	13.049	High	0	Master Protein	P56389		Cytidine deaminase OS=Mus musculus OX=10090 GN=Cda PE=1 SV=2	1.396	0.48	0.0731263	37.2	26.6	38.2	11.94	3	1	6	47.7	46.5	48.9	39.3	23.2	21.9	26.9	18	22.5	27.9	24.6	12.7	30.7	20.1	26	22.5
FALSE	24.997	High	0	Master Protein	Q543W5		Inward rectifier K(+) channel Kir2.1 OS=Mus musculus OX=10090 GN=Kcnj2 PE=1 SV=1	0.975	-0.04	0.0738011	171.5	175.8	6.41	6.09	5	1	12	137.3	132.5	133	142.2	167.8	149.8	168.3	127.4	178.3	154.8	173.8	92.8	159.4	121.5	164.2	160.1
FALSE	1138.93	High	0	Master Protein	F7ACR9		Microtubule-actin cross-linking factor 1 (Fragment) OS=Mus musculus OX=10090 GN=Macf1 PE=1 SV=1	1.088	0.12	0.0738111	205.1	188.4	7.26	5.8	6	1	493	203.9	174.4	180.4	176.6	177.7	174.4	182.5	138.2	176.8	164.2	189.4	96.4	174.2	127.9	191.4	177.4
FALSE	52.465	High	0	Master Protein	Q8BR63		Protein FAM177A1 OS=Mus musculus OX=10090 GN=Fam177a1 PE=1 SV=1	1.106	0.14	0.0738461	653.8	591.3	14.91	11.47	8	1	23	700.5	658.7	654.9	489.4	659.5	544.3	501.6	410.7	634.6	552.9	645.6	256.3	584.1	366	492.7	472.4
FALSE	3.589	High	0.004	Master Protein	A0A494B9M3		BTB/POZ domain-containing protein 9 (Fragment) OS=Mus musculus OX=10090 GN=Btbd9 PE=1 SV=1	0.885	-0.18	0.075567	38.5	43.5	12.74	9.85	2	1	2	32.6	29.8	37.9	30.4	43.4	34.2	39.4	22.4	40.1	38.9	43.9	24.1	46.6	31.2	36.2	31.5
FALSE	42.61	High	0	Master Protein	A0A6Q6PUT5		Pre-mRNA-processing factor 40 homolog A (Fragment) OS=Mus musculus OX=10090 GN=Prpf40a PE=1 SV=1	0.975	-0.04	0.075274	460.1	471.9	4.61	2.11	8	1	15	384.9	364.4	397.6	373.6	445.4	418.1	438	344.5	448.8	419.5	476.2	251.1	446.4	326.4	468.3	381.5
FALSE	211.328	High	0	Master Protein	A0A0R4IZY0		Thimet oligopeptidase OS=Mus musculus OX=10090 GN=Thop1 PE=1 SV=1	1.016	0.02	0.0748549	4585.8	4514.4	2.06	2.79	37	1	111	4169.3	3755.1	3920.8	3763.2	4420.9	3994.1	4204.2	3492.9	4083.2	4108.1	4421.5	2369.3	4097.8	2993	4514.8	3823.2
FALSE	32.497	High	0	Master Protein	F6ZKZ3		Sulfide:quinone oxidoreductase, mitochondrial OS=Mus musculus OX=10090 GN=Sqor PE=1 SV=1	1.059	0.08	0.0752219	275.6	260.2	5.36	4.94	10	1	13	260.9	237.2	234.2	237.3	253.1	213.8	257.3	191.6	242.4	243.8	267.1	122.4	253.2	180.7	247.4	211
FALSE	38.327	High	0	Master Protein	Q4VAE3		Transmembrane protein 65 OS=Mus musculus OX=10090 GN=Tmem65 PE=1 SV=1	1.031	0.04	0.0751745	1485.2	1440	6	3.18	7	1	44	1335.1	1446.4	1365.6	1216.2	1424.4	1274.3	1342.9	1104.3	1332.8	1282.6	1477.3	727.5	1364.3	974.6	1533.3	1199.7
FALSE	37.008	High	0	Master Protein	E9PWW9		Remodeling and spacing factor 1 OS=Mus musculus OX=10090 GN=Rsf1 PE=1 SV=2	1.045	0.06	0.0744494	92.3	88.4	6.73	4.11	9	1	14	83.3	73.2	82.5	84.1	89.6	90.1	84.7	68.4	82.2	78.7	92.7	45.8	91.1	62.2	89.1	69.8
FALSE	37.749	High	0	Master Protein	A2ACV6		Protein SOGA1 OS=Mus musculus OX=10090 GN=Soga1 PE=1 SV=1	1.068	0.09	0.0750426	172.5	161.6	8.87	5.47	10	1	16	169.4	146	174.6	150.5	169.5	141.4	154.9	113.9	169	152.8	162	88.7	154.5	99.5	157.7	130.2
FALSE	1.495	Low	0.054	Master Protein	Q3UZ18		Little elongation complex subunit 2 OS=Mus musculus OX=10090 GN=Ice2 PE=1 SV=2	0.87	-0.2	0.0748574	7.4	8.5	21.2	19.1	1	1	9	4.5	6.3	6.3	7.9	7.4	5	8.8	5.3	9.2	10.9	7.7	4	8.2	7	7	7
FALSE	4.999	High	0.001	Master Protein	Q9CR02		Translation machinery-associated protein 16 OS=Mus musculus OX=10090 GN=Tma16 PE=1 SV=1	0.934	-0.1	0.0747197	36.9	39.5	6.24	13.16	2	1	2	35.7	30.5	32.6	33.4	35.6	29.2	32	27.8	34	34.8	52.3	22.6	37.2	23.8	43.9	33.1
FALSE	12.926	High	0	Master Protein	O35317		Pre-B-cell leukemia transcription factor 3 OS=Mus musculus OX=10090 GN=Pbx3 PE=1 SV=1	1.186	0.25	0.0753438	14.4	12.1	11.54	20.99	1	1	6	11.3	11.3	11.7	11.7	14.3	12.6	15.8	12.8	11.3	11.7	10.5	4.8	11.8	7.3	16.7	13.4
FALSE	198.3	High	0	Master Protein	C9K101		Non-specific serine/threonine protein kinase OS=Mus musculus OX=10090 GN=Mark1 PE=2 SV=1	0.787	-0.35	0.0752015	23.1	29.3	36.01	9.23	1	1	151	14.7	12.1	12.3	17.7	31.3	31	22.9	23	30.7	25.9	31.3	13.9	26.8	19.9	34.1	21.9
FALSE	71.246	High	0	Master Protein	Q3U6W4		Heme oxygenase OS=Mus musculus OX=10090 GN=Hmox2 PE=2 SV=1	0.934	-0.1	0.0744656	631.4	676.3	4.19	5.92	11	1	23	535.5	533.3	539.8	525	670.5	561.1	573.9	464.4	674.3	613.8	661.4	352.3	679.9	449.7	641	484.6
FALSE	14.508	High	0	Master Protein	D6RIQ3		Phytanoyl-CoA dioxygenase domain-containing protein 1 OS=Mus musculus OX=10090 GN=Phyhd1 PE=1 SV=1	0.854	-0.23	0.0754816	57.9	67.8	12.14	10.59	3	1	4	58	46.1	38.9	43.5	62	57.4	52.5	43.9	65.6	61.1	51.5	31.3	65.9	48	68.1	49.9
FALSE	217.08	High	0	Master Protein	Q3TE63		Peptidyl-prolyl cis-trans isomerase OS=Mus musculus OX=10090 GN=Ppia PE=2 SV=1	0.97	-0.04	0.0744622	15711.2	16195.7	1.66	2.35	15	1	410	14197	13201	13417.9	12731.3	15873.1	13759.9	14543.7	11894.9	14964.7	14165.6	16233.3	8708.9	15027.4	10962.7	16222.8	13295.6
FALSE	272.791	High	0	Master Protein	O35927		Catenin delta-2 OS=Mus musculus OX=10090 GN=Ctnnd2 PE=1 SV=1	1.016	0.02	0.075314	6227.8	6132.7	2.32	2.35	40	1	177	5428.1	5208.1	5427.7	5141.4	5988.8	5411.4	5981	4586.4	5704.2	5523.5	6180.6	3142.3	5955.5	3836.3	6211.2	5065
FALSE	12.561	High	0	Master Protein	A0A068BIT0		Solute carrier family 39 OS=Mus musculus OX=10090 GN=Slc39a7 PE=1 SV=1	0.962	-0.06	0.0749946	489.5	508.7	5.17	4.37	3	1	5	417.6	416.5	394.5	405	527.6	427.8	453	343.8	490.5	473.7	493.1	265.9	529.2	337.1	492.4	394.7
FALSE	15.369	High	0	Master Protein	Q8BMS9		Ras association domain-containing protein 2 OS=Mus musculus OX=10090 GN=Rassf2 PE=1 SV=1	0.925	-0.11	0.074531	66	71.4	8.27	8.1	4	1	6	57.8	56.4	55.8	51.3	68.2	62.9	54.2	54.9	68.3	61.8	66.5	43.9	69.9	46.7	66.3	62.6
FALSE	60.685	High	0	Master Protein	P26883		Peptidyl-prolyl cis-trans isomerase FKBP1A OS=Mus musculus OX=10090 GN=Fkbp1a PE=1 SV=2	1.083	0.12	0.0755992	552.7	510.2	21.59	5.09	6	1	59	556.6	727.2	644.3	473.8	499.1	452.9	464.1	387.6	463.5	472.9	506.7	299.7	470.4	342.6	509.6	420.1
FALSE	62.307	High	0	Master Protein	Q9D5V6		Synapse-associated protein 1 OS=Mus musculus OX=10090 GN=Syap1 PE=1 SV=1	0.969	-0.04	0.0756294	821.9	847.8	6.44	3.77	14	1	23	667.1	605.7	689.3	678.4	843.5	715.6	761.6	627.1	804.7	762.7	833.6	439	867.8	576.9	854.4	650.6
FALSE	443.489	High	0	Master Protein	E9PWE8		Dihydropyrimidinase-related protein 3 OS=Mus musculus OX=10090 GN=Dpysl3 PE=1 SV=1	1.009	0.01	0.0751178	14310.6	14182.3	2.32	1.21	33	1	379	12965.6	12565	12153	11522.6	13974.1	12609.8	13288.3	11022.2	13398.1	13079.6	14211.7	7467.6	13292.5	9396.8	14162.1	11623.1
FALSE	21.227	High	0	Master Protein	Q6VGS5		Protein Daple OS=Mus musculus OX=10090 GN=Ccdc88c PE=1 SV=1	0.966	-0.05	0.0749017	164.8	170.7	3.69	3.26	6	1	6	144.7	134.5	139.8	136.3	164	148.9	150.9	129.7	158.9	150.2	168.4	91.4	172.2	114.5	164.2	146.2
FALSE	13.906	High	0	Master Protein	Q7TNR9		Rho guanine nucleotide exchange factor 4 OS=Mus musculus OX=10090 GN=Arhgef4 PE=2 SV=2	1.061	0.09	0.0749005	102.7	96.7	17.22	7.61	4	1	6	83.1	129.8	87.1	81.9	109.8	96.4	95.4	76	89.9	87.2	107.6	42.4	95.4	63.3	97.7	79.9
FALSE	3.647	High	0.004	Master Protein	Q9JJ48		Zinc finger CCCH domain-containing protein 8 OS=Mus musculus OX=10090 GN=Zc3h8 PE=1 SV=2	0.909	-0.14	0.075344	96.1	105.8	4.85	11.4	1	1	2	93.1	79.2	77.3	77.3	97.4	87.6	86.1	72.7	116.6	106.4	98.8	57.3	85.7	67.6	93.5	93.9
FALSE	294.991	High	0	Master Protein	Q4FJL2		Reticulon OS=Mus musculus OX=10090 GN=Rtn1 PE=1 SV=1	0.975	-0.04	0.0759831	5874.9	6026.7	2.44	1.28	22	1	205	5233.5	4775	5021.4	4822.4	5911.4	4999.3	5553.1	4517.2	5698.8	5521.8	5916.7	3074.5	5775	4016.8	5944.1	4982
FALSE	4.887	High	0.001	Master Protein	Q9EP72		ER membrane protein complex subunit 7 OS=Mus musculus OX=10090 GN=Emc7 PE=1 SV=1	0.926	-0.11	0.0759189	122.4	132.2	12.33	10.18	2	1	6	101.5	111.4	103.2	96	137.3	105.9	119.4	66.9	140.4	138.1	125.4	76.5	133.6	82.8	117.1	100.7
FALSE	93.851	High	0	Master Protein	A1L2Z3		ER membrane protein complex subunit 1 OS=Mus musculus OX=10090 GN=Emc1 PE=2 SV=1	0.987	-0.02	0.0760188	2024.4	2050.2	2.67	1.71	20	1	48	1791.6	1715.6	1725.2	1673.8	2061.9	1762.5	1813.9	1436.3	1987	1850.6	2029.4	1049.2	2028.5	1369.7	2049	1686.9
FALSE	160.962	High	0	Master Protein	Q9Z2I0		Mitochondrial proton/calcium exchanger protein OS=Mus musculus OX=10090 GN=Letm1 PE=1 SV=1	0.982	-0.03	0.0759204	3276.3	3337.5	2.67	2.7	29	1	130	2820.4	2695.2	2836.6	2698.5	3331.8	2782.2	3108.6	2418.4	3095.4	2946	3367.5	1774.5	3362	2291.3	3282.2	2716.7
FALSE	33.653	High	0	Master Protein	Q9DAZ9		Abscission/NoCut checkpoint regulator OS=Mus musculus OX=10090 GN=Zfyve19 PE=1 SV=2	1.059	0.08	0.0759228	195.2	184.4	11.25	7.03	8	1	11	170.7	155	162	151.4	202.6	215.9	191.2	148.4	164.7	158.5	201.3	85.1	175	130.2	186.5	159.1
FALSE	144.223	High	0	Master Protein	Q14BI2		Metabotropic glutamate receptor 2 OS=Mus musculus OX=10090 GN=Grm2 PE=1 SV=2	0.969	-0.05	0.0768853	3497.2	3609.7	5.45	1.89	23	1	121	2856.9	2786.5	3048.9	2790.6	3364.4	3096.4	3349.9	2750.6	3377.5	3188.2	3664.2	1951.8	3407.8	2395.6	3649.6	2965.7
FALSE	22.409	High	0	Master Protein	P98191		Phosphatidate cytidylyltransferase 1 OS=Mus musculus OX=10090 GN=Cds1 PE=1 SV=2	1.307	0.39	0.0775521	120.2	91.9	36.09	7.33	4	1	9	142	167.6	152.8	118.1	77.9	73.7	93.5	64.3	90	80.2	85.8	52.3	97.9	57.6	99.8	71.4
FALSE	52.914	High	0	Master Protein	Q8BP40		Lysophosphatidic acid phosphatase type 6 OS=Mus musculus OX=10090 GN=Acp6 PE=1 SV=1	0.932	-0.1	0.0769097	544	583.6	4.54	5.74	8	1	17	490.4	435.3	455.2	439.9	536.4	489.2	538.5	432.1	533.7	492.1	540.3	314.7	524.5	405.7	603.8	508.8
FALSE	17.855	High	0	Master Protein	Q14BV6		Carbohydrate deacetylase OS=Mus musculus OX=10090 GN=Ydjc PE=2 SV=2	1.042	0.06	0.0774033	108.5	104.1	4.15	6.25	5	1	5	94.3	90.6	93.8	87.9	108.1	89.1	108.1	85	93.4	94.5	103.6	47.9	100.9	68.5	111.4	91.9
FALSE	161.442	High	0	Master Protein	Q925I1		ATPase family AAA domain-containing protein 3 OS=Mus musculus OX=10090 GN=Atad3 PE=1 SV=1	0.984	-0.02	0.0773531	4228.4	4297.3	1.05	3.07	29	1	134	3800.5	3539.8	3617.2	3509.3	4157.5	3696.1	3932	3114.1	4116.8	3799.5	4382.1	2222.1	4439.7	2865.3	4273.4	3493.9
FALSE	73.481	High	0	Master Protein	Q8R5G0		Nidogen 2 protein OS=Mus musculus OX=10090 GN=Nid2 PE=2 SV=1	1.036	0.05	0.0771139	876	845.5	4.69	2.48	18	1	29	768	741.5	823.2	720.4	837	765.4	847	618.8	809.5	760.2	839.6	447.3	860.8	550.5	850.4	685.6
FALSE	114.73	High	0	Master Protein	P51863		V-type proton ATPase subunit d 1 OS=Mus musculus OX=10090 GN=Atp6v0d1 PE=1 SV=2	0.965	-0.05	0.0771665	6263.9	6488.2	4.42	3.27	17	1	84	5448.4	5531.5	5483	5138.2	6758	5365.1	5696.9	4507.9	6151	5730	6432.3	3563.6	6354.6	4593.9	6460.6	5234.1
FALSE	14.085	High	0	Master Protein	Q99M08		Uncharacterized protein C4orf3 homolog OS=Mus musculus OX=10090 PE=1 SV=1	0.874	-0.19	0.0772267	32.3	36.9	13.16	14.12	1	1	3	34.3	28	28.2	24.8	31.1	28.1	25.4	17.9	37.5	39.4	36.8	17.6	35.5	19.1	29.1	31
FALSE	19.174	High	0	Master Protein	P0C5J4		G-protein coupled receptor 52 OS=Mus musculus OX=10090 GN=Gpr52 PE=2 SV=1	1.073	0.1	0.0769014	456.2	425.1	5.21	4.85	5	1	15	408.3	385.3	372.8	391.7	400	412.4	429.7	338	400.8	376.9	425.1	243.7	401.4	307.1	412.4	353.5
FALSE	49.705	High	0	Master Protein	Q3U3J1		2-oxoisovalerate dehydrogenase subunit alpha OS=Mus musculus OX=10090 GN=Bckdha PE=1 SV=1	1.035	0.05	0.0771232	728.3	703.9	3.95	3.28	11	1	21	679.8	615.8	658.3	621.2	698.3	586	678.1	521.3	649.7	631.6	730.9	357.6	703.7	444.3	709.6	592.5
FALSE	3.882	High	0.003	Master Protein	Q8C952		Flap endonuclease 1 OS=Mus musculus OX=10090 GN=Fen1 PE=2 SV=1	0.938	-0.09	0.0772576	108.1	115.3	11.55	4.53	2	1	2	82.7	73.3	93.5	87.7	102.8	102.1	112.7	83.4	108.6	106.5	111.2	64.1	110.8	71.9	123.7	93.2
FALSE	186.63	High	0	Master Protein	D3YUM1		NADH dehydrogenase [ubiquinone] flavoprotein 1, mitochondrial OS=Mus musculus OX=10090 GN=Ndufv1 PE=1 SV=1	0.981	-0.03	0.0771029	7383.2	7524.4	2.9	1.13	28	1	170	6633.4	6044.3	6341.9	6245.5	6948.5	6105.4	6970.1	5623.6	7016.6	6731.3	7534.4	3975.7	7090.3	5037.9	7505.5	6238.4
FALSE	12.199	High	0	Master Protein	Q9JME9		V-set and transmembrane domain-containing protein 2B OS=Mus musculus OX=10090 GN=Vstm2b PE=2 SV=1	1.11	0.15	0.0774724	66.2	59.7	12.82	9.63	2	1	2	57.7	64.7	68.9	56.5	69.2	49.6	57.2	42	63.2	47.9	68.9	29.2	58.7	36.1	58.3	50.7
FALSE	1.463	Low	0.057	Master Protein	Q6P3C9		Kelch-like protein 10 OS=Mus musculus OX=10090 GN=Klhl10 PE=1 SV=1	0.879	-0.19	0.0765773	181	205.9	23.38	8.85	1	1	3	134.8	103.6	111.4	134.2	201.6	184.5	186.6	171.8	196.3	184.5	215.3	123.6	177.6	153.2	190.4	161.9
FALSE	46.822	High	0	Master Protein	P35285		Ras-related protein Rab-22A OS=Mus musculus OX=10090 GN=Rab22a PE=1 SV=2	1.086	0.12	0.0770221	392.5	361.4	10.32	4.21	5	1	17	376.2	386.7	355.3	325.3	382.9	302.4	337.5	244.9	354.2	345	340.9	176.5	349.3	233.8	360.5	297.9
FALSE	293.22	High	0	Master Protein	Q9ERU9		E3 SUMO-protein ligase RanBP2 OS=Mus musculus OX=10090 GN=Ranbp2 PE=1 SV=2	0.987	-0.02	0.0767834	4924	4990.6	2.46	1.64	77	1	131	4277.1	4060.5	4070	4078.4	4820.9	4340.9	4632.7	3655.3	4732.3	4472.9	4996.8	2554.8	4919	3375.3	4978.6	4039.4
FALSE	45.833	High	0	Master Protein	Q3UMD5		Protein kinase C OS=Mus musculus OX=10090 GN=Prkci PE=2 SV=1	1.069	0.1	0.0770666	305	285.3	8.27	6.15	9	1	18	279.7	298.3	286	283.5	282.3	254.5	267.6	222.4	283.8	257.3	285.8	161.2	315	187	275.9	229.2
FALSE	35.941	High	0	Master Protein	Q8BH64		EH domain-containing protein 2 OS=Mus musculus OX=10090 GN=Ehd2 PE=1 SV=1	1.156	0.21	0.07741	281.5	243.6	27.88	9.01	7	1	24	210.6	202	234.3	217.5	300.5	255.8	461.9	213.2	206.7	206.1	236.7	132	274.5	166	262.4	187
FALSE	10.174	High	0	Master Protein	Q62470		Integrin alpha-3 OS=Mus musculus OX=10090 GN=Itga3 PE=1 SV=1	1.073	0.1	0.0769418	66.7	62.2	8.84	8.73	3	1	3	56.2	59	56.9	57	65.6	56.7	70.9	41.4	55.3	55.3	64.6	34.4	64.2	38.4	63.2	41.7
FALSE	473.636	High	0	Master Protein	P38647		Stress-70 protein, mitochondrial OS=Mus musculus OX=10090 GN=Hspa9 PE=1 SV=3	0.982	-0.03	0.0770761	15491.8	15780	2.53	1.95	59	1	430	13461.6	13457.2	13159.7	12795.2	15916.1	13310.8	14267.4	11332.3	14955.2	14050	15699.4	8377.4	15767	10681.8	15673.5	12794.5
FALSE	3.679	High	0.004	Master Protein	F7CD45		Predicted gene 8334 OS=Mus musculus OX=10090 GN=Gm8334 PE=4 SV=1	1.241	0.31	0.0773408	93.5	75.3	18.72	17.33	1	1	2	110.6	62.3	65	80.4	76.1	76.4	96.6	80.3	63.4	69.3	71.8	41.1	71.1	42.6	94.8	85.5
FALSE	93.598	High	0	Master Protein	Q61171		Peroxiredoxin-2 OS=Mus musculus OX=10090 GN=Prdx2 PE=1 SV=3	1.029	0.04	0.0776396	8786.4	8540.1	3.69	1.3	12	1	158	8248.4	7768.2	7501.9	7220.1	8140.9	7263.8	7840.3	6584.2	7929.8	7719	8534.5	4494	7943.8	5670.7	8535.6	7065.3
FALSE	179.943	High	0	Master Protein	Q8JZW4		Copine-5 OS=Mus musculus OX=10090 GN=Cpne5 PE=1 SV=1	1.036	0.05	0.0778095	4120.3	3977.7	3.47	2.84	5	1	96	3626.2	3635.3	3603.4	3408.5	3814.6	3499.4	3691.6	3116.1	3765.7	3576.6	4024.8	2045.5	3987.3	2695.2	3769.7	3261.7
FALSE	14.916	High	0	Master Protein	Q8R4D4		Signal transducer and activator of transcription OS=Mus musculus OX=10090 GN=Stat6 PE=2 SV=1	0.898	-0.15	0.0779947	83.8	93.3	14.59	5.1	4	1	6	66.6	55.5	64.1	64	93.8	81.3	84	72.4	89.2	83.3	84.8	49.6	85.5	66.8	95.6	75.6
FALSE	1.327	Low	0.076	Master Protein	Q9D9G3		Cysteine-rich hydrophobic domain-containing protein 2 OS=Mus musculus OX=10090 GN=Chic2 PE=2 SV=1	1.077	0.11	0.0782954	29.3	27.2	12.69	5.82	1	1	1	31.4	25.5	24.2	28.7	27.2	20	28.8	21.1	25.8	26.1	26.8	14.2	26.1	16.6	28.2	19.9
FALSE	11.485	High	0	Master Protein	Q4FK79		Signal sequence receptor subunit gamma OS=Mus musculus OX=10090 GN=Ssr3 PE=2 SV=1	0.96	-0.06	0.078418	259.1	269.9	3.44	7.37	4	1	8	239.2	218.3	218.1	207.8	271.7	232.1	233.7	192.4	260.2	238.9	264	160	292	190.1	261.5	206.8
FALSE	17.691	High	0	Master Protein	Q923B1		Lariat debranching enzyme OS=Mus musculus OX=10090 GN=Dbr1 PE=1 SV=2	1.111	0.15	0.0791913	79.7	71.7	12.17	9.6	5	1	5	74.8	80.8	76.9	75.5	75.5	60.2	65.9	54.8	75.9	67.2	72.2	37.2	82.9	42.5	69.9	56.3
FALSE	11.27	High	0	Master Protein	Q3TMA0		MFS domain-containing protein OS=Mus musculus OX=10090 GN=Slc16a3 PE=2 SV=1	0.868	-0.2	0.0787457	170.5	196.3	15.48	6.55	3	1	4	150	117.2	127.9	135.7	172.2	189.5	181.2	145.3	203.1	174.6	193.7	104.4	165	125.4	207	163.4
FALSE	57.403	High	0	Master Protein	Q3TYJ1		Solute carrier family 18 (Vesicular monoamine), member 3 OS=Mus musculus OX=10090 GN=Slc18a3 PE=1 SV=1	0.938	-0.09	0.0789833	604.4	644.5	7.32	3.76	9	1	27	526.1	490.9	506.1	560.3	555.4	526.1	630.2	473.6	608.5	563.4	643.6	360.2	629.9	426.9	625	562.3
FALSE	61.781	High	0	Master Protein	Q571F9		MKIAA4115 protein (Fragment) OS=Mus musculus OX=10090 GN=G3bp1 PE=2 SV=1	1.033	0.05	0.0791567	500.7	484.8	2.09	3.05	8	1	27	452.6	405.8	421.5	413.4	496.5	431.4	466	355.8	454.4	451.4	468.9	240.4	482.6	315.7	488.3	405.9
FALSE	1.351	Low	0.073	Master Protein	Q99ML6		Mutant ornithine transporter 2 OS=Mus musculus OX=10090 GN=Slc25a2 PE=2 SV=1	0.906	-0.14	0.0790788	184.4	203.4	16.72	8.87	1	1	3	151.1	120.7	132.9	134.7	200.4	184.3	189.3	166.4	200	178.3	202.1	130.1	189.3	143.5	189.4	168.2
FALSE	5.804	High	0.001	Master Protein	P09240		Cholecystokinin OS=Mus musculus OX=10090 GN=Cck PE=1 SV=3	0.884	-0.18	0.0790712	96.9	109.7	17.27	21.47	2	1	2	65.3	60	77.2	76.5	99.3	93.7	105	80.3	90.8	94.8	100.9	87.4	111.8	81.5	87.9	94.3
FALSE	36.206	High	0	Master Protein	Q3TEE6		PH domain-containing protein OS=Mus musculus OX=10090 GN=Fermt3 PE=1 SV=1	1.021	0.03	0.0791841	412.4	403.9	4.65	2.78	8	1	13	374.6	337.3	387.4	356.9	393.2	356	371.9	303.6	383.6	349.2	383.4	207.2	396.4	266.2	407.8	338.7
FALSE	38.766	High	0	Master Protein	Q3TCN2		Putative phospholipase B-like 2 OS=Mus musculus OX=10090 GN=Plbd2 PE=1 SV=2	0.979	-0.03	0.0791244	628.8	642.6	4.07	2.4	7	1	21	590.7	500.9	505.8	500.1	643.6	539.1	600.1	463.3	605.9	577.7	655.5	336.1	620.1	414.1	677.1	524
FALSE	1.316	Low	0.077	Master Protein	A0A3B2WCU2		Vomeronasal 2, receptor 59 OS=Mus musculus OX=10090 GN=Vmn2r59 PE=4 SV=1	0.966	-0.05	0.0791217	89.3	92.4	14.69	5.58	1	1	1	71.4	56.3	57	74.5	95.8	79	89.3	65.1	90.6	89.5	86.6	47.5	88.4	68.7	92.7	75.6
FALSE	210.697	High	0	Master Protein	E9PVA8		eIF-2-alpha kinase activator GCN1 OS=Mus musculus OX=10090 GN=Gcn1 PE=1 SV=1	0.973	-0.04	0.0787856	2628.5	2702.8	2.93	2.03	62	1	100	2369.8	2178.9	2249.9	2128.1	2695.6	2297	2525.7	1858.2	2617.1	2408.6	2710.9	1433	2630.7	1784.7	2660.7	2142
FALSE	141.511	High	0	Master Protein	O35129		Prohibitin-2 OS=Mus musculus OX=10090 GN=Phb2 PE=1 SV=1	1.034	0.05	0.0787053	13081.7	12648.9	3.57	2.47	22	1	204	12562.2	11305.7	10740.5	10695.4	12167.6	11008.7	12237.7	9753.3	11813.7	11641.1	12526.3	6412.4	12245.4	8197.8	12851.5	10881.3
FALSE	16.331	High	0	Master Protein	Q9D023		Mitochondrial pyruvate carrier 2 OS=Mus musculus OX=10090 GN=Mpc2 PE=1 SV=1	0.956	-0.06	0.07924	1699.7	1777.2	7.04	3.63	5	1	20	1503.5	1322.8	1295.8	1458.9	1590.4	1485.1	1686.9	1361.9	1704.2	1591.7	1751.5	928.6	1815	1178.1	1669.2	1509.9
FALSE	78.665	High	0	Master Protein	Q8BIQ5		Cleavage stimulation factor subunit 2 OS=Mus musculus OX=10090 GN=Cstf2 PE=1 SV=2	0.903	-0.15	0.0792875	23.2	25.7	12.18	8.65	1	1	27	21.8	19.2	17.3	19.3	28.1	19.6	19.1	19.9	23.9	27.5	24.6	12.7	24.9	15.4	27.9	21.9
FALSE	87.789	High	0	Master Protein	Q9WUK2		Eukaryotic translation initiation factor 4H OS=Mus musculus OX=10090 GN=Eif4h PE=1 SV=3	1.027	0.04	0.0793544	4009.1	3905.4	2.74	2.04	4	1	83	3641.1	3522	3528.3	3229.5	3972.1	3411.4	3641.1	2838.9	3769.7	3507.8	3982.4	2007.7	3854.7	2526.2	3933.2	3159.4
FALSE	18.371	High	0	Master Protein	Q3U5C7		Prickle-like protein 1 OS=Mus musculus OX=10090 GN=Prickle1 PE=1 SV=1	0.961	-0.06	0.0799298	219.8	228.7	9.46	5.01	7	1	9	184.8	147.9	169.6	181.1	229.6	196.7	204.1	170.8	212.8	192.6	221.7	120.3	217.9	164.7	231.6	200.9
FALSE	1.846	Medium	0.027	Master Protein	Q6PDJ1		VWFA and cache domain-containing protein 1 OS=Mus musculus OX=10090 GN=Cachd1 PE=2 SV=1	1.054	0.08	0.0795958	59.7	56.6	7.11	10.57	1	1	1	55.1	48.4	49.9	55.1	60.4	48.2	62.1	41.9	52.7	52	63	28.5	59.7	38.3	47	39.3
FALSE	17.308	High	0	Master Protein	Q9DCV4		Regulator of microtubule dynamics protein 1 OS=Mus musculus OX=10090 GN=Rmdn1 PE=1 SV=2	0.95	-0.07	0.0795322	724	762	8.24	3.42	5	1	11	621.2	554.4	552.3	584.6	751.2	683	685.7	589	710.5	688.2	762.4	429.8	718.3	511.5	791.2	611.4
FALSE	2.837	High	0.008	Master Protein	E9PUQ9		Piezo-type mechanosensitive ion channel component OS=Mus musculus OX=10090 GN=Piezo1 PE=1 SV=1	1.042	0.06	0.0798805	148.7	142.8	8.06	8.65	1	1	2	148.7	115.5	141.3	122.9	139.3	133.2	124	109.4	117.6	135.7	115.2	75.9	131	96.4	142.9	117.2
FALSE	18.629	High	0	Master Protein	Q9QXA5		U6 snRNA-associated Sm-like protein LSm4 OS=Mus musculus OX=10090 GN=Lsm4 PE=1 SV=1	1.057	0.08	0.0798623	372.4	352.3	5.55	3.49	4	1	9	334.7	299.1	319.7	326.6	360.2	286.2	351.7	292.3	335.3	316.9	379.4	185	327.1	241.6	345.9	285.5
FALSE	12.499	High	0	Master Protein	Q3UJM9		IRF tryptophan pentad repeat domain-containing protein OS=Mus musculus OX=10090 GN=Irf3 PE=2 SV=1	1.048	0.07	0.079602	124	118.3	5.84	4.31	3	1	5	119.8	112.7	101.3	101.6	110.1	106.3	117.9	87.4	114.8	105.6	118.6	56.1	113.1	82.4	119.5	94.5
FALSE	38.431	High	0	Master Protein	E9PU93		Set1/Ash2 histone methyltransferase complex subunit ASH2 OS=Mus musculus OX=10090 GN=Ash2l PE=1 SV=1	1.038	0.05	0.0799793	320.3	308.5	4.31	2.48	11	1	16	296.2	287.7	282.7	247.2	308	271.2	300.7	223.5	291.6	274.6	307.7	166.3	300.1	211.2	297.7	247.6
FALSE	85.145	High	0	Master Protein	Q8BTG7		Protein NDRG4 OS=Mus musculus OX=10090 GN=Ndrg4 PE=1 SV=1	0.932	-0.1	0.0795927	1189.2	1276	7.72	3.96	8	1	38	1038.5	908.1	955.6	945.3	1238.5	1051.1	1173.4	1001.4	1153	1160.8	1294.8	707.1	1141.4	859.4	1268.7	1031.8
FALSE	20.147	High	0	Master Protein	Q3UFK7		DUF1279 domain-containing protein OS=Mus musculus OX=10090 GN=Fam210b PE=2 SV=1	0.925	-0.11	0.079916	453.5	490.1	5.81	4.96	5	1	8	404.8	360.8	385.1	405.9	447.9	433.5	417.7	352.6	493.4	403.7	480.3	260.9	484	318.1	466.3	411.7
FALSE	12.744	High	0	Master Protein	Q91X51		Golgi reassembly-stacking protein 1 OS=Mus musculus OX=10090 GN=Gorasp1 PE=1 SV=3	1.099	0.14	0.0800635	32.1	29.2	8.37	7.06	3	1	5	25.3	23	29.9	25.9	31.6	27.8	29.9	24.5	25	27.2	28.5	17	28.7	17.7	30.5	23.5
FALSE	57.236	High	0	Master Protein	P47856		Glutamine--fructose-6-phosphate aminotransferase [isomerizing] 1 OS=Mus musculus OX=10090 GN=Gfpt1 PE=1 SV=3	1.06	0.08	0.0802565	311.3	293.6	7.13	4.15	13	1	17	281.3	247.2	282.8	262.1	306.3	285.4	251.1	214.9	270.3	269.9	277.7	151.7	257	198.4	297	248.8
FALSE	53.743	High	0	Master Protein	Q8BHJ5		F-box-like/WD repeat-containing protein TBL1XR1 OS=Mus musculus OX=10090 GN=Tbl1xr1 PE=1 SV=1	0.963	-0.05	0.0802882	351	364.6	4.74	2.77	5	1	16	302	299.9	320.6	294.8	369.6	286.3	316.4	257.1	352.4	337	365.8	184.1	367.1	240.6	354.1	297.8
FALSE	7.56	High	0	Master Protein	A0A1X7SB71		RING-type E3 ubiquitin transferase OS=Mus musculus OX=10090 GN=Cbll1 PE=1 SV=1	0.955	-0.07	0.0803097	72.4	75.8	10.31	7.19	2	1	2	69	50.9	61.2	63.5	72.5	62.4	62.6	43.1	66	75.9	80.5	36.4	70.1	47.4	78.7	65.3
FALSE	4.771	High	0.001	Master Protein	Q8K1S3		Netrin receptor UNC5B OS=Mus musculus OX=10090 GN=Unc5b PE=1 SV=1	0.89	-0.17	0.0802211	106.1	119.2	11.41	9.61	2	1	2	90.9	75	85.9	89.7	101.4	103.9	109.2	92.4	112.4	128.8	102.2	61.3	114.5	73.2	122.5	100.1
FALSE	10.538	High	0	Master Protein	Q61193		Ral guanine nucleotide dissociation stimulator-like 2 OS=Mus musculus OX=10090 GN=Rgl2 PE=1 SV=2	1.142	0.19	0.0803174	53.4	46.7	8.77	9.29	4	1	5	49.8	45.5	45.2	40.6	54.6	46.6	41.1	33.4	49.3	39.4	51.1	21.3	41.7	34.3	48.2	37.3
FALSE	105.452	High	0	Master Protein	Q8VHL1		Histone-lysine N-methyltransferase SETD7 OS=Mus musculus OX=10090 GN=Setd7 PE=1 SV=2	1.042	0.06	0.0803791	1733.1	1663.6	8.88	2	13	1	56	1631.2	1759.1	1555.9	1516.8	1637.3	1411.7	1536.9	1182.6	1568.6	1523.8	1680.3	833.4	1598.7	1069.5	1641.3	1377.5
FALSE	327.518	High	0	Master Protein	Q3UHJ0		AP2-associated protein kinase 1 OS=Mus musculus OX=10090 GN=Aak1 PE=1 SV=2	1.032	0.05	0.0804821	4258	4125.1	4.09	2.64	30	1	174	3965.1	3742.7	3870.3	3604.3	4066.2	3481.8	3843.6	3051.6	3812.9	3659.2	4022.3	2201.9	3867.7	2789.2	4233.8	3521.4
FALSE	148.804	High	0	Master Protein	Q5SS83		Flotillin OS=Mus musculus OX=10090 GN=Flot2 PE=1 SV=1	0.91	-0.14	0.0805822	39.9	43.9	16.97	12.44	1	1	83	25.6	24	27.1	33.3	41.3	36.6	38.5	29.1	36.1	42.6	48	16.6	42	29.9	44	34.7
FALSE	13.059	High	0	Master Protein	P59648		FXYD domain-containing ion transport regulator 7 OS=Mus musculus OX=10090 GN=Fxyd7 PE=3 SV=1	1.049	0.07	0.0805686	446.5	425.6	4.6	11.2	2	1	39	412.8	371.6	377.4	401.4	443	416	407.4	325.2	387.1	414	361.2	230.7	348.9	256.5	451.5	402.5
FALSE	2.357	Medium	0.013	Master Protein	Q8R4E5		Upstream transcription factor 1 short form OS=Mus musculus OX=10090 GN=Usf1 PE=2 SV=1	0.941	-0.09	0.0806014	64	68.1	7.73	6.46	1	1	1	51.8	53.4	55	52.3	73.1	58.6	62.7	46.1	64.9	65.7	64.9	39.8	72.2	44.7	65.6	54.2
FALSE	26.525	High	0	Master Protein	P27600		Guanine nucleotide-binding protein subunit alpha-12 OS=Mus musculus OX=10090 GN=Gna12 PE=1 SV=3	0.932	-0.1	0.0806138	405	434.3	8.84	9.41	6	1	17	385.3	325.1	311.9	306.7	456.5	381.7	362.1	311.5	478.1	457.7	454.6	213.8	422.8	278.9	428.2	324.6
FALSE	37.88	High	0	Master Protein	Q8R3Q0		Store-operated calcium entry-associated regulatory factor OS=Mus musculus OX=10090 GN=Saraf PE=1 SV=2	0.953	-0.07	0.0806874	414.4	435	3.98	4.29	10	1	13	370.1	354.6	344.8	329.9	439.9	376.1	383.6	307.9	417.5	387	427.5	244.1	431.4	293.1	414	338.4
FALSE	158.566	High	0	Master Protein	A0A286YDI8		Sec24-related gene family, member C (S. cerevisiae) OS=Mus musculus OX=10090 GN=Sec24c PE=1 SV=1	1.027	0.04	0.0807268	1836.2	1787.2	2.87	3.2	28	1	78	1712.1	1541.3	1545.4	1526.5	1717.8	1582.2	1749.8	1304.5	1671.7	1642.6	1829	882.6	1760.7	1124.1	1775.1	1479.6
FALSE	95.163	High	0	Master Protein	Q68FM6		Protein phosphatase 1 regulatory subunit 29 OS=Mus musculus OX=10090 GN=Elfn2 PE=1 SV=1	1.021	0.03	0.0809692	1240.3	1215.3	5.27	5.21	19	1	39	1157.5	1141.7	1151.3	1001.5	1196.2	1003.7	1174.9	887	1049.7	998.3	1168.7	646.3	1145.7	824.8	1267.5	1018
FALSE	156.668	High	0	Master Protein	P42669		Transcriptional activator protein Pur-alpha OS=Mus musculus OX=10090 GN=Pura PE=1 SV=1	0.966	-0.05	0.0808368	3803.1	3935.2	4.67	1.29	3	1	86	3420.5	2989	3102.7	3063.3	3759.8	3429.1	3653.2	2983	3685.2	3516.6	3967.2	2102	3724.5	2594.2	3974	3254.8
FALSE	8.862	High	0	Master Protein	P70662		LIM domain-binding protein 1 OS=Mus musculus OX=10090 GN=Ldb1 PE=1 SV=2	1.134	0.18	0.081223	66.9	59	10.45	9.52	3	1	5	56	64.2	57.7	48.7	65.1	64.6	67.1	43	62.9	62	56	30.7	55.4	35.4	59.2	55.7
FALSE	37.871	High	0	Master Protein	Q91XX3		Protocadherin gamma B7 OS=Mus musculus OX=10090 GN=Pcdhgb7 PE=1 SV=1	1.321	0.4	0.081256	58	43.9	31.04	7.74	2	1	25	63.8	72.2	64.8	56	37.6	33.4	46	32.6	39	43.1	45.1	22.3	49.2	27.4	42.8	38
FALSE	19.026	High	0	Master Protein	Q8K285		F-BAR domain only protein 1 OS=Mus musculus OX=10090 GN=Fcho1 PE=1 SV=2	1.104	0.14	0.0811406	133.8	121.3	12.83	5.86	5	1	5	118.9	119	140.2	114.3	117	101.4	126.7	81.3	120.3	110.9	128.8	59.5	115.1	74	110.5	100.8
FALSE	76.037	High	0	Master Protein	P63216		Guanine nucleotide-binding protein G(I)/G(S)/G(O) subunit gamma-3 OS=Mus musculus OX=10090 GN=Gng3 PE=1 SV=1	0.979	-0.03	0.0809137	2433.7	2487.1	2.34	2.2	5	1	55	2117.4	2058.2	2078.4	2013	2460.2	2155.6	2231.4	1789.1	2359.2	2350.9	2448.9	1295.5	2357.9	1602.7	2494.1	2074.5
FALSE	8.916	High	0	Master Protein	Q6P3B2		UBA-like domain-containing protein 1 OS=Mus musculus OX=10090 GN=Ubald1 PE=2 SV=1	1.069	0.1	0.0810229	71.1	66.5	6.28	9.46	2	1	9	60.9	57.3	60.5	60.7	67.8	69.4	66.2	54.3	62.4	61.4	63.2	42	62.3	38.5	66.9	55.4
FALSE	9.803	High	0	Master Protein	E9Q7E2		AT-rich interactive domain-containing protein 2 OS=Mus musculus OX=10090 GN=Arid2 PE=1 SV=1	0.896	-0.16	0.0812441	95.4	106.4	8.19	3.68	3	1	3	84.9	79.5	80.6	94.9	94.6	80.6	100.8	76.2	92.7	96.8	104.3	57.4	102.5	73.5	105.9	85.7
FALSE	19.439	High	0	Master Protein	G3X9I4		Aly/REF export factor 2 OS=Mus musculus OX=10090 GN=Alyref2 PE=1 SV=1	0.94	-0.09	0.0809501	34.3	36.5	8.88	8.69	2	1	12	32.2	27.7	30.3	25.2	32.8	29.6	38.3	25.1	34.4	30.6	40.5	19.1	33.1	23.9	43.4	32.5
FALSE	1.528	Low	0.051	Master Protein	B9EHX4		Serine-protein kinase ATM OS=Mus musculus OX=10090 GN=Atm PE=1 SV=1	0.929	-0.11	0.0815305	538	578.8	4.47	6.72	1	1	10	481.8	444.9	464.5	435.5	531.3	500.9	544.8	395.9	558.3	529.5	613	298.9	616.4	362.9	556.9	426.5
FALSE	147.71	High	0	Master Protein	Q9CVB6		Actin-related protein 2/3 complex subunit 2 OS=Mus musculus OX=10090 GN=Arpc2 PE=1 SV=3	1.023	0.03	0.0815822	5012.5	4900.5	3.12	2.18	23	1	121	4627.3	4444.1	4537.7	4157.7	4869.6	4234	4525.7	3673.9	4563.3	4418.8	4815.9	2657.1	4660.1	3375.1	4916.1	4091.6
FALSE	4.756	High	0.001	Master Protein	A6H6E2		Multimerin-2 OS=Mus musculus OX=10090 GN=Mmrn2 PE=1 SV=1	1.123	0.17	0.0815822	23.1	20.6	14.78	11.27	2	1	2	16.2	19.9	23.9	21.9	22.1	19.2	26.7	16.8	18.5	21.5	22	9.9	17.7	14.2	19.9	20.6
FALSE	82.279	High	0	Master Protein	Q8VED9		Galectin-related protein OS=Mus musculus OX=10090 GN=Lgalsl PE=1 SV=1	0.948	-0.08	0.0816429	786.6	829.4	5.14	3.53	8	1	46	675.3	660.4	684.4	665.5	856.9	677.7	697.3	564.2	794.2	739.6	842	418	820.2	562.4	800.5	635.6
FALSE	11.219	High	0	Master Protein	Q922G0		Solute carrier family 25 member 36 OS=Mus musculus OX=10090 GN=Slc25a36 PE=2 SV=1	1.077	0.11	0.0817057	191	177.4	10.69	4.01	4	1	4	188.3	175	180	180.5	171	150.6	156.6	130.5	167.5	168.5	173.3	92.7	172	122.5	163.4	143.8
FALSE	244.921	High	0	Master Protein	Q80UG2		Plexin-A4 OS=Mus musculus OX=10090 GN=Plxna4 PE=1 SV=3	0.981	-0.03	0.0825114	3715.7	3789.5	2.26	0.99	37	1	137	3317.3	3033.1	3151.3	3040.3	3670.9	3219.8	3530.9	2851.9	3548.3	3438.9	3772.9	2002.9	3657.5	2501	3722.3	3145.2
FALSE	66.428	High	0	Master Protein	Q91WP4		PCTAIRE-motif protein kinase 1 OS=Mus musculus OX=10090 GN=Cdk16 PE=2 SV=1	0.94	-0.09	0.0826538	409.1	435.1	3.14	3.41	10	1	36	376.1	346.2	349.1	328.8	432.5	347.1	393.9	298.6	411.7	397	434.4	209	417.9	289.4	415.1	340.2
FALSE	61.93	High	0	Master Protein	Q3TLX1		Nicotinamide phosphoribosyltransferase OS=Mus musculus OX=10090 GN=Nampt PE=2 SV=1	1.021	0.03	0.0820293	1033.2	1012.1	2.14	1.09	15	1	28	941.7	895.7	893.1	858	975.1	876.1	936.9	757	942.6	924	1001.8	528.7	971.4	682.1	1002.7	842
FALSE	9.516	High	0	Master Protein	Q8BSA9		tRNA wybutosine-synthesizing protein 3 homolog OS=Mus musculus OX=10090 GN=Tyw3 PE=1 SV=1	0.936	-0.1	0.0827033	16.4	17.6	11.54	12.57	2	1	2	14.1	13.8	15.3	10.5	19	14.2	14.8	12.7	18.7	20.2	17.7	8.6	20.1	10.6	17.4	13.9
FALSE	46.01	High	0	Master Protein	Q64337		Sequestosome-1 OS=Mus musculus OX=10090 GN=Sqstm1 PE=1 SV=1	1.053	0.07	0.0817764	411.5	390.7	6.54	5.81	6	1	16	403.8	329.5	368	354.4	363.8	330.4	372.9	312.3	376	353.1	390.7	195.2	332	244.9	404.9	342.6
FALSE	40.867	High	0	Master Protein	G3X8Q5		Ceruloplasmin OS=Mus musculus OX=10090 GN=Cp PE=1 SV=1	1.056	0.08	0.0820977	528.5	500.6	8.39	4.68	13	1	16	477.5	467.4	451.1	438.6	489.5	451.4	594.5	365.5	470.9	454.4	496.1	259.6	483.9	354.5	537.5	380.6
FALSE	57.76	High	0	Master Protein	Q8C4X2		Casein kinase I isoform gamma-3 OS=Mus musculus OX=10090 GN=Csnk1g3 PE=1 SV=2	0.948	-0.08	0.0829759	847.1	893.8	5.68	2.24	5	1	24	766.7	676.3	722.3	656.8	817.3	788.5	827.2	677.9	841.7	810.6	871.8	477.4	821.8	606.1	888.9	743.2
FALSE	100.736	High	0	Master Protein	P14231		Sodium/potassium-transporting ATPase subunit beta-2 OS=Mus musculus OX=10090 GN=Atp1b2 PE=1 SV=2	0.966	-0.05	0.0828367	5224.4	5410.7	3.43	2.43	11	1	118	4905.6	4387.2	4448.8	4346	5583.3	4450	4868.8	3774.1	5242.4	5133.3	5405.1	2780.8	5181.8	3587	5481.7	4319
FALSE	39.456	High	0	Master Protein	O89051		Integral membrane protein 2B OS=Mus musculus OX=10090 GN=Itm2b PE=1 SV=1	0.965	-0.05	0.0831922	526	545.3	1.96	3.21	8	1	14	479.3	454.4	436.1	442.6	513.1	460.8	482.7	386	505.2	511.8	549.2	267.9	519	345.7	551.3	453.1
FALSE	26.029	High	0	Master Protein	P61620		Protein transport protein Sec61 subunit alpha isoform 1 OS=Mus musculus OX=10090 GN=Sec61a1 PE=1 SV=2	1.027	0.04	0.0824168	445.6	433.9	4.82	3.99	3	1	17	425.1	413.5	388.5	356.2	411.3	381.3	411.2	328.9	422.8	392.7	455.3	209.2	410.2	288.3	417.3	356.6
FALSE	21.953	High	0	Master Protein	Q3UHD2		Glucose-fructose oxidoreductase domain-containing protein 1 OS=Mus musculus OX=10090 GN=Gfod1 PE=1 SV=1	0.966	-0.05	0.0826151	310.7	321.8	2.04	4.29	6	1	9	286.4	267.2	254.5	256.9	297.6	264.7	289.8	227.3	286.6	279.8	327.7	167.8	318.8	225.1	322.2	248.1
FALSE	39.49	High	0	Master Protein	O35459		Delta(3,5)-Delta(2,4)-dienoyl-CoA isomerase, mitochondrial OS=Mus musculus OX=10090 GN=Ech1 PE=1 SV=1	1.02	0.03	0.0825897	638.2	625.4	4.66	2.84	9	1	37	612	541.4	585.3	522.5	626.1	516	630.1	456.5	564.1	567.7	628.5	314.2	614.7	413.2	648.9	506.1
FALSE	7.872	High	0	Master Protein	O08581		Potassium channel subfamily K member 1 OS=Mus musculus OX=10090 GN=Kcnk1 PE=1 SV=2	0.905	-0.14	0.0825628	14	15.5	14.91	17.72	1	1	2	13	10.9	10.4	12.4	16.1	9.2	12.7	12.6	16.6	13.9	15.6	6.6	20.6	10	19.5	11.7
FALSE	292.118	High	0	Master Protein	P61264		Syntaxin-1B OS=Mus musculus OX=10090 GN=Stx1b PE=1 SV=1	0.966	-0.05	0.081879	16994.6	17596.2	3.02	1.99	24	1	359	15924.2	14206.8	14354.1	14150.8	17538.1	14630.7	15059.2	12469.8	16683.3	15967.3	17620.9	8893.1	17270.5	11390.9	17550.7	14020.8
FALSE	29.841	High	0	Master Protein	Q9JKF7		39S ribosomal protein L39, mitochondrial OS=Mus musculus OX=10090 GN=Mrpl39 PE=1 SV=4	0.975	-0.04	0.0819962	525.8	539.6	2.71	4.25	7	1	24	457	429.4	447.7	443.3	517.1	456.4	488.9	403.6	498.6	487.8	536.4	309.2	492.5	368.5	539.9	450.7
FALSE	18.939	High	0	Master Protein	A0A1Y7VJW9		Fibulin-5 OS=Mus musculus OX=10090 GN=Fbln5 PE=1 SV=1	1.504	0.59	0.0819778	220.9	146.9	95.38	32.24	4	1	7	142.8	145.1	142.6	167.1	320.6	276.6	1043.2	177.5	138.4	115	115.9	111.4	222.9	172.1	147.1	105.2
FALSE	3.439	High	0.004	Master Protein	Q8CA71		Protein shisa-4 OS=Mus musculus OX=10090 GN=Shisa4 PE=1 SV=1	0.98	-0.03	0.0819731	263.9	269.3	5.49	5.91	1	1	5	214	198.8	225.1	215.3	265.3	229.5	245.5	197.2	269.5	240.6	263.4	144.3	252.3	201	250.5	224.3
FALSE	6.769	High	0.001	Master Protein	Q9D2R8		28S ribosomal protein S33, mitochondrial OS=Mus musculus OX=10090 GN=Mrps33 PE=1 SV=1	0.948	-0.08	0.0821371	164.2	173.2	3.42	6.01	2	1	2	148.9	138.6	141.8	130.5	164.3	134	149.1	129.1	157	141.6	164	100.1	165.3	116.4	174.2	144.3
FALSE	221.327	High	0	Master Protein	E9Q3Y4		Lipopolysaccharide-responsive and beige-like anchor protein OS=Mus musculus OX=10090 GN=Lrba PE=1 SV=1	0.976	-0.03	0.0818548	1703.9	1745	2.39	1.82	45	1	95	1534.9	1410.7	1444.5	1458.4	1666.2	1461.7	1653.1	1293.3	1637.4	1602.1	1779.6	907.6	1740	1155.3	1711.1	1437.1
FALSE	106.512	High	0	Master Protein	F7BAB2		Transmembrane protein 132B OS=Mus musculus OX=10090 GN=Tmem132b PE=1 SV=1	0.997	0	0.0830859	1193.3	1196.6	3.23	2.44	19	1	46	1016.9	1019.9	962.2	987.2	1150.3	1053.8	1108.2	883.6	1122.5	1078.8	1247.1	621.1	1146.8	837.9	1226.9	985.5
FALSE	176.934	High	0	Master Protein	P62334		26S proteasome regulatory subunit 10B OS=Mus musculus OX=10090 GN=Psmc6 PE=1 SV=1	1.018	0.03	0.082539	4352.1	4274.1	2.77	2.07	27	1	113	3934.3	3686.3	3951.7	3680.5	4300.8	3632.6	4004.1	3175.7	4011.2	3847.1	4331.2	2156	4265.5	2841.8	4268.9	3518.9
FALSE	5.397	High	0.001	Master Protein	Q6P6P2		Fam179b protein OS=Mus musculus OX=10090 GN=Togaram1 PE=2 SV=1	1.264	0.34	0.0834371	9.5	7.5	21.61	19.84	1	1	1	9.1	9	10.1	10.4	7.7	7.7	8	4.7	8.5	8.3	10.5	3.5	6.7	5.4	6	5.4
FALSE	5.271	High	0.001	Master Protein	Q5U680		S-adenosylmethionine mitochondrial carrier protein OS=Mus musculus OX=10090 GN=Slc25a26 PE=1 SV=2	0.889	-0.17	0.0832839	66.4	74.7	16.1	6.48	2	1	2	55	47.3	52.5	49.3	70.9	61.2	72.3	65.4	70.2	74.5	71.2	44.5	71.9	49.4	72	61.8
FALSE	32.829	High	0	Master Protein	Q8QZR5		Alanine aminotransferase 1 OS=Mus musculus OX=10090 GN=Gpt PE=1 SV=3	0.978	-0.03	0.0834261	617.2	631	3.83	1.74	10	1	15	552.1	538.1	486.4	481	613.8	533.3	555.2	464.9	592.5	562.1	607.6	321.5	609.7	420.6	637.8	522.8
FALSE	56.433	High	0	Master Protein	Q14CH7		Alanine--tRNA ligase, mitochondrial OS=Mus musculus OX=10090 GN=Aars2 PE=1 SV=1	0.962	-0.06	0.083511	434.9	452.1	5.86	2.13	15	1	21	371.2	336.8	354.3	358.7	426.3	391.6	440.1	331	413.6	402.5	450.6	240.5	427.3	300.5	461	383.6
FALSE	31.362	High	0	Master Protein	Q80YR9		RNA-binding protein 12B-A OS=Mus musculus OX=10090 GN=Rbm12b1 PE=1 SV=2	1.055	0.08	0.083585	326.5	309.4	5.48	3.9	8	1	9	292.9	257.8	291.4	274	282.5	275.6	309.2	243.5	278.8	298.2	310.9	154.5	300.7	205.9	294.4	253.5
FALSE	46.008	High	0	Master Protein	Q9D1D4		Transmembrane emp24 domain-containing protein 10 OS=Mus musculus OX=10090 GN=Tmed10 PE=1 SV=1	0.945	-0.08	0.0834568	1059.7	1121.6	10.01	3.18	10	1	28	912.3	762.4	798.8	810.2	1115.8	981.5	1035.5	867.3	1041.2	989	1114.4	622.4	1040.3	747.6	1159.5	932.5
FALSE	7.797	High	0	Master Protein	Q9JIF3		Solute carrier family 2, facilitated glucose transporter member 8 OS=Mus musculus OX=10090 GN=Slc2a8 PE=1 SV=2	0.865	-0.21	0.083861	27.3	31.5	19.92	11.4	1	1	2	25.5	19.1	15.8	22.6	26.6	24.4	23.6	27.4	29.7	24.4	31.6	16.3	24	23.5	34.9	26.1
FALSE	3.281	High	0.005	Master Protein	Q99J25		rRNA methyltransferase 1, mitochondrial OS=Mus musculus OX=10090 GN=Mrm1 PE=2 SV=2	0.961	-0.06	0.0839522	146.6	152.6	4.8	3.6	2	1	2	133	123.8	129.2	114.1	134.2	128.8	147.2	106.3	138.6	135.7	156.7	82.1	144.5	105.9	144.1	127.2
FALSE	15.356	High	0	Master Protein	Q8BXC3		Uncharacterized protein (Fragment) OS=Mus musculus OX=10090 GN=Osbpl6 PE=2 SV=1	1.098	0.13	0.0840712	59.5	54.1	11.08	16.35	1	1	11	62	47.6	49.7	49.9	46.8	47.2	58.2	48.6	37.4	43.6	58.4	27.6	39.3	38.5	55.6	52
FALSE	3.914	High	0.003	Master Protein	Q80UX8		Protein ABHD13 OS=Mus musculus OX=10090 GN=Abhd13 PE=2 SV=1	0.923	-0.12	0.0840296	21.5	23.2	7.34	10.79	1	1	1	18.9	18	21.6	16.8	21.1	18.8	20	17.5	25.9	21	21.2	14	21.3	15.4	21.5	22.3
FALSE	50.17	High	0	Master Protein	Q99JY8		Phospholipid phosphatase 3 OS=Mus musculus OX=10090 GN=Plpp3 PE=1 SV=1	0.942	-0.09	0.0840163	940.4	998.3	7.14	2.82	7	1	45	764.9	715.6	777.9	782.3	913.8	861.2	902.3	756.8	943.1	909.7	974.5	493.7	957.6	669.1	941.1	826.9
FALSE	51.715	High	0	Master Protein	Q9QXE7		F-box-like/WD repeat-containing protein TBL1X OS=Mus musculus OX=10090 GN=Tbl1x PE=1 SV=2	1.016	0.02	0.0842483	539.8	531.2	5.88	1.28	6	1	16	503.3	455.6	529.8	444	562.5	441.6	501.9	391.9	501.6	480.4	531.4	277.1	510.6	340.4	526.3	440.1
FALSE	129.33	High	0	Master Protein	Q49S98		Vasicular inhibitory amino acid transporter 10D OS=Mus musculus OX=10090 GN=Slc32a1 PE=2 SV=1	0.936	-0.1	0.0842711	2363.8	2525.4	7.85	4.27	14	1	64	2392.6	1772.7	1819.9	1932.1	2337.7	2114.8	2168.6	1858.4	2384	2411.7	2318.1	1319.1	2433.5	1729.1	2452.7	1999
FALSE	80.196	High	0	Master Protein	O09126		Semaphorin-4D OS=Mus musculus OX=10090 GN=Sema4d PE=1 SV=2	0.965	-0.05	0.0843283	921	954.6	4.64	3.4	17	1	37	772.1	769.3	791.7	788.4	870.5	846.1	879.6	675.9	905.4	857.4	956.9	506.2	983.9	630.4	951.2	745.6
FALSE	30.87	High	0	Master Protein	Q9D8Z2		TP53-regulated inhibitor of apoptosis 1 OS=Mus musculus OX=10090 GN=Triap1 PE=1 SV=1	0.906	-0.14	0.0844309	446.6	492.8	14.37	4.72	7	1	9	362.7	304.4	320.6	345.6	466.6	449.4	461.6	375.3	435.2	450.2	467	278.6	456.8	329.1	489.3	415.3
FALSE	72.533	High	0	Master Protein	G5E8Y0		Na(+)/Ca(2+)-exchange protein 1 OS=Mus musculus OX=10090 GN=Slc8a1 PE=1 SV=2	0.945	-0.08	0.0844829	1981	2096.2	4.15	3.75	1	1	52	1793.7	1675.2	1598	1605.2	2106.5	1774	1906.4	1460.5	2012.9	1963.3	2118.2	1009.2	2051.8	1357.6	2071.9	1660.6
FALSE	34.295	High	0	Master Protein	G3UW40		Mutated in colorectal cancers OS=Mus musculus OX=10090 GN=Mcc PE=1 SV=1	1.044	0.06	0.0846111	112.9	108.2	12.46	8.42	9	1	11	106.7	127.2	106.2	88	106.3	95.9	105.6	78.3	105.8	97.5	108.5	53.9	97	58.7	113	96.5
FALSE	29.528	High	0	Master Protein	Q9CQF3		Cleavage and polyadenylation specificity factor subunit 5 OS=Mus musculus OX=10090 GN=Nudt21 PE=1 SV=1	0.959	-0.06	0.0850973	618.1	644.4	6.3	2.22	8	1	15	531.8	476.4	501.6	487.4	639.6	566.8	608.2	476.6	620	569.8	644.5	352.8	620.3	421.9	643.5	522.7
FALSE	114.538	High	0	Master Protein	P97450		ATP synthase-coupling factor 6, mitochondrial OS=Mus musculus OX=10090 GN=Atp5pf PE=1 SV=1	0.962	-0.06	0.0845547	1857.5	1931.2	5.63	2.73	10	1	77	1631.2	1403.7	1519.1	1522.2	1832.2	1621.9	1815.7	1469.9	1757.1	1744.3	1932	978.2	1805.3	1303.6	1984.4	1643.8
FALSE	36.677	High	0	Master Protein	Q3TBL2		Uncharacterized protein OS=Mus musculus OX=10090 GN=Nab2 PE=2 SV=1	0.955	-0.07	0.0852201	277.1	290.1	5.05	4.37	10	1	11	241.7	238.4	230.2	228.8	294.3	233.7	256.6	227	270.1	255.2	293.3	161	304.1	196.7	281.1	235.7
FALSE	5.007	High	0.001	Master Protein	Q8C5P3		Nitric oxide synthase OS=Mus musculus OX=10090 GN=Nos3 PE=2 SV=1	0.896	-0.16	0.0853012	61.4	68.5	15.52	8.68	2	1	2	47.2	44.2	50.8	46.1	70.5	54.1	68.6	56.7	72.5	59.6	65	42.4	70.6	47.3	65.7	53.7
FALSE	109.922	High	0	Master Protein	D9HP81		Regulating synaptic membrane exocytosis 2 OS=Mus musculus OX=10090 GN=Rims2 PE=1 SV=1	1.022	0.03	0.0852624	1130.6	1106.4	3.08	2.14	27	1	62	1065.6	987.1	981.2	934.8	1058.2	960.7	1017.8	824.3	1023.3	1020.8	1109.7	562.9	1025.5	751.3	1112.8	906
FALSE	9.241	High	0	Master Protein	Q52L66		Ubiquitin-like 7 (Bone marrow stromal cell-derived) OS=Mus musculus OX=10090 GN=Ubl7 PE=2 SV=1	1.089	0.12	0.0851722	117.7	108.1	8.38	8.97	3	1	4	115.2	98.2	101.9	101.1	103.7	84.8	114	81.2	90	101.5	108.9	56	88.8	67.4	111.2	100.2
FALSE	36.41	High	0	Master Protein	Q80VJ3		2'-deoxynucleoside 5'-phosphate N-hydrolase 1 OS=Mus musculus OX=10090 GN=Dnph1 PE=1 SV=2	1.068	0.09	0.0850498	173.2	162.2	6.67	4.54	4	1	6	161.1	157.6	149.5	144.9	163.1	146.3	158.9	108.9	152.5	154.4	156	77.9	156.2	110.8	158.4	139.8
FALSE	97.26	High	0	Master Protein	Q548L6		Glutamate decarboxylase OS=Mus musculus OX=10090 GN=Gad1 PE=1 SV=1	0.958	-0.06	0.0849606	2359.7	2462	5.5	3.88	19	1	69	2201.6	1821.1	1843.9	2015.9	2402.4	2021.1	2057.3	1740.3	2334.8	2234	2292.2	1282	2444.4	1663.7	2358.1	1897.7
FALSE	11.165	High	0	Master Protein	Q3TJ94		Prothrombin OS=Mus musculus OX=10090 GN=F2 PE=1 SV=1	0.945	-0.08	0.084529	62.8	66.4	8.84	5.15	3	1	3	54.9	60.6	55.4	44.4	58.3	55.6	61.4	42.9	60.5	56.4	68.8	34.6	63.8	48.9	66.7	53.5
FALSE	81.055	High	0	Master Protein	Q63844		Mitogen-activated protein kinase 3 OS=Mus musculus OX=10090 GN=Mapk3 PE=1 SV=5	1.019	0.03	0.0850477	1497.1	1469.2	3.05	3.9	11	1	48	1396.5	1266.1	1306.1	1147.9	1480.1	1257.6	1393.8	1088.1	1393.3	1342.6	1494.6	771.8	1287.3	918.9	1462.4	1156.5
FALSE	28.821	High	0	Master Protein	Q91VR7		Microtubule-associated proteins 1A/1B light chain 3A OS=Mus musculus OX=10090 GN=Map1lc3a PE=1 SV=1	1.046	0.07	0.0851094	599.1	572.6	16.6	4.19	2	1	42	618.2	701.8	652.9	508.3	545.1	474.7	512.7	429.3	531.7	533.9	575.2	310.9	503.5	359	570	473.1
FALSE	71.586	High	0	Master Protein	Q9D892		Inosine triphosphate pyrophosphatase OS=Mus musculus OX=10090 GN=Itpa PE=1 SV=2	1.021	0.03	0.0846176	1171.4	1147.4	2.72	2.01	8	1	43	1099.4	982.3	981	972.4	1121.6	962.9	1116.7	886	1082.5	1048.2	1152.6	584.5	1078.4	747.3	1189.7	944.1
FALSE	10.373	High	0	Master Protein	Q9JKN1		Zinc transporter 7 OS=Mus musculus OX=10090 GN=Slc30a7 PE=1 SV=1	0.903	-0.15	0.0847082	53.5	59.3	20.35	5.61	2	1	3	45.7	27.2	32.4	41.2	55.7	48.6	55.5	43.9	51.5	48.4	61.1	32.9	56.8	39.4	55.9	48.8
FALSE	6.048	High	0.001	Master Protein	Q8BHN7		Uncharacterized protein C12orf29 homolog OS=Mus musculus OX=10090 PE=2 SV=1	0.945	-0.08	0.0850675	47.1	49.9	12.42	9.6	2	1	2	33.1	38.7	39.6	40	48	40.8	48.6	27.4	47.3	44.5	49.6	28.9	48	39.1	44.7	36.8
FALSE	73.822	High	0	Master Protein	Q9WVA4		Transgelin-2 OS=Mus musculus OX=10090 GN=Tagln2 PE=1 SV=4	1.013	0.02	0.0846451	808.4	797.7	11.93	5.43	10	1	86	709.7	637.4	668.2	644.4	905	751.4	984	615.8	757.2	676.1	796.1	370.3	784.7	529.3	813.9	598.2
FALSE	256.748	High	0	Master Protein	E9Q7Q3		Tropomyosin alpha-3 chain OS=Mus musculus OX=10090 GN=Tpm3 PE=1 SV=1	1.065	0.09	0.0852761	117.2	110.1	5	9.12	2	1	201	106.5	98.8	97.8	99.5	111.1	107.1	99.1	90	102.4	111.6	102.1	46.9	110.8	73.8	114.5	89.6
FALSE	41.953	High	0	Master Protein	Q8BYM8		Probable cysteine--tRNA ligase, mitochondrial OS=Mus musculus OX=10090 GN=Cars2 PE=1 SV=2	0.954	-0.07	0.0853601	503.6	527.7	3.94	2.78	9	1	17	444.4	427.5	428.4	410.9	478.9	444.4	476.3	407.2	502.9	479.1	493	269.2	503.6	356.6	525.9	442.1
FALSE	13.868	High	0	Master Protein	A2RSX7		tRNA wybutosine-synthesizing protein 5 OS=Mus musculus OX=10090 GN=Tyw5 PE=2 SV=2	0.928	-0.11	0.0857649	196.1	211.4	6.21	3.59	3	1	4	176.5	166.7	166.2	150.6	213.9	187.5	180.2	150.8	198.3	195	203.8	111.1	205.2	147.3	203.5	163.6
FALSE	11.03	High	0	Master Protein	D3YZG8		Bifunctional methylenetetrahydrofolate dehydrogenase/cyclohydrolase 2, mitochondrial OS=Mus musculus OX=10090 GN=Mthfd2l PE=2 SV=1	1.18	0.24	0.0858676	26.1	22.1	12.98	11.88	3	1	3	17.1	25.6	22.6	21.2	26.6	22.8	23.2	17.2	23	19.5	27.7	11.9	19.2	13.5	23.6	16.5
FALSE	47.485	High	0	Master Protein	A0A024QYR9		Mitochondrial PTENalpha OS=Mus musculus OX=10090 GN=Pten PE=2 SV=1	1.074	0.1	0.0859357	1090.3	1015.6	10.67	4.15	11	1	31	1069	1095.7	1034.5	958.2	980.2	839.6	948.9	753	941.5	877.6	975.5	549.6	1043.2	705.2	1002.7	845.9
FALSE	8.224	High	0	Master Protein	Q8BTJ4		Bis(5'-adenosyl)-triphosphatase enpp4 OS=Mus musculus OX=10090 GN=Enpp4 PE=1 SV=1	0.957	-0.06	0.0859596	96.8	101.1	5.69	7.51	2	1	3	90	71.8	76.3	73.5	95.7	83.5	89.5	72.2	103.8	93	92.8	56.9	87.2	65.9	92.3	85.4
FALSE	94.394	High	0	Master Protein	Q9D859		Uncharacterized protein OS=Mus musculus OX=10090 GN=Rac1 PE=2 SV=1	0.953	-0.07	0.0860558	4904.1	5143.6	5.97	2.33	6	1	115	4423	3828.8	3939.6	3877.4	4834.7	4400.1	4782.2	3976.1	5048	4697.6	5015.7	2679.1	4784.2	3420.3	5018.3	4257.1
FALSE	86.358	High	0	Master Protein	E9Q8P8		Protein FAM131B OS=Mus musculus OX=10090 GN=Fam131b PE=1 SV=1	1.047	0.07	0.0860912	911.8	870.4	6.78	3.45	14	1	44	828.1	848.3	851.5	787.2	892.6	722	836.1	619.2	830.1	778.9	830.3	442	890.8	591.1	887	708.5
FALSE	63.414	High	0	Master Protein	Q5SVF7		NIPSNAP domain-containing protein OS=Mus musculus OX=10090 GN=Nipsnap1 PE=1 SV=1	1.058	0.08	0.0861114	3527.4	3334.4	12.99	2.85	11	1	53	3571.5	3657.1	3531.9	3134.2	3075.7	2766.1	3012.4	2413.6	2951.8	2889.2	3249.2	1742.7	3215.8	2228.8	3332.6	2795.1
FALSE	8.3	High	0	Master Protein	D3Z0J2		Caveolin (Fragment) OS=Mus musculus OX=10090 GN=Cav1 PE=1 SV=1	1.144	0.19	0.0862051	47	41.1	29.73	7.1	1	1	6	40.3	35.9	39.6	41.4	49.7	40.6	81.2	28.9	39.9	38.2	38.3	23.1	45.3	26.5	39.3	32.6
FALSE	43.186	High	0	Master Protein	P83887		Tubulin gamma-1 chain OS=Mus musculus OX=10090 GN=Tubg1 PE=1 SV=1	0.951	-0.07	0.0862329	687.3	723	3.37	3.73	9	1	15	587.4	575	570.4	560.9	680.8	618	644.3	524.9	653.1	654.9	726.2	386.9	693.1	439.8	727.2	565.1
FALSE	31.767	High	0	Master Protein	Q8K224		RNA cytidine acetyltransferase OS=Mus musculus OX=10090 GN=Nat10 PE=1 SV=1	0.959	-0.06	0.086251	360.7	375.9	4.51	2.66	8	1	9	332.7	296.3	296.7	288.1	347.6	316.3	365.2	281.1	350.4	345.3	372.1	193.9	345.1	258.1	379.3	319.4
FALSE	12.98	High	0	Master Protein	A0A2I3BRW0		Microsomal signal peptidase 12 kDa subunit OS=Mus musculus OX=10090 GN=Spcs1 PE=1 SV=1	0.929	-0.11	0.086293	169.5	182.4	7.93	4.6	2	1	4	155.5	128.8	133.3	134.2	164.3	148.6	168.1	143.4	155.4	154.4	181.5	98.4	174.6	121.3	184.3	153.9
FALSE	30.402	High	0	Master Protein	Q9EPL9		Peroxisomal acyl-coenzyme A oxidase 3 OS=Mus musculus OX=10090 GN=Acox3 PE=1 SV=2	1.027	0.04	0.0863475	292.6	284.9	4.35	5.38	6	1	8	290.3	242.2	262.3	245.1	287.6	244.1	272.1	209.2	281.4	272.8	293.6	136.2	278.6	179	279.7	221
FALSE	41.498	High	0	Master Protein	Q52JJ6		Aminopeptidase OS=Mus musculus OX=10090 GN=Enpep PE=1 SV=1	1.042	0.06	0.0863882	404.4	388	6.72	3.45	11	1	14	373.6	362.5	378.5	347.3	367.2	338.4	342.4	285.7	371.3	340.8	397.3	200.8	375.9	259.7	373.1	294.6
FALSE	55.346	High	0	Master Protein	Q9WTI7		Unconventional myosin-Ic OS=Mus musculus OX=10090 GN=Myo1c PE=1 SV=2	1.046	0.07	0.0866842	542.2	518.2	9.12	5.39	17	1	23	453.2	443.9	486.2	456.9	532	464.1	618.9	384.7	498.4	426.6	522.7	262.2	538.2	355.1	513.1	403.4
FALSE	41.649	High	0	Master Protein	Q9D4H2		GRIP and coiled-coil domain-containing protein 1 OS=Mus musculus OX=10090 GN=Gcc1 PE=1 SV=2	0.986	-0.02	0.0866701	436.7	442.7	4.19	3.24	13	1	13	362.2	358.8	380.4	376.1	432.4	387.6	403.3	318	418	400.4	439.3	248.6	451.2	291.6	455.4	362.4
FALSE	230.773	High	0	Master Protein	Q8CIQ7		Dedicator of cytokinesis protein 3 OS=Mus musculus OX=10090 GN=Dock3 PE=1 SV=1	0.971	-0.04	0.0881487	1861.9	1917.5	2.88	3.44	43	1	91	1674.3	1494.2	1562.3	1513.9	1857.5	1637.8	1741.9	1430.4	1755.9	1643.7	1899.2	1039.2	1856.1	1336.2	1884.8	1599
FALSE	19.917	High	0	Master Protein	Q3UIJ5		Serine/threonine-protein kinase OS=Mus musculus OX=10090 GN=Ulk2 PE=2 SV=1	0.934	-0.1	0.0873087	235.6	252.2	8.46	3.22	5	1	9	196	186.9	197.2	190	239.6	239.3	223.5	187.7	233.5	232.7	243.7	141.1	243.9	171.3	250.4	204.8
FALSE	21.485	High	0	Master Protein	A0A1Y7VJP4		WD repeat and coiled-coil-containing protein OS=Mus musculus OX=10090 GN=Wdcp PE=1 SV=1	0.865	-0.21	0.0872031	176.8	204.5	17.92	4.46	7	1	7	140	111.9	133.2	141.1	179.1	189.7	197.3	155.7	197	184.9	184.3	111.7	189.6	138.1	204.6	163.3
FALSE	48.596	High	0	Master Protein	Q8BGX2		Mitochondrial import inner membrane translocase subunit Tim29 OS=Mus musculus OX=10090 GN=Timm29 PE=1 SV=1	0.972	-0.04	0.0885586	857.3	881.6	4.19	2.9	7	1	24	755.3	686.5	731.1	705.3	804.7	755.3	806.2	681	819.7	809.8	852.9	449.8	829.3	602.6	909.5	754.9
FALSE	74.403	High	0	Master Protein	Q6PD03		Serine/threonine-protein phosphatase 2A 56 kDa regulatory subunit alpha isoform OS=Mus musculus OX=10090 GN=Ppp2r5a PE=1 SV=1	0.973	-0.04	0.0876605	762.1	783.1	2.34	2.23	13	1	46	688.7	645.8	651.7	626.1	788	634.2	726.4	557.3	713.6	706.1	788.7	426	755.9	520.9	772.3	633.3
FALSE	53.909	High	0	Master Protein	Q9WUR9		Adenylate kinase 4, mitochondrial OS=Mus musculus OX=10090 GN=Ak4 PE=1 SV=1	1.019	0.03	0.0885311	880.1	863.8	3.02	2.26	9	1	35	801.7	793.6	765.7	718.6	876	745.9	794.5	632.9	784	765.2	858.8	465.9	845.3	565.3	867.8	714.4
FALSE	70.555	High	0	Master Protein	Q6WIZ9		RBR-type E3 ubiquitin transferase OS=Mus musculus OX=10090 GN=Rnf31 PE=2 SV=1	1.024	0.03	0.0883396	502.7	491.1	2.81	1.74	16	1	20	456.6	416.6	422.5	388.2	495.3	428.6	472.2	384.7	464.6	449.2	472.1	251.1	470.4	329.2	495.1	400
FALSE	1.612	Medium	0.044	Master Protein	Q4G0C1		Signal transducer and activator of transcription OS=Mus musculus OX=10090 GN=Stat4 PE=2 SV=1	0.792	-0.34	0.0879708	17.7	22.3	16.07	15.75	1	1	1	15	14.5	17	15	24.7	14.1	18.1	11.9	21.9	16.5	23.6	11.5	21.8	17.8	19.3	13.3
FALSE	1.61	Medium	0.044	Master Protein	Q99N80		Synaptotagmin-like protein 1 OS=Mus musculus OX=10090 GN=Sytl1 PE=1 SV=2	0.827	-0.27	0.0875521	145.3	175.7	23.38	10.23	1	1	4	118.5	89.8	98.8	104.8	176.9	168.3	150	139.8	173.6	152	163.6	109	141.3	123.3	175.8	144.5
FALSE	70.405	High	0	Master Protein	Q9R0X4		Acyl-coenzyme A thioesterase 9, mitochondrial OS=Mus musculus OX=10090 GN=Acot9 PE=1 SV=1	1.015	0.02	0.0870542	2428.5	2391.4	2.86	1.9	16	1	49	2181.9	2179.2	2143.3	1996.3	2333.7	2020.6	2276.5	1796	2188.2	2120.3	2412	1261.7	2273	1576.4	2405.5	2023.7
FALSE	9.711	High	0	Master Protein	Q9DAI2		Intraflagellar transport protein 22 homolog OS=Mus musculus OX=10090 GN=Ift22 PE=1 SV=1	1.06	0.08	0.0882316	135.9	128.2	7.73	5.05	2	1	3	123	123.3	131.2	118.1	130.4	116.1	120.2	88.4	127.7	114.2	126.3	69.9	130.2	85.1	115.8	105.3
FALSE	41.78	High	0	Master Protein	A2ADY9		Protein DDI1 homolog 2 OS=Mus musculus OX=10090 GN=Ddi2 PE=1 SV=1	1.065	0.09	0.0880248	1017.8	955.4	3.18	4.5	12	1	21	920.7	874.4	875.5	861.3	938.6	844.5	946.6	718.8	890	898.3	951.8	499.2	1013.6	608.1	1005.3	785.5
FALSE	65.645	High	0	Master Protein	Q791V5		Mitochondrial carrier homolog 2 OS=Mus musculus OX=10090 GN=Mtch2 PE=1 SV=1	0.984	-0.02	0.0873141	3432.3	3489.3	2.27	2.58	10	1	59	3105.7	2927.4	2915.5	2930.7	3242.7	2861.3	3191.2	2538.9	3201.6	3060	3467.1	1860.3	3351.1	2416.9	3487.4	2940.8
FALSE	116.685	High	0	Master Protein	D3YUD3		Phosphatidylinositol-3,4-bisphosphate 4-phosphatase OS=Mus musculus OX=10090 GN=Inpp4a PE=1 SV=2	0.972	-0.04	0.0885434	3639.5	3745.2	2.6	1.8	3	1	77	3190	3018	3066	2948.2	3623.4	3208.7	3460.4	2791.3	3546.1	3294.2	3633.1	1976.5	3584.1	2532.9	3679.7	3091.2
FALSE	3.227	High	0.005	Master Protein	Q99388		Component of Sp100-rs OS=Mus musculus OX=10090 GN=Csprs PE=2 SV=1	1.08	0.11	0.0885488	53.9	49.9	5.91	9.31	2	1	2	47.7	46.9	42.9	44.2	50.4	46.2	50.3	45	46	45.7	49.2	28.3	42.7	38.9	45.1	43.1
FALSE	265.079	High	0	Master Protein	G3X9V4		Glutamate receptor OS=Mus musculus OX=10090 GN=Grin2b PE=1 SV=1	1.021	0.03	0.0875189	3874.9	3794	5.34	1.9	46	1	113	3442.6	3582.7	3530.5	3173.4	3521.2	3217.9	3715.7	2876.5	3422.6	3355	3784.7	1930.1	3667	2518.8	3808.7	3131.6
FALSE	46.369	High	0	Master Protein	Q8BTH8		Casein kinase I isoform gamma-1 OS=Mus musculus OX=10090 GN=Csnk1g1 PE=1 SV=2	1.036	0.05	0.0877482	195.9	189.1	3.96	8.23	6	1	18	177.1	157.2	169.7	171.3	192.7	165.2	180.8	154.8	174.1	167.7	156	106	166.1	131.8	192.8	160.4
FALSE	19.841	High	0	Master Protein	Q8VD26		Transmembrane protein 143 OS=Mus musculus OX=10090 GN=Tmem143 PE=1 SV=1	0.951	-0.07	0.0882193	281.4	296	5.12	4.9	6	1	9	253.8	239	252.7	238.9	283.1	216	252	197.1	276.4	258.6	304.9	155.9	289.3	197.8	259.6	241.5
FALSE	5.159	High	0.001	Master Protein	F8WHT5		Protein Mpv17 OS=Mus musculus OX=10090 GN=Mpv17 PE=1 SV=1	0.886	-0.18	0.0880651	17.4	19.7	11.36	16.35	2	1	5	15.6	12.2	16.5	14.5	17.5	14.3	15.1	15.6	21.1	20.1	19.8	13.5	17.8	11.9	19.5	12.3
FALSE	16.922	High	0	Master Protein	Q9WVJ3		Carboxypeptidase Q OS=Mus musculus OX=10090 GN=Cpq PE=1 SV=1	1.089	0.12	0.0874444	176.5	162	9.54	6.11	5	1	6	164.7	140.9	171.8	158.5	175.6	125.4	162.2	124.2	147.3	134.6	176.3	92.6	155.1	110.2	162.6	128.1
FALSE	10.949	High	0	Master Protein	Q9JM93		ADP-ribosylation factor-like protein 6-interacting protein 4 OS=Mus musculus OX=10090 GN=Arl6ip4 PE=1 SV=1	0.956	-0.07	0.087332	48.3	50.5	5.67	10.86	5	1	6	42.8	40.6	44.6	37.9	47.8	44.5	45.5	32.8	46.1	44	55	32.4	44.2	39.5	51.8	40.6
FALSE	68.792	High	0	Master Protein	P00493		Hypoxanthine-guanine phosphoribosyltransferase OS=Mus musculus OX=10090 GN=Hprt1 PE=1 SV=3	0.987	-0.02	0.0884799	2630.1	2665.6	2.29	2.38	10	1	59	2347.7	2162.2	2349.4	2199.8	2565.4	2236.4	2458	1971.8	2493.1	2401.5	2673.2	1444.3	2529.5	1760.2	2737.8	2306.2
FALSE	10.86	High	0	Master Protein	A0A494BA07		Geranylgeranyl transferase type-1 subunit beta OS=Mus musculus OX=10090 GN=Pggt1b PE=1 SV=1	0.938	-0.09	0.0879741	80.4	85.7	6.01	6.82	4	1	4	68.3	59	68	67.6	82.9	69.4	76	56.4	82.1	81.5	79.8	45.9	85	56.1	77.6	61.3
FALSE	12.459	High	0	Master Protein	Q8BWJ3		Phosphorylase b kinase regulatory subunit alpha, liver isoform OS=Mus musculus OX=10090 GN=Phka2 PE=1 SV=1	0.946	-0.08	0.0886989	62	65.5	5.41	7.33	4	1	7	58.6	49.9	56.7	52	58.1	50.7	62.4	44.9	70.2	58.2	72.1	34.9	59	42.8	66.6	49.6
FALSE	37.876	High	0	Master Protein	P41241		Tyrosine-protein kinase CSK OS=Mus musculus OX=10090 GN=Csk PE=1 SV=2	1.019	0.03	0.0890638	552.1	542	3.06	4.51	9	1	17	532.8	464.9	489.7	448.2	546.2	457.5	514.8	407.2	524.5	513.7	546.8	280.3	514.5	364.8	508.3	407.6
FALSE	37.444	High	0	Master Protein	Q06180		Tyrosine-protein phosphatase non-receptor type 2 OS=Mus musculus OX=10090 GN=Ptpn2 PE=1 SV=2	0.955	-0.07	0.0889026	338.3	354.2	6.59	4.19	10	1	13	293.1	281	292.8	279.9	363.5	308.3	312.7	219.7	329.3	307	365.6	187.9	356.7	249.5	342.5	279
FALSE	47.221	High	0	Master Protein	Q3ULK8		Uncharacterized protein OS=Mus musculus OX=10090 GN=Cnbp PE=1 SV=1	1.034	0.05	0.0888342	977	944.8	7.67	4.87	9	1	29	930.1	797.8	969.8	870.1	885.6	842.1	873.1	716	893.6	853.1	961.3	442.5	960.8	618.8	957.4	742.1
FALSE	21.129	High	0	Master Protein	G3X9Q6		La-related protein 4 OS=Mus musculus OX=10090 GN=Larp4 PE=1 SV=1	1.045	0.06	0.089037	289.6	277.2	2.73	6.47	6	1	7	266.5	244.2	254.8	241.3	280.8	232.9	266.9	214.9	260.9	243.5	295.3	126.6	266.9	174.2	286.7	242.6
FALSE	73.407	High	0	Master Protein	Q8K341		Alpha-tubulin N-acetyltransferase 1 OS=Mus musculus OX=10090 GN=Atat1 PE=1 SV=1	0.979	-0.03	0.089092	1666.3	1702.8	3.97	1.52	10	1	51	1509.1	1340	1333.7	1311.9	1636	1462	1564.6	1293.3	1627	1560.6	1697.1	880.8	1578.9	1136.8	1694.1	1403.2
FALSE	15.362	High	0	Master Protein	Q9CQN7		39S ribosomal protein L41, mitochondrial OS=Mus musculus OX=10090 GN=Mrpl41 PE=1 SV=1	1.056	0.08	0.0891942	313.1	296.6	4.83	5.01	4	1	7	270.2	262.9	285.2	259.5	318.1	272	276.4	214	291	256.7	282.1	168.9	285	203.4	296.3	231.3
FALSE	114.37	High	0	Master Protein	P42208		Septin-2 OS=Mus musculus OX=10090 GN=Septin2 PE=1 SV=2	0.984	-0.02	0.0891702	2200.3	2236.9	2.57	2.72	16	1	82	2049.4	1865.6	1822.8	1768.4	2104.4	1949.8	2043.3	1652.8	2190.3	2128.7	2289.2	1164.9	2130.8	1468.2	2243.8	1783.1
FALSE	88.861	High	0	Master Protein	Q8CHP8		Glycerol-3-phosphate phosphatase OS=Mus musculus OX=10090 GN=Pgp PE=1 SV=1	1.017	0.02	0.089268	3088.2	3036.2	2.01	1.45	14	1	155	2825.6	2655.5	2691	2596.4	2966.1	2605.3	2798	2257.1	2867.7	2783.7	3031.1	1552.8	2980.2	2007.4	2986.6	2517.3
FALSE	7.455	High	0	Master Protein	Q8BX57		PX domain-containing protein kinase-like protein OS=Mus musculus OX=10090 GN=Pxk PE=1 SV=2	0.885	-0.18	0.0892756	28	31.7	20.45	9.56	2	1	2	22.3	12.9	23	22.2	28.9	24.8	29.5	24.6	26.8	28.3	32	19.3	27.5	23.1	32.6	24.2
FALSE	3.675	High	0.004	Master Protein	D3YUY0		Carbohydrate sulfotransferase (Fragment) OS=Mus musculus OX=10090 GN=Chst12 PE=1 SV=1	0.906	-0.14	0.0895268	12	13.3	23.6	15.72	1	1	2	11.9	8.3	10.5	9.6	12.4	12.6	8.1	4.9	12.7	11	11.8	9.1	14.5	7.1	13.9	10.7
FALSE	76.413	High	0	Master Protein	Q9CXZ1		NADH dehydrogenase [ubiquinone] iron-sulfur protein 4, mitochondrial OS=Mus musculus OX=10090 GN=Ndufs4 PE=1 SV=3	0.936	-0.1	0.0897415	1143.3	1221.9	7.67	3.77	8	1	48	942.6	902.3	918.2	935	1262.2	1038.8	1152.6	850	1192.1	1104	1232.7	602.7	1231.3	785.6	1223.3	956.7
FALSE	6.947	High	0	Master Protein	Q8C9V6		Uncharacterized protein (Fragment) OS=Mus musculus OX=10090 GN=Mpdu1 PE=2 SV=1	0.985	-0.02	0.0897525	242.6	246.4	3.87	3.39	3	1	9	221.5	203.5	199	196	223.8	220.4	229.4	182.9	231.3	222	241.9	135.6	247.6	174.2	247.4	198.5
FALSE	9.651	High	0	Master Protein	Q9EP75		Leukotriene-B4 omega-hydroxylase 3 OS=Mus musculus OX=10090 GN=Cyp4f14 PE=1 SV=1	0.937	-0.09	0.089586	68.2	72.8	7.38	6.71	4	1	4	63.2	64.5	55.8	53.4	68.6	58.4	54.6	50.4	62.3	58.3	71.8	38.7	74.3	51.8	72.9	59.8
FALSE	254.29	High	0	Master Protein	Q5SW83		Uncharacterized protein OS=Mus musculus OX=10090 GN=Actr2 PE=1 SV=1	0.985	-0.02	0.0898638	7263.2	7373.9	2.5	2.33	18	1	209	6282.5	6099.8	6261.8	5807.3	7402.6	6255	6702.3	5417.5	6949.9	6493	7322.5	3985.9	6937.1	5077.8	7451	6073.4
FALSE	23.716	High	0	Master Protein	Q9CWE0		Mitochondrial fission regulator 1-like OS=Mus musculus OX=10090 GN=Mtfr1l PE=1 SV=1	0.824	-0.28	0.0898333	567.4	688.2	13.21	11.12	8	1	17	511.7	415.1	449	491	559.4	477.2	669.5	508.5	509.8	491.7	709.2	362.6	683.5	452.4	708.7	557.7
FALSE	31.177	High	0	Master Protein	E9Q496		USE1-like protein OS=Mus musculus OX=10090 GN=Use1 PE=1 SV=1	0.996	-0.01	0.0898548	169.6	170.3	8.55	8.03	1	1	9	135.8	130.9	120.7	144.6	166.1	153.8	158.4	130.1	157.7	165.8	167.7	104.9	188.4	114.6	166.4	136.2
FALSE	7.329	High	0	Master Protein	A2ANU3		Synapse differentiation-inducing gene protein 1 OS=Mus musculus OX=10090 GN=Syndig1 PE=1 SV=1	0.96	-0.06	0.0902336	49	51	11.23	9.29	1	1	2	42	39.5	34.1	33.7	53.5	44.5	47.8	38.5	47.6	45.4	52	33.7	47.3	33.7	51.1	43.1
FALSE	6.417	High	0.001	Master Protein	Q9D7W5		Mediator of RNA polymerase II transcription subunit 8 OS=Mus musculus OX=10090 GN=Med8 PE=1 SV=1	0.889	-0.17	0.0902296	82.9	93.2	12.81	7.39	2	1	3	70.7	58	64.8	80.3	77.2	84.3	81.4	66.4	88.5	83.9	96.8	53.4	80.3	54.4	97.4	75.4
FALSE	87.405	High	0	Master Protein	Q3UHY8		Uncharacterized protein OS=Mus musculus OX=10090 GN=Abce1 PE=1 SV=1	0.979	-0.03	0.090186	2410.3	2462.8	2.56	1.48	21	1	61	2188.6	1932.9	2051.3	2009.5	2360.3	2043.2	2247.6	1851.1	2268.8	2202	2405	1296.7	2372.9	1653.1	2492.5	2017.6
FALSE	257.566	High	0	Master Protein	Q6ZPE2		Myotubularin-related protein 5 OS=Mus musculus OX=10090 GN=Sbf1 PE=1 SV=2	1.063	0.09	0.0903724	3257.9	3064.8	4.49	3.82	39	1	122	2945.8	2758.7	2831.6	2764	3133.3	2810.7	2767	2219.2	2955.5	2944.9	3111.4	1689.7	2868.1	1948.7	3001.1	2479.5
FALSE	63.189	High	0	Master Protein	A0A1B0GRU0		Vesicular glutamate transporter 1 OS=Mus musculus OX=10090 GN=Slc17a7 PE=1 SV=1	1.087	0.12	0.0905014	3453.9	3178.2	14.76	5.69	1	1	76	3266.8	3917.9	3554.6	3023.7	3094.3	2766.6	2942.6	2442	2929.5	2790.5	3066.1	1857.4	3065.5	2300.8	3162.8	2727
FALSE	9.671	High	0	Master Protein	Q9R013		Cathepsin F OS=Mus musculus OX=10090 GN=Ctsf PE=1 SV=1	1.054	0.08	0.090617	183.8	174.4	5.13	7.3	2	1	2	179.2	153.4	158.8	165.9	187.6	154.6	161.2	134.3	166	160.3	171.9	107.2	156.2	114.7	181.4	137.1
FALSE	2.302	Medium	0.014	Master Protein	Q61666		Protein HIRA OS=Mus musculus OX=10090 GN=Hira PE=1 SV=3	1.225	0.29	0.0907107	11	9	20.63	17	1	1	1	7	10.9	7.9	9.4	13.6	7.2	9.9	9.5	8.4	8.3	8.3	4.3	9.4	4.2	10.3	9.4
FALSE	75.718	High	0	Master Protein	Q99K28		ADP-ribosylation factor GTPase-activating protein 2 OS=Mus musculus OX=10090 GN=Arfgap2 PE=1 SV=1	1.02	0.03	0.090739	1342.6	1315.9	2.47	3.21	17	1	33	1211.4	1100.3	1183.4	1135.5	1280	1150	1222.1	995.2	1177.6	1134.6	1319	667.2	1289.1	872.3	1365.8	1082.3
FALSE	18.713	High	0	Master Protein	P63166		Small ubiquitin-related modifier 1 OS=Mus musculus OX=10090 GN=Sumo1 PE=1 SV=1	1.05	0.07	0.0910104	524.8	500	9.73	2.75	5	1	11	483.8	510.2	508.2	459	506.2	419	454.6	340.8	471.4	454.8	502.5	263.1	480.5	329.5	475.5	385.8
FALSE	9.014	High	0	Master Protein	Q6PJN8		DALR anticodon-binding domain-containing protein 3 OS=Mus musculus OX=10090 GN=Dalrd3 PE=2 SV=1	0.921	-0.12	0.0910511	133.1	144.5	10.97	11.32	3	1	4	117.7	89.5	111.8	93.9	132.9	119.5	131.7	109.9	119.5	113.3	165.5	87.8	138.1	100.9	145.1	109.6
FALSE	19.055	High	0	Master Protein	Q4G5Y4		Endothelial differentiation inhibitory protein D18 OS=Mus musculus OX=10090 GN=Brd3 PE=2 SV=1	0.973	-0.04	0.0910402	47.5	48.8	7.26	8.88	3	1	9	43.3	37	40.2	34.8	41.3	42	44.6	37.9	47.3	51.7	46.4	23.5	45.4	31.5	55.9	41.6
FALSE	144.731	High	0	Master Protein	Q8VDP4		Cell cycle and apoptosis regulator protein 2 OS=Mus musculus OX=10090 GN=Ccar2 PE=1 SV=2	1.015	0.02	0.0910803	2223	2190	1.65	2.99	27	1	56	2025.7	1871.1	1931	1836	2139.2	1891	2124.6	1616.7	1991.1	1872.4	2136.2	1176	2096.1	1456.3	2227.9	1839.8
FALSE	1.813	Medium	0.029	Master Protein	Q9JHP7		Protein O-glucosyltransferase 2 OS=Mus musculus OX=10090 GN=Poglut2 PE=1 SV=1	1.069	0.1	0.090845	54.8	51.3	5.69	8.81	1	1	1	54.6	49.9	46.2	42.7	54.5	46.3	48.9	43.4	54.6	47.6	49.5	24.8	57.5	31.5	53.2	41.1
FALSE	36.429	High	0	Master Protein	Q3UVK0		Endoplasmic reticulum metallopeptidase 1 OS=Mus musculus OX=10090 GN=Ermp1 PE=1 SV=2	0.959	-0.06	0.0915419	794.8	828.9	7.45	3.98	10	1	19	711.6	592.7	628.6	658.3	798.5	769.6	734	603.4	794.7	805.6	820.1	458.9	763.3	550	828.3	662.4
FALSE	50.975	High	0	Master Protein	Q8CBE3		WD repeat-containing protein 37 OS=Mus musculus OX=10090 GN=Wdr37 PE=1 SV=1	1.03	0.04	0.0921838	2666.3	2588.2	2.58	2.45	11	1	49	2421	2346.5	2289.1	2154.4	2505.9	2269.3	2405.9	1982.1	2397.5	2312.8	2597.4	1405.8	2403.6	1708.1	2609.2	2195.7
FALSE	13.106	High	0	Master Protein	Q8VCZ6		Small G protein signaling modulator 3 OS=Mus musculus OX=10090 GN=Sgsm3 PE=1 SV=1	0.91	-0.14	0.0922883	106.9	117.4	17.86	6.9	4	1	5	79	64.5	90.3	81.8	106.2	104.2	116.9	97	109.6	105.3	115.3	70.4	113.8	86.8	110.3	100.6
FALSE	12.908	High	0	Master Protein	Q9CPZ6		ORM1-like protein 3 OS=Mus musculus OX=10090 GN=Ormdl3 PE=2 SV=1	0.899	-0.15	0.0925152	128.6	143.1	8.48	6.98	3	1	3	114.2	102.3	104.7	102	148.6	123.8	121.8	102.5	136.2	137.1	141.2	71.1	143.6	99.6	142	99.7
FALSE	14.671	High	0	Master Protein	Q9DCU2		Plasmolipin OS=Mus musculus OX=10090 GN=Pllp PE=1 SV=1	1.186	0.25	0.0920308	333.3	281.2	28.84	27.88	2	1	15	481.5	442.4	310.8	328.6	264.4	260.6	274.7	202.4	347.9	399.1	282.9	109.3	282	142.5	225.1	229.5
FALSE	64.325	High	0	Master Protein	Q80U95		Ubiquitin-protein ligase E3C OS=Mus musculus OX=10090 GN=Ube3c PE=1 SV=2	0.978	-0.03	0.0920026	1239	1266.3	2.65	1.47	19	1	29	1090.2	1042.7	1066.4	1005.9	1225.2	1116.9	1186.9	903.1	1201.3	1168.4	1257.2	658.2	1235.8	832.9	1289.5	1020.4
FALSE	32.348	High	0	Master Protein	Q91XF0		Pyridoxine-5'-phosphate oxidase OS=Mus musculus OX=10090 GN=Pnpo PE=1 SV=1	1.032	0.05	0.0922195	374.8	363.1	6.49	3.85	8	1	14	341.4	356.2	339.6	324.7	365.9	300.6	339.3	258.2	331.6	334.7	371.5	185.5	353.7	247.8	357.9	273.7
FALSE	3.164	High	0.005	Master Protein	A2A5F7		potassium Voltage-gated channel, subfamily H (Eag-related), member 4 OS=Mus musculus OX=10090 GN=Kcnh4 PE=2 SV=1	0.936	-0.1	0.0924403	59.5	63.5	9.16	10.94	1	1	1	48.9	45.3	50.3	50.7	61.6	51.2	48	49.9	57.3	50.4	62.1	38.8	62.4	37.8	66.3	61.1
FALSE	15.672	High	0	Master Protein	Q8VDI7		Ubiquitin-associated domain-containing protein 1 OS=Mus musculus OX=10090 GN=Ubac1 PE=1 SV=2	1.025	0.04	0.0915876	188.7	184.2	2.67	6.4	4	1	7	176.4	158.9	159.1	163.7	185.9	163.3	170.2	139.3	173.3	176.6	192.1	86.2	157.7	124.9	184.8	147.1
FALSE	3.255	High	0.005	Master Protein	Q8R1L4		ER lumen protein-retaining receptor 3 OS=Mus musculus OX=10090 GN=Kdelr3 PE=1 SV=1	0.87	-0.2	0.0923498	145.2	166.8	23.73	13.85	1	1	1	112.5	85.4	109.6	151	133.9	181.6	145.3	114.4	170.7	194.9	171.3	84.7	199.7	106.5	154.9	123.9
FALSE	6.025	High	0.001	Master Protein	Q3TEW6		Myelin protein zero-like protein 1 OS=Mus musculus OX=10090 GN=Mpzl1 PE=1 SV=1	0.902	-0.15	0.0919184	61.4	68.1	11.62	9.27	2	1	3	55.3	54.3	52.7	46.7	51.5	65.8	57.8	43.3	66.8	66.6	62.2	38.7	54.7	42.9	65.6	60.4
FALSE	10.437	High	0	Master Protein	G3X8R1		KICSTOR complex protein kaptin OS=Mus musculus OX=10090 GN=Kptn PE=1 SV=1	0.879	-0.19	0.0918728	49.8	56.7	21.57	8.08	3	1	3	39.9	27.6	35	39.3	55.6	44.4	58.6	46.8	52.3	48.4	53.2	31.3	64.1	35.8	57.9	49.8
FALSE	101.525	High	0	Master Protein	Q9DC51		Guanine nucleotide-binding protein G(i) subunit alpha-3 OS=Mus musculus OX=10090 GN=Gnai3 PE=1 SV=3	1.044	0.06	0.0917277	1021.4	978.2	5.67	3.83	8	1	87	974.6	863.5	883.7	826.4	874.9	844.3	988.2	756.2	948.4	908.7	977.6	468.8	893.6	634.2	977.5	809
FALSE	68.961	High	0	Master Protein	Q61599		Rho GDP-dissociation inhibitor 2 OS=Mus musculus OX=10090 GN=Arhgdib PE=1 SV=3	0.958	-0.06	0.0926078	1342.1	1401.2	6	4.28	13	1	38	1117.6	1127.9	1093.3	1121.7	1328.9	1259.6	1222.8	1075.5	1367.4	1272.5	1379.4	802.8	1301.9	956.4	1352.1	1147.7
FALSE	103.072	High	0	Master Protein	Q3UNA7		Glutamate--cysteine ligase OS=Mus musculus OX=10090 GN=Gclc PE=2 SV=1	1.033	0.05	0.0926756	1491.9	1444.4	3.36	2.65	17	1	45	1363	1241.9	1337.7	1260.6	1508.7	1239.9	1373.8	1047.5	1388.7	1370.8	1446	748.3	1436.6	955.5	1398.2	1173.6
FALSE	4.048	High	0.002	Master Protein	Q8BGY3		Leucine zipper protein 2 OS=Mus musculus OX=10090 GN=Luzp2 PE=2 SV=1	0.866	-0.21	0.0926696	56	64.7	14.08	12.42	1	1	1	49.2	34.8	50.6	43.3	56.1	47	62.2	47.9	52.2	58.3	51.5	34.3	59.1	46.3	65	63.1
FALSE	4.808	High	0.001	Master Protein	F6QAG4		Ribosome biogenesis protein BRX1 homolog (Fragment) OS=Mus musculus OX=10090 GN=Brix1 PE=1 SV=1	0.953	-0.07	0.0926182	103.2	108.2	9.03	12.49	2	1	2	79.3	98.5	87	86.7	109	89.2	91.4	69	121.3	96.6	101.9	60.8	133.2	72.7	104	80.5
FALSE	54.403	High	0	Master Protein	Q8CE50		Sorting nexin-30 OS=Mus musculus OX=10090 GN=Snx30 PE=1 SV=1	1.037	0.05	0.0928097	716.2	690.6	7.79	2.29	16	1	21	657.6	707	657.9	598.1	691.2	602.8	612.2	497.2	656.4	611.7	688.6	348	665	471	664.3	568.7
FALSE	112.418	High	0	Master Protein	Q5U415		Aldo-keto reductase family 1, member B3 (Aldose reductase) OS=Mus musculus OX=10090 GN=Akr1b3 PE=2 SV=1	0.975	-0.04	0.0928242	4103.7	4209.8	5.23	2.38	1	1	83	3639.6	3320.5	3207.6	3154.8	4234	3591.2	3892.7	3182.1	4015.3	3797.2	4181.4	2310.2	3927.6	2828.4	4222	3396.5
FALSE	23.285	High	0	Master Protein	P06802		Ectonucleotide pyrophosphatase/phosphodiesterase family member 1 OS=Mus musculus OX=10090 GN=Enpp1 PE=1 SV=4	1.07	0.1	0.0931774	98.9	92.4	8.56	9.21	4	1	5	96.7	87.9	76.5	79.7	94.3	86.1	96.2	60.4	94	84.3	92.8	38.8	88.2	62.9	90.3	66.1
FALSE	542.215	High	0	Master Protein	Q52L87		Tubulin alpha chain OS=Mus musculus OX=10090 GN=Tuba1c PE=1 SV=1	1.015	0.02	0.0932366	1337.3	1317.4	2.77	4.11	1	1	1423	1213.4	1198.1	1129.8	1105.8	1272.6	1139.1	1234.2	1021.2	1241.2	1201.7	1345.9	614.5	1237	873.2	1318	1092.8
FALSE	102.551	High	0	Master Protein	E9QAQ7		AT-rich interactive domain-containing protein 1A OS=Mus musculus OX=10090 GN=Arid1a PE=1 SV=1	0.97	-0.04	0.0930719	396.9	409.3	4.45	4.25	21	1	30	338	331.6	339.2	315.2	403.4	338.5	395.1	311.2	384.3	359.3	408.7	235.1	388.7	288.6	412	336.7
FALSE	46.803	High	0	Master Protein	Q80VX2		CD200 antigen OS=Mus musculus OX=10090 GN=Cd200 PE=1 SV=1	1.045	0.06	0.0933592	602.6	576.8	22.06	2.99	8	1	27	581.6	833.7	689.7	502.4	546.5	507.9	546.3	438.5	519.8	505.8	563.8	309.4	554.8	390.4	600.2	473.4
FALSE	10.72	High	0	Master Protein	A0A5E1		Insulin-like growth factor binding protein 7 OS=Mus musculus OX=10090 GN=Igfbp7 PE=2 SV=1	1.129	0.18	0.0935316	49.7	44	19.6	12.79	3	1	5	37.5	36.4	42	30.1	49.4	45.3	63.5	40.2	36.1	40.9	44.5	16.4	41.7	30.8	48.1	33
FALSE	279.38	High	0	Master Protein	G3X9H5		Huntingtin OS=Mus musculus OX=10090 GN=Htt PE=1 SV=1	0.989	-0.02	0.0934432	3702.9	3742.2	2.99	1.52	64	1	149	3195.9	2973	3048.9	3031.2	3656.4	3238.9	3469.9	2788.6	3608.4	3380.6	3720	1933.7	3648.1	2484.6	3782.7	2997.6
FALSE	199.259	High	0	Master Protein	Q7TMB8		Cytoplasmic FMR1-interacting protein 1 OS=Mus musculus OX=10090 GN=Cyfip1 PE=1 SV=1	1.021	0.03	0.093701	1291.7	1265.2	2.64	2.11	18	1	170	1177.7	1106.5	1109.6	1127.5	1240.1	1093	1193.3	937.9	1184.8	1170.7	1309.1	642.6	1235.5	825.6	1262.1	1042.9
FALSE	29.95	High	0	Master Protein	A2AKW0		Mitochondrial nicotinamide adenine dinucleotide transporter SLC25A51 OS=Mus musculus OX=10090 GN=Slc25a51 PE=1 SV=1	1.222	0.29	0.0940026	9.2	7.5	26.91	9.88	1	1	15	8.9	12.3	9.3	7.8	7.3	5.6	8.2	5.4	7	5.8	7.8	0	8.2	5.6	7.3	6.2
FALSE	2.375	Medium	0.013	Master Protein	E9PU92		MFS-type transporter SLC18B1 OS=Mus musculus OX=10090 GN=Slc18b1 PE=4 SV=1	0.935	-0.1	0.0940602	9.1	9.8	11.24	26.18	1	1	1	7.6	7.7	7.3	5.9	10.2	7.9	9.4	7.1	9.1	8.7	9	4.5	9.5	11.5	12	9.2
FALSE	912.761	High	0	Master Protein	Q8VDD5		Myosin-9 OS=Mus musculus OX=10090 GN=Myh9 PE=1 SV=4	1.017	0.02	0.094333	12985.7	12765.6	3.07	1.22	114	1	467	11758.4	10476.8	10959.6	10666.8	12605.5	11178.8	12751.8	9916.3	12008.7	11551.8	12850.7	6480.9	12248.7	8470.8	12937.2	10447.3
FALSE	68.97	High	0	Master Protein	O08784		Treacle protein OS=Mus musculus OX=10090 GN=Tcof1 PE=1 SV=1	0.939	-0.09	0.0943792	594.3	633.2	4.99	4.96	21	1	27	524.8	495.4	490.2	491.1	581.5	569.9	580.1	447	599.4	614.7	652.4	329.8	571.5	389.4	650	501.3
FALSE	25.484	High	0	Master Protein	P70388		DNA repair protein RAD50 OS=Mus musculus OX=10090 GN=Rad50 PE=1 SV=1	0.905	-0.14	0.0944035	206.3	227.9	11.87	8.58	9	1	10	175.9	159.5	176.9	161.9	201.9	225.3	210.7	174.6	209.6	196	267.6	137	219.6	156.8	226.9	176.7
FALSE	70.846	High	0	Master Protein	Q3LAC4		Phosphatidylinositol 3,4,5-trisphosphate-dependent Rac exchanger 2 protein OS=Mus musculus OX=10090 GN=Prex2 PE=1 SV=2	1.036	0.05	0.09437	465.3	449.4	3.95	3.58	17	1	23	403.1	427.2	419	383.4	460.2	394.1	430.3	343.4	428.6	393.2	466	232.3	456	317	443.5	364.3
FALSE	9.925	High	0	Master Protein	A7M7S2		GATOR complex protein NPRL3 OS=Mus musculus OX=10090 GN=Nprl3 PE=1 SV=1	1.08	0.11	0.0969405	50.3	46.6	4.21	8.37	3	1	3	42.6	40.6	44.2	41.6	50.1	42.6	44.3	39	44.7	40.5	46.6	24.3	42.3	37.5	44.8	38.4
[truncated: 8,216 more rows]

## Sheet: Cleaned
Accession	Gene ID	Description	Abundance Ratio: (PME, DLS) / (PSE, DLS)	Abundance Ratio (log2): (PME, DLS) / (PSE, DLS)	Abundance Ratio P-Value: (PME, DLS) / (PSE, DLS)	Negative log(AR p-Value)	Abundance: F5: 126, Sample, M, PME, DLS	Abundance: F5: 127N, Sample, F, PME, DLS	Abundance: F5: 127C, Sample, M, PME, DLS	Abundance: F5: 128N, Sample, M, PME, DLS	Abundance: F5: 128C, Sample, F, PME, DLS	Abundance: F5: 130N, Sample, F, PME, DLS	Abundance: F5: 132C, Sample, M, PME, DLS	Abundance: F5: 133N, Sample, F, PME, DLS	Abundance: F5: 129N, Sample, F, PSE, DLS	Abundance: F5: 129C, Sample, F, PSE, DLS	Abundance: F5: 130C, Sample, M, PSE, DLS	Abundance: F5: 131N, Sample, M, PSE, DLS	Abundance: F5: 131C, Sample, M, PSE, DLS	Abundance: F5: 132N, Sample, F, PSE, DLS	Abundance: F5: 133C, Sample, M, PSE, DLS	Abundance: F5: 134N, Sample, F, PSE, DLS		Average()	STDV			Abundance: F5: 126, Sample, M, PME, DLS	Abundance: F5: 127N, Sample, F, PME, DLS	Abundance: F5: 127C, Sample, M, PME, DLS	Abundance: F5: 128N, Sample, M, PME, DLS	Abundance: F5: 128C, Sample, F, PME, DLS	Abundance: F5: 130N, Sample, F, PME, DLS	Abundance: F5: 132C, Sample, M, PME, DLS	Abundance: F5: 133N, Sample, F, PME, DLS	Abundance: F5: 129N, Sample, F, PSE, DLS	Abundance: F5: 129C, Sample, F, PSE, DLS	Abundance: F5: 130C, Sample, M, PSE, DLS	Abundance: F5: 131N, Sample, M, PSE, DLS	Abundance: F5: 131C, Sample, M, PSE, DLS	Abundance: F5: 132N, Sample, F, PSE, DLS	Abundance: F5: 133C, Sample, M, PSE, DLS	Abundance: F5: 134N, Sample, F, PSE, DLS
[truncated: 8,588 more rows]

[truncated: 3 more sheets: Significant, HeatMap, DB Out]
