# Supplementary material for: Prenatal methadone exposure selectively alters protein expression in primary motor cortex: Implications for synaptic function
Source: Front Pharmacol. 2023 Feb 1;14:1124108. doi: 10.3389/fphar.2023.1124108 (PMC9928955; doi:10.3389/fphar.2023.1124108)
Supplement: Supplementary file 2 [file DataSheet4.xlsx]

## Sheet: S1 PeptideGroups
Checked	Confidence	Annotated Sequence	Positions in Master Proteins	Modifications	Master Protein Descriptions	GeneIDs	Abundance Ratio P-Value: (PME, S1) / (PSE, S1)	Abundance Ratio: (PME, S1) / (PSE, S1)	Abundance Ratio (log2): (PME, S1) / (PSE, S1)	Abundances (Grouped): PME, S1	Abundances (Grouped): PSE, S1	Abundances (Grouped) CV [%]: PME, S1	Abundances (Grouped) CV [%]: PSE, S1	Found in Sample: [S17] F2: 126, Sample, F, PME, S1	Found in Sample: [S18] F2: 127N, Sample, M, PME, S1	Found in Sample: [S19] F2: 127C, Sample, F, PME, S1	Found in Sample: [S22] F2: 129N, Sample, F, PME, S1	Found in Sample: [S27] F2: 131C, Sample, M, PME, S1	Found in Sample: [S30] F2: 133N, Sample, F, PME, S1	Found in Sample: [S31] F2: 133C, Sample, M, PME, S1	Found in Sample: [S32] F2: 134N, Sample, M, PME, S1	Found in Sample: [S20] F2: 128N, Sample, F, PSE, S1	Found in Sample: [S21] F2: 128C, Sample, F, PSE, S1	Found in Sample: [S23] F2: 129C, Sample, M, PSE, S1	Found in Sample: [S24] F2: 130N, Sample, M, PSE, S1	Found in Sample: [S25] F2: 130C, Sample, M, PSE, S1	Found in Sample: [S26] F2: 131N, Sample, F, PSE, S1	Found in Sample: [S28] F2: 132N, Sample, M, PSE, S1	Found in Sample: [S29] F2: 132C, Sample, F, PSE, S1	# Isoforms	# PSMs	Master Protein Accessions	Modifications in Master Proteins	XCorr (by Search Engine): Sequest HT	Channel Occupancy [%]	# Protein Groups	Abundance: F2: 126, Sample, F, PME, S1	Abundance: F2: 127N, Sample, M, PME, S1	Abundance: F2: 127C, Sample, F, PME, S1	Abundance: F2: 129N, Sample, F, PME, S1	Abundance: F2: 131C, Sample, M, PME, S1	Abundance: F2: 133N, Sample, F, PME, S1	Abundance: F2: 133C, Sample, M, PME, S1	Abundance: F2: 134N, Sample, M, PME, S1	Abundance: F2: 128N, Sample, F, PSE, S1	Abundance: F2: 128C, Sample, F, PSE, S1	Abundance: F2: 129C, Sample, M, PSE, S1	Abundance: F2: 130N, Sample, M, PSE, S1	Abundance: F2: 130C, Sample, M, PSE, S1
FALSE	High	[R].QGSADSYTSRPSDSDVSLEEDREAIR.[Q]	Q8R0S4 [48-73]	1xTMTpro [N-Term]; 2xPhospho [S12(97.1); S17(100)]	Voltage-dependent L-type calcium channel subunit beta-4 OS=Mus musculus OX=10090 GN=Cacnb4 PE=1 SV=2	Cacnb4	0.000356735	0.67	-0.58	8.3	12.4	22.56	11.65	High	High	High	High	High	High	High	High	High	High	High	High	High	High	High	High	2	2	Q8R0S4	Q8R0S4 2xPhospho [S59(97.1); S64(100)]	2.43	100	1	7.2	7.9	5.6	5.6	5.7	3.1	6.2	3.2	9.6	12	10	10.2	8.6
FALSE	High	[R].QGAEDSLSQCSPVPGEAGR.[D]	Q8K2I9 [162-180]	1xCarbamidomethyl [C10]; 1xTMTpro [N-Term]; 1xPhospho [S11(100)]	F-box DNA helicase 1 OS=Mus musculus OX=10090 GN=Fbh1 PE=1 SV=1	Fbh1	0.000585122	0.825	-0.28	11.6	14	9.02	11.34	High	High	High	High	High	High	High	High	High	High	High	High	High	High	High	High	1	1	Q8K2I9	Q8K2I9 1xPhospho [S172(100)]	3.15	100	1	9.1	7.7	12.3	8.1	9.3	5.9	8	4.4	11.8	11.3	13.3	9.9	8.4
FALSE	High	[R].FYYSSGSSSPTHAK.[S]	Q60771 [190-203]	1xTMTpro [K14]; 1xTMTpro [N-Term]; 2xPhospho [S9(99.5); S/Y/T]	Claudin-11 OS=Mus musculus OX=10090 GN=Cldn11 PE=1 SV=1	Cldn11	0.00138741	1.411	0.5	59.3	42	16.05	14.37	High	High	High	High	High	High	High	High	High	High	High	High	High	High	High	High	1	2	Q60771	Q60771 2xPhospho [S198(99.5); S/Y/T]	3.12	100	1	53.4	41.3	59.8	39.2	30.5	30.2	48.2	25.2	37.8	38.2	35.8	30.1	24.4
FALSE	High	[R].DVMSDETNNEETESPSQEFVNITK.[Y]	P14873 [1138-1161]	1xTMTpro [K24]; 1xTMTpro [N-Term]; 2xPhospho [S4(100); S14(98.8)]	Microtubule-associated protein 1B OS=Mus musculus OX=10090 GN=Map1b PE=1 SV=2	Map1b	0.00146961	0.751	-0.41	10.4	13.8	15.75	12.69	High	High	High	High	High	High	High	High	High	High	High	High	High	High	High	High	2	5	P14873	P14873 2xPhospho [S1141(100); S1151(98.8)]	3.67	100	1	10.5	8.7	10	5.6	7.1	7.1	7.6	2.9	11.9	10.4	9.9	9.1	9.1
FALSE	High	[R].ADSVPNLEPSEESLVTK.[-]	Q7TQ95 [409-425]	1xTMTpro [K17]; 1xPhospho [S3(100)]	Endoplasmic reticulum junction formation protein lunapark OS=Mus musculus OX=10090 GN=Lnpk PE=1 SV=1	Lnpk	0.00180177	1.988	0.99	16.8	8.5	33.09	30.33	High	High	High	High	High	High	High	High	High	High	High	High	High	High	High	High	1	1	Q7TQ95	Q7TQ95 1xPhospho [S411(100)]	2.42	100	1	15	12.8	10.3	8	9.2	16	11.5	8.7	7.7	7.6	10.5	5.5	4.1
FALSE	High	[K].VCSSMDENDGPGEEESEEGFQIPATITER.[Y]	H7BX36 [54-82]	1xCarbamidomethyl [C2]; 1xTMTpro [N-Term]; 1xPhospho [S4(99.5)]	Serine/threonine-protein kinase DCLK1 OS=Mus musculus OX=10090 GN=Dclk1 PE=1 SV=1	Dclk1	0.00216196	1.428	0.51	11.8	8.3	24.22	19.4	High	High	High	High	High	High	High	High	High	High	High	High	High	High	High	High	2	4	H7BX36	H7BX36 1xPhospho [S57(99.5)]	8.32	100	1	9.5	9.5	9.6	6.1	6.9	9.8	11	5.6	7.6	5.1	4.5	6.1	5.1
FALSE	High	[K].AGTKSPAVSPSKTSEDTK.[K]	Q9QYB8 [610-627]	3xTMTpro [K4; K12; K18]; 1xTMTpro [N-Term]; 2xPhospho [S5(100); S/T]	Beta-adducin OS=Mus musculus OX=10090 GN=Add2 PE=1 SV=4	Add2	0.00222112	0.703	-0.51	33	47	20.96	12.28	High	High	High	High	High	High	High	High	High	High	High	High	High	High	High	High	1	1	Q9QYB8	Q9QYB8 2xPhospho [S614(100); S/T]	4.26	100	1	30.8	29.8	35.6	16.2	31.9	16.2	21.6	9.5	39.8	36.8	31.6	34.7	25
FALSE	High	[R].SDADLVGGGEDGDDYDDDDYDDIDR.[G]	Q9WUT8 [1416-1440]	1xTMTpro [N-Term]; 1xPhospho [Y15(100)]	DSD-1-proteoglycan OS=Mus musculus OX=10090 GN=Ptprz1 PE=2 SV=1	Ptprz1	0.00251642	0.691	-0.53	8.1	11.7	17.66	26.3	High	High	High	High	High	High	High	High	High	High	High	High	High	High	High	High	1	1	Q9WUT8	Q9WUT8 1xPhospho [Y1430(100)]	3.59	100	1	6.1	7	6.7	5.8	6.6	6.7	5	2.8	8.3	10.1	7.5	8.3	11.3
FALSE	High	[R].NESSHGGEFGCTMEELR.[S]	D5L240 [16-32]; S4R1C4 [16-32]	1xCarbamidomethyl [C11]; 1xOxidation [M13]; 1xTMTpro [N-Term]; 1xPhospho [S3(99.5)]	Calcium-transporting ATPase OS=Mus musculus OX=10090 GN=Atp2b2 PE=2 SV=1 Calcium-transporting ATPase OS=Mus musculus OX=10090 GN=Atp2b2 PE=1 SV=1	Atp2b2	0.00286817	1.428	0.51	29.1	20.4	17.56	14.06	High	High	High	High	High	High	High	High	High	High	High	High	High	High	High	High	2	5	D5L240; S4R1C4	D5L240 1xPhospho [S18(99.5)]; S4R1C4 1xPhospho [S18(99.5)]	2.82	100	2	25.1	22.9	29.4	13.8	17.1	22.2	18.2	11.3	21.1	17.9	18.7	14.8	12.8
FALSE	High	[R].METVSNASSSSNPSSPGR.[I]	F8WHU5 [1152-1169]	1xTMTpro [N-Term]; 2xPhospho [S15(99.2); S/T]	Sister chromatid cohesion protein PDS5 homolog B OS=Mus musculus OX=10090 GN=Pds5b PE=1 SV=1	Pds5b	0.00300096	1.29	0.37	14.5	11.2	22.24	14.72	High	High	High	High	High	High	High	High	High	High	High	High	High	High	High	High	1	1	F8WHU5	F8WHU5 2xPhospho [S1166(99.2); S/T]	4.43	100	1	12	11.6	12.7	9	9	13.7	12.5	5.8	9.3	7.5	9.7	6.2	7.3
FALSE	High	[K].TPGDFNYAYQKPENAAGSPDEEDYDYESQEK.[T]	P14873 [1860-1890]	2xTMTpro [K11; K31]; 1xTMTpro [N-Term]; 1xPhospho [S18(100)]	Microtubule-associated protein 1B OS=Mus musculus OX=10090 GN=Map1b PE=1 SV=2	Map1b	0.00305376	0.731	-0.45	14.9	20.4	21.99	21.08	High	High	High	High	High	High	High	High	High	High	High	High	High	High	High	High	1	1	P14873	P14873 1xPhospho [S1877(100)]	5.62	100	1	11.9	14.9	16.5	11.1	12.3	6.5	7.7	4.7	15.1	17.5	12.8	18.1	18.8
FALSE	High	[R].LCSSSSSDTSPR.[S]	H3BKM2 [362-373]	1xCarbamidomethyl [C2]; 1xTMTpro [N-Term]; 1xPhospho [S3(100)]	Nuclear-interacting partner of ALK OS=Mus musculus OX=10090 GN=Zc3hc1 PE=1 SV=1	Zc3hc1	0.00314013	1.484	0.57	15.8	10.6	11.58	21.43	High	High	High	High	High	High	High	High	High	High	High	High	High	High	High	High	1	1	H3BKM2	H3BKM2 1xPhospho [S364(100)]	1.71	100	1	14.5	9.1	14.6	9.4	12.5	9.3	12	6.6	13.1	8.3	7.8	6.4	6.6
FALSE	High	[K].GADNDGSGSESGYTTPK.[K]	Q5F2E7 [207-223]	1xTMTpro [K17]; 1xTMTpro [N-Term]; 2xPhospho [S7(100); S9(100)]	Nuclear fragile X mental retardation-interacting protein 2 OS=Mus musculus OX=10090 GN=Nufip2 PE=1 SV=1	Nufip2	0.00353988	1.65	0.72	15.2	9.2	21	23.89	High	High	High	High	High	High	High	High	High	High	High	High	High	High	High	High	1	3	Q5F2E7	Q5F2E7 2xPhospho [S213(100); S215(100)]	4.26	100	1	10.3	12.5	16.2	9.6	6.1	10.1	9.6	6	7.2	6.5	8.1	8.1	6.9
FALSE	High	[K].REPSSPQGR.[S]	A2AGQ2 [886-894]	1xTMTpro [N-Term]; 1xPhospho [S5(100)]	MAP kinase-activating death domain protein OS=Mus musculus OX=10090 GN=Madd PE=1 SV=1	Madd	0.00355907	1.416	0.5	30.8	21.7	22.91	13.8	High	High	High	High	High	High	High	High	High	High	High	High	High	High	High	High	1	1	A2AGQ2	A2AGQ2 1xPhospho [S890(100)]	3.06	100	1	20.4	22.2	26.7	14.1	25.1	19.4	29.1	14.6	18.4	15.7	21.2	17.3	9.9
FALSE	High	[R].ADAPDAGAQSDSELPSYHQNDVSLDR.[G]	Q8R0M4 [48-73]	1xDeamidated [N/Q]; 1xTMTpro [N-Term]; 1xPhospho [S10(99.3)]	Gbf1 protein (Fragment) OS=Mus musculus OX=10090 GN=Gbf1 PE=2 SV=1	Gbf1	0.004115	1.276	0.35	15.1	11.9	14.3	18.99	High	High	High	High	High	High	High	High	High	High	High	High	High	High	High	High	3	4	Q8R0M4	Q8R0M4 1xPhospho [S57(99.3)]	5.48	100	1	12.2	14.1	15.8	9.6	10.5	7.4	12.2	6.1	11.5	7	11.5	6.9	8.1
FALSE	High	[K].AGGSPASYHGSTSPR.[V]	Q5NCM7 [189-203]	1xTMTpro [N-Term]; 2xPhospho [S4(100); S7(99.2)]	ENTH domain-containing protein OS=Mus musculus OX=10090 GN=Epn2 PE=2 SV=1	Epn2	0.00416553	1.704	0.77	15.2	8.9	24.05	22.25	High	High	High	High	High	High	High	High	High	High	High	High	High	High	High	High	1	1	Q5NCM7	Q5NCM7 2xPhospho [S192(100); S195(99.2)]	2.12	100	1	10.7	11.7	15.6	9.1	6.6	9	12.7	7.8	8.8	10.8	7.3	6.4	7.5
FALSE	High	[R].RYDSDDDLPR.[L]	E9Q343 [348-357]	1xTMTpro [N-Term]; 1xPhospho [S4(100)]	G protein-coupled receptor 137C OS=Mus musculus OX=10090 GN=Gpr137c PE=3 SV=1	Gpr137c	0.00437828	1.405	0.49	15	10.7	16.83	22.65	High	High	High	High	High	High	High	High	High	High	High	High	High	High	High	High	1	1	E9Q343	E9Q343 1xPhospho [S351(100)]	2.67	100	1	12.5	10.5	18.2	9.5	8.1	10.6	12.8	5.9	10.4	5.7	11.1	6.1	6.2
FALSE	High	[R].YYEEDSDSDKEWMAALR.[R]	Q3UXQ1 [312-328]	1xTMTpro [K10]; 1xTMTpro [N-Term]; 2xPhospho [S6(100); S8(100)]	RING-type domain-containing protein OS=Mus musculus OX=10090 GN=Pja1 PE=2 SV=1	Pja1	0.00499895	0.702	-0.51	16.9	24.1	23.42	13.59	High	High	High	High	High	High	High	High	High	High	High	High	High	High	High	High	1	1	Q3UXQ1	Q3UXQ1 2xPhospho [S317(100); S319(100)]	3.03	100	1	14	13.3	19.9	18.5	12.1	12.2	9.7	6.1	19.1	23.9	16.1	20.7	14.7
FALSE	High	[R].LHHYDERSDGESDSPEKEAEFAPYPR.[M]	B2RUJ5 [239-264]	1xTMTpro [K17]; 2xPhospho [Y/S]	Amyloid-beta A4 precursor protein-binding family A member 1 OS=Mus musculus OX=10090 GN=Apba1 PE=1 SV=2	Apba1	0.00509471	1.443	0.53	12	8.3	9.91	22.54	High	High	High	High	High	High	High	High	High	High	High	High	High	High	High	High	1	4	B2RUJ5		3.19	100	1	9.3	9.3	10	8.4	9	8.1	7.5	4.6	3.8	6.3	8.3	7.1	4.5
FALSE	High	[R].LLHEDLDESDDDVDEK.[L]	Q6A074 [708-723]	1xTMTpro [K16]; 1xPhospho [S9(100)]	MKIAA0400 protein (Fragment) OS=Mus musculus OX=10090 GN=Asap2 PE=2 SV=1	Asap2	0.00605121	0.649	-0.62	11.7	18.1	19.95	20.67	High	High	High	High	High	High	High	High	High	High	High	High	High	High	High	High	1	1	Q6A074	Q6A074 1xPhospho [S716(100)]	2.06	100	1	11.4	8.4	16.2	11.4	8.4	6.7	7.2	4.6	10.6	10.5	18.4	16.4	11.1
FALSE	High	[R].QSYGESPQLLSPTPTEGDQDDR.[S]	D3Z0Y4 [103-124]	1xTMTpro [N-Term]; 2xPhospho [S6(100); S11(100)]	Actin-binding LIM protein 2 OS=Mus musculus OX=10090 GN=Ablim2 PE=1 SV=1	Ablim2	0.00626865	0.899	-0.15	79.3	88.2	9.15	7.69	High	High	High	High	High	High	High	High	High	High	High	High	High	High	High	High	5	8	D3Z0Y4	D3Z0Y4 2xPhospho [S108(100); S113(100)]	6.86	100	1	67	64.4	67.3	54.5	63.9	43.9	58.3	26.9	65.5	69.2	69.1	64.4	57.4
FALSE	High	[K].SATSSSPGSPIHSLETSL.[-]	D5L240 [1226-1243]; A0A1W2P772 [300-317]; G5E829 [1203-1220]	1xTMTpro [N-Term]; 2xPhospho [S9(100); S13(100)]	Calcium-transporting ATPase OS=Mus musculus OX=10090 GN=Atp2b2 PE=2 SV=1 Plasma membrane calcium-transporting ATPase 1 (Fragment) OS=Mus musculus OX=10090 GN=Atp2b1 PE=1 SV=1 Plasma membrane calcium-transporting ATPase 1 OS=Mus musculus OX=10090 GN=Atp2b1 PE=1 SV=1	Atp2b2	0.00659545	1.551	0.63	53.1	34.2	34.25	11.18	High	High	High	High	High	High	High	High	High	High	High	High	High	High	High	High	8	18	D5L240; A0A1W2P772; G5E829	D5L240 2xPhospho [S1234(100); S1238(100)]; A0A1W2P772 2xPhospho [S308(100); S312(100)]; G5E829 2xPhospho [S1211(100); S1215(100)]	5.18	100	3	40.4	45.4	45.7	23.6	30.5	51.8	55.1	31.5	29.9	27.2	26.7	28.6	20.2
FALSE	High	[R].GHYEFPVVDDLSSGDTKER.[H]	D3YTS3 [1391-1409]	1xTMTpro [K17]; 1xTMTpro [N-Term]; 2xPhospho [S12(100); S13(99.5)]	RIKEN cDNA D630045J12 gene OS=Mus musculus OX=10090 GN=D630045J12Rik PE=1 SV=2	D630045J12Rik	0.0069645	1.776	0.83	18.2	10.3	30.62	17.78	High	High	High	High	High	High	High	High	High	High	High	High	High	High	High	High	1	2	D3YTS3	D3YTS3 2xPhospho [S1402(100); S1403(99.5)]	7.35	100	1	15.6	13.9	17	7.3	7.2	16.2	14.8	7.3	11.8	7.6	7.8	6.7	5.8
FALSE	High	[R].DGDSGSLGSPSASR.[E]	Q9JJY3 [284-297]	1xTMTpro [N-Term]; 1xPhospho [S4(100)]	Sphingomyelin phosphodiesterase 3 OS=Mus musculus OX=10090 GN=Smpd3 PE=1 SV=1	Smpd3	0.00754825	1.762	0.82	15.8	9	42.06	18.61	High	High	High	High	High	High	High	High	High	High	High	High	High	High	High	High	2	3	Q9JJY3	Q9JJY3 1xPhospho [S287(100)]	1.79	100	1	13.3	9.5	16.3	5.2	7.7	18	14.8	8.3	7.8	6.7	9.7	5.5	4.1
FALSE	High	[R].DTASLSTTPSESPR.[A]	Q8BUV3 [259-272]	1xTMTpro [N-Term]; 2xPhospho [T8(100); S12(100)]	Gephyrin OS=Mus musculus OX=10090 GN=Gphn PE=1 SV=2	Gphn	0.00793242	0.674	-0.57	20.3	30	25.43	20.15	High	High	High	High	High	High	High	High	High	High	High	High	High	High	High	High	3	5	Q8BUV3	Q8BUV3 2xPhospho [T266(100); S270(100)]	4.45	100	1	18.5	15.8	19.3	15.2	22.6	8.5	11.5	5.8	15.2	18.9	23.7	25.8	15.3
FALSE	High	[R].WHQLQNENHVSSD.[-]	Q768S5 [669-681]	1xTMTpro [N-Term]; 1xPhospho [S12(99.7)]	Rabphilin OS=Mus musculus OX=10090 GN=Rph3a PE=2 SV=1	Rph3a	0.00802025	1.308	0.39	52.1	39.8	14.46	21.76	High	High	High	High	High	High	High	High	High	High	High	High	High	High	High	High	1	2	Q768S5	Q768S5 1xPhospho [S680(99.7)]	5.6	100	1	50.7	44.6	43.4	34.4	29	32.1	33.5	20.9	33.9	30.5	26.9	33	27.1
FALSE	High	[K].HSASDPGPAPVVNSSSR.[S]	Q8BI84 [1751-1767]	1xTMTpro [N-Term]; 2xPhospho [S4(100); S16(99.4)]	Transport and Golgi organization protein 1 homolog OS=Mus musculus OX=10090 GN=Mia3 PE=1 SV=2	Mia3	0.00811218	1.423	0.51	12.1	8.5	20.73	25.5	High	High	High	High	High	High	High	High	High	High	High	High	High	High	High	High	1	1	Q8BI84	Q8BI84 2xPhospho [S1754(100); S1766(99.4)]	6.84	100	1	10.6	8.2	12	5.5	7.6	7.5	11.7	5	7.1	6.4	7.4	4.8	5.6
FALSE	High	[R].HGYQLEMGSDVDTETEGAASPDHALR.[M]	A2ANL9 [97-122]	1xTMTpro [N-Term]; 3xPhospho [S9(100); T13(98.2); S20(98.2)]	Teneurin-1 OS=Mus musculus OX=10090 GN=Tenm1 PE=1 SV=1	Tenm1	0.00846378	1.725	0.79	16.2	9.4	51.72	27.23	High	High	High	High	High	High	High	High	High	High	High	High	High	High	High	High	1	1	A2ANL9	A2ANL9 3xPhospho [S105(100); T109(98.2); S116(98.2)]	3.06	100	1	13.1	8.2	17.5	7.4	8.4	24.2	18.4	8.5	12.5	7.3	7.8	5.1	5.2
FALSE	High	[R].SHGPLLPTIEDSSEEEELR.[E]	O88737 [1039-1057]; Q9QYX7 [1697-1715]	1xTMTpro [N-Term]; 2xPhospho [S12(100); S13(100)]	Protein bassoon OS=Mus musculus OX=10090 GN=Bsn PE=1 SV=4 Protein piccolo OS=Mus musculus OX=10090 GN=Pclo PE=1 SV=4	Bsn	0.00854148	0.533	-0.91	6.8	12.9	41.67	25.33	High	High	High	High	High	High	High	High	High	High	High	High	High	High	High	High	1	1	O88737; Q9QYX7	O88737 2xPhospho [S1050(100); S1051(100)]; Q9QYX7 2xPhospho [S1708(100); S1709(100)]	5.52	100	2	7.4	6.9	7.4	4.2	11	2.6	3.9	2.2	7.1	10.5	12	6.3	8.2
FALSE	High	[R].GQTYATEWSDDESGNPFGGNEANGGANPFEDDAK.[G]	Q61644 [350-383]	1xDeamidated [N]; 1xTMTpro [K34]; 1xTMTpro [N-Term]; 1xPhospho [T/S/Y]	Protein kinase C and casein kinase substrate in neurons protein 1 OS=Mus musculus OX=10090 GN=Pacsin1 PE=1 SV=1	Pacsin1	0.00857515	0.805	-0.31	85	105.5	14.71	6.82	High	High	High	High	High	High	High	High	High	High	High	High	High	High	High	High	6	12	Q61644		8.7	100	1	72	72.4	83.4	78.2	69.4	50.1	60.6	28.2	78.7	79.8	94.8	79.2	62.8
FALSE	High	[K].FLESAAADVSDEDEDEDTDGR.[A]	Q8BKL4 [236-256]	1xTMTpro [N-Term]; 1xPhospho [S10(100)]	Striatin domain-containing protein (Fragment) OS=Mus musculus OX=10090 GN=Strn PE=2 SV=1	Strn	0.00865276	0.752	-0.41	25	33.3	23.07	14.26	High	High	High	High	High	High	High	High	High	High	High	High	High	High	High	High	1	4	Q8BKL4	Q8BKL4 1xPhospho [S245(100)]	6.5	100	1	21	16.7	26.9	22.4	28.3	14.7	18.2	7	25.8	29.2	31.7	24.8	19.4
FALSE	High	[K].AGTITSTPNR.[N]	Q3UYC0 [107-116]	1xDeamidated [N9]; 1xTMTpro [N-Term]; 1xPhospho [T7(100)]	Protein phosphatase 1H OS=Mus musculus OX=10090 GN=Ppm1h PE=1 SV=1	Ppm1h	0.00967744	0.641	-0.64	9	14.1	33.47	19.89	High	High	High	High	High	High	High	High	High	High	High	High	High	High	High	High	1	1	Q3UYC0	Q3UYC0 1xPhospho [T113(100)]	1.33	100	1	9.2	6.4	12.8	4	10.7	4.6	6.7	2	12.2	11.1	13.5	7.2	8.7
FALSE	High	[K].AEDGAAPSPSSETPK.[K]	A0A0A1HAM8 [131-145]	1xTMTpro [K15]; 1xTMTpro [N-Term]; 1xPhospho [T13(100)]	80K protein OS=Mus musculus OX=10090 GN=Marcks PE=2 SV=1	Marcks	0.00978134	0.787	-0.35	87.7	111.5	21.32	17.65	High	High	High	High	High	High	High	High	High	High	High	High	High	High	High	High	2	7	A0A0A1HAM8	A0A0A1HAM8 1xPhospho [T143(100)]	5.99	100	1	80.1	69.1	77.9	78.5	78.6	38.8	58.7	24.6	74.6	99.9	95	79.9	85.7
FALSE	High	[R].NILVQTPESESPQSRR.[A]	Q8C7M3 [36-51]	1xTMTpro [N-Term]; 3xPhospho [T6(100); S9(100); S11(100)]	E3 ubiquitin-protein ligase TRIM9 OS=Mus musculus OX=10090 GN=Trim9 PE=1 SV=2	Trim9	0.00979774	1.249	0.32	13.1	10.5	16.36	12.86	High	High	High	High	High	High	High	High	High	High	High	High	High	High	High	High	1	1	Q8C7M3	Q8C7M3 3xPhospho [T41(100); S44(100); S46(100)]	1.8	100	1	10.6	6.6	12.9	8.6	10	9.4	9.9	6	8.7	7.9	8.4	5.3	7
FALSE	High	[K].VRPYIAEGESDTDSDLCTPCGPPPR.[S]	B7ZBV9 [828-852]; B7ZBW2 [797-821]	2xCarbamidomethyl [C17; C20]; 1xTMTpro [N-Term]; 3xPhospho [S10(100); T12(100); S14(100)]	Potassium voltage-gated channel subfamily KQT member 2 OS=Mus musculus OX=10090 GN=Kcnq2 PE=1 SV=1 Potassium voltage-gated channel subfamily KQT member 2 OS=Mus musculus OX=10090 GN=Kcnq2 PE=1 SV=2	Kcnq2	0.00981845	1.562	0.64	19.9	12.7	26.67	27.81	High	High	High	High	High	High	High	High	High	High	High	High	High	High	High	High	1	4	B7ZBV9; B7ZBW2	B7ZBV9 3xPhospho [S837(100); T839(100); S841(100)]; B7ZBW2 3xPhospho [S806(100); T808(100); S810(100)]	5.75	100	2	14.1	16.4	20.4	8.2	10.5	15.5	18.8	7.3	13.9	4.8	12	11.9	5.8
FALSE	High	[R].SLSNSNPDISGTPTSPDDEVR.[S]	A2A9M4 [896-916]	1xTMTpro [N-Term]; 3xPhospho [S5(100); T12(100); S15(98.5)]	Dedicator of cytokinesis protein 7 OS=Mus musculus OX=10090 GN=Dock7 PE=1 SV=2	Dock7	0.00986863	0.834	-0.26	16.1	19.2	15.76	12.94	High	High	High	High	High	High	High	High	High	High	High	High	High	High	High	High	1	1	A2A9M4	A2A9M4 3xPhospho [S900(100); T907(100); S910(98.5)]	4.36	100	1	16.4	13.9	17.2	8.4	13.1	7.9	10.5	5.3	13.3	14.1	18.1	13	12.2
FALSE	High	[K].GAYVPSSPTR.[L]	Q80W47 [389-398]	1xTMTpro [N-Term]; 1xPhospho [S7(99.1)]	WD repeat domain phosphoinositide-interacting protein 2 OS=Mus musculus OX=10090 GN=Wipi2 PE=1 SV=1	Wipi2	0.0100476	1.386	0.47	143.9	103.8	32.9	16.26	High	High	High	High	High	High	High	High	High	High	High	High	High	High	High	High	1	2	Q80W47	Q80W47 1xPhospho [S395(99.1)]	2.31	100	1	118.7	103.3	149.5	65.4	75.1	149	139.9	76.2	96	97.4	87.5	65	44.9
FALSE	High	[K].MLAESDDSGDEESVSQTDKTELQSTLR.[T]	Q3B7Z2 [184-210]	1xTMTpro [K19]; 1xTMTpro [N-Term]; 2xPhospho [S5(100); S8(100)]	Oxysterol-binding protein 1 OS=Mus musculus OX=10090 GN=Osbp PE=1 SV=3	Osbp	0.0103125	1.39	0.48	17.3	12.4	24.99	30.75	High	High	High	High	High	High	High	High	High	High	High	High	High	High	High	High	1	2	Q3B7Z2	Q3B7Z2 2xPhospho [S188(100); S191(100)]	7.64	100	1	14.3	13.1	17	8.5	9.7	13.2	17.4	8.8	10.7	9.7	9.8	9.3	4.8
FALSE	High	[R].DQTEDPASSPTSK.[R]	A0A494B870 [906-918]	1xTMTpro [K13]; 1xTMTpro [N-Term]; 1xPhospho [S9(100)]	Transmembrane protein 132E OS=Mus musculus OX=10090 GN=Tmem132e PE=1 SV=1	Tmem132e	0.0107297	0.824	-0.28	19.1	23.1	21.41	9.85	High	High	High	High	High	High	High	High	High	High	High	High	High	High	High	High	1	1	A0A494B870	A0A494B870 1xPhospho [S914(100)]	3.9	100	1	17.4	15.5	21	8.9	17	8.9	12.8	4.8	22.7	17.6	19.3	17.8	14.2
FALSE	High	[R].RCSLTGSEGSSR.[A]	Q3UN16 [559-570]	1xCarbamidomethyl [C2]; 1xTMTpro [N-Term]; 2xPhospho [S3(100); T/S]	Probable G-protein coupled receptor 162 OS=Mus musculus OX=10090 GN=Gpr162 PE=1 SV=2	Gpr162	0.0109251	2.793	1.48	19.9	7.1	49.74	56.47	High	High	High	High	High	High	High	High	High	High	High	High	High	High	High	High	1	2	Q3UN16	Q3UN16 2xPhospho [S561(100); T/S]	2.55	100	1	13.7	12.2	25.1	5	5.1	20.1	21.3	9.1	12	6.5	10.4	7.9	3.8
FALSE	High	[R].SEPQPEEGSPAAGQK.[G]	Q3TYD7 [94-108]	1xTMTpro [K15]; 1xTMTpro [N-Term]; 1xPhospho [S9(100)]	Uncharacterized protein OS=Mus musculus OX=10090 GN=Dnmt3a PE=2 SV=1	Dnmt3a	0.0111838	1.568	0.65	18.8	12	23.33	22.3	High	High	High	High	High	High	High	High	High	High	High	High	High	High	High	High	1	1	Q3TYD7	Q3TYD7 1xPhospho [S102(100)]	5.05	100	1	11.8	14.6	11.3	12.1	11.5	13.9	13.9	8.5	9.8	8.4	9.6	9	6.6
FALSE	High	[K].SLHGEFSASDSSLTDIQETR.[R]	Q8C0T5 [1618-1637]	1xTMTpro [N-Term]; 3xPhospho [S7(100); S9(100); S12(99.4)]	Signal-induced proliferation-associated 1-like protein 1 OS=Mus musculus OX=10090 GN=Sipa1l1 PE=1 SV=2	Sipa1l1	0.0112866	1.391	0.48	38.9	28	20.21	23.71	High	High	High	High	High	High	High	High	High	High	High	High	High	High	High	High	1	2	Q8C0T5	Q8C0T5 3xPhospho [S1624(100); S1626(100); S1629(99.4)]	7.28	100	1	37.3	30.8	36.4	17.2	19.5	24	27	17.4	30.4	21.8	23.3	16.4	9.4
FALSE	High	[R].RGSAGGVGDR.[R]	Q3UHI4 [19-28]	1xTMTpro [N-Term]; 1xPhospho [S3(100)]	Protein TMED8 OS=Mus musculus OX=10090 GN=Tmed8 PE=2 SV=1	Tmed8	0.0113283	0.712	-0.49	59	82.9	42.39	20.91	High	High	High	High	High	High	High	High	High	High	High	High	High	High	High	High	1	1	Q3UHI4	Q3UHI4 1xPhospho [S21(100)]	3.27	100	1	47.8	49.2	63.6	43.1	72	18.5	25.2	9.7	60	74.5	67.1	54.3	59.4
FALSE	High	[R].AEQYPGSPDSWV.[-]	Q68FH0 [1179-1190]	1xTMTpro [N-Term]; 2xPhospho [S7(100); S10(100)]	Plakophilin-4 OS=Mus musculus OX=10090 GN=Pkp4 PE=1 SV=1	Pkp4	0.0114114	2.08	1.06	60.9	29.3	47.97	39.87	High	High	High	High	High	High	High	High	High	High	High	High	High	High	High	High	1	1	Q68FH0	Q68FH0 2xPhospho [S1185(100); S1188(100)]	3.96	100	1	41.3	40.9	67.6	21.8	18.4	61.6	58.4	42	49.6	27.9	24.5	16.3	17.9
FALSE	High	[R].DLSLDPR.[A]	Q9JI18 [3134-3140]	1xTMTpro [N-Term]; 1xPhospho [S3(100)]	Low-density lipoprotein receptor-related protein 1B OS=Mus musculus OX=10090 GN=Lrp1b PE=1 SV=1	Lrp1b	0.0115494	0.684	-0.55	14.5	21.3	31.78	23.78	High	High	High	High	High	High	High	High	High	High	High	High	High	High	High	High	1	1	Q9JI18	Q9JI18 1xPhospho [S3136(100)]	1.72	100	1	18	12	18	7.6	15.5	8.1	5.9	3.9	14.6	17.9	18.8	11.6	19.1
FALSE	High	[R].DASPGRGSHSQSSSPGALTLGR.[Q]	O88935 [425-446]	1xTMTpro [N-Term]; 3xPhospho [S3(100); S10(100); S/T]	Synapsin-1 OS=Mus musculus OX=10090 GN=Syn1 PE=1 SV=2	Syn1	0.0115967	1.425	0.51	11.4	8	40.17	30.86	High	High	High	High	High	High	High	High	High	High	High	High	High	High	High	High	1	1	O88935	O88935 3xPhospho [S427(100); S434(100); S/T]	2.85	100	1	8.2	7.4	9.7	8.7	4.9	12.2	14.2	6.7	7.2	3.4	7.1	3.2	5.7
FALSE	High	[R].APSQAAESSPTK.[M]	Q3UHE9 [340-351]	1xTMTpro [K12]; 1xTMTpro [N-Term]; 2xPhospho [S3(100); S9(100)]	Uncharacterized protein (Fragment) OS=Mus musculus OX=10090 GN=Reps2 PE=2 SV=1	Reps2	0.0121379	0.669	-0.58	10.3	15.3	29.77	29.02	High	High	High	High	High	High	High	High	High	High	High	High	High	High	High	High	1	1	Q3UHE9	Q3UHE9 2xPhospho [S342(100); S348(100)]	4.41	100	1	10.1	6.5	16.4	8.2	11	5.2	6.3	2.6	11.2	20.6	12.7	11.3	10.8
FALSE	High	[R].TPLYSHSPLLQPLSPSK.[A]	Q10470 [72-88]	1xTMTpro [K17]; 3xPhospho [S7(99); S14(99); T/Y/S]	Beta-1,4-mannosyl-glycoprotein 4-beta-N-acetylglucosaminyltransferase OS=Mus musculus OX=10090 GN=Mgat3 PE=1 SV=2	Mgat3	0.0123055	1.47	0.56	12.6	8.6	20.86	28.62	High	High	High	High	High	High	High	High	High	High	High	High	High	High	High	High	1	1	Q10470	Q10470 3xPhospho [S78(99); S85(99); T/Y/S]	1.71	100	1	12.6	10	13.2	4.1	9.6	7	8.8	4.7	8	6.9	7.4	2.7	4.6
FALSE	High	[R].EFDSDSLR.[H]	W6PPR4 [954-961]	1xTMTpro [N-Term]; 1xPhospho [S4(100)]	480-kDa ankyrinG OS=Mus musculus OX=10090 GN=Ank3 PE=4 SV=1	Ank3	0.0125062	1.397	0.48	28.6	20.5	31.33	14.43	High	High	High	High	High	High	High	High	High	High	High	High	High	High	High	High	1	1	W6PPR4	W6PPR4 1xPhospho [S957(100)]	2.38	100	1	26.4	19.7	25.9	12	20.4	29.5	30.1	12.2	21.5	16.8	16.1	17.3	11.6
FALSE	High	[K].SAPPAGDEPLAETESESEAELAGFSPVVDVK.[K]	Q6NS82 [262-292]	1xTMTpro [K31]; 1xTMTpro [N-Term]; 3xPhospho [T13(100); S15(100); S17(100)]	Reticulophagy regulator 2 OS=Mus musculus OX=10090 GN=Retreg2 PE=1 SV=2	Retreg2	0.0125252	1.718	0.78	14.8	8.6	17.53	46.77	High	High	High	High	High	High	High	High	High	High	High	High	High	High	High	High	1	2	Q6NS82	Q6NS82 3xPhospho [T274(100); S276(100); S278(100)]	4.9	100	1	9.8	12.4	14.7	10.5	7.8	9.1	10.3	6.7	15.1	7.4	9.4	4	2.6
FALSE	High	[R].NTSASDEDERLSVGSR.[G]	A0A087WSF5 [96-111]	1xTMTpro [N-Term]; 2xPhospho [S5(99.6); T/S]	Leucine-rich repeat flightless-interacting protein 1 (Fragment) OS=Mus musculus OX=10090 GN=Lrrfip1 PE=1 SV=1	Lrrfip1	0.0126363	1.708	0.77	39.8	23.3	43.29	33.5	High	High	High	High	High	High	High	High	High	High	High	High	High	High	High	High	1	1	A0A087WSF5	A0A087WSF5 2xPhospho [S100(99.6); T/S]	1.83	100	1	23.2	30.3	38.9	23.6	20.5	40.7	47.7	30.6	19.6	32.7	19.1	16.1	19.6
FALSE	High	[R].LTGPSSVGPGPTDPDSDDDSSDLVIENR.[H]	D3Z2R1 [247-274]	1xTMTpro [N-Term]; 1xPhospho [S16(100)]	Partitioning defective 6 homolog alpha OS=Mus musculus OX=10090 GN=Pard6a PE=1 SV=1	Pard6a	0.0126563	0.744	-0.43	11.2	15.1	20.14	17.21	High	High	High	High	High	High	High	High	High	High	High	High	High	High	High	High	1	2	D3Z2R1	D3Z2R1 1xPhospho [S262(100)]	6.66	100	1	9.6	5.9	12.6	9.3	7.7	7	9.7	3.2	13.8	10.8	10.9	12.4	10.7
FALSE	High	[R].RQSSVTSQSQDVASLSSPSR.[V]	S4R1C4 [1114-1133]	1xTMTpro [N-Term]; 3xPhospho [S3(100); S4(100); T6(99.2)]	Calcium-transporting ATPase OS=Mus musculus OX=10090 GN=Atp2b2 PE=1 SV=1	Atp2b2	0.0127567	1.392	0.48	43.5	31.2	26.71	12.55	High	High	High	High	High	High	High	High	High	High	High	High	High	High	High	High	2	3	S4R1C4	S4R1C4 3xPhospho [S1116(100); S1117(100); T1119(99.2)]	5.39	100	1	38.2	29.3	43.1	19.3	23.1	36.7	42.4	17.8	32.1	26.1	25.5	23.2	15.9
FALSE	High	[R].RLEDEQPPTLSPK.[K]	E3VS04 [632-644]	1xTMTpro [K13]; 1xTMTpro [N-Term]; 2xPhospho [T9(100); S11(100)]	BK channel OS=Mus musculus OX=10090 GN=Kcnma1 PE=2 SV=1	Kcnma1	0.012882	1.25	0.32	26.9	21.6	28.5	7.11	High	High	High	High	High	High	High	High	High	High	High	High	High	High	High	High	1	2	E3VS04	E3VS04 2xPhospho [T640(100); S642(100)]	2.45	100	1	23.4	16.6	23.4	18	18.5	29	23.5	14	18	18.3	15.7	15.9	13.3
FALSE	High	[R].MQSIARDSDEGSEEEFFDAHENLYCTEEK.[Q]	A0A0G2JFQ8 [327-355]	1xCarbamidomethyl [C25]; 1xTMTpro [K29]; 1xTMTpro [N-Term]; 2xPhospho [S8(100); S12(100)]	Membrane-associated phosphatidylinositol transfer protein 2 OS=Mus musculus OX=10090 GN=Pitpnm2 PE=1 SV=1	Pitpnm2	0.0132547	1.677	0.75	27.5	16.4	29.24	26.43	High	High	High	High	High	High	High	High	High	High	High	High	High	High	High	High	1	2	A0A0G2JFQ8	A0A0G2JFQ8 2xPhospho [S334(100); S338(100)]	5.82	100	1	21.7	22.7	17.5	10.6	15.3	18.6	23.9	13.5	19.1	14.7	19.7	11	9.9
FALSE	High	[K].KEKEPAEGNESSEAPSPVNAMNSFV.[-]	Q6P9Y5 [195-219]	2xTMTpro [K1; K3]; 1xTMTpro [N-Term]; 2xPhospho [S11(97.9); S16(100)]	Nrcam protein (Fragment) OS=Mus musculus OX=10090 GN=Nrcam PE=2 SV=1	Nrcam	0.0137025	0.861	-0.22	14.2	16.4	14.18	12.56	High	High	High	High	High	High	High	High	High	High	High	High	High	High	High	High	1	1	Q6P9Y5	Q6P9Y5 2xPhospho [S205(97.9); S210(100)]	4.84	100	1	12.9	10.9	14.7	9.2	9.9	7.3	8.6	6.9	12.6	11.9	14.7	11.6	10.5
FALSE	High	[R].TASLTSAASIDGSRSR.[S]	Q9CTJ5 [22-37]	1xTMTpro [N-Term]; 3xPhospho [S9(100); S15(99.2); T/S]	Protein NDRG2 (Fragment) OS=Mus musculus OX=10090 GN=Ndrg2 PE=2 SV=1	Ndrg2	0.0137026	1.407	0.49	18.7	13.3	30.92	24.05	High	High	High	High	High	High	High	High	High	High	High	High	High	High	High	High	1	1	Q9CTJ5	Q9CTJ5 3xPhospho [S30(100); S36(99.2); T/S]	5.27	100	1	12.8	13.7	17.4	12.7	9.1	19	18.1	9.2	13.9	14.6	9.9	7.9	9.1
FALSE	High	[K].EQSGGEEKDDDEFHKSESEDSIRR.[K]	A2APX8 [508-531]	2xTMTpro [K8; K15]; 1xTMTpro [N-Term]; 3xPhospho [S16(99); S21(100); S]	Sodium channel protein type 1 subunit alpha OS=Mus musculus OX=10090 GN=Scn1a PE=1 SV=1	Scn1a	0.013903	1.519	0.6	14.3	9.4	36.83	20.64	High	High	High	High	High	High	High	High	High	High	High	High	High	High	High	High	1	1	A2APX8	A2APX8 3xPhospho [S523(99); S528(100); S]	2.68	100	1	10.5	11.6	13.2	5.5	7.6	13.7	16.7	7.3	11	5.8	7.4	7.4	6.1
FALSE	High	[K].KVEEEQEADEEDVSEEEAEDREGASK.[A]	Q8VBT0 [232-257]	2xTMTpro [K1; K26]; 1xTMTpro [N-Term]; 1xPhospho [S14(100)]	Thioredoxin-related transmembrane protein 1 OS=Mus musculus OX=10090 GN=Tmx1 PE=1 SV=1	Tmx1	0.0139191	1.636	0.71	13	7.9	31.82	36.48	High	High	High	High	High	High	High	High	High	High	High	High	High	High	High	High	1	1	Q8VBT0	Q8VBT0 1xPhospho [S245(100)]	2.47	100	1	10.5	9.2	13.7	6.5	7.4	13.6	13.7	6.3	9.7	6	6.8	5.6	4.5
FALSE	High	[K].TEEVEVESEEDPILEHPPENPVK.[T]	O55091 [130-152]	1xTMTpro [K23]; 1xTMTpro [N-Term]; 1xPhospho [S8(100)]	Protein IMPACT OS=Mus musculus OX=10090 GN=Impact PE=1 SV=2	Impact	0.0140395	0.859	-0.22	10.3	11.9	18.86	14.96	High	High	High	High	High	High	High	High	High	High	High	High	High	High	High	High	1	1	O55091	O55091 1xPhospho [S137(100)]	2.84	100	1	9	5.4	10.3	4.3	7.8	4.7	7.4	3.9	10.3	9.4	9.8	6.8	9.1
FALSE	High	[R].ISITAQSSTDSAHESFTAAEGPAR.[R]	B1AS06 [552-575]	1xTMTpro [N-Term]; 3xPhospho [S7(98.3); S8(98.3); S11(99.2)]	Disks large-associated protein 3 OS=Mus musculus OX=10090 GN=Dlgap3 PE=1 SV=1	Dlgap3	0.0140757	1.661	0.73	16.2	9.7	20.94	33.45	High	High	High	High	High	High	High	High	High	High	High	High	High	High	High	High	1	1	B1AS06	B1AS06 3xPhospho [S558(98.3); S559(98.3); S562(99.2)]	4.53	100	1	11.7	12	17.5	6.5	10.4	9.9	14.5	6.1	14.9	7.6	8	7.1	4.6
FALSE	High	[K].QLDHESDDADREDEERSQDERER.[G]	Q8BPN8 [418-440]	1xTMTpro [N-Term]; 2xPhospho [S6(100); S17(100)]	DmX-like protein 2 OS=Mus musculus OX=10090 GN=Dmxl2 PE=1 SV=3	Dmxl2	0.0141603	2.16	1.11	11.9	5.5	61.39	34.65	High	High	High	High	High	High	High	High	High	High	High	High	High	High	High	High	1	3	Q8BPN8	Q8BPN8 2xPhospho [S423(100); S434(100)]	3.46	94	1	7.9	11.6	7.9	3.2	5.9	16.7	18.3	10	5.2	8.1	5.8	3.9	2.3
FALSE	High	[K].EGETTVNTETSSPK.[A]	V9GWU7 [1060-1073]	1xTMTpro [K14]; 1xTMTpro [N-Term]; 1xPhospho [S12(100)]	Non-specific serine/threonine protein kinase OS=Mus musculus OX=10090 GN=Wnk3 PE=1 SV=1	Wnk3	0.0142196	0.732	-0.45	13.9	19	22.48	18.97	High	High	High	High	High	High	High	High	High	High	High	High	High	High	High	High	1	1	V9GWU7	V9GWU7 1xPhospho [S1071(100)]	5.17	100	1	14.3	15.4	13.5	9.5	13.3	8.1	7.8	4.2	13.2	16.6	17	12.5	11.2
FALSE	High	[R].LTSIGSDEDEETETYQEK.[V]	Q924N4 [1027-1044]	1xTMTpro [K18]; 1xTMTpro [N-Term]; 2xPhospho [S3(99.5); S6(100)]	Solute carrier family 12 member 6 OS=Mus musculus OX=10090 GN=Slc12a6 PE=1 SV=2	Slc12a6	0.0143279	1.638	0.71	44.6	27.2	27.24	23.35	High	High	High	High	High	High	High	High	High	High	High	High	High	High	High	High	2	3	Q924N4	Q924N4 2xPhospho [S1029(99.5); S1032(100)]	6.34	100	1	35.7	36.1	41.1	14.2	24.3	29.8	39.7	20.2	36.4	20.8	24	16	16.1
FALSE	High	[K].ASSCESIPEEDSEAR.[V]	Q6NSW3 [1065-1079]	1xCarbamidomethyl [C4]; 1xTMTpro [N-Term]; 1xPhospho [S]	A-kinase anchor protein SPHKAP OS=Mus musculus OX=10090 GN=Sphkap PE=1 SV=2	Sphkap	0.0145082	1.228	0.3	19	15.5	21.49	18.89	High	High	High	High	High	High	High	High	High	High	High	High	High	High	High	High	1	2	Q6NSW3		1.32	100	1	15.4	12.9	21.4	11.2	12	12.5	19.3	9.8	11.4	12.7	15.4	11.3	7.3
FALSE	High	[K].HTPNTSDNEGSDTEVCGSNSPSK.[R]	B9EJ80 [963-985]	1xCarbamidomethyl [C16]; 1xTMTpro [K23]; 1xTMTpro [N-Term]; 2xPhospho [S11(100); S20(100)]	PDZ domain-containing protein 8 OS=Mus musculus OX=10090 GN=Pdzd8 PE=1 SV=1	Pdzd8	0.0149957	1.976	0.98	16	8.1	39.53	44.91	High	High	High	High	High	High	High	High	High	High	High	High	High	High	High	High	3	3	B9EJ80	B9EJ80 2xPhospho [S973(100); S982(100)]	6.44	100	1	10.2	13.8	14.2	7.8	5.9	17.1	15.4	6.9	15.5	4.5	6.6	9.7	4.3
FALSE	High	[K].SDSPESDTEREK.[D]	A0A6Q6PUT5 [892-903]	1xTMTpro [K12]; 1xTMTpro [N-Term]; 2xPhospho [S3(99.2); S6(99.2)]	Pre-mRNA-processing factor 40 homolog A (Fragment) OS=Mus musculus OX=10090 GN=Prpf40a PE=1 SV=1	Prpf40a	0.0150155	0.816	-0.29	10.2	12.5	25.23	28.91	High	High	High	High	High	High	High	High	High	High	High	High	High	High	High	High	1	1	A0A6Q6PUT5	A0A6Q6PUT5 2xPhospho [S894(99.2); S897(99.2)]	1.55	100	1	8.5	6.3	11.5	8.1	10	6.5	5.3	2.2	9.6	9.3	11.1	16.8	7
FALSE	High	[K].AGGSPASYHGSTSPR.[V]	Q5NCM7 [189-203]	1xTMTpro [N-Term]; 3xPhospho [S4(100); S7(100); S/T/Y]	ENTH domain-containing protein OS=Mus musculus OX=10090 GN=Epn2 PE=2 SV=1	Epn2	0.0151594	1.262	0.34	22.3	17.7	21.79	18.65	High	High	High	High	High	High	High	High	High	High	High	High	High	High	High	High	1	1	Q5NCM7	Q5NCM7 3xPhospho [S192(100); S195(100); S/T/Y]	4.69	100	1	17.4	21.4	20.4	19.4	12.6	12.8	16.6	11.7	16.7	13.7	13.5	9.2	12.3
FALSE	High	[K].NSQEDSEDSEEKDVK.[T]	Q80XU3 [53-67]	2xTMTpro [K12; K15]; 2xPhospho [S6(100); S9(100)]	Nuclear ubiquitous casein and cyclin-dependent kinase substrate 1 OS=Mus musculus OX=10090 GN=Nucks1 PE=1 SV=1	Nucks1	0.0151761	0.683	-0.55	14.7	21.5	46.12	37.38	High	High	High	High	High	High	High	High	High	High	High	High	High	High	High	High	1	1	Q80XU3	Q80XU3 2xPhospho [S58(100); S61(100)]	3.82	100	1	11.4	12.3	17.9	13.5	13.3	2.4	4.4	3.3	16.5	15.5	14	17.2	14.7
FALSE	High	[R].EGTDQQDPIGSPVTPAR.[G]	Q7TSF4 [312-328]	1xTMTpro [N-Term]; 2xPhospho [S11(100); T14(100)]	Leucine-rich repeat-containing protein 75A OS=Mus musculus OX=10090 GN=Lrrc75a PE=1 SV=1	Lrrc75a	0.0157773	0.709	-0.5	10.5	14.9	31.96	23.75	High	High	High	High	High	High	High	High	High	High	High	High	High	High	High	High	1	1	Q7TSF4	Q7TSF4 2xPhospho [S322(100); T325(100)]	2.97	100	1	14.7	9.1	14	6.2	9	5	4.4	3.2	18.8	14.3	11.1	13.3	7.3
FALSE	High	[R].SSPAYCTSSSDITEPEQK.[M]	A0A2R8VHH2 [816-833]	1xCarbamidomethyl [C6]; 1xTMTpro [K18]; 1xTMTpro [N-Term]; 2xPhospho [T/S/Y]	Ras/Rap GTPase-activating protein SynGAP OS=Mus musculus OX=10090 GN=Syngap1 PE=1 SV=1	Syngap1	0.0161396	1.817	0.86	104.5	57.5	37.73	31.87	High	High	High	High	High	High	High	High	High	High	High	High	High	High	High	High	3	6	A0A2R8VHH2		5.78	100	1	81.3	104.8	84.7	34	47.5	71.5	95.8	62.6	91.4	51.4	41.7	38.6	32.4
FALSE	High	[K].ATYGGLSSEDENEPEGLGVVYK.[S]	Q8R3P8 [78-99]	1xTMTpro [K22]; 1xTMTpro [N-Term]; 2xPhospho [S7(100); S8(100)]	Ring finger protein 113A1 OS=Mus musculus OX=10090 GN=Rnf113a1 PE=1 SV=1	Rnf113a1	0.0164486	0.755	-0.41	10.6	14	19.48	20.77	High	High	High	High	High	High	High	High	High	High	High	High	High	High	High	High	1	1	Q8R3P8	Q8R3P8 2xPhospho [S84(100); S85(100)]	5.04	100	1	9	6	11.2	8.9	8.2	4.5	6.3	4.2	8.8	9.5	11.5	10.7	5.7
FALSE	High	[R].LETEDTSGSPSR.[A]	Q3V159 [297-308]	1xTMTpro [N-Term]; 1xPhospho [S9(99.7)]	Uncharacterized protein OS=Mus musculus OX=10090 GN=Lmnb2 PE=2 SV=1	Lmnb2	0.0165514	0.544	-0.88	8.4	15.5	33.18	24.88	High	High	High	High	High	High	High	High	High	High	High	High	High	High	High	High	1	1	Q3V159	Q3V159 1xPhospho [S305(99.7)]	4.81	100	1	11.4	4.3	6.7	9.6	6.5	7.9	5.7	3.1	8.2	9.9	7.6	11.8	12.1
FALSE	High	[R].HYYSGYSSSPEYSSESTHK.[I]	Q68FM6 [753-771]	1xTMTpro [K19]; 1xTMTpro [N-Term]; 2xPhospho [S8(100); S9(100)]	Protein phosphatase 1 regulatory subunit 29 OS=Mus musculus OX=10090 GN=Elfn2 PE=1 SV=1	Elfn2	0.016874	1.603	0.68	17.4	10.8	27.17	31.71	High	High	High	High	High	High	High	High	High	High	High	High	High	High	High	High	2	2	Q68FM6	Q68FM6 2xPhospho [S760(100); S761(100)]	6.84	100	1	16.3	15	19.8	7.4	6.8	9.8	11	8.2	11.9	4.8	9.6	4.2	6
FALSE	High	[R].GHPSAGAEEEGGSDGSAAEAEPR.[A]	Q8JZQ9 [108-130]	1xTMTpro [N-Term]; 2xPhospho [S13(100); S16(100)]	Eukaryotic translation initiation factor 3 subunit B OS=Mus musculus OX=10090 GN=Eif3b PE=1 SV=1	Eif3b	0.016961	1.835	0.88	15.9	8.7	43.29	38.72	High	High	High	High	High	High	High	High	High	High	High	High	High	High	High	High	1	4	Q8JZQ9	Q8JZQ9 2xPhospho [S120(100); S123(100)]	10.27	100	1	12.2	12.7	14.9	4.2	7.9	11.2	15.2	11.3	10	11	6.7	4.6	2.2
FALSE	High	[R].RTPSEADR.[W]	Q9QZS3 [437-444]	1xTMTpro [N-Term]; 1xPhospho [S4(100)]	Protein numb homolog OS=Mus musculus OX=10090 GN=Numb PE=1 SV=1	Numb	0.0170046	0.665	-0.59	13.2	19.9	36.65	26.82	High	High	High	High	High	High	High	High	High	High	High	High	High	High	High	High	1	1	Q9QZS3	Q9QZS3 1xPhospho [S440(100)]	1.62	100	1	12	5.4	14.2	12.4	10.4	4.5	4.5	4.8	7.3	14	17.1	19	13.7
FALSE	High	[K].SPSSDSWTCADASTGR.[R]	Q3TGS9 [322-337]	1xCarbamidomethyl [C9]; 1xTMTpro [N-Term]; 1xPhospho [S6(100)]	ADP-ribosylation factor GTPase-activating protein 1 OS=Mus musculus OX=10090 GN=Arfgap1 PE=1 SV=1	Arfgap1	0.017263	0.765	-0.39	20.7	27	24.3	13.59	High	High	High	High	High	High	High	High	High	High	High	High	High	High	High	High	1	1	Q3TGS9	Q3TGS9 1xPhospho [S327(100)]	3.28	100	1	18.3	15.1	22.9	18.6	24.9	11.1	13.2	6.4	21.2	19.7	25.4	18.5	16.3
FALSE	High	[K].LLAPEDVKQSPDEFCHSDFEDASQGSDTR.[I]	Q5DTY9 [121-149]	1xCarbamidomethyl [C15]; 1xTMTpro [K8]; 1xTMTpro [N-Term]; 3xPhospho [S10(100); S17(100); S26(100)]	BTB/POZ domain-containing protein KCTD16 OS=Mus musculus OX=10090 GN=Kctd16 PE=1 SV=2	Kctd16	0.0176405	1.29	0.37	22.4	17.4	26.08	20.24	High	High	High	High	High	High	High	High	High	High	High	High	High	High	High	High	1	2	Q5DTY9	Q5DTY9 3xPhospho [S130(100); S137(100); S146(100)]	4.84	100	1	17.5	20.4	18.3	13.2	10.4	15.3	19.6	12	15.1	13	15.1	14.5	6
FALSE	High	[K].GSTESCNTTTEDEDLKVR.[K]	A0A286YCB8 [184-201]	1xCarbamidomethyl [C6]; 1xTMTpro [K16]; 1xTMTpro [N-Term]; 1xPhospho [S/T]	Calcium/calmodulin-dependent protein kinase type II subunit gamma (Fragment) OS=Mus musculus OX=10090 GN=Camk2g PE=1 SV=1	Camk2g	0.0177251	1.454	0.54	17.6	12.1	45.08	28.01	High	High	High	High	High	High	High	High	High	High	High	High	High	High	High	High	1	3	A0A286YCB8		1.94	100	1	10.2	15.1	15.3	9.4	8	20.9	22.3	10.4	12.2	9.5	12	8.9	3.4
FALSE	High	[R].GSGTASDDEFENLR.[I]	Q4JG03 [1902-1915]	1xTMTpro [N-Term]; 1xPhospho [S6(100)]	HECT-type E3 ubiquitin transferase OS=Mus musculus OX=10090 GN=Huwe1 PE=2 SV=1	Huwe1	0.0178253	1.426	0.51	26.1	18.3	19.98	12.67	High	High	High	High	High	High	High	High	High	High	High	High	High	High	High	High	1	2	Q4JG03	Q4JG03 1xPhospho [S1907(100)]	5.01	100	1	17.4	20.7	26.8	10.1	14.7	16.1	18.1	10.4	15.9	12.4	13.8	10.9	10.9
FALSE	High	[K].SRSESDLSQPESDEEGYALSGR.[R]	E9PZP8 [1510-1531]	1xTMTpro [N-Term]; 3xPhospho [S3(100); S8(100); S12(100)]	HECT and RLD domain-containing E3 ubiquitin protein ligase family member 1 OS=Mus musculus OX=10090 GN=Herc1 PE=1 SV=1	Herc1	0.0178454	1.413	0.5	15.5	11	21.82	24.57	High	High	High	High	High	High	High	High	High	High	High	High	High	High	High	High	1	1	E9PZP8	E9PZP8 3xPhospho [S1512(100); S1517(100); S1521(100)]	4.69	100	1	14.6	10.9	11.7	6.5	10.1	11.5	13.1	6.2	10.6	6.7	8.8	4.5	7
FALSE	High	[R].SYSAGEASEVSR.[N]	Q8K4P8 [1071-1082]	1xTMTpro [N-Term]; 1xPhospho [S3(98.5)]	E3 ubiquitin-protein ligase HECW1 OS=Mus musculus OX=10090 GN=Hecw1 PE=1 SV=3	Hecw1	0.0180884	1.435	0.52	16.5	11.5	22.88	27.43	High	High	High	High	High	High	High	High	High	High	High	High	High	High	High	High	1	2	Q8K4P8	Q8K4P8 1xPhospho [S1073(98.5)]	1.21	100	1	12.5	14.8	15.7	6.1	12.2	10.3	14.4	7.6	15	9.5	9.6	6.7	4.7
FALSE	High	[K].QPEDESHQAFSQNGSPR.[L]	G5E8T6 [819-835]	1xDeamidated [N/Q]; 1xTMTpro [N-Term]; 1xPhospho [S15(100)]	Membrane-associated guanylate kinase inverted 3 OS=Mus musculus OX=10090 GN=Magi3 PE=1 SV=1	Magi3	0.0182071	0.693	-0.53	22.2	32.1	30.82	11.66	High	High	High	High	High	High	High	High	High	High	High	High	High	High	High	High	3	4	G5E8T6	G5E8T6 1xPhospho [S833(100)]	6.24	100	1	19.1	16.8	24.2	24.3	25.6	11.2	11.8	6.6	27.9	20.9	23.6	23.6	20.5
FALSE	High	[R].SLSYSPVER.[R]	Q8BTI8 [2644-2652]	1xTMTpro [N-Term]; 3xPhospho [S1(100); S3(100); S5(100)]	Serine/arginine repetitive matrix protein 2 OS=Mus musculus OX=10090 GN=Srrm2 PE=1 SV=3	Srrm2	0.0183122	0.569	-0.81	18.1	31.8	42.13	13.92	High	High	High	High	High	High	High	High	High	High	High	High	High	High	High	High	1	2	Q8BTI8	Q8BTI8 3xPhospho [S2644(100); S2646(100); S2648(100)]	1.68	100	1	17.9	11.9	27.4	24.4	23.1	9.2	10.8	4	21.8	24.2	27.1	25.5	21.7
FALSE	High	[R].TVSDNSLSSSK.[E]	A2AQ43 [294-304]	1xTMTpro [K11]; 1xTMTpro [N-Term]; 2xPhospho [S3(99.7); S6(100)]	Formin-binding protein 1 OS=Mus musculus OX=10090 GN=Fnbp1 PE=1 SV=1	Fnbp1	0.0183494	1.972	0.98	26.2	13.3	37.6	36.63	High	High	High	High	High	High	High	High	High	High	High	High	High	High	High	High	1	1	A2AQ43	A2AQ43 2xPhospho [S296(99.7); S299(100)]	4.29	100	1	18.9	15.9	31.7	15	7.9	22.7	29.8	11.6	21.5	18.4	9.5	8.8	9.2
FALSE	High	[R].IYSSDSDEGSEEDKAQR.[L]	Q5XJE5 [606-622]	1xTMTpro [K14]; 1xTMTpro [N-Term]; 3xPhospho [S6(99.4); S10(100); S/Y]	RNA polymerase-associated protein LEO1 OS=Mus musculus OX=10090 GN=Leo1 PE=1 SV=2	Leo1	0.0184715	0.762	-0.39	34.8	45.6	17.56	15.67	High	High	High	High	High	High	High	High	High	High	High	High	High	High	High	High	2	4	Q5XJE5	Q5XJE5 3xPhospho [S611(99.4); S615(100); S/Y]	2.54	100	1	30.9	23.6	34.1	34.2	30.4	24.3	22.2	12.9	29.8	33.9	37.7	28.7	34.7
FALSE	High	[K].ATTDNSPSSK.[A]	P06837 [137-146]	1xDeamidated [N5]; 1xTMTpro [K10]; 1xTMTpro [N-Term]; 1xPhospho [S6(100)]	Neuromodulin OS=Mus musculus OX=10090 GN=Gap43 PE=1 SV=1	Gap43	0.0186452	0.704	-0.51	10.5	14.9	27.03	17.14	High	High	High	High	High	High	High	High	High	High	High	High	High	High	High	High	1	3	P06837	P06837 1xPhospho [S142(100)]	2.94	100	1	12.2	5.7	10.7	6.9	11.6	5.8	4.8	4.2	14	11.4	10.5	12	9.5
FALSE	High	[R].KRETDDEGEDD.[-]	Q9EST5 [262-272]	1xTMTpro [K1]; 1xTMTpro [N-Term]; 1xPhospho [T4(100)]	Acidic leucine-rich nuclear phosphoprotein 32 family member B OS=Mus musculus OX=10090 GN=Anp32b PE=1 SV=1	Anp32b	0.0189783	0.815	-0.29	17.6	21.5	16.93	13.43	High	High	High	High	High	High	High	High	High	High	High	High	High	High	High	High	1	1	Q9EST5	Q9EST5 1xPhospho [T265(100)]	1.68	100	1	14.1	11.7	15.2	16.1	15.6	10	13.2	7.3	16.2	20.3	18.9	19.9	12.9
FALSE	High	[R].QSDSNASFLR.[A]	S4R2T7 [24-33]	1xTMTpro [N-Term]; 1xPhospho [S4(100)]	Ankyrin-2 (Fragment) OS=Mus musculus OX=10090 GN=Ank2 PE=1 SV=2	Ank2	0.0190424	1.746	0.8	35.1	20.1	34.39	29.79	High	High	High	High	High	High	High	High	High	High	High	High	High	High	High	High	1	1	S4R2T7	S4R2T7 1xPhospho [S27(100)]	1.03	100	1	27.4	21.1	39.1	13	14.7	31.9	29.8	16.7	29.6	19.3	20.3	14.3	12.9
FALSE	High	[K].VVDYSQFQESDDADEDYGRDSGPPAK.[K]	Q80XU3 [10-35]	1xDeamidated [Q8]; 1xTMTpro [K26]; 1xTMTpro [N-Term]; 1xPhospho [S10(100)]	Nuclear ubiquitous casein and cyclin-dependent kinase substrate 1 OS=Mus musculus OX=10090 GN=Nucks1 PE=1 SV=1	Nucks1	0.0190654	1.274	0.35	12.3	9.7	20.16	20.43	High	High	High	High	High	High	High	High	High	High	High	High	High	High	High	High	1	2	Q80XU3	Q80XU3 1xPhospho [S19(100)]	4.12	100	1	11.4	13.6	11	7.5	8.3	9.8	8.1	5.3	8.2	9.4	6.7	7	5.6
FALSE	High	[R].SRTSSDCTDAAYIVR.[Q]	Q5F4T0 [1297-1311]	1xCarbamidomethyl [C7]; 1xTMTpro [N-Term]; 2xPhospho [S5(100); T/S/Y]	Transient receptor potential cation channel, subfamily M, member 3 OS=Mus musculus OX=10090 GN=Trpm3 PE=1 SV=1	Trpm3	0.0191726	1.142	0.19	14.6	12.8	19.71	11.62	High	High	High	High	High	High	High	High	High	High	High	High	High	High	High	High	1	2	Q5F4T0	Q5F4T0 2xPhospho [S1301(100); T/S/Y]	3.6	100	1	12.3	9	16.1	10	9.1	8.7	12.5	8	10.4	8.4	8.2	9.7	8.6
FALSE	High	[R].EFDELSPSAQR.[D]	O55143 [656-666]	1xTMTpro [N-Term]; 1xPhospho [S8(100)]	Sarcoplasmic/endoplasmic reticulum calcium ATPase 2 OS=Mus musculus OX=10090 GN=Atp2a2 PE=1 SV=2	Atp2a2	0.0192546	1.21	0.28	100.3	82.8	16.48	15.25	High	High	High	High	High	High	High	High	High	High	High	High	High	High	High	High	2	3	O55143	O55143 1xPhospho [S663(100)]	2.81	100	1	78	62	104	68.5	59.8	70.1	90.1	37	81.2	62.3	60	63.7	54.2
FALSE	High	[R].GSDELTVPR.[Y]	B1AQX6 [1021-1029]	1xTMTpro [N-Term]; 1xPhospho [S2(100)]	SRC kinase-signaling inhibitor 1 OS=Mus musculus OX=10090 GN=Srcin1 PE=1 SV=1	Srcin1	0.019373	0.703	-0.51	15.1	21.5	30.41	17.31	High	High	High	High	High	High	High	High	High	High	High	High	High	High	High	High	1	1	B1AQX6	B1AQX6 1xPhospho [S1022(100)]	2.1	100	1	17.6	9.8	16.4	13.2	16.3	5.3	7.4	5.3	14.7	19.4	22.4	11.9	15.1
FALSE	High	[R].QGSPTQSPPADTSFGSR.[R]	F6VBV0 [1224-1240]	1xTMTpro [N-Term]; 2xPhospho [S3(100); S7(100)]	Regulating synaptic membrane exocytosis protein 1 OS=Mus musculus OX=10090 GN=Rims1 PE=1 SV=3	Rims1	0.0199077	1.204	0.27	45.8	38	21.39	9.79	High	High	High	High	High	High	High	High	High	High	High	High	High	High	High	High	1	4	F6VBV0	F6VBV0 2xPhospho [S1226(100); S1230(100)]	5.42	100	1	39.3	40.4	44.7	21.6	35.1	39	31.4	23.9	34.9	30.2	25.8	27.7	22.9
FALSE	High	[R].AEDEGSTEEGGK.[A]	Q8CCT4 [18-29]	1xTMTpro [K12]; 1xTMTpro [N-Term]; 1xPhospho [S6(100)]	Transcription elongation factor A protein-like 5 OS=Mus musculus OX=10090 GN=Tceal5 PE=1 SV=1	Tceal5	0.0202406	0.684	-0.55	10.3	15.1	27.15	21.58	High	High	High	High	High	High	High	High	High	High	High	High	High	High	High	High	1	1	Q8CCT4	Q8CCT4 1xPhospho [S23(100)]	3.44	100	1	11.5	6	12.7	6.2	10.5	6.5	7.1	2.1	12.6	8.4	8.6	11.9	12.4
FALSE	High	[K].EGGGDSSASSPTEEEQEQGEMSACSDEGTAQEGK.[A]	P28667 [111-144]	1xCarbamidomethyl [C24]; 1xOxidation [M21]; 1xTMTpro [K34]; 1xTMTpro [N-Term]; 1xPhospho [S25(100)]	MARCKS-related protein OS=Mus musculus OX=10090 GN=Marcksl1 PE=1 SV=2	Marcksl1	0.0206714	0.624	-0.68	9.4	15.1	31.43	25.72	High	High	High	High	High	High	High	High	High	High	High	High	High	High	High	High	4	8	P28667	P28667 1xPhospho [S135(100)]	7.59	100	1	7.3	10.5	8.1	8.4	11.5	5.4	7	2.2	7.6	8.7	13.6	10.9	13.6
FALSE	High	[K].QCEGITSPEGSK.[S]	Q8BVQ5 [237-248]	1xCarbamidomethyl [C2]; 1xTMTpro [K12]; 1xTMTpro [N-Term]; 1xPhospho [S7(100)]	Protein phosphatase methylesterase 1 OS=Mus musculus OX=10090 GN=Ppme1 PE=1 SV=5	Ppme1	0.0207915	1.399	0.48	32.1	23	20.49	22.78	High	High	High	High	High	High	High	High	High	High	High	High	High	High	High	High	2	2	Q8BVQ5	Q8BVQ5 1xPhospho [S243(100)]	3.29	100	1	26.2	26.6	26.6	17	17.1	24.3	27.5	13	26.5	25	19.2	17.4	13.4
FALSE	High	[R].KAEDSDSEPEPEDNVR.[L]	Q9DBR1 [495-510]	1xTMTpro [K1]; 1xTMTpro [N-Term]; 2xPhospho [S5(100); S7(100)]	5'-3' exoribonuclease 2 OS=Mus musculus OX=10090 GN=Xrn2 PE=1 SV=1	Xrn2	0.0213189	1.264	0.34	85.7	67.8	26.86	14.97	High	High	High	High	High	High	High	High	High	High	High	High	High	High	High	High	1	3	Q9DBR1	Q9DBR1 2xPhospho [S499(100); S501(100)]	6.18	100	1	71.2	67.2	75.9	41.6	59.4	70.1	78.5	52.5	74.6	50.6	62.9	48.4	43.5
FALSE	High	[R].RDSSESQLASTESDKPTTGR.[V]	Q8BH50 [64-83]	1xTMTpro [K15]; 1xTMTpro [N-Term]; 2xPhospho [S3(100); S4(100)]	Uncharacterized protein C18orf25 homolog OS=Mus musculus OX=10090 PE=1 SV=1		0.0215083	0.582	-0.78	28.2	48.5	48.66	25.76	High	High	High	High	High	High	High	High	High	High	High	High	High	High	High	High	2	3	Q8BH50	Q8BH50 2xPhospho [S66(100); S67(100)]	4.81	100	1	24.7	19.5	28.1	45.8	30	11.8	20.6	8	24.6	31.4	44	38.3	41.5
FALSE	High	[R].YAGLDDTDSEDELPPGWEER.[T]	Q91WL8 [6-25]	1xTMTpro [N-Term]; 2xPhospho [T7(100); S9(100)]	WW domain-containing oxidoreductase OS=Mus musculus OX=10090 GN=Wwox PE=1 SV=1	Wwox	0.0215673	1.332	0.41	26.1	19.6	27.89	18.33	High	High	High	High	High	High	High	High	High	High	High	High	High	High	High	High	1	6	Q91WL8	Q91WL8 2xPhospho [T12(100); S14(100)]	6.84	100	1	23.1	19.2	25	11.7	13.4	19.8	26.3	13.7	19.6	13.2	16.6	14.3	12.3
FALSE	High	[R].DHLSPDFYDESETDPGAEELPAR.[I]	A0A571BDA2 [1068-1090]	1xTMTpro [N-Term]; 1xPhospho [S4(100)]	RIMS-binding protein 2 OS=Mus musculus OX=10090 GN=Rimbp2 PE=1 SV=1	Rimbp2	0.0219301	0.831	-0.27	10.5	12.7	16.27	13.47	High	High	High	High	High	High	High	High	High	High	High	High	High	High	High	High	1	1	A0A571BDA2	A0A571BDA2 1xPhospho [S1071(100)]	7.07	100	1	11.6	5.9	12.3	6.2	8.9	6.4	6.8	4	10.7	9.9	9.8	11.5	7
FALSE	High	[K].AVEEQGDDQDSEKSKPAGSDGER.[R]	Q00PI9 [173-195]	2xTMTpro [K13; K15]; 1xTMTpro [N-Term]; 1xPhospho [S11(100)]	Heterogeneous nuclear ribonucleoprotein U-like protein 2 OS=Mus musculus OX=10090 GN=Hnrnpul2 PE=1 SV=2	Hnrnpul2	0.0221815	0.526	-0.93	10.4	19.9	50.08	28.59	High	High	High	High	High	High	High	High	High	High	High	High	High	High	High	High	2	2	Q00PI9	Q00PI9 1xPhospho [S183(100)]	3.46	100	1	8.6	8.2	12.2	13.5	15.4	3.3	4	3.1	12.8	14.7	12.6	15.5	16.3
FALSE	High	[R].TEADGNSDPNSDGPLGPR.[G]	Q8C421 [49-66]	1xTMTpro [N-Term]; 1xPhospho [S7(100)]	Uncharacterized protein (Fragment) OS=Mus musculus OX=10090 GN=Pcdh9 PE=2 SV=1	Pcdh9	0.0226758	1.347	0.43	11.6	8.6	41.22	31.85	High	High	High	High	High	High	High	High	High	High	High	High	High	High	High	High	1	1	Q8C421	Q8C421 1xPhospho [S55(100)]	4.66	100	1	8.8	8.1	12.7	5.7	7.1	9.2	8.6	9.6	5.1	10.8	7.6	6.4	5.6
FALSE	High	[R].DVSPTSR.[D]	B9EJA2 [470-476]	1xTMTpro [N-Term]; 1xPhospho [S3(99.7)]	Cortactin-binding protein 2 OS=Mus musculus OX=10090 GN=Cttnbp2 PE=1 SV=2	Cttnbp2	0.022988	0.755	-0.41	24.8	32.9	33.28	22.39	High	High	High	High	High	High	High	High	High	High	High	High	High	High	High	High	1	1	B9EJA2	B9EJA2 1xPhospho [S472(99.7)]	1.42	100	1	24.9	19.5	23.6	17.6	26.9	7.9	11.4	5.9	30.2	20.9	28.3	34	19.6
FALSE	High	[K].TGTGSPFAGNSPAR.[E]	E9Q8K8 [1217-1230]	1xTMTpro [N-Term]; 2xPhospho [S5(99.6); S11(100)]	Zinc finger CCCH domain-containing protein 4 OS=Mus musculus OX=10090 GN=Zc3h4 PE=1 SV=1	Zc3h4	0.0230425	0.489	-1.03	11.9	24.4	50.33	38.06	High	High	High	High	High	High	High	High	High	High	High	High	High	High	High	High	1	1	E9Q8K8	E9Q8K8 2xPhospho [S1221(99.6); S1227(100)]	2.95	100	1	9.8	5.8	12.9	16.8	17.2	6.2	8.8	2.3	8.7	18.9	17.3	18.3	15.7
FALSE	High	[R].SASEPSLNR.[A]	P28028 [712-720]	1xTMTpro [N-Term]; 1xPhospho [S3(100)]	Serine/threonine-protein kinase B-raf OS=Mus musculus OX=10090 GN=Braf PE=1 SV=4	Braf	0.0230747	1.604	0.68	167.8	104.6	37.59	22.54	High	High	High	High	High	High	High	High	High	High	High	High	High	High	High	High	1	2	P28028	P28028 1xPhospho [S714(100)]	2.72	100	1	151	121.2	154.6	48	78.6	145.8	149.4	99.5	125.6	81.3	95	64.6	53.1
FALSE	High	[R].SLSVPTDSGVTSVDYDEEQK.[T]	B1AXH1 [497-516]	1xTMTpro [K20]; 1xTMTpro [N-Term]; 2xPhospho [S3(100); S12(100)]	NHS-like protein 2 OS=Mus musculus OX=10090 GN=Nhsl2 PE=1 SV=2	Nhsl2	0.0231898	0.723	-0.47	8.1	11.2	32.14	21.99	High	High	High	High	High	High	High	High	High	High	High	High	High	High	High	High	1	1	B1AXH1	B1AXH1 2xPhospho [S499(100); S508(100)]	3.41	100	1	5.7	5.6	9.1	4.2	9.8	7.9	6	2.3	9.3	13.7	7.4	10.4	6.6
FALSE	High	[R].SDSNQYIR.[E]	P97366 [687-694]	1xTMTpro [N-Term]; 1xPhospho [S3(100)]	Ecotropic viral integration site 5 protein OS=Mus musculus OX=10090 GN=Evi5 PE=1 SV=2	Evi5	0.0233669	1.403	0.49	33.1	23.6	33.64	17.05	High	High	High	High	High	High	High	High	High	High	High	High	High	High	High	High	1	1	P97366	P97366 1xPhospho [S689(100)]	2.93	100	1	31.2	22.8	30.5	12.4	18.7	30.4	35.4	18	23.4	22	15.6	15.7	16.2
FALSE	High	[K].NSLETVGTPDSGR.[G]	A0A2C9F2C1 [51-63]	1xTMTpro [N-Term]; 1xPhospho [T8(100)]	Synaptotagmin-7 OS=Mus musculus OX=10090 GN=Syt7 PE=1 SV=1	Syt7	0.0234367	0.699	-0.52	26.6	38.1	25.74	14.04	High	High	High	High	High	High	High	High	High	High	High	High	High	High	High	High	2	3	A0A2C9F2C1	A0A2C9F2C1 1xPhospho [T58(100)]	4.88	100	1	31.1	20.5	39.1	17	32.5	14.4	18	8.5	28	25	31.6	31.2	29.5
FALSE	High	[R].GDSIGSSK.[G]	F6Z9T5 [124-131]	1xTMTpro [K8]; 1xTMTpro [N-Term]; 1xPhospho [S3(100)]	R3H domain-containing protein 2 (Fragment) OS=Mus musculus OX=10090 GN=R3hdm2 PE=1 SV=1	R3hdm2	0.0235113	1.382	0.47	18.3	13.2	34.99	21.85	High	High	High	High	High	High	High	High	High	High	High	High	High	High	High	High	1	1	F6Z9T5	F6Z9T5 1xPhospho [S126(100)]	1.64	100	1	13.2	16.4	23.3	7.8	10.5	18.8	18	5.3	13	12.4	11.2	9.6	9
FALSE	High	[R].LHGGFDSDCSEDGEALNGEPELDLTSK.[L]	O08582 [38-64]	1xCarbamidomethyl [C9]; 1xDeamidated [N17]; 1xTMTpro [K27]; 1xTMTpro [N-Term]; 2xPhospho [S7(100); S10(100)]	GTP-binding protein 1 OS=Mus musculus OX=10090 GN=Gtpbp1 PE=1 SV=2	Gtpbp1	0.0235373	1.595	0.67	15.6	9.8	34.21	35.13	High	High	High	High	High	High	High	High	High	High	High	High	High	High	High	High	1	4	O08582	O08582 2xPhospho [S44(100); S47(100)]	5.08	100	1	12.7	11.8	15.4	6.4	5.6	10.5	11.8	9.4	13.4	8.9	7.5	7.8	4.3
FALSE	High	[K].SSPSTGSLDSGNESKEK.[L]	A0A338P6P6 [378-394]	2xTMTpro [K15; K17]; 1xTMTpro [N-Term]; 3xPhospho [S2(99); S10(100); S/T]	Arf-GAP with coiled-coil, ANK repeat and PH domain-containing protein 2 OS=Mus musculus OX=10090 GN=Acap2 PE=1 SV=1	Acap2	0.0237858	1.335	0.42	12.3	9.2	29.23	27.72	High	High	High	High	High	High	High	High	High	High	High	High	High	High	High	High	1	1	A0A338P6P6	A0A338P6P6 3xPhospho [S379(99); S387(100); S/T]	1.73	100	1	8.7	11.6	12.7	5	6.6	11	10.4	4.5	8.5	5.3	7.6	6.9	2.9
FALSE	High	[R].FSHSYLSDSDTEAK.[L]	B2RRE2 [2028-2041]	1xTMTpro [K14]; 2xPhospho [S7(100); S9(100)]	Myo18a protein OS=Mus musculus OX=10090 GN=Myo18a PE=1 SV=1	Myo18a	0.0238707	0.609	-0.72	20.9	34.3	49.86	64	High	High	High	High	High	High	High	High	High	High	High	High	High	High	High	High	1	2	B2RRE2	B2RRE2 2xPhospho [S2034(100); S2036(100)]	3.54	100	1	27.2	15.6	37.7	13.9	24.5	7.8	7.9	3.1	44.1	17.6	27.2	26.4	15.8
FALSE	High	[R].NVTASDEEEGAGLFDSAGK.[A]	A0A2R8VHF1 [896-914]	1xTMTpro [K19]; 1xTMTpro [N-Term]; 2xPhospho [S5(100); S16(100)]	RIKEN cDNA D430041D05 gene OS=Mus musculus OX=10090 GN=D430041D05Rik PE=1 SV=1	D430041D05Rik	0.0239532	1.166	0.22	39	33.5	22.6	18.58	High	High	High	High	High	High	High	High	High	High	High	High	High	High	High	High	2	4	A0A2R8VHF1	A0A2R8VHF1 2xPhospho [S900(100); S911(100)]	8.31	100	1	31.1	29.4	38.7	22	26	33	40.2	19.5	37.9	27.7	22.7	25.2	16.2
FALSE	High	[K].TPGDFNYAYQKPENAAGSPDEEDYDYESQEK.[T]	P14873 [1860-1890]	1xDeamidated [N14]; 2xTMTpro [K11; K31]; 1xTMTpro [N-Term]; 1xPhospho [S18(100)]	Microtubule-associated protein 1B OS=Mus musculus OX=10090 GN=Map1b PE=1 SV=2	Map1b	0.0240134	0.878	-0.19	13.9	15.9	22.93	17.27	High	High	High	High	High	High	High	Not Found	High	High	High	High	High	High	High	High	2	2	P14873	P14873 1xPhospho [S1877(100)]	4.98	94	1	6.6	11.8	13.9	9.8	10.6	6.1	8.8	0	13.7	11.8	12.7	10.7	11.8
FALSE	High	[K].SQDSYPGSPSLSPR.[H]	A0A0R4J0G4 [386-399]	1xTMTpro [N-Term]; 3xPhospho [S4(100); S8(100); S12(100)]	Ran-binding protein 10 OS=Mus musculus OX=10090 GN=Ranbp10 PE=1 SV=1	Ranbp10	0.024456	1.284	0.36	15.9	12.4	15.42	24.95	High	High	High	High	High	High	High	High	High	High	High	High	High	High	High	High	1	2	A0A0R4J0G4	A0A0R4J0G4 3xPhospho [S389(100); S393(100); S397(100)]	4.81	100	1	13.9	11.8	13.7	12.3	10.4	11.3	9.4	7.5	7.4	11.4	7.3	8.7	8
FALSE	High	[R].SLFLEQSSAGQYTNSDEEDGYASPEVK.[R]	A0A571BDA2 [688-714]	1xDeamidated [N/Q]; 1xTMTpro [K27]; 1xTMTpro [N-Term]; 2xPhospho [S23(100); T/S/Y]	RIMS-binding protein 2 OS=Mus musculus OX=10090 GN=Rimbp2 PE=1 SV=1	Rimbp2	0.0248271	0.696	-0.52	8.3	11.9	31.76	13.47	High	High	High	High	High	High	High	High	High	High	High	High	High	High	High	High	4	16	A0A571BDA2	A0A571BDA2 2xPhospho [S710(100); T/S/Y]	7.58	100	1	4.6	5.8	6.8	7.8	6.6	7.8	8.2	2.4	9.9	9.4	9.6	9	7.6
FALSE	High	[R].AAMENQRSYSMER.[T]	A0A2I3BRM1 [170-182]	1xTMTpro [N-Term]; 2xPhospho [S8(100); S10(100)]	Regulating synaptic membrane exocytosis protein 2 (Fragment) OS=Mus musculus OX=10090 GN=Rims2 PE=1 SV=1	Rims2	0.024848	1.315	0.4	14.6	11.1	45.45	26.23	High	High	High	High	High	High	High	High	High	High	High	High	High	High	High	High	1	1	A0A2I3BRM1	A0A2I3BRM1 2xPhospho [S177(100); S179(100)]	2.13	100	1	13	10.7	12.2	7.9	7.7	17.3	22.7	8.4	9.3	11.9	9.2	7.2	3.2
FALSE	High	[K].SSGTPTMNGGK.[V]	A0A7U3JW65 [226-236]	1xDeamidated [N8]; 1xTMTpro [K11]; 1xTMTpro [N-Term]; 2xPhospho [S2(99.7); T4(100)]	Fibroblast growth factor OS=Mus musculus OX=10090 GN=Fgf1a PE=3 SV=1	Fgf1a	0.0250627	0.886	-0.17	10	11.3	19.09	19.25	High	High	High	High	High	High	High	High	High	High	High	High	High	High	High	High	1	3	A0A7U3JW65	A0A7U3JW65 2xPhospho [S227(99.7); T229(100)]	3.3	100	1	9.8	6.4	10.3	7.5	7.4	7.1	5	2.7	9.4	9.1	9.3	8	9.5
FALSE	High	[K].HDTSASTQSTPASSR.[A]	Q62261 [2310-2324]	1xTMTpro [N-Term]; 1xPhospho [T10(100)]	Spectrin beta chain, non-erythrocytic 1 OS=Mus musculus OX=10090 GN=Sptbn1 PE=1 SV=2	Sptbn1	0.02554	1.304	0.38	18.1	13.8	8.02	27.9	High	High	High	High	High	High	High	High	High	High	High	High	High	High	High	High	3	3	Q62261	Q62261 1xPhospho [T2319(100)]	5.11	100	1	15.8	13.7	19	12	11.5	9.5	12.8	6.7	12	13.2	11.9	7.7	8.3
FALSE	High	[K].WAHDKFSGEEGEIEDDESGTENREEKDSLQPSAE.[-]	Q569Z6 [918-951]	2xTMTpro [K5; K26]; 1xTMTpro [N-Term]; 2xPhospho [S7(100); S18(99.9)]	Thyroid hormone receptor-associated protein 3 OS=Mus musculus OX=10090 GN=Thrap3 PE=1 SV=1	Thrap3	0.0257294	1.278	0.35	28.9	22.6	29.93	21.88	High	High	High	High	High	High	High	High	High	High	High	High	High	High	High	High	2	2	Q569Z6	Q569Z6 2xPhospho [S924(100); S935(99.9)]	9.54	100	1	21.1	22.1	24.1	18.7	17.3	22.9	28.1	18.9	22.2	20.5	19.1	13.4	13.7
FALSE	High	[R].TSSESIVSVPASSTSGSPSR.[V]	D3Z0Y4 [35-54]	1xTMTpro [N-Term]; 2xPhospho [S2(100); S8(100)]	Actin-binding LIM protein 2 OS=Mus musculus OX=10090 GN=Ablim2 PE=1 SV=1	Ablim2	0.025902	0.757	-0.4	16.8	22.1	32.09	13.38	High	High	High	High	High	High	High	High	High	High	High	High	High	High	High	High	2	2	D3Z0Y4	D3Z0Y4 2xPhospho [S36(100); S42(100)]	4.69	100	1	15.9	10.8	17.2	12.7	22.7	10	8.4	4.9	18.4	17.1	18.4	21.5	15.2
FALSE	High	[R].SRSLSESYELSSDLQDK.[Q]	A0A1D5RM83 [192-208]; E9PUA3 [88-104]	1xTMTpro [K17]; 1xTMTpro [N-Term]; 2xPhospho [S3(100); S/Y]	IQ motif and SEC7 domain-containing protein 1 OS=Mus musculus OX=10090 GN=Iqsec1 PE=1 SV=1 IQ motif and SEC7 domain-containing protein 1 OS=Mus musculus OX=10090 GN=Iqsec1 PE=1 SV=1	Iqsec1	0.0260149	0.881	-0.18	24.9	28.2	14.95	13.46	High	High	High	High	High	High	High	High	High	High	High	High	High	High	High	High	1	2	A0A1D5RM83; E9PUA3	A0A1D5RM83 2xPhospho [S194(100); S/Y]; E9PUA3 2xPhospho [S90(100); S/Y]	4.14	100	2	24.5	18.6	24.8	18	16.9	15.8	13.3	7	21.4	25.2	20.7	20	20.3
FALSE	High	[R].SLEAIPEKASDENGD.[-]	Q8K394 [1114-1128]	1xDeamidated [N13]; 1xTMTpro [K8]; 1xTMTpro [N-Term]; 1xPhospho [S10(100)]	Inactive phospholipase C-like protein 2 OS=Mus musculus OX=10090 GN=Plcl2 PE=1 SV=2	Plcl2	0.0260208	1.275	0.35	43	33.7	19.61	14.1	High	High	High	High	High	High	High	High	High	High	High	High	High	High	High	High	2	4	Q8K394	Q8K394 1xPhospho [S1123(100)]	2.78	100	1	37.9	31.8	39.7	19	30.3	27.3	39.3	20.2	26.3	21.6	36.5	24.4	22.7
FALSE	High	[K].DDDDIDLFGSDDEEESEEAK.[K]	A0A087WS46 [56-75]	1xTMTpro [K20]; 1xTMTpro [N-Term]; 1xPhospho [S10(100)]	Eukaryotic translation elongation factor 1 beta 2 OS=Mus musculus OX=10090 GN=Eef1b2 PE=1 SV=1	Eef1b2	0.0261185	0.668	-0.58	34.5	51.6	32.59	16.19	High	High	High	High	High	High	High	High	High	High	High	High	High	High	High	High	1	5	A0A087WS46	A0A087WS46 1xPhospho [S65(100)]	4.3	100	1	29.8	18.6	49.5	41.1	41.2	18.4	23	13.2	36.8	39	46.1	36	34.6
FALSE	High	[K].ETDVAEDDVDSVEEMEVK.[E]	H7BWY8 [133-150]	1xOxidation [M15]; 1xTMTpro [K18]; 1xTMTpro [N-Term]; 1xPhospho [S11(100)]	Pre-rRNA-processing protein TSR2 homolog OS=Mus musculus OX=10090 GN=Tsr2 PE=1 SV=1	Tsr2	0.026158	0.68	-0.56	18.1	26.6	27.58	23.12	High	High	High	High	High	High	High	High	High	High	High	High	High	High	High	High	1	3	H7BWY8	H7BWY8 1xPhospho [S143(100)]	4.08	100	1	20	11.4	17.9	20.1	21	11.1	11.7	6	16.5	28.3	18.2	21.4	22.5
FALSE	High	[K].TSADGNEK.[K]	A8IP69 [70-77]	1xTMTpro [K8]; 1xTMTpro [N-Term]; 1xPhospho [S2(100)]	14-3-3 protein gamma subtype OS=Mus musculus OX=10090 GN=Ywhag PE=1 SV=1	Ywhag	0.0263023	0.629	-0.67	24.7	39.3	41.13	20.1	High	High	High	High	High	High	High	High	High	High	High	High	High	High	High	High	1	2	A8IP69	A8IP69 1xPhospho [S71(100)]	2.48	100	1	24.1	16.5	33.1	26.1	30.3	11.2	12.9	3.8	25.3	25.6	39	30.2	25.6
FALSE	High	[K].AEGAGTEEEGTPKESEPQAAADATEVK.[E]	Q91XV3 [26-52]	2xTMTpro [K13; K27]; 1xTMTpro [N-Term]; 1xPhospho [T11(100)]	Brain acid soluble protein 1 OS=Mus musculus OX=10090 GN=Basp1 PE=1 SV=3	Basp1	0.0265154	0.659	-0.6	11.7	17.7	40.63	26.37	High	High	High	High	High	High	High	High	High	High	High	High	High	High	High	High	2	3	Q91XV3	Q91XV3 1xPhospho [T36(100)]	7.73	100	1	12.5	7.6	13.4	12	13.6	4.4	4.3	2.8	10.6	16.4	15.1	16.3	15.3
FALSE	High	[K].HKQNSEALIANDELDCSPE.[-]	Q8BXR1 [753-771]	1xCarbamidomethyl [C16]; 1xTMTpro [K2]; 1xTMTpro [N-Term]; 2xPhospho [S5(100); S17(100)]	Probable cationic amino acid transporter OS=Mus musculus OX=10090 GN=Slc7a14 PE=1 SV=1	Slc7a14	0.0266193	1.212	0.28	22.4	18.5	13.59	15.62	High	High	High	High	High	High	High	High	High	High	High	High	High	High	High	High	1	1	Q8BXR1	Q8BXR1 2xPhospho [S757(100); S769(100)]	5.63	100	1	21.3	17	20.8	12.7	18.4	17.9	14.7	8.3	20.5	14.8	15	12	10.4
FALSE	High	[R].RASVCAEAYNPDEEEDDAESR.[I]	P31324 [110-130]	1xCarbamidomethyl [C5]; 1xTMTpro [N-Term]; 1xPhospho [S3(100)]	cAMP-dependent protein kinase type II-beta regulatory subunit OS=Mus musculus OX=10090 GN=Prkar2b PE=1 SV=3	Prkar2b	0.0267444	1.589	0.67	12.3	7.8	30.78	25.17	High	High	High	High	High	High	High	High	High	High	High	High	High	High	High	High	1	4	P31324	P31324 1xPhospho [S112(100)]	7.42	100	1	9.2	10.2	11.4	5.5	5	8.2	12.9	5.5	7.6	10.1	5.4	5.3	5.3
FALSE	High	[K].KEGILADCEKETCSPVSEGEEFSSPATNTCGAK.[N]	Q8BXR1 [452-484]	3xCarbamidomethyl [C8; C13; C30]; 1xDeamidated [N28]; 3xTMTpro [K1; K10; K33]; 1xTMTpro [N-Term]; 2xPhospho [S17(97.2); T/S]	Probable cationic amino acid transporter OS=Mus musculus OX=10090 GN=Slc7a14 PE=1 SV=1	Slc7a14	0.0268163	1.504	0.59	15	10	29.95	29.91	High	High	High	High	High	High	High	High	High	High	High	High	High	High	High	High	1	1	Q8BXR1	Q8BXR1 2xPhospho [S468(97.2); T/S]	3.99	100	1	13.3	16.1	11.8	5	9.4	9.6	10.3	7.5	14	7.7	8.4	7.6	3.9
FALSE	High	[R].EREDESEDESDILEESPCGR.[W]	A0A2I3BRJ6 [15-34]	1xCarbamidomethyl [C18]; 1xTMTpro [N-Term]; 1xPhospho [S6(100)]	Nuclear receptor-binding protein 2 OS=Mus musculus OX=10090 GN=Nrbp2 PE=1 SV=1	Nrbp2	0.0269563	1.312	0.39	22.1	16.8	39.01	17.76	High	High	High	High	High	High	High	High	High	High	High	High	High	High	High	High	1	2	A0A2I3BRJ6	A0A2I3BRJ6 1xPhospho [S20(100)]	4.57	100	1	19.9	14.1	21.3	10.3	14.5	19.1	19.3	17.6	17.9	13.1	14.7	12.4	8.5
FALSE	High	[K].SGYHDDSDEDLLE.[-]	Q6PHU5 [813-825]	1xTMTpro [N-Term]; 1xPhospho [S7(100)]	Sortilin OS=Mus musculus OX=10090 GN=Sort1 PE=1 SV=1	Sort1	0.0269565	1.575	0.66	62.1	39.4	31.62	15.76	High	High	High	High	High	High	High	High	High	High	High	High	High	High	High	High	1	2	Q6PHU5	Q6PHU5 1xPhospho [S819(100)]	4.18	100	1	56.4	38.6	59.7	21.1	25.9	40.1	50.9	32.3	41	30.1	37.1	25.3	19.8
FALSE	High	[R].ISESGQFSDGLEDR.[G]	Q8C996 [53-66]	1xTMTpro [N-Term]; 1xPhospho [S2(100)]	Transmembrane protein 163 OS=Mus musculus OX=10090 GN=Tmem163 PE=1 SV=1	Tmem163	0.0274231	1.265	0.34	54.4	43	32.53	18.17	High	High	High	High	High	High	High	High	High	High	High	High	High	High	High	High	3	5	Q8C996	Q8C996 1xPhospho [S54(100)]	3.12	100	1	50	38.6	50.7	25.1	34.5	53.2	55.7	34.5	37.8	35.7	33.7	25.9	21.9
FALSE	High	[R].DSGLEDGRESPSFDTPSQR.[V]	Q8C943 [80-98]	1xTMTpro [N-Term]; 1xPhospho [S10(100)]	Anion exchange protein (Fragment) OS=Mus musculus OX=10090 GN=Slc4a10 PE=2 SV=2	Slc4a10	0.0277826	1.392	0.48	156.8	112.7	30.69	15.46	High	High	High	High	High	High	High	High	High	High	High	High	High	High	High	High	1	4	Q8C943	Q8C943 1xPhospho [S89(100)]	3.74	100	1	132.6	120.7	134.8	57.8	87	124.3	134.4	89.7	119.6	78.7	97.4	84	60
FALSE	High	[R].STELGSDYYELSDSRGSAQESLDTISPK.[N]	P20357 [583-610]	1xTMTpro [K28]; 1xTMTpro [N-Term]; 2xPhospho [S17(96.9); S26(100)]	Microtubule-associated protein 2 OS=Mus musculus OX=10090 GN=Map2 PE=1 SV=2	Map2	0.0278588	0.781	-0.36	11.4	14.6	16.52	25.75	High	High	High	High	High	High	High	High	High	High	High	High	High	High	High	High	2	2	P20357	P20357 2xPhospho [S599(96.9); S608(100)]	6.23	100	1	9.6	8.9	12.9	9.1	8.7	7	7.5	2.8	10.4	11.1	8.3	8.5	11.4
FALSE	High	[K].ERSLDSVDR.[Q]	B1AS06 [917-925]	1xTMTpro [N-Term]; 1xPhospho [S3(100)]	Disks large-associated protein 3 OS=Mus musculus OX=10090 GN=Dlgap3 PE=1 SV=1	Dlgap3	0.0280445	1.391	0.48	15	10.8	31.56	28.72	High	High	High	High	High	High	High	High	High	High	High	High	High	High	High	High	1	2	B1AS06	B1AS06 1xPhospho [S919(100)]	2.81	100	1	13.7	9.9	8.4	7.1	12.3	11.9	10	8.9	11.1	6.7	9	8.6	5.2
FALSE	High	[R].SSQSLPSDSSPQLQEQPTG.[-]	F6XIX0 [85-103]	1xTMTpro [N-Term]; 1xPhospho [S4(100)]	Synaptojanin-1 (Fragment) OS=Mus musculus OX=10090 GN=Synj1 PE=1 SV=1	Synj1	0.0282317	1.161	0.22	17.9	15.4	21.96	13.18	High	High	High	High	High	High	High	High	High	High	High	High	High	High	High	High	2	2	F6XIX0	F6XIX0 1xPhospho [S88(100)]	4.04	100	1	16.5	16.4	15.2	10	12.8	10.3	19.3	8	14.3	10.7	13	11.2	8.2
FALSE	High	[K].ADEVTLSEAGSTAGPAEPR.[G]	Q6ZQE7 [205-223]	1xTMTpro [N-Term]; 2xPhospho [S7(99.3); S/T]	MKIAA0270 protein (Fragment) OS=Mus musculus OX=10090 GN=Palm PE=2 SV=1	Palm	0.0284072	1.344	0.43	13.9	10.3	18.89	23.84	High	High	High	High	High	High	High	High	High	High	High	High	High	High	High	High	1	1	Q6ZQE7	Q6ZQE7 2xPhospho [S211(99.3); S/T]	2.19	100	1	10.7	7.8	13.9	9.3	10.4	12.1	10.6	5.5	10.4	7.7	8.9	7.4	5
FALSE	High	[R].STSDTDLVTSDSR.[S]	Q8K4P8 [66-78]	1xTMTpro [N-Term]; 1xPhospho [S3(100)]	E3 ubiquitin-protein ligase HECW1 OS=Mus musculus OX=10090 GN=Hecw1 PE=1 SV=3	Hecw1	0.0285292	1.215	0.28	37.1	30.5	35.92	10.57	High	High	High	High	High	High	High	High	High	High	High	High	High	High	High	High	1	1	Q8K4P8	Q8K4P8 1xPhospho [S68(100)]	3.81	100	1	31	26.3	27.9	19.2	29.2	32.9	40.5	27.1	25.1	25.6	21	23.9	20.7
FALSE	High	[R].HDYVEDSSEGGLSPLPPQPPAR.[A]	O88737 [827-848]	1xTMTpro [N-Term]; 2xPhospho [S7(100); S8(100)]	Protein bassoon OS=Mus musculus OX=10090 GN=Bsn PE=1 SV=4	Bsn	0.0286088	1.279	0.36	36.8	28.7	14.06	21.01	High	High	High	High	High	High	High	High	High	High	High	High	High	High	High	High	1	4	O88737	O88737 2xPhospho [S833(100); S834(100)]	5.68	100	1	36.2	22.4	34.7	25.8	25.9	21.3	31.5	16.7	29.2	27.9	21.4	20.5	15.4
FALSE	High	[R].GSSLLDR.[T]	A0A1Y7VL44 [628-634]	1xTMTpro [N-Term]; 1xPhospho [S3(99.7)]	Tetratricopeptide repeat protein 7B OS=Mus musculus OX=10090 GN=Ttc7b PE=1 SV=1	Ttc7b	0.0288957	1.346	0.43	19.2	14.3	33	29.81	High	High	High	High	High	High	High	High	High	High	High	High	High	High	High	High	1	1	A0A1Y7VL44	A0A1Y7VL44 1xPhospho [S630(99.7)]	1.9	100	1	16.9	14.2	17.5	8.7	11	16.8	21	11.9	17.1	9.7	13.4	9.2	3.7
FALSE	High	[R].DGLLLDEDEEEEEAAESEEDDNLSSVLHQR.[A]	Q6PGE2 [291-320]	1xTMTpro [N-Term]; 3xPhospho [S17(100); S24(100); S25(100)]	Abcc8 protein (Fragment) OS=Mus musculus OX=10090 GN=Abcc8 PE=2 SV=1	Abcc8	0.0293911	0.861	-0.22	23.6	27.5	21.18	10.78	High	High	High	High	High	High	High	High	High	High	High	High	High	High	High	High	1	1	Q6PGE2	Q6PGE2 3xPhospho [S307(100); S314(100); S315(100)]	1.8	100	1	22.8	18.6	22.4	19.7	20.7	10.3	11.7	7.4	20.8	24.1	21.1	21	21.1
FALSE	High	[K].KYVISDEEEEEDD.[-]	Q5XJE5 [655-667]	1xTMTpro [K1]; 1xTMTpro [N-Term]; 1xPhospho [S5(100)]	RNA polymerase-associated protein LEO1 OS=Mus musculus OX=10090 GN=Leo1 PE=1 SV=2	Leo1	0.0296006	0.69	-0.54	39.1	56.7	30.76	15.54	High	High	High	High	High	High	High	High	High	High	High	High	High	High	High	High	1	1	Q5XJE5	Q5XJE5 1xPhospho [S659(100)]	4.4	100	1	30.9	34.2	38.3	46.9	37.7	16.7	24.3	15.1	32.4	46.2	48.8	40.3	40
FALSE	High	[R-].SPSGSAFGSQENLR.[W]	A2A9M4 [1420-1433]	1xTMTpro [N-Term]; 2xPhospho [S3(100); S9(100)]	Dedicator of cytokinesis protein 7 OS=Mus musculus OX=10090 GN=Dock7 PE=1 SV=2	Dock7	0.0296251	1.44	0.53	22.8	15.8	33.69	31.58	High	High	High	High	High	High	High	High	High	High	High	High	High	High	High	High	1	1	A2A9M4	A2A9M4 2xPhospho [S1422(100); S1428(100)]	2.03	100	1	14.1	14.2	24.1	10.6	16.3	23.5	23.1	11.8	11.2	15.6	9.1	7.6	8.6
FALSE	High	[R].TTSRSPVLSR.[R]	A0A0A6YW53 [672-681]	1xTMTpro [N-Term]; 2xPhospho [S5(100); T/S]	Mitogen-activated protein kinase kinase kinase kinase 4 OS=Mus musculus OX=10090 GN=Map4k4 PE=1 SV=1	Map4k4	0.0298724	1.313	0.39	14.7	11.2	28.97	24.95	High	High	High	High	High	High	High	High	High	High	High	High	High	High	High	High	1	1	A0A0A6YW53	A0A0A6YW53 2xPhospho [S676(100); T/S]	2.03	100	1	9	10.6	13.6	6.4	11.5	13.2	12.4	7.9	10.8	9.2	7.2	7.9	4.8
FALSE	High	[R].ATEEEDSDEDAVLAPSGVTGAGTGDEGDGQAPGST.[-]	Q9CT10 [457-491]	1xTMTpro [N-Term]; 2xPhospho [S7(100); S/T]	Ran-binding protein 3 OS=Mus musculus OX=10090 GN=Ranbp3 PE=1 SV=2	Ranbp3	0.0300002	0.717	-0.48	9	12.5	24.82	24.29	High	High	High	High	High	High	High	High	High	High	High	High	High	High	High	High	2	3	Q9CT10	Q9CT10 2xPhospho [S463(100); S/T]	3.88	100	1	7.5	6.1	10.3	8.5	9.6	5.8	4.3	2.9	12	13.9	7.6	9.6	9.8
FALSE	High	[R].SSNPPARSQSSDTEQPSPTSGGGK.[V]	Q8BGD9 [488-511]	1xTMTpro [K24]; 1xTMTpro [N-Term]; 3xPhospho [S8(100); S10(98.9); S17(100)]	Eukaryotic translation initiation factor 4B OS=Mus musculus OX=10090 GN=Eif4b PE=1 SV=1	Eif4b	0.0305615	0.608	-0.72	15.4	25.4	33.79	22.56	High	High	High	High	High	High	High	High	High	High	High	High	High	High	High	High	2	4	Q8BGD9	Q8BGD9 3xPhospho [S495(100); S497(98.9); S504(100)]	4.32	100	1	9.5	12.7	14.1	14.6	19.1	14.5	8.5	4.5	12.9	20.4	17.3	20.3	11.1
FALSE	High	[R].KSPSPAGGGSSPYSR.[R]	Q69ZA1 [340-354]	1xTMTpro [K1]; 1xTMTpro [N-Term]; 3xPhospho [S2(100); S4(100); S/Y]	Cyclin-dependent kinase 13 OS=Mus musculus OX=10090 GN=Cdk13 PE=1 SV=3	Cdk13	0.0306222	0.736	-0.44	11.9	16.2	31.47	21.63	High	High	High	High	High	High	High	High	High	High	High	High	High	High	High	High	1	1	Q69ZA1	Q69ZA1 3xPhospho [S341(100); S343(100); S/Y]	2.62	100	1	12.1	9.3	16.2	7.6	11.7	6.5	5.5	2.1	16.2	17.3	10	11.9	9.8
FALSE	High	[K].SHSSPSLNPDASPVTAK.[V]	E9PUC5 [337-353]	1xTMTpro [K17]; 2xPhospho [S3(99.2); S12(100)]	PH and SEC7 domain-containing protein 3 OS=Mus musculus OX=10090 GN=Psd3 PE=1 SV=1	Psd3	0.0307119	0.69	-0.53	55.2	79.9	14.76	47.57	High	High	High	High	High	High	High	High	High	High	High	High	High	High	High	High	3	4	E9PUC5	E9PUC5 2xPhospho [S339(99.2); S348(100)]	4.43	100	1	51.1	41.2	69.4	30.9	34.7	34.2	32.5	20.9	71.3	41.1	45.1	38.7	46.3
FALSE	High	[R].GGSSGEELEDEEPVK.[K]	Q3UMU9 [364-378]	1xTMTpro [K15]; 1xTMTpro [N-Term]; 2xPhospho [S3(100); S4(100)]	Hepatoma-derived growth factor-related protein 2 OS=Mus musculus OX=10090 GN=Hdgfl2 PE=1 SV=1	Hdgfl2	0.030761	0.802	-0.32	25.2	31.4	40.54	17.08	High	High	High	High	High	High	High	High	High	High	High	High	High	High	High	High	1	2	Q3UMU9	Q3UMU9 2xPhospho [S366(100); S367(100)]	5.05	100	1	22.3	19.2	24.9	24.5	19.5	8.5	9.6	3.6	19.2	25.9	23.6	23.7	22.6
FALSE	High	[K].HTGPNSPDTANDGFVR.[L]	Q8C2Q7 [99-114]	1xTMTpro [N-Term]; 1xPhospho [S6(100)]	Heterogeneous nuclear ribonucleoprotein H OS=Mus musculus OX=10090 GN=Hnrnph1 PE=1 SV=1	Hnrnph1	0.030844	0.775	-0.37	34.5	44.5	31.6	26.68	High	High	High	High	High	High	High	High	High	High	High	High	High	High	High	High	1	3	Q8C2Q7	Q8C2Q7 1xPhospho [S104(100)]	4.44	100	1	41.3	16.8	39.1	28.7	32.3	11.8	17.7	11.5	27.3	34.3	29.7	28.1	40.2
FALSE	High	[K].LKSDDSDDDTL.[-]	M0QWE5 [142-152]	1xTMTpro [K2]; 1xTMTpro [N-Term]; 2xPhospho [S3(100); S6(100)]	Probable UDP-sugar transporter protein SLC35A5 OS=Mus musculus OX=10090 GN=Slc35a5 PE=1 SV=1	Slc35a5	0.0310793	1.666	0.74	19.2	11.5	39.67	18.7	High	High	High	High	High	High	High	High	High	High	High	High	High	High	High	High	1	1	M0QWE5	M0QWE5 2xPhospho [S144(100); S147(100)]	3.51	100	1	18.2	13.1	15	4.8	9.7	13.5	21.1	10.4	9	10.7	10.1	10.4	4.5
FALSE	High	[R].IACDEEFSDSEDEGEGGRR.[N]	A0A0R4J008 [415-433]	1xCarbamidomethyl [C3]; 1xTMTpro [N-Term]; 2xPhospho [S8(100); S10(100)]	Histone deacetylase 2 OS=Mus musculus OX=10090 GN=Hdac2 PE=1 SV=1	Hdac2	0.0312049	1.355	0.44	165.9	122.5	23.46	16.05	High	High	High	High	High	High	High	High	High	High	High	High	High	High	High	High	1	8	A0A0R4J008	A0A0R4J008 2xPhospho [S422(100); S424(100)]	5.95	100	1	143	125.3	158	76.6	80.1	119.8	126	83.3	141.1	100.6	104.5	85.5	65
FALSE	High	[R].LSSLRASTSK.[S]	Q3TL53 [234-243]	1xTMTpro [K10]; 2xPhospho [S3(99.4); S7(99.4)]	40S ribosomal protein S6 OS=Mus musculus OX=10090 PE=2 SV=1		0.0314567	1.506	0.59	49.9	33.1	15.64	36.06	High	High	High	High	High	High	High	High	High	High	High	High	High	High	High	High	2	2	Q3TL53	Q3TL53 2xPhospho [S236(99.4); S240(99.4)]	2.42	100	1	39.8	39.5	52.6	30.6	24.3	28.9	37	21.3	48.1	39.9	24.8	18.1	20.3
FALSE	High	[R].KEDRSASSGAEGDVSSEREP.[-]	Q9DD18 [190-209]	1xTMTpro [K1]; 1xTMTpro [N-Term]; 3xPhospho [S5(100); S7(100); S8(100)]	D-aminoacyl-tRNA deacylase 1 OS=Mus musculus OX=10090 GN=Dtd1 PE=1 SV=2	Dtd1	0.0314703	0.72	-0.47	15.6	21.6	28.01	23	High	High	High	High	High	High	High	High	High	High	High	High	High	High	High	High	1	3	Q9DD18	Q9DD18 3xPhospho [S194(100); S196(100); S197(100)]	6.03	100	1	16.8	12.3	11.4	14.9	12.6	5.6	10.3	4.7	9.8	20.4	15.6	16.6	15.3
FALSE	High	[K].GTGDCSDEEVDGKADGADAK.[A]	Q3UFT0 [937-956]	1xCarbamidomethyl [C5]; 2xTMTpro [K13; K20]; 1xTMTpro [N-Term]; 1xPhospho [S6(100)]	Myosin_tail_1 domain-containing protein (Fragment) OS=Mus musculus OX=10090 GN=Myh9 PE=2 SV=1	Myh9	0.0315416	1.434	0.52	20.8	14.5	29.26	15.25	High	High	High	High	High	High	High	High	High	High	High	High	High	High	High	High	1	1	Q3UFT0	Q3UFT0 1xPhospho [S942(100)]	5.81	100	1	12.2	18.9	18.1	9.8	10.5	14.7	18.4	10.6	14.6	9.5	14.1	10.6	10.8
FALSE	High	[R].DTSPDKGELVSDEEEDT.[-]	Q3U0J8 [949-965]	1xTMTpro [K6]; 1xTMTpro [N-Term]; 2xPhospho [S11(100); T/S]	TBC1 domain family member 2B OS=Mus musculus OX=10090 GN=Tbc1d2b PE=1 SV=2	Tbc1d2b	0.0315655	1.152	0.2	18.7	16.2	21.71	21.45	High	High	High	High	High	High	High	High	High	High	High	High	High	High	High	High	1	2	Q3U0J8	Q3U0J8 2xPhospho [S959(100); T/S]	3.11	100	1	15.7	12.2	17.7	13	12	16.5	18.7	7.7	14	8.4	14.4	14.2	8.1
FALSE	High	[R].TASLTSAASIDGSR.[S]	Q9CTJ5 [22-35]	1xTMTpro [N-Term]; 2xPhospho [S3(99.7); S9(100)]	Protein NDRG2 (Fragment) OS=Mus musculus OX=10090 GN=Ndrg2 PE=2 SV=1	Ndrg2	0.0316177	1.627	0.7	44.7	27.4	40.51	31.04	High	High	High	High	High	High	High	High	High	High	High	High	High	High	High	High	3	9	Q9CTJ5	Q9CTJ5 2xPhospho [S24(99.7); S30(100)]	4.82	100	1	34	23.2	51.2	16.6	21.3	41.9	52.6	20.7	41	26.5	22.1	20.8	14.8
FALSE	High	[K].SDSNASFLR.[A]	Q8C8R3 [29-37]	1xTMTpro [N-Term]; 2xPhospho [S3(100); S6(100)]	Ankyrin-2 OS=Mus musculus OX=10090 GN=Ank2 PE=1 SV=2	Ank2	0.0317291	1.486	0.57	33.5	22.6	46.05	45.81	High	High	High	High	High	High	High	High	High	High	High	High	High	High	High	High	1	1	Q8C8R3	Q8C8R3 2xPhospho [S31(100); S34(100)]	2.53	100	1	26.1	21.2	77.1	18.8	14.9	30.5	28.9	14.2	41	18.2	19.6	16.2	16.1
FALSE	High	[R].SSRSSPELTR.[K]	Q8BTI8 [1646-1655]	1xTMTpro [N-Term]; 2xPhospho [S4(100); S5(100)]	Serine/arginine repetitive matrix protein 2 OS=Mus musculus OX=10090 GN=Srrm2 PE=1 SV=3	Srrm2	0.0317987	0.74	-0.43	10	13.5	19.48	25.27	High	High	High	High	High	High	High	High	High	High	High	High	High	High	High	High	2	2	Q8BTI8	Q8BTI8 2xPhospho [S1649(100); S1650(100)]	1.37	94	1	5.9	8.1	9.2	8.3	7.5	6.4	5.7	0	7	12.6	7.9	11.8	8.9
FALSE	High	[R].RSSRSSPELTR.[K]	Q8BTI8 [1645-1655]	1xTMTpro [N-Term]; 3xPhospho [S5(98.4); S6(100); S/T]	Serine/arginine repetitive matrix protein 2 OS=Mus musculus OX=10090 GN=Srrm2 PE=1 SV=3	Srrm2	0.0319757	0.852	-0.23	13.1	15.4	34.94	12.79	High	High	High	High	High	High	High	High	High	High	High	High	High	High	High	High	1	1	Q8BTI8	Q8BTI8 3xPhospho [S1649(98.4); S1650(100); S/T]	1.25	100	1	13.2	10	14	9	5.4	7.8	4.9	2.1	12	12.8	12.9	13.7	7.8
FALSE	High	[R].AAMENQRSYSMER.[T]	A0A2I3BRM1 [170-182]	1xOxidation [M11]; 1xTMTpro [N-Term]; 2xPhospho [S/Y]	Regulating synaptic membrane exocytosis protein 2 (Fragment) OS=Mus musculus OX=10090 GN=Rims2 PE=1 SV=1	Rims2	0.0320068	1.702	0.77	20.8	12.2	43.18	24.29	High	High	High	High	High	High	High	High	High	High	High	High	High	High	High	High	1	1	A0A2I3BRM1		1.27	100	1	19.7	14.4	17.6	7.4	7.5	20.2	23.1	12.7	15.4	12.7	8.4	11.1	6.2
FALSE	High	[K].DGVANVSIEDR.[V]	P08228 [93-103]	1xTMTpro [N-Term]; 1xPhospho [S7(100)]	Superoxide dismutase [Cu-Zn] OS=Mus musculus OX=10090 GN=Sod1 PE=1 SV=2	Sod1	0.0328871	0.754	-0.41	15.7	20.8	26.68	22.86	High	High	High	High	High	High	High	Not Found	High	High	High	High	High	High	High	High	1	1	P08228	P08228 1xPhospho [S99(100)]	2.46	94	1	13.9	10.9	16.6	15	11.9	5.9	8.2	0	12.2	13.3	18.8	11.9	16.7
FALSE	High	[K].KVQIPVSHPDPEPVSDNEDDSYDEEVHDPR.[A]	P39447 [111-140]	1xTMTpro [K1]; 1xTMTpro [N-Term]; 2xPhospho [S15(100); S21(98.7)]	Tight junction protein ZO-1 OS=Mus musculus OX=10090 GN=Tjp1 PE=1 SV=2	Tjp1	0.0330458	1.221	0.29	23.2	19	28.78	16.64	High	High	High	High	High	High	High	High	High	High	High	High	High	High	High	High	1	2	P39447	P39447 2xPhospho [S125(100); S131(98.7)]	7.25	100	1	14.4	17.1	23.5	26.2	14.1	13.6	18.8	11.5	14.9	15.7	13.9	15.7	8
FALSE	High	[K].EYVSNDATQSDDEEK.[L]	Q6NVE8 [396-410]	1xTMTpro [K15]; 1xTMTpro [N-Term]; 1xPhospho [S10(100)]	WD repeat-containing protein 44 OS=Mus musculus OX=10090 GN=Wdr44 PE=1 SV=1	Wdr44	0.0331184	0.459	-1.12	11.7	25.5	60.7	31.68	High	High	High	High	High	High	High	High	High	High	High	High	High	High	High	High	1	2	Q6NVE8	Q6NVE8 1xPhospho [S405(100)]	4.9	100	1	10.3	8.6	25	10.6	25.5	5	4.4	4	20.8	13.8	21.5	21.1	13.5
FALSE	High	[R].RISETSEDQTLVDR.[Q]	P70174 [342-355]	1xTMTpro [N-Term]; 2xPhospho [S3(100); T/S]	Histamine H1 receptor OS=Mus musculus OX=10090 GN=Hrh1 PE=1 SV=2	Hrh1	0.0334392	1.447	0.53	15.1	10.5	46.61	25.06	High	High	High	High	High	High	High	High	High	High	High	High	High	High	High	High	1	1	P70174	P70174 2xPhospho [S344(100); T/S]	1.64	100	1	10.3	14.3	11.9	7.1	7.8	17.3	21.1	10.5	13.3	10.6	8.5	6.5	6.6
FALSE	High	[K].QPGIQSPSR.[E]	P14873 [1068-1076]	1xTMTpro [N-Term]; 1xPhospho [S6(100)]	Microtubule-associated protein 1B OS=Mus musculus OX=10090 GN=Map1b PE=1 SV=2	Map1b	0.0335698	0.708	-0.5	12.4	17.5	37.7	19.77	High	High	High	High	High	High	High	High	High	High	High	High	High	High	High	High	1	1	P14873	P14873 1xPhospho [S1073(100)]	1.56	100	1	15.4	5.3	16.4	9.4	16.6	5.2	7.3	4.1	12	13.8	13.7	11.7	13.6
FALSE	High	[R].YKNSLETVGTPDSGRGR.[G]	A0A2C9F2C1 [49-65]	1xTMTpro [K2]; 3xPhospho [S4(100); T10(100); S13(100)]	Synaptotagmin-7 OS=Mus musculus OX=10090 GN=Syt7 PE=1 SV=1	Syt7	0.0338147	1.215	0.28	12.3	10.2	17	18.25	High	High	High	High	High	High	High	High	High	High	High	High	High	High	High	High	1	1	A0A2C9F2C1	A0A2C9F2C1 3xPhospho [S52(100); T58(100); S61(100)]	1.84	100	1	10.3	6.6	13.3	8.2	10.7	8.6	8.6	3.4	9.1	8.1	8.2	5.9	7.1
FALSE	High	[K].GDDDEESDEEAVKK.[T]	Q922U1 [613-626]	2xTMTpro [K13; K14]; 1xTMTpro [N-Term]; 1xPhospho [S7(100)]	U4/U6 small nuclear ribonucleoprotein Prp3 OS=Mus musculus OX=10090 GN=Prpf3 PE=1 SV=1	Prpf3	0.0338732	0.702	-0.51	12.6	18	43.75	20.84	High	High	High	High	High	High	High	High	High	High	High	High	High	High	High	High	1	1	Q922U1	Q922U1 1xPhospho [S619(100)]	1.46	100	1	11.6	9	13.8	12	14	2.8	5.3	2.5	15.7	13.3	17.4	16.1	10.6
FALSE	High	[R].ADGYEPPVQESV.[-]	Q3UJU5 [253-264]	1xTMTpro [N-Term]; 1xPhospho [S11(100)]	40S ribosomal protein S3a OS=Mus musculus OX=10090 GN=Rps3a1 PE=2 SV=1	Rps3a1	0.0339109	1.184	0.24	19.2	16.2	12.23	12.7	High	High	High	High	High	High	High	High	High	High	High	High	High	High	High	High	1	2	Q3UJU5	Q3UJU5 1xPhospho [S263(100)]	3.24	100	1	16.5	13.6	16.9	11.3	15.7	14.5	13.7	8.3	13.2	12.9	13.2	10.5	9.4
FALSE	High	[K].TGNESGSNLSDSGSVK.[R]	Q9Z0H8 [199-214]	1xTMTpro [K16]; 1xTMTpro [N-Term]; 2xPhospho [S10(100); S14(100)]	CAP-Gly domain-containing linker protein 2 OS=Mus musculus OX=10090 GN=Clip2 PE=1 SV=2	Clip2	0.0342621	0.714	-0.49	14.7	20.6	33.2	26.42	High	High	High	High	High	High	High	High	High	High	High	High	High	High	High	High	1	1	Q9Z0H8	Q9Z0H8 2xPhospho [S208(100); S212(100)]	6.07	100	1	20.1	12.5	19.9	10.1	10.8	7.9	7.8	2.7	25.3	21.9	17.4	17.5	12.6
FALSE	High	[K].EVHDELEDLPSPPPPLSPPPTTSPHK.[Q]	Q8BUV3 [178-203]	1xTMTpro [K26]; 1xTMTpro [N-Term]; 3xPhospho [S11(100); S17(100); T/S]	Gephyrin OS=Mus musculus OX=10090 GN=Gphn PE=1 SV=2	Gphn	0.0342924	0.65	-0.62	16.8	25.9	38.25	20.98	High	High	High	High	High	High	High	High	High	High	High	High	High	High	High	High	1	3	Q8BUV3	Q8BUV3 3xPhospho [S188(100); S194(100); T/S]	6.6	100	1	22.4	11.9	20.9	11.9	18.8	8.8	7.7	2.5	19.1	20.1	24.3	22.8	16.2
FALSE	High	[K].ESSDSTNTTIEDEDAKAR.[K]	P28652 [393-410]	1xTMTpro [K16]; 1xTMTpro [N-Term]; 3xPhospho [S5(99.6); T8(100); T9(100)]	Calcium/calmodulin-dependent protein kinase type II subunit beta OS=Mus musculus OX=10090 GN=Camk2b PE=1 SV=2	Camk2b	0.0343452	2.961	1.57	135.6	45.8	74.13	52.26	High	High	High	High	High	High	High	High	High	High	High	High	High	High	High	High	2	5	P28652	P28652 3xPhospho [S397(99.6); T400(100); T401(100)]	7.37	100	1	89.3	134.1	75.3	38.6	28.1	219.6	251.8	100	75.4	75.3	30.3	25.5	29.5
FALSE	High	[R].EALSQQLDSEDEQDQR.[G]	Q640N2 [320-335]	1xTMTpro [N-Term]; 1xPhospho [S9(100)]	ADP-ribosylation factor-like protein 13B OS=Mus musculus OX=10090 GN=Arl13b PE=1 SV=2	Arl13b	0.0343778	1.211	0.28	15.3	12.7	16.25	14.64	High	High	High	High	High	High	High	High	High	High	High	High	High	High	High	High	1	1	Q640N2	Q640N2 1xPhospho [S328(100)]	5.31	100	1	15.1	9.5	15.8	9.7	15.3	7.6	10.6	5.9	9.7	10.4	13.6	9.8	7.3
FALSE	High	[K].VQGEAVSNIQENTQTPTVQEESEEEEVDETGVEVK.[D]	P70670 [2117-2151]	1xTMTpro [K35]; 1xTMTpro [N-Term]; 1xPhospho [T/S]	Nascent polypeptide-associated complex subunit alpha, muscle-specific form OS=Mus musculus OX=10090 GN=Naca PE=1 SV=2	Naca	0.0343977	0.667	-0.58	20.1	30.1	52.16	27.05	High	High	High	High	High	High	High	High	High	High	High	High	High	High	High	High	2	5	P70670		5.97	100	1	19	13.8	22	23	21	5	6.5	3	18.2	21.2	26.7	30.8	22.2
FALSE	High	[R].GFGDGYNGYGGGPGGGNFGGSPGYGGGR.[G]	B7ZP22 [227-254]	1xDeamidated [N7]; 1xTMTpro [N-Term]; 1xPhospho [S21(100)]	Heterogeneous nuclear ribonucleoproteins A2/B1 OS=Mus musculus OX=10090 GN=Hnrnpa2b1 PE=2 SV=1	Hnrnpa2b1	0.0346735	1.221	0.29	13.1	10.8	12.53	19.15	High	High	High	High	High	High	High	High	High	High	High	High	High	High	High	High	1	2	B7ZP22	B7ZP22 1xPhospho [S247(100)]	6.04	100	1	9.4	10	12.2	10.7	10.5	7.9	8.8	5.8	7.9	6.8	8.6	8.5	7.7
FALSE	High	[R].GDVTAEEAAGASPAK.[A]	P28667 [11-25]	1xTMTpro [K15]; 1xTMTpro [N-Term]; 1xPhospho [S12(100)]	MARCKS-related protein OS=Mus musculus OX=10090 GN=Marcksl1 PE=1 SV=2	Marcksl1	0.0349089	0.684	-0.55	111.3	162.7	53.29	28.24	High	High	High	High	High	High	High	High	High	High	High	High	High	High	High	High	1	3	P28667	P28667 1xPhospho [S22(100)]	8.31	100	1	97.7	82.5	127.5	93	127.6	22.4	30	13.5	97.6	125.2	136.7	115	102.8
FALSE	High	[R].RESSVYDISEHRR.[S]	G3X9V4 [927-939]	1xTMTpro [N-Term]; 2xPhospho [S3(100); S4(100)]	Glutamate receptor OS=Mus musculus OX=10090 GN=Grin2b PE=1 SV=1	Grin2b	0.0349876	1.779	0.83	12.3	6.9	56.57	45.19	High	High	High	High	High	High	High	High	High	High	High	High	High	High	High	High	1	3	G3X9V4	G3X9V4 2xPhospho [S929(100); S930(100)]	3.35	100	1	10.4	9.5	8.3	4.8	3.7	16.4	16.1	8.6	8.5	6.5	4.7	2	2.1
FALSE	High	[K].EYVSNDATQSDDEEKLQSQQTDTDGGR.[L]	Q6NVE8 [396-422]	1xTMTpro [K15]; 1xTMTpro [N-Term]; 2xPhospho [T8(100); S10(100)]	WD repeat-containing protein 44 OS=Mus musculus OX=10090 GN=Wdr44 PE=1 SV=1	Wdr44	0.0351455	0.848	-0.24	21.9	25.8	17.38	13.01	High	High	High	High	High	High	High	High	High	High	High	High	High	High	High	High	1	1	Q6NVE8	Q6NVE8 2xPhospho [T403(100); S405(100)]	9.23	100	1	15.8	16.6	23.9	18.5	21.3	12.2	12.7	8.1	19.7	19	24.7	17.4	20.2
FALSE	High	[K].SSDDIDYR.[G]	Q8BPN8 [2707-2714]	1xTMTpro [N-Term]; 1xPhospho [S2(99.7)]	DmX-like protein 2 OS=Mus musculus OX=10090 GN=Dmxl2 PE=1 SV=3	Dmxl2	0.0354339	0.842	-0.25	42.6	50.6	26.15	11.98	High	High	High	High	High	High	High	High	High	High	High	High	High	High	High	High	2	3	Q8BPN8	Q8BPN8 1xPhospho [S2708(99.7)]	2.83	100	1	47.2	28.1	44.5	32.9	42	16.1	19.7	15.4	39.7	38.3	54.4	38	30.9
FALSE	High	[K].AEDGAAPSPSSETPK.[K]	A0A0A1HAM8 [131-145]	1xTMTpro [K15]; 1xTMTpro [N-Term]; 2xPhospho [S8(100); T13(100)]	80K protein OS=Mus musculus OX=10090 GN=Marcks PE=2 SV=1	Marcks	0.035504	0.763	-0.39	68.8	90.1	33.4	24.51	High	High	High	High	High	High	High	High	High	High	High	High	High	High	High	High	3	5	A0A0A1HAM8	A0A0A1HAM8 2xPhospho [S138(100); T143(100)]	4.73	100	1	58.9	52.3	80.6	56.8	72.1	26.1	33	13.1	71.7	75.2	64.6	65.4	57
FALSE	High	[K].NSSLLSFDSEDENE.[-]	Q571N2 [107-120]	1xTMTpro [N-Term]; 2xPhospho [S6(100); S9(100)]	MKIAA1143 protein (Fragment) OS=Mus musculus OX=10090 GN=1110059G10Rik PE=2 SV=1	1110059G10Rik	0.0355133	0.859	-0.22	41.7	48.6	12.11	11.87	High	High	High	High	High	High	High	High	High	High	High	High	High	High	High	High	1	1	Q571N2	Q571N2 2xPhospho [S112(100); S115(100)]	4.09	100	1	39.5	30.7	40.6	28.2	32.3	20.2	23.6	17.6	32.9	31.5	34.7	38.9	31.4
FALSE	High	[K].AAATPESQEPQAK.[G]	P28667 [145-157]	1xTMTpro [K13]; 1xTMTpro [N-Term]; 1xPhospho [T4(100)]	MARCKS-related protein OS=Mus musculus OX=10090 GN=Marcksl1 PE=1 SV=2	Marcksl1	0.0355961	0.856	-0.22	68.2	79.7	12.7	17.7	High	High	High	High	High	High	High	High	High	High	High	High	High	High	High	High	2	2	P28667	P28667 1xPhospho [T148(100)]	4.95	100	1	49.5	56.8	64.6	51.5	50.2	42.8	41.1	30.4	61.1	62.3	54.9	52.1	52.1
FALSE	High	[R].LGEDPYYTENGGGQGYSSGPGASPETQGK.[A]	Q64314 [321-349]	1xDeamidated [N/Q]; 1xTMTpro [K29]; 1xTMTpro [N-Term]; 1xPhospho [S23(100)]	Hematopoietic progenitor cell antigen CD34 OS=Mus musculus OX=10090 GN=Cd34 PE=1 SV=1	Cd34	0.0358315	1.165	0.22	67.4	57.8	14.96	16.72	High	High	High	High	High	High	High	High	High	High	High	High	High	High	High	High	2	7	Q64314	Q64314 1xPhospho [S343(100)]	7.32	100	1	49.5	41.9	57	54.7	56.4	38.3	50.6	27.9	34.5	33	56.5	41.1	36.9
FALSE	High	[K].KAEGAGTEEEGTPK.[E]	Q91XV3 [25-38]	2xTMTpro [K1; K14]; 1xTMTpro [N-Term]; 2xPhospho [T7(100); T12(100)]	Brain acid soluble protein 1 OS=Mus musculus OX=10090 GN=Basp1 PE=1 SV=3	Basp1	0.0358938	0.749	-0.42	37.8	50.5	49.52	33.91	High	High	High	High	High	High	High	High	High	High	High	High	High	High	High	High	1	1	Q91XV3	Q91XV3 2xPhospho [T31(100); T36(100)]	3.14	100	1	36.6	25.4	46.5	29.4	33	8.2	8.6	5.1	40.9	40.7	45.3	36.3	28.8
FALSE	High	[R].GGSGGFGDEC.[-]	Q9R069 [613-622]	1xCarbamidomethyl [C10]; 1xTMTpro [N-Term]; 1xPhospho [S3(100)]	Basal cell adhesion molecule OS=Mus musculus OX=10090 GN=Bcam PE=1 SV=1	Bcam	0.036071	0.826	-0.28	10	12.2	20.92	17.3	High	High	High	High	High	High	High	High	High	High	High	High	High	High	High	High	1	1	Q9R069	Q9R069 1xPhospho [S615(100)]	3.13	100	1	8.9	7.9	10.4	5.7	7.5	4.7	8.8	2.3	10.9	9	11.4	6	9.1
FALSE	High	[R].VDHGAEIITQSPSR.[S]	P20357 [1773-1786]	1xTMTpro [N-Term]; 1xPhospho [T/S]	Microtubule-associated protein 2 OS=Mus musculus OX=10090 GN=Map2 PE=1 SV=2	Map2	0.0361454	0.697	-0.52	32	45.9	32.16	15.1	High	High	High	High	High	High	High	High	High	High	High	High	High	High	High	High	1	3	P20357		6.39	100	1	38.5	34.8	29.9	22.8	40.3	15.8	19.6	8	33.3	35.6	32	38.8	28.8
FALSE	High	[K].GPPEGSETMPYIDESPTMSPQLSAR.[S]	Q5SSL4 [39-63]	1xOxidation [M]; 1xTMTpro [N-Term]; 2xPhospho [S15(100); S19(100)]	Active breakpoint cluster region-related protein OS=Mus musculus OX=10090 GN=Abr PE=1 SV=1	Abr	0.036574	0.881	-0.18	9.4	10.7	19.52	16.04	High	High	High	High	High	High	High	High	High	High	High	High	High	High	High	High	3	5	Q5SSL4	Q5SSL4 2xPhospho [S53(100); S57(100)]	7.05	100	1	9.2	7.9	7.5	5.9	8.3	5.3	7	2.2	12.7	7.9	7.9	8.5	6.4
FALSE	High	[R].REISSSPTSK.[N]	Q8BTI8 [449-458]	1xTMTpro [K10]; 1xTMTpro [N-Term]; 2xPhospho [S6(99.8); S/T]	Serine/arginine repetitive matrix protein 2 OS=Mus musculus OX=10090 GN=Srrm2 PE=1 SV=3	Srrm2	0.0369695	0.862	-0.21	44.4	51.4	14.46	7.48	High	High	High	High	High	High	High	High	High	High	High	High	High	High	High	High	1	1	Q8BTI8	Q8BTI8 2xPhospho [S454(99.8); S/T]	2.85	100	1	35.2	32.8	48.2	39	33.9	23.7	32.6	14.6	41.5	43.8	40.7	38.4	31.6
FALSE	High	[R].LEDNDSATSEADAEIAAK.[T]	Q99NF3 [91-108]	1xTMTpro [K18]; 1xTMTpro [N-Term]; 2xPhospho [S6(100); S9(99.5)]	Centrosomal protein of 41 kDa OS=Mus musculus OX=10090 GN=Cep41 PE=1 SV=1	Cep41	0.037109	1.236	0.31	19.5	15.8	16.51	22.72	High	High	High	High	High	High	High	High	High	High	High	High	High	High	High	High	1	1	Q99NF3	Q99NF3 2xPhospho [S96(100); S99(99.5)]	4.27	100	1	17.1	15.8	17.8	12.9	11.7	15.5	17.1	7	16.3	18.2	13.1	12.1	9.7
FALSE	High	[K].ILDQMPATPSSPMYVD.[-]	Q543X6 [382-397]	1xTMTpro [N-Term]; 2xPhospho [T8(100); S10(100)]	Protein kinase domain-containing protein OS=Mus musculus OX=10090 GN=Map2k4 PE=1 SV=1	Map2k4	0.0372061	1.554	0.64	34.6	22.3	22.04	27.38	High	High	High	High	High	High	High	High	High	High	High	High	High	High	High	High	1	2	Q543X6	Q543X6 2xPhospho [T389(100); S391(100)]	4.43	100	1	32	25	30.1	11.4	23	21.9	26.8	15.1	28.4	23.6	16.8	18	10.2
FALSE	High	[K].AMGDEDSGDSDTSPKPSPK.[V]	Q9D415 [356-374]; D3Z6F4 [58-76]	2xTMTpro [K15; K19]; 1xTMTpro [N-Term]; 2xPhospho [S7(100); S10(100)]	Disks large-associated protein 1 OS=Mus musculus OX=10090 GN=Dlgap1 PE=1 SV=3 Disks large-associated protein 1 OS=Mus musculus OX=10090 GN=Dlgap1 PE=1 SV=1	Dlgap1	0.037214	1.353	0.44	15.2	11.2	21.62	25.94	High	High	High	High	High	High	High	High	High	High	High	High	High	High	High	High	2	2	Q9D415; D3Z6F4	Q9D415 2xPhospho [S362(100); S365(100)]; D3Z6F4 2xPhospho [S64(100); S67(100)]	2.06	100	2	13.2	10	9.4	11.9	10	9.4	12.1	7.5	9.4	7	13.6	5.9	7.5
FALSE	High	[K].TEDGGWEWSDDEFDEESEEGR.[A]	F7AVI9 [60-80]	1xTMTpro [N-Term]; 1xPhospho [S9(100)]	Serine/threonine-protein kinase OSR1 (Fragment) OS=Mus musculus OX=10090 GN=Oxsr1 PE=1 SV=1	Oxsr1	0.0373024	1.192	0.25	29.1	24.4	13.66	9.85	High	High	High	High	High	High	High	High	High	High	High	High	High	High	High	High	1	3	F7AVI9	F7AVI9 1xPhospho [S68(100)]	5.24	100	1	21.6	23.8	32.5	15.7	25.3	18.7	19.3	9.5	22	21.2	19.3	21.4	14.9
FALSE	High	[R].SNSPENRVPTQQSEDDQPPEEAK.[R]	W6PPR4 [2660-2682]; A0A087WNU5 [1378-1400]	1xTMTpro [K23]; 1xTMTpro [N-Term]; 2xPhospho [S1(99.3); S13(100)]	480-kDa ankyrinG OS=Mus musculus OX=10090 GN=Ank3 PE=4 SV=1 Ankyrin-3 (Fragment) OS=Mus musculus OX=10090 GN=Ank3 PE=1 SV=1	Ank3	0.0373306	1.152	0.2	30.9	26.8	8.13	13.91	High	High	High	High	High	High	High	High	High	High	High	High	High	High	High	High	1	2	W6PPR4; A0A087WNU5	W6PPR4 2xPhospho [S2660(99.3); S2672(100)]; A0A087WNU5 2xPhospho [S1378(99.3); S1390(100)]	4.71	100	2	27	23	26.1	19.6	23.8	19.4	24.2	10.9	25.2	24.2	18.7	16.4	15.2
FALSE	High	[R].RGSDELTVPR.[Y]	B1AQX6 [1020-1029]	1xTMTpro [N-Term]; 1xPhospho [S3(100)]	SRC kinase-signaling inhibitor 1 OS=Mus musculus OX=10090 GN=Srcin1 PE=1 SV=1	Srcin1	0.0374689	1.16	0.21	107.1	92.3	22.83	16.2	High	High	High	High	High	High	High	High	High	High	High	High	High	High	High	High	1	1	B1AQX6	B1AQX6 1xPhospho [S1022(100)]	3.72	100	1	82.4	69	83	80.8	71.1	84.5	94.6	57.5	83.7	70	79	70.3	50.9
FALSE	High	[R].AAWGVSETESDLTYGEVEQR.[L]	Q9ER47 [1014-1033]	1xTMTpro [N-Term]; 2xPhospho [T8(100); S10(100)]	Potassium voltage-gated channel subfamily H member 7 OS=Mus musculus OX=10090 GN=Kcnh7 PE=1 SV=2	Kcnh7	0.0375632	1.592	0.67	8.6	5.4	67.7	85.68	High	High	High	High	High	High	High	High	High	High	High	High	High	High	High	High	3	3	Q9ER47	Q9ER47 2xPhospho [T1021(100); S1023(100)]	4.47	100	1	6.9	6.2	8.8	4.4	5.4	17.1	19.8	9.9	4.4	4.8	4.6	2.3	2.9
FALSE	High	[R].NTSYASFER.[F]	A0A1W2P730 [122-130]	1xTMTpro [N-Term]; 1xPhospho [S6(100)]	Death-associated protein kinase 3 (Fragment) OS=Mus musculus OX=10090 GN=Dapk3 PE=1 SV=1	Dapk3	0.0386996	1.22	0.29	31.5	25.8	29.28	7.41	High	High	High	High	High	High	High	High	High	High	High	High	High	High	High	High	1	1	A0A1W2P730	A0A1W2P730 1xPhospho [S127(100)]	1.83	100	1	26.1	24.6	30	14.9	20.4	28.5	27.2	19.9	23.9	20.9	20	18.1	15.7
FALSE	High	[K].GADNDGSGSESGYTTPK.[K]	Q5F2E7 [207-223]	1xDeamidated [N4]; 1xTMTpro [K17]; 1xTMTpro [N-Term]; 1xPhospho [S7(100)]	Nuclear fragile X mental retardation-interacting protein 2 OS=Mus musculus OX=10090 GN=Nufip2 PE=1 SV=1	Nufip2	0.0388099	0.728	-0.46	12.4	17.1	33.28	8.92	High	High	High	High	High	High	High	High	High	High	High	High	High	High	High	High	1	1	Q5F2E7	Q5F2E7 1xPhospho [S213(100)]	5.17	100	1	15	5.2	13.6	13.7	9.7	7.4	6.3	4.4	14.7	13	11.7	12.6	11
FALSE	High	[R].AHGGHPGSPRGSLSR.[H]	E9PUL5 [237-251]	1xTMTpro [N-Term]; 2xPhospho [S8(100); S12(99.5)]	Proline-rich transmembrane protein 2 OS=Mus musculus OX=10090 GN=Prrt2 PE=1 SV=1	Prrt2	0.038916	1.513	0.6	28.2	18.7	24.47	26.57	High	High	High	High	High	High	High	High	High	High	High	High	High	High	High	High	1	1	E9PUL5	E9PUL5 2xPhospho [S244(100); S248(99.5)]	4.79	100	1	25.5	21.4	31.2	11.8	11.2	17	16.7	12	15.1	18.7	20.6	14.2	14.4
FALSE	High	[R].AFGESSTESDEDEEEGCSHK.[H]	G3UZ30 [63-82]	1xCarbamidomethyl [C17]; 1xTMTpro [K20]; 1xTMTpro [N-Term]; 1xPhospho [S9(100)]	E3 ubiquitin-protein ligase PPP1R11 (Fragment) OS=Mus musculus OX=10090 GN=Ppp1r11 PE=1 SV=2	Ppp1r11	0.0389782	0.695	-0.52	11.1	16	40.35	16.37	High	High	High	High	High	High	High	High	High	High	High	High	High	High	High	High	2	2	G3UZ30	G3UZ30 1xPhospho [S71(100)]	4.91	100	1	13.4	13	7.7	12.1	11.6	4.4	5.6	2.9	16.5	11.1	13.8	9.8	13.3
FALSE	High	[R].SLSQSNLAS.[-]	Q80TL1 [1082-1090]	1xTMTpro [N-Term]; 1xPhospho [S3(99.7)]	Adenylate cyclase type 2 OS=Mus musculus OX=10090 GN=Adcy2 PE=1 SV=2	Adcy2	0.0390145	1.456	0.54	12.8	8.8	39.77	16.83	High	High	High	High	High	High	High	High	High	High	High	High	High	High	High	High	1	1	Q80TL1	Q80TL1 1xPhospho [S1084(99.7)]	2.2	100	1	10.3	8.1	13.8	4	5.4	10	11.5	8.2	8.3	7.1	5.3	6.8	4.5
FALSE	High	[K].EGGGDSSASSPTEEEQEQGEMSACSDEGTAQEGK.[A]	P28667 [111-144]	1xCarbamidomethyl [C24]; 1xOxidation [M21]; 1xTMTpro [K34]; 1xTMTpro [N-Term]; 2xPhospho [S7(99); S10(99)]	MARCKS-related protein OS=Mus musculus OX=10090 GN=Marcksl1 PE=1 SV=2	Marcksl1	0.0390645	0.939	-0.09	34.6	36.9	15.89	9.75	High	High	High	High	High	High	High	High	High	High	High	High	High	High	High	High	7	16	P28667	P28667 2xPhospho [S117(99); S120(99)]	7.23	100	1	20.7	28.3	28.3	25.4	26.3	21.5	20	13	34.3	29.1	29.6	28.9	22.7
FALSE	High	[K].VCSSMDENDGPGEGDELGRR.[H]	Q9JLM8 [361-380]	1xCarbamidomethyl [C2]; 1xTMTpro [N-Term]; 1xPhospho [S]	Serine/threonine-protein kinase DCLK1 OS=Mus musculus OX=10090 GN=Dclk1 PE=1 SV=1	Dclk1	0.0391194	1.591	0.67	68.8	43.2	49.72	24.77	High	High	High	High	High	High	High	High	High	High	High	High	High	High	High	High	1	3	Q9JLM8		3.74	100	1	56.6	54.4	50.2	27.9	30.3	71.8	91.5	52.8	47	35.3	32.7	29.5	20.8
FALSE	High	[R].SASSDTSEELNSQDSPKR.[Q]	P70441 [283-300]	1xTMTpro [K17]; 1xTMTpro [N-Term]; 2xPhospho [S3(100); S15(100)]	Na(+)/H(+) exchange regulatory cofactor NHE-RF1 OS=Mus musculus OX=10090 GN=Slc9a3r1 PE=1 SV=3	Slc9a3r1	0.039526	0.693	-0.53	54.3	78.4	30.53	17.33	High	High	High	High	High	High	High	High	High	High	High	High	High	High	High	High	3	5	P70441	P70441 2xPhospho [S285(100); S297(100)]	3.97	100	1	47.1	47.1	54.6	59.3	65.1	25.5	31.4	17.6	46.4	50.9	58.3	59.8	57.4
FALSE	High	[R].EMDESLANLSEDEYYSEEER.[N]	G8JL40 [31-50]	1xTMTpro [N-Term]; 2xPhospho [S10(100); S16(100)]	Lysine-specific histone demethylase 1A (Fragment) OS=Mus musculus OX=10090 GN=Kdm1a PE=1 SV=1	Kdm1a	0.0396228	1.264	0.34	12	9.5	18.31	25.05	High	High	High	High	High	High	High	High	High	High	High	High	High	High	High	High	1	2	G8JL40	G8JL40 2xPhospho [S40(100); S46(100)]	6.86	100	1	12.7	8.3	13.7	6.3	9.9	6.1	9.1	3.4	8.9	8.5	6.8	6.5	6.5
FALSE	High	[K].GADNDGSGSESGYTTPK.[K]	Q5F2E7 [207-223]	1xDeamidated [N4]; 1xTMTpro [K17]; 1xTMTpro [N-Term]; 2xPhospho [S7(100); S9(100)]	Nuclear fragile X mental retardation-interacting protein 2 OS=Mus musculus OX=10090 GN=Nufip2 PE=1 SV=1	Nufip2	0.0396873	1.234	0.3	15.8	12.8	18.88	24.52	High	High	High	High	High	High	High	High	High	High	High	High	High	High	High	High	1	1	Q5F2E7	Q5F2E7 2xPhospho [S213(100); S215(100)]	4.6	100	1	13.8	12.5	16.1	10.4	8.8	8.9	15.8	5.9	13.6	12.1	9.2	7.8	6.1
FALSE	High	[R].TEATQGLDYVPSAGTISPTSSLEEDK.[G]	A2ARP8 [1117-1142]	1xTMTpro [K26]; 1xTMTpro [N-Term]; 3xPhospho [T19(100); S20(100); S21(100)]	Microtubule-associated protein 1A OS=Mus musculus OX=10090 GN=Map1a PE=1 SV=1	Map1a	0.0398097	0.728	-0.46	22.6	31.1	26	20.47	High	High	High	High	High	High	High	High	High	High	High	High	High	High	High	High	1	1	A2ARP8	A2ARP8 3xPhospho [T1135(100); S1136(100); S1137(100)]	7.07	100	1	21.1	15	28.5	17.1	26.7	11.7	14.8	5.9	25.7	18.7	27.6	29.4	19
FALSE	High	[R].ASETLSGTGSEEDTPASEPTTALPR.[K]	Q6PCN3 [1113-1137]	1xTMTpro [N-Term]; 1xPhospho [T/S]	Tau-tubulin kinase 1 OS=Mus musculus OX=10090 GN=Ttbk1 PE=1 SV=3	Ttbk1	0.0402386	1.262	0.34	16.4	13	28.81	12.35	High	High	High	High	High	High	High	High	High	High	High	High	High	High	High	High	1	1	Q6PCN3		1.9	100	1	13.3	10.8	17.7	7.4	9.5	11.7	18.7	7.4	11	10.7	9.5	7.9	7.9
FALSE	High	[K].GYEPEDEVEDTEVELRELESGTEESDEEPTPSPR.[V]	Q3UZV9 [430-463]	1xTMTpro [N-Term]; 3xPhospho [S20(99.8); T22(99.8); S25(99.8)]	MEKK4_N domain-containing protein OS=Mus musculus OX=10090 GN=Map3k4 PE=2 SV=1	Map3k4	0.0402582	0.706	-0.5	20.1	28.5	11.57	28.46	High	High	High	High	High	High	High	High	High	High	High	High	High	High	High	High	1	1	Q3UZV9	Q3UZV9 3xPhospho [S449(99.8); T451(99.8); S454(99.8)]	2.01	100	1	20.4	14.6	24.9	13.1	17.1	11	14.4	7.2	19.5	27.6	13.2	16.3	20.5
FALSE	High	[K].LTEERDGSLNQSSGYR.[Y]	D3YZA2 [14-29]	1xTMTpro [N-Term]; 2xPhospho [S8(99); S/T/Y]	Tyrosine-protein kinase Fyn (Fragment) OS=Mus musculus OX=10090 GN=Fyn PE=1 SV=1	Fyn	0.0402839	1.361	0.44	14.5	10.7	31.01	25.07	High	High	High	High	High	High	High	High	High	High	High	High	High	High	High	High	1	1	D3YZA2	D3YZA2 2xPhospho [S21(99); S/T/Y]	2.41	100	1	13.4	17.4	12.7	9.2	7.6	13	7.5	6	9.1	11.2	7.7	6.1	5.2
FALSE	High	[R].TGESARSEDDAASGEHDIQIEGVR.[V]	Q8BFT9 [19-42]	1xTMTpro [N-Term]; 2xPhospho [S4(100); S7(100)]	Synaptic vesicle 2-related protein OS=Mus musculus OX=10090 GN=Svop PE=1 SV=1	Svop	0.0405041	1.341	0.42	34.2	25.5	22.24	21.64	High	High	High	High	High	High	High	High	High	High	High	High	High	High	High	High	2	3	Q8BFT9	Q8BFT9 2xPhospho [S22(100); S25(100)]	2.9	100	1	32.9	31.5	33.6	13.9	18.8	24.9	24.4	12.2	24.7	20.9	20	20.4	8.5
FALSE	High	[R].SYSSATEEDSAK.[Q]	Q4V9W2 [94-105]	1xTMTpro [K12]; 1xTMTpro [N-Term]; 2xPhospho [S3(100); S4(100)]	Protein SREK1IP1 OS=Mus musculus OX=10090 GN=Srek1ip1 PE=1 SV=1	Srek1ip1	0.0408932	0.916	-0.13	29.6	32.3	12.94	14.06	High	High	High	High	High	High	High	High	High	High	High	High	High	High	High	High	2	2	Q4V9W2	Q4V9W2 2xPhospho [S96(100); S97(100)]	4.76	100	1	23.6	22.4	29.8	23.5	22.2	16.8	16	12.6	24.9	25.2	26.3	26.8	23.3
FALSE	High	[K].NSQPNRYTNR.[V]	Q99J95 [179-188]	1xTMTpro [N-Term]; 1xPhospho [T8(100)]	Cyclin-dependent kinase 9 OS=Mus musculus OX=10090 GN=Cdk9 PE=1 SV=1	Cdk9	0.0410256	5.551	2.47	18.8	3.4	59.18	109.65	High	High	High	Not Found	High	High	High	High	High	High	High	High	Not Found	Not Found	High	High	1	2	Q99J95	Q99J95 1xPhospho [T186(100)]	1.38	81	1	8.8	8.6	19	0	2.2	19.1	21.1	7.1	18.1	2.1	6.5	2.6	0
FALSE	High	[R].TLSDESLCSGR.[R]	G3X9J0 [1536-1546]	1xCarbamidomethyl [C8]; 1xTMTpro [N-Term]; 1xPhospho [S3(100)]	Signal-induced proliferation-associated 1-like protein 3 OS=Mus musculus OX=10090 GN=Sipa1l3 PE=1 SV=1	Sipa1l3	0.0412252	1.258	0.33	27.4	21.8	32.12	15.16	High	High	High	High	High	High	High	High	High	High	High	High	High	High	High	High	1	1	G3X9J0	G3X9J0 1xPhospho [S1538(100)]	2.61	100	1	21.9	22.3	22.3	11.7	18.1	20.8	25.2	17.9	20.3	15.4	21	14.6	9.5
FALSE	High	[K].ESPGGCTSPGSQEK.[V]	A0A0R4J2D7 [250-263]	1xCarbamidomethyl [C6]; 1xTMTpro [K14]; 1xTMTpro [N-Term]; 2xPhospho [S11(100); T/S]	Microtubule-associated protein 9 (Fragment) OS=Mus musculus OX=10090 GN=Map9 PE=1 SV=1	Map9	0.0412866	0.771	-0.38	10	13	21.32	24.32	High	High	High	High	High	High	High	Not Found	High	High	High	High	High	High	High	High	1	1	A0A0R4J2D7	A0A0R4J2D7 2xPhospho [S260(100); T/S]	3.23	94	1	12	6.6	12.5	6.1	7.6	8.3	5.9	0	11.5	9.7	10	16.1	7.9
FALSE	High	[K].SASETSTPEHQGGGLLR.[S]	Q8K4Z2 [190-206]	1xTMTpro [N-Term]; 2xPhospho [S6(99.2); T7(99.2)]	Fibronectin type III domain-containing protein 5 OS=Mus musculus OX=10090 GN=Fndc5 PE=1 SV=1	Fndc5	0.0414175	1.942	0.96	15.4	7.9	36.74	49.05	High	High	High	High	High	High	High	High	High	High	High	High	High	Not Found	High	High	1	1	Q8K4Z2	Q8K4Z2 2xPhospho [S195(99.2); T196(99.2)]	2.31	94	1	9.1	12.5	9.8	9.4	5.5	11.6	14.8	8.3	6.6	7.4	5.4	3.2	9.3
FALSE	High	[R].GQTPLTEGSEDLDGHSDPEESFAR.[D]	Q9CQV4 [305-328]	1xTMTpro [N-Term]; 2xPhospho [T6(98.7); S16(100)]	Reticulophagy regulator 3 OS=Mus musculus OX=10090 GN=Retreg3 PE=1 SV=1	Retreg3	0.0414947	1.392	0.48	53.9	38.8	32.83	17.43	High	High	High	High	High	High	High	High	High	High	High	High	High	High	High	High	3	3	Q9CQV4	Q9CQV4 2xPhospho [T310(98.7); S320(100)]	8.07	100	1	41.6	45.5	38.2	18.8	30.1	40.5	51.2	28.5	37.7	29.8	32.6	23.6	24.7
FALSE	High	[K].ETSPETSLIQDEVALK.[L]	P20357 [1159-1174]	1xTMTpro [K16]; 1xTMTpro [N-Term]; 2xPhospho [T6(99.5); T/S]	Microtubule-associated protein 2 OS=Mus musculus OX=10090 GN=Map2 PE=1 SV=2	Map2	0.0415357	0.706	-0.5	14.1	20	27.07	32.54	High	High	High	High	High	High	High	High	High	High	High	High	High	High	High	High	1	1	P20357	P20357 2xPhospho [T1164(99.5); T/S]	4.38	100	1	11.6	8.4	18.2	16.3	9.6	9	10.8	5.1	14.6	26	14.3	19.2	12.2
FALSE	High	[R].SSCSEYSPSPSLDSEAETLDGGPTR.[L]	O88737 [1131-1155]	1xCarbamidomethyl [C3]; 1xTMTpro [N-Term]; 2xPhospho [S11(100); S14(100)]	Protein bassoon OS=Mus musculus OX=10090 GN=Bsn PE=1 SV=4	Bsn	0.0419708	1.789	0.84	21.4	11.9	50.13	35.43	High	High	High	High	High	High	High	High	High	High	High	High	High	High	High	High	5	6	O88737	O88737 2xPhospho [S1141(100); S1144(100)]	6.41	100	1	12.9	16.4	20.8	6.3	7.9	22.1	23.7	14.6	15.6	15.2	9.3	6.2	5.9
FALSE	High	[R].SRTASLTSAASIDGSR.[S]	Q9CTJ5 [20-35]	1xTMTpro [N-Term]; 3xPhospho [T3(100); S11(100); S/T]	Protein NDRG2 (Fragment) OS=Mus musculus OX=10090 GN=Ndrg2 PE=2 SV=1	Ndrg2	0.041986	1.377	0.46	170.3	123.7	42.49	14.89	High	High	High	High	High	High	High	High	High	High	High	High	High	High	High	High	5	12	Q9CTJ5	Q9CTJ5 3xPhospho [T22(100); S30(100); S/T]	3.65	100	1	111.5	111.4	194.3	97.1	70.9	182.8	170.6	122.6	129.8	107.4	76.8	85.9	82.8
FALSE	High	[R].QNSATESADSIEIYVPEAQTR.[L]	B1AZP2 [971-991]	1xTMTpro [N-Term]; 1xPhospho [S3(100)]	Disks large-associated protein 4 OS=Mus musculus OX=10090 GN=Dlgap4 PE=1 SV=1	Dlgap4	0.0420069	1.234	0.3	10.7	8.7	17.26	27.93	High	High	High	High	High	High	High	High	High	High	High	High	High	High	High	High	1	2	B1AZP2	B1AZP2 1xPhospho [S973(100)]	6.73	100	1	11.2	10.5	8.4	6.1	7.6	6.8	7.2	4.6	11.2	7.1	7.7	7.1	3.5
FALSE	High	[K].ASDLGSVTDSDVDCTDNTQTQR.[K]	Q921C3 [2144-2165]	1xCarbamidomethyl [C14]; 1xTMTpro [N-Term]; 2xPhospho [S10(99.6); S/T]	Bromodomain and WD repeat-containing protein 1 OS=Mus musculus OX=10090 GN=Brwd1 PE=1 SV=2	Brwd1	0.0423718	1.487	0.57	12.8	8.6	48.16	37.08	High	High	High	High	High	High	High	High	High	High	High	High	High	High	High	High	1	2	Q921C3	Q921C3 2xPhospho [S2153(99.6); S/T]	3.32	100	1	9.2	7.4	13.9	4	9	13.6	15.3	10.3	8.3	8	5.7	3.8	4.7
FALSE	High	[R].DGDSGSLGSPSASR.[E]	Q9JJY3 [284-297]	1xTMTpro [N-Term]; 2xPhospho [S9(100); S]	Sphingomyelin phosphodiesterase 3 OS=Mus musculus OX=10090 GN=Smpd3 PE=1 SV=1	Smpd3	0.0425315	1.302	0.38	12.2	9.4	41.42	19.53	High	High	High	High	High	High	High	High	High	High	High	High	High	High	High	High	1	1	Q9JJY3	Q9JJY3 2xPhospho [S292(100); S]	2.34	100	1	6.3	7.6	11.6	8.5	7.7	12.2	15	8.8	6.6	10.1	7.8	7	4.5
FALSE	High	[K].SESGYGFNVR.[G]	Q3UHD6 [47-56]	1xTMTpro [N-Term]; 1xPhospho [S3(100)]	Sorting nexin-27 OS=Mus musculus OX=10090 GN=Snx27 PE=1 SV=2	Snx27	0.043132	1.499	0.58	38.4	25.6	25.54	31.48	High	High	High	High	High	High	High	High	High	High	High	High	High	High	High	High	1	1	Q3UHD6	Q3UHD6 1xPhospho [S49(100)]	1.82	100	1	36	36.9	40.3	15.4	17.2	22.7	27.8	12.8	32.4	23.8	15.2	14.2	20.5
FALSE	High	[K].SPTSDDISLLHESQSDR.[A]	Q9QYK7 [7-23]	1xTMTpro [N-Term]; 2xPhospho [S8(100); S15(99.5)]	RING finger protein 11 OS=Mus musculus OX=10090 GN=Rnf11 PE=1 SV=1	Rnf11	0.0431387	0.622	-0.68	9	14.5	35.45	24.77	High	High	High	High	High	High	High	High	High	High	High	High	High	High	High	High	2	2	Q9QYK7	Q9QYK7 2xPhospho [S14(100); S21(99.5)]	4.47	100	1	11.8	10.5	11.1	5	8.2	4.2	5.1	1.8	11.9	11.5	7.2	6.7	10.4
FALSE	High	[R].AQSGTDSSPEHKIPAPR.[A]	Q8BTI8 [1570-1586]	1xTMTpro [K12]; 1xTMTpro [N-Term]; 3xPhospho [S3(99.1); S7(100); S8(100)]	Serine/arginine repetitive matrix protein 2 OS=Mus musculus OX=10090 GN=Srrm2 PE=1 SV=3	Srrm2	0.043171	0.787	-0.35	9.4	12	20.96	18.34	High	High	High	High	High	High	High	High	High	High	High	High	High	High	High	High	1	1	Q8BTI8	Q8BTI8 3xPhospho [S1572(99.1); S1576(100); S1577(100)]	4.27	100	1	9.9	7.4	6.1	6.2	7.2	4	7.9	3.5	10.2	9.1	9.3	5.6	8
FALSE	High	[K].DKGSPHSEGSDRYR.[Q]	P35436 [1195-1208]	1xTMTpro [K2]; 1xTMTpro [N-Term]; 2xPhospho [S4(100); S7(100)]	Glutamate receptor ionotropic, NMDA 2A OS=Mus musculus OX=10090 GN=Grin2a PE=1 SV=2	Grin2a	0.0436526	1.644	0.72	15.9	9.7	44.49	40.59	High	High	High	High	High	High	High	High	High	High	High	High	High	High	High	High	1	1	P35436	P35436 2xPhospho [S1198(100); S1201(100)]	2.26	100	1	9.7	13	13.8	4.2	11	17.4	18.1	9.6	13.3	3.3	7.3	5.9	6.7
FALSE	High	[R].EIQSITDESR.[G]	A0A076FSX1 [929-938]	1xTMTpro [N-Term]; 1xPhospho [S4(100)]	KCC2b variant 2 OS=Mus musculus OX=10090 GN=Slc12a5 PE=2 SV=1	Slc12a5	0.0436598	1.289	0.37	32.4	25.1	44.97	20.25	High	High	High	High	High	High	High	High	High	High	High	High	High	High	High	High	1	1	A0A076FSX1	A0A076FSX1 1xPhospho [S932(100)]	2.94	100	1	28.5	19.3	32.1	15	16.2	37.1	43.5	21.8	28	19.9	22.9	14.8	12.6
FALSE	High	[R].VGECSGPAAVNNSSDTESVPSPR.[S]	Q9WU42 [730-752]	1xCarbamidomethyl [C4]; 1xTMTpro [N-Term]; 3xPhospho [S14(100); S18(100); S21(100)]	Nuclear receptor corepressor 2 OS=Mus musculus OX=10090 GN=Ncor2 PE=1 SV=3	Ncor2	0.0437655	0.849	-0.24	11.6	13.7	25.6	19.94	High	High	High	High	High	High	High	High	High	High	High	High	High	High	High	High	1	1	Q9WU42	Q9WU42 3xPhospho [S743(100); S747(100); S750(100)]	5.59	100	1	11.1	7.9	12.7	10.7	5.4	5.1	7.4	5.3	11	9.2	10.8	9.3	9
FALSE	High	[R].DDSLDLSPQGR.[L]	A0A087WNZ7 [985-995]	1xTMTpro [N-Term]; 1xPhospho [S7(100)]	E3 ubiquitin-protein ligase TRIP12 OS=Mus musculus OX=10090 GN=Trip12 PE=1 SV=1	Trip12	0.0437731	1.279	0.36	23.5	18.4	16.65	22.84	High	High	High	High	High	High	High	High	High	High	High	High	High	High	High	High	1	1	A0A087WNZ7	A0A087WNZ7 1xPhospho [S991(100)]	1.6	100	1	19.4	19.2	19.3	11.5	18.8	16.1	19.6	7.6	13.2	12.8	17.7	17.3	7.8
FALSE	High	[K].TLTDEVNSPDSDRR.[D]	Q3UID0 [276-289]	1xTMTpro [N-Term]; 1xPhospho [S8(100)]	SWI/SNF complex subunit SMARCC2 OS=Mus musculus OX=10090 GN=Smarcc2 PE=1 SV=1	Smarcc2	0.0438764	1.193	0.26	37.2	31.2	13.5	10.08	High	High	High	High	High	High	High	High	High	High	High	High	High	High	High	High	1	2	Q3UID0	Q3UID0 1xPhospho [S283(100)]	3.82	100	1	36.9	29.5	33	25.6	24.5	22	19.1	14.7	23.3	26.3	27.9	20.5	17.9
FALSE	High	[K].SPSSEEIER.[E]	Q9Z1B3 [1197-1205]	1xTMTpro [N-Term]; 1xPhospho [S3(100)]	1-phosphatidylinositol 4,5-bisphosphate phosphodiesterase beta-1 OS=Mus musculus OX=10090 GN=Plcb1 PE=1 SV=2	Plcb1	0.0441228	0.577	-0.79	16.9	29.2	61.76	31.23	High	High	High	High	High	High	High	High	High	High	High	High	High	High	High	High	1	1	Q9Z1B3	Q9Z1B3 1xPhospho [S1199(100)]	2.65	100	1	23.5	12.7	19.9	11.1	25.1	5.2	3.2	2	23.4	25.2	19.2	27.1	14.6
FALSE	High	[R].QIDSSEDEDDEDYDNDKR.[S]	Q8C9F3 [211-228]	1xTMTpro [K17]; 1xTMTpro [N-Term]; 2xPhospho [S4(100); S5(100)]	Chromo domain-containing protein (Fragment) OS=Mus musculus OX=10090 GN=Chd1 PE=2 SV=1	Chd1	0.0441294	1.292	0.37	13.5	10.5	35.96	26.05	High	High	High	High	High	High	High	High	High	High	High	High	High	High	High	High	1	1	Q8C9F3	Q8C9F3 2xPhospho [S214(100); S215(100)]	2.23	100	1	10.7	10.4	10.5	6	9.9	10.8	17.6	7.9	13.1	10	8.3	5.6	4.3
FALSE	High	[K].TYETPPPSPGLDPTFSNQPVPPDAVR.[M]	Q9WV34 [114-139]	1xTMTpro [N-Term]; 2xPhospho [T4(100); S8(100)]	MAGUK p55 subfamily member 2 OS=Mus musculus OX=10090 GN=Mpp2 PE=1 SV=1	Mpp2	0.0442151	1.126	0.17	13	11.5	32.35	28.79	High	High	High	High	High	High	High	High	High	High	High	High	High	High	High	High	1	3	Q9WV34	Q9WV34 2xPhospho [T117(100); S121(100)]	6.02	100	1	10.4	9.5	11.5	9.6	9.6	10.8	9.3	9.9	9.2	6.7	12.4	8.9	3.3
FALSE	High	[K].AQSPCFGDDDPAK.[K]	A0A0N4SWD0 [70-82]	1xCarbamidomethyl [C5]; 1xTMTpro [K13]; 1xTMTpro [N-Term]; 1xPhospho [S3(100)]	Secernin-1 (Fragment) OS=Mus musculus OX=10090 GN=Scrn1 PE=1 SV=1	Scrn1	0.0442407	0.75	-0.41	15.3	20.4	28	17.29	High	High	High	High	High	High	High	High	High	High	High	High	High	High	High	High	1	1	A0A0N4SWD0	A0A0N4SWD0 1xPhospho [S72(100)]	4.31	100	1	14.8	11.3	13	15.2	13.3	4.8	9.6	5.8	12.5	18.4	16.3	17.8	12.8
FALSE	High	[-].AEVESPLK.[L]	G3UWH9 [1-8]	1xAcetyl [N-Term]; 1xTMTpro [K8]; 1xPhospho [S5(100)]	Component of oligomeric Golgi complex 4 (Fragment) OS=Mus musculus OX=10090 GN=Cog4 PE=1 SV=1	Cog4	0.0444975	1.403	0.49	11.6	8.2	20.29	18.03	High	High	High	High	High	High	High	High	High	High	High	High	High	High	High	High	1	1	G3UWH9	G3UWH9 1xAcetyl [N-Term]; 1xPhospho [S5(100)]	2.33	100	1	10.9	9.4	13.3	7.4	6.8	4.6	5.9	4.6	6.2	7.2	9.9	5.8	5.4
FALSE	High	[K].AEGAGTEEEGTPK.[E]	Q91XV3 [26-38]	1xTMTpro [K13]; 1xTMTpro [N-Term]; 2xPhospho [T6(100); T11(100)]	Brain acid soluble protein 1 OS=Mus musculus OX=10090 GN=Basp1 PE=1 SV=3	Basp1	0.044831	0.732	-0.45	42.3	57.8	64.35	33.27	High	High	High	High	High	High	High	High	High	High	High	High	High	High	High	High	1	1	Q91XV3	Q91XV3 2xPhospho [T31(100); T36(100)]	6.42	100	1	43.3	30.6	51.1	29	51.9	6.9	6.7	3.2	44.3	45.1	48	46.5	32.4
FALSE	High	[K].LFDSSDDEDSDSKEDSTR.[F]	Q3UHX0 [816-833]	1xTMTpro [K13]; 1xTMTpro [N-Term]; 3xPhospho [S4(100); S5(100); S10(100)]	Nucleolar protein 8 OS=Mus musculus OX=10090 GN=Nol8 PE=1 SV=2	Nol8	0.0449024	0.702	-0.51	15.6	22.3	39.93	17.97	High	High	High	High	High	High	High	High	High	High	High	High	High	High	High	High	1	2	Q3UHX0	Q3UHX0 3xPhospho [S819(100); S820(100); S825(100)]	3.58	100	1	15.3	10.4	19.6	13.7	16.5	4.7	7.9	2.4	19.3	16	18.4	18.4	14.6
FALSE	High	[R].AVTCDISEDEED.[-]	P49586 [356-367]	1xCarbamidomethyl [C4]; 1xTMTpro [N-Term]; 1xPhospho [S7(100)]	Choline-phosphate cytidylyltransferase A OS=Mus musculus OX=10090 GN=Pcyt1a PE=1 SV=1	Pcyt1a	0.0449451	1.177	0.24	45.1	38.3	14.44	6.37	High	High	High	High	High	High	High	High	High	High	High	High	High	High	High	High	1	4	P49586	P49586 1xPhospho [S362(100)]	2.96	100	1	38.9	31.1	34	32	27.9	27.8	33.5	20.3	32.3	30.4	30.7	25.5	26.7
FALSE	High	[R].GSSQPNLSTSYSEQEYGK.[A]	Q5NCM7 [171-188]; J3QNT7 [171-188]	1xTMTpro [K18]; 1xTMTpro [N-Term]; 1xPhospho [S/T/Y]	ENTH domain-containing protein OS=Mus musculus OX=10090 GN=Epn2 PE=2 SV=1 Epsin-2 OS=Mus musculus OX=10090 GN=Epn2 PE=1 SV=1	Epn2	0.0449691	1.138	0.19	42.8	37.6	15.37	15.82	High	High	High	High	High	High	High	High	High	High	High	High	High	High	High	High	2	2	Q5NCM7; J3QNT7		5.2	100	2	27.2	32.8	40.9	27.7	31.1	32.3	33.5	18.9	28.4	35.7	31.7	29.4	24.6
FALSE	High	[K].SNECLVSDSPEGSPALSPS.[-]	O08576 [428-446]	1xCarbamidomethyl [C4]; 1xTMTpro [N-Term]; 1xPhospho [S9(100)]	RUN domain-containing protein 3A OS=Mus musculus OX=10090 GN=Rundc3a PE=1 SV=1	Rundc3a	0.0451389	0.792	-0.34	10.1	12.8	20.25	22.09	High	High	High	High	High	High	High	High	High	High	High	High	High	High	High	High	1	1	O08576	O08576 1xPhospho [S436(100)]	4.49	100	1	11.5	9.3	11	7.3	7.1	4.9	6.2	2.8	8.5	10.1	10.5	11.3	8.8
FALSE	High	[K].SIQTSPTEEGR.[I]	Q9JL04 [720-730]	1xTMTpro [N-Term]; 1xPhospho [T/S]	Formin-2 OS=Mus musculus OX=10090 GN=Fmn2 PE=1 SV=2	Fmn2	0.0453907	1.423	0.51	42.8	30.1	24.74	16.82	High	High	High	High	High	High	High	High	High	High	High	High	High	High	High	High	1	1	Q9JL04		3.04	100	1	36.4	32.7	28.3	16.9	26.9	30.9	32.2	20.1	30	25.3	26.1	17.7	16.8
FALSE	High	[R].TEEDRENTQIDDTEPLSPVSNSK.[L]	Q8BLA0 [531-553]	1xTMTpro [K23]; 1xTMTpro [N-Term]; 1xPhospho [S17(100)]	Uncharacterized protein (Fragment) OS=Mus musculus OX=10090 GN=Trp53bp1 PE=2 SV=1	Trp53bp1	0.0455481	0.773	-0.37	10.5	13.6	25.87	19.14	High	High	High	High	High	High	High	Not Found	High	High	High	High	High	High	High	High	1	1	Q8BLA0	Q8BLA0 1xPhospho [S547(100)]	3.36	94	1	13.4	7.5	11.3	8.7	7.9	5.5	4.6	0	9.7	15.3	9.9	11	8.5
FALSE	High	[R].AESADSLGSEDRDLLYSIDAYR.[S]	Q8K298 [651-672]	1xTMTpro [N-Term]; 2xPhospho [S3(100); S6(99)]	Anillin OS=Mus musculus OX=10090 GN=Anln PE=1 SV=2	Anln	0.0455522	1.321	0.4	15.4	11.6	29.07	27.15	High	High	High	High	High	High	High	High	High	High	High	High	High	High	High	High	1	1	Q8K298	Q8K298 2xPhospho [S653(100); S656(99)]	2.79	100	1	9.5	6.6	16.8	12.8	10.5	8.6	15.9	6.6	6.9	11.2	11.3	9.2	7.6
FALSE	High	[R].SASAPASPR.[E]	B7ZNF6 [1066-1074]	1xTMTpro [N-Term]; 2xPhospho [S3(100); S7(100)]	Catenin delta-2 OS=Mus musculus OX=10090 GN=Ctnnd2 PE=1 SV=1	Ctnnd2	0.0455751	1.558	0.64	23.9	15.3	32.08	28.06	High	High	High	High	High	High	High	High	High	High	High	High	High	High	High	High	1	1	B7ZNF6	B7ZNF6 2xPhospho [S1068(100); S1072(100)]	1.76	100	1	19	19.5	28.2	8.5	13.9	18	23	5.4	17.4	14.1	11.4	10	7
FALSE	High	[K].ETPPGGNLSPAPR.[L]	G3UX48 [939-951]	1xTMTpro [N-Term]; 1xPhospho [S9(100)]	Protein PRRC2A OS=Mus musculus OX=10090 GN=Prrc2a PE=1 SV=1	Prrc2a	0.0458333	0.84	-0.25	11.5	13.6	23.93	26.35	High	High	High	High	High	High	High	High	High	High	High	High	High	High	High	High	1	1	G3UX48	G3UX48 1xPhospho [S947(100)]	4.04	100	1	11.8	8.8	11.1	8.5	10.7	6.4	5.5	2.5	9.1	9.6	11	10.3	6.9
FALSE	High	[R].SASEPSLHR.[AT]	Q9CU36 [279-287]	1xTMTpro [N-Term]; 1xPhospho [S3(100)]	Protein kinase domain-containing protein (Fragment) OS=Mus musculus OX=10090 GN=Raf1 PE=2 SV=1	Raf1	0.0463076	1.3	0.38	14.2	10.9	17.54	28.18	High	High	High	High	High	High	High	High	High	High	High	High	High	High	High	High	1	2	Q9CU36	Q9CU36 1xPhospho [S281(100)]	1.89	100	1	12.3	9.4	15.4	7.9	9.8	8.8	13.5	6.8	8.5	13.4	12.4	6.9	4.4
FALSE	High	[K].FADSDADGD.[-]	O09126 [853-861]	1xTMTpro [N-Term]; 1xPhospho [S4(100)]	Semaphorin-4D OS=Mus musculus OX=10090 GN=Sema4d PE=1 SV=2	Sema4d	0.0463261	1.332	0.41	48.1	36.1	18.12	10.77	High	High	High	High	High	High	High	High	High	High	High	High	High	High	High	High	1	3	O09126	O09126 1xPhospho [S856(100)]	2.4	100	1	47.9	35.1	50.8	23.4	27.6	30.3	34.5	13	37.4	32	30.3	26.4	19.9
FALSE	High	[K].GSEENLDETR.[E]	A0A0J9YVI4 [159-168]; F8WGR0 [616-625]	1xTMTpro [N-Term]; 1xPhospho [S2(100)]	Alpha-adducin (Fragment) OS=Mus musculus OX=10090 GN=Add1 PE=1 SV=1 Alpha-adducin OS=Mus musculus OX=10090 GN=Add1 PE=1 SV=1	Add1	0.0464909	1.292	0.37	12.7	9.9	11.44	25.26	High	High	High	High	High	Not Found	Not Found	Not Found	High	High	High	High	High	High	High	High	1	1	A0A0J9YVI4; F8WGR0	A0A0J9YVI4 1xPhospho [S160(100)]; F8WGR0 1xPhospho [S617(100)]	1.53	81	2	12.6	9.5	15.4	7.8	9.4	0	0	0	8.2	9.8	8.2	7.2	8.3
FALSE	High	[K].ESLKEEDESDDDNM.[-]	Q9DCD8 [242-255]	1xDeamidated [N13]; 1xOxidation [M14]; 1xTMTpro [K4]; 1xTMTpro [N-Term]; 1xPhospho [S9(100)]	Proteasome subunit alpha type OS=Mus musculus OX=10090 GN=Psma3 PE=2 SV=1	Psma3	0.0469204	0.805	-0.31	14.1	17.5	16.69	16.86	High	High	High	High	High	High	High	High	High	High	High	High	High	High	High	High	1	4	Q9DCD8	Q9DCD8 1xPhospho [S250(100)]	2.99	100	1	8.6	10.9	13.7	10.2	8.4	9.2	9.4	6.4	15.1	13.9	16.9	7.9	11.1
FALSE	High	[K].HEDGTQSDSEDPLAK.[T]	Q80U49 [354-368]	1xTMTpro [K15]; 1xTMTpro [N-Term]; 1xPhospho [S7(100)]	Centrosomal protein of 170 kDa protein B OS=Mus musculus OX=10090 GN=Cep170b PE=1 SV=2	Cep170b	0.0469338	1.179	0.24	23.9	20.3	14.56	18.29	High	High	High	High	High	High	High	High	High	High	High	High	High	High	High	High	2	3	Q80U49	Q80U49 1xPhospho [S360(100)]	5.4	100	1	20.5	13.3	24	15.8	19.5	16.3	18.3	7	16.3	11.7	13.7	15.5	9.2
FALSE	High	[R].TPEELEDDSDFEQEDYDVRSR.[T]	E0CXB9 [645-665]	1xTMTpro [N-Term]; 2xPhospho [S9(100); S20(100)]	Alpha N-catenin OS=Mus musculus OX=10090 GN=Ctnna2 PE=1 SV=1	Ctnna2	0.0470461	1.296	0.37	128	98.7	29.41	14.22	High	High	High	High	High	High	High	High	High	High	High	High	High	High	High	High	1	3	E0CXB9	E0CXB9 2xPhospho [S653(100); S664(100)]	7.54	100	1	113.2	94.2	110.2	52.3	71.8	108.5	119.3	69.1	99.3	79.4	79.4	66.2	47.3
FALSE	High	[K].KDSFSQESSPSSPSDLAK.[L]	Q9QYX7 [1330-1347]	2xTMTpro [K1; K18]; 1xTMTpro [N-Term]; 3xPhospho [S3(100); S5(100); S8(96.8)]	Protein piccolo OS=Mus musculus OX=10090 GN=Pclo PE=1 SV=4	Pclo	0.0473117	0.75	-0.41	51.8	69.1	28.11	16.5	High	High	High	High	High	High	High	High	High	High	High	High	High	High	High	High	3	5	Q9QYX7	Q9QYX7 3xPhospho [S1332(100); S1334(100); S1337(96.8)]	3.63	100	1	51	40.5	49.5	42.6	50.5	16.1	24.2	17.4	46.4	57.2	56.9	51.3	46.5
FALSE	High	[K].GGQDDDDAETGLTEGEGEGEEEKEPENLGK.[L]	P46097 [116-145]	2xTMTpro [K23; K30]; 1xTMTpro [N-Term]; 1xPhospho [T13(100)]	Synaptotagmin-2 OS=Mus musculus OX=10090 GN=Syt2 PE=1 SV=1	Syt2	0.0476441	1.773	0.83	25	14.1	38.35	35.78	High	High	High	High	High	High	High	High	High	High	High	High	High	High	High	High	1	1	P46097	P46097 1xPhospho [T128(100)]	8.51	100	1	20.5	12.9	30.1	9.8	7	21.4	22.1	10	17.2	11.4	17.2	14.2	6.8
FALSE	High	[K].AEEGGESEGDASEKDAK.[E]	Q8BGC0 [435-451]	2xTMTpro [K14; K17]; 1xTMTpro [N-Term]; 1xPhospho [S7(100)]	HIV Tat-specific factor 1 homolog OS=Mus musculus OX=10090 GN=Htatsf1 PE=1 SV=1	Htatsf1	0.0480703	0.688	-0.54	10.8	15.7	48.7	16.44	High	High	High	High	High	High	High	High	High	High	High	High	High	High	High	High	1	1	Q8BGC0	Q8BGC0 1xPhospho [S441(100)]	5.67	100	1	8.4	11.6	13.3	13.5	9.2	3.6	3.9	2.1	9.2	12.9	11.2	12.1	11.9
FALSE	High	[K].EFGEDLVEQNSSYVQDSPSK.[K]	D3YYS7 [48-67]	1xDeamidated [Q]; 1xTMTpro [K20]; 1xTMTpro [N-Term]; 1xPhospho [S17(100)]	mRNA (guanine-N(7))-methyltransferase (Fragment) OS=Mus musculus OX=10090 GN=Rnmt PE=1 SV=1	Rnmt	0.0481485	1.323	0.4	16.9	12.7	63.54	26.07	High	High	High	High	High	High	High	High	High	High	High	High	High	High	High	High	2	2	D3YYS7	D3YYS7 1xPhospho [S64(100)]	4.81	100	1	8.5	8.1	13.5	11.5	12.5	14.2	22.3	19.3	12	8.2	10.4	9.9	8
FALSE	High	[R].NSADDEELTNDSLTLSQSK.[S]	Q9D4H9 [272-290]	1xDeamidated [N10]; 1xTMTpro [K19]; 1xTMTpro [N-Term]; 2xPhospho [T9(100); S12(100)]	PHD finger protein 14 OS=Mus musculus OX=10090 GN=Phf14 PE=1 SV=1	Phf14	0.0485073	1.345	0.43	19.7	14.7	19.91	18.52	High	High	High	High	High	High	High	High	High	High	High	High	High	High	High	High	1	1	Q9D4H9	Q9D4H9 2xPhospho [T280(100); S283(100)]	3.25	100	1	13.7	16.1	14	12.5	9.7	12.7	15.1	8.1	11.5	11.9	7.7	10.4	10.9
FALSE	High	[R].GDSHSPGHK.[R]	Q8BTI8 [2677-2685]	1xTMTpro [K9]; 1xTMTpro [N-Term]; 2xPhospho [S3(100); S5(100)]	Serine/arginine repetitive matrix protein 2 OS=Mus musculus OX=10090 GN=Srrm2 PE=1 SV=3	Srrm2	0.048542	0.754	-0.41	27.9	37	51.4	24.54	High	High	High	High	High	High	High	High	High	High	High	High	High	High	High	High	1	2	Q8BTI8	Q8BTI8 2xPhospho [S2679(100); S2681(100)]	3.04	100	1	25.6	19.8	31.6	27	33.9	7.7	10.7	2.8	25.7	25.5	29.4	37.7	23.9
FALSE	High	[K].KEESEESDDDMGFGLFD.[-]	P99027 [99-115]	1xOxidation [M11]; 1xTMTpro [K1]; 1xTMTpro [N-Term]; 2xPhospho [S4(100); S7(100)]	60S acidic ribosomal protein P2 OS=Mus musculus OX=10090 GN=Rplp2 PE=1 SV=3	Rplp2	0.0487419	0.877	-0.19	64.3	73.4	13.07	6.51	High	High	High	High	High	High	High	High	High	High	High	High	High	High	High	High	1	13	P99027	P99027 2xPhospho [S102(100); S105(100)]	5.82	100	1	58.2	43.6	66.5	53.3	55.4	35.1	38.6	23.5	53.1	56.6	63.8	57	46.2
FALSE	High	[R].SATTTGSPGTEK.[A]	A0A1W2P832 [733-744]	1xTMTpro [K12]; 1xTMTpro [N-Term]; 2xPhospho [S/T]	Ral GTPase-activating protein subunit alpha-1 OS=Mus musculus OX=10090 GN=Ralgapa1 PE=1 SV=1	Ralgapa1	0.0494178	1.093	0.13	26.8	24.5	15.29	13.47	High	High	High	High	High	High	High	High	High	High	High	High	High	High	High	High	1	1	A0A1W2P832		2.91	100	1	29.3	19.7	25.3	14.6	20.5	19.9	23	9.6	20.4	22.3	15.4	16.4	15.2
FALSE	High	[R].SNGDLTPK.[G]	P28667 [36-43]	1xDeamidated [N2]; 1xTMTpro [K8]; 1xTMTpro [N-Term]; 1xPhospho [T6(100)]	MARCKS-related protein OS=Mus musculus OX=10090 GN=Marcksl1 PE=1 SV=2	Marcksl1	0.0499173	0.714	-0.49	114.1	159.8	57.26	18.84	High	High	High	High	High	High	High	High	High	High	High	High	High	High	High	High	1	4	P28667	P28667 1xPhospho [T41(100)]	2.41	100	1	100.8	84	133.3	112.5	120.1	21	29.5	10.5	92.9	129.5	132.8	113.1	113.5
FALSE	High	[R].CLSPDDSTVK.[M]	A2ARP8 [1217-1226]	1xCarbamidomethyl [C1]; 1xTMTpro [K10]; 1xTMTpro [N-Term]; 1xPhospho [S3(100)]	Microtubule-associated protein 1A OS=Mus musculus OX=10090 GN=Map1a PE=1 SV=1	Map1a	0.0499275	1.372	0.46	25.8	18.8	42.66	22.2	High	High	High	High	High	High	High	High	High	High	High	High	High	High	High	High	1	1	A2ARP8	A2ARP8 1xPhospho [S1219(100)]	3.4	100	1	22.1	19.6	22.4	10.1	14.2	30.1	32.5	15	20.3	12.7	19.1	15.4	9.2
FALSE	High	[R].STGVSFWTQDSDENEQER.[Q]	Q3TS88 [328-345]	1xTMTpro [N-Term]; 1xPhospho [S11(100)]	PRKG1_interact domain-containing protein (Fragment) OS=Mus musculus OX=10090 GN=Ppp1r12a PE=2 SV=1	Ppp1r12a	0.0502235	0.725	-0.46	16.9	23.3	39.85	23.43	High	High	High	High	High	High	High	High	High	High	High	High	High	High	High	High	1	2	Q3TS88	Q3TS88 1xPhospho [S338(100)]	4.71	100	1	16.4	11.4	19.9	16.8	16.6	5	6.8	3.6	17.4	14	21.5	19.5	18.5
FALSE	High	[K].EKSPPDQSAVPNTPPSTPVKLEEDLPQEPTSR.[D]	A0A0J9YVI4 [172-203]	2xTMTpro [K2; K20]; 1xTMTpro [N-Term]; 3xPhospho [S3(100); T13(100); S/T]	Alpha-adducin (Fragment) OS=Mus musculus OX=10090 GN=Add1 PE=1 SV=1	Add1	0.0506289	0.655	-0.61	14.7	22.4	35.95	25.35	High	High	High	High	High	High	High	High	High	High	High	High	High	High	High	High	2	2	A0A0J9YVI4	A0A0J9YVI4 3xPhospho [S174(100); T184(100); S/T]	6.37	100	1	14	16.4	17.6	8.9	15.1	7.5	6.9	2.4	23.6	18	18.6	14.3	11.1
FALSE	High	[K].EAVSAASEDDIFRR.[A]	A0A087WS40 [1699-1712]	1xTMTpro [N-Term]; 2xPhospho [S4(100); S7(100)]	Voltage-dependent L-type calcium channel subunit alpha OS=Mus musculus OX=10090 GN=Cacna1c PE=1 SV=1	Cacna1c	0.0507881	1.147	0.2	12.4	10.8	20.73	24.75	High	High	High	High	High	High	High	High	High	High	High	High	High	High	High	High	1	1	A0A087WS40	A0A087WS40 2xPhospho [S1702(100); S1705(100)]	2.86	100	1	10.3	8.5	14.1	7.4	7.4	11.3	9.1	5.2	10.7	10.3	8.6	8.3	3.7
FALSE	High	[K].ESTESSNTTIEDEDVK.[A]	Q8CCM0 [329-344]	1xTMTpro [K16]; 1xTMTpro [N-Term]; 1xPhospho [T9(99.5)]	Calcium/calmodulin-dependent protein kinase type II subunit delta OS=Mus musculus OX=10090 GN=Camk2d PE=1 SV=1	Camk2d	0.0508144	0.736	-0.44	11.3	15.3	42.13	24.3	High	High	High	High	High	High	High	High	High	High	High	High	High	High	High	High	1	1	Q8CCM0	Q8CCM0 1xPhospho [T337(99.5)]	2.02	100	1	11.8	9.3	12.1	7	14.1	3.5	3.1	3.3	12.4	9.6	17.5	10.2	9.8
FALSE	High	[K].DTVIIVSEPSEDEESHDLPSVTR.[R]	Q04692 [118-140]	1xTMTpro [N-Term]; 2xPhospho [S7(100); S10(100)]	SWI/SNF-related matrix-associated actin-dependent regulator of chromatin subfamily A containing DEAD/H box 1 OS=Mus musculus OX=10090 GN=Smarcad1 PE=1 SV=2	Smarcad1	0.0511605	1.09	0.12	13.5	12.4	16.03	25.73	High	High	High	High	High	High	High	High	High	High	High	High	High	High	High	High	1	1	Q04692	Q04692 2xPhospho [S124(100); S127(100)]	4.97	100	1	11.9	10	11.9	8.9	11.9	7.1	11.2	6.9	11.7	11.2	7.3	6.3	4.2
FALSE	High	[R].NESSHGGEFGCTMEELR.[S]	D5L240 [16-32]; S4R1C4 [16-32]	1xCarbamidomethyl [C11]; 1xTMTpro [N-Term]; 1xPhospho [S3(99.7)]	Calcium-transporting ATPase OS=Mus musculus OX=10090 GN=Atp2b2 PE=2 SV=1 Calcium-transporting ATPase OS=Mus musculus OX=10090 GN=Atp2b2 PE=1 SV=1	Atp2b2	0.0512768	1.448	0.53	17.1	11.8	30.93	32.89	High	High	High	High	High	High	High	High	High	High	High	High	High	High	High	High	1	2	D5L240; S4R1C4	D5L240 1xPhospho [S18(99.7)]; S4R1C4 1xPhospho [S18(99.7)]	4.6	100	2	15.5	11.4	16.4	6.4	12.4	17.2	17	7.7	19.5	9.4	11.6	8.2	6.1
FALSE	High	[K].QHLENDPGSNEDADIPK.[G]	A0A498WGD8 [105-121]	1xDeamidated [N10]; 1xTMTpro [K17]; 1xTMTpro [N-Term]; 1xPhospho [S9(100)]	Thioredoxin-like protein 1 OS=Mus musculus OX=10090 GN=Txnl1 PE=1 SV=1	Txnl1	0.0513747	0.725	-0.46	9.5	13.1	41.45	15.67	High	High	High	High	High	High	High	High	High	High	High	High	High	High	High	High	1	2	A0A498WGD8	A0A498WGD8 1xPhospho [S113(100)]	4.48	100	1	9.1	6.5	10.4	10.3	12.7	3.1	5.5	2.4	10	11.2	13.9	10.9	9.7
FALSE	High	[R].SQSSDTEQPSPTSGGGK.[V]	Q8BGD9 [495-511]	1xTMTpro [K17]; 1xTMTpro [N-Term]; 1xPhospho [S/T]	Eukaryotic translation initiation factor 4B OS=Mus musculus OX=10090 GN=Eif4b PE=1 SV=1	Eif4b	0.051581	0.724	-0.47	65.3	90.2	26.98	23.09	High	High	High	High	High	High	High	High	High	High	High	High	High	High	High	High	2	8	Q8BGD9		5.52	100	1	58.4	50.3	63.7	75.7	64.1	35.8	40.2	21.9	50.9	62.5	85.9	73.7	69.6
FALSE	High	[R].RSSLVDEAPEDEEFEQK.[I]	Q9R0L6 [643-659]	1xTMTpro [K17]; 1xTMTpro [N-Term]; 2xPhospho [S2(100); S3(100)]	Pericentriolar material 1 protein OS=Mus musculus OX=10090 GN=Pcm1 PE=1 SV=2	Pcm1	0.0516923	0.739	-0.44	43.3	58.5	33.7	18.16	High	High	High	High	High	High	High	High	High	High	High	High	High	High	High	High	1	1	Q9R0L6	Q9R0L6 2xPhospho [S644(100); S645(100)]	6.56	100	1	43.2	29	48.1	41.6	43.7	17.2	20.3	9.3	51.8	36.7	46.8	40.7	37.5
FALSE	High	[K].SVDTSVQTDDEDQDEWDMPSR.[S]	Q9QYX7 [3396-3416]	1xTMTpro [N-Term]; 2xPhospho [S5(99.3); T8(100)]	Protein piccolo OS=Mus musculus OX=10090 GN=Pclo PE=1 SV=4	Pclo	0.0518341	1.267	0.34	12.7	10	20.67	22.5	High	High	High	High	High	High	High	High	High	High	High	High	High	High	High	High	1	1	Q9QYX7	Q9QYX7 2xPhospho [S3400(99.3); T3403(100)]	3.57	100	1	10.9	9.6	13.1	6.3	7.2	10.4	8	5.8	7.1	8.4	9.9	10.6	6.5
FALSE	High	[K].TSLTPSSQDDSNQEDDGQPSSPK.[W]	Q8BLK9 [473-495]	1xTMTpro [K23]; 1xTMTpro [N-Term]; 2xPhospho [S11(100); S21(100)]	Ribosomal protein S6 kinase delta-1 OS=Mus musculus OX=10090 GN=Rps6kc1 PE=1 SV=2	Rps6kc1	0.0519008	0.822	-0.28	9	11	22.07	20.16	High	High	High	High	High	High	High	High	High	High	High	High	High	High	High	High	1	1	Q8BLK9	Q8BLK9 2xPhospho [S483(100); S493(100)]	3.79	100	1	8	8	9.3	4.1	9.1	5.5	4.9	2.8	9.7	9.5	9	11.3	4.9
FALSE	High	[K].KAEGAGTEEEGTPKESEPQAAADATEVK.[E]	Q91XV3 [25-52]	3xTMTpro [K1; K14; K28]; 1xTMTpro [N-Term]; 2xPhospho [T12(97.1); S16(99.9)]	Brain acid soluble protein 1 OS=Mus musculus OX=10090 GN=Basp1 PE=1 SV=3	Basp1	0.0519564	0.857	-0.22	27.8	32.5	18.49	14.41	High	High	High	High	High	High	High	High	High	High	High	High	High	High	High	High	2	3	Q91XV3	Q91XV3 2xPhospho [T36(97.1); S40(99.9)]	5.86	100	1	25.1	18.3	25	18.8	25.8	16.7	21.8	6.6	26.9	25.6	26	18.6	23.9
FALSE	High	[R].SLSDPKPLSPTAEESAK.[E]	O88737 [2858-2874]	2xTMTpro [K6; K17]; 3xPhospho [S1(100); S3(100); S9(100)]	Protein bassoon OS=Mus musculus OX=10090 GN=Bsn PE=1 SV=4	Bsn	0.0521314	1.235	0.3	16.6	13.4	22.88	33.07	High	High	High	High	High	High	High	High	High	High	High	High	High	High	High	High	1	1	O88737	O88737 3xPhospho [S2858(100); S2860(100); S2866(100)]	5.21	100	1	13.3	19.1	11.7	11.6	13.3	10.5	11.2	6	12	10.1	9.3	4.9	5.2
FALSE	High	[R].SPSQESIGAR.[S]	Q8VHK1 [694-703]	1xTMTpro [N-Term]; 1xPhospho [S3(100)]	Caskin-2 OS=Mus musculus OX=10090 GN=Caskin2 PE=1 SV=3	Caskin2	0.0522185	0.755	-0.41	13.7	18.2	45.19	14.68	High	High	High	High	High	High	High	High	High	High	High	High	High	High	High	High	1	1	Q8VHK1	Q8VHK1 1xPhospho [S696(100)]	2.15	100	1	22.8	13.8	13.3	9.5	12.5	4.8	5.2	3.3	13.9	13.4	15.3	13.2	13.5
FALSE	High	[R].LSSETGGMGSS.[-]	A0A2R8W6U6 [255-265]	1xOxidation [M8]; 1xTMTpro [N-Term]; 1xPhospho [S/T]	Poly(rC)-binding protein 2 (Fragment) OS=Mus musculus OX=10090 GN=Pcbp2 PE=1 SV=1	Pcbp2	0.0523034	1.153	0.21	30.9	26.8	16.92	6.62	High	High	High	High	High	High	High	High	High	High	High	High	High	High	High	High	1	3	A0A2R8W6U6		2.94	100	1	26.4	20.1	28.6	21	17	21.5	24.2	14.8	24.1	19.7	19.3	19.6	17
FALSE	High	[K].AKSEDSDAELSD.[-]	A2A791 [1538-1549]	1xTMTpro [K2]; 1xTMTpro [N-Term]; 2xPhospho [S6(100); S11(100)]	Zinc finger MYM-type protein 4 OS=Mus musculus OX=10090 GN=Zmym4 PE=1 SV=1	Zmym4	0.0523535	1.454	0.54	23.4	16.1	29.96	21.41	High	High	High	High	High	High	High	High	High	High	High	High	High	High	High	High	1	1	A2A791	A2A791 2xPhospho [S1543(100); S1548(100)]	2.75	100	1	19.1	13.6	25.1	8.6	13	16.9	20.5	12.7	18.3	17.9	10.8	11.3	10.5
FALSE	High	[R].TNSSDSERSPDLGHSTQIPR.[K]	Q3TAB8 [524-543]	1xTMTpro [N-Term]; 2xPhospho [S3(100); S4(100)]	Uncharacterized protein OS=Mus musculus OX=10090 GN=Pacs1 PE=2 SV=1	Pacs1	0.052358	1.423	0.51	15.6	11	32.05	22.22	High	High	High	High	High	High	High	High	High	High	High	High	High	High	High	High	2	2	Q3TAB8	Q3TAB8 2xPhospho [S526(100); S527(100)]	3.29	100	1	18.1	16.5	14.3	5.4	8	10.4	9	7.2	10.9	8.2	12.2	8	6.9
FALSE	High	[K].SLSDSESDDSK.[S]	Q9DCC5 [93-103]	1xTMTpro [K11]; 1xTMTpro [N-Term]; 1xPhospho [S5(100)]	Cbx3 protein OS=Mus musculus OX=10090 GN=Cbx3 PE=1 SV=1	Cbx3	0.0530119	0.749	-0.42	74.3	99.1	43.75	19.8	High	High	High	High	High	High	High	High	High	High	High	High	High	High	High	High	2	3	Q9DCC5	Q9DCC5 1xPhospho [S97(100)]	2.78	100	1	63	57	78.8	84.2	68.8	24.8	26.7	14.6	64.9	72.8	90.4	86.3	71.9
FALSE	High	[K].SGMSPEQSK.[T]	Q8BTI8 [1094-1102]	1xOxidation [M3]; 1xTMTpro [K9]; 1xTMTpro [N-Term]; 1xPhospho [S4(100)]	Serine/arginine repetitive matrix protein 2 OS=Mus musculus OX=10090 GN=Srrm2 PE=1 SV=3	Srrm2	0.0530252	0.72	-0.47	13	18.1	34.26	23.09	High	High	High	High	High	High	High	High	High	High	High	High	High	High	High	High	1	1	Q8BTI8	Q8BTI8 1xPhospho [S1097(100)]	3.37	100	1	13.9	9	14	15.4	13.8	6.6	7.5	3	9.2	13.5	13.7	13.5	14
FALSE	High	[R].TREQESSGEEDNDLSPEER.[E]	Q9DCL8 [117-135]	1xTMTpro [N-Term]; 2xPhospho [S6(100); S7(100)]	Protein phosphatase inhibitor 2 OS=Mus musculus OX=10090 GN=Ppp1r2 PE=1 SV=3	Ppp1r2	0.0531499	0.635	-0.66	22.1	34.9	37.37	22.85	High	High	High	High	High	High	High	High	High	High	High	High	High	High	High	High	1	2	Q9DCL8	Q9DCL8 2xPhospho [S122(100); S123(100)]	5.94	100	1	21.7	22.9	19.7	26	23.4	10.3	9.8	5.9	14.5	31.2	28	26.7	22.3
FALSE	High	[K].SGERSGYSSPGSPGTPGSR.[S]	A0A0A0MQC7 [483-501]; Q547J4 [122-140]	1xTMTpro [N-Term]; 2xPhospho [S5(100); S/Y/T]	Microtubule-associated protein OS=Mus musculus OX=10090 GN=Mapt PE=1 SV=1 Microtubule-associated protein OS=Mus musculus OX=10090 GN=Mapt PE=2 SV=1	Mapt	0.0531588	0.807	-0.31	24.1	29.8	13.81	27.79	High	High	High	High	High	High	High	High	High	High	High	High	High	High	High	High	2	4	A0A0A0MQC7; Q547J4	A0A0A0MQC7 2xPhospho [S487(100); S/Y/T]; Q547J4 2xPhospho [S126(100); S/Y/T]	2.89	100	2	23.2	22.2	20.1	15.3	17.8	13.2	20.2	9.4	20.9	39.3	18.2	24.6	22.5
FALSE	High	[R].SETGSTISMSSLER.[R]	Q8BJ13 [531-544]	1xTMTpro [N-Term]; 2xPhospho [S8(100); S11(100)]	Adhesion G protein-coupled receptor B3 OS=Mus musculus OX=10090 GN=Adgrb3 PE=1 SV=1	Adgrb3	0.0533228	1.357	0.44	20.6	15.2	51.17	36.65	High	High	High	High	High	High	High	High	High	High	High	High	High	High	High	High	1	3	Q8BJ13	Q8BJ13 2xPhospho [S538(100); S541(100)]	5.12	100	1	18	12.9	13.8	8.7	15.6	25	27.8	17.8	17.9	10.6	6.9	7	9.5
FALSE	High	[K].VEEEQEADEEDVSEEEAEDREGASK.[A]	Q8VBT0 [233-257]	1xTMTpro [K25]; 1xTMTpro [N-Term]; 1xPhospho [S13(100)]	Thioredoxin-related transmembrane protein 1 OS=Mus musculus OX=10090 GN=Tmx1 PE=1 SV=1	Tmx1	0.0534014	1.103	0.14	26.2	23.7	15.46	10.73	High	High	High	High	High	High	High	High	High	High	High	High	High	High	High	High	1	2	Q8VBT0	Q8VBT0 1xPhospho [S245(100)]	7.72	100	1	22.8	19.1	25.4	17.5	16.8	20.7	23.1	12.3	20.2	18.7	19.5	16.1	13.2
FALSE	High	[K].ERRLCYIQPCSRNTSQAVK.[I]	D3Z5L9 [243-261]	2xCarbamidomethyl [C5; C10]; 2xDeamidated [Q8; N13]; 1xTMTpro [K19]; 1xPhospho [S15(99.2)]	Cellular communication network factor 6 OS=Mus musculus OX=10090 GN=Ccn6 PE=3 SV=2	Ccn6	0.0535425	1.23	0.3	29.6	24.1	28.46	13.87	High	High	High	High	High	High	High	High	High	High	High	High	High	High	High	High	1	1	D3Z5L9	D3Z5L9 1xPhospho [S257(99.2)]	2.47	100	1	25.3	18.6	29.9	19.6	12.1	25.4	28.2	15.4	16.4	20.2	17.1	18.8	14.2
FALSE	High	[R].GGSDGYGSGR.[G]	B7ZP22 [217-226]	1xTMTpro [N-Term]; 1xPhospho [S3(100)]	Heterogeneous nuclear ribonucleoproteins A2/B1 OS=Mus musculus OX=10090 GN=Hnrnpa2b1 PE=2 SV=1	Hnrnpa2b1	0.0535749	1.164	0.22	18.7	16.1	21.88	20.37	High	High	High	High	High	High	High	High	High	High	High	High	High	High	High	High	1	1	B7ZP22	B7ZP22 1xPhospho [S219(100)]	1.66	100	1	16.7	13.1	14.4	16.1	10.4	15.6	13.8	6.9	13.2	10.7	9	12.4	10.3
FALSE	High	[R].VLDEEGSER.[E]	Q8BGC0 [607-615]	1xTMTpro [N-Term]; 1xPhospho [S7(100)]	HIV Tat-specific factor 1 homolog OS=Mus musculus OX=10090 GN=Htatsf1 PE=1 SV=1	Htatsf1	0.0538028	0.735	-0.44	17.7	24.1	29.35	29.04	High	High	High	High	High	High	High	High	High	High	High	High	High	High	High	High	1	2	Q8BGC0	Q8BGC0 1xPhospho [S613(100)]	2.64	100	1	13.5	8.2	24.4	13.1	21.4	9.1	12.8	6.5	14.8	13.2	19.5	19.1	15.2
FALSE	High	[K].VNGDASPAAAEPGAK.[E]	A0A0A1HAM8 [41-55]	1xDeamidated [N2]; 1xTMTpro [K15]; 1xTMTpro [N-Term]; 1xPhospho [S6(100)]	80K protein OS=Mus musculus OX=10090 GN=Marcks PE=2 SV=1	Marcks	0.0539356	0.597	-0.74	32.3	54.1	44.63	29.71	High	High	High	High	High	High	High	High	High	High	High	High	High	High	High	High	1	4	A0A0A1HAM8	A0A0A1HAM8 1xPhospho [S46(100)]	5.97	100	1	32.9	20.3	52.6	32.1	47.4	13.5	11	10.5	45.4	41.9	42	43.5	36.1
FALSE	High	[K].KDDSHSAEDSEDEKDDHK.[N]	Q80XU3 [70-87]	3xTMTpro [K1; K14; K18]; 1xTMTpro [N-Term]; 3xPhospho [S4(100); S6(100); S10(100)]	Nuclear ubiquitous casein and cyclin-dependent kinase substrate 1 OS=Mus musculus OX=10090 GN=Nucks1 PE=1 SV=1	Nucks1	0.0541133	0.751	-0.41	12	15.9	48.03	25.38	High	High	High	High	High	High	High	High	High	High	High	High	High	High	High	High	1	3	Q80XU3	Q80XU3 3xPhospho [S73(100); S75(100); S79(100)]	3.38	100	1	9.8	9.6	15.3	12.8	9.6	2.7	3.3	2.6	9.8	12.2	17.8	15.2	11.4
FALSE	High	[R].APTPGGGHPDSPGLPAPAGQQQR.[V]	B2RUJ5 [307-329]	1xTMTpro [N-Term]; 2xPhospho [T3(100); S11(100)]	Amyloid-beta A4 precursor protein-binding family A member 1 OS=Mus musculus OX=10090 GN=Apba1 PE=1 SV=2	Apba1	0.0541265	0.754	-0.41	9.6	12.7	36.24	23.52	High	High	High	High	High	High	High	High	High	High	High	High	High	High	High	High	1	1	B2RUJ5	B2RUJ5 2xPhospho [T309(100); S317(100)]	4.08	100	1	11.6	8.6	14.9	5.4	8.6	3.9	4.3	2.3	7	10.5	9.1	8.5	11.5
FALSE	High	[R].GLYDGPVCEVSVTPK.[T]	O08553 [497-511]	1xCarbamidomethyl [C8]; 1xTMTpro [K15]; 1xTMTpro [N-Term]; 1xPhospho [T13(100)]	Dihydropyrimidinase-related protein 2 OS=Mus musculus OX=10090 GN=Dpysl2 PE=1 SV=2	Dpysl2	0.0542155	1.421	0.51	17.1	12.1	19.19	27.62	High	High	High	High	High	High	High	High	High	High	High	High	High	High	High	High	1	1	O08553	O08553 1xPhospho [T509(100)]	4.98	100	1	10.5	12.2	15.1	11.9	10	11.6	14.6	7.7	14.7	13.4	9.5	8.9	10.3
FALSE	High	[R].RVESEESGDEEGKK.[H]	Q3UM45 [21-34]	2xTMTpro [K13; K14]; 1xTMTpro [N-Term]; 2xPhospho [S4(100); S7(100)]	Protein phosphatase 1 regulatory subunit 7 OS=Mus musculus OX=10090 GN=Ppp1r7 PE=1 SV=2	Ppp1r7	0.0543003	0.755	-0.41	120.2	159.3	38.52	10.13	High	High	High	High	High	High	High	High	High	High	High	High	High	High	High	High	1	2	Q3UM45	Q3UM45 2xPhospho [S24(100); S27(100)]	4.26	100	1	106.9	88	127.5	135.2	102.2	55	71.9	16	109.7	124.7	118.5	117.7	110.8
FALSE	High	[R].TDSREDEISPPPPNPVVK.[G]	Q8C3Z4 [75-92]	1xTMTpro [K18]; 2xPhospho [S9(100); T/S]	Uncharacterized protein OS=Mus musculus OX=10090 GN=Prkar1a PE=2 SV=1	Prkar1a	0.0544353	1.385	0.47	12.7	9.1	31.07	32.2	High	High	High	High	High	High	High	High	High	High	High	High	High	High	High	High	1	2	Q8C3Z4	Q8C3Z4 2xPhospho [S83(100); T/S]	5.69	100	1	7	8.3	14.1	7.1	8.6	11.1	14	6.9	5.7	6	9.9	5.2	5.4
FALSE	High	[K].TGNESGSNLSDSGSVK.[R]	Q9Z0H8 [199-214]	1xDeamidated [N3]; 1xTMTpro [K16]; 1xTMTpro [N-Term]; 2xPhospho [S5(99.2); S10(99.2)]	CAP-Gly domain-containing linker protein 2 OS=Mus musculus OX=10090 GN=Clip2 PE=1 SV=2	Clip2	0.0546055	1.302	0.38	18.2	14	17.14	21.58	High	High	High	High	High	High	High	High	High	High	High	High	High	High	High	High	1	1	Q9Z0H8	Q9Z0H8 2xPhospho [S203(99.2); S208(99.2)]	2.81	100	1	16.5	12.1	18.3	8.8	11.3	14.2	13.1	6.8	11.1	8.7	14.6	10.1	8.9
FALSE	High	[K].ESDDKPEIEDVGSDEEEEEKK.[D]	Q3TKB9 [251-271]	3xTMTpro [K5; K20; K21]; 1xTMTpro [N-Term]; 1xPhospho [S13(100)]	HATPase_c domain-containing protein (Fragment) OS=Mus musculus OX=10090 GN=Hsp90aa1 PE=2 SV=1	Hsp90aa1	0.0547566	0.54	-0.89	17.2	31.8	56.88	36.32	High	High	High	High	High	High	High	High	High	High	High	High	High	High	High	High	1	1	Q3TKB9	Q3TKB9 1xPhospho [S263(100)]	3.48	100	1	21.7	11.8	24.1	12.5	25.3	2.9	5.3	3.6	32.7	16.8	27	19.6	19.8
FALSE	High	[K].EKEPAEGNESSEAPSPVNAMNSFV.[-]	Q6P9Y5 [196-219]	1xTMTpro [K2]; 1xTMTpro [N-Term]; 3xPhospho [S10(100); S11(100); S15(100)]	Nrcam protein (Fragment) OS=Mus musculus OX=10090 GN=Nrcam PE=2 SV=1	Nrcam	0.0547789	1.293	0.37	11.8	9.2	40.02	24.68	High	High	High	High	High	High	High	High	High	High	High	High	High	High	High	High	1	1	Q6P9Y5	Q6P9Y5 3xPhospho [S205(100); S206(100); S210(100)]	5.2	100	1	10.2	8.6	12	4.2	7.8	13.1	13.7	8.1	8.8	8.5	6.3	5.1	4.3
FALSE	High	[K].DQPAALPLAAEETANLPPSPPPSPASEQTATVEEDLLTASK.[M]	P20357 [118-158]	1xTMTpro [K41]; 1xTMTpro [N-Term]; 2xPhospho [S/T]	Microtubule-associated protein 2 OS=Mus musculus OX=10090 GN=Map2 PE=1 SV=2	Map2	0.054849	0.799	-0.32	16.1	20.1	21.84	20.29	High	High	High	High	High	High	High	High	High	High	High	High	High	High	High	High	1	2	P20357		3.63	100	1	13.1	11.7	14.5	12.2	12.7	4.6	11.9	6.2	12.1	18.2	15.2	10.9	14.3
FALSE	High	[R].RQLSFSEDSDLSSDDILER.[S]	Q8CJ19 [1780-1798]	1xTMTpro [N-Term]; 3xPhospho [S4(100); S6(100); S9(100)]	[F-actin]-monooxygenase MICAL3 OS=Mus musculus OX=10090 GN=Mical3 PE=1 SV=2	Mical3	0.0548993	1.45	0.54	16.7	11.5	33.96	20.69	High	High	High	High	High	High	High	High	High	High	High	High	High	High	High	High	1	2	Q8CJ19	Q8CJ19 3xPhospho [S1783(100); S1785(100); S1788(100)]	6.45	100	1	12.1	14.2	13	6.1	11.1	14.9	17.6	9.1	13.3	8.4	8.9	9.1	6.4
FALSE	High	[R].GQLHGSSDESEVENEAK.[D]	Q3TJX6 [109-125]	1xTMTpro [K17]; 1xTMTpro [N-Term]; 2xPhospho [S6(100); S7(100)]	Uncharacterized protein OS=Mus musculus OX=10090 GN=Utp18 PE=2 SV=1	Utp18	0.0549616	0.565	-0.82	12.1	21.4	59.58	30.74	High	High	High	High	High	High	High	High	High	High	High	High	High	High	High	High	1	1	Q3TJX6	Q3TJX6 2xPhospho [S114(100); S115(100)]	6.52	100	1	13.6	9.6	11.3	17.1	17.6	1.6	7.3	2.1	8.4	15.2	25.4	16.6	17.3
FALSE	High	[K].GSDDAPDADTAIINAEGGQSGGDDK.[K]	Q99N28 [367-391]	1xTMTpro [K25]; 1xTMTpro [N-Term]; 1xPhospho [S20(100)]	Cell adhesion molecule 3 OS=Mus musculus OX=10090 GN=Cadm3 PE=1 SV=1	Cadm3	0.0550734	0.656	-0.61	25.3	38.6	40.85	19.83	High	High	High	High	High	High	High	High	High	High	High	High	High	High	High	High	2	2	Q99N28	Q99N28 1xPhospho [S386(100)]	8.99	100	1	33.4	29.5	32	13.4	22.7	10.1	15	3.8	32	32.3	31.3	28.6	24.2
FALSE	High	[R].HASEPQPGPR.[A]	B1AS06 [710-719]	1xTMTpro [N-Term]; 1xPhospho [S3(100)]	Disks large-associated protein 3 OS=Mus musculus OX=10090 GN=Dlgap3 PE=1 SV=1	Dlgap3	0.0558826	1.557	0.64	18.6	11.9	51.85	37.81	High	High	High	High	High	High	High	High	High	High	High	High	High	High	High	High	1	2	B1AS06	B1AS06 1xPhospho [S712(100)]	4.63	100	1	15.9	12.9	18.9	6.3	9.7	22.9	18.4	16.4	19.9	14.3	9.2	9.1	7.2
FALSE	High	[R].ELETPSEEK.[S]	Q3TSQ8 [236-244]	1xTMTpro [K9]; 1xTMTpro [N-Term]; 1xPhospho [S6(100)]	Uncharacterized protein (Fragment) OS=Mus musculus OX=10090 GN=Bcan PE=2 SV=1	Bcan	0.0560343	0.842	-0.25	17.1	20.3	46.63	24.56	High	High	High	High	High	High	High	Not Found	High	High	High	High	High	High	High	High	1	1	Q3TSQ8	Q3TSQ8 1xPhospho [S241(100)]	2.82	94	1	16.2	9.8	18.1	11.4	13.1	3.2	2.8	0	16.5	20.2	17.2	18	18.4
FALSE	High	[-].MDSDSGEQSEGEPGTAAGPHVFSSK.[N]	Q3TBL6 [1-25]	1xAcetyl [N-Term]; 1xTMTpro [K25]; 2xPhospho [S3(100); S5(100)]	Tumor necrosis factor alpha-induced protein 8-like protein 3 OS=Mus musculus OX=10090 GN=Tnfaip8l3 PE=1 SV=1	Tnfaip8l3	0.0561918	0.852	-0.23	10.6	12.4	34.41	20.52	High	High	High	High	High	High	High	High	High	High	High	High	High	High	High	High	1	1	Q3TBL6	Q3TBL6 1xAcetyl [N-Term]; 2xPhospho [S3(100); S5(100)]	4.41	100	1	5.4	8	6.5	8.5	8	6.5	4.2	5.8	10.3	9.6	10.3	7	10.1
FALSE	High	[K].ESSESTNTTIEDEDTK.[V]	P11798 [329-344]	1xDeamidated [N7]; 1xTMTpro [K16]; 1xTMTpro [N-Term]; 1xPhospho [S5(99.2)]	Calcium/calmodulin-dependent protein kinase type II subunit alpha OS=Mus musculus OX=10090 GN=Camk2a PE=1 SV=2	Camk2a	0.0562699	0.865	-0.21	31.6	36.6	29.99	20.14	High	High	High	High	High	High	High	High	High	High	High	High	High	High	High	High	2	5	P11798	P11798 1xPhospho [S333(99.2)]	3.37	100	1	36.3	22.7	37.5	21.8	32.2	13.6	14.7	7.3	36.3	27.8	31.1	39.4	20
FALSE	High	[R].LQDDADTDNTGESALPTMTAR.[Q]	Q9Z0V2 [148-168]	1xTMTpro [N-Term]; 1xPhospho [T7(100)]	Potassium voltage-gated channel subfamily D member 2 OS=Mus musculus OX=10090 GN=Kcnd2 PE=1 SV=1	Kcnd2	0.0563225	0.749	-0.42	8.9	11.8	34.69	16.24	High	High	High	High	High	High	High	High	High	High	High	High	High	High	High	High	1	1	Q9Z0V2	Q9Z0V2 1xPhospho [T154(100)]	1.32	100	1	10.4	5.3	9.2	4	10.2	5.2	4	5.3	9.6	8.1	10.2	11.6	6.2
FALSE	High	[K].LKDLGHPVEEEDESGDQEDDDDEIDDGDKDQDI.[-]	Q9Z1Z0 [927-959]	2xTMTpro [K2; K29]; 1xTMTpro [N-Term]; 1xPhospho [S14(100)]	General vesicular transport factor p115 OS=Mus musculus OX=10090 GN=Uso1 PE=1 SV=2	Uso1	0.0569159	1.433	0.52	41.9	29.3	43.89	10.42	High	High	High	High	High	High	High	High	High	High	High	High	High	High	High	High	1	3	Q9Z1Z0	Q9Z1Z0 1xPhospho [S940(100)]	8.73	100	1	32.3	35.4	34.2	14.9	19.8	40.3	45	29.9	29.9	20.3	25.3	21.8	16.7
FALSE	High	[R].RFSSGGEEEDFDR.[S]	Q69ZX8 [500-512]	1xTMTpro [N-Term]; 1xPhospho [S3(100)]	Actin-binding LIM protein 3 OS=Mus musculus OX=10090 GN=Ablim3 PE=1 SV=2	Ablim3	0.056992	0.776	-0.37	23.3	30	26.55	12.27	High	High	High	High	High	High	High	High	High	High	High	High	High	High	High	High	1	2	Q69ZX8	Q69ZX8 1xPhospho [S502(100)]	3.06	100	1	18.9	13.6	23.8	23.6	27	13.9	13.5	10.1	21.2	24.6	23.4	22.8	22.6
FALSE	High	[K].AAQSPQQHSSGDPTEEESPV.[-]	Q3TIU1 [9-28]	1xTMTpro [N-Term]; 1xPhospho [S18(100)]	Uncharacterized protein (Fragment) OS=Mus musculus OX=10090 GN=Slc16a1 PE=2 SV=1	Slc16a1	0.0570365	1.568	0.65	39.7	25.3	31.77	15.29	High	High	High	High	High	High	High	High	High	High	High	High	High	High	High	High	3	3	Q3TIU1	Q3TIU1 1xPhospho [S26(100)]	5.57	100	1	33.5	33.4	34.3	9.2	18.3	25	29.5	17.8	21.9	17	15.3	18.4	16
FALSE	High	[K].DKGSPHSEGSDRYR.[Q]	P35436 [1195-1208]	1xTMTpro [K2]; 1xTMTpro [N-Term]; 3xPhospho [S4(100); S7(100); S10(100)]	Glutamate receptor ionotropic, NMDA 2A OS=Mus musculus OX=10090 GN=Grin2a PE=1 SV=2	Grin2a	0.0572797	1.301	0.38	39	30	23.03	24.66	High	High	High	High	High	High	High	High	High	High	High	High	High	High	High	High	1	2	P35436	P35436 3xPhospho [S1198(100); S1201(100); S1204(100)]	2.72	100	1	41.9	32.3	36.7	13.7	26.2	25	33.9	14	34.6	18	24.4	22.5	21.7
FALSE	High	[K].TSSQPGPGDSESGSYEANSPGN.[-]	A0A2I3BQ48 [1159-1180]	1xTMTpro [N-Term]; 1xPhospho [S19(100)]	Diacylglycerol kinase OS=Mus musculus OX=10090 GN=Dgkh PE=1 SV=1	Dgkh	0.0576749	1.125	0.17	25.3	22.5	12.65	15.72	High	High	High	High	High	High	High	High	High	High	High	High	High	High	High	High	1	3	A0A2I3BQ48	A0A2I3BQ48 1xPhospho [S1177(100)]	5.49	100	1	18.3	19.6	25.7	16.7	21.4	14.8	13.4	10.3	21.8	17.7	14.5	13.8	14.3
FALSE	High	[R].LRSSASESR.[M]	A4GZ26 [370-378]	1xTMTpro [N-Term]; 2xPhospho [S6(99.7); S]	ARF6 guanine nucleotide exchange factor IQArfGEF OS=Mus musculus OX=10090 GN=Iqsec2 PE=1 SV=1	Iqsec2	0.0576764	2.47	1.3	17.8	7.2	48.31	83.36	High	High	High	High	High	High	High	High	High	High	High	High	High	High	High	High	2	2	A4GZ26	A4GZ26 2xPhospho [S375(99.7); S]	2	94	1	11.2	10.8	17.8	2.6	0	15.8	12.7	11.2	22.1	9.1	4.1	3.3	4.7
FALSE	High	[R].ESYSDSMHSYEEFSEPR.[A]	Q4KUS2 [236-252]	1xOxidation [M7]; 1xTMTpro [N-Term]; 2xPhospho [S6(100); S9(100)]	Protein unc-13 homolog A OS=Mus musculus OX=10090 GN=Unc13a PE=1 SV=3	Unc13a	0.0576788	1.282	0.36	116.7	91	23.4	13.12	High	High	High	High	High	High	High	High	High	High	High	High	High	High	High	High	3	7	Q4KUS2	Q4KUS2 2xPhospho [S241(100); S244(100)]	4.73	100	1	101.8	87.1	114.5	54.1	59.8	83.4	94.2	60.6	94.2	75.5	64.9	63.1	57.5
FALSE	High	[K].EFQDYIEPEEGCQGSPQRR.[G]	A0A1D5RMC1 [108-126]	1xCarbamidomethyl [C12]; 1xDeamidated [Q13]; 1xTMTpro [N-Term]; 1xPhospho [S15(100)]	Dynein light intermediate chain (Fragment) OS=Mus musculus OX=10090 GN=Dync1li2 PE=1 SV=1	Dync1li2	0.0584943	1.363	0.45	12.7	9.3	20.11	26.88	High	High	High	High	High	High	High	High	High	High	High	High	High	High	High	High	1	1	A0A1D5RMC1	A0A1D5RMC1 1xPhospho [S122(100)]	2.33	100	1	10.7	7.8	13.7	8.7	6.9	9.4	11.7	4	7.3	7	6.4	4.8	9.2
FALSE	High	[K].TSPSSSPASLSR.[C]	P49586 [342-353]	1xTMTpro [N-Term]; 2xPhospho [S2(99.3); S6(98.7)]	Choline-phosphate cytidylyltransferase A OS=Mus musculus OX=10090 GN=Pcyt1a PE=1 SV=1	Pcyt1a	0.0586993	0.65	-0.62	19.6	30.1	41.83	22.23	High	High	High	High	High	High	High	High	High	High	High	High	High	High	High	High	1	1	P49586	P49586 2xPhospho [S343(99.3); S347(98.7)]	1.81	100	1	20.5	10.4	22.6	25.7	19.9	10.3	9.1	4.9	12.7	25.2	23.4	22.8	21.7
FALSE	High	[K].QADVADQQTTELPAENGETENQSPASEEEKEAK.[S]	Q8CEW1 [62-94]	2xTMTpro [K30; K33]; 1xTMTpro [N-Term]; 2xPhospho [S23(98.9); S26(100)]	Uncharacterized protein OS=Mus musculus OX=10090 GN=Hmgn1 PE=2 SV=1	Hmgn1	0.0587004	0.803	-0.32	27.8	34.6	36.23	20.26	High	High	High	High	High	High	High	High	High	High	High	High	High	High	High	High	1	1	Q8CEW1	Q8CEW1 2xPhospho [S84(98.9); S87(100)]	8.63	100	1	22.3	22.5	32.5	26	23.2	10.1	14.9	3.9	25.5	28	30.3	18	30.4
FALSE	High	[R].NDSIVTPSPPQAR.[V]	Q6PCP5 [144-156]	1xTMTpro [N-Term]; 2xPhospho [T6(100); S8(100)]	Mitochondrial fission factor OS=Mus musculus OX=10090 GN=Mff PE=1 SV=1	Mff	0.0587592	0.845	-0.24	30.5	36.1	20.77	13.62	High	High	High	High	High	High	High	High	High	High	High	High	High	High	High	High	2	7	Q6PCP5	Q6PCP5 2xPhospho [T149(100); S151(100)]	5.84	100	1	27.1	20.1	20.9	24.4	32	18.7	19.5	11.5	23.6	25.7	29.7	26.8	25.6
FALSE	High	[R].TEEVLSPDGSPSKSPSK.[K]	Q05C56 [668-684]	2xTMTpro [K13; K17]; 1xTMTpro [N-Term]; 3xPhospho [S6(100); S10(100); S14(99.1)]	Add3 protein (Fragment) OS=Mus musculus OX=10090 GN=Add3 PE=2 SV=1	Add3	0.0591005	0.765	-0.39	11.4	14.9	44.17	25.03	High	High	High	High	High	High	High	High	High	High	High	High	High	High	High	High	1	1	Q05C56	Q05C56 3xPhospho [S673(100); S677(100); S681(99.1)]	5.46	100	1	15.2	7.9	13.4	8.2	15.6	3.3	5.9	2.6	18.4	16.2	17.3	8.3	8.9
FALSE	High	[R].SRTASGSSVTSLEGTR.[S]	Q3TSR4 [326-341]	1xTMTpro [N-Term]; 3xPhospho [S5(100); S/T]	N-myc downstream-regulated gene 1 protein OS=Mus musculus OX=10090 GN=Ndrg1 PE=2 SV=1	Ndrg1	0.0593281	0.697	-0.52	8.9	12.7	35.04	22.16	High	High	High	High	High	High	High	High	High	High	High	High	High	High	High	High	1	1	Q3TSR4	Q3TSR4 3xPhospho [S330(100); S/T]	1.6	100	1	7.7	5.4	10.8	7.1	6.3	3.2	6.3	6.3	7.4	11.5	8.3	9.9	7.8
FALSE	High	[R].ASAAEGSEASPPSLR.[S]	Q8BNW9 [61-75]	1xTMTpro [N-Term]; 2xPhospho [S10(100); S13(100)]	Kelch repeat and BTB domain-containing protein 11 OS=Mus musculus OX=10090 GN=Kbtbd11 PE=1 SV=3	Kbtbd11	0.0593716	0.851	-0.23	38.2	44.8	18.83	9.84	High	High	High	High	High	High	High	High	High	High	High	High	High	High	High	High	3	8	Q8BNW9	Q8BNW9 2xPhospho [S70(100); S73(100)]	7.47	100	1	33.4	28.4	37.3	35	32.9	23.3	23.5	10.4	36.8	29.8	37.6	34.3	32.2
FALSE	High	[R].GGPAEAPSPRGSPRPESR.[A]	Q8C3N3 [5-22]	1xTMTpro [N-Term]; 2xPhospho [S8(100); S12(100)]	Uncharacterized protein OS=Mus musculus OX=10090 GN=Tmem245 PE=2 SV=1	Tmem245	0.059408	1.63	0.71	15.7	9.6	44.27	25.94	High	High	High	High	High	High	High	High	High	High	High	High	High	High	High	High	1	2	Q8C3N3	Q8C3N3 2xPhospho [S12(100); S16(100)]	5.1	100	1	11.6	13.8	10.5	4.4	8.8	14.4	19.8	7.1	11.5	6.9	8.1	7.8	4.2
FALSE	High	[R].VLDEEGSEREFEEDSDEKEEEGDDDEEEVVYER.[V]	Q8BGC0 [607-639]	1xTMTpro [K18]; 1xTMTpro [N-Term]; 2xPhospho [S7(100); S15(100)]	HIV Tat-specific factor 1 homolog OS=Mus musculus OX=10090 GN=Htatsf1 PE=1 SV=1	Htatsf1	0.0594679	0.799	-0.32	9.6	12	33.83	19.92	High	High	High	High	High	High	High	High	High	High	High	High	High	High	High	High	1	6	Q8BGC0	Q8BGC0 2xPhospho [S613(100); S621(100)]	5.94	94	1	0	5.3	10	10.5	7.5	3.5	5.6	3.6	10	8.4	7.6	8.9	7.5
FALSE	High	[R].ADAHSMELEEK.[T]	Q8BP91 [216-226]	1xTMTpro [K11]; 1xTMTpro [N-Term]; 1xPhospho [S5(100)]	Uncharacterized protein OS=Mus musculus OX=10090 GN=Chgb PE=2 SV=1	Chgb	0.0595169	0.718	-0.48	19.2	26.7	43.22	22.62	High	High	High	High	High	High	High	High	High	High	High	High	High	High	High	High	1	1	Q8BP91	Q8BP91 1xPhospho [S220(100)]	3.86	100	1	17.5	14	19.5	17.8	18.5	4.3	5.6	4.4	15.8	22	21.2	14.7	17.3
FALSE	High	[K].EGEEPTVYSDDEEPKDETARK.[N]	Q3TFP8 [153-173]	2xTMTpro [K15; K21]; 1xTMTpro [N-Term]; 1xPhospho [Y/S/T]	Cytochrome b5 heme-binding domain-containing protein OS=Mus musculus OX=10090 GN=Pgrmc1 PE=2 SV=1	Pgrmc1	0.0600345	0.877	-0.19	12.7	14.5	27.51	19.94	High	High	High	High	High	High	High	High	High	High	High	High	High	High	High	High	1	1	Q3TFP8		2.97	100	1	14.5	11.1	13.6	8.8	9.3	4.5	5.4	4	15.1	11.8	11.6	8.1	11.1
FALSE	High	[R].DLKGPSSQEDESGGLEDSPDRGACSTPEMPQFESVK.[A]	A2AUK5 [660-695]; E9PV14 [1337-1372]	1xCarbamidomethyl [C24]; 2xTMTpro [K3; K36]; 1xTMTpro [N-Term]; 2xPhospho [S18(100); S/T]	Band 4.1-like protein 1 OS=Mus musculus OX=10090 GN=Epb41l1 PE=1 SV=1 Band 4.1-like protein 1 OS=Mus musculus OX=10090 GN=Epb41l1 PE=1 SV=2	Epb41l1	0.0603152	1.818	0.86	11.5	6.3	58.59	49.58	High	High	High	High	High	High	High	High	High	High	High	High	High	High	High	High	1	1	A2AUK5; E9PV14	A2AUK5 2xPhospho [S677(100); S/T]; E9PV14 2xPhospho [S1354(100); S/T]	4.78	100	2	8.2	10.4	9.5	5.3	2.4	14.8	17.5	8.9	9.8	6.4	5.2	4.3	1.6
FALSE	High	[R].YQDEDGPHDHSLPR.[L]	Q91XM9 [18-31]	1xTMTpro [N-Term]; 1xPhospho [S11(100)]	Disks large homolog 2 OS=Mus musculus OX=10090 GN=Dlg2 PE=1 SV=2	Dlg2	0.060445	1.199	0.26	24.2	20.2	18.8	23.35	High	High	High	High	High	High	High	High	High	High	High	High	High	High	High	High	1	3	Q91XM9	Q91XM9 1xPhospho [S28(100)]	4.25	100	1	28.9	24.6	23.6	12.8	17.7	15.2	18.1	8.9	19.6	14.9	24.4	11.8	11
FALSE	High	[R].RASYDSVEDSSESENSPVAR.[R]	Q9QYX7 [1442-1461]	1xTMTpro [N-Term]; 2xPhospho [S3(100); S6(100)]	Protein piccolo OS=Mus musculus OX=10090 GN=Pclo PE=1 SV=4	Pclo	0.0608501	1.227	0.3	23.9	19.5	22.64	19.27	High	High	High	High	High	High	High	High	High	High	High	High	High	High	High	High	6	6	Q9QYX7	Q9QYX7 2xPhospho [S1444(100); S1447(100)]	4.6	100	1	20.9	23.3	19.5	15.2	10.4	16.2	16.7	10.7	18	12.3	11.1	11.1	11.8
FALSE	High	[R].SKEQLNSYT.[-]	Q3US81 [280-288]	1xDeamidated [N6]; 1xTMTpro [K2]; 1xPhospho [S1(100)]	Uncharacterized protein OS=Mus musculus OX=10090 GN=Gpm6b PE=2 SV=1	Gpm6b	0.061253	1.671	0.74	37.6	22.5	50.86	28.26	High	High	High	High	High	High	High	High	High	High	High	High	High	High	High	High	1	3	Q3US81	Q3US81 1xPhospho [S280(100)]	2.86	100	1	26.7	17.3	57.6	15.1	11.3	31.8	32.3	27.8	26.7	13.6	22.8	17.6	12.6
FALSE	High	[R].SASSDTSEELNSQDSPK.[R]	P70441 [283-299]	1xTMTpro [K17]; 1xTMTpro [N-Term]; 2xPhospho [S3(100); S4(100)]	Na(+)/H(+) exchange regulatory cofactor NHE-RF1 OS=Mus musculus OX=10090 GN=Slc9a3r1 PE=1 SV=3	Slc9a3r1	0.0612964	0.802	-0.32	91.4	113.9	22.89	7.5	High	High	High	High	High	High	High	High	High	High	High	High	High	High	High	High	5	9	P70441	P70441 2xPhospho [S285(100); S286(100)]	8.03	100	1	72.7	76	89.9	92.3	90.1	43.9	65	29.8	79.2	94.1	94	81.2	74.1
FALSE	High	[K].SIDDEVVEQRSGSSTPQR.[S]	Q8BRK8 [471-488]	1xTMTpro [N-Term]; 2xPhospho [S14(98.8); T15(100)]	5'-AMP-activated protein kinase catalytic subunit alpha-2 OS=Mus musculus OX=10090 GN=Prkaa2 PE=1 SV=3	Prkaa2	0.0615422	1.863	0.9	22	11.8	93.19	63.38	High	High	High	High	High	High	High	High	High	High	High	High	High	High	High	High	1	1	Q8BRK8	Q8BRK8 2xPhospho [S484(98.8); T485(100)]	3.18	100	1	17.4	18.1	10.5	8.6	6.8	64.1	60.9	37.2	10.7	14.6	7.7	3.4	7.1
FALSE	High	[R].YSTGSQSR.[I]	D3Z593 [1157-1164]	1xTMTpro [N-Term]; 1xPhospho [S2(99.7)]	Adhesion G protein-coupled receptor L3 OS=Mus musculus OX=10090 GN=Adgrl3 PE=1 SV=1	Adgrl3	0.0620272	1.46	0.55	228.5	156.6	36.96	15.88	High	High	High	High	High	High	High	High	High	High	High	High	High	High	High	High	1	2	D3Z593	D3Z593 1xPhospho [S1158(99.7)]	1.91	100	1	174.3	155.6	250.4	77.4	86.8	203.4	213	116.7	96.2	120	146.1	137.4	84.4
FALSE	High	[K].VSDVTSSGVQSFDEEEGDANN.[-]	A4FUR1 [307-327]	1xTMTpro [N-Term]; 1xPhospho [S11(100)]	Fam131b protein (Fragment) OS=Mus musculus OX=10090 GN=Fam131b PE=2 SV=1	Fam131b	0.0628879	0.841	-0.25	27.2	32.3	16.1	11.59	High	High	High	High	High	High	High	High	High	High	High	High	High	High	High	High	1	4	A4FUR1	A4FUR1 1xPhospho [S317(100)]	5.75	100	1	26.7	19.9	31	25.6	18.8	16.9	17	10	27.1	25.1	25.7	21.8	22.9
FALSE	High	[K].ATETAEEEDDQPLSLSWPTNTR.[K]	Q14BI1 [497-518]	1xTMTpro [N-Term]; 1xPhospho [S14(100)]	Slc24a2 protein OS=Mus musculus OX=10090 GN=Slc24a2 PE=1 SV=1	Slc24a2	0.0629531	1.357	0.44	17.2	12.7	29.86	19.34	High	High	High	High	High	High	High	High	High	High	High	High	High	High	High	High	1	1	Q14BI1	Q14BI1 1xPhospho [S510(100)]	2.17	100	1	16.1	8.2	16	8.4	9.1	12.4	16.1	9.3	15.1	10.5	9.2	9.6	7.6
FALSE	High	[R].TSSPSSAGSVSLGHYTPTSR.[S]	D3Z0Y4 [131-150]	1xTMTpro [N-Term]; 2xPhospho [S2(99); S3(99)]	Actin-binding LIM protein 2 OS=Mus musculus OX=10090 GN=Ablim2 PE=1 SV=1	Ablim2	0.0630583	1.362	0.45	12.4	9.1	16.61	33.16	High	High	High	High	High	High	High	High	High	High	High	High	High	High	High	High	1	1	D3Z0Y4	D3Z0Y4 2xPhospho [S132(99); S133(99)]	3.06	100	1	9.8	7.8	9.7	9.5	10.6	7	10.9	5	4.9	6.7	9	5.8	4.5
FALSE	High	[K].ADSFSEGDDLSQGHLAEPCFLR.[A]	F8WIG2 [500-521]	1xCarbamidomethyl [C19]; 1xTMTpro [N-Term]; 3xPhospho [S3(100); S5(100); S11(100)]	Brain-enriched guanylate kinase-associated protein OS=Mus musculus OX=10090 GN=Begain PE=1 SV=2	Begain	0.0632838	1.517	0.6	15.7	10.3	22.26	24.56	High	High	High	High	High	High	High	High	High	High	High	High	High	High	High	High	1	1	F8WIG2	F8WIG2 3xPhospho [S502(100); S504(100); S510(100)]	2.55	100	1	12.5	11.8	15.6	6.9	6.4	9.8	11.9	6.3	13.9	10.6	9	8	5.4
FALSE	High	[K].NSTDLDSAPEDPTSPK.[R]	Q924A2 [2298-2313]	1xTMTpro [K16]; 1xTMTpro [N-Term]; 2xPhospho [S2(99.6); S14(100)]	Protein capicua homolog OS=Mus musculus OX=10090 GN=Cic PE=1 SV=2	Cic	0.0636031	0.79	-0.34	25.8	32.7	40.54	22.04	High	High	High	High	High	High	High	High	High	High	High	High	High	High	High	High	1	1	Q924A2	Q924A2 2xPhospho [S2299(99.6); S2311(100)]	6.16	100	1	23.7	18.3	30.1	19.3	22.3	7.9	8.2	3.6	23.4	27.6	29.4	23.9	20.5
FALSE	High	[K].SLGSGESESESRPGK.[Y]	P97492 [289-303]	1xTMTpro [K15]; 1xTMTpro [N-Term]; 2xPhospho [S1(100); S4(100)]	Regulator of G-protein signaling 14 OS=Mus musculus OX=10090 GN=Rgs14 PE=1 SV=2	Rgs14	0.0641409	0.831	-0.27	32	38.5	43.67	10.32	High	High	High	High	High	High	High	High	High	High	High	High	High	High	High	High	1	1	P97492	P97492 2xPhospho [S289(100); S292(100)]	1.98	100	1	30.4	22.9	33.3	26.3	28.9	8.6	8.9	4.8	32.2	26.2	27.2	30	24.4
FALSE	High	[R].TEENVSDGSPNAGTVEQTPK.[K]	Q4FJM2 [170-189]	1xTMTpro [K20]; 1xTMTpro [N-Term]; 1xPhospho [S9(100)]	Cyclin-dependent kinase inhibitor 1B OS=Mus musculus OX=10090 GN=Cdkn1b PE=2 SV=1	Cdkn1b	0.0641881	0.767	-0.38	10.3	13.4	25.72	19.43	High	High	High	High	High	High	High	High	High	High	High	High	High	High	High	High	1	1	Q4FJM2	Q4FJM2 1xPhospho [S178(100)]	4.06	100	1	10.4	6.6	10.8	11	11.2	5.7	6	3.7	7.5	10.5	11	9.9	10.5
FALSE	High	[R].TEEVLSPDGSPSKSPSK.[K]	Q05C56 [668-684]	2xTMTpro [K13; K17]; 3xPhospho [S6(100); S10(100); S14(99.4)]	Add3 protein (Fragment) OS=Mus musculus OX=10090 GN=Add3 PE=2 SV=1	Add3	0.0642522	1.266	0.34	17	13.4	30.88	35.52	High	High	High	High	High	High	High	High	High	High	High	High	High	High	High	High	1	1	Q05C56	Q05C56 3xPhospho [S673(100); S677(100); S681(99.4)]	3.68	100	1	16.2	10.4	15.6	7.9	10.9	14.5	17.8	10.2	8.4	13.5	11.2	6	8.2
FALSE	High	[R].TASFSESR.[A]	Q3TS02 [453-460]	1xTMTpro [N-Term]; 1xPhospho [S3(100)]	ATP citrate synthase OS=Mus musculus OX=10090 GN=Acly PE=1 SV=1	Acly	0.0645085	2.011	1.01	72.6	36.1	34.44	34.63	High	High	High	High	High	High	High	High	High	High	High	High	High	High	High	High	1	2	Q3TS02	Q3TS02 1xPhospho [S455(100)]	2.27	100	1	65.5	58.4	74.2	17	23.5	47.7	45.8	26.8	58	41.1	28.2	26.1	17.3
FALSE	High	[R].GSPTPSPRPGSPVPGSER.[R]	Q8JZP9 [296-313]	1xTMTpro [N-Term]; 2xPhospho [S2(100); S11(100)]	GAS2-like protein 1 OS=Mus musculus OX=10090 GN=Gas2l1 PE=1 SV=1	Gas2l1	0.0645868	0.783	-0.35	11.4	14.6	31.08	16.04	High	High	High	High	High	High	High	High	High	High	High	High	High	High	High	High	1	1	Q8JZP9	Q8JZP9 2xPhospho [S297(100); S306(100)]	1.89	100	1	13	11.9	13.1	4.6	10.7	4.4	7	3.5	14.9	9.2	12.8	9.2	8.5
FALSE	High	[K].EAAGGNDSSGATSPINPAVALE.[-]	P11627 [1239-1260]	1xTMTpro [N-Term]; 1xPhospho [S8(99.6)]	Neural cell adhesion molecule L1 OS=Mus musculus OX=10090 GN=L1cam PE=1 SV=1	L1cam	0.0650211	0.846	-0.24	24.8	29.3	23.79	15.49	High	High	High	High	High	High	High	High	High	High	High	High	High	High	High	High	4	5	P11627	P11627 1xPhospho [S1246(99.6)]	5.16	100	1	30.1	20.9	23	10.4	20.8	14.2	18.4	7.1	32	26.2	20.3	19.1	17.7
FALSE	High	[R].RDSSESQLASTESDKPTTGR.[V]	Q8BH50 [64-83]	1xTMTpro [K15]; 1xTMTpro [N-Term]; 3xPhospho [S3(100); S4(100); S/T]	Uncharacterized protein C18orf25 homolog OS=Mus musculus OX=10090 PE=1 SV=1		0.0652532	0.718	-0.48	23.1	32.2	31.85	24.64	High	High	High	High	High	High	High	High	High	High	High	High	High	High	High	High	2	4	Q8BH50	Q8BH50 3xPhospho [S66(100); S67(100); S/T]	3.5	100	1	20.1	17.1	23.1	25.9	20.5	6.6	17.4	8.3	15.1	21.7	24.9	24.7	23.5
FALSE	High	[R].VPTQQSEDDQPPEEAK.[R]	W6PPR4 [2667-2682]; A0A087WNU5 [1385-1400]	1xTMTpro [K16]; 1xTMTpro [N-Term]; 1xPhospho [S6(100)]	480-kDa ankyrinG OS=Mus musculus OX=10090 GN=Ank3 PE=4 SV=1 Ankyrin-3 (Fragment) OS=Mus musculus OX=10090 GN=Ank3 PE=1 SV=1	Ank3	0.0656534	0.758	-0.4	16.2	21.4	28.42	20.63	High	High	High	High	High	High	High	High	High	High	High	High	High	High	High	High	1	1	W6PPR4; A0A087WNU5	W6PPR4 1xPhospho [S2672(100)]; A0A087WNU5 1xPhospho [S1390(100)]	4.3	100	2	17.8	16.4	19.6	9	17.1	7.4	8.7	4.4	21	17.1	13.6	20.6	13.1
FALSE	High	[R].ERSDSGGSSSEPFER.[H]	G3UX48 [702-716]	1xTMTpro [N-Term]; 2xPhospho [S3(100); S5(100)]	Protein PRRC2A OS=Mus musculus OX=10090 GN=Prrc2a PE=1 SV=1	Prrc2a	0.0656678	1.176	0.23	15.7	13.4	24.06	28.45	High	High	High	High	High	High	High	High	High	High	High	High	High	High	High	High	1	1	G3UX48	G3UX48 2xPhospho [S704(100); S706(100)]	4.12	100	1	10	11.7	14.4	8.9	16.7	11.4	11.1	8.6	7.6	11.3	13.3	8.9	3.9
FALSE	High	[K].EGDGSATTDAAPATSPK.[A]	P06837 [82-98]	1xTMTpro [K17]; 1xTMTpro [N-Term]; 1xPhospho [S15(100)]	Neuromodulin OS=Mus musculus OX=10090 GN=Gap43 PE=1 SV=1	Gap43	0.0658629	0.892	-0.16	54	60.5	22.03	9.82	High	High	High	High	High	High	High	High	High	High	High	High	High	High	High	High	2	6	P06837	P06837 1xPhospho [S96(100)]	5.85	100	1	50.7	39.6	54.9	40.3	46	19.4	26.2	16.7	55.8	41.3	52.5	40.7	37.7
FALSE	High	[R].RSPSVDSTR.[K]	P98203 [344-352]	1xTMTpro [N-Term]; 1xPhospho [S4(99.5)]	Armadillo repeat protein deleted in velo-cardio-facial syndrome homolog OS=Mus musculus OX=10090 GN=Arvcf PE=1 SV=2	Arvcf	0.0660207	0.782	-0.35	9.6	12.3	33.85	9.89	High	High	High	High	High	High	High	High	High	High	High	High	High	High	High	High	1	1	P98203	P98203 1xPhospho [S347(99.5)]	1.4	100	1	12.8	11.5	7.9	6	7.8	6.7	4.6	2.4	10.3	9.1	10.9	9	7.4
FALSE	High	[R].DLGDGSSSTGSVGSPDQLPLACSPDD.[-]	Q6PDY0 [177-202]	1xCarbamidomethyl [C22]; 1xTMTpro [N-Term]; 2xPhospho [S11(99.2); S14(100)]	Coiled-coil domain-containing protein 85B OS=Mus musculus OX=10090 GN=Ccdc85b PE=1 SV=1	Ccdc85b	0.0665507	0.802	-0.32	71.5	89	23.2	16.61	High	High	High	High	High	High	High	High	High	High	High	High	High	High	High	High	2	2	Q6PDY0	Q6PDY0 2xPhospho [S187(99.2); S190(100)]	3.35	100	1	81.7	48.9	77.8	62.1	73.2	31.7	43.1	23.4	76.7	63.6	75	82.1	54.2
FALSE	High	[K].SETSSNPSSPEICPNK.[E]	Q5SVL6 [586-601]	1xCarbamidomethyl [C13]; 1xTMTpro [K16]; 1xTMTpro [N-Term]; 1xPhospho [S9(100)]	Rap1 GTPase-activating protein 2 OS=Mus musculus OX=10090 GN=Rap1gap2 PE=1 SV=1	Rap1gap2	0.0667795	0.718	-0.48	8.9	12.4	31.04	20.51	High	High	High	High	High	High	High	High	High	High	High	High	High	High	High	High	1	1	Q5SVL6	Q5SVL6 1xPhospho [S594(100)]	2.59	100	1	8.3	8	12.1	10.3	6	4.7	5.8	2.2	6.7	9.2	10.8	10.4	9.7
FALSE	High	[R].SDEQLSSLDRDSGQCSR.[N]	Q3UHC1 [375-391]	1xCarbamidomethyl [C15]; 1xTMTpro [N-Term]; 1xPhospho [S12(100)]	Rap guanine nucleotide exchange factor (GEF) 1 OS=Mus musculus OX=10090 GN=Rapgef1 PE=1 SV=1	Rapgef1	0.0668049	1.301	0.38	12.1	9.3	28.86	22.19	High	High	High	High	High	High	High	High	High	High	High	High	High	Not Found	High	High	1	1	Q3UHC1	Q3UHC1 1xPhospho [S386(100)]	1.24	94	1	11	8.9	8.8	5.1	9.2	5.6	10.2	6.9	9.1	9	5.7	6.9	3.7
FALSE	High	[R].AGDVLEDSPK.[R]	P51859 [158-167]	1xTMTpro [K10]; 1xTMTpro [N-Term]; 1xPhospho [S8(100)]	Hepatoma-derived growth factor OS=Mus musculus OX=10090 GN=Hdgf PE=1 SV=2	Hdgf	0.0669128	0.632	-0.66	8.3	13.1	56.71	18.85	High	High	High	High	High	High	High	High	High	High	High	High	High	High	High	High	1	1	P51859	P51859 1xPhospho [S165(100)]	3.72	100	1	2.6	4.5	13.7	9.7	12.3	4.3	2.2	3.7	9.4	7.9	11.5	7.8	9.3
FALSE	High	[K].NEVNGTSEDIKSEGDTQSN.[-]	Q5SUF2 [414-432]	1xTMTpro [K11]; 1xTMTpro [N-Term]; 1xPhospho [S18(100)]	Luc7-like protein 3 OS=Mus musculus OX=10090 GN=Luc7l3 PE=1 SV=1	Luc7l3	0.0670564	0.759	-0.4	10.7	14.1	35.08	21.89	High	High	High	High	High	High	High	Not Found	High	High	High	High	High	High	High	High	1	1	Q5SUF2	Q5SUF2 1xPhospho [S431(100)]	3.97	94	1	11.3	8.8	10.7	10.8	7.5	3.5	4.4	0	11.3	10	10.7	10.8	12.4
FALSE	High	[R].SEEISESESEETSAPK.[K]	O35126 [73-88]	1xTMTpro [K16]; 1xTMTpro [N-Term]; 2xPhospho [S5(100); S7(100)]	Atrophin-1 OS=Mus musculus OX=10090 GN=Atn1 PE=1 SV=1	Atn1	0.0674871	1.146	0.2	18.6	16.3	38.22	26.26	High	High	High	High	High	High	High	High	High	High	High	High	High	High	High	High	1	1	O35126	O35126 2xPhospho [S77(100); S79(100)]	5.84	100	1	11.7	12.6	20.6	10.2	9.4	15.4	18.6	13.5	14.4	13.1	5.7	8.1	10.9
FALSE	High	[K].SPSPSPTSPGSLR.[K]	Q1EDH1 [23-35]; Q9JLM8 [330-342]; Q3UGP0 [330-342]; H7BX36 [23-35]; Q8BQN2 [23-35]	1xTMTpro [N-Term]; 2xPhospho [S3(100); S8(100)]	CLICK-I OS=Mus musculus OX=10090 GN=Dclk1 PE=1 SV=1 Serine/threonine-protein kinase DCLK1 OS=Mus musculus OX=10090 GN=Dclk1 PE=1 SV=1 Uncharacterized protein OS=Mus musculus OX=10090 GN=Dclk1 PE=2 SV=1 Serine/threonine-protein kinase DCLK1 OS=Mus musculus OX=10090 GN=Dclk1 PE=1 SV=1 Protein kinase domain-containing protein OS=Mus musculus OX=10090 GN=Dclk1 PE=2 SV=1	Dclk1	0.0676435	0.837	-0.26	25.3	30.2	44.85	16.2	High	High	High	High	High	High	High	High	High	High	High	High	High	High	High	High	1	1	Q1EDH1; Q9JLM8; Q3UGP0; H7BX36; Q8BQN2	Q1EDH1 2xPhospho [S25(100); S30(100)]; Q9JLM8 2xPhospho [S332(100); S337(100)]; Q3UGP0 2xPhospho [S332(100); S337(100)]; H7BX36 2xPhospho [S25(100); S30(100)]; Q8BQN2 2xPhospho [S25(100); S30(100)]	2.7	100	5	22.2	18.7	27	21.9	25.5	5.9	7.8	4.3	18.2	26.4	25.3	22.1	21.2
FALSE	High	[R].QSDSNASFLR.[A]	S4R2T7 [24-33]	1xTMTpro [N-Term]; 2xPhospho [S4(100); S7(100)]	Ankyrin-2 (Fragment) OS=Mus musculus OX=10090 GN=Ank2 PE=1 SV=2	Ank2	0.0683216	1.229	0.3	18.6	15.1	41.08	21.41	High	High	High	High	High	High	High	High	High	High	High	High	High	High	High	High	1	1	S4R2T7	S4R2T7 2xPhospho [S27(100); S30(100)]	1.9	100	1	18.1	12.7	40.1	8	13.9	18.6	13.1	6.7	19	12.7	10.5	10.7	9.8
FALSE	High	[R].DYDDMSPR.[R]	Q3U9Q3 [255-262]	1xTMTpro [N-Term]; 1xPhospho [S6(100)]	Heterogeneous nuclear ribonucleoprotein K OS=Mus musculus OX=10090 GN=Hnrnpk PE=2 SV=1	Hnrnpk	0.068355	1.207	0.27	154.3	127.8	23.07	15.8	High	High	High	High	High	High	High	High	High	High	High	High	High	High	High	High	1	1	Q3U9Q3	Q3U9Q3 1xPhospho [S260(100)]	2.25	100	1	110.1	98.2	124	120.4	98.5	123.6	130.2	80.3	107.8	115.9	104.3	113.9	68.4
FALSE	High	[R].SSCSEYSPSPSLDSEAETLDGGPTR.[L]	O88737 [1131-1155]	1xCarbamidomethyl [C3]; 1xTMTpro [N-Term]; 3xPhospho [S7(100); S11(100); S14(100)]	Protein bassoon OS=Mus musculus OX=10090 GN=Bsn PE=1 SV=4	Bsn	0.068526	1.247	0.32	13.5	10.8	36.1	30.75	High	High	High	High	High	High	High	High	High	High	High	High	High	High	High	High	3	4	O88737	O88737 3xPhospho [S1137(100); S1141(100); S1144(100)]	6.41	100	1	12.1	8.4	12.4	8.7	7.8	13.5	15.3	9.7	14.8	12.2	6.8	6.9	4.8
FALSE	High	[K].KETWDTAEEDSGTDSEYDESGK.[S]	A0A1L1SV73 [1004-1025]	2xTMTpro [K1; K22]; 1xTMTpro [N-Term]; 2xPhospho [S11(100); T13(100)]	Deubiquitinating enzyme 47 OS=Mus musculus OX=10090 GN=Usp47 PE=1 SV=1	Usp47	0.0685784	0.71	-0.49	9.1	12.9	42.87	29.28	High	High	High	High	High	High	High	High	High	High	High	High	High	High	High	High	1	2	A0A1L1SV73	A0A1L1SV73 2xPhospho [S1014(100); T1016(100)]	4.52	100	1	7.6	12.4	7.5	9.9	8.6	2.8	6.7	2.1	10.5	15.4	11.8	9.7	6.2
FALSE	High	[K].ENQSEGKGSDSDSEGDNPEK.[K]	Q3TDX2 [87-106]	2xTMTpro [K7; K20]; 1xTMTpro [N-Term]; 2xPhospho [S]	Vesicle-fusing ATPase OS=Mus musculus OX=10090 GN=Vps4a PE=2 SV=1	Vps4a	0.0688152	0.652	-0.62	17.1	26.3	58.89	29.68	High	High	High	High	High	High	High	High	High	High	High	High	High	High	High	High	1	1	Q3TDX2		4.56	100	1	17.5	10.9	26	18.6	18.6	3.1	4.5	2.3	13.2	19.3	24.7	20.6	14.9
FALSE	High	[K].GLNGCDSPDPDADDSVGHSPESEDKYR.[K]	A0A0G2JEC2 [92-118]	1xCarbamidomethyl [C5]; 1xTMTpro [K25]; 1xTMTpro [N-Term]; 2xPhospho [S7(100); S19(98.6)]	Myocyte-specific enhancer factor 2C OS=Mus musculus OX=10090 GN=Mef2c PE=1 SV=1	Mef2c	0.0695273	1.314	0.39	12.2	9.3	40.55	40.57	High	High	High	High	High	High	High	High	High	High	High	High	High	High	High	High	1	1	A0A0G2JEC2	A0A0G2JEC2 2xPhospho [S98(100); S110(98.6)]	5.52	100	1	10	6	7	8.7	7.9	11.8	9.8	8.6	7.4	7.6	3.9	7.2	6.8
FALSE	High	[K].STPSSQPSANGVQTEGLDYDR.[L]	J3QNM3 [735-755]	1xDeamidated [N10]; 1xTMTpro [N-Term]; 1xPhospho [S8(100)]	Protein enabled homolog OS=Mus musculus OX=10090 GN=Enah PE=1 SV=1	Enah	0.0698173	0.929	-0.11	15.2	16.4	23.9	20.53	High	High	High	High	High	High	High	High	High	High	High	High	High	High	High	High	1	2	J3QNM3	J3QNM3 1xPhospho [S742(100)]	3.95	100	1	9.1	7.6	17.2	9.8	12.7	6.4	11.1	7	12.3	12.4	14	11	11.6
FALSE	High	[R].ETSPTRGEPVPAWEGK.[S]	A2ARP8 [1870-1885]	1xTMTpro [K16]; 1xTMTpro [N-Term]; 1xPhospho [T/S]	Microtubule-associated protein 1A OS=Mus musculus OX=10090 GN=Map1a PE=1 SV=1	Map1a	0.0699868	0.85	-0.24	13.5	15.9	27.1	13.52	High	High	High	High	High	High	High	High	High	High	High	High	High	High	High	High	1	2	A2ARP8		0.99	100	1	17.3	10.5	15.6	8.6	9.9	8.4	7.4	2.8	12.9	13.3	13.7	10.6	8.9
FALSE	High	[R].KVMDSDEDDADY.[-]	D3Z7Q5 [194-205]	1xOxidation [M3]; 1xTMTpro [K1]; 1xTMTpro [N-Term]; 1xPhospho [S5(100)]	Programmed cell death protein 5 OS=Mus musculus OX=10090 GN=Pdcd5 PE=1 SV=1	Pdcd5	0.0700215	1.148	0.2	68.8	60	16.3	12.9	High	High	High	High	High	High	High	High	High	High	High	High	High	High	High	High	1	7	D3Z7Q5	D3Z7Q5 1xPhospho [S198(100)]	3.66	100	1	50.6	48	67.1	47.7	44.6	43.2	62.1	32.7	50.1	39.8	45	47.6	40.5
FALSE	High	[K].SMGSQEDDSGNKPSSYS.[-]	Q3UQL2 [407-423]	1xTMTpro [K12]; 1xTMTpro [N-Term]; 1xPhospho [S4(100)]	COP9 signalosome complex subunit 3 OS=Mus musculus OX=10090 GN=Cops3 PE=1 SV=1	Cops3	0.0701079	1.33	0.41	19.1	14.4	24.95	30.3	High	High	High	High	High	High	High	High	High	High	High	High	High	High	High	High	1	1	Q3UQL2	Q3UQL2 1xPhospho [S410(100)]	2.51	100	1	13.9	15	18.5	8	8	12	16.2	7.7	11.9	5.6	13.6	7.2	10.2
FALSE	High	[K].ADEFPDFYDSEEQMGPHQEANDEK.[A]	Q8BP91 [617-640]	1xOxidation [M14]; 1xTMTpro [K24]; 1xTMTpro [N-Term]; 1xPhospho [S10(100)]	Uncharacterized protein OS=Mus musculus OX=10090 GN=Chgb PE=2 SV=1	Chgb	0.0702468	0.861	-0.22	15.3	17.7	38.57	27.56	High	High	High	High	High	High	High	High	High	High	High	High	High	High	High	High	1	1	Q8BP91	Q8BP91 1xPhospho [S626(100)]	4.95	100	1	12.5	12.1	17.1	15.4	14.4	5.2	6.4	2.9	13	11.5	15.2	11.9	15.1
FALSE	High	[R].QEPLRQPSPQR.[G]	A2AGI2 [735-745]	1xTMTpro [N-Term]; 1xPhospho [S8(100)]	Neuroligin-3 OS=Mus musculus OX=10090 GN=Nlgn3 PE=1 SV=1	Nlgn3	0.0711258	0.784	-0.35	9.9	12.6	33.78	15.49	High	High	High	High	High	High	High	High	High	High	High	High	High	High	High	High	1	1	A2AGI2	A2AGI2 1xPhospho [S742(100)]	1.1	100	1	8.7	5.3	9.8	11	8.4	7.5	3.9	3	9.1	10.3	8.5	9.7	6.9
FALSE	High	[R].SRSSSVTSIDKESR.[E]	D3Z079 [743-756]	1xTMTpro [K11]; 1xTMTpro [N-Term]; 3xPhospho [S4(99.5); S5(100); S8(100)]	Syntaxin-binding protein 5 OS=Mus musculus OX=10090 GN=Stxbp5 PE=1 SV=1	Stxbp5	0.0713435	1.597	0.68	53.2	33.3	45.46	18.05	High	High	High	High	High	High	High	High	High	High	High	High	High	High	High	High	2	3	D3Z079	D3Z079 3xPhospho [S746(99.5); S747(100); S750(100)]	2.78	100	1	44.8	33	55.1	18	20	54.9	59	34.4	37.4	37.8	25.2	25.3	20
FALSE	High	[K].EKRESVVSGDDR.[A]	P14873 [985-996]	1xTMTpro [K2]; 1xTMTpro [N-Term]; 2xPhospho [S5(100); S8(100)]	Microtubule-associated protein 1B OS=Mus musculus OX=10090 GN=Map1b PE=1 SV=2	Map1b	0.0718227	0.601	-0.73	10.2	17	34.34	38.27	High	High	High	High	High	High	High	Not Found	High	High	High	High	High	High	High	High	1	1	P14873	P14873 2xPhospho [S989(100); S992(100)]	2.51	94	1	11.5	7.6	17.2	6.8	13.8	5.1	5.4	0	15.6	10.9	12.8	15	8.8
FALSE	High	[R].EALVEPASESPRPALAR.[S]	P70441 [266-282]	1xTMTpro [N-Term]; 1xPhospho [S8(99.4)]	Na(+)/H(+) exchange regulatory cofactor NHE-RF1 OS=Mus musculus OX=10090 GN=Slc9a3r1 PE=1 SV=3	Slc9a3r1	0.0719158	1.513	0.6	29.5	19.5	62.27	27.74	High	High	High	High	High	High	High	High	High	High	High	High	High	High	High	High	1	1	P70441	P70441 1xPhospho [S273(99.4)]	2.67	100	1	16	23.7	19	18.2	12.7	43	46.3	28.1	16.3	12.7	17.5	13	12
FALSE	High	[R].QQEPGGNQEASFDYYNVSDDDDSEEGANK.[N]	Q499E5 [760-788]	1xTMTpro [K29]; 1xTMTpro [N-Term]; 2xPhospho [S18(100); S23(100)]	Storkhead-box protein 2 OS=Mus musculus OX=10090 GN=Stox2 PE=2 SV=2	Stox2	0.0721988	0.733	-0.45	11.5	15.6	35.59	12.49	High	High	High	High	High	High	High	High	High	High	High	High	High	High	High	High	1	1	Q499E5	Q499E5 2xPhospho [S777(100); S782(100)]	5.92	100	1	8.8	8.3	12.9	11	13.2	7.2	3.5	3	12.8	12.6	11.1	12.2	9.4
FALSE	High	[R].GLPSNNSLDFLDEEYEVPDLDGTR.[A]	Q5PR72 [901-924]	1xDeamidated [N5]; 1xTMTpro [N-Term]; 1xPhospho [S7(98.9)]	Phosphodiesterase OS=Mus musculus OX=10090 GN=Pde2a PE=1 SV=1	Pde2a	0.0724125	0.846	-0.24	23.2	27.4	8.63	12.25	High	High	High	High	High	High	High	High	High	High	High	High	High	High	High	High	1	1	Q5PR72	Q5PR72 1xPhospho [S907(98.9)]	2.94	100	1	22.5	17.5	26.6	14.2	17.3	14.3	15.8	7.9	19.6	21.4	16.7	18	17.6
FALSE	High	[R].RGRSHSRSPATR.[G]	Q8BTI8 [556-567]	1xTMTpro [N-Term]; 3xPhospho [S4(100); S6(100); S8(100)]	Serine/arginine repetitive matrix protein 2 OS=Mus musculus OX=10090 GN=Srrm2 PE=1 SV=3	Srrm2	0.072455	1.214	0.28	13.3	11	51.78	28.88	High	High	High	High	High	High	High	High	High	High	High	High	High	High	High	High	1	1	Q8BTI8	Q8BTI8 3xPhospho [S559(100); S561(100); S563(100)]	2.15	100	1	8.7	9.5	9.4	8.1	10.5	15.3	23.5	10.8	5.6	9.4	7.6	8.9	6
FALSE	High	[K].QPTSPDGRASPINEDIR.[S]	Q80TZ9 [591-607]	1xTMTpro [N-Term]; 2xPhospho [S10(100); T/S]	Arginine-glutamic acid dipeptide repeats protein OS=Mus musculus OX=10090 GN=Rere PE=1 SV=3	Rere	0.0724865	0.791	-0.34	9.5	12	32.73	15.77	High	High	High	High	High	High	High	High	High	High	High	High	High	High	High	High	1	2	Q80TZ9	Q80TZ9 2xPhospho [S600(100); T/S]	2.45	100	1	6.3	7	13.2	8.8	11.8	5.9	6.2	2.1	9.6	8.4	12.9	8.4	9.8
FALSE	High	[K].LKEDSEAESTESVPLVCK.[S]	Q8C419 [861-878]	1xCarbamidomethyl [C17]; 2xTMTpro [K2; K18]; 1xTMTpro [N-Term]; 2xPhospho [S5(100); S9(100)]	Probable G-protein coupled receptor 158 OS=Mus musculus OX=10090 GN=Gpr158 PE=1 SV=2	Gpr158	0.0727082	1.403	0.49	11.2	8	56.68	41.23	High	High	High	High	High	High	High	High	High	High	High	High	High	Not Found	High	High	1	1	Q8C419	Q8C419 2xPhospho [S865(100); S869(100)]	3.38	94	1	8.7	7.9	9.9	3.3	9	15.9	11.2	10.8	11.8	6.3	9.6	5.1	3.5
FALSE	High	[R].QNSDPTSENPPLPTR.[I]	E0CZD7 [554-568]	1xDeamidated [N2]; 1xTMTpro [N-Term]; 1xPhospho [S3(100)]	Traf2 and NCK-interacting protein kinase OS=Mus musculus OX=10090 GN=Tnik PE=1 SV=1	Tnik	0.072888	0.861	-0.22	22.7	26.3	18.04	16	High	High	High	High	High	High	High	High	High	High	High	High	High	High	High	High	1	2	E0CZD7	E0CZD7 1xPhospho [S556(100)]	5.18	100	1	25.5	18.7	23.8	14.4	20.1	12.8	11.1	7.7	18.3	22.1	19	23	21.6
FALSE	High	[R].VGSPRSPVNK.[T]	Q3UHD7 [374-383]	1xTMTpro [K10]; 2xPhospho [S3(100); S6(100)]	Uncharacterized protein OS=Mus musculus OX=10090 GN=Astn1 PE=2 SV=1	Astn1	0.073008	1.538	0.62	16.7	10.9	54.29	28.63	High	High	High	High	High	High	High	High	High	High	High	High	High	High	High	High	1	1	Q3UHD7	Q3UHD7 2xPhospho [S376(100); S379(100)]	2.93	100	1	12.1	7.5	20.2	6.7	6.8	18.4	16.9	14.1	6.6	7.6	7	8.1	6.7
FALSE	High	[R].LKSGSDEEER.[V]	Q6ZPK7 [390-399]	1xTMTpro [K2]; 1xTMTpro [N-Term]; 2xPhospho [S3(100); S5(100)]	Lateral signaling target protein 2 homolog OS=Mus musculus OX=10090 GN=Zfyve28 PE=1 SV=2	Zfyve28	0.0730595	0.787	-0.34	14.9	18.9	32.94	26.36	High	High	High	High	High	High	High	High	High	High	High	High	High	High	High	High	1	1	Q6ZPK7	Q6ZPK7 2xPhospho [S392(100); S394(100)]	1.36	100	1	15.5	13.4	19.6	10.5	10.7	4.3	6.6	3.8	18	11	18.5	16.4	10.3
FALSE	High	[R].LDHALSSPSSPCEEIK.[N]	Q8BGT8 [6-21]	1xCarbamidomethyl [C12]; 1xTMTpro [K16]; 1xTMTpro [N-Term]; 3xPhospho [S6(100); S7(100); S9(100)]	Phytanoyl-CoA hydroxylase-interacting protein-like OS=Mus musculus OX=10090 GN=Phyhipl PE=1 SV=1	Phyhipl	0.0731444	0.805	-0.31	9.4	11.7	31.27	27.9	High	High	High	High	High	High	High	High	High	High	High	High	High	High	High	High	2	2	Q8BGT8	Q8BGT8 3xPhospho [S11(100); S12(100); S14(100)]	3.71	100	1	9.9	7.7	13.6	5.7	8.9	2.3	5.8	3.1	10.6	8.4	11.4	14.6	5.9
FALSE	High	[R].GSSDSLDSLSPR.[T]	H3BL28 [183-194]	1xTMTpro [N-Term]; 3xPhospho [S5(100); S8(100); S10(100)]	Protein phosphatase 1, regulatory subunit 9A (Fragment) OS=Mus musculus OX=10090 GN=Ppp1r9a PE=1 SV=1	Ppp1r9a	0.0732379	1.163	0.22	21.4	18.4	30.06	14.75	High	High	High	High	High	High	High	High	High	High	High	High	High	High	High	High	1	3	H3BL28	H3BL28 3xPhospho [S187(100); S190(100); S192(100)]	3.07	100	1	16.8	15.1	18.1	11.6	17.1	21.4	24.6	8.9	15.5	11.7	14.5	13.5	12.4
FALSE	High	[K].GSDDAPDADTAIINAEGGQSGGDDKKEYFI.[-]	Q99N28 [367-396]	2xTMTpro [K25; K26]; 1xTMTpro [N-Term]; 1xPhospho [S20(100)]	Cell adhesion molecule 3 OS=Mus musculus OX=10090 GN=Cadm3 PE=1 SV=1	Cadm3	0.0741251	1.294	0.37	12.5	9.7	33.96	17.76	High	High	High	High	High	High	High	High	High	High	High	High	High	High	High	High	1	1	Q99N28	Q99N28 1xPhospho [S386(100)]	4.42	100	1	10.9	8.6	7.5	8.3	7.2	9.7	12.9	8.1	10.3	7.4	7.5	5.7	6.1
FALSE	High	[K].YSDEQLNSGRQSPSQNER.[W]	B2RUG9 [1029-1046]	1xTMTpro [N-Term]; 1xPhospho [S12(100)]	Adenomatosis polyposis coli OS=Mus musculus OX=10090 GN=Apc PE=1 SV=1	Apc	0.0751115	1.164	0.22	15.6	13.4	72.1	31.45	High	High	High	High	High	High	High	High	High	High	High	High	High	High	High	High	1	2	B2RUG9	B2RUG9 1xPhospho [S1040(100)]	3.2	100	1	9.1	12.9	9.8	8.5	10.6	30.2	34.5	19.2	10.8	14.7	11.5	5.3	4.5
FALSE	High	[K].KGSAEGSSDEEGK.[L]	P51859 [126-138]	2xTMTpro [K1; K13]; 1xTMTpro [N-Term]; 2xPhospho [S7(100); S8(100)]	Hepatoma-derived growth factor OS=Mus musculus OX=10090 GN=Hdgf PE=1 SV=2	Hdgf	0.0751832	0.58	-0.79	11.9	20.5	49.27	27.84	High	High	High	High	High	High	High	Not Found	High	High	High	High	High	High	High	High	1	1	P51859	P51859 2xPhospho [S132(100); S133(100)]	1.33	94	1	10.3	6.1	19.3	9.4	19.2	6	4.5	0	10.4	15.9	17.8	17.8	10.2
FALSE	High	[K].VTGSTSDPGSR.[N]	Z4YJJ5 [339-349]	1xTMTpro [N-Term]; 1xPhospho [S6(100)]	Deubiquitinating enzyme CYLD OS=Mus musculus OX=10090 GN=Cyld PE=1 SV=1	Cyld	0.0752979	1.315	0.4	41.5	31.6	17.98	27.26	High	High	High	High	High	High	High	High	High	High	High	High	High	High	High	High	1	2	Z4YJJ5	Z4YJJ5 1xPhospho [S344(100)]	1.85	100	1	36.5	34.1	41.2	16.7	27.6	27.1	33.3	14	37.6	28.2	31.1	21.2	10.2
FALSE	High	[R].EWYQSTIPQSPSPAPDDQEEGR.[Q]	E9PVU7 [701-722]	1xTMTpro [N-Term]; 2xPhospho [S10(100); S12(100)]	Phosphodiesterase OS=Mus musculus OX=10090 GN=Pde4d PE=1 SV=1	Pde4d	0.0755619	0.902	-0.15	9.6	10.7	29.17	14.42	High	High	High	High	High	High	High	High	High	High	High	High	High	High	High	High	1	1	E9PVU7	E9PVU7 2xPhospho [S710(100); S712(100)]	5.35	100	1	10.1	8.5	9.2	6.7	9.5	4.1	3.4	2.8	8.5	8.5	8	7.8	7.7
FALSE	High	[K].LSELDDR.[A]	B0QZN5 [60-66]	1xTMTpro [N-Term]; 1xPhospho [S2(100)]	Synaptobrevin-2 OS=Mus musculus OX=10090 GN=Vamp2 PE=1 SV=1	Vamp2	0.0758065	0.607	-0.72	8	13.2	38.99	27.79	High	High	High	High	High	High	Not Found	High	High	High	High	High	High	High	High	High	1	1	B0QZN5	B0QZN5 1xPhospho [S61(100)]	1.25	94	1	12.5	6.2	12.8	4.3	6	2.7	0	3	13.3	11.5	12.4	8.7	6.6
FALSE	High	[K].QVREESGSSEEEAVLQR.[A]	Q8BLH7 [200-216]	1xTMTpro [N-Term]; 3xPhospho [S6(100); S8(100); S9(100)]	HIRA-interacting protein 3 OS=Mus musculus OX=10090 GN=Hirip3 PE=1 SV=1	Hirip3	0.0758354	0.944	-0.08	16.7	17.7	29.04	20.09	High	High	High	High	High	High	High	High	High	High	High	High	High	High	High	High	1	1	Q8BLH7	Q8BLH7 3xPhospho [S205(100); S207(100); S208(100)]	3.7	100	1	14.9	8.3	16.2	11.6	13.2	5.2	6.3	7.2	13.8	18.5	15.3	11.8	8
FALSE	High	[R].ESFLYRSDSDYDLSPK.[SA]	B1AWC8 [55-70]; E9PVU7 [184-199]	1xTMTpro [K16]; 1xTMTpro [N-Term]; 2xPhospho [S9(100); S14(100)]	Phosphodiesterase OS=Mus musculus OX=10090 GN=Pde4b PE=1 SV=1 Phosphodiesterase OS=Mus musculus OX=10090 GN=Pde4d PE=1 SV=1	Pde4b	0.075867	1.887	0.92	15.4	8.1	100.84	119.2	High	High	High	High	High	High	High	High	High	High	High	High	High	High	High	High	2	2	B1AWC8; E9PVU7	B1AWC8 2xPhospho [S63(100); S68(100)]; E9PVU7 2xPhospho [S192(100); S197(100)]	3.27	100	2	11	14	10.6	7.8	5.8	51.3	44.3	41.6	3.7	7.3	8.8	5.2	10.1
FALSE	High	[K].RQESTETLVVDR.[S]	A0A087WQD8 [435-446]	1xTMTpro [N-Term]; 1xPhospho [S4(100)]	TRAF3-interacting protein 1 OS=Mus musculus OX=10090 GN=Traf3ip1 PE=1 SV=1	Traf3ip1	0.0758732	0.94	-0.09	9.8	10.5	15.64	14.3	High	High	High	High	High	High	High	High	High	High	High	High	High	High	High	High	1	1	A0A087WQD8	A0A087WQD8 1xPhospho [S438(100)]	1.2	100	1	10.8	8.3	9.2	5.2	6.1	5.9	7.3	3.8	8.7	8.2	8.2	10.3	6.4
FALSE	High	[K].GSAESPDEGITTTEGEGECEQTPEELEPVEK.[Q]	P14873 [884-914]	1xCarbamidomethyl [C19]; 1xTMTpro [K31]; 1xTMTpro [N-Term]; 1xPhospho [S5(100)]	Microtubule-associated protein 1B OS=Mus musculus OX=10090 GN=Map1b PE=1 SV=2	Map1b	0.0759349	1.255	0.33	101.2	80.7	26.06	17.04	High	High	High	High	High	High	High	High	High	High	High	High	High	High	High	High	2	3	P14873	P14873 1xPhospho [S888(100)]	6.72	100	1	78.1	89.1	73.5	43.4	58.9	73.5	94	43.3	76.9	68.1	65.4	60.8	39.5
FALSE	High	[R].SCDNASAKSSDSDVSDVSAISR.[A]	F6VBV0 [1305-1326]	1xCarbamidomethyl [C2]; 1xTMTpro [K8]; 1xTMTpro [N-Term]; 3xPhospho [S9(100); S10(100); S12(100)]	Regulating synaptic membrane exocytosis protein 1 OS=Mus musculus OX=10090 GN=Rims1 PE=1 SV=3	Rims1	0.075985	1.169	0.23	54.1	46.2	7.02	18.12	High	High	High	High	High	High	High	High	High	High	High	High	High	High	High	High	1	4	F6VBV0	F6VBV0 3xPhospho [S1313(100); S1314(100); S1316(100)]	7.17	100	1	44.6	40.4	54.7	30.4	41	32.7	37.8	22.2	52.3	29.3	38.5	37.2	23.1
FALSE	High	[K].SCYNLTNPSDSGRGSSLLDR.[T]	A0A1Y7VL44 [615-634]	1xCarbamidomethyl [C2]; 1xTMTpro [N-Term]; 2xPhospho [S15(99.4); S16(100)]	Tetratricopeptide repeat protein 7B OS=Mus musculus OX=10090 GN=Ttc7b PE=1 SV=1	Ttc7b	0.0759852	1.12	0.16	21.8	19.5	17.02	16.48	High	High	High	High	High	High	High	High	High	High	High	High	High	High	High	High	1	1	A0A1Y7VL44	A0A1Y7VL44 2xPhospho [S629(99.4); S630(100)]	4.04	100	1	21.5	14.1	22.4	11.7	14.1	16.6	18.8	8	17.8	15.6	12.1	15.4	13.6
FALSE	High	[R].SSDKDSQATV.[-]	Q9EPR4 [639-648]	1xTMTpro [K4]; 1xTMTpro [N-Term]; 2xPhospho [S6(100); T9(100)]	Solute carrier family 23 member 2 OS=Mus musculus OX=10090 GN=Slc23a2 PE=1 SV=2	Slc23a2	0.0761482	1.556	0.64	18.7	12	40.27	39.81	High	High	High	High	High	High	High	High	High	High	High	High	High	High	High	High	1	1	Q9EPR4	Q9EPR4 2xPhospho [S644(100); T647(100)]	2.44	100	1	16.8	9.9	18.2	7	8.1	17.5	17	11.6	8.5	5.3	11.9	13.2	8.7
FALSE	High	[K].TLEVVSPSQSVTGSAGHTPYYQSPTDEK.[S]	P14873 [1312-1339]	1xTMTpro [K28]; 1xTMTpro [N-Term]; 2xPhospho [S6(100); S23(100)]	Microtubule-associated protein 1B OS=Mus musculus OX=10090 GN=Map1b PE=1 SV=2	Map1b	0.0762997	1.434	0.52	18.2	12.7	25.94	32.64	High	High	High	High	High	High	High	Not Found	High	High	High	High	High	High	High	High	2	2	P14873	P14873 2xPhospho [S1317(100); S1334(100)]	5.11	94	1	19.1	21.2	17.8	12.1	12.2	11.2	8.9	0	16.3	12.1	11.5	7.9	7.2
FALSE	High	[R].SYSPDGKESPSDK.[K]	Q6ZQ61 [602-614]	2xTMTpro [K7; K13]; 1xPhospho [S3(99.6)]	MKIAA0723 protein (Fragment) OS=Mus musculus OX=10090 GN=Matr3 PE=2 SV=1	Matr3	0.0767849	1.331	0.41	11.8	8.9	21.76	34.66	High	High	High	High	High	High	High	High	High	High	High	High	High	High	High	High	1	2	Q6ZQ61	Q6ZQ61 1xPhospho [S604(99.6)]	2.97	100	1	8.8	8.3	9	8.4	6	8.4	10.4	5.4	5.9	6.7	8.3	5.9	6
FALSE	High	[R].GGSSASLHNSLMR.[N]	Q14BI1 [394-406]	1xOxidation [M12]; 1xTMTpro [N-Term]; 2xPhospho [S6(100); S]	Slc24a2 protein OS=Mus musculus OX=10090 GN=Slc24a2 PE=1 SV=1	Slc24a2	0.0772584	1.946	0.96	13.3	6.8	36.79	51.64	High	High	High	High	High	High	High	High	High	High	High	High	High	High	High	High	1	2	Q14BI1	Q14BI1 2xPhospho [S399(100); S]	1.73	100	1	12.5	10.1	19.4	4.4	3.8	8.2	9.1	4.8	13.3	7.1	8.2	8.2	2.9
FALSE	High	[K].SAVRPSPSPER.[S]	Q8BTI8 [344-354]	1xTMTpro [N-Term]; 2xPhospho [S6(100); S8(100)]	Serine/arginine repetitive matrix protein 2 OS=Mus musculus OX=10090 GN=Srrm2 PE=1 SV=3	Srrm2	0.0774203	0.755	-0.41	29.1	38.6	35.54	17.76	High	High	High	High	High	High	High	High	High	High	High	High	High	High	High	High	1	1	Q8BTI8	Q8BTI8 2xPhospho [S349(100); S351(100)]	2.82	100	1	24.9	24.7	29.8	34.1	30	11.8	16.6	7.2	23.1	32.1	31.2	28.9	30.9
FALSE	High	[R].VVLKSDTQQSEDNNE.[-]	Q8C8R3 [3884-3898]	1xTMTpro [K4]; 2xPhospho [T7(100); S10(100)]	Ankyrin-2 OS=Mus musculus OX=10090 GN=Ank2 PE=1 SV=2	Ank2	0.0774773	1.374	0.46	11.8	8.6	39.52	30.14	High	High	High	High	High	High	High	High	High	High	High	High	High	High	High	High	1	1	Q8C8R3	Q8C8R3 2xPhospho [T3890(100); S3893(100)]	1.68	100	1	7.9	5.8	13.3	5.2	7.9	9.3	14.1	7.6	8	6.9	5.8	6.2	3.4
FALSE	High	[R].YLPEEVAHSDISETSSR.[A]	P35436 [1051-1067]	1xTMTpro [N-Term]; 2xPhospho [S9(100); S12(100)]	Glutamate receptor ionotropic, NMDA 2A OS=Mus musculus OX=10090 GN=Grin2a PE=1 SV=2	Grin2a	0.0780172	1.694	0.76	86.6	51.1	37.94	22.65	High	High	High	High	High	High	High	High	High	High	High	High	High	High	High	High	2	3	P35436	P35436 2xPhospho [S1059(100); S1062(100)]	5.58	100	1	71.6	68.2	69.2	25.1	33.6	59.4	81.8	47.4	62.2	52.2	39.3	29.9	29
FALSE	High	[R].THSDASDDEAFTTSK.[T]	B9EKC3 [1172-1186]	1xTMTpro [K15]; 1xTMTpro [N-Term]; 2xPhospho [S3(99.7); S6(100)]	Rho GTPase activating protein 5 OS=Mus musculus OX=10090 GN=Arhgap5 PE=2 SV=1	Arhgap5	0.0785995	1.324	0.41	27.8	21	29.99	14.56	High	High	High	High	High	High	High	High	High	High	High	High	High	High	High	High	1	1	B9EKC3	B9EKC3 2xPhospho [S1174(99.7); S1177(100)]	7.66	100	1	28.7	17.1	24.1	12.5	13.5	19.6	29.5	12.4	17.6	16.2	20.2	17.2	15.8
FALSE	High	[R].DSGLEDGRESPSFDTPSQR.[V]	Q8C943 [80-98]	1xTMTpro [N-Term]; 2xPhospho [S10(100); S12(100)]	Anion exchange protein (Fragment) OS=Mus musculus OX=10090 GN=Slc4a10 PE=2 SV=2	Slc4a10	0.0789879	1.282	0.36	16.5	12.9	31.39	29.46	High	High	High	High	High	High	High	High	High	High	High	High	High	High	High	High	2	3	Q8C943	Q8C943 2xPhospho [S89(100); S91(100)]	3.47	100	1	16.3	9.7	15	6.2	10.8	15.3	12.7	9	16.1	11.4	11.2	8.3	4.2
FALSE	High	[R].AGSISTLDSLDFAR.[Y]	E9QM90 [178-191]	1xTMTpro [N-Term]; 3xPhospho [S3(99.5); T6(100); S9(100)]	RAB11-binding protein RELCH OS=Mus musculus OX=10090 GN=Relch PE=1 SV=2	Relch	0.0790657	1.2	0.26	23.4	19.5	35.82	30.36	High	High	High	High	High	High	High	High	High	High	High	High	High	High	High	High	1	1	E9QM90	E9QM90 3xPhospho [S180(99.5); T183(100); S186(100)]	3.62	100	1	16.2	15.7	18.9	15.8	17.5	18.3	20.6	18	12.3	20.6	13.3	14.4	7.1
FALSE	High	[K].TESVTSGPLSPEGSPSKSPSK.[K]	Q9QYB8 [683-703]	2xTMTpro [K17; K21]; 1xTMTpro [N-Term]; 3xPhospho [S10(100); S14(100); S18(100)]	Beta-adducin OS=Mus musculus OX=10090 GN=Add2 PE=1 SV=4	Add2	0.0791226	0.746	-0.42	54	72.4	50.5	24.48	High	High	High	High	High	High	High	High	High	High	High	High	High	High	High	High	1	1	Q9QYB8	Q9QYB8 3xPhospho [S692(100); S696(100); S700(100)]	4.71	100	1	54.4	38.6	56.5	47.8	54	11.5	14.9	6.8	50.7	62.5	64.4	57.2	40.3
FALSE	High	[K].SSGSLSPGLETEDPLEAR.[E]	P58871 [1370-1387]	1xTMTpro [N-Term]; 2xPhospho [S4(99.5); S6(100)]	182 kDa tankyrase-1-binding protein OS=Mus musculus OX=10090 GN=Tnks1bp1 PE=1 SV=2	Tnks1bp1	0.0791809	0.832	-0.27	11	13.2	19.94	12.45	High	High	High	High	High	High	High	High	High	High	High	High	High	High	High	High	2	2	P58871	P58871 2xPhospho [S1373(99.5); S1375(100)]	5.72	100	1	9.1	10.4	9.9	7	11.3	7.9	8	3	8.7	9.6	13	11	8.1
FALSE	High	[R].KVAELEEEQSQGSSSYSDWVK.[N]	A2ARP8 [343-363]	2xTMTpro [K1; K21]; 1xTMTpro [N-Term]; 2xPhospho [S10(100); S13(99.4)]	Microtubule-associated protein 1A OS=Mus musculus OX=10090 GN=Map1a PE=1 SV=1	Map1a	0.0792563	1.257	0.33	9.5	7.5	52.36	23.96	High	High	High	High	High	High	High	High	High	High	High	High	High	High	High	High	1	1	A2ARP8	A2ARP8 2xPhospho [S352(100); S355(99.4)]	3.59	100	1	8	6.5	6.9	5.3	7.3	9.3	16.8	8.6	9.7	7.3	5.3	5.8	4.2
FALSE	High	[K].VFFDTDDDDDVPHSTSR.[W]	Q3UXQ1 [227-243]	1xTMTpro [N-Term]; 1xPhospho [T5(100)]	RING-type domain-containing protein OS=Mus musculus OX=10090 GN=Pja1 PE=2 SV=1	Pja1	0.0792663	1.241	0.31	22.2	17.9	23.77	24.95	High	High	High	High	High	High	High	High	High	High	High	High	High	High	High	High	1	1	Q3UXQ1	Q3UXQ1 1xPhospho [T231(100)]	5.06	100	1	27.1	19.8	28.1	13.8	17.2	11.7	15.3	5.3	21.2	17.6	12.9	14.2	7.8
FALSE	High	[R].KRDSESESDETPTVPQLK.[E]	Q3TI79 [448-465]	2xTMTpro [K1; K18]; 1xTMTpro [N-Term]; 3xPhospho [S4(100); S6(100); S8(100)]	Uncharacterized protein OS=Mus musculus OX=10090 GN=Dkc1 PE=2 SV=1	Dkc1	0.0793114	1.155	0.21	14.5	12.6	11.48	21.28	High	High	High	High	High	High	High	High	High	High	High	High	High	High	High	High	1	1	Q3TI79	Q3TI79 3xPhospho [S451(100); S453(100); S455(100)]	3.76	100	1	13.5	9.6	13.7	9.5	11.2	9.6	11.2	4.2	10.5	13.1	10.4	10.6	6.5
FALSE	High	[K].TASTNSIAQAR.[R]	A0A0N4SW28 [5-15]	1xTMTpro [N-Term]; 2xPhospho [S3(100); S6(99.6)]	Guanine nucleotide-binding protein subunit gamma OS=Mus musculus OX=10090 GN=Gng12 PE=1 SV=1	Gng12	0.0794179	1.596	0.67	50.2	31.4	48.39	24.98	High	High	High	High	High	High	High	High	High	High	High	High	High	High	High	High	1	2	A0A0N4SW28	A0A0N4SW28 2xPhospho [S7(100); S10(99.6)]	3.44	100	1	29.5	27.4	68.4	20.6	14.3	51.8	55.6	28.1	36.4	24.4	26.2	26.2	25.1
FALSE	High	[R].AQTTARVSPPESPR.[A]	F6VBV0 [436-449]	1xTMTpro [N-Term]; 2xPhospho [S8(100); S12(100)]	Regulating synaptic membrane exocytosis protein 1 OS=Mus musculus OX=10090 GN=Rims1 PE=1 SV=3	Rims1	0.0805344	0.788	-0.34	36.7	46.5	38.69	22.14	High	High	High	High	High	High	High	High	High	High	High	High	High	High	High	High	1	2	F6VBV0	F6VBV0 2xPhospho [S443(100); S447(100)]	1.92	100	1	37.8	29.1	41.6	23	35	10.6	15.4	5.6	35.8	38.9	32.4	39.6	28.4
FALSE	High	[K].EGEEPTVYSDDEEPKDETAR.[K]	Q3TFP8 [153-172]	1xTMTpro [K15]; 1xTMTpro [N-Term]; 1xPhospho [S9(100)]	Cytochrome b5 heme-binding domain-containing protein OS=Mus musculus OX=10090 GN=Pgrmc1 PE=2 SV=1	Pgrmc1	0.0810934	0.69	-0.53	24.4	35.3	42.26	12.86	High	High	High	High	High	High	High	High	High	High	High	High	High	High	High	High	1	3	Q3TFP8	Q3TFP8 1xPhospho [S161(100)]	4.14	100	1	18	21.4	31.9	24.5	25.6	10.3	13.8	2.4	20.6	29.7	26.1	26	22
FALSE	High	[R].THTSPPRAPSSPGR.[S]	B2RSY3 [376-389]	1xTMTpro [N-Term]; 2xPhospho [T/S]	Hepatocyte cell adhesion molecule OS=Mus musculus OX=10090 GN=Hepacam PE=1 SV=1	Hepacam	0.0810974	1.171	0.23	58.7	50.1	30.4	15.43	High	High	High	High	High	High	High	High	High	High	High	High	High	High	High	High	1	4	B2RSY3		3.52	100	1	48.9	45.9	54.1	29.1	34.4	55.5	67	28	44.2	30.8	49.4	37.6	27.2
FALSE	High	[R].TLSPTPSAEGYQDVRDR.[M]	E9Q030 [157-173]	1xTMTpro [N-Term]; 2xPhospho [S3(100); T/S/Y]	Actin-binding LIM protein 1 OS=Mus musculus OX=10090 GN=Ablim1 PE=1 SV=1	Ablim1	0.0811284	1.503	0.59	11.9	7.9	84.16	69.69	High	High	High	High	High	High	High	High	High	High	High	High	High	High	High	High	1	1	E9Q030	E9Q030 2xPhospho [S159(100); T/S/Y]	2.19	100	1	9.1	7.1	13.6	5	6.3	28	28	21.8	5.4	4.2	9	5.8	5.4
FALSE	High	[K].EAEEESSGGEEEDEDENIEVVYSK.[T]	Q3TKY2 [337-360]	1xTMTpro [K24]; 1xTMTpro [N-Term]; 1xPhospho [S7(99.6)]	Eukaryotic translation initiation factor 5 (Fragment) OS=Mus musculus OX=10090 GN=Eif5 PE=2 SV=1	Eif5	0.0812201	0.758	-0.4	9.3	12.2	31.02	18.44	High	High	High	High	High	High	High	High	High	High	High	High	High	High	High	High	2	4	Q3TKY2	Q3TKY2 1xPhospho [S343(99.6)]	5.03	100	1	8	5.9	9.3	9.4	10.2	2.9	6.4	3.5	6.8	11.3	11.7	9.1	7.6
FALSE	High	[R].IACEEEFSDSDEEGEGGRK.[N]	O09106 [414-432]	1xCarbamidomethyl [C3]; 1xTMTpro [K19]; 1xTMTpro [N-Term]; 2xPhospho [S8(100); S10(100)]	Histone deacetylase 1 OS=Mus musculus OX=10090 GN=Hdac1 PE=1 SV=1	Hdac1	0.0814369	1.278	0.35	94.1	73.6	17.35	16.77	High	High	High	High	High	High	High	High	High	High	High	High	High	High	High	High	1	1	O09106	O09106 2xPhospho [S421(100); S423(100)]	5.35	100	1	65.9	69.9	94.5	49.3	48.9	59.9	74.1	39.6	82.9	63.6	60.7	60.2	41.9
FALSE	High	[R].SSPELTR.[K]	Q8BTI8 [1649-1655]	1xTMTpro [N-Term]; 1xPhospho [S2(100)]	Serine/arginine repetitive matrix protein 2 OS=Mus musculus OX=10090 GN=Srrm2 PE=1 SV=3	Srrm2	0.0816876	0.738	-0.44	24	32.5	47.45	16.52	High	High	High	High	High	High	High	High	High	High	High	High	High	High	High	High	1	1	Q8BTI8	Q8BTI8 1xPhospho [S1650(100)]	2.08	100	1	23.5	18.8	26.2	15.2	32.1	8.2	10.6	2.9	21.6	26.6	26.2	25.7	20.8
FALSE	High	[R].RQLSFSEDSDLSSDDILER.[S]	Q8CJ19 [1780-1798]	1xTMTpro [N-Term]; 2xPhospho [S4(100); S9(100)]	[F-actin]-monooxygenase MICAL3 OS=Mus musculus OX=10090 GN=Mical3 PE=1 SV=2	Mical3	0.08183	0.892	-0.17	9.7	10.9	17.64	17.44	High	High	High	High	High	High	High	High	High	High	High	High	High	High	High	High	1	1	Q8CJ19	Q8CJ19 2xPhospho [S1783(100); S1788(100)]	4.04	100	1	7.9	5.4	9.7	6.6	10	5.1	7	3.7	8.7	10.2	8.9	8.5	6.9
FALSE	High	[K].AEGAGTEEEGTPKESEPQAAADATEVK.[E]	Q91XV3 [26-52]	2xTMTpro [K13; K27]; 1xTMTpro [N-Term]; 2xPhospho [T6(100); T11(100)]	Brain acid soluble protein 1 OS=Mus musculus OX=10090 GN=Basp1 PE=1 SV=3	Basp1	0.0822415	0.886	-0.17	38.4	43.3	49.04	25.22	High	High	High	High	High	High	High	High	High	High	High	High	High	High	High	High	2	6	Q91XV3	Q91XV3 2xPhospho [T31(100); T36(100)]	6.73	100	1	36.6	26.2	41.8	36.8	34.5	7.8	9.2	6.9	32.8	48	33.6	29.5	28.8
FALSE	High	[R].WHQLQNENHVSSD.[-]	Q768S5 [669-681]	1xDeamidated [N]; 1xTMTpro [N-Term]; 1xPhospho [S]	Rabphilin OS=Mus musculus OX=10090 GN=Rph3a PE=2 SV=1	Rph3a	0.082248	1.127	0.17	50.7	45	14.45	22.06	High	High	High	High	High	High	High	High	High	High	High	High	High	High	High	High	3	5	Q768S5		5.23	100	1	59.6	43.4	54.9	29.6	38.4	30.9	33.3	18	46	32.1	40.8	29	32.2
FALSE	High	[K].NDGVKESSESTNTTIEDEDTKVR.[K]	P11798 [324-346]	2xTMTpro [K5; K21]; 1xTMTpro [N-Term]; 3xPhospho [T13(100); T14(100); S/T]	Calcium/calmodulin-dependent protein kinase type II subunit alpha OS=Mus musculus OX=10090 GN=Camk2a PE=1 SV=2	Camk2a	0.0825976	1.625	0.7	282.2	173.7	61.52	41.69	High	High	High	High	High	High	High	High	High	High	High	High	High	High	High	High	3	15	P11798	P11798 3xPhospho [T336(100); T337(100); S/T]	6.95	100	1	218	237.7	186.9	110.3	131.8	380.7	460.1	271.7	206.1	162.6	143	110.5	108.2
FALSE	High	[K].SSSSVSPSSNAPGSCSPDGVDQR.[F]	A2ALK8 [454-476]	1xCarbamidomethyl [C15]; 1xTMTpro [N-Term]; 2xPhospho [S6(100); S16(100)]	Tyrosine-protein phosphatase non-receptor type 3 OS=Mus musculus OX=10090 GN=Ptpn3 PE=1 SV=1	Ptpn3	0.0826159	1.338	0.42	11.5	8.6	21.75	30.32	High	High	High	High	High	High	High	High	High	High	High	High	High	High	High	High	1	1	A2ALK8	A2ALK8 2xPhospho [S459(100); S469(100)]	4.65	100	1	10.8	5.9	8.5	7.6	7.5	9.5	8.8	4.4	6.8	5	8.8	8.5	5.6
FALSE	High	[R].ENVEYIEREESDGEYDEFGR.[K]	E9PUD0 [73-92]	1xTMTpro [N-Term]; 1xPhospho [S11(100)]	Zinc finger Ran-binding domain-containing protein 2 OS=Mus musculus OX=10090 GN=Zranb2 PE=1 SV=1	Zranb2	0.0834319	0.798	-0.33	56.6	71	29.79	12.64	High	High	High	High	High	High	High	High	High	High	High	High	High	High	High	High	1	4	E9PUD0	E9PUD0 1xPhospho [S83(100)]	4.16	100	1	47.4	46.9	59	57.7	57.9	24.7	31.3	14.4	48.5	56.2	47.6	50.9	46.2
FALSE	High	[K].REDSPGPEVQPMDK.[Q]	D3Z7V9 [4-17]	1xOxidation [M12]; 1xTMTpro [K14]; 1xTMTpro [N-Term]; 1xPhospho [S4(100)]	Tripartite motif-containing protein 3 (Fragment) OS=Mus musculus OX=10090 GN=Trim3 PE=1 SV=8	Trim3	0.0836264	0.838	-0.25	29.7	35.4	29.48	19	High	High	High	High	High	High	High	High	High	High	High	High	High	High	High	High	1	3	D3Z7V9	D3Z7V9 1xPhospho [S7(100)]	4.27	100	1	24.8	26.2	31	23.2	30.3	12.4	14.5	6.3	21.7	28.1	28.2	26.6	26.9
FALSE	High	[K].GDQVSQNGLPAEQGSPR.[MV-]	Q62261 [2123-2139]	1xTMTpro [N-Term]; 1xPhospho [S15(100)]	Spectrin beta chain, non-erythrocytic 1 OS=Mus musculus OX=10090 GN=Sptbn1 PE=1 SV=2	Sptbn1	0.084262	0.902	-0.15	47.1	52.2	27.45	8.7	High	High	High	High	High	High	High	High	High	High	High	High	High	High	High	High	2	5	Q62261	Q62261 1xPhospho [S2137(100)]	5.73	100	1	47.1	38.8	48.1	30.7	37.7	23.4	22.9	7.4	37.6	47.5	44.2	37.6	30.1
FALSE	High	[K].AGSAETESAAK.[A]	P06837 [126-136]	1xTMTpro [K11]; 1xTMTpro [N-Term]; 1xPhospho [S3(100)]	Neuromodulin OS=Mus musculus OX=10090 GN=Gap43 PE=1 SV=1	Gap43	0.0846364	0.871	-0.2	31.1	35.7	32.63	20.26	High	High	High	High	High	High	High	High	High	High	High	High	High	High	High	High	2	2	P06837	P06837 1xPhospho [S128(100)]	3.72	100	1	29.5	23.3	37.7	20.7	24.1	10.1	8.7	8.8	30.3	26.3	27.3	26.4	26.6
FALSE	High	[K].DAEAGGSQSQTPGSTASSEPVSPVQEK.[L]	Q811P8 [835-861]	1xTMTpro [K27]; 1xTMTpro [N-Term]; 2xPhospho [S18(100); S22(100)]	Rho GTPase-activating protein 32 OS=Mus musculus OX=10090 GN=Arhgap32 PE=1 SV=2	Arhgap32	0.084804	1.183	0.24	25.2	21.3	54.79	21.48	High	High	High	High	High	High	High	High	High	High	High	High	High	High	High	High	2	2	Q811P8	Q811P8 2xPhospho [S852(100); S856(100)]	8.1	100	1	19.6	20.2	23.4	12.8	14.1	33.5	32.5	26.4	23.2	17	18.8	10.2	12
FALSE	High	[K].TGSSTNNNEEEKSR.[L]	Q8CAF8 [663-676]	1xDeamidated [N6]; 1xTMTpro [K12]; 1xTMTpro [N-Term]; 2xPhospho [S3(99.4); S4(100)]	G_PROTEIN_RECEP_F3_4 domain-containing protein (Fragment) OS=Mus musculus OX=10090 GN=Gabbr1 PE=2 SV=1	Gabbr1	0.0848799	1.515	0.6	13.4	8.8	56.99	27.45	High	High	High	High	High	High	High	High	High	High	High	High	High	High	High	High	1	1	Q8CAF8	Q8CAF8 2xPhospho [S665(99.4); S666(100)]	1.53	100	1	10.5	11.1	6.6	5.4	6.4	18.4	19.4	8.6	6.3	8.8	8.2	5.2	6.6
FALSE	High	[R].NMDQGGGGSPR.[K]	E9PV45 [1933-1943]	1xTMTpro [N-Term]; 1xPhospho [S9(100)]	Ubiquitinyl hydrolase 1 OS=Mus musculus OX=10090 GN=Usp24 PE=1 SV=1	Usp24	0.0852915	1.299	0.38	18.5	14.3	24.63	24.14	High	High	High	High	High	High	High	High	High	High	High	High	High	High	High	High	1	1	E9PV45	E9PV45 1xPhospho [S1941(100)]	1.87	100	1	18.2	18.5	18.3	6.4	14.2	9.8	15.2	6.4	13.5	12.7	11.9	10.4	7.6
FALSE	High	[R].ASLSPMDEPVPDSESPVEK.[V]	P14873 [1370-1388]	1xTMTpro [K19]; 2xPhospho [S4(99.5); S15(99.5)]	Microtubule-associated protein 1B OS=Mus musculus OX=10090 GN=Map1b PE=1 SV=2	Map1b	0.0856335	1.309	0.39	11.9	9.1	42.29	29.83	High	High	High	High	High	High	High	High	High	High	High	High	High	High	High	High	1	1	P14873	P14873 2xPhospho [S1373(99.5); S1384(99.5)]	3.22	100	1	12.2	5.6	9.8	6.8	6.2	12.8	14.1	8	6.8	4.9	5.7	6.7	7.6
FALSE	High	[K].ESDTKNEVNGTSEDIKSEGDTQSN.[-]	Q5SUF2 [409-432]	2xTMTpro [K5; K16]; 1xTMTpro [N-Term]; 2xPhospho [S17(100); S23(100)]	Luc7-like protein 3 OS=Mus musculus OX=10090 GN=Luc7l3 PE=1 SV=1	Luc7l3	0.0858424	1.186	0.25	17.7	14.9	21.94	19.97	High	High	High	High	High	High	High	High	High	High	High	High	High	High	High	High	1	2	Q5SUF2	Q5SUF2 2xPhospho [S425(100); S431(100)]	4.43	100	1	13.9	11.9	13.1	13.1	11.4	14.1	15.5	9	13.4	11.5	12.3	11.1	6.2
FALSE	High	[R].LQSTEFSPSGSEAGSPGLQNGEGQR.[G]	Q9WV69 [301-325]	2xDeamidated [Q2; N20]; 1xTMTpro [N-Term]; 1xPhospho [S7(98.7)]	Dematin OS=Mus musculus OX=10090 GN=Dmtn PE=1 SV=1	Dmtn	0.0863958	1.345	0.43	13.5	10	34.4	20.85	High	High	High	High	High	High	High	High	High	High	High	High	High	High	High	High	1	1	Q9WV69	Q9WV69 1xPhospho [S307(98.7)]	3.19	100	1	8.6	10.3	11.3	4.2	10	13.2	10.1	6.3	5.9	7.2	10	8.2	5.2
FALSE	High	[K].ESPPQPPADDGAEEPGSETSDAK.[S]	A0A0A0MQC7 [34-56]	1xTMTpro [K23]; 1xTMTpro [N-Term]; 1xPhospho [S17(99.4)]	Microtubule-associated protein OS=Mus musculus OX=10090 GN=Mapt PE=1 SV=1	Mapt	0.0865026	1.527	0.61	12.2	8	38.93	32.69	High	High	High	High	High	High	High	High	High	High	High	High	High	High	High	High	2	2	A0A0A0MQC7	A0A0A0MQC7 1xPhospho [S50(99.4)]	4.67	100	1	10	9.6	10.8	5.9	4.9	8.4	11.8	8.6	9.8	10.3	4.1	5.5	4.5
FALSE	High	[R].SPDTSAYCYETMEK.[I]	P14873 [2030-2043]	1xCarbamidomethyl [C8]; 1xOxidation [M12]; 1xTMTpro [K14]; 1xTMTpro [N-Term]; 1xPhospho [S1(100)]	Microtubule-associated protein 1B OS=Mus musculus OX=10090 GN=Map1b PE=1 SV=2	Map1b	0.0865558	0.758	-0.4	11.7	15.5	26.13	22.61	High	High	High	High	High	High	High	High	High	High	High	High	High	High	High	High	1	4	P14873	P14873 1xPhospho [S2030(100)]	4.37	100	1	12.7	9.2	16.4	5.2	11.1	5.4	6.6	4.2	7.1	14.3	16	9.2	10.5
FALSE	High	[R].SYLGPGSTSPLDNSNNPNGR.[Y]	A0A0R4J087 [690-709]	1xDeamidated [N]; 1xTMTpro [N-Term]; 1xPhospho [S9(100)]	Transporter OS=Mus musculus OX=10090 GN=Slc6a17 PE=1 SV=1	Slc6a17	0.0871637	1.069	0.1	48.7	45.6	20.72	9.3	High	High	High	High	High	High	High	High	High	High	High	High	High	High	High	High	2	4	A0A0R4J087	A0A0R4J087 1xPhospho [S698(100)]	5.11	100	1	41.9	35.3	49.4	26.1	33.2	37.2	40.6	27.6	42.3	31.3	37.6	27.9	26.9
FALSE	High	[K].GGQDDDDAETGLTEGEGEGEEEKEPENLGK.[L]	P46097 [116-145]	2xTMTpro [K23; K30]; 1xTMTpro [N-Term]; 2xPhospho [T10(100); T13(100)]	Synaptotagmin-2 OS=Mus musculus OX=10090 GN=Syt2 PE=1 SV=1	Syt2	0.0871772	1.365	0.45	11.7	8.6	39.03	24.4	High	High	High	High	High	High	High	High	High	High	High	High	High	High	High	High	1	1	P46097	P46097 2xPhospho [T125(100); T128(100)]	5.18	100	1	7.7	8	12.7	6.8	5.4	12.5	12.9	7.6	7.9	6.4	11.7	5.7	4.9
FALSE	High	[K].QSNASSDVEVEEK.[E]	Q99JF8 [101-113]	1xDeamidated [N3]; 1xTMTpro [K13]; 1xTMTpro [N-Term]; 1xPhospho [S6(100)]	PC4 and SFRS1-interacting protein OS=Mus musculus OX=10090 GN=Psip1 PE=1 SV=1	Psip1	0.0873456	0.7	-0.51	28.8	41.2	33.38	15.45	High	High	High	High	High	High	High	High	High	High	High	High	High	High	High	High	1	2	Q99JF8	Q99JF8 1xPhospho [S106(100)]	3.6	100	1	27.7	19.2	47.5	32.2	31.6	14	15	9.9	29.6	33.4	27.8	24.4	30.3
FALSE	High	[K].DLSLEEIQK.[K]	Q9CXQ8 [44-52]	1xTMTpro [K9]; 1xTMTpro [N-Term]; 1xPhospho [S3(100)]	Stathmin OS=Mus musculus OX=10090 GN=Stmn1 PE=2 SV=1	Stmn1	0.087369	0.851	-0.23	11.7	13.8	23.52	29.3	High	High	High	High	High	High	High	High	High	High	High	High	High	High	High	High	1	1	Q9CXQ8	Q9CXQ8 1xPhospho [S46(100)]	3.27	100	1	8.4	6.1	11.9	9.2	10.9	7	7.8	6.5	11	8.6	10.6	10.8	8.3
FALSE	High	[R].APDRTPPSEEDSAEAER.[L]	Q8BJU0 [78-94]	1xTMTpro [N-Term]; 1xPhospho [T5(100)]	Small glutamine-rich tetratricopeptide repeat-containing protein alpha OS=Mus musculus OX=10090 GN=Sgta PE=1 SV=2	Sgta	0.0874739	0.794	-0.33	20.8	26.1	34.23	27.75	High	High	High	High	High	High	High	High	High	High	High	High	High	High	High	High	1	2	Q8BJU0	Q8BJU0 1xPhospho [T82(100)]	2.65	100	1	28.3	16.6	27.5	12.9	18.3	10.1	12.4	3.3	18	19	21.9	22.6	16.1
FALSE	High	[KR].AASPSPQSVR.[R]	E9PUK6 [754-763]	1xTMTpro [N-Term]; 2xPhospho [S3(100); S5(100)]	Serine/arginine repetitive matrix protein 1 OS=Mus musculus OX=10090 GN=Srrm1 PE=1 SV=1	Srrm1	0.0875459	0.684	-0.55	24.1	35.2	31.22	20.06	High	High	High	High	High	High	High	High	High	High	High	High	High	High	High	High	1	2	E9PUK6	E9PUK6 2xPhospho [S756(100); S758(100)]	2.51	100	1	21.8	16.7	20.8	28.6	25.9	10.6	18.3	8.8	16.6	28.1	23.7	28.6	23
FALSE	High	[R].EDAPPEDKESESEAKLDGETASDSESR.[A]	Q99L43 [11-37]	2xTMTpro [K8; K15]; 1xTMTpro [N-Term]; 3xPhospho [S10(98.3); T20(100); S22(100)]	Phosphatidate cytidylyltransferase 2 OS=Mus musculus OX=10090 GN=Cds2 PE=1 SV=1	Cds2	0.0875904	0.519	-0.95	7.4	14.4	66.09	32.13	High	High	High	High	High	High	High	High	High	High	High	High	High	High	High	High	1	1	Q99L43	Q99L43 3xPhospho [S20(98.3); T30(100); S32(100)]	2.26	100	1	15.6	8.1	21.1	2.2	10.3	3	3.4	1.9	19.3	8.2	10.7	13.4	9.7
FALSE	High	[R].RGSQESELR.[G]	Q3TDM2 [322-330]	1xTMTpro [N-Term]; 1xPhospho [S3(100)]	Protein kinase domain-containing protein OS=Mus musculus OX=10090 GN=Camk1d PE=2 SV=1	Camk1d	0.0878108	0.75	-0.41	9.3	12.4	31.02	18.23	High	High	High	High	High	High	High	High	High	High	High	High	High	High	High	High	1	2	Q3TDM2	Q3TDM2 1xPhospho [S324(100)]	2.09	94	1	11.1	7	10.1	4.9	10.9	5	4	0	6.9	8.3	10.9	9.5	7.1
FALSE	High	[R].SSASELRRDSLTSPEDELGAEVGDEAGDK.[K]	A2A699 [776-804]	1xTMTpro [K29]; 1xTMTpro [N-Term]; 3xPhospho [S10(100); T12(100); S13(100)]	Protein FAM171A2 OS=Mus musculus OX=10090 GN=Fam171a2 PE=1 SV=1	Fam171a2	0.0878536	1.245	0.32	38.3	30.8	26.62	9.64	High	High	High	High	High	High	High	High	High	High	High	High	High	High	High	High	1	2	A2A699	A2A699 3xPhospho [S785(100); T787(100); S788(100)]	9.55	100	1	33.3	38.7	28.5	18.5	23.5	23.5	30.5	21.1	24.3	24.9	24.6	24.8	18
FALSE	High	[K].EEQELHDIHSTRSKER.[L]	P35802 [258-273]	1xTMTpro [K14]; 1xTMTpro [N-Term]; 2xPhospho [S10(99.5); S13(99.5)]	Neuronal membrane glycoprotein M6-a OS=Mus musculus OX=10090 GN=Gpm6a PE=1 SV=1	Gpm6a	0.0879933	1.989	0.99	143.3	72	41.06	46.91	High	High	High	High	High	High	High	High	High	High	High	High	High	High	High	High	2	5	P35802	P35802 2xPhospho [S267(99.5); S270(99.5)]	6.43	100	1	132.6	104.9	208	49.5	27.3	81.5	102.2	67.1	138.8	57.5	87.9	55.2	43.8
FALSE	High	[R].KVVDYSQFQESDDADEDYGR.[D]	Q80XU3 [9-28]	1xTMTpro [K1]; 1xTMTpro [N-Term]; 1xPhospho [S11(100)]	Nuclear ubiquitous casein and cyclin-dependent kinase substrate 1 OS=Mus musculus OX=10090 GN=Nucks1 PE=1 SV=1	Nucks1	0.0882255	0.787	-0.34	144.6	183.6	37.79	12.88	High	High	High	High	High	High	High	High	High	High	High	High	High	High	High	High	2	7	Q80XU3	Q80XU3 1xPhospho [S19(100)]	5.51	100	1	138.4	100.7	163.8	180.5	117.2	66.6	73.4	35.1	110.3	142.1	152	142.2	124.1
FALSE	High	[R].GSEPDDAQLQPPEDDDVNEDTVER.[I]	E9Q2K0 [51-74]	1xTMTpro [N-Term]; 1xPhospho [S2(100)]	RELT-like protein 2 (Fragment) OS=Mus musculus OX=10090 GN=Rell2 PE=1 SV=2	Rell2	0.0885446	0.933	-0.1	11.6	12.4	19.21	21.31	High	High	High	High	High	High	High	High	High	High	High	High	High	High	High	High	1	1	E9Q2K0	E9Q2K0 1xPhospho [S52(100)]	4.87	100	1	11.9	9.5	10.5	5.6	5.8	6.7	8.7	4.6	10.1	13.5	8.9	9.4	8.4
FALSE	High	[R].SRLTPTTPESSSTGTEDK.[S]	D3YZJ1 [266-283]	1xTMTpro [K18]; 1xTMTpro [N-Term]; 2xPhospho [S/T]	Sequestosome-1 OS=Mus musculus OX=10090 GN=Sqstm1 PE=1 SV=1	Sqstm1	0.0885887	0.705	-0.5	10.6	15	42.66	25.88	High	High	High	High	High	High	High	High	High	High	High	High	High	High	High	High	1	1	D3YZJ1		3.79	100	1	9.1	8.1	12.1	10.7	12.8	3	4.2	2.6	7.8	15.7	11.7	11	9.4
FALSE	High	[K].ESSESTNTTIEDEDTKVR.[K]	P11798 [329-346]	1xTMTpro [K16]; 1xTMTpro [N-Term]; 3xPhospho [S3(99.3); T8(100); T9(100)]	Calcium/calmodulin-dependent protein kinase type II subunit alpha OS=Mus musculus OX=10090 GN=Camk2a PE=1 SV=2	Camk2a	0.0890186	1.229	0.3	137.7	112	15.37	21.62	High	High	High	High	High	High	High	High	High	High	High	High	High	High	High	High	3	7	P11798	P11798 3xPhospho [S331(99.3); T336(100); T337(100)]	6.15	100	1	125.7	106.7	133.7	59.7	106.7	89.4	94.2	41.8	124.9	80.5	90.9	87	45.7
FALSE	High	[K].QLTQPETSYGR.[E]	Q62418 [297-307]	1xTMTpro [N-Term]; 1xPhospho [T3(100)]	Drebrin-like protein OS=Mus musculus OX=10090 GN=Dbnl PE=1 SV=2	Dbnl	0.0897274	0.882	-0.18	27	30.6	19.87	40.89	High	High	High	High	High	High	High	High	High	High	High	High	High	High	High	High	1	1	Q62418	Q62418 1xPhospho [T299(100)]	2.43	100	1	27	20	22.1	20.4	20.5	18.1	16.9	5.9	23.4	51.2	26.3	29	17.6
FALSE	High	[K].GLSEKENSE.[-]	G3X9Y1 [579-587]	1xDeamidated [N7]; 1xTMTpro [K5]; 1xTMTpro [N-Term]; 1xPhospho [S8(100)]	Synaptotagmin-3 OS=Mus musculus OX=10090 GN=Syt3 PE=1 SV=1	Syt3	0.089795	1.312	0.39	13.9	10.6	36.62	27.75	High	High	High	High	High	High	High	High	High	High	High	High	High	High	High	High	1	2	G3X9Y1	G3X9Y1 1xPhospho [S586(100)]	2.16	100	1	11.6	8.7	14.7	5.6	8.4	13.7	14.3	9.1	7.7	9.3	8.6	8.7	6
FALSE	High	[R].SDSDYDLSPK.[SA]	B1AWC8 [61-70]; E9PVU7 [190-199]	1xTMTpro [K10]; 1xTMTpro [N-Term]; 1xPhospho [S8(100)]	Phosphodiesterase OS=Mus musculus OX=10090 GN=Pde4b PE=1 SV=1 Phosphodiesterase OS=Mus musculus OX=10090 GN=Pde4d PE=1 SV=1	Pde4b	0.0898058	0.792	-0.34	38.8	49	18.68	18.55	High	High	High	High	High	High	High	High	High	High	High	High	High	High	High	High	1	2	B1AWC8; E9PVU7	B1AWC8 1xPhospho [S68(100)]; E9PVU7 1xPhospho [S197(100)]	3.87	100	2	30.4	30.4	35.3	28.5	37.1	15.7	25.9	17	35.8	25.8	44.8	40.3	32.9
FALSE	High	[K].GNDSDGEAESDDPEKK.[K]	Q3TN07 [99-114]	2xTMTpro [K15; K16]; 1xTMTpro [N-Term]; 1xPhospho [S4(100)]	Vesicle-fusing ATPase OS=Mus musculus OX=10090 GN=Vps4b PE=1 SV=1	Vps4b	0.08999	0.769	-0.38	45.9	59.7	65.79	29.27	High	High	High	High	High	High	High	High	High	High	High	High	High	High	High	High	1	1	Q3TN07	Q3TN07 1xPhospho [S102(100)]	4.28	100	1	45.5	30.2	68.6	42.3	49.5	7.8	6.9	2.9	49.7	43.1	62.3	63	43.4
FALSE	High	[R].KEDESQTEDPSTSPSPGTR.[A]	Q6PB99 [290-308]	1xTMTpro [K1]; 1xTMTpro [N-Term]; 1xPhospho [S/T]	Ena/VASP-like protein OS=Mus musculus OX=10090 GN=Evl PE=2 SV=1	Evl	0.0900233	0.74	-0.43	11.3	15.3	43.01	19.79	High	High	High	High	High	High	High	Not Found	High	High	High	High	High	High	High	High	1	1	Q6PB99		2.83	94	1	12.9	8.4	10.7	10.2	10.6	2.3	3.7	0	14.6	14.5	10.6	11.9	9
FALSE	High	[K].SETSSNPSSPEICPNK.[E]	Q5SVL6 [586-601]	1xCarbamidomethyl [C13]; 1xTMTpro [K16]; 1xTMTpro [N-Term]; 2xPhospho [S8(99.5); S/T]	Rap1 GTPase-activating protein 2 OS=Mus musculus OX=10090 GN=Rap1gap2 PE=1 SV=1	Rap1gap2	0.0907809	0.74	-0.43	30	40.5	46.17	14.5	High	High	High	High	High	High	High	High	High	High	High	High	High	High	High	High	2	2	Q5SVL6	Q5SVL6 2xPhospho [S593(99.5); S/T]	4.62	100	1	26.3	30.5	29.8	34.6	31.6	9.7	12.5	5	34.6	29.3	32.7	32.7	22.9
FALSE	High	[K].EKTPSPKEEDEEAESPPEKK.[S]	Q80XU3 [200-219]	4xTMTpro [K2; K7; K19; K20]; 1xTMTpro [N-Term]; 3xPhospho [T3(100); S5(100); S15(100)]	Nuclear ubiquitous casein and cyclin-dependent kinase substrate 1 OS=Mus musculus OX=10090 GN=Nucks1 PE=1 SV=1	Nucks1	0.0909338	0.602	-0.73	26.3	43.7	56.69	13.41	High	High	High	High	High	High	High	High	High	High	High	High	High	High	High	High	1	2	Q80XU3	Q80XU3 3xPhospho [T202(100); S204(100); S214(100)]	2.73	100	1	22.7	19.9	35.4	44.7	46.1	12.5	10.4	8.3	30.3	33.1	33.4	34.5	33.1
FALSE	High	[R].GGDSIGETPTPGASK.[R]	Q3US00 [319-333]	1xTMTpro [K15]; 1xTMTpro [N-Term]; 2xPhospho [T8(100); T10(100)]	SF3b1 domain-containing protein (Fragment) OS=Mus musculus OX=10090 GN=Sf3b1 PE=2 SV=1	Sf3b1	0.0909933	1.66	0.73	17.6	10.6	63.06	63.93	High	High	High	High	High	High	High	High	High	High	High	High	High	High	High	High	1	1	Q3US00	Q3US00 2xPhospho [T326(100); T328(100)]	3.83	100	1	10.1	12.9	17.8	5	8	23.2	21.2	17.5	10	5.1	12.6	5	4.2
FALSE	High	[R].KASSSDDEGGPR.[T]	A0A668KLV9 [600-611]	1xTMTpro [K1]; 1xTMTpro [N-Term]; 2xPhospho [S3(100); S5(99.7)]	A-kinase anchor protein 12 OS=Mus musculus OX=10090 GN=Akap12 PE=1 SV=1	Akap12	0.0919357	0.823	-0.28	53.1	64.5	18.81	27.77	High	High	High	High	High	High	High	High	High	High	High	High	High	High	High	High	1	1	A0A668KLV9	A0A668KLV9 2xPhospho [S602(100); S604(99.7)]	2.92	100	1	37.8	39.8	50.5	50.7	45.1	32.2	39.8	16.9	37	43.5	50.2	50.7	56.6
FALSE	High	[R].SPSIDSIQKDPR.[E]	B7ZNF6 [528-539]; Q68FH0 [509-520]	1xTMTpro [K9]; 1xTMTpro [N-Term]; 2xPhospho [S3(100); S6(100)]	Catenin delta-2 OS=Mus musculus OX=10090 GN=Ctnnd2 PE=1 SV=1 Plakophilin-4 OS=Mus musculus OX=10090 GN=Pkp4 PE=1 SV=1	Ctnnd2	0.0920492	1.594	0.67	21.4	13.4	51.76	24.38	High	High	High	High	High	High	High	High	High	High	High	High	High	High	High	High	1	1	B7ZNF6; Q68FH0	B7ZNF6 2xPhospho [S530(100); S533(100)]; Q68FH0 2xPhospho [S511(100); S514(100)]	2.01	100	2	15.2	13.6	25.1	7.9	6.4	21.8	27.2	15.9	18.2	13.1	12.1	11.5	7.6
FALSE	High	[K].ENQSEGKGSDSDSEGDNPEK.[K]	Q3TDX2 [87-106]	2xTMTpro [K7; K20]; 1xTMTpro [N-Term]; 3xPhospho [S9(100); S11(100); S13(100)]	Vesicle-fusing ATPase OS=Mus musculus OX=10090 GN=Vps4a PE=2 SV=1	Vps4a	0.0920727	0.821	-0.28	8.6	10.4	38.55	15.59	High	High	High	High	High	High	High	High	High	High	High	High	High	High	High	High	1	3	Q3TDX2	Q3TDX2 3xPhospho [S95(100); S97(100); S99(100)]	2.86	100	1	7.5	6.3	13.4	7.9	7.7	2.1	4.6	2.2	9.6	8.1	8.5	7.4	8.6
FALSE	High	[K].AEDGAAPSPSSETPKK.[K]	A0A0A1HAM8 [131-146]	2xTMTpro [K15; K16]; 1xTMTpro [N-Term]; 2xPhospho [S8(100); T13(100)]	80K protein OS=Mus musculus OX=10090 GN=Marcks PE=2 SV=1	Marcks	0.0924947	0.83	-0.27	28	33.7	11.59	26.89	High	High	High	High	High	High	High	High	High	High	High	High	High	High	High	High	1	1	A0A0A1HAM8	A0A0A1HAM8 2xPhospho [S138(100); T143(100)]	3.05	100	1	21.9	20	25.7	21.9	25	19.2	20.5	9.8	24.3	37.1	24.3	16.7	24
FALSE	High	[R].KETESEAEDDNLDDLER.[H]	E9PUK6 [888-904]	1xTMTpro [K1]; 1xTMTpro [N-Term]; 1xPhospho [S5(100)]	Serine/arginine repetitive matrix protein 1 OS=Mus musculus OX=10090 GN=Srrm1 PE=1 SV=1	Srrm1	0.0925698	1.196	0.26	52	43.5	19.86	16.55	High	High	High	High	High	High	High	High	High	High	High	High	High	High	High	High	2	3	E9PUK6	E9PUK6 1xPhospho [S892(100)]	5.09	100	1	41.4	35.7	49.9	36.1	30.1	41.8	42.4	26.8	44.2	46.4	35.8	32.3	23.8
FALSE	High	[K].KYSDVEVPASVTGHSFASDGDSGTCSPLR.[H]	F8WGR0 [406-434]	1xCarbamidomethyl [C25]; 1xTMTpro [K1]; 1xTMTpro [N-Term]; 2xPhospho [S26(99); S/T/Y]	Alpha-adducin OS=Mus musculus OX=10090 GN=Add1 PE=1 SV=1	Add1	0.0927549	1.502	0.59	22.5	15	33.21	29.82	High	High	High	High	High	High	High	High	High	High	High	High	High	High	High	High	1	1	F8WGR0	F8WGR0 2xPhospho [S431(99); S/T/Y]	6.27	100	1	23.7	25.2	22.3	7.9	17.1	14.3	10.4	6.1	22	13.5	14.2	12.2	7.4
FALSE	High	[K].SGERSGYSSPGSPGTPGSR.[S]	A0A0A0MQC7 [483-501]; Q547J4 [122-140]	1xTMTpro [N-Term]; 3xPhospho [S5(100); S8(100); S9(100)]	Microtubule-associated protein OS=Mus musculus OX=10090 GN=Mapt PE=1 SV=1 Microtubule-associated protein OS=Mus musculus OX=10090 GN=Mapt PE=2 SV=1	Mapt	0.0928686	0.825	-0.28	43.2	52.3	21.56	17.06	High	High	High	High	High	High	High	High	High	High	High	High	High	High	High	High	2	6	A0A0A0MQC7; Q547J4	A0A0A0MQC7 3xPhospho [S487(100); S490(100); S491(100)]; Q547J4 3xPhospho [S126(100); S129(100); S130(100)]	2.3	100	2	37.2	43.2	47.7	29.1	41.2	22.1	29.1	10.7	48.3	53.2	40.2	40.4	28.4
FALSE	High	[R].DELSLEDSSRGESPVTADVSR.[G]	F6WBP9 [266-286]	1xTMTpro [N-Term]; 2xPhospho [S4(100); S13(100)]	Stromal interaction molecule 2 (Fragment) OS=Mus musculus OX=10090 GN=Stim2 PE=1 SV=1	Stim2	0.0929573	1.129	0.18	17.8	15.8	72.91	27.93	High	High	High	High	High	High	High	High	High	High	High	High	High	High	High	High	1	1	F6WBP9	F6WBP9 2xPhospho [S269(100); S278(100)]	2.77	100	1	13.4	12.4	19.1	7.5	8.1	32.8	35.8	24.3	13.9	6.4	12.6	10.1	10.8
FALSE	High	[K].VTGSPAEEDEEETK.[K]	E9Q284 [171-184]	1xTMTpro [K14]; 1xTMTpro [N-Term]; 1xPhospho [S4(100)]	Coilin OS=Mus musculus OX=10090 GN=Coil PE=1 SV=1	Coil	0.0929821	0.683	-0.55	8.5	12.5	30.79	25.33	High	High	High	High	High	High	High	High	High	High	High	High	High	High	High	High	1	1	E9Q284	E9Q284 1xPhospho [S174(100)]	4.85	100	1	6.8	9.6	9.3	4.7	10.5	4	5	4.5	7.1	11.5	14.3	9.6	7.4
FALSE	High	[K].SSSFSQGEAEPR.[G]	A0A087WSE3 [1881-1892]	1xTMTpro [N-Term]; 1xPhospho [S3(99.7)]	Striated muscle-specific serine/threonine-protein kinase (Fragment) OS=Mus musculus OX=10090 GN=Speg PE=1 SV=1	Speg	0.093379	1.306	0.38	14.7	11.2	35.42	29.6	High	High	High	High	High	High	High	High	High	High	High	High	High	High	High	High	1	1	A0A087WSE3	A0A087WSE3 1xPhospho [S1883(99.7)]	2.27	100	1	10	9.6	16.8	4.5	9.2	12.4	15.9	7.6	14.1	5.4	9.6	5.8	5.2
FALSE	High	[R].LLEDSESEDEAPPSRPR.[A]	Q9D6J3 [207-223]	1xTMTpro [N-Term]; 2xPhospho [S5(100); S7(100)]	Splicing factor YJU2 OS=Mus musculus OX=10090 GN=Yju2 PE=1 SV=1	Yju2	0.093442	1.24	0.31	25.5	20.6	12.75	16.56	High	High	High	High	High	High	High	High	High	High	High	High	High	High	High	High	1	1	Q9D6J3	Q9D6J3 2xPhospho [S211(100); S213(100)]	4.38	100	1	18.7	15.1	24.9	19.7	20.7	16.3	16	9.9	16.5	16.7	16	22.3	12.2
FALSE	High	[R].LNQSDSIEDPNSPAGRR.[H]	Q5BKS5 [227-243]	1xTMTpro [N-Term]; 1xPhospho [S12(100)]	Hook homolog 3 (Drosophila) OS=Mus musculus OX=10090 GN=Hook3 PE=2 SV=1	Hook3	0.0941075	1.348	0.43	10.4	7.7	60.98	57.35	High	High	High	High	High	High	High	High	High	High	High	High	High	High	High	High	1	1	Q5BKS5	Q5BKS5 1xPhospho [S238(100)]	2.82	100	1	10.1	6.8	7.3	6.2	5	15.2	15.3	11.6	2.3	7.9	4.9	4.1	7
FALSE	High	[R].SESLTAESR.[L]	E9PZP8 [1489-1497]	1xTMTpro [N-Term]; 1xPhospho [S3(99.7)]	HECT and RLD domain-containing E3 ubiquitin protein ligase family member 1 OS=Mus musculus OX=10090 GN=Herc1 PE=1 SV=1	Herc1	0.0941558	1.768	0.82	18.2	10.3	46.91	45.75	High	High	High	High	High	High	High	High	High	High	High	High	High	High	High	High	1	1	E9PZP8	E9PZP8 1xPhospho [S1491(99.7)]	1.68	100	1	12.7	13.6	18.2	4.2	6.4	18.3	18.4	10.3	18.2	12	5.8	9	5.7
FALSE	High	[K].LGNREDPLPQDSFEGVDEDEWD.[-]	Q9D2V7 [901-922]	1xTMTpro [N-Term]; 1xPhospho [S12(100)]	Coronin-7 OS=Mus musculus OX=10090 GN=Coro7 PE=1 SV=2	Coro7	0.0949153	1.156	0.21	15.7	13.6	29.65	23.66	High	High	High	High	High	High	High	High	High	High	High	High	High	High	High	High	1	1	Q9D2V7	Q9D2V7 1xPhospho [S912(100)]	5.58	100	1	13.9	11.5	12	9.3	11.7	16	15	9.7	11.3	13.5	11.2	8.8	7.4
FALSE	High	[K].AAVLSDSEDDAGNASAK.[K]	A0A1D5RLV0 [339-355]	1xTMTpro [K17]; 1xTMTpro [N-Term]; 2xPhospho [S5(100); S7(100)]	Protein IWS1 homolog OS=Mus musculus OX=10090 GN=Iws1 PE=1 SV=1	Iws1	0.0949656	0.902	-0.15	68.9	76.4	18.1	12.21	High	High	High	High	High	High	High	High	High	High	High	High	High	High	High	High	1	3	A0A1D5RLV0	A0A1D5RLV0 2xPhospho [S343(100); S345(100)]	7.38	100	1	62.8	51.6	78.1	51.4	51.8	30.6	38.2	18.8	69.5	66	54.8	56.8	47.2
FALSE	High	[R].GADYTEPDSPREPPGGAHDPAPRSPR.[T]	Q3UHN4 [2295-2320]	1xTMTpro [N-Term]; 2xPhospho [S9(98.5); S24(100)]	Voltage-dependent P/Q-type calcium channel subunit alpha OS=Mus musculus OX=10090 GN=Cacna1a PE=2 SV=1	Cacna1a	0.0953583	1.095	0.13	21.1	19.2	37.59	16.44	High	High	High	High	High	High	High	High	High	High	High	High	High	High	High	High	1	3	Q3UHN4	Q3UHN4 2xPhospho [S2303(98.5); S2318(100)]	4.41	100	1	19.3	14.9	16.6	11.3	15.1	21.1	24.5	15.8	15.9	16.3	16.3	13.7	15.1
FALSE	High	[K].TGNESGSNLSDSGSVK.[R]	Q9Z0H8 [199-214]	1xTMTpro [K16]; 1xTMTpro [N-Term]; 3xPhospho [S5(100); S7(100); S10(100)]	CAP-Gly domain-containing linker protein 2 OS=Mus musculus OX=10090 GN=Clip2 PE=1 SV=2	Clip2	0.0960968	0.876	-0.19	78.2	89.2	16.89	13.94	High	High	High	High	High	High	High	High	High	High	High	High	High	High	High	High	3	5	Q9Z0H8	Q9Z0H8 3xPhospho [S203(100); S205(100); S208(100)]	7.29	100	1	69.3	69.3	76.8	57.8	67.9	40.3	51	20.4	74.5	69.6	61.6	57.2	46.5
FALSE	High	[K].SPSPPPDGSPAATPEIR.[V]	Q6P1B9 [265-281]	1xTMTpro [N-Term]; 2xPhospho [S9(100); S/T]	Bin1 protein OS=Mus musculus OX=10090 GN=Bin1 PE=1 SV=1	Bin1	0.0961939	0.838	-0.26	84	100.3	21.87	11.22	High	High	High	High	High	High	High	High	High	High	High	High	High	High	High	High	4	9	Q6P1B9	Q6P1B9 2xPhospho [S273(100); S/T]	5.77	100	1	72.3	69.3	85.2	73.5	78	49	51.9	18.8	70.4	88.2	76.6	75.5	61.3
FALSE	High	[R].SQSESSDEVTELDLSHGK.[K]	Q7TPS5 [657-674]	1xTMTpro [K18]; 1xTMTpro [N-Term]; 2xPhospho [S3(100); S/T]	C2 domain-containing protein 5 OS=Mus musculus OX=10090 GN=C2cd5 PE=1 SV=2	C2cd5	0.0963159	1.407	0.49	43.6	31	25.7	15.43	High	High	High	High	High	High	High	High	High	High	High	High	High	High	High	High	2	2	Q7TPS5	Q7TPS5 2xPhospho [S659(100); S/T]	5.69	100	1	32.2	33.2	42.8	14.4	24.3	27.4	39	18.4	35.2	24.1	25.7	25.2	19.2
FALSE	High	[R].DFQEYVEPGEDFPASPQR.[R]	Q8R1Q8 [193-210]	1xTMTpro [N-Term]; 1xPhospho [S15(100)]	Cytoplasmic dynein 1 light intermediate chain 1 OS=Mus musculus OX=10090 GN=Dync1li1 PE=1 SV=1	Dync1li1	0.0963732	0.805	-0.31	31.2	38.8	37.76	18.99	High	High	High	High	High	High	High	High	High	High	High	High	High	High	High	High	1	2	Q8R1Q8	Q8R1Q8 1xPhospho [S207(100)]	6.44	100	1	30	23.8	44.1	20.3	36.3	12.1	12.7	6.8	41.3	30.3	28.4	31	24.1
FALSE	High	[K].RSDGSTSSDTTSNSFVR.[Q]	A0A0R4J194 [40-56]	1xTMTpro [N-Term]; 2xPhospho [S5(99.5); S8(99.5)]	Calcium channel voltage-dependent subunit beta 1 OS=Mus musculus OX=10090 GN=Cacnb1 PE=1 SV=1	Cacnb1	0.0964668	0.841	-0.25	15.3	18.2	17.14	13.53	High	High	High	High	High	High	High	High	High	High	High	High	High	High	High	High	2	2	A0A0R4J194	A0A0R4J194 2xPhospho [S44(99.5); S47(99.5)]	3.57	100	1	18.8	11.3	17.1	8.7	12.4	9.4	9.1	5.6	15.7	16.9	13.9	10.5	12.5
FALSE	High	[R].ISENYSDKSDVENADESSSSILKPLISPAAER.[I]	A7E1Z5 [60-91]; E9Q8N8 [60-91]	2xTMTpro [K8; K23]; 1xTMTpro [N-Term]; 2xPhospho [S6(100); S9(100)]	Anion exchange protein OS=Mus musculus OX=10090 GN=Slc4a4 PE=1 SV=1 Anion exchange protein OS=Mus musculus OX=10090 GN=Slc4a4 PE=1 SV=1	Slc4a4	0.0964829	1.389	0.47	26.3	19	46.99	19.19	High	High	High	High	High	High	High	High	High	High	High	High	High	High	High	High	2	2	A7E1Z5; E9Q8N8	A7E1Z5 2xPhospho [S65(100); S68(100)]; E9Q8N8 2xPhospho [S65(100); S68(100)]	6.14	100	2	18.3	18.4	28.2	11.5	10.7	23.5	32.3	20.4	15.7	17	22.7	12.7	11
FALSE	High	[R].QLSESESSLEMDDER.[Y]	D3YZP9 [314-328]	1xTMTpro [N-Term]; 1xPhospho [S3(100)]	Coiled-coil domain-containing protein 6 OS=Mus musculus OX=10090 GN=Ccdc6 PE=1 SV=1	Ccdc6	0.0965066	0.783	-0.35	8.5	10.9	19.24	29.6	High	High	High	High	High	High	High	High	High	High	High	High	High	High	High	High	1	1	D3YZP9	D3YZP9 1xPhospho [S316(100)]	3.68	100	1	7.8	7.9	7	5	6.6	7.4	5.8	2.9	6.3	9.8	6	8.3	10.1
FALSE	High	[K].ESDDKPEIEDVGSDEEEEEKKDGDK.[K]	Q3TKB9 [251-275]	4xTMTpro [K5; K20; K21; K25]; 1xTMTpro [N-Term]; 1xPhospho [S13(100)]	HATPase_c domain-containing protein (Fragment) OS=Mus musculus OX=10090 GN=Hsp90aa1 PE=2 SV=1	Hsp90aa1	0.0965993	0.646	-0.63	35.4	54.8	65.31	31.31	High	High	High	High	High	High	High	High	High	High	High	High	High	High	High	High	1	4	Q3TKB9	Q3TKB9 1xPhospho [S263(100)]	3.42	100	1	39.2	22.9	53.5	27.3	43.1	6.3	7.1	2	47.9	41.1	51.8	43.6	33
FALSE	High	[R].SGDETPGSEAPGDK.[A]	Q00PI9 [159-172]	1xTMTpro [K14]; 1xTMTpro [N-Term]; 1xPhospho [S1(100)]	Heterogeneous nuclear ribonucleoprotein U-like protein 2 OS=Mus musculus OX=10090 GN=Hnrnpul2 PE=1 SV=2	Hnrnpul2	0.0967161	0.552	-0.86	84.7	153.4	69.87	34.47	High	High	High	High	High	High	High	High	High	High	High	High	High	High	High	High	3	4	Q00PI9	Q00PI9 1xPhospho [S159(100)]	5.14	100	1	92.1	50.7	161.4	109.1	125.8	16	21.7	7.7	123.7	106.5	130.9	140.9	91
FALSE	High	[R].YEKEFGDGSDENEVEDQEPR.[N]	Q3URP7 [92-111]	1xTMTpro [K3]; 1xTMTpro [N-Term]; 1xPhospho [S9(100)]	Uncharacterized protein OS=Mus musculus OX=10090 GN=Dnajc21 PE=2 SV=1	Dnajc21	0.0970585	1.433	0.52	15.9	11.1	58.72	40.4	High	High	High	High	High	High	High	High	High	High	High	High	High	High	High	High	1	1	Q3URP7	Q3URP7 1xPhospho [S100(100)]	2.93	100	1	13.1	6.9	12.3	11.1	7.6	25.6	20.5	13.2	9.6	6.5	8.2	10.9	7.6
FALSE	High	[K].SHSSPSLNPDASPVTAK.[V]	E9PUC5 [337-353]	1xTMTpro [K17]; 3xPhospho [S3(99.5); S4(100); S12(100)]	PH and SEC7 domain-containing protein 3 OS=Mus musculus OX=10090 GN=Psd3 PE=1 SV=1	Psd3	0.0971132	0.922	-0.12	35	38	16.64	43.5	High	High	High	High	High	High	High	High	High	High	High	High	High	High	High	High	1	2	E9PUC5	E9PUC5 3xPhospho [S339(99.5); S340(100); S348(100)]	5.27	100	1	36.2	23.5	44	18	30.1	20.6	25.4	11.5	52.5	29.1	30	28.7	21.1
FALSE	High	[R].EKEISDDEAEEEK.[G]	Q71LX8 [222-234]	2xTMTpro [K2; K13]; 1xTMTpro [N-Term]; 1xPhospho [S5(100)]	Heat shock protein 84b OS=Mus musculus OX=10090 GN=Hsp90ab1 PE=1 SV=1	Hsp90ab1	0.0976041	0.81	-0.3	29.2	36.1	44.62	25.92	High	High	High	High	High	High	High	High	High	High	High	High	High	High	High	High	1	1	Q71LX8	Q71LX8 1xPhospho [S226(100)]	4.18	100	1	28.3	19.9	32	28.1	37	7.6	12.8	6.1	30.8	26.6	29.1	24	26.1
FALSE	High	[K].GSDYSWSYQTPPSSPSSSNSR.[K]	F7D291 [134-154]	1xTMTpro [N-Term]; 2xPhospho [T10(100); S14(99.4)]	Protein MTSS 2 (Fragment) OS=Mus musculus OX=10090 GN=Mtss2 PE=1 SV=1	Mtss2	0.0977257	0.932	-0.1	46.2	49.6	12.12	8.47	High	High	High	High	High	High	High	High	High	High	High	High	High	High	High	High	1	2	F7D291	F7D291 2xPhospho [T143(100); S147(99.4)]	5.85	100	1	41.5	40.3	45.3	31.4	36.8	26.3	27.6	13.9	45.8	36.9	41.8	36	31.7
FALSE	High	[R].EIEDLSQSQSPESETDYPVSTDTR.[D]	Q9EPN1 [992-1015]	1xTMTpro [N-Term]; 2xPhospho [S10(100); S13(99.3)]	Neurobeachin OS=Mus musculus OX=10090 GN=Nbea PE=1 SV=1	Nbea	0.0981159	1.173	0.23	32.7	27.9	20.27	18.98	High	High	High	High	High	High	High	High	High	High	High	High	High	High	High	High	4	5	Q9EPN1	Q9EPN1 2xPhospho [S1001(100); S1004(99.3)]	6.23	100	1	26.1	25.3	31.5	14.6	23.8	25	29.6	15.3	25.7	21.1	23.9	19.9	12.7
FALSE	High	[R].GEPDPERSSPPMLSADDAEYPR.[E]	B1AQX6 [39-60]	1xOxidation [M12]; 1xTMTpro [N-Term]; 1xPhospho [S/Y]	SRC kinase-signaling inhibitor 1 OS=Mus musculus OX=10090 GN=Srcin1 PE=1 SV=1	Srcin1	0.0986618	1.178	0.24	31.1	26.4	27.69	23.02	High	High	High	High	High	High	High	High	High	High	High	High	High	High	High	High	1	5	B1AQX6		2.84	100	1	25.3	22.5	32.1	16.5	19.3	26.6	29	19.5	21.3	19.6	26.1	20.2	19.4
FALSE	High	[K].AEENNSGVESSGYGSPGPTWDR.[G]	Q3TEB2 [88-109]	1xTMTpro [N-Term]; 1xPhospho [S15(100)]	DRBM domain-containing protein OS=Mus musculus OX=10090 GN=Dhx9 PE=2 SV=1	Dhx9	0.0986853	0.678	-0.56	18	26.6	48.57	22.08	High	High	High	High	High	High	High	High	High	High	High	High	High	High	High	High	1	1	Q3TEB2	Q3TEB2 1xPhospho [S102(100)]	7.65	100	1	15.1	18	18.8	12.6	27.4	4.8	8.6	4.2	17.5	22	21.4	20.7	17.4
FALSE	High	[K].YAEISSDEDNDSDEAFESSR.[K]	Q6KCD5 [1079-1098]	1xTMTpro [N-Term]; 3xPhospho [S5(100); S6(100); S12(100)]	Nipped-B-like protein OS=Mus musculus OX=10090 GN=Nipbl PE=1 SV=1	Nipbl	0.0993336	0.815	-0.3	14.4	17.7	30.11	19.85	High	High	High	High	High	High	High	High	High	High	High	High	High	High	High	High	1	1	Q6KCD5	Q6KCD5 3xPhospho [S1083(100); S1084(100); S1090(100)]	5.59	100	1	14.1	11.1	14	12.5	13.9	6.9	5.6	3.2	13.9	11.5	15.3	12.7	11.4
FALSE	High	[K].AESESDGQAEETADPQSLHSGR.[S]	Z4YKC4 [475-496]	1xTMTpro [N-Term]; 1xPhospho [S5(99.3)]	Eukaryotic translation initiation factor 4 gamma 3 OS=Mus musculus OX=10090 GN=Eif4g3 PE=1 SV=1	Eif4g3	0.0997506	1.232	0.3	9.1	7.4	102.18	156.99	High	High	High	High	High	High	High	High	High	High	High	High	High	High	High	High	1	1	Z4YKC4	Z4YKC4 1xPhospho [S479(99.3)]	4.76	100	1	6.1	7.7	8	5.3	6.1	45.4	48.1	26	6.6	5.8	6.1	2.2	1.8
FALSE	High	[K].GLHSSDSEEEEPK.[R]	A0A1D5RLV0 [303-315]	1xTMTpro [K13]; 1xTMTpro [N-Term]; 3xPhospho [S4(100); S5(100); S7(100)]	Protein IWS1 homolog OS=Mus musculus OX=10090 GN=Iws1 PE=1 SV=1	Iws1	0.0999369	0.86	-0.22	24.9	29	20.9	11.9	High	High	High	High	High	High	High	High	High	High	High	High	High	High	High	High	1	2	A0A1D5RLV0	A0A1D5RLV0 3xPhospho [S306(100); S307(100); S309(100)]	6.06	100	1	21.6	18.7	23.2	22	21	10.2	13.7	11.1	24.2	24.3	21.9	18.7	19.1
FALSE	High	[R].TSSLTHSEEK.[S]	Q9CT10 [56-65]	1xTMTpro [K10]; 1xTMTpro [N-Term]; 1xPhospho [S/T]	Ran-binding protein 3 OS=Mus musculus OX=10090 GN=Ranbp3 PE=1 SV=2	Ranbp3	0.100055	0.759	-0.4	13.1	17.3	29.77	17.23	High	High	High	High	High	High	High	High	High	High	High	High	High	High	High	High	1	2	Q9CT10		2.56	100	1	8.7	15.4	14.5	13.4	8.3	10.7	8.3	4.1	12.7	12.6	14.7	13.8	12
FALSE	High	[R].SRSYTPEYR.[R]	E9QP00 [82-90]	1xTMTpro [N-Term]; 3xPhospho [S1(100); S3(100); T5(100)]	Transformer-2 protein homolog alpha OS=Mus musculus OX=10090 GN=Tra2a PE=1 SV=1	Tra2a	0.10034	0.814	-0.3	10.7	13.1	47.47	19.65	High	High	High	High	High	High	High	High	High	High	High	High	High	High	High	High	1	1	E9QP00	E9QP00 3xPhospho [S82(100); S84(100); T86(100)]	2.19	100	1	9.5	7.8	17.9	9.3	10.9	3.8	2.5	2.3	10.8	12.7	10.8	11	5.6
FALSE	High	[R].GSSTEDGPGVPPPSPR.[R]	D3YZU5 [1506-1521]	1xTMTpro [N-Term]; 1xPhospho [S/T]	SH3 and multiple ankyrin repeat domains protein 1 OS=Mus musculus OX=10090 GN=Shank1 PE=1 SV=1	Shank1	0.100416	0.756	-0.4	14.9	19.8	12.61	21.69	High	High	High	High	High	High	High	High	High	High	High	High	High	High	High	High	1	8	D3YZU5		4.7	100	1	12.6	10.4	15.2	9.8	11.6	12	10.3	6.8	8.8	16.7	14.2	17.6	12.9
FALSE	High	[R].RPSEPLEPR.[G]	A0A0G2JFT8 [25-33]	1xTMTpro [N-Term]; 1xPhospho [S3(100)]	Protein RUFY3 OS=Mus musculus OX=10090 GN=Rufy3 PE=1 SV=1	Rufy3	0.10076	1.16	0.21	11.3	9.8	22.84	8.8	High	High	High	High	High	High	High	High	High	High	High	High	High	High	High	High	1	1	A0A0G2JFT8	A0A0G2JFT8 1xPhospho [S27(100)]	2.12	100	1	10.7	7.9	8.7	5.8	8.9	6.7	11.4	5.6	9.2	7.2	6.9	7.8	6
FALSE	High	[R].QSPSPSTRPIR.[R]	E9PUK6 [730-740]	1xTMTpro [N-Term]; 2xPhospho [S2(100); S4(100)]	Serine/arginine repetitive matrix protein 1 OS=Mus musculus OX=10090 GN=Srrm1 PE=1 SV=1	Srrm1	0.10078	0.806	-0.31	24.1	29.9	58.98	21.88	High	High	High	High	High	High	High	High	High	High	High	High	High	High	High	High	1	1	E9PUK6	E9PUK6 2xPhospho [S731(100); S733(100)]	2.63	100	1	20.7	18.2	28.8	24.7	21.1	5.2	4	2.2	25.5	26.8	24.1	25.5	19.6
FALSE	High	[R].DHSSQSEEEVVEGEKEVEALKK.[S]	Q3TEW0 [114-135]	3xTMTpro [K15; K21; K22]; 1xTMTpro [N-Term]; 3xPhospho [S3(100); S4(100); S6(100)]	Uncharacterized protein OS=Mus musculus OX=10090 GN=Bnip3l PE=2 SV=1	Bnip3l	0.100888	0.853	-0.23	18.1	21.2	30.94	13.67	High	High	High	High	High	High	High	High	High	High	High	High	High	High	High	High	1	1	Q3TEW0	Q3TEW0 3xPhospho [S116(100); S117(100); S119(100)]	2.35	100	1	16.4	9.7	14.8	15.9	20.8	13.6	12.1	4	17.5	18.5	24.3	15.6	12.5
FALSE	High	[R].TLTSGSRESNISSK.[K]	Q5DTY9 [367-380]	1xTMTpro [K14]; 1xTMTpro [N-Term]; 3xPhospho [T3(99.7); S/T]	BTB/POZ domain-containing protein KCTD16 OS=Mus musculus OX=10090 GN=Kctd16 PE=1 SV=2	Kctd16	0.100907	1.557	0.64	17.5	11.2	62.43	47.79	High	High	High	High	High	High	High	High	High	High	High	High	High	High	High	High	1	1	Q5DTY9	Q5DTY9 3xPhospho [T369(99.7); S/T]	1.4	100	1	10.7	11	20.8	6	6.6	26.9	27.2	13.5	18	17.2	6.8	10.1	7.2
FALSE	High	[R].GYSSQDAEEQDREFEK.[R]	P58871 [909-924]	1xTMTpro [K16]; 1xTMTpro [N-Term]; 1xPhospho [S3(100)]	182 kDa tankyrase-1-binding protein OS=Mus musculus OX=10090 GN=Tnks1bp1 PE=1 SV=2	Tnks1bp1	0.100928	0.701	-0.51	34.8	49.7	45.07	23.24	High	High	High	High	High	High	High	High	High	High	High	High	High	High	High	High	1	1	P58871	P58871 1xPhospho [S911(100)]	2.74	100	1	30.5	36.5	34.6	34.1	37.8	10.4	10.8	7.2	33.9	41.2	41.4	36.4	32.6
FALSE	High	[K].AEEGGESEGDASEK.[D]	Q8BGC0 [435-448]	1xTMTpro [K14]; 1xTMTpro [N-Term]; 1xPhospho [S7(100)]	HIV Tat-specific factor 1 homolog OS=Mus musculus OX=10090 GN=Htatsf1 PE=1 SV=1	Htatsf1	0.101007	0.893	-0.16	22.3	25	18.65	16.17	High	High	High	High	High	High	High	High	High	High	High	High	High	High	High	High	1	1	Q8BGC0	Q8BGC0 1xPhospho [S441(100)]	2.57	100	1	13.8	17.2	17.9	16.7	19.2	11.8	15.1	10.5	19.7	20.1	20.1	21.6	20.3
FALSE	High	[K].SDAEEDGVTGSQDEEDSKPKAEEDEILNR.[S]	Q3TXE5 [553-581]	2xTMTpro [K18; K20]; 1xTMTpro [N-Term]; 1xPhospho [S11(100)]	Uncharacterized protein OS=Mus musculus OX=10090 GN=Canx PE=2 SV=1	Canx	0.101277	1.277	0.35	16.3	12.8	41.16	33.36	High	High	High	High	High	High	High	High	High	High	High	High	High	High	High	High	1	1	Q3TXE5	Q3TXE5 1xPhospho [S563(100)]	4.39	100	1	14.5	11.9	13.9	5.3	10.4	16.9	17	11.4	13.9	6.8	8.3	5.9	10.3
FALSE	High	[K].GEATAERPGEAAVASSPSKANGQENGHVK.[V]	A0A0A1HAM8 [12-40]	2xDeamidated [Q23; N25]; 2xTMTpro [K19; K29]; 1xTMTpro [N-Term]; 1xPhospho [S/T]	80K protein OS=Mus musculus OX=10090 GN=Marcks PE=2 SV=1	Marcks	0.101658	0.746	-0.42	9	12	39.76	31.33	High	High	High	High	High	High	High	Not Found	High	High	High	High	High	High	High	High	1	3	A0A0A1HAM8		1.61	94	1	7.4	10	13.1	6	9.8	4	2.4	0	7.9	11.4	10.7	7.1	12.9
FALSE	High	[K].LEKEEEEGISQESSEEEQ.[-]	A0A338P6E8 [94-111]	1xTMTpro [K3]; 1xTMTpro [N-Term]; 3xPhospho [S10(100); S13(100); S14(100)]	High mobility group AT-hook protein 1 OS=Mus musculus OX=10090 GN=Hmga1 PE=1 SV=1	Hmga1	0.101684	0.831	-0.27	43.4	52.3	23.22	17.19	High	High	High	High	High	High	High	High	High	High	High	High	High	High	High	High	1	5	A0A338P6E8	A0A338P6E8 3xPhospho [S103(100); S106(100); S107(100)]	6.52	100	1	44.3	29.4	46.5	40.3	40.6	24.7	23.6	11.4	45.1	48.7	41.7	36.7	30.9
FALSE	High	[R].QILEMSAEEDNLEEDDTAVSGR.[G]	O88737 [860-881]	1xTMTpro [N-Term]; 1xPhospho [S6(100)]	Protein bassoon OS=Mus musculus OX=10090 GN=Bsn PE=1 SV=4	Bsn	0.101717	1.174	0.23	11.6	9.9	38.37	12.63	High	High	High	High	High	High	High	High	High	High	High	High	High	High	High	High	1	2	O88737	O88737 1xPhospho [S865(100)]	6.61	100	1	10.1	9.8	11.7	6.4	6.3	5.7	13.5	8.5	7.8	8	8.1	7	6.7
FALSE	High	[K].ESESDQEPEEEIGMTSEK.[N]	Q8C8R3 [1425-1442]; S4R1M4 [111-128]	1xTMTpro [K18]; 1xTMTpro [N-Term]; 1xPhospho [S4(99.5)]	Ankyrin-2 OS=Mus musculus OX=10090 GN=Ank2 PE=1 SV=2 Ankyrin-2 (Fragment) OS=Mus musculus OX=10090 GN=Ank2 PE=1 SV=1	Ank2	0.101828	0.917	-0.12	16.6	18.1	29.82	11.5	High	High	High	High	High	High	High	High	High	High	High	High	High	High	High	High	1	2	Q8C8R3; S4R1M4	Q8C8R3 1xPhospho [S1428(99.5)]; S4R1M4 1xPhospho [S114(99.5)]	3.93	100	2	16.2	13.1	18.3	10.5	13.5	6	8.5	2.7	16.6	11.7	15.3	12.6	12.5
FALSE	High	[K].THTPSPTSPK.[S]	Q8BKZ3 [249-258]	1xTMTpro [K10]; 1xTMTpro [N-Term]; 2xPhospho [S5(100); S8(100)]	C-CAP/cofactor C-like domain-containing protein OS=Mus musculus OX=10090 GN=Cap2 PE=2 SV=1	Cap2	0.101834	0.836	-0.26	40.4	48.3	52.73	23.97	High	High	High	High	High	High	High	High	High	High	High	High	High	High	High	High	1	1	Q8BKZ3	Q8BKZ3 2xPhospho [S253(100); S256(100)]	3.33	100	1	35	30.4	41.2	30.4	44.4	8.2	8.6	5.4	40.5	30.9	48.6	37.7	28.7
FALSE	High	[R].RVESEESGDEEGK.[K]	Q3UM45 [21-33]	1xTMTpro [K13]; 1xTMTpro [N-Term]; 1xPhospho [S4(100)]	Protein phosphatase 1 regulatory subunit 7 OS=Mus musculus OX=10090 GN=Ppp1r7 PE=1 SV=2	Ppp1r7	0.101851	0.715	-0.48	75.3	105.2	67.99	33.19	High	High	High	High	High	High	High	High	High	High	High	High	High	High	High	High	2	3	Q3UM45	Q3UM45 1xPhospho [S24(100)]	3.84	100	1	63.8	61.9	77.5	104.8	85	13.3	17.1	7.9	60.5	80.4	104.7	90	97.7
FALSE	High	[K].EGDGSATTDAAPATSPKAEEPSK.[A]	P06837 [82-104]	2xTMTpro [K17; K23]; 1xTMTpro [N-Term]; 1xPhospho [T/S]	Neuromodulin OS=Mus musculus OX=10090 GN=Gap43 PE=1 SV=1	Gap43	0.10196	0.82	-0.29	72.9	88.9	39.97	12.16	High	High	High	High	High	High	High	High	High	High	High	High	High	High	High	High	2	4	P06837		5.88	100	1	61	74.3	75.9	75.2	58.2	26.5	34.2	11.8	78.5	56.2	68.6	62.2	59.9
FALSE	High	[K].ETQTPLATHQSEEDEEDEEMVEPK.[I]	D6Q0F3 [149-172]	1xTMTpro [K24]; 1xTMTpro [N-Term]; 1xPhospho [S11(100)]	Cytoplasmic dynein intermediate chain 1 isoform 1.4 OS=Mus musculus OX=10090 GN=Dync1i1 PE=2 SV=1	Dync1i1	0.102286	1.246	0.32	25	20	42.62	22.11	High	High	High	High	High	High	High	High	High	High	High	High	High	High	High	High	1	2	D6Q0F3	D6Q0F3 1xPhospho [S159(100)]	5.54	100	1	18.2	18	17.4	17.3	15.6	19	25.5	21	16	17.6	17.2	12.8	11.3
FALSE	High	[R].RFSSGGEEEDFDR.[S]	Q69ZX8 [500-512]	1xTMTpro [N-Term]; 2xPhospho [S3(100); S4(100)]	Actin-binding LIM protein 3 OS=Mus musculus OX=10090 GN=Ablim3 PE=1 SV=2	Ablim3	0.102699	0.86	-0.22	21.6	25.2	26.81	8.46	High	High	High	High	High	High	High	High	High	High	High	High	High	High	High	High	1	2	Q69ZX8	Q69ZX8 2xPhospho [S502(100); S503(100)]	3.85	100	1	19.8	14	16.8	19.1	16.1	19	15.4	5.1	18.5	18.8	22.8	18.1	15.1
FALSE	High	[R].RSEAEEGEVRTPTK.[I]	A2AUK5 [465-478]; E9PV14 [464-477]	1xTMTpro [K14]; 1xTMTpro [N-Term]; 2xPhospho [S2(100); T11(100)]	Band 4.1-like protein 1 OS=Mus musculus OX=10090 GN=Epb41l1 PE=1 SV=1 Band 4.1-like protein 1 OS=Mus musculus OX=10090 GN=Epb41l1 PE=1 SV=2	Epb41l1	0.102815	0.545	-0.88	7.3	13.4	52.02	35.49	High	High	High	High	High	High	High	Not Found	High	High	High	High	High	High	High	High	1	1	A2AUK5; E9PV14	A2AUK5 2xPhospho [S466(100); T475(100)]; E9PV14 2xPhospho [S465(100); T474(100)]	2.4	94	2	10.1	5.3	13.8	4.8	11.4	2.1	2.8	0	8.7	9.9	12.8	10.4	7
FALSE	High	[K].GPSEAPQEAEAEEGATSDGEKK.[R]	A0A668KLV9 [488-509]	2xTMTpro [K21; K22]; 1xTMTpro [N-Term]; 1xPhospho [S17(100)]	A-kinase anchor protein 12 OS=Mus musculus OX=10090 GN=Akap12 PE=1 SV=1	Akap12	0.102863	0.707	-0.5	11.7	16.5	53.27	22.07	High	High	High	High	High	High	High	High	High	High	High	High	High	High	High	High	1	1	A0A668KLV9	A0A668KLV9 1xPhospho [S504(100)]	5.84	100	1	10.5	10.6	11.4	14.2	11.5	1.7	3	3.4	8	12.7	12.9	12.4	10.7
FALSE	High	[K].ESLKEEDESDDDNM.[-]	Q9DCD8 [242-255]	1xDeamidated [N13]; 1xTMTpro [K4]; 1xTMTpro [N-Term]; 1xPhospho [S9(100)]	Proteasome subunit alpha type OS=Mus musculus OX=10090 GN=Psma3 PE=2 SV=1	Psma3	0.10288	1.16	0.21	17.3	14.9	12.67	13.47	High	High	High	High	High	High	High	High	High	High	High	High	High	High	High	High	1	1	Q9DCD8	Q9DCD8 1xPhospho [S250(100)]	2.61	100	1	12.9	10.8	15.8	11.2	15	10.9	14.2	6.8	13.9	11	12.6	12	7.7
FALSE	High	[R].SASQSSLDKLDQELKEQQK.[E]	F6WNT4 [364-382]	3xTMTpro [K9; K15; K19]; 1xTMTpro [N-Term]; 2xPhospho [S]	C-Jun-amino-terminal kinase-interacting protein 4 (Fragment) OS=Mus musculus OX=10090 GN=Spag9 PE=1 SV=1	Spag9	0.102979	1.148	0.2	19.5	17	22.02	20.39	High	High	High	High	High	High	High	High	High	High	High	High	High	High	High	High	1	1	F6WNT4		1.84	100	1	18	20.5	13	12.3	13.1	13	15.6	6.4	16.7	9.7	9.7	9.8	10.8
FALSE	High	[R].APSGETPPSPPLEEEGSPGLSR.[S]	Q4VA98 [649-670]	1xTMTpro [N-Term]; 2xPhospho [S9(100); S17(100)]	Zfp219 protein OS=Mus musculus OX=10090 GN=Zfp219 PE=1 SV=1	Zfp219	0.103277	0.796	-0.33	9.9	12.4	28.68	19.83	High	High	High	High	High	High	High	High	High	High	High	High	High	High	High	High	1	1	Q4VA98	Q4VA98 2xPhospho [S657(100); S665(100)]	4.96	100	1	7.5	7.2	10.1	6.8	10.8	7.9	4	2.7	10.4	8.6	10.1	5.3	9.5
FALSE	High	[R].KGTGDCSDEEVDGK.[A]	Q3UFT0 [936-949]	1xCarbamidomethyl [C6]; 2xTMTpro [K1; K14]; 1xTMTpro [N-Term]; 1xPhospho [S7(100)]	Myosin_tail_1 domain-containing protein (Fragment) OS=Mus musculus OX=10090 GN=Myh9 PE=2 SV=1	Myh9	0.10332	0.602	-0.73	19.7	32.7	53.56	24.7	High	High	High	High	High	High	High	High	High	High	High	High	High	High	High	High	1	1	Q3UFT0	Q3UFT0 1xPhospho [S942(100)]	2.28	100	1	31.3	20.8	32.3	9.3	25.7	6.6	6.8	3.9	30.4	18.9	28.9	25.6	16.8
FALSE	High	[R].GDDQLELKDDEKEPEEGEDDRDSANGEDDS.[-]	Q9Z204 [284-313]	1xDeamidated [N/Q]; 2xTMTpro [K8; K12]; 1xTMTpro [N-Term]; 1xPhospho [S23(100)]	Heterogeneous nuclear ribonucleoproteins C1/C2 OS=Mus musculus OX=10090 GN=Hnrnpc PE=1 SV=1	Hnrnpc	0.103786	0.715	-0.48	14.7	20.6	49.94	37.57	High	High	High	High	High	High	High	High	High	High	High	High	High	High	High	High	3	3	Q9Z204	Q9Z204 1xPhospho [S306(100)]	3.13	100	1	13.6	10.3	19.8	13.3	20.5	5.9	3.8	2.6	24	9.6	15.3	16.8	9.1
FALSE	High	[R].RSGKNSQEDSEDSEEKDVK.[T]	Q80XU3 [49-67]	3xTMTpro [K4; K16; K19]; 1xTMTpro [N-Term]; 3xPhospho [S10(100); S13(100); S]	Nuclear ubiquitous casein and cyclin-dependent kinase substrate 1 OS=Mus musculus OX=10090 GN=Nucks1 PE=1 SV=1	Nucks1	0.10387	0.87	-0.2	10.5	12.1	28.45	34.26	High	High	High	High	High	High	High	High	High	High	High	High	High	High	High	High	1	1	Q80XU3	Q80XU3 3xPhospho [S58(100); S61(100); S]	3.23	100	1	6.5	6.9	5.2	7.5	8.2	6.4	10.4	4	9.5	10	9	14.5	9.8
FALSE	High	[R].SESPTADSDASSLHEQPQQIAIK.[V]	Q9D3X9 [296-318]	1xTMTpro [K23]; 1xTMTpro [N-Term]; 3xPhospho [S3(100); T5(100); S]	Microfibrillar-associated protein 3-like OS=Mus musculus OX=10090 GN=Mfap3l PE=1 SV=1	Mfap3l	0.104492	1.194	0.26	12	10	28.65	17.83	High	High	High	High	High	High	High	High	High	High	High	High	High	High	High	High	1	1	Q9D3X9	Q9D3X9 3xPhospho [S298(100); T300(100); S]	4.09	100	1	12.3	9.2	8.9	7.8	6.4	10.5	10.9	3	9.1	8.6	8.5	5.5	3.9
FALSE	High	[K].LKEEEEGISQESSEEEQ.[-]	A0A384DV79 [79-95]	1xTMTpro [K2]; 1xTMTpro [N-Term]; 2xPhospho [S12(100); S13(100)]	High mobility group protein HMG-I/HMG-Y OS=Mus musculus OX=10090 GN=Hmga1 PE=1 SV=1	Hmga1	0.104546	0.782	-0.36	9	11.5	18.8	23.11	High	High	High	High	High	High	High	High	High	High	High	High	High	High	High	High	1	1	A0A384DV79	A0A384DV79 2xPhospho [S90(100); S91(100)]	1.53	100	1	6.7	5.4	8.3	8.4	8	5.9	6.8	3.2	6.6	6.7	7.8	7.9	7.8
FALSE	High	[R].AGPPPSPGAPSDDDDDDAGTTPPAR.[L]	P34971 [407-431]	1xTMTpro [N-Term]; 2xPhospho [S6(100); S11(100)]	Beta-1 adrenergic receptor OS=Mus musculus OX=10090 GN=Adrb1 PE=1 SV=2	Adrb1	0.104845	1.286	0.36	42.4	33	26.78	22.6	High	High	High	High	High	High	High	High	High	High	High	High	High	High	High	High	3	5	P34971	P34971 2xPhospho [S412(100); S417(100)]	5.44	100	1	37.3	28.6	42.2	17.7	23.9	34	37.8	22.4	28.8	24.3	29.7	26.5	19.6
FALSE	High	[K].DSGSSSVFAESPGGK.[A]	B1AQX6 [546-560]	1xTMTpro [K15]; 1xTMTpro [N-Term]; 1xPhospho [S11(100)]	SRC kinase-signaling inhibitor 1 OS=Mus musculus OX=10090 GN=Srcin1 PE=1 SV=1	Srcin1	0.104873	0.953	-0.07	26.1	27.4	11.79	17.53	High	High	High	High	High	High	High	High	High	High	High	High	High	High	High	High	2	2	B1AQX6	B1AQX6 1xPhospho [S556(100)]	5.17	100	1	23.6	20.3	25.7	16.6	19.5	16.1	20.5	7.2	20.8	22.8	20.7	26.1	23.5
FALSE	High	[K].TGSSTNNNEEEK.[S]	Q8CAF8 [663-674]	1xDeamidated [N]; 1xTMTpro [K12]; 1xTMTpro [N-Term]; 2xPhospho [S3(99.6); S4(99.6)]	G_PROTEIN_RECEP_F3_4 domain-containing protein (Fragment) OS=Mus musculus OX=10090 GN=Gabbr1 PE=2 SV=1	Gabbr1	0.104982	0.748	-0.42	34.7	46.4	38.31	19.98	High	High	High	High	High	High	High	High	High	High	High	High	High	High	High	High	3	4	Q8CAF8	Q8CAF8 2xPhospho [S665(99.6); S666(99.6)]	4.11	100	1	39.1	30.2	43.7	19.8	41.1	14.2	14.1	7.2	40.5	28.3	40.7	39.9	26.7
FALSE	High	[R].NLLEDDSDEEEDFFLR.[G]	Q8BSN6 [24-39]	1xTMTpro [N-Term]; 1xPhospho [S7(100)]	Vesicle-associated membrane protein 4 OS=Mus musculus OX=10090 GN=Vamp4 PE=1 SV=1	Vamp4	0.105165	1.267	0.34	14.8	11.7	23.07	19.19	High	High	High	High	High	High	High	High	High	High	High	High	High	High	High	High	1	2	Q8BSN6	Q8BSN6 1xPhospho [S30(100)]	3.29	100	1	16.4	7.1	15.3	9.5	8.5	8.8	13.7	6.4	9.8	9.1	9.9	7.8	8.9
FALSE	High	[R].SPSGGAAGPLLTPSQSLDGSR.[R]	A0A0R4J2B2 [187-207]	1xTMTpro [N-Term]; 3xPhospho [S1(99.5); T12(100); S16(100)]	BTB/POZ domain-containing protein KCTD12 OS=Mus musculus OX=10090 GN=Kctd12 PE=1 SV=1	Kctd12	0.105315	0.795	-0.33	8.9	11.2	28.42	30.9	High	High	High	High	High	High	High	High	High	High	High	High	High	High	High	High	2	3	A0A0R4J2B2	A0A0R4J2B2 3xPhospho [S187(99.5); T198(100); S202(100)]	8.6	100	1	8.7	3.6	11.3	5.3	7.5	3.6	8	2.8	9.1	10.9	7	4.7	10.9
FALSE	High	[K].TPPSNLSPIEDASPTEELR.[Q]	O88737 [1102-1120]; Q9QYX7 [1760-1778]	1xTMTpro [N-Term]; 2xPhospho [S7(100); S13(100)]	Protein bassoon OS=Mus musculus OX=10090 GN=Bsn PE=1 SV=4 Protein piccolo OS=Mus musculus OX=10090 GN=Pclo PE=1 SV=4	Bsn	0.105416	0.947	-0.08	41	43.3	27.73	18.45	High	High	High	High	High	High	High	High	High	High	High	High	High	High	High	High	1	6	O88737; Q9QYX7	O88737 2xPhospho [S1108(100); S1114(100)]; Q9QYX7 2xPhospho [S1766(100); S1772(100)]	7.59	100	2	36.9	30.9	40.5	33.9	31.3	15	20.4	8.2	36.5	33.4	47.5	39.3	26.2
FALSE	High	[K].QGSVQNFHS.[-]	D3YTS3 [1791-1799]	1xTMTpro [N-Term]; 1xPhospho [S3(100)]	RIKEN cDNA D630045J12 gene OS=Mus musculus OX=10090 GN=D630045J12Rik PE=1 SV=2	D630045J12Rik	0.105622	1.181	0.24	16.1	13.6	35.93	23.77	High	High	High	High	High	High	High	High	High	High	High	High	High	High	High	High	1	1	D3YTS3	D3YTS3 1xPhospho [S1793(100)]	2.11	100	1	12.3	12	16.9	9.2	11.4	9.8	16.9	12.6	12.7	15.2	9.9	7.6	11.9
FALSE	High	[K].TDDVSEKTSLADQEEVR.[T]	A1L332 [18-34]	1xTMTpro [K7]; 1xTMTpro [N-Term]; 2xPhospho [S5(99.4); S9(100)]	Phospholipid-transporting ATPase OS=Mus musculus OX=10090 GN=Atp8a1 PE=2 SV=1	Atp8a1	0.10563	0.534	-0.9	175	327.6	59.14	16.53	High	High	High	High	High	High	High	High	High	High	High	High	High	High	High	High	3	6	A1L332	A1L332 2xPhospho [S22(99.4); S26(100)]	4.88	100	1	390.9	275.1	172.5	118.3	343.8	80.5	87.4	45.6	240.9	260.9	295.7	196.5	199.9
FALSE	High	[R].GEVNAADAFDIGSFDEEDTK.[G]	Q7TS64 [433-452]	1xTMTpro [K20]; 1xTMTpro [N-Term]; 1xPhospho [S13(100)]	G protein-coupled receptor kinase OS=Mus musculus OX=10090 GN=Grk2 PE=1 SV=1	Grk2	0.105947	0.687	-0.54	9.8	14.2	44.32	16.26	High	High	High	High	High	High	High	High	High	High	High	High	High	High	High	High	1	1	Q7TS64	Q7TS64 1xPhospho [S445(100)]	6.43	100	1	13.3	14	13.9	5.8	8.2	3.8	4	2.6	13.1	12.2	11.6	7.6	6.3
FALSE	High	[R].DDGDEEGLLTHSEEELEHSQDTDAEDGALQ.[-]	Q64012 [283-312]	1xTMTpro [N-Term]; 3xPhospho [T10(100); S12(100); T22(98.2)]	RNA-binding protein Raly OS=Mus musculus OX=10090 GN=Raly PE=1 SV=3	Raly	0.106478	1.44	0.53	13.2	9.1	38.28	43.92	Not Found	High	High	High	High	High	High	High	High	High	High	High	High	High	High	High	1	1	Q64012	Q64012 3xPhospho [T292(100); S294(100); T304(98.2)]	7.14	94	1	0	9.8	23.7	8.1	6.1	13.2	10.9	4.1	15.6	10.4	8.7	5.9	4.2
FALSE	High	[K].TEQSVTPEQQK.[K]	Q61644 [176-186]	1xTMTpro [K11]; 1xTMTpro [N-Term]; 1xPhospho [T6(100)]	Protein kinase C and casein kinase substrate in neurons protein 1 OS=Mus musculus OX=10090 GN=Pacsin1 PE=1 SV=1	Pacsin1	0.106488	0.845	-0.24	39.7	47	26.53	14.8	High	High	High	High	High	High	High	High	High	High	High	High	High	High	High	High	1	2	Q61644	Q61644 1xPhospho [T181(100)]	4.73	100	1	36.1	30.4	38.7	36.8	37	17.1	21.5	9.8	29	35.1	42	38.8	33.5
FALSE	High	[R].HDSPEDVK.[R]	Q60864 [479-486]	1xTMTpro [K8]; 1xTMTpro [N-Term]; 1xPhospho [S3(100)]	Stress-induced-phosphoprotein 1 OS=Mus musculus OX=10090 GN=Stip1 PE=1 SV=1	Stip1	0.106516	0.813	-0.3	18.8	23.2	47.17	21.79	High	High	High	High	High	High	High	High	High	High	High	High	High	High	High	High	1	2	Q60864	Q60864 1xPhospho [S481(100)]	3.82	94	1	16.4	14.3	18.4	19.8	15.6	3.9	5	0	18.5	16.8	17.7	22.9	17.5
FALSE	High	[K].AQPAPPELNSESEDYSPSSSETVR.[S]	Q9JLM8 [727-750]	2xDeamidated [Q2; N9]; 1xTMTpro [N-Term]; 1xPhospho [S16(100)]	Serine/threonine-protein kinase DCLK1 OS=Mus musculus OX=10090 GN=Dclk1 PE=1 SV=1	Dclk1	0.106627	0.944	-0.08	20.9	22.1	32.57	20.72	High	High	High	High	High	High	High	High	High	High	High	High	High	High	High	High	2	2	Q9JLM8	Q9JLM8 1xPhospho [S742(100)]	4.57	100	1	18	15.8	24.5	14.3	21.7	9.4	10	3.3	18	15.1	18.5	18.7	12.9
FALSE	High	[K].IEDVGSDEEDDSGKDKK.[K]	Q71LX8 [250-266]	3xTMTpro [K14; K16; K17]; 1xTMTpro [N-Term]; 1xPhospho [S6(100)]	Heat shock protein 84b OS=Mus musculus OX=10090 GN=Hsp90ab1 PE=1 SV=1	Hsp90ab1	0.106696	0.835	-0.26	39.9	47.9	53.42	15.35	High	High	High	High	High	High	High	High	High	High	High	High	High	High	High	High	1	1	Q71LX8	Q71LX8 1xPhospho [S255(100)]	3.53	100	1	38.3	27.1	49.1	38.3	37.9	10	9.3	4.2	38.6	40.1	40.5	37.5	31.5
FALSE	High	[R].SASSDTSEELNSQDSPK.[R]	P70441 [283-299]	1xTMTpro [K17]; 1xTMTpro [N-Term]; 3xPhospho [S3(100); S4(100); S7(99.5)]	Na(+)/H(+) exchange regulatory cofactor NHE-RF1 OS=Mus musculus OX=10090 GN=Slc9a3r1 PE=1 SV=3	Slc9a3r1	0.107094	0.845	-0.24	233.3	276.1	12.38	10.09	High	High	High	High	High	High	High	High	High	High	High	High	High	High	High	High	3	12	P70441	P70441 3xPhospho [S285(100); S286(100); S289(99.5)]	8.03	100	1	200.8	196.9	232.7	209.4	188.3	137.3	163.8	84.6	187.2	200.7	232.2	205.5	197.8
FALSE	High	[R].VVSSTSEEEEAFTEK.[F]	E9Q0A7 [192-206]	1xTMTpro [K15]; 1xTMTpro [N-Term]; 3xPhospho [S6(100); S/T]	Oxidation resistance protein 1 OS=Mus musculus OX=10090 GN=Oxr1 PE=1 SV=1	Oxr1	0.107218	0.788	-0.34	131.6	167.1	19.8	17.04	High	High	High	High	High	High	High	High	High	High	High	High	High	High	High	High	1	9	E9Q0A7	E9Q0A7 3xPhospho [S197(100); S/T]	8.21	100	1	97.2	98.6	107.5	127.1	104	74.4	91.7	59.2	92.8	102.6	150.2	134.1	107.3
FALSE	High	[K].RSPSPSPTPEAK.[K]	Q3UID0 [301-312]	1xTMTpro [K12]; 1xTMTpro [N-Term]; 3xPhospho [S2(100); S4(100); S6(100)]	SWI/SNF complex subunit SMARCC2 OS=Mus musculus OX=10090 GN=Smarcc2 PE=1 SV=1	Smarcc2	0.107258	0.692	-0.53	12	17.4	33.29	26.58	High	High	High	High	High	High	High	High	High	High	High	High	High	High	High	High	1	1	Q3UID0	Q3UID0 3xPhospho [S302(100); S304(100); S306(100)]	3.16	100	1	14.3	13.6	15.9	8.7	8.4	3.1	7.2	4.1	15.7	19	14.5	12.8	10.8
FALSE	High	[K].LASDSDAESDSR.[A]	A2AGQ2 [796-807]	1xTMTpro [N-Term]; 1xPhospho [S5(100)]	MAP kinase-activating death domain protein OS=Mus musculus OX=10090 GN=Madd PE=1 SV=1	Madd	0.107515	1.24	0.31	39.8	32.1	18.56	10.04	High	High	High	High	High	High	High	High	High	High	High	High	High	High	High	High	2	2	A2AGQ2	A2AGQ2 1xPhospho [S800(100)]	4.07	100	1	38.5	29.2	34.3	16	23.5	26	29.4	15.3	27.1	24.3	27.7	24.1	16.8
FALSE	High	[K].EASPPTSADK.[S]	P20357 [936-945]	1xTMTpro [K10]; 1xTMTpro [N-Term]; 1xPhospho [S3(100)]	Microtubule-associated protein 2 OS=Mus musculus OX=10090 GN=Map2 PE=1 SV=2	Map2	0.107668	0.782	-0.35	22.5	28.8	57.51	21.25	High	High	High	High	High	High	High	High	High	High	High	High	High	High	High	High	1	2	P20357	P20357 1xPhospho [S938(100)]	2.77	100	1	27	18.9	23	14.7	27.3	2.7	8	2.4	25.3	18.6	24	26.6	17.8
FALSE	High	[K].EQNTPPKSPQ.[-]	Q6A0A2 [732-741]	1xTMTpro [K7]; 1xTMTpro [N-Term]; 2xPhospho [T4(100); S8(100)]	La-related protein 4B OS=Mus musculus OX=10090 GN=Larp4b PE=1 SV=2	Larp4b	0.107923	0.813	-0.3	27.4	33.7	22.87	13.42	High	High	High	High	High	High	High	High	High	High	High	High	High	High	High	High	1	2	Q6A0A2	Q6A0A2 2xPhospho [T735(100); S739(100)]	3.4	100	1	24.1	18.7	26.1	29.3	20.8	18.7	19.2	8.4	28.4	24	26.2	27.3	21.9
FALSE	High	[K].VDENENCSSLGSPSEPPQTLDLVR.[A]	Q8VDS4 [145-168]	1xCarbamidomethyl [C7]; 1xTMTpro [N-Term]; 1xPhospho [S/T]	Regulation of nuclear pre-mRNA domain-containing protein 1A OS=Mus musculus OX=10090 GN=Rprd1a PE=1 SV=1	Rprd1a	0.107928	0.872	-0.2	9.8	11.3	29.8	10.21	High	High	High	High	High	High	High	High	High	High	High	High	High	High	High	High	1	1	Q8VDS4		3.57	100	1	4.5	7.5	8.1	6.8	7.2	6.5	5.8	5.8	9.4	8.2	9.3	9	8.1
FALSE	High	[R].VVREDAPPEDKESESEAKLDGETASDSESR.[A]	Q99L43 [8-37]	2xTMTpro [K11; K18]; 1xTMTpro [N-Term]; 2xPhospho [S/T]	Phosphatidate cytidylyltransferase 2 OS=Mus musculus OX=10090 GN=Cds2 PE=1 SV=1	Cds2	0.107982	1.581	0.66	15.4	9.7	37.94	32.61	High	High	High	High	High	High	High	High	High	High	High	High	High	High	High	High	1	2	Q99L43		3.43	100	1	13.7	11.3	12	5.8	4	12.5	14.5	6.1	9.3	8.1	5.9	5.5	3.2
FALSE	High	[R].RDYDDMSPR.[R]	Q3U9Q3 [254-262]	1xTMTpro [N-Term]; 1xPhospho [S7(100)]	Heterogeneous nuclear ribonucleoprotein K OS=Mus musculus OX=10090 GN=Hnrnpk PE=2 SV=1	Hnrnpk	0.108075	1.144	0.19	18.6	16.2	37.92	30.53	High	High	High	High	High	High	High	High	High	High	High	High	High	High	High	High	1	1	Q3U9Q3	Q3U9Q3 1xPhospho [S260(100)]	1.94	100	1	11.8	14	18.4	11.3	11.5	21.2	21.6	12.3	10.8	13.8	10.7	11.5	10.5
FALSE	High	[R].TASSSTEPSVSR.[Q]	Q5DTM2 [77-88]	1xTMTpro [N-Term]; 1xPhospho [S3(99.6)]	Oxysterol-binding protein (Fragment) OS=Mus musculus OX=10090 GN=Osbpl6 PE=2 SV=1	Osbpl6	0.108117	1.666	0.74	44.8	26.9	74.18	32.03	High	High	High	High	High	High	High	High	High	High	High	High	High	High	High	High	2	3	Q5DTM2	Q5DTM2 1xPhospho [S79(99.6)]	2.25	100	1	41.8	31.2	36.1	10.3	13	83.5	64.7	46.8	27	38.1	20	20.2	10.4
FALSE	High	[K].TSSLNLSEDSEGGGDNNDSQR.[S]	Q3UT88 [1101-1121]	1xTMTpro [N-Term]; 3xPhospho [S7(100); S10(100); S/T]	RING-type E3 ubiquitin transferase OS=Mus musculus OX=10090 GN=Rc3h1 PE=2 SV=1	Rc3h1	0.108254	0.715	-0.48	12.4	17.4	38.19	16.08	High	High	High	High	High	High	High	High	High	High	High	High	High	High	High	High	2	2	Q3UT88	Q3UT88 3xPhospho [S1107(100); S1110(100); S/T]	1.24	100	1	16.1	9.5	19.3	6.7	12.3	5	8.5	2.1	14.8	13.9	14.1	10.8	11.3
FALSE	High	[R].YLPEEVAHSDISETSSR.[A]	P35436 [1051-1067]	1xTMTpro [N-Term]; 3xPhospho [S9(100); S12(99.3); S15(99.3)]	Glutamate receptor ionotropic, NMDA 2A OS=Mus musculus OX=10090 GN=Grin2a PE=1 SV=2	Grin2a	0.108486	1.327	0.41	84.3	63.6	27.55	24.2	High	High	High	High	High	High	High	High	High	High	High	High	High	High	High	High	2	3	P35436	P35436 3xPhospho [S1059(100); S1062(99.3); S1065(99.3)]	6.35	100	1	72.3	80.2	69.1	33.1	40.8	58.7	75.6	32.5	80.5	55	54.7	38.2	33.6
FALSE	High	[K].IQPVTHSGQHST.[-]	A0A1Y7VK92 [428-439]	1xTMTpro [N-Term]; 2xPhospho [S7(100); S/T]	D(1A) dopamine receptor OS=Mus musculus OX=10090 GN=Drd1 PE=1 SV=1	Drd1	0.108654	0.918	-0.12	10.2	11.1	22.24	17.26	High	High	High	High	High	High	High	High	High	High	High	High	High	High	High	High	1	1	A0A1Y7VK92	A0A1Y7VK92 2xPhospho [S434(100); S/T]	4.09	100	1	9.3	10.4	12.3	5.5	5.3	6	6.2	4.4	10.2	12.3	8.5	8	6.7
FALSE	High	[R].LSPEEPAPEAPETPETPEAPGGSAV.[-]	B1AVF2 [89-113]	1xTMTpro [N-Term]; 1xPhospho [T16(100)]	TSC22 domain family protein 3 OS=Mus musculus OX=10090 GN=Tsc22d3 PE=1 SV=1	Tsc22d3	0.108704	0.871	-0.2	12	13.8	17.12	19.03	High	High	High	High	High	High	High	High	High	High	High	High	High	High	High	High	1	1	B1AVF2	B1AVF2 1xPhospho [T104(100)]	2.35	100	1	9.8	7.5	11.9	10.2	10.1	5.3	8.6	4.6	13.1	8.4	10	8.6	10.5
FALSE	High	[R].NSATSADEQPHIGNYR.[L]	E9Q2G8 [39-54]	1xTMTpro [N-Term]; 1xPhospho [S/T/Y]	Serine/threonine-protein kinase MARK2 (Fragment) OS=Mus musculus OX=10090 GN=Mark2 PE=1 SV=2	Mark2	0.109054	0.835	-0.26	10.8	12.9	22.96	12.18	High	High	High	High	High	High	High	High	High	High	High	High	High	High	High	High	1	1	E9Q2G8		3.14	100	1	9.9	9.7	11	3.5	10	6.4	7.2	4	10.2	10.1	8.2	9.6	9.3
FALSE	High	[K].EENQTGPTTTPSDTQDLDMK.[K]	Q6ZQE7 [321-340]	1xTMTpro [K20]; 1xTMTpro [N-Term]; 3xPhospho [T5(99.7); S/T]	MKIAA0270 protein (Fragment) OS=Mus musculus OX=10090 GN=Palm PE=2 SV=1	Palm	0.109116	0.808	-0.31	22.2	27.5	50.53	22.48	High	High	High	High	High	High	High	High	High	High	High	High	High	High	High	High	3	4	Q6ZQE7	Q6ZQE7 3xPhospho [T325(99.7); S/T]	3.6	100	1	23.9	15	33.5	16.4	21	9.1	4.5	2.3	20.5	25.4	23.1	19.9	18.2
FALSE	High	[K].KEPVQDDSDLDR.[K]	D6Q0F3 [43-54]	1xTMTpro [K1]; 1xTMTpro [N-Term]; 1xPhospho [S8(100)]	Cytoplasmic dynein intermediate chain 1 isoform 1.4 OS=Mus musculus OX=10090 GN=Dync1i1 PE=2 SV=1	Dync1i1	0.109171	0.918	-0.12	26.8	29.1	20.6	27.56	High	High	High	High	High	High	High	High	High	High	High	High	High	High	High	High	1	1	D6Q0F3	D6Q0F3 1xPhospho [S50(100)]	2.73	100	1	22.4	22.6	27.9	20.7	21.7	10.7	17.6	6.7	21.2	22.8	24.6	21.5	21.5
FALSE	High	[R].AFGESSTESDEDEEEGCSHK.[H]	G3UZ30 [63-82]	1xCarbamidomethyl [C17]; 1xTMTpro [K20]; 1xTMTpro [N-Term]; 2xPhospho [S5(99.8); S/T]	E3 ubiquitin-protein ligase PPP1R11 (Fragment) OS=Mus musculus OX=10090 GN=Ppp1r11 PE=1 SV=2	Ppp1r11	0.109337	0.834	-0.26	40.2	48.2	31.65	13.42	High	High	High	High	High	High	High	High	High	High	High	High	High	High	High	High	1	3	G3UZ30	G3UZ30 2xPhospho [S67(99.8); S/T]	4.72	100	1	40.3	41.2	35	37.5	37.1	16.6	20.7	9.4	41.7	44	34.5	34.1	30.8
FALSE	High	[K].AEEGGESEGDASEKDAK.[E]	Q8BGC0 [435-451]	2xTMTpro [K14; K17]; 1xTMTpro [N-Term]; 2xPhospho [S7(100); S12(100)]	HIV Tat-specific factor 1 homolog OS=Mus musculus OX=10090 GN=Htatsf1 PE=1 SV=1	Htatsf1	0.109393	0.846	-0.24	108	127.8	73.29	32.14	High	High	High	High	High	High	High	High	High	High	High	High	High	High	High	High	1	1	Q8BGC0	Q8BGC0 2xPhospho [S441(100); S446(100)]	5.35	100	1	94.7	80.2	131.4	109.8	95.4	9.2	12.2	2.4	98.1	124.5	106.9	113.1	78.3
FALSE	High	[K].RHSSGSMDDRPSISAR.[D]	Q8BPQ7 [227-242]	1xTMTpro [N-Term]; 3xPhospho [S3(100); S4(100); S6(100)]	Small G protein signaling modulator 1 OS=Mus musculus OX=10090 GN=Sgsm1 PE=1 SV=2	Sgsm1	0.109489	1.183	0.24	14.9	12.6	57.33	28.98	High	High	High	High	High	High	High	High	High	High	High	High	High	High	High	High	1	1	Q8BPQ7	Q8BPQ7 3xPhospho [S229(100); S230(100); S232(100)]	2.04	100	1	12.8	11.3	10	5.8	9	18.3	19.7	15	7.9	11	10.4	9.3	4
FALSE	High	[R].VSPPESPR.[A]	F6VBV0 [442-449]	1xTMTpro [N-Term]; 1xPhospho [S2(100)]	Regulating synaptic membrane exocytosis protein 1 OS=Mus musculus OX=10090 GN=Rims1 PE=1 SV=3	Rims1	0.109668	0.85	-0.24	13.7	16.2	31.41	28.5	High	High	High	High	High	High	High	High	High	High	High	High	High	High	High	High	1	2	F6VBV0	F6VBV0 1xPhospho [S443(100)]	1.92	100	1	15.7	10.9	19.2	8.6	13.3	5.9	6.3	3.3	12.3	8	20.4	18.4	11.8
FALSE	High	[R].VKGSNYHLSDNDASDVE.[-]	Q3UHK1 [621-637]	1xTMTpro [K2]; 1xTMTpro [N-Term]; 2xPhospho [S9(100); S14(100)]	Proton myo-inositol cotransporter OS=Mus musculus OX=10090 GN=Slc2a13 PE=1 SV=2	Slc2a13	0.109815	1.362	0.45	30.9	22.7	82.02	49.04	High	High	High	High	High	High	High	High	High	High	High	High	High	High	High	High	1	2	Q3UHK1	Q3UHK1 2xPhospho [S629(100); S634(100)]	2.97	100	1	25.3	24.4	29.3	12.2	13.5	59.2	66.7	54.5	22.7	18.9	15.7	12.8	13.2
FALSE	High	[R].SRSGSIIGSR.[YS]	Q8BL97 [208-217]	1xTMTpro [N-Term]; 2xPhospho [S5(99.5); S]	Serine/arginine-rich splicing factor 7 OS=Mus musculus OX=10090 GN=Srsf7 PE=1 SV=1	Srsf7	0.109899	0.594	-0.75	24.5	41.3	68.95	27.53	High	High	High	High	High	High	High	High	High	High	High	High	High	High	High	High	2	3	Q8BL97	Q8BL97 2xPhospho [S212(99.5); S]	1.43	100	1	26.5	21.9	20.5	46	40.2	6	8.4	6.6	17.9	28.1	39.1	31.2	25
FALSE	High	[R].QLHIEGASLELSDDDTESKTSDVNDTQPPQSE.[-]	Q80T68 [1802-1833]	1xTMTpro [K19]; 1xTMTpro [N-Term]; 2xPhospho [S8(100); S12(100)]	MKIAA3005 protein (Fragment) OS=Mus musculus OX=10090 GN=Myh10 PE=2 SV=1	Myh10	0.109951	1.962	0.97	16.1	8.2	86.65	65.73	High	High	High	High	High	High	High	High	High	High	High	High	High	High	High	High	3	4	Q80T68	Q80T68 2xPhospho [S1809(100); S1813(100)]	7.75	88	1	9.8	12	7	0	3.3	28.8	37.7	25	7.1	7.2	0	4.3	4.2
FALSE	High	[R].VLSSTSEEDEPGVVK.[F]	A0A1L1SSS4 [171-185]	1xTMTpro [K15]; 1xTMTpro [N-Term]; 3xPhospho [S6(100); S/T]	Nuclear receptor coactivator 7 OS=Mus musculus OX=10090 GN=Ncoa7 PE=1 SV=1	Ncoa7	0.110094	0.817	-0.29	10.1	12.4	33.18	25.17	High	High	High	High	High	High	High	High	High	High	High	High	High	High	High	High	1	4	A0A1L1SSS4	A0A1L1SSS4 3xPhospho [S176(100); S/T]	4.5	100	1	5	9.3	10.1	7.2	11	5.3	3.5	3.8	9	5.7	9.4	9	11.5
FALSE	High	[K].EDTDQEEKASNEDVTK.[A]	Q99JF8 [120-135]	2xTMTpro [K8; K16]; 1xTMTpro [N-Term]; 1xPhospho [S10(100)]	PC4 and SFRS1-interacting protein OS=Mus musculus OX=10090 GN=Psip1 PE=1 SV=1	Psip1	0.110362	0.583	-0.78	9.3	15.9	49.96	19.65	High	High	High	High	High	High	Not Found	High	High	High	High	High	High	High	High	High	1	1	Q99JF8	Q99JF8 1xPhospho [S129(100)]	3.12	94	1	8.1	5.1	13.1	13	12.3	4.2	0	1.8	10.8	10.2	13.2	12.4	9.9
FALSE	High	[K].ESSESTNTTIEDEDTKVR.[K]	P11798 [329-346]	1xTMTpro [K16]; 1xTMTpro [N-Term]; 1xPhospho [S3(99.7)]	Calcium/calmodulin-dependent protein kinase type II subunit alpha OS=Mus musculus OX=10090 GN=Camk2a PE=1 SV=2	Camk2a	0.110497	1.585	0.66	100.3	63.3	43.79	44.27	High	High	High	High	High	High	High	High	High	High	High	High	High	High	High	High	3	4	P11798	P11798 1xPhospho [S331(99.7)]	5.8	100	1	78.6	83.2	57.6	41.3	44.6	103	115.6	52.2	68.2	51.1	50.7	36.8	37.5
FALSE	High	[R].DMSPSEGDVAPPK.[K]	E9Q3M9 [568-580]	1xOxidation [M2]; 1xTMTpro [K13]; 1xTMTpro [N-Term]; 1xPhospho [S3(100)]	Capping protein-inhibiting regulator of actin-like OS=Mus musculus OX=10090 GN=Cracdl PE=1 SV=1	Cracdl	0.110522	0.807	-0.31	13.2	16.4	26.61	20.44	High	High	High	High	High	High	High	High	High	High	High	High	High	High	High	High	1	2	E9Q3M9	E9Q3M9 1xPhospho [S570(100)]	4.45	94	1	11.5	8.9	17.5	11.3	14.3	6.4	6.5	0	12.2	11.3	14.4	11.3	11.4
FALSE	High	[R].SQSSSQFR.[S]	Q61151 [30-37]	1xTMTpro [N-Term]; 2xPhospho [S3(100); S4(100)]	Serine/threonine-protein phosphatase 2A 56 kDa regulatory subunit epsilon isoform OS=Mus musculus OX=10090 GN=Ppp2r5e PE=1 SV=3	Ppp2r5e	0.110711	1.3	0.38	25.7	19.8	50.51	18.13	High	High	High	High	High	High	High	High	High	High	High	High	High	High	High	High	1	1	Q61151	Q61151 2xPhospho [S32(100); S33(100)]	2.24	100	1	21.2	17.4	27.2	7.7	13.3	29.1	36.4	19.6	14.6	17.2	15.4	14.7	8.2
FALSE	High	[R].SPFEIISPPASPPEMTGQR.[V]	A2ARP8 [2000-2018]	1xTMTpro [N-Term]; 2xPhospho [S7(100); S11(100)]	Microtubule-associated protein 1A OS=Mus musculus OX=10090 GN=Map1a PE=1 SV=1	Map1a	0.110712	1.123	0.17	18.3	16.3	30.45	15.96	High	High	High	High	High	High	High	High	High	High	High	High	High	High	High	High	1	1	A2ARP8	A2ARP8 2xPhospho [S2006(100); S2010(100)]	6.05	100	1	14.8	15.4	16.7	11.8	10.6	11.6	15.4	12.9	16.9	11	14.9	11.5	11.2
FALSE	High	[R].DNSSFDKDDSQMR.[I]	B9EHE8 [259-271]	1xOxidation [M12]; 1xTMTpro [K7]; 1xTMTpro [N-Term]; 2xPhospho [S3(100); S4(100)]	R3hdm1 protein OS=Mus musculus OX=10090 GN=R3hdm1 PE=2 SV=1	R3hdm1	0.110761	1.262	0.34	47.3	37.4	25.66	31.81	High	High	High	High	High	High	High	High	High	High	High	High	High	High	High	High	1	2	B9EHE8	B9EHE8 2xPhospho [S261(100); S262(100)]	1.94	100	1	43.1	29.5	42	30.1	28.8	45.8	44.5	22.6	27.8	51.7	23.8	32.2	18.1
FALSE	High	[R].DTASLSTTPSESPR.[A]	Q8BUV3 [259-272]	1xTMTpro [N-Term]; 1xPhospho [S12(100)]	Gephyrin OS=Mus musculus OX=10090 GN=Gphn PE=1 SV=2	Gphn	0.111291	0.828	-0.27	17.8	21.5	35.19	20.99	High	High	High	High	High	High	High	High	High	High	High	High	High	High	High	High	1	1	Q8BUV3	Q8BUV3 1xPhospho [S270(100)]	3.59	100	1	9.3	8.9	17.8	12.3	16.6	10.9	6.7	10.2	11.3	16.3	15.5	16.4	14.8
FALSE	High	[K].NSQEDSEDSEEKDVK.[T]	Q80XU3 [53-67]	2xTMTpro [K12; K15]; 1xTMTpro [N-Term]; 2xPhospho [S6(100); S9(100)]	Nuclear ubiquitous casein and cyclin-dependent kinase substrate 1 OS=Mus musculus OX=10090 GN=Nucks1 PE=1 SV=1	Nucks1	0.111338	0.683	-0.55	78	114.1	52.13	23.18	High	High	High	High	High	High	High	High	High	High	High	High	High	High	High	High	1	4	Q80XU3	Q80XU3 2xPhospho [S58(100); S61(100)]	5.92	100	1	77.9	51.6	87.9	127.1	69.6	33.1	40.4	19.6	51.3	102.2	101.1	89.4	89.3
FALSE	High	[K].AETEEAEEPEEDGEDNASGSASK.[H]	P14873 [943-965]	1xTMTpro [K23]; 1xTMTpro [N-Term]; 1xPhospho [S18(100)]	Microtubule-associated protein 1B OS=Mus musculus OX=10090 GN=Map1b PE=1 SV=2	Map1b	0.111435	0.694	-0.53	9.6	13.8	56.57	21.48	High	High	High	High	High	High	High	Not Found	High	High	High	High	High	High	High	High	2	3	P14873	P14873 1xPhospho [S960(100)]	6.17	94	1	9.1	7.1	18.2	5.3	11.1	2.1	2.4	0	13.9	11.8	9.9	11.3	6.1
FALSE	High	[K].VSEEAESQQWDTSKGDQVSQNGLPAEQGSPR.[MV-]	Q62261 [2109-2139]	1xTMTpro [K14]; 1xTMTpro [N-Term]; 3xPhospho [S19(97.8); S29(100); T/S]	Spectrin beta chain, non-erythrocytic 1 OS=Mus musculus OX=10090 GN=Sptbn1 PE=1 SV=2	Sptbn1	0.111693	1.547	0.63	20.7	13.4	33.39	23.44	High	High	High	High	High	High	High	High	High	High	High	High	High	High	High	High	1	2	Q62261	Q62261 3xPhospho [S2127(97.8); S2137(100); T/S]	2.36	100	1	18.7	15	16.6	5.7	7.3	15.5	15.4	8.1	14.9	12.4	10.6	10	8.4
FALSE	High	[R].DSESCESLKDSFGSGDR.[K]	Q7TME0 [672-688]	1xCarbamidomethyl [C5]; 1xTMTpro [K9]; 1xTMTpro [N-Term]; 2xPhospho [S11(100); S14(100)]	Phospholipid phosphatase-related protein type 4 OS=Mus musculus OX=10090 GN=Plppr4 PE=1 SV=2	Plppr4	0.111711	0.769	-0.38	14.1	18.4	27.95	15.75	High	High	High	High	High	High	High	High	High	High	High	High	High	High	High	High	1	1	Q7TME0	Q7TME0 2xPhospho [S682(100); S685(100)]	2.44	100	1	14.1	12.7	17.2	8.2	17.3	6.3	8.6	4.3	18	11.8	16.4	14.6	9.2
FALSE	High	[K].EENQTGPTTTPSDTQDLDMK.[K]	Q6ZQE7 [321-340]	1xOxidation [M19]; 1xTMTpro [K20]; 1xTMTpro [N-Term]; 2xPhospho [T10(99.3); S12(99.3)]	MKIAA0270 protein (Fragment) OS=Mus musculus OX=10090 GN=Palm PE=2 SV=1	Palm	0.111852	0.904	-0.15	46	50.9	25.54	14.12	High	High	High	High	High	High	High	High	High	High	High	High	High	High	High	High	2	7	Q6ZQE7	Q6ZQE7 2xPhospho [T330(99.3); S332(99.3)]	5.86	100	1	41.1	35.9	51.9	29.9	40.7	22.4	23.3	8.3	43.6	38.2	45.6	30.8	37.1
FALSE	High	[K].FHDSEGDDTEETEDYR.[Q]	Q8K019 [392-407]	1xTMTpro [N-Term]; 2xPhospho [S4(100); T9(100)]	Bcl-2-associated transcription factor 1 OS=Mus musculus OX=10090 GN=Bclaf1 PE=1 SV=2	Bclaf1	0.111922	0.844	-0.24	22.3	26.4	20.53	23.78	High	High	High	High	High	High	High	High	High	High	High	High	High	High	High	High	1	2	Q8K019	Q8K019 2xPhospho [S395(100); T400(100)]	7.67	100	1	18	16.9	24.8	21.1	17.6	13.4	13.6	6	23.2	23.7	20.7	24.9	13.7
FALSE	High	[K].SDISPLTPR.[E]	P14873 [1778-1786]	1xTMTpro [N-Term]; 2xPhospho [S4(100); T7(100)]	Microtubule-associated protein 1B OS=Mus musculus OX=10090 GN=Map1b PE=1 SV=2	Map1b	0.112592	0.766	-0.39	107	139.8	55.03	21.82	High	High	High	High	High	High	High	High	High	High	High	High	High	High	High	High	1	2	P14873	P14873 2xPhospho [S1781(100); T1784(100)]	2.43	100	1	103.1	72.3	127.3	119.1	140.5	30.4	34.6	13.8	103.1	126.7	105.2	109.1	82.2
FALSE	High	[R].STDSEVSQSPAK.[N]	Q6A015 [217-228]	1xTMTpro [K12]; 1xTMTpro [N-Term]; 1xPhospho [S9(100)]	MKIAA0691 protein (Fragment) OS=Mus musculus OX=10090 GN=Cnot3 PE=2 SV=1	Cnot3	0.112637	0.719	-0.48	16.1	22.4	30.66	15.81	High	High	High	High	High	High	High	High	High	High	High	High	High	High	High	High	1	1	Q6A015	Q6A015 1xPhospho [S225(100)]	4.55	100	1	13.1	16.9	17.1	14.5	20.7	8.8	7.2	5.8	18.6	13.6	22.2	17.7	11.7
FALSE	High	[R].SLFSVESDDTDTENERR.[D]	Q8BUJ9 [646-662]	1xTMTpro [N-Term]; 2xPhospho [S7(100); T10(100)]	Low-density lipoprotein receptor-related protein 12 OS=Mus musculus OX=10090 GN=Lrp12 PE=2 SV=2	Lrp12	0.112751	1.151	0.2	11.8	10.3	18.29	17.52	High	High	High	High	High	High	High	High	High	High	High	High	High	High	High	High	1	1	Q8BUJ9	Q8BUJ9 2xPhospho [S652(100); T655(100)]	2.31	100	1	13.8	7.4	14.1	7.3	8.7	6.4	8.6	5.9	8.7	8.1	7.6	7.5	6.3
FALSE	High	[K].YGPSSVEDTTGSGAADAKDDDDIDLFGSDDEEESEEAK.[K]	A0A087WS46 [38-75]	2xTMTpro [K18; K38]; 1xTMTpro [N-Term]; 1xPhospho [S28(100)]	Eukaryotic translation elongation factor 1 beta 2 OS=Mus musculus OX=10090 GN=Eef1b2 PE=1 SV=1	Eef1b2	0.113113	0.757	-0.4	12.9	17	42.5	28.03	High	High	High	High	High	High	High	High	High	High	High	High	High	High	High	High	2	9	A0A087WS46	A0A087WS46 1xPhospho [S65(100)]	8.39	100	1	10.6	10.7	13.7	13.8	15.4	6.5	4	2.5	8.6	9.2	16.3	17.4	10.2
FALSE	High	[K].AQSNGSGNGSDSEMDTSSLER.[G]	B2RTN5 [1125-1145]	2xDeamidated [N4; N8]; 1xTMTpro [N-Term]; 1xPhospho [S10(100)]	Glucocorticoid receptor DNA binding factor 1 OS=Mus musculus OX=10090 GN=Arhgap35 PE=1 SV=1	Arhgap35	0.113344	0.849	-0.24	18.7	22	28.21	11.56	High	High	High	High	High	High	High	High	High	High	High	High	High	High	High	High	1	3	B2RTN5	B2RTN5 1xPhospho [S1134(100)]	5.27	100	1	18.5	16	17.1	13.3	19.5	10.7	10.2	3.3	19	15.9	15.1	14.3	15
FALSE	High	[R].RLSLGSPDSR.[A]	Q3UN16 [537-546]	1xTMTpro [N-Term]; 2xPhospho [S3(100); S6(100)]	Probable G-protein coupled receptor 162 OS=Mus musculus OX=10090 GN=Gpr162 PE=1 SV=2	Gpr162	0.113573	1.216	0.28	16	13.2	42.01	45.49	High	High	High	High	High	High	High	High	High	High	High	High	High	High	High	High	1	2	Q3UN16	Q3UN16 2xPhospho [S539(100); S542(100)]	2.98	100	1	11.9	12	13.9	8	12.1	15.1	20.3	13.1	13.8	10.7	9.2	9.4	3.9
FALSE	High	[K].LTEDSGYVR.[V]	H3BIV5 [145-153]	1xTMTpro [N-Term]; 1xPhospho [S5(100)]	A-kinase anchor protein 5 OS=Mus musculus OX=10090 GN=Akap5 PE=1 SV=1	Akap5	0.115067	1.117	0.16	32.7	29.3	24.12	30.93	High	High	High	High	High	High	High	High	High	High	High	High	High	High	High	High	1	1	H3BIV5	H3BIV5 1xPhospho [S149(100)]	2.43	100	1	23.1	22	40.3	16.8	22.5	30.5	25.8	13.6	29.9	30.3	25.5	14.5	12.5
FALSE	High	[R].SAKDSDDEEEVVHVDR.[D]	P61264 [10-25]	1xTMTpro [K3]; 1xTMTpro [N-Term]; 1xPhospho [S5(100)]	Syntaxin-1B OS=Mus musculus OX=10090 GN=Stx1b PE=1 SV=1	Stx1b	0.115306	0.7	-0.52	148.5	212.3	48.66	26.08	High	High	High	High	High	High	High	High	High	High	High	High	High	High	High	High	2	10	P61264	P61264 1xPhospho [S14(100)]	6.93	100	1	190.3	120.2	227.4	91.3	156.6	37.9	47.5	27.3	209.8	119	191	162.3	111.6
FALSE	High	[R].NSPQALR.[R]	Q5F2E8 [964-970]	1xTMTpro [N-Term]; 1xPhospho [S2(100)]	Serine/threonine-protein kinase TAO1 OS=Mus musculus OX=10090 GN=Taok1 PE=1 SV=1	Taok1	0.11583	0.501	-1	8.5	17	59.93	39.28	High	High	High	High	High	High	High	High	High	High	High	High	High	High	High	High	1	1	Q5F2E8	Q5F2E8 1xPhospho [S965(100)]	1.72	100	1	10.1	6.4	8.4	12.3	17.3	2.3	5.1	2.4	4.7	16.8	13	12.3	14.5
FALSE	High	[K].QNSEALIANDELDCSPE.[-]	Q8BXR1 [755-771]	1xCarbamidomethyl [C14]; 1xTMTpro [N-Term]; 1xPhospho [S15(100)]	Probable cationic amino acid transporter OS=Mus musculus OX=10090 GN=Slc7a14 PE=1 SV=1	Slc7a14	0.116592	0.888	-0.17	10	11.3	33.61	12.36	High	High	High	High	High	High	High	High	High	High	High	High	High	High	High	High	1	3	Q8BXR1	Q8BXR1 1xPhospho [S769(100)]	5.02	94	1	9.2	7.5	12.3	3.3	8.3	2.9	6	0	11.1	8	9.5	8.3	7.5
FALSE	High	[K].VCSSMDENDGPGEGDELGRR.[H]	Q9JLM8 [361-380]	1xCarbamidomethyl [C2]; 1xOxidation [M5]; 1xTMTpro [N-Term]; 1xPhospho [S]	Serine/threonine-protein kinase DCLK1 OS=Mus musculus OX=10090 GN=Dclk1 PE=1 SV=1	Dclk1	0.11672	1.307	0.39	43.1	33	43.25	26.77	High	High	High	High	High	High	High	High	High	High	High	High	High	High	High	High	1	8	Q9JLM8		3.02	100	1	35.5	34.1	34	19.1	22.1	42.6	52.7	31.6	36.9	32.6	20.1	24.9	20.1
FALSE	High	[K].GSDSDSEGDNPEK.[K]	Q3TDX2 [94-106]	1xTMTpro [K13]; 1xTMTpro [N-Term]; 1xPhospho [S4(100)]	Vesicle-fusing ATPase OS=Mus musculus OX=10090 GN=Vps4a PE=2 SV=1	Vps4a	0.116801	0.775	-0.37	15.6	20.1	42.63	19.83	High	High	High	High	High	High	High	Not Found	High	High	High	High	High	High	High	High	1	1	Q3TDX2	Q3TDX2 1xPhospho [S97(100)]	4.67	94	1	13.6	11.1	22.3	12.6	17	3.3	5.8	0	14.5	13.1	18.4	18.1	17.2
FALSE	High	[K].AHSPQGEGEIPLHR.[G]	Q4ACU6 [480-493]	1xTMTpro [N-Term]; 1xPhospho [S3(100)]	SH3 and multiple ankyrin repeat domains protein 3 OS=Mus musculus OX=10090 GN=Shank3 PE=1 SV=3	Shank3	0.117178	0.877	-0.19	8.6	9.8	29.91	25.29	High	High	High	High	High	High	High	High	High	High	High	High	High	High	High	High	1	2	Q4ACU6	Q4ACU6 1xPhospho [S482(100)]	3.85	100	1	5.3	5.9	9.2	4.3	6.3	6.6	6.2	5.5	7.3	9.8	7.8	7.4	5.5
FALSE	High	[K].TDRGTDDSPKNSQEDLQDR.[H]	A2AEC2 [113-131]; Q8CCT4 [113-131]; Q9DB24 [113-131]	1xDeamidated [N11]; 1xTMTpro [K10]; 1xTMTpro [N-Term]; 1xPhospho [S8(100)]	Transcription elongation factor A protein-like 3 (Fragment) OS=Mus musculus OX=10090 GN=Tceal3 PE=1 SV=1 Transcription elongation factor A protein-like 5 OS=Mus musculus OX=10090 GN=Tceal5 PE=1 SV=1 Transcription elongation factor A (SII)-like 6 OS=Mus musculus OX=10090 GN=Tceal6 PE=1 SV=1	Tceal3	0.117211	1.579	0.66	17.7	11.2	45.28	56.43	High	High	High	High	High	High	High	High	High	High	High	High	High	High	High	High	1	1	A2AEC2; Q8CCT4; Q9DB24	A2AEC2 1xPhospho [S120(100)]; Q8CCT4 1xPhospho [S120(100)]; Q9DB24 1xPhospho [S120(100)]	2.62	100	3	9.1	7.6	11.8	13.7	11.4	15.7	19.9	12.3	8.7	9.8	7.6	7.6	7.4
FALSE	High	[R].SPDTSAYCYETMEK.[I]	P14873 [2030-2043]	1xCarbamidomethyl [C8]; 1xTMTpro [K14]; 1xPhospho [S1(100)]	Microtubule-associated protein 1B OS=Mus musculus OX=10090 GN=Map1b PE=1 SV=2	Map1b	0.117865	1.103	0.14	16.1	14.6	36.25	21.8	High	High	High	High	High	High	High	High	High	High	High	High	High	High	High	High	1	2	P14873	P14873 1xPhospho [S2030(100)]	3.98	100	1	12.4	12.9	14.9	9.5	10.8	13.9	18	12.7	17	8.6	11	9.5	9.9
FALSE	High	[R].ASLSPMDEPVPDSESPVEK.[V]	P14873 [1370-1388]	1xOxidation [M6]; 1xTMTpro [K19]; 1xTMTpro [N-Term]; 2xPhospho [S4(99.5); S15(100)]	Microtubule-associated protein 1B OS=Mus musculus OX=10090 GN=Map1b PE=1 SV=2	Map1b	0.117995	0.956	-0.06	132.9	138.9	18.86	4.89	High	High	High	High	High	High	High	High	High	High	High	High	High	High	High	High	3	17	P14873	P14873 2xPhospho [S1373(99.5); S1384(100)]	6.51	100	1	122.1	96.7	138.1	97.4	103	63.7	75.5	30.1	117.6	112.1	103.2	98.3	90.6
FALSE	High	[K].KNDGVKESSESTNTTIEDEDTK.[V]	P11798 [323-344]	3xTMTpro [K1; K6; K22]; 1xTMTpro [N-Term]; 2xPhospho [S/T]	Calcium/calmodulin-dependent protein kinase type II subunit alpha OS=Mus musculus OX=10090 GN=Camk2a PE=1 SV=2	Camk2a	0.118059	0.693	-0.53	16.8	24.3	30.95	20.4	High	High	High	High	High	High	High	High	High	High	High	High	High	High	High	High	1	3	P11798		4.28	100	1	26.7	19.2	18.4	9.3	16.1	9.3	10.8	5.6	25.6	12.6	22.1	16.5	15.8
FALSE	High	[R].VKGSNYHLSDNDASDVE.[-]	Q3UHK1 [621-637]	1xDeamidated [N]; 1xTMTpro [K2]; 1xTMTpro [N-Term]; 2xPhospho [S9(100); S14(100)]	Proton myo-inositol cotransporter OS=Mus musculus OX=10090 GN=Slc2a13 PE=1 SV=2	Slc2a13	0.11808	1.637	0.71	14.5	8.9	57.91	40.59	High	High	High	High	High	High	High	High	High	High	High	High	High	High	High	High	2	3	Q3UHK1	Q3UHK1 2xPhospho [S629(100); S634(100)]	1.69	100	1	13.9	9.8	11.2	5.4	4.9	15.5	13.8	13.6	5.5	8.1	5.8	6.8	9.7
FALSE	High	[K].LDQPVSAPPSPR.[D]	D3YZP9 [228-239]	1xTMTpro [N-Term]; 2xPhospho [S6(100); S10(100)]	Coiled-coil domain-containing protein 6 OS=Mus musculus OX=10090 GN=Ccdc6 PE=1 SV=1	Ccdc6	0.118241	1.322	0.4	30.9	23.4	26.05	36.71	High	High	High	High	High	High	High	High	High	High	High	High	High	High	High	High	1	3	D3YZP9	D3YZP9 2xPhospho [S233(100); S237(100)]	4.67	100	1	21.8	25.5	26.9	18.7	14.8	25	26.8	16.2	38.4	19.4	18.6	15.1	15.1
FALSE	High	[R].AEGYEKTDDVSEKTSLADQEEVR.[T]	A1L332 [12-34]	2xTMTpro [K6; K13]; 3xPhospho [S11(100); T14(100); S15(100)]	Phospholipid-transporting ATPase OS=Mus musculus OX=10090 GN=Atp8a1 PE=2 SV=1	Atp8a1	0.118309	1.188	0.25	21.1	17.8	94.4	37.17	High	High	High	High	High	High	High	High	High	High	High	High	High	High	High	High	1	2	A1L332	A1L332 3xPhospho [S22(100); T25(100); S26(100)]	7.61	100	1	16.8	17.3	16.4	9.2	12.6	63.7	75.1	51.1	15.2	13.6	15.6	15.5	9.4
FALSE	High	[R].GTDDSPKNSQEDLQDR.[H]	A2AEC2 [116-131]; Q8CCT4 [116-131]; Q9DB24 [116-131]	1xDeamidated [N8]; 1xTMTpro [K7]; 1xTMTpro [N-Term]; 1xPhospho [S5(100)]	Transcription elongation factor A protein-like 3 (Fragment) OS=Mus musculus OX=10090 GN=Tceal3 PE=1 SV=1 Transcription elongation factor A protein-like 5 OS=Mus musculus OX=10090 GN=Tceal5 PE=1 SV=1 Transcription elongation factor A (SII)-like 6 OS=Mus musculus OX=10090 GN=Tceal6 PE=1 SV=1	Tceal3	0.11845	0.788	-0.34	69.1	87.7	46.44	18.09	High	High	High	High	High	High	High	High	High	High	High	High	High	High	High	High	1	5	A2AEC2; Q8CCT4; Q9DB24	A2AEC2 1xPhospho [S120(100)]; Q8CCT4 1xPhospho [S120(100)]; Q9DB24 1xPhospho [S120(100)]	3.83	100	3	66.4	46.7	83.9	92.5	77.3	24.4	35.2	14.3	57.4	75	75.4	78.6	76.7
FALSE	High	[R].LNINSSPDEHEPLLR.[R]	O35607 [858-872]	1xDeamidated [N4]; 1xTMTpro [N-Term]; 2xPhospho [S5(100); S6(100)]	Bone morphogenetic protein receptor type-2 OS=Mus musculus OX=10090 GN=Bmpr2 PE=1 SV=1	Bmpr2	0.118889	0.726	-0.46	10.5	14.4	30.58	25.48	High	High	High	High	High	High	Not Found	Not Found	High	High	High	High	High	High	High	High	1	1	O35607	O35607 2xPhospho [S862(100); S863(100)]	1.6	88	1	12.9	7.1	11.2	8.5	7.4	3.3	0	0	10.9	12.9	13.2	11.7	7.4
FALSE	High	[R].SRSESETSTMAAK.[K]	Q8BH50 [143-155]	1xOxidation [M10]; 1xTMTpro [K13]; 1xTMTpro [N-Term]; 2xPhospho [S3(99.6); S5(100)]	Uncharacterized protein C18orf25 homolog OS=Mus musculus OX=10090 PE=1 SV=1		0.119181	0.766	-0.39	9	11.7	28.43	13.9	High	High	High	High	High	High	High	High	High	High	High	High	High	High	High	High	1	1	Q8BH50	Q8BH50 2xPhospho [S145(99.6); S147(100)]	3.43	100	1	11	6.5	12.6	6.2	6.5	4.9	4.3	5.5	8.8	8.8	8	9	9.4
FALSE	High	[K].SLSLESTDR.[G]	B2RXX8 [1719-1727]	1xTMTpro [N-Term]; 1xPhospho [S3(100)]	Non-specific serine/threonine protein kinase OS=Mus musculus OX=10090 GN=Cdc42bpa PE=2 SV=1	Cdc42bpa	0.119235	1.123	0.17	29.9	26.6	17.12	13.56	High	High	High	High	High	High	High	High	High	High	High	High	High	High	High	High	1	1	B2RXX8	B2RXX8 1xPhospho [S1721(100)]	2.16	100	1	33.7	27.8	29.8	15.5	24	16.6	21	10.1	25.9	17.9	20.7	21.8	19.2
FALSE	High	[K].FIDKDQQPSGSEGEDDDAEAALKK.[E]	Q99J36 [78-101]	3xTMTpro [K4; K23; K24]; 1xTMTpro [N-Term]; 2xPhospho [S9(100); S11(100)]	THUMP domain-containing protein 1 OS=Mus musculus OX=10090 GN=Thumpd1 PE=1 SV=1	Thumpd1	0.11928	1.103	0.14	28.9	26.2	28.8	30.07	High	High	High	High	High	High	High	High	High	High	High	High	High	High	High	High	1	2	Q99J36	Q99J36 2xPhospho [S86(100); S88(100)]	4.02	100	1	25.1	20.7	29	17.3	16.6	23.4	31.6	18.2	20.8	22.3	20.3	12.5	17.5
FALSE	High	[R].GLMAGGRPEGQYSEDEDTDTEEYR.[E]	Q3TIR3 [423-446]	1xTMTpro [N-Term]; 2xPhospho [S13(100); T18(100)]	Synembryn-A OS=Mus musculus OX=10090 GN=Ric8a PE=1 SV=2	Ric8a	0.119281	0.975	-0.04	15.3	15.7	17.12	11.26	High	High	High	High	High	High	High	High	High	High	High	High	High	High	High	High	2	3	Q3TIR3	Q3TIR3 2xPhospho [S435(100); T440(100)]	6.43	94	1	13.4	12.2	16.6	9.5	12.1	6.8	7.5	0	16	11.2	15	12.1	9.3
FALSE	High	[R].TLSQSSESGTLPSGPPGHTMEVSC.[-]	Q9CTJ5 [40-63]	1xCarbamidomethyl [C24]; 1xOxidation [M20]; 1xTMTpro [N-Term]; 2xPhospho [S3(100); S6(100)]	Protein NDRG2 (Fragment) OS=Mus musculus OX=10090 GN=Ndrg2 PE=2 SV=1	Ndrg2	0.119458	0.924	-0.11	9	9.7	33.09	39.95	High	High	High	High	High	High	High	High	High	High	High	High	High	High	High	High	2	6	Q9CTJ5	Q9CTJ5 2xPhospho [S42(100); S45(100)]	6.37	100	1	9.1	7.6	7.9	2.5	5.9	3.7	8.2	4.5	8.3	5.4	7.5	7	9.5
FALSE	High	[K].AAATPESQEPQAK.[G]	P28667 [145-157]	1xTMTpro [K13]; 1xTMTpro [N-Term]; 2xPhospho [T4(100); S7(100)]	MARCKS-related protein OS=Mus musculus OX=10090 GN=Marcksl1 PE=1 SV=2	Marcksl1	0.119661	0.808	-0.31	93	115.1	15.72	20.39	High	High	High	High	High	High	High	High	High	High	High	High	High	High	High	High	1	3	P28667	P28667 2xPhospho [T148(100); S151(100)]	5.2	100	1	74.2	80.6	89.2	83.1	72.8	54.9	59.7	45.1	79.4	93.7	71.3	73.7	76.8
FALSE	High	[R].GTDDSPK.[N]	A2AEC2 [116-122]; Q8CCT4 [116-122]; Q9DB24 [116-122]	1xTMTpro [K7]; 1xTMTpro [N-Term]; 1xPhospho [S5(100)]	Transcription elongation factor A protein-like 3 (Fragment) OS=Mus musculus OX=10090 GN=Tceal3 PE=1 SV=1 Transcription elongation factor A protein-like 5 OS=Mus musculus OX=10090 GN=Tceal5 PE=1 SV=1 Transcription elongation factor A (SII)-like 6 OS=Mus musculus OX=10090 GN=Tceal6 PE=1 SV=1	Tceal3	0.119866	0.496	-1.01	28.4	57.4	82.19	43.46	High	High	High	High	High	High	High	High	High	High	High	High	High	High	High	High	1	1	A2AEC2; Q8CCT4; Q9DB24	A2AEC2 1xPhospho [S120(100)]; Q8CCT4 1xPhospho [S120(100)]; Q9DB24 1xPhospho [S120(100)]	1.88	100	3	34.4	15.3	63.4	45.7	59.6	4.3	6.6	2.2	55.4	34.9	50.1	63.4	28.1
FALSE	High	[K].ADEFPDFYDSEEQMGPHQEANDEK.[A]	Q8BP91 [617-640]	1xTMTpro [K24]; 1xTMTpro [N-Term]; 1xPhospho [S10(100)]	Uncharacterized protein OS=Mus musculus OX=10090 GN=Chgb PE=2 SV=1	Chgb	0.120492	0.911	-0.13	26.9	29.5	27.43	26.72	High	High	High	High	High	High	High	Not Found	High	High	High	High	High	High	High	High	1	3	Q8BP91	Q8BP91 1xPhospho [S626(100)]	6.24	94	1	21.9	21.6	26.9	22.6	21.1	8.9	11.8	0	21.8	30.5	22.7	21	19
FALSE	High	[R].GDDASEEGQNGSSPK.[S]	F8WGR0 [453-467]	1xTMTpro [K15]; 1xTMTpro [N-Term]; 1xPhospho [S13(100)]	Alpha-adducin OS=Mus musculus OX=10090 GN=Add1 PE=1 SV=1	Add1	0.120685	0.821	-0.28	56.4	68.6	46.11	19.48	High	High	High	High	High	High	High	High	High	High	High	High	High	High	High	High	2	4	F8WGR0	F8WGR0 1xPhospho [S465(100)]	6.85	100	1	56.3	50.2	69.7	32.8	60.4	15.9	26.6	5	71.4	56	51	47.2	45.6
FALSE	High	[R].VESEESGDEEGK.[K]	Q3UM45 [22-33]	1xTMTpro [K12]; 1xTMTpro [N-Term]; 1xPhospho [S3(100)]	Protein phosphatase 1 regulatory subunit 7 OS=Mus musculus OX=10090 GN=Ppp1r7 PE=1 SV=2	Ppp1r7	0.120945	0.78	-0.36	46	58.9	63.92	24.03	High	High	High	High	High	High	High	High	High	High	High	High	High	High	High	High	2	2	Q3UM45	Q3UM45 1xPhospho [S24(100)]	4.3	100	1	41.4	34.4	45.8	54.6	56.2	7.3	12.8	4.4	38.1	43.1	48.3	43.9	46
FALSE	High	[R].RASPSPPPKR.[R]	E9PUK6 [643-652]	1xTMTpro [K9]; 2xPhospho [S3(100); S5(100)]	Serine/arginine repetitive matrix protein 1 OS=Mus musculus OX=10090 GN=Srrm1 PE=1 SV=1	Srrm1	0.120948	1.351	0.43	34	25.2	34.44	23.14	High	High	High	High	High	High	High	High	High	High	High	High	High	High	High	High	1	1	E9PUK6	E9PUK6 2xPhospho [S645(100); S647(100)]	3.17	100	1	19.1	20.8	20.5	26.3	22.2	27.1	35.4	19	16.5	26.9	19.1	18.6	15.9
FALSE	High	[K].TVASPCSSTESLSQR.[TS]	A0A0A6YWR6 [220-234]	1xCarbamidomethyl [C6]; 1xTMTpro [N-Term]; 2xPhospho [S4(100); S8(99.5)]	Zinc finger and BTB domain-containing protein 18 OS=Mus musculus OX=10090 GN=Zbtb18 PE=1 SV=1	Zbtb18	0.120977	0.745	-0.42	13.5	18.2	11.78	30.71	High	High	High	High	High	High	High	High	High	High	High	High	High	High	High	High	2	2	A0A0A6YWR6	A0A0A6YWR6 2xPhospho [S223(100); S227(99.5)]	3.04	100	1	12.1	9.8	13.1	7.7	12.1	7.1	10.5	5.7	8.3	14.9	13.6	12.8	11.9
FALSE	High	[R].EQSDDETEDSVK.[F]	P59808 [239-250]; A0A1D5RMH4 [3-14]	1xTMTpro [K12]; 1xTMTpro [N-Term]; 1xPhospho [S3(100)]	SAM and SH3 domain-containing protein 1 OS=Mus musculus OX=10090 GN=Sash1 PE=1 SV=1 SAM and SH3 domain-containing protein 1 (Fragment) OS=Mus musculus OX=10090 GN=Sash1 PE=1 SV=1	Sash1	0.12117	0.882	-0.18	25	28.4	30.36	25.11	High	High	High	High	High	High	High	High	High	High	High	High	High	High	High	High	1	1	P59808; A0A1D5RMH4	P59808 1xPhospho [S241(100)]; A0A1D5RMH4 1xPhospho [S5(100)]	4.68	100	2	23.5	19.8	23.8	17.5	22.1	9.7	13.2	3.7	22.8	19.3	25.9	31	18.7
FALSE	High	[R].QNSEEASLPGEDIVEDNK.[S]	B7ZBV9 [505-522]	1xDeamidated [N2]; 1xTMTpro [K18]; 1xTMTpro [N-Term]; 1xPhospho [S3(100)]	Potassium voltage-gated channel subfamily KQT member 2 OS=Mus musculus OX=10090 GN=Kcnq2 PE=1 SV=1	Kcnq2	0.121272	0.761	-0.39	8.6	11.3	31.16	17.91	High	High	High	High	High	High	High	High	High	High	High	High	High	High	High	High	1	1	B7ZBV9	B7ZBV9 1xPhospho [S507(100)]	2.37	100	1	11.8	10.6	9	7.8	6.2	4.6	4.4	2.8	8.4	7.1	9.1	8.9	9.9
FALSE	High	[R].DTDAYSDLSDGEK.[E]	A4FUR1 [104-116]	1xTMTpro [K13]; 1xTMTpro [N-Term]; 1xPhospho [S9(100)]	Fam131b protein (Fragment) OS=Mus musculus OX=10090 GN=Fam131b PE=2 SV=1	Fam131b	0.121438	0.687	-0.54	42.5	61.9	57.12	32.64	High	High	High	High	High	High	High	High	High	High	High	High	High	High	High	High	2	3	A4FUR1	A4FUR1 1xPhospho [S112(100)]	4.3	100	1	42	28	59.8	35.5	56.2	12.6	10.9	4	41.6	37	64.5	42.1	41.8
FALSE	High	[R].SQSELDDQHDYDSVASDEDTDQEPLPSAGATR.[N]	Q68FF6 [382-413]	1xTMTpro [N-Term]; 2xPhospho [S13(100); T20(100)]	ARF GTPase-activating protein GIT1 OS=Mus musculus OX=10090 GN=Git1 PE=1 SV=1	Git1	0.121523	1.262	0.34	22	17.4	40.93	25.63	High	High	High	High	High	High	High	High	High	High	High	High	High	High	High	High	4	4	Q68FF6	Q68FF6 2xPhospho [S394(100); T401(100)]	6.52	100	1	20.9	15	19.1	9.2	14	24	23.4	16.4	22.2	15.5	12.3	11.4	11.9
FALSE	High	[K].QAEDTISNASSQLSSPPTSPQSSPR.[K]	Q6NXI4 [1116-1140]	1xDeamidated [N8]; 1xTMTpro [N-Term]; 2xPhospho [S15(99.3); T/S]	Cyclic nucleotide ras GEF (Fragment) OS=Mus musculus OX=10090 GN=Rapgef2 PE=2 SV=1	Rapgef2	0.121705	1.511	0.6	13	8.6	32.04	58.94	High	High	High	High	High	High	High	High	High	High	High	High	High	High	High	High	1	2	Q6NXI4	Q6NXI4 2xPhospho [S1130(99.3); T/S]	3.83	100	1	8.4	10.5	9.6	6.8	9.1	11.2	12.5	8	5.4	10.3	6.4	6	6.2
FALSE	High	[R].MQSIARDSDEGSEEEFFDAHENLYCTEEK.[Q]	A0A0G2JFQ8 [327-355]	1xCarbamidomethyl [C25]; 1xTMTpro [K29]; 1xTMTpro [N-Term]; 3xPhospho [S3(100); S8(100); S12(100)]	Membrane-associated phosphatidylinositol transfer protein 2 OS=Mus musculus OX=10090 GN=Pitpnm2 PE=1 SV=1	Pitpnm2	0.121786	1.785	0.84	11.8	6.6	82.4	61.35	High	High	High	High	High	High	High	High	High	High	High	High	High	High	High	High	1	1	A0A0G2JFQ8	A0A0G2JFQ8 3xPhospho [S329(100); S334(100); S338(100)]	6.56	100	1	8.3	10.9	8.7	1.5	4.7	26.7	22.4	13.8	14.8	7.3	6.4	2.1	2.6
FALSE	High	[K].QEPAEEYEPPESPVPPARSPSPPPK.[V]	O35126 [713-737]	1xTMTpro [K25]; 1xTMTpro [N-Term]; 3xPhospho [S12(100); S19(100); S21(100)]	Atrophin-1 OS=Mus musculus OX=10090 GN=Atn1 PE=1 SV=1	Atn1	0.12181	0.67	-0.58	10.2	15.2	24.88	27.66	High	High	High	High	High	High	High	High	High	High	High	High	High	High	High	High	1	1	O35126	O35126 3xPhospho [S724(100); S731(100); S733(100)]	4.75	100	1	12.4	8.2	9.3	5.7	10.8	4.3	6.6	4.8	6.4	11.1	7.6	12.9	10.3
FALSE	High	[R].EAQELGSPEDR.[L]	H3BJU7 [896-906]	1xTMTpro [N-Term]; 1xPhospho [S7(100)]	Guanine nucleotide exchange factor H1 OS=Mus musculus OX=10090 GN=Arhgef2 PE=1 SV=1	Arhgef2	0.121965	0.562	-0.83	20.5	36.4	65.07	31.74	High	High	High	High	High	High	High	High	High	High	High	High	High	High	High	High	1	2	H3BJU7	H3BJU7 1xPhospho [S902(100)]	2.55	100	1	31.4	18.3	41.3	11.4	32.9	3.3	8.6	2.8	36.2	15	34.8	26.9	15.6
FALSE	High	[R].RSRSRTPPVTR.[R]	Q8BTI8 [1875-1885]; [1897-1907]; [1909-1919]	1xTMTpro [N-Term]; 3xPhospho [S2(100); S4(100); T6(100)]	Serine/arginine repetitive matrix protein 2 OS=Mus musculus OX=10090 GN=Srrm2 PE=1 SV=3	Srrm2	0.121987	0.772	-0.37	13.8	17.9	33.27	16.69	High	High	High	High	High	High	High	High	High	High	High	High	High	High	High	High	1	1	Q8BTI8	Q8BTI8 3xPhospho [S1876(100); S1878(100); T1880(100)]; 3xPhospho [S1898(100); S1900(100); T1902(100)]; 3xPhospho [S1910(100); S1912(100); T1914(100)]	2.33	100	1	13.2	13.7	12.6	11.9	15.2	6.4	4.3	4.4	12	15.8	14.6	13.4	10.5
FALSE	High	[R].GDEDFQSDSDSFNPTLWEEQR.[Q]	A0A0G2JDT9 [438-458]	1xTMTpro [N-Term]; 3xPhospho [S7(100); S9(100); S11(100)]	Leucine-rich repeat-containing protein 7 OS=Mus musculus OX=10090 GN=Lrrc7 PE=1 SV=1	Lrrc7	0.122322	1.113	0.15	20.7	18.6	44.9	22.01	High	High	High	High	High	High	High	High	High	High	High	High	High	High	High	High	1	3	A0A0G2JDT9	A0A0G2JDT9 3xPhospho [S444(100); S446(100); S448(100)]	6.83	100	1	16.4	17	17.2	9.6	13.3	23	27.1	16.9	16.9	13.7	15.3	10.6	8.1
FALSE	High	[K].DWEDDSDEDMSNFDR.[F]	Q3TJG6 [108-122]	1xOxidation [M10]; 1xTMTpro [N-Term]; 1xPhospho [S6(100)]	CS domain-containing protein OS=Mus musculus OX=10090 GN=Ptges3 PE=2 SV=1	Ptges3	0.122823	0.72	-0.47	150.6	209.1	41.07	25.51	High	High	High	High	High	High	High	High	High	High	High	High	High	High	High	High	1	22	Q3TJG6	Q3TJG6 1xPhospho [S113(100)]	6.58	100	1	140	105.4	207.1	156.4	179.7	54	64.3	33.7	153.3	128.8	181.7	179.5	123.5
FALSE	High	[R].NHSLEEEFER.[A]	F8SLP8 [235-244]	1xTMTpro [N-Term]; 1xPhospho [S3(100)]	Peroxisomal biogenesis factor 5-like protein transcript variant 4 OS=Mus musculus OX=10090 GN=Pex5l PE=2 SV=1	Pex5l	0.122873	1.267	0.34	44	34.7	23.38	20.55	High	High	High	High	High	High	High	High	High	High	High	High	High	High	High	High	1	2	F8SLP8	F8SLP8 1xPhospho [S237(100)]	5.26	100	1	35.4	27.6	32	34.4	27.5	29.1	37.8	23.8	27.7	27.2	34.5	29.4	18.8
FALSE	High	[R].SQSETSLLGR.[A]	Q0PHV7 [407-416]	1xTMTpro [N-Term]; 1xPhospho [S3(100)]	Dapper homolog 3 OS=Mus musculus OX=10090 GN=Dact3 PE=1 SV=1	Dact3	0.123123	1.162	0.22	26.2	22.5	25.91	19.67	High	High	High	High	High	High	High	High	High	High	High	High	High	High	High	High	1	1	Q0PHV7	Q0PHV7 1xPhospho [S409(100)]	1.44	100	1	19.8	20.5	24.9	15.2	13.6	21.4	25.1	14.3	23.4	17.3	14.3	16.9	12.9
FALSE	High	[K].TEQELPRPQSPSDLDSLDGR.[S]	O35126 [92-111]	1xTMTpro [N-Term]; 2xPhospho [S10(100); S16(100)]	Atrophin-1 OS=Mus musculus OX=10090 GN=Atn1 PE=1 SV=1	Atn1	0.123333	1.087	0.12	22.2	20.4	14.68	20.92	High	High	High	High	High	High	High	High	High	High	High	High	High	High	High	High	1	1	O35126	O35126 2xPhospho [S101(100); S107(100)]	2.67	100	1	20.9	15.9	28.2	15	13.5	16.3	15.3	7.7	17.4	11.5	18.9	14.6	14.6
FALSE	High	[K].TDHGAEIVYKSPVVSGDTSPR.[H]	A0A0A0MQC7 [678-698]; Q547J4 [317-337]	1xTMTpro [K10]; 1xTMTpro [N-Term]; 2xPhospho [S15(100); T/S/Y]	Microtubule-associated protein OS=Mus musculus OX=10090 GN=Mapt PE=1 SV=1 Microtubule-associated protein OS=Mus musculus OX=10090 GN=Mapt PE=2 SV=1	Mapt	0.123812	1.185	0.24	55.9	47.2	21.74	21.92	High	High	High	High	High	High	High	High	High	High	High	High	High	High	High	High	3	4	A0A0A0MQC7; Q547J4	A0A0A0MQC7 2xPhospho [S692(100); T/S/Y]; Q547J4 2xPhospho [S331(100); T/S/Y]	6.7	100	2	34.9	36.3	47.4	39.7	39.7	41.2	44.1	29.7	37.7	38.5	36.2	42.4	20.3
FALSE	High	[R].FGEAVVVGRPGSGDGDSDQSR.[N]	A0A087WS83 [4-24]	1xTMTpro [N-Term]; 1xPhospho [S12(100)]	Voltage-dependent R-type calcium channel subunit alpha OS=Mus musculus OX=10090 GN=Cacna1e PE=1 SV=1	Cacna1e	0.123818	1.254	0.33	16.1	12.9	29.63	19.96	High	High	High	High	High	High	High	High	High	High	High	High	High	High	High	High	1	1	A0A087WS83	A0A087WS83 1xPhospho [S15(100)]	3.62	100	1	13.3	8.8	14.5	5.8	12.9	10.9	14.9	8.9	13	8.1	12.8	9	6.2
FALSE	High	[K].DGSPDAPATPEKEEVAFSEYK.[T]	P20357 [1350-1370]	2xTMTpro [K12; K21]; 1xTMTpro [N-Term]; 1xPhospho [S3(100)]	Microtubule-associated protein 2 OS=Mus musculus OX=10090 GN=Map2 PE=1 SV=2	Map2	0.123913	0.73	-0.45	20.6	28.2	51.45	30.61	High	High	High	High	High	High	High	High	High	High	High	High	High	High	High	High	1	1	P20357	P20357 1xPhospho [S1352(100)]	6.08	100	1	20.7	17.3	18.2	23.4	20.5	5.3	5.8	3.5	21.9	18.2	27.9	26.6	17.8
FALSE	High	[K].ESSESTNTTIEDEDTK.[V]	P11798 [329-344]	1xTMTpro [K16]; 1xTMTpro [N-Term]; 2xPhospho [T9(99.6); S/T]	Calcium/calmodulin-dependent protein kinase type II subunit alpha OS=Mus musculus OX=10090 GN=Camk2a PE=1 SV=2	Camk2a	0.123964	0.77	-0.38	84.4	109.6	40.27	22.83	High	High	High	High	High	High	High	High	High	High	High	High	High	High	High	High	3	10	P11798	P11798 2xPhospho [T337(99.6); S/T]	4.21	100	1	88.3	56.6	106.9	62.5	102.2	25.2	34.9	19.4	84.7	68.4	101.2	92.6	63.1
FALSE	High	[K].YDLDFKSPDDPSR.[Y]	Q5FW97 [257-269]	1xTMTpro [K6]; 1xTMTpro [N-Term]; 1xPhospho [S7(100)]	2-phospho-D-glycerate hydro-lyase OS=Mus musculus OX=10090 GN=EG433182 PE=1 SV=1	EG433182	0.124447	1.238	0.31	42.3	34.2	28.72	12.08	High	High	High	High	High	High	High	High	High	High	High	High	High	High	High	High	1	2	Q5FW97	Q5FW97 1xPhospho [S263(100)]	1.83	100	1	27.5	32.8	30.3	29.9	23.8	31.4	46.4	15.4	33.3	28.1	33	23.1	18.7
FALSE	High	[R].KSYESSEDCPEAASSPTR.[K]	Q3TSG4 [371-388]	1xCarbamidomethyl [C9]; 1xTMTpro [K1]; 1xTMTpro [N-Term]; 2xPhospho [S2(100); S/Y/T]	RNA demethylase ALKBH5 OS=Mus musculus OX=10090 GN=Alkbh5 PE=1 SV=2	Alkbh5	0.124569	1.25	0.32	19.3	15.5	20.77	25.93	High	High	High	High	High	High	High	High	High	High	High	High	High	High	High	High	1	1	Q3TSG4	Q3TSG4 2xPhospho [S372(100); S/Y/T]	2.72	100	1	17.6	8.7	17.4	14	10.4	13.6	14.8	7	12.9	15.3	8.4	13.1	8.7
FALSE	High	[K].SENSSTQSSPEMPTTK.[N]	A2ALS7 [280-295]	1xOxidation [M12]; 1xTMTpro [K16]; 1xTMTpro [N-Term]; 2xPhospho [S8(100); S9(100)]	Rap1 GTPase-activating protein 1 (Fragment) OS=Mus musculus OX=10090 GN=Rap1gap PE=1 SV=1	Rap1gap	0.124767	0.924	-0.11	83.1	89.9	11.71	10.78	High	High	High	High	High	High	High	High	High	High	High	High	High	High	High	High	2	6	A2ALS7	A2ALS7 2xPhospho [S287(100); S288(100)]	4.54	100	1	70.2	56.8	75.8	62.8	65.2	39.2	60.1	34.1	58	77.4	72.8	65.2	53.7
FALSE	High	[K].AMGDEDSGDSDTSPKPSPK.[V]	Q9D415 [356-374]; D3Z6F4 [58-76]	2xTMTpro [K15; K19]; 1xTMTpro [N-Term]; 3xPhospho [S7(99.2); S13(99.2); S/T]	Disks large-associated protein 1 OS=Mus musculus OX=10090 GN=Dlgap1 PE=1 SV=3 Disks large-associated protein 1 OS=Mus musculus OX=10090 GN=Dlgap1 PE=1 SV=1	Dlgap1	0.125163	1.208	0.27	13.8	11.4	20.79	21.19	High	High	High	High	High	High	High	High	High	High	High	High	High	High	High	High	1	2	Q9D415; D3Z6F4	Q9D415 3xPhospho [S362(99.2); S368(99.2); S/T]; D3Z6F4 3xPhospho [S64(99.2); S70(99.2); S/T]	2.12	100	2	13	10.2	12.8	11.8	6.4	8.1	9.7	6.6	6.8	7.8	11	7.7	6
FALSE	High	[R].ALSPTGSSR.[Y]	Q4KUS2 [253-261]	1xTMTpro [N-Term]; 1xPhospho [S3(99.6)]	Protein unc-13 homolog A OS=Mus musculus OX=10090 GN=Unc13a PE=1 SV=3	Unc13a	0.1254	1.2	0.26	25.8	21.5	15.39	21.21	High	High	High	High	High	High	High	High	High	High	High	High	High	High	High	High	1	1	Q4KUS2	Q4KUS2 1xPhospho [S255(99.6)]	2.26	100	1	20.3	22.2	26.5	13.3	15.2	15.3	20.5	10.7	22.9	15.2	19.5	12.1	12.2
FALSE	High	[K].QGVDDIEKFEDEGAGFEESSETGDYEEK.[A]	P14873 [915-942]	2xTMTpro [K8; K28]; 1xTMTpro [N-Term]; 1xPhospho [S20(100)]	Microtubule-associated protein 1B OS=Mus musculus OX=10090 GN=Map1b PE=1 SV=2	Map1b	0.126736	0.854	-0.23	29.5	34.5	57.74	39.11	High	High	High	High	High	High	High	High	High	High	High	High	High	High	High	High	1	1	P14873	P14873 1xPhospho [S934(100)]	7.77	100	1	27.5	28	40	18.3	24.1	5.4	5.1	2.9	43.6	36.7	28.8	25.1	16.5
FALSE	High	[K].KGSSEESVDEDRGLVPEPLPTAK.[A]	Q8C8R3 [1697-1719]	2xTMTpro [K1; K23]; 1xTMTpro [N-Term]; 2xPhospho [S3(100); S4(100)]	Ankyrin-2 OS=Mus musculus OX=10090 GN=Ank2 PE=1 SV=2	Ank2	0.126819	0.827	-0.27	17.2	20.8	33.92	24.06	High	High	High	High	High	High	High	High	High	High	High	High	High	High	High	High	1	1	Q8C8R3	Q8C8R3 2xPhospho [S1699(100); S1700(100)]	5.8	100	1	17.1	15.5	12.9	17.7	15.7	7.1	10.5	3.5	16.9	17.7	15.6	12.9	18.7
FALSE	High	[R].QGADREESPMTGVCVQQSPVASS.[-]	Q8C774 [501-523]	1xCarbamidomethyl [C14]; 1xOxidation [M10]; 1xTMTpro [N-Term]; 2xPhospho [S8(100); S18(96.5)]	Dual-specificity kinase OS=Mus musculus OX=10090 GN=Dyrk1a PE=2 SV=2	Dyrk1a	0.12718	1.333	0.41	10.7	8.1	26.75	27.49	High	High	High	High	High	High	High	High	High	High	High	High	High	Not Found	High	High	1	1	Q8C774	Q8C774 2xPhospho [S508(100); S518(96.5)]	2.54	94	1	7.7	9.8	9.7	6.9	6.9	6.8	10.4	6.7	6.2	8.3	6.5	6	4.3
FALSE	High	[R].SGKNSQEDSEDSEEKDVK.[T]	Q80XU3 [50-67]	3xTMTpro [K3; K15; K18]; 1xTMTpro [N-Term]; 3xPhospho [S5(100); S9(100); S12(100)]	Nuclear ubiquitous casein and cyclin-dependent kinase substrate 1 OS=Mus musculus OX=10090 GN=Nucks1 PE=1 SV=1	Nucks1	0.127654	0.754	-0.41	112.7	149.6	28.89	18.55	High	High	High	High	High	High	High	High	High	High	High	High	High	High	High	High	2	4	Q80XU3	Q80XU3 3xPhospho [S54(100); S58(100); S61(100)]	2.85	100	1	99.6	67.9	111.4	133.5	97.6	58.6	71	44.4	76.4	118.8	123.4	98.4	106.1
FALSE	High	[K].DIIRQPSEEEIIK.[L]	Q62048 [110-122]	1xTMTpro [K13]; 1xTMTpro [N-Term]; 1xPhospho [S7(100)]	Astrocytic phosphoprotein PEA-15 OS=Mus musculus OX=10090 GN=Pea15 PE=1 SV=1	Pea15	0.127809	0.807	-0.31	13.9	17.2	27.25	22.51	High	High	High	High	High	High	High	High	High	High	High	High	High	High	High	High	1	1	Q62048	Q62048 1xPhospho [S116(100)]	2.51	100	1	9.8	11.1	13	12.2	12.1	7.6	13.1	2.8	8.9	14.8	11.6	12.4	10.9
FALSE	High	[K].QQESDDSLVDYGEGGEGQFNEDGSFIGQYTVK.[K]	A0A087WPX3 [1291-1322]	1xTMTpro [K32]; 1xTMTpro [N-Term]; 2xPhospho [S4(100); S7(100)]	Neurofascin OS=Mus musculus OX=10090 GN=Nfasc PE=1 SV=1	Nfasc	0.127938	0.803	-0.32	26.8	33.4	30.19	14.55	High	High	High	High	High	High	High	High	High	High	High	High	High	High	High	High	1	2	A0A087WPX3	A0A087WPX3 2xPhospho [S1294(100); S1297(100)]	6.42	100	1	37.7	28.4	26.9	17.4	25.9	10.9	18.7	7.5	31.3	24.4	27.6	28.5	19.7
FALSE	High	[R].KGAEEEEEEEDDDSEEEIK.[A]	Q9WV69 [213-231]	2xTMTpro [K1; K19]; 1xTMTpro [N-Term]; 1xPhospho [S14(100)]	Dematin OS=Mus musculus OX=10090 GN=Dmtn PE=1 SV=1	Dmtn	0.128126	0.637	-0.65	28.2	44.2	42.12	31.35	High	High	High	High	High	High	High	High	High	High	High	High	High	High	High	High	1	7	Q9WV69	Q9WV69 1xPhospho [S226(100)]	5.81	100	1	27.8	18.6	35.6	34	37.2	11.6	16.7	5.9	37	19.4	36.1	37	27.3
FALSE	High	[R].LYADSDSGEDSDKR.[S]	Q8VI89 [670-683]	1xTMTpro [K13]; 1xTMTpro [N-Term]; 3xPhospho [S5(100); S7(100); S11(100)]	Kinesin superfamily protein 1C OS=Mus musculus OX=10090 GN=Kif1c PE=2 SV=1	Kif1c	0.129169	0.885	-0.18	12.1	13.6	21.01	14.6	High	High	High	High	High	High	High	High	High	High	High	High	High	High	High	High	1	1	Q8VI89	Q8VI89 3xPhospho [S674(100); S676(100); S680(100)]	2.79	100	1	9	8.7	12.2	9.5	11.4	8.4	8.3	2.7	11.9	8.8	14.4	9.6	7.6
FALSE	High	[R].ATEEPSGTGSDELIK.[S]	O54724 [33-47]	1xTMTpro [K15]; 1xTMTpro [N-Term]; 2xPhospho [S6(100); S10(100)]	Caveolae-associated protein 1 OS=Mus musculus OX=10090 GN=Cavin1 PE=1 SV=1	Cavin1	0.129398	0.693	-0.53	8.2	11.9	39.89	41.65	High	High	High	High	High	High	High	High	High	High	High	High	High	High	High	High	1	1	O54724	O54724 2xPhospho [S38(100); S42(100)]	3.6	100	1	7.5	6.4	16.5	6.7	5.8	3.9	3.3	3	10.7	5.4	10.3	5.2	13.6
FALSE	High	[R].QAHDSLYR.[V]	Q6P5F7 [433-440]	1xTMTpro [N-Term]; 1xPhospho [S5(100)]	Protein tweety homolog 3 OS=Mus musculus OX=10090 GN=Ttyh3 PE=1 SV=1	Ttyh3	0.129494	1.229	0.3	23.9	19.5	26.7	30.59	High	High	High	High	High	High	High	High	High	High	High	High	High	High	High	High	1	3	Q6P5F7	Q6P5F7 1xPhospho [S437(100)]	2.35	100	1	16.8	13.6	26.9	14.1	15.1	19.8	19.9	13.8	24.4	15.2	14.8	14.4	15.3
FALSE	High	[R].SYLGPGSTSPLDNSNNPNGR.[Y]	A0A0R4J087 [690-709]	2xDeamidated [N]; 1xTMTpro [N-Term]; 1xPhospho [S9(99.5)]	Transporter OS=Mus musculus OX=10090 GN=Slc6a17 PE=1 SV=1	Slc6a17	0.129551	1.213	0.28	26.5	21.8	27.7	8.74	High	High	High	High	High	High	High	High	High	High	High	High	High	High	High	High	4	5	A0A0R4J087	A0A0R4J087 1xPhospho [S698(99.5)]	4.26	100	1	24.9	17.5	21.9	10.7	18.5	18.6	25.5	14.7	19.3	19.5	16.1	16.1	15.5
FALSE	High	[R].AVSEVSINR.[S]	Q9D415 [416-424]; D3Z6F4 [118-126]	1xTMTpro [N-Term]; 2xPhospho [S3(100); S6(100)]	Disks large-associated protein 1 OS=Mus musculus OX=10090 GN=Dlgap1 PE=1 SV=3 Disks large-associated protein 1 OS=Mus musculus OX=10090 GN=Dlgap1 PE=1 SV=1	Dlgap1	0.129574	1.312	0.39	16.4	12.5	45.2	33.43	High	High	High	High	High	High	High	High	High	High	High	High	High	High	High	High	1	1	Q9D415; D3Z6F4	Q9D415 2xPhospho [S418(100); S421(100)]; D3Z6F4 2xPhospho [S120(100); S123(100)]	2.47	100	2	10.5	11	17.8	10.1	7.3	22.3	18	8.9	15.7	15.2	9.6	8	8.4
FALSE	High	[R].DNSSFDKDDSQMR.[I]	B9EHE8 [259-271]	1xTMTpro [K7]; 1xTMTpro [N-Term]; 2xPhospho [S3(100); S4(100)]	R3hdm1 protein OS=Mus musculus OX=10090 GN=R3hdm1 PE=2 SV=1	R3hdm1	0.129714	1.242	0.31	37.4	30.1	39.55	17.36	High	High	High	High	High	High	High	High	High	High	High	High	High	High	High	High	1	1	B9EHE8	B9EHE8 2xPhospho [S261(100); S262(100)]	2.87	100	1	24	26.8	38.9	16.6	23.6	42.5	37.2	24.5	30.8	24.3	21.8	24.3	18.1
FALSE	High	[R].TPSISPVR.[V]	B7ZNF6 [1052-1059]	1xTMTpro [N-Term]; 2xPhospho [S3(100); S5(100)]	Catenin delta-2 OS=Mus musculus OX=10090 GN=Ctnnd2 PE=1 SV=1	Ctnnd2	0.129755	0.778	-0.36	16.1	20.7	30.24	12.48	High	High	High	High	High	High	High	High	High	High	High	High	High	High	High	High	1	1	B7ZNF6	B7ZNF6 2xPhospho [S1054(100); S1056(100)]	1.94	100	1	23.4	16.2	13.6	7.7	11.3	11.9	8.8	6.5	18.2	16	17.2	12.5	14.9
FALSE	High	[R].SGDETPGSEAPGDKAVEEQGDDQDSEK.[S]	Q00PI9 [159-185]	2xTMTpro [K14; K27]; 1xTMTpro [N-Term]; 1xPhospho [S1(100)]	Heterogeneous nuclear ribonucleoprotein U-like protein 2 OS=Mus musculus OX=10090 GN=Hnrnpul2 PE=1 SV=2	Hnrnpul2	0.129787	0.712	-0.49	8.7	12.2	41.37	30.66	High	High	High	High	High	High	High	High	High	High	High	High	High	High	High	High	2	2	Q00PI9	Q00PI9 1xPhospho [S159(100)]	4.75	100	1	9.1	4.2	9.1	10.9	8.8	3.8	5.8	1.9	5.5	7.1	9.2	11.6	5.4
FALSE	High	[K].KEDSDDSLVDYGEGVNGQFNEDGSFIGQYSGK.[K]	Q6P9Y5 [163-194]	2xTMTpro [K1; K32]; 1xTMTpro [N-Term]; 3xPhospho [S4(100); S7(100); S30(100)]	Nrcam protein (Fragment) OS=Mus musculus OX=10090 GN=Nrcam PE=2 SV=1	Nrcam	0.130167	1.564	0.65	30.7	19.6	27.06	38.76	High	High	High	High	High	High	High	High	High	High	High	High	High	High	High	High	1	1	Q6P9Y5	Q6P9Y5 3xPhospho [S166(100); S169(100); S192(100)]	5.93	100	1	21	21.3	33	10.8	15.3	21.8	24.6	13.9	32.5	24.2	17.2	13.7	11.5
FALSE	High	[R].SRSSSPDSK.[M]	Q8BTI8 [942-950]	1xTMTpro [K9]; 1xTMTpro [N-Term]; 3xPhospho [S5(100); S]	Serine/arginine repetitive matrix protein 2 OS=Mus musculus OX=10090 GN=Srrm2 PE=1 SV=3	Srrm2	0.130237	0.663	-0.59	10.2	15.3	36.68	35.27	High	High	High	High	High	High	High	High	High	High	High	High	High	High	High	High	1	1	Q8BTI8	Q8BTI8 3xPhospho [S946(100); S]	2.29	100	1	11.6	6.8	11.3	9.4	12.9	3.1	6.4	2.7	9.6	11.5	14.5	17.6	8.5
FALSE	High	[K].DWEDDSDEDMSNFDR.[F]	Q3TJG6 [108-122]	1xTMTpro [N-Term]; 1xPhospho [S6(100)]	CS domain-containing protein OS=Mus musculus OX=10090 GN=Ptges3 PE=2 SV=1	Ptges3	0.130651	0.652	-0.62	48	73.6	59.03	38.85	High	High	High	High	High	High	High	High	High	High	High	High	High	High	High	High	1	3	Q3TJG6	Q3TJG6 1xPhospho [S113(100)]	5.22	100	1	42.2	35.5	71.3	55	60.3	16.7	14.9	2.4	56.9	51.9	65.5	73	35.3
FALSE	High	[K].SATTTPSGSPR.[T]	Q3UHJ0 [668-678]	1xTMTpro [N-Term]; 1xPhospho [S9(100)]	AP2-associated protein kinase 1 OS=Mus musculus OX=10090 GN=Aak1 PE=1 SV=2	Aak1	0.130659	1.071	0.1	60.6	56.6	30.01	15.46	High	High	High	High	High	High	High	High	High	High	High	High	High	High	High	High	2	3	Q3UHJ0	Q3UHJ0 1xPhospho [S676(100)]	2.9	100	1	48.3	42.1	47.5	29.3	49.2	55.5	50.8	37.4	51.7	44.4	34.3	34.5	26.7
FALSE	High	[K].VVDYSQFQESDDADEDYGRDSGPPAK.[K]	Q80XU3 [10-35]	1xTMTpro [K26]; 1xTMTpro [N-Term]; 1xPhospho [S10(100)]	Nuclear ubiquitous casein and cyclin-dependent kinase substrate 1 OS=Mus musculus OX=10090 GN=Nucks1 PE=1 SV=1	Nucks1	0.130694	1.094	0.13	16.9	15.5	24.96	20.9	High	High	High	High	High	High	High	High	High	High	High	High	High	High	High	High	1	1	Q80XU3	Q80XU3 1xPhospho [S19(100)]	5.6	100	1	14.4	12.9	14.4	11.1	9.9	12.8	18	9.4	15.5	11.4	10.6	10.1	11
FALSE	High	[K].LGGSPTNGNSAAPSPPESEP.[-]	P0C027 [145-164]	1xTMTpro [N-Term]; 1xPhospho [S4(99.5)]	Diphosphoinositol polyphosphate phosphohydrolase 3-alpha OS=Mus musculus OX=10090 GN=Nudt10 PE=1 SV=1	Nudt10	0.130703	1.32	0.4	9.9	7.5	69.52	49.54	High	High	High	High	High	High	High	High	High	High	High	High	High	High	High	High	1	2	P0C027	P0C027 1xPhospho [S148(99.5)]	4.98	100	1	4	6.8	10.9	4.7	5.6	14	21.1	11	6	8.9	2.9	6.1	3.3
FALSE	High	[R].ADSSDETDTSFAER.[S]	E9PV14 [735-748]	1xTMTpro [N-Term]; 2xPhospho [S3(100); S4(100)]	Band 4.1-like protein 1 OS=Mus musculus OX=10090 GN=Epb41l1 PE=1 SV=2	Epb41l1	0.130924	1.28	0.36	12.9	10.1	18.8	23.73	High	High	High	High	High	High	High	High	High	High	High	High	High	High	High	High	1	2	E9PV14	E9PV14 2xPhospho [S737(100); S738(100)]	3.9	100	1	9.7	7.7	16.4	6	10.6	7.7	9.3	5.1	6.6	6.4	8.2	11.4	6.4
FALSE	High	[R].FSHSYLSDSDTEAKLTETSA.[-]	B2RRE2 [2028-2047]	1xTMTpro [K14]; 1xTMTpro [N-Term]; 2xPhospho [S7(100); S9(100)]	Myo18a protein OS=Mus musculus OX=10090 GN=Myo18a PE=1 SV=1	Myo18a	0.131181	1.469	0.56	16	10.9	58.06	23.42	High	High	High	High	High	High	High	High	High	High	High	High	High	High	High	High	1	1	B2RRE2	B2RRE2 2xPhospho [S2034(100); S2036(100)]	5.46	100	1	15.1	11	12.3	3.6	8.8	16	18.7	15.4	12.9	9.5	7.6	6.7	8
FALSE	High	[K].KSLDSDESEDEDDDYQQKR.[K]	B2RTB0 [56-74]	2xTMTpro [K1; K18]; 1xTMTpro [N-Term]; 2xPhospho [S5(100); S8(100)]	PDGFA associated protein 1 OS=Mus musculus OX=10090 GN=Pdap1 PE=1 SV=1	Pdap1	0.131375	1.894	0.92	19	10	117	100.91	High	High	High	High	High	High	High	High	High	High	High	High	High	High	High	High	1	1	B2RTB0	B2RTB0 2xPhospho [S60(100); S63(100)]	3.8	100	1	14.6	14.5	7.9	12.4	7.9	46.5	54.7	68.3	8.3	17.3	5.4	6.7	10.8
FALSE	High	[R].DLESLSPR.[E]	A4FUR1 [287-294]	1xTMTpro [N-Term]; 1xPhospho [S6(100)]	Fam131b protein (Fragment) OS=Mus musculus OX=10090 GN=Fam131b PE=2 SV=1	Fam131b	0.131688	0.877	-0.19	15.4	17.6	49.93	33.02	High	High	High	High	High	High	High	High	High	High	High	High	High	High	High	High	1	1	A4FUR1	A4FUR1 1xPhospho [S292(100)]	1.84	100	1	14.5	11.2	23.8	10.6	16	2.8	3.6	3.7	12.8	12.5	19.2	21.2	9.5
FALSE	High	[R].GSGAGEDEAGGPEGDPEEEEDSQAETK.[S]	F8VQ95 [24-50]	1xTMTpro [K27]; 1xTMTpro [N-Term]; 1xPhospho [S22(100)]	Transforming acidic coiled-coil-containing protein 1 OS=Mus musculus OX=10090 GN=Tacc1 PE=1 SV=1	Tacc1	0.131818	1.293	0.37	11.3	8.7	14.7	33.24	High	High	High	High	High	High	High	High	High	High	High	High	High	High	High	High	1	1	F8VQ95	F8VQ95 1xPhospho [S45(100)]	5.49	100	1	7.4	9.1	12.9	6.7	7.2	7.5	8.9	4	9.5	5.9	10.1	7.4	2.5
FALSE	High	[R].TLSQSSESGTLPSGPPGHTMEVSC.[-]	Q9CTJ5 [40-63]	1xCarbamidomethyl [C24]; 1xOxidation [M20]; 1xTMTpro [N-Term]; 1xPhospho [S3(100)]	Protein NDRG2 (Fragment) OS=Mus musculus OX=10090 GN=Ndrg2 PE=2 SV=1	Ndrg2	0.131854	1.257	0.33	18.5	14.7	32.36	20.27	High	High	High	High	High	High	High	High	High	High	High	High	High	High	High	High	1	2	Q9CTJ5	Q9CTJ5 1xPhospho [S42(100)]	5.95	100	1	16.6	13.4	13.9	7.6	9.6	14.7	19.9	8.9	11.9	13.9	9.1	12.8	6.6
FALSE	High	[K].ETSPETSLIQDEVALK.[L]	P20357 [1159-1174]	1xTMTpro [K16]; 1xTMTpro [N-Term]; 1xPhospho [T/S]	Microtubule-associated protein 2 OS=Mus musculus OX=10090 GN=Map2 PE=1 SV=2	Map2	0.131975	0.864	-0.21	9.2	10.7	36.76	18.75	High	High	High	High	High	High	High	High	High	High	High	High	High	High	High	High	2	2	P20357		3.6	100	1	9.3	6.9	9.3	10.2	7.1	4.1	3.7	2	8.3	6	8.9	10.3	8.1
FALSE	High	[R].SYSPDGKESPSDK.[K]	Q6ZQ61 [602-614]	2xTMTpro [K7; K13]; 3xPhospho [S1(100); S3(100); S9(100)]	MKIAA0723 protein (Fragment) OS=Mus musculus OX=10090 GN=Matr3 PE=2 SV=1	Matr3	0.131988	0.903	-0.15	17.9	19.8	41.49	15.53	High	High	High	High	High	High	High	High	High	High	High	High	High	High	High	High	1	1	Q6ZQ61	Q6ZQ61 3xPhospho [S602(100); S604(100); S610(100)]	4.63	100	1	14.5	14.4	20.9	15.4	15.7	4.5	7.1	2.6	14.7	17.1	19	15.3	10.7
FALSE	High	[R].VPASPAGAPEPSPGETR.[A]	A0A1Y7VLQ2 [92-108]	1xTMTpro [N-Term]; 2xPhospho [S4(100); S12(100)]	Predicted gene 42517 OS=Mus musculus OX=10090 GN=Gm42517 PE=1 SV=1	Gm42517	0.132044	1.213	0.28	10.9	8.9	17.23	21.58	High	High	High	High	High	High	High	High	High	High	High	High	High	High	High	High	1	2	A0A1Y7VLQ2	A0A1Y7VLQ2 2xPhospho [S95(100); S103(100)]	4.94	100	1	8.8	9.8	9.8	7.3	9.1	4.2	7.5	4.2	6.3	7	8.4	9.5	5.5
FALSE	High	[R].SRTASLTSAASIDGSR.[S]	Q9CTJ5 [20-35]	1xTMTpro [N-Term]; 2xPhospho [T3(100); S5(100)]	Protein NDRG2 (Fragment) OS=Mus musculus OX=10090 GN=Ndrg2 PE=2 SV=1	Ndrg2	0.132169	1.148	0.2	57.7	50.3	34.63	17.68	High	High	High	High	High	High	High	High	High	High	High	High	High	High	High	High	3	7	Q9CTJ5	Q9CTJ5 2xPhospho [T22(100); S24(100)]	3.57	100	1	40.5	39.2	58.7	37.8	28.3	45.9	51.4	40.9	47.3	40.2	34.8	31.5	22.9
FALSE	High	[R].GDDASEEGQNGSSPK.[S]	F8WGR0 [453-467]	1xDeamidated [N10]; 1xTMTpro [K15]; 1xTMTpro [N-Term]; 1xPhospho [S5(100)]	Alpha-adducin OS=Mus musculus OX=10090 GN=Add1 PE=1 SV=1	Add1	0.132766	0.844	-0.25	170.3	201.8	53.76	20.07	High	High	High	High	High	High	High	High	High	High	High	High	High	High	High	High	2	6	F8WGR0	F8WGR0 1xPhospho [S457(100)]	6.43	100	1	154.8	140.1	210.4	108.8	171.6	39.1	48.6	10.4	171.2	137.5	183.3	146.3	108.6
FALSE	High	[R].TNSEQVDEDADVDTAMASLDEQSR.[E]	Q8C6M1 [340-363]	1xDeamidated [Q5]; 1xOxidation [M16]; 1xTMTpro [N-Term]; 1xPhospho [T/S]	Ubiquitin carboxyl-terminal hydrolase 20 OS=Mus musculus OX=10090 GN=Usp20 PE=1 SV=1	Usp20	0.132836	0.857	-0.22	9.9	11.5	25.61	19.37	High	High	High	High	High	High	High	High	High	High	High	High	High	High	High	High	1	2	Q8C6M1		2.66	100	1	9.6	7.3	8	9.1	8.4	3.3	5.9	3.8	10.1	8.5	8.6	10.5	5.3
FALSE	High	[R].NGILAIEGTGSDVDDDMSGDEKQDNESNVDPR.[D]	Q4FE56 [1583-1614]	1xDeamidated [Q23]; 1xTMTpro [K22]; 1xTMTpro [N-Term]; 1xPhospho [S18(100)]	Ubiquitinyl hydrolase 1 OS=Mus musculus OX=10090 GN=Usp9x PE=1 SV=1	Usp9x	0.133099	1.2	0.26	18.8	15.7	37.69	25.68	High	High	High	High	High	High	High	High	High	High	High	High	High	High	High	High	1	1	Q4FE56	Q4FE56 1xPhospho [S1600(100)]	3.3	100	1	14.6	15.7	13.3	10	8.1	14.5	22.4	10.9	14.6	9	12.3	7.4	6.8
FALSE	High	[K].HKQNSEALIANDELDCSPE.[-]	Q8BXR1 [753-771]	1xCarbamidomethyl [C16]; 1xDeamidated [N/Q]; 1xTMTpro [K2]; 1xTMTpro [N-Term]; 1xPhospho [S17(100)]	Probable cationic amino acid transporter OS=Mus musculus OX=10090 GN=Slc7a14 PE=1 SV=1	Slc7a14	0.133172	1.189	0.25	13.3	11.2	34.84	14.91	High	High	High	High	High	High	High	High	High	High	High	High	High	High	High	High	2	2	Q8BXR1	Q8BXR1 1xPhospho [S769(100)]	2.59	100	1	9.5	10	13.2	5.5	8.8	14.1	10.1	7.9	8.1	8.3	7.5	7.2	8.3
FALSE	High	[R].AQSGTDSSPEHK.[I]	Q8BTI8 [1570-1581]	1xTMTpro [K12]; 1xTMTpro [N-Term]; 3xPhospho [S7(100); S8(100); S/T]	Serine/arginine repetitive matrix protein 2 OS=Mus musculus OX=10090 GN=Srrm2 PE=1 SV=3	Srrm2	0.13321	0.663	-0.59	10.6	16	41.61	28.09	High	High	High	High	High	High	High	Not Found	High	High	High	High	High	High	High	High	1	1	Q8BTI8	Q8BTI8 3xPhospho [S1576(100); S1577(100); S/T]	3.16	94	1	12.1	6.5	15.1	7.1	13.3	5.4	2.7	0	12.9	8.6	13.6	14.1	8.9
FALSE	High	[R].ENGSDNLPPSPGSGDQTLPDHAPF.[-]	A2AUD5 [206-229]	1xDeamidated [N2]; 1xTMTpro [N-Term]; 1xPhospho [S10(100)]	Tumor protein D54 OS=Mus musculus OX=10090 GN=Tpd52l2 PE=1 SV=1	Tpd52l2	0.13357	0.941	-0.09	114.1	121.2	10.37	5.93	High	High	High	High	High	High	High	High	High	High	High	High	High	High	High	High	2	9	A2AUD5	A2AUD5 1xPhospho [S215(100)]	5.16	100	1	101	91.7	112.4	85.1	95.8	61.7	73.9	36.6	93.1	97.9	95.6	85.2	82.9
FALSE	High	[K].LEGDSDDLLEDSDSEEHSR.[S]	A0A1S6GWH6 [529-547]	1xTMTpro [N-Term]; 1xPhospho [S12(99)]	UBC core domain-containing protein OS=Mus musculus OX=10090 GN=Birc6 PE=2 SV=1	Birc6	0.133612	0.82	-0.29	30	36.6	32.12	19.9	High	High	High	High	High	High	High	High	High	High	High	High	High	High	High	High	2	2	A0A1S6GWH6	A0A1S6GWH6 1xPhospho [S540(99)]	1.98	100	1	32.8	26.1	37.2	17.2	26.9	12.6	11.4	6.9	32.4	27.6	31.4	25.4	26.6
FALSE	High	[R].SSSPDLSSSSK.[L]	E9Q8I9 [1938-1948]	1xTMTpro [K11]; 1xTMTpro [N-Term]; 2xPhospho [S]	Protein furry homolog OS=Mus musculus OX=10090 GN=Fry PE=1 SV=1	Fry	0.134334	0.793	-0.33	13.7	17.3	28.1	8.97	High	High	High	High	High	High	High	High	High	High	High	High	High	High	High	High	1	1	E9Q8I9		3.62	100	1	18.9	11.3	20.4	6.7	11.2	7.7	8	4.7	12.4	12.8	14	13.5	11
FALSE	High	[R].GGTPSAFDR.[I]	Q8C605 [310-318]; P12382 [302-310]	1xTMTpro [N-Term]; 1xPhospho [T3(100)]	ATP-dependent 6-phosphofructokinase OS=Mus musculus OX=10090 GN=Pfkp PE=1 SV=1 ATP-dependent 6-phosphofructokinase, liver type OS=Mus musculus OX=10090 GN=Pfkl PE=1 SV=4	Pfkp	0.134666	1.269	0.34	24.6	19.4	29.12	19.32	High	High	High	High	High	High	High	High	High	High	High	High	High	High	High	High	1	1	Q8C605; P12382	Q8C605 1xPhospho [T312(100)]; P12382 1xPhospho [T304(100)]	1.84	100	2	17.6	19.8	22.8	9	14.1	16.8	21.4	13.6	13.6	15.2	20.4	14.3	9.5
FALSE	High	[R].ASLSPMDEPVPDSESPVEK.[V]	P14873 [1370-1388]	1xOxidation [M6]; 1xTMTpro [K19]; 1xTMTpro [N-Term]; 1xPhospho [S4(100)]	Microtubule-associated protein 1B OS=Mus musculus OX=10090 GN=Map1b PE=1 SV=2	Map1b	0.134757	0.885	-0.18	45.6	51.5	19.18	11.46	High	High	High	High	High	High	High	High	High	High	High	High	High	High	High	High	2	3	P14873	P14873 1xPhospho [S1373(100)]	5.39	100	1	46.2	37.7	42.8	36.3	35.9	18.6	30.7	13.1	35.1	33.8	44.6	36.3	35.3
FALSE	High	[R].GHDLSPLASDILTNTSGSMDEGDDYLPPTTPAVEK.[M]	P20357 [722-756]	1xOxidation [M19]; 1xTMTpro [K35]; 1xTMTpro [N-Term]; 2xPhospho [T/S/Y]	Microtubule-associated protein 2 OS=Mus musculus OX=10090 GN=Map2 PE=1 SV=2	Map2	0.134817	0.82	-0.29	13.7	16.7	10.29	19.67	High	High	High	High	High	High	High	High	High	High	High	High	High	High	High	High	2	5	P20357		6.13	100	1	11.3	9.7	13.7	8.6	12.9	8.7	9.5	5.9	14.4	15.7	12.9	10	10.3
FALSE	High	[R].RLDVEDSSFDQDSR.[K]	D3Z0Y4 [180-193]	1xTMTpro [N-Term]; 1xPhospho [S]	Actin-binding LIM protein 2 OS=Mus musculus OX=10090 GN=Ablim2 PE=1 SV=1	Ablim2	0.135298	1.149	0.2	39.9	34.7	15.73	16.49	High	High	High	High	High	High	High	High	High	High	High	High	High	High	High	High	2	2	D3Z0Y4		3.78	100	1	40.4	31.7	39.2	25.8	21.3	24.8	24.6	18	34.9	30.5	23.3	25.3	21.8
FALSE	High	[R].AISLEGEPR.[K]	Q91XM9 [412-420]; A0A571BEK3 [447-455]	1xTMTpro [N-Term]; 1xPhospho [S3(100)]	Disks large homolog 2 OS=Mus musculus OX=10090 GN=Dlg2 PE=1 SV=2 Disks large homolog 2 OS=Mus musculus OX=10090 GN=Dlg2 PE=1 SV=1	Dlg2	0.135374	1.228	0.3	235.1	191.4	28.17	8.39	High	High	High	High	High	High	High	High	High	High	High	High	High	High	High	High	1	2	Q91XM9; A0A571BEK3	Q91XM9 1xPhospho [S414(100)]; A0A571BEK3 1xPhospho [S449(100)]	2.9	100	2	200	179.9	190.3	103	130.5	189.4	196.8	130.7	191.1	152.3	154.8	139.6	108.3
FALSE	High	[K].SGTSTPTTPGSTAITPGTPPSYSSR.[T]	P20357 [1592-1616]	1xTMTpro [N-Term]; 3xPhospho [T5(98.9); T7(98.9); T18(100)]	Microtubule-associated protein 2 OS=Mus musculus OX=10090 GN=Map2 PE=1 SV=2	Map2	0.135385	0.913	-0.13	78.1	85.5	11.19	7.83	High	High	High	High	High	High	High	High	High	High	High	High	High	High	High	High	5	10	P20357	P20357 3xPhospho [T1596(98.9); T1598(98.9); T1609(100)]	5.76	100	1	69.8	60.4	74.7	49.6	77.1	46.5	52.9	31.2	73.3	67.8	68.3	62.4	47.7
FALSE	High	[K].KEESEESDDDMGFGLFD.[-]	P99027 [99-115]	1xTMTpro [K1]; 1xTMTpro [N-Term]; 2xPhospho [S4(100); S7(100)]	60S acidic ribosomal protein P2 OS=Mus musculus OX=10090 GN=Rplp2 PE=1 SV=3	Rplp2	0.135662	0.802	-0.32	332.8	415.1	67.49	25.45	High	High	High	High	High	High	High	High	High	High	High	High	High	High	High	High	1	2	P99027	P99027 2xPhospho [S102(100); S105(100)]	4.86	100	1	311.4	231.4	385.3	435.9	310.4	56.9	77.6	23.7	318.4	299.2	383	368.6	264.5
FALSE	High	[R].SQSELDDQHDYDSVASDEDTDQEPLPSAGATR.[N]	Q68FF6 [382-413]	1xDeamidated [Q]; 1xTMTpro [N-Term]; 2xPhospho [S13(100); S/Y/T]	ARF GTPase-activating protein GIT1 OS=Mus musculus OX=10090 GN=Git1 PE=1 SV=1	Git1	0.135947	1.321	0.4	30.6	23.2	38.92	16.78	High	High	High	High	High	High	High	High	High	High	High	High	High	High	High	High	5	5	Q68FF6	Q68FF6 2xPhospho [S394(100); S/Y/T]	7.44	100	1	20.8	29.4	22.9	10.7	15.1	26.6	33.6	15.5	20.3	21.3	19.4	15.7	13.7
FALSE	High	[K].QPGMGPGSPVSDVDQEEPR.[F]	A0A0R3P9D0 [634-652]	1xOxidation [M4]; 1xTMTpro [N-Term]; 2xPhospho [S8(100); S11(100)]	Phospholipid phosphatase-related protein type 3 OS=Mus musculus OX=10090 GN=Plppr3 PE=1 SV=1	Plppr3	0.135976	0.823	-0.28	21.3	25.8	20.06	11.56	High	High	High	High	High	High	High	High	High	High	High	High	High	High	High	High	1	2	A0A0R3P9D0	A0A0R3P9D0 2xPhospho [S641(100); S644(100)]	6.29	100	1	25.1	15.2	18.3	11.4	22.1	12.5	15.5	9.1	18.7	22.6	20.4	20.4	17.3
FALSE	High	[R].RVESEESGDEEGK.[K]	Q3UM45 [21-33]	1xTMTpro [K13]; 1xTMTpro [N-Term]; 2xPhospho [S4(100); S7(100)]	Protein phosphatase 1 regulatory subunit 7 OS=Mus musculus OX=10090 GN=Ppp1r7 PE=1 SV=2	Ppp1r7	0.135984	0.747	-0.42	122.6	164.2	68.05	34.84	High	High	High	High	High	High	High	High	High	High	High	High	High	High	High	High	1	2	Q3UM45	Q3UM45 2xPhospho [S24(100); S27(100)]	5.15	100	1	110.9	89.7	124.9	123.3	101.2	16.1	15.7	5.2	91.1	134.6	135.4	121.7	109.2
FALSE	High	[K].STEDLSPQR.[S]	B2RUJ2 [849-857]	1xTMTpro [N-Term]; 1xPhospho [S6(100)]	Erbb2ip protein OS=Mus musculus OX=10090 GN=Erbin PE=1 SV=1	Erbin	0.136117	1.27	0.35	17.7	13.9	24.09	31.46	High	High	High	High	High	High	High	High	High	High	High	High	High	High	High	High	1	1	B2RUJ2	B2RUJ2 1xPhospho [S854(100)]	1.57	100	1	10.2	10.2	19	7.7	12.8	13.1	13	8.1	5	8.1	14	13.3	10.5
FALSE	High	[R].ESKSSDDIDYR.[G]	Q8BPN8 [2704-2714]	1xTMTpro [K3]; 1xTMTpro [N-Term]; 2xPhospho [S/Y]	DmX-like protein 2 OS=Mus musculus OX=10090 GN=Dmxl2 PE=1 SV=3	Dmxl2	0.136279	0.495	-1.02	10.9	22	57.56	34.48	High	High	High	High	High	High	High	High	High	High	High	High	High	High	High	High	1	1	Q8BPN8		1.77	100	1	25.3	8.4	27	7	17.6	5	5.1	3.6	27.2	12.5	18.8	15.9	13.7
FALSE	High	[R].SDGESDSPEKEAEFAPYPR.[M]	B2RUJ5 [246-264]	1xTMTpro [K10]; 1xTMTpro [N-Term]; 2xPhospho [S7(99.5); S/Y]	Amyloid-beta A4 precursor protein-binding family A member 1 OS=Mus musculus OX=10090 GN=Apba1 PE=1 SV=2	Apba1	0.13648	0.82	-0.29	49.9	60.9	31.7	26.41	High	High	High	High	High	High	High	High	High	High	High	High	High	High	High	High	2	2	B2RUJ5	B2RUJ5 2xPhospho [S252(99.5); S/Y]	2.04	100	1	42.6	37.5	32.6	55	45.5	31.4	34.8	11.8	33.1	53.5	53.2	42.6	50.2
FALSE	High	[R].TQSSSCEDLPSTTQPK.[G]	A0A067XG53 [541-556]	1xCarbamidomethyl [C6]; 1xTMTpro [K16]; 1xTMTpro [N-Term]; 2xPhospho [S5(99.7); S/T]	Peripheral plasma membrane protein CASK (Fragment) OS=Mus musculus OX=10090 GN=Cask PE=1 SV=1	Cask	0.137067	1.515	0.6	30.1	19.9	53.39	40.28	High	High	High	High	High	High	High	High	High	High	High	High	High	High	High	High	1	2	A0A067XG53	A0A067XG53 2xPhospho [S545(99.7); S/T]	4.83	100	1	22.8	21.6	31.3	8.9	9.6	31.3	43.4	20.2	22.6	16.9	15.1	14.2	7.5
FALSE	High	[K].IEDVGSDEEDDSGKDK.[K]	Q71LX8 [250-265]	2xTMTpro [K14; K16]; 1xTMTpro [N-Term]; 1xPhospho [S6(100)]	Heat shock protein 84b OS=Mus musculus OX=10090 GN=Hsp90ab1 PE=1 SV=1	Hsp90ab1	0.13738	0.77	-0.38	219.2	284.5	69.39	33.13	High	High	High	High	High	High	High	High	High	High	High	High	High	High	High	High	1	3	Q71LX8	Q71LX8 1xPhospho [S255(100)]	5.24	100	1	223.2	151.7	285.7	157.4	223.3	19.6	24.1	11.1	212.7	209.2	245	222.4	181.3
FALSE	High	[R].QREESETRSESSDFEVVPK.[R]	A0A0A0MQ79 [1209-1227]	1xTMTpro [K19]; 1xTMTpro [N-Term]; 3xPhospho [S9(100); S/T]	Protein PRRC2C OS=Mus musculus OX=10090 GN=Prrc2c PE=1 SV=1	Prrc2c	0.137468	1.071	0.1	34	31.7	31.34	12	High	High	High	High	High	High	High	High	High	High	High	High	High	High	High	High	2	3	A0A0A0MQ79	A0A0A0MQ79 3xPhospho [S1217(100); S/T]	3.92	100	1	26	23.8	36.2	21.1	22.1	27.9	33.2	24.6	30	30.4	21.4	23.7	19.7
FALSE	High	[R].RDTDSDTQDANDSSCK.[S]	B1AZP2 [712-727]	1xCarbamidomethyl [C15]; 1xTMTpro [K16]; 1xTMTpro [N-Term]; 1xPhospho [S5(99.7)]	Disks large-associated protein 4 OS=Mus musculus OX=10090 GN=Dlgap4 PE=1 SV=1	Dlgap4	0.137485	1.196	0.26	17.2	14.4	29.04	26.68	High	High	High	High	High	High	High	High	High	High	High	High	High	High	High	High	2	3	B1AZP2	B1AZP2 1xPhospho [S716(99.7)]	5.65	100	1	13.2	12.8	17.2	13.6	7.2	16.1	15.4	5.4	8.2	10.3	12.5	11.7	8.5
FALSE	High	[R].YRSVNGGPGSPDLAR.[H]	O88185 [980-994]	1xDeamidated [N5]; 1xTMTpro [N-Term]; 2xPhospho [S3(100); S10(100)]	BH-protocadherin-a OS=Mus musculus OX=10090 GN=Pcdh7 PE=2 SV=1	Pcdh7	0.137561	1.292	0.37	15.7	12.1	33.93	18.36	High	High	High	High	High	High	High	High	High	High	High	High	High	High	High	High	1	2	O88185	O88185 2xPhospho [S982(100); S989(100)]	4.01	100	1	12	13.4	12.3	5.5	7.9	12.8	13.4	8.8	7	8.4	10	9	6.3
FALSE	High	[K].KEESEESDDDMGFGLFD.[-]	P99027 [99-115]	1xOxidation [M11]; 1xTMTpro [K1]; 1xTMTpro [N-Term]; 1xPhospho [S4(100)]	60S acidic ribosomal protein P2 OS=Mus musculus OX=10090 GN=Rplp2 PE=1 SV=3	Rplp2	0.137575	0.644	-0.64	13	20.2	89.07	49.72	High	High	High	High	High	High	High	High	High	High	High	High	High	High	High	High	2	4	P99027	P99027 1xPhospho [S102(100)]	5.12	100	1	10.1	13.8	10.8	10.9	43.9	4.5	10.3	3.8	15.2	21.6	13.4	15.2	23.7
FALSE	High	[K].KEESEESEDDMGFGLFD.[-]	Q58E35 [98-114]	1xOxidation [M11]; 1xTMTpro [K1]; 1xTMTpro [N-Term]; 1xPhospho [S7(100)]	Ribosomal protein, large, P1 OS=Mus musculus OX=10090 GN=Rplp1 PE=1 SV=1	Rplp1	0.137872	0.745	-0.43	15.5	20.8	49.51	21.33	High	High	High	High	High	High	High	High	High	High	High	High	High	High	High	High	2	4	Q58E35	Q58E35 1xPhospho [S104(100)]	4.66	100	1	10.6	18.2	7.7	6.8	25.5	7.7	13.7	7.3	13.9	18.7	14.4	13.3	14.3
FALSE	High	[R].AVSEEGNDSAGGAALK.[A]	E9PVU7 [12-27]	1xDeamidated [N7]; 1xTMTpro [K16]; 1xTMTpro [N-Term]; 1xPhospho [S3(100)]	Phosphodiesterase OS=Mus musculus OX=10090 GN=Pde4d PE=1 SV=1	Pde4d	0.138037	0.933	-0.1	30.2	32.3	32.78	12.94	High	High	High	High	High	High	High	High	High	High	High	High	High	High	High	High	1	3	E9PVU7	E9PVU7 1xPhospho [S14(100)]	4.04	100	1	30	21.3	31.8	25.1	26.6	11.8	14.1	4.8	24.8	29.3	25.3	24.8	23.8
FALSE	High	[K].TSFDENDSEELEDKDSK.[S]	Q05D44 [107-123]	2xTMTpro [K14; K17]; 1xTMTpro [N-Term]; 2xPhospho [S8(100); T/S]	Eukaryotic translation initiation factor 5B OS=Mus musculus OX=10090 GN=Eif5b PE=1 SV=2	Eif5b	0.138206	1.161	0.22	22	18.9	21.98	27.83	High	High	High	High	High	High	High	High	High	High	High	High	High	High	High	High	1	1	Q05D44	Q05D44 2xPhospho [S114(100); T/S]	5.86	100	1	26.8	22.2	24.4	12	17	13.1	13.5	6.6	17.5	18.1	20.9	18.6	7.3
FALSE	High	[K].LSQTASEDSDVFGEADAIQNNGTSAEDTAVTDSK.[H]	P04370 [35-68]	1xDeamidated [N/Q]; 1xTMTpro [K34]; 1xTMTpro [N-Term]; 1xPhospho [S6(100)]	Myelin basic protein OS=Mus musculus OX=10090 GN=Mbp PE=1 SV=2	Mbp	0.138413	0.781	-0.36	29.8	38.1	26.69	23.07	High	High	High	High	High	High	High	High	High	High	High	High	High	High	High	High	12	19	P04370	P04370 1xPhospho [S40(100)]	10.08	100	1	23.7	23	31.3	30.8	29.6	12.6	16.6	10.9	18.3	28.3	25.7	27	25.8
FALSE	High	[K].EVEDKESEGEEEDEDEDLSK.[Y]	E9PUD0 [110-129]	2xTMTpro [K5; K20]; 1xTMTpro [N-Term]; 1xPhospho [S7(100)]	Zinc finger Ran-binding domain-containing protein 2 OS=Mus musculus OX=10090 GN=Zranb2 PE=1 SV=1	Zranb2	0.138488	0.858	-0.22	43.8	51	61.25	20.78	High	High	High	High	High	High	High	High	High	High	High	High	High	High	High	High	1	2	E9PUD0	E9PUD0 1xPhospho [S116(100)]	5.02	100	1	35.3	35.4	49.6	52.8	36.7	10.9	13.7	1.9	33.3	37.6	41.1	44.4	42.6
FALSE	High	[K].SSTPEEVK.[K]	Q9CX22 [23-30]	1xTMTpro [K8]; 1xTMTpro [N-Term]; 1xPhospho [T3(100)]	Cofilin, non-muscle isoform OS=Mus musculus OX=10090 GN=Cfl1 PE=2 SV=1	Cfl1	0.138527	0.869	-0.2	15.8	18.2	27.92	13.47	High	High	High	High	High	High	High	High	High	High	High	High	High	High	High	High	1	1	Q9CX22	Q9CX22 1xPhospho [T25(100)]	1.86	100	1	13.3	14	19.2	13	12.3	9.2	10.8	2.2	14.7	14.6	14.6	13.2	11.8
FALSE	High	[R].RGSLSPPSSAYER.[G]	E9Q5F9 [2051-2063]	1xTMTpro [N-Term]; 2xPhospho [S3(100); S5(100)]	Histone-lysine N-methyltransferase SETD2 OS=Mus musculus OX=10090 GN=Setd2 PE=1 SV=1	Setd2	0.138592	1.127	0.17	25.3	22.4	25.59	16.34	High	High	High	High	High	High	High	High	High	High	High	High	High	High	High	High	1	2	E9Q5F9	E9Q5F9 2xPhospho [S2053(100); S2055(100)]	1.63	100	1	18.2	15.8	28.9	17	18.9	10.7	21.3	14.6	17.4	16.8	14.3	17.3	16.6
FALSE	High	[R].LITTDSDGTYK.[R]	D3YTS3 [1467-1477]	1xTMTpro [K11]; 1xTMTpro [N-Term]; 2xPhospho [T4(100); S6(100)]	RIKEN cDNA D630045J12 gene OS=Mus musculus OX=10090 GN=D630045J12Rik PE=1 SV=2	D630045J12Rik	0.138661	0.765	-0.39	17	22.2	34.47	21.73	High	High	High	High	High	High	High	High	High	High	High	High	High	High	High	High	1	1	D3YTS3	D3YTS3 2xPhospho [T1470(100); S1472(100)]	1.97	100	1	19.9	18.2	19.5	8.9	18.4	9	6.3	4.5	23.7	16	18	19.1	8.8
FALSE	High	[R].SGYSSPGSPGTPGSR.[S]	A0A0A0MQC7 [487-501]; Q547J4 [126-140]	1xTMTpro [N-Term]; 2xPhospho [S8(100); T11(99.6)]	Microtubule-associated protein OS=Mus musculus OX=10090 GN=Mapt PE=1 SV=1 Microtubule-associated protein OS=Mus musculus OX=10090 GN=Mapt PE=2 SV=1	Mapt	0.138733	1.222	0.29	98.9	80.9	20.1	18.06	High	High	High	High	High	High	High	High	High	High	High	High	High	High	High	High	7	12	A0A0A0MQC7; Q547J4	A0A0A0MQC7 2xPhospho [S494(100); T497(99.6)]; Q547J4 2xPhospho [S133(100); T136(99.6)]	4.22	100	2	84.1	75.7	89	60.3	56.7	70.8	72.1	54.1	95.7	70	62.4	54.9	49.8
FALSE	High	[K].ESLKEEDESDDDNM.[-]	Q9DCD8 [242-255]	1xTMTpro [K4]; 1xTMTpro [N-Term]; 1xPhospho [S9(100)]	Proteasome subunit alpha type OS=Mus musculus OX=10090 GN=Psma3 PE=2 SV=1	Psma3	0.138872	1.082	0.11	114.1	105.5	12.57	10.4	High	High	High	High	High	High	High	High	High	High	High	High	High	High	High	High	1	4	Q9DCD8	Q9DCD8 1xPhospho [S250(100)]	3.82	100	1	84.9	85.6	101.5	89.4	84.6	69.3	97.6	46.7	76.8	80.7	95.9	79.3	64.3
FALSE	High	[R].TASEGSEAETPEAPK.[Q]	Q05CL8 [251-265]	1xTMTpro [K15]; 1xTMTpro [N-Term]; 1xPhospho [S3(99.7)]	La-related protein 7 OS=Mus musculus OX=10090 GN=Larp7 PE=1 SV=2	Larp7	0.139481	0.676	-0.57	12.4	18.4	36.08	28.14	High	High	High	High	High	High	High	Not Found	High	High	High	High	High	High	High	High	1	1	Q05CL8	Q05CL8 1xPhospho [S253(99.7)]	5.39	94	1	13.7	9.3	10.6	13.2	14	3.8	7.5	0	8.5	13.3	17.7	14.6	15.1
FALSE	High	[R].ETAPTSTYSSPAR.[S]	Q3TNR3 [15-27]	1xTMTpro [N-Term]; 2xPhospho [S9(100); S10(100)]	Uncharacterized protein OS=Mus musculus OX=10090 GN=Hspa12a PE=2 SV=1	Hspa12a	0.139837	1.125	0.17	15.3	13.6	25.33	19.58	High	High	High	High	High	High	High	High	High	High	High	High	High	High	High	High	1	1	Q3TNR3	Q3TNR3 2xPhospho [S23(100); S24(100)]	2.36	100	1	13.8	9.3	14.7	6.5	9.1	13.5	12	6.6	12.7	9	7.7	10.5	5.4
FALSE	High	[R].AFGESSTESDEDEEEGCSHK.[H]	G3UZ30 [63-82]	1xCarbamidomethyl [C17]; 1xTMTpro [K20]; 1xTMTpro [N-Term]; 3xPhospho [S5(100); S6(99.4); S9(100)]	E3 ubiquitin-protein ligase PPP1R11 (Fragment) OS=Mus musculus OX=10090 GN=Ppp1r11 PE=1 SV=2	Ppp1r11	0.140058	0.851	-0.23	113.2	133	14.71	9.96	High	High	High	High	High	High	High	High	High	High	High	High	High	High	High	High	4	6	G3UZ30	G3UZ30 3xPhospho [S67(100); S68(99.4); S71(100)]	7.19	100	1	97.9	99.8	105.6	102.9	86.3	63.7	76.9	50.7	101.3	105.6	100.2	96.9	87.2
FALSE	High	[R].TASDSDEQQWPEEK.[R]	F8WHU5 [1255-1268]	1xTMTpro [K14]; 1xTMTpro [N-Term]; 1xPhospho [T/S]	Sister chromatid cohesion protein PDS5 homolog B OS=Mus musculus OX=10090 GN=Pds5b PE=1 SV=1	Pds5b	0.140282	0.927	-0.11	11.2	12.1	27.68	30.11	High	High	High	High	High	High	High	High	High	High	High	High	High	High	High	High	1	3	F8WHU5		4.08	100	1	10.3	7.5	12.4	4.3	8.8	6.6	9.8	2.2	8.7	7.9	11.4	6.3	8.3
FALSE	High	[K].GLNGCDSPDPDADDSVGHSPESEDKYR.[K]	A0A0G2JEC2 [92-118]	1xCarbamidomethyl [C5]; 1xTMTpro [K25]; 1xTMTpro [N-Term]; 3xPhospho [S7(100); S15(100); S19(100)]	Myocyte-specific enhancer factor 2C OS=Mus musculus OX=10090 GN=Mef2c PE=1 SV=1	Mef2c	0.140453	1.157	0.21	17.9	15.5	27.62	17.91	High	High	High	High	High	High	High	High	High	High	High	High	High	High	High	High	1	1	A0A0G2JEC2	A0A0G2JEC2 3xPhospho [S98(100); S106(100); S110(100)]	4.97	100	1	16.9	12.3	13.7	8.6	10.3	16.2	16.6	8	16.9	10.8	13	11.3	7
FALSE	High	[R].LSSETGGMGSS.[-]	A0A2R8W6U6 [255-265]	1xTMTpro [N-Term]; 1xPhospho [S/T]	Poly(rC)-binding protein 2 (Fragment) OS=Mus musculus OX=10090 GN=Pcbp2 PE=1 SV=1	Pcbp2	0.140542	1.309	0.39	17.9	13.7	19.5	23.31	High	High	High	High	High	High	High	High	High	High	High	High	High	High	High	High	1	2	A0A2R8W6U6		3.24	100	1	16.2	10	12.7	11.5	11.3	12.9	15.3	7.1	8.4	10.1	11.6	12.6	10.2
FALSE	High	[K].AEEDSMEDPYELK.[L]	Q9QYX7 [4038-4050]	1xOxidation [M6]; 1xTMTpro [K13]; 1xTMTpro [N-Term]; 1xPhospho [S5(100)]	Protein piccolo OS=Mus musculus OX=10090 GN=Pclo PE=1 SV=4	Pclo	0.140649	0.684	-0.55	11.7	17	45.74	26.49	High	High	High	High	High	High	High	High	High	High	High	High	High	High	High	High	1	2	Q9QYX7	Q9QYX7 1xPhospho [S4042(100)]	3.6	100	1	10.3	5	11.5	12.6	17.5	6.3	9.3	2.3	7.9	18.4	9.5	12.1	11.1
FALSE	High	[R].VSDSESEDPQKGPASDSEAEDASR.[H]	A0A1D5RLV0 [247-270]	1xTMTpro [K11]; 1xTMTpro [N-Term]; 2xPhospho [S2(100); S15(99.2)]	Protein IWS1 homolog OS=Mus musculus OX=10090 GN=Iws1 PE=1 SV=1	Iws1	0.140712	0.555	-0.85	7.3	13.1	66.91	46.73	High	High	High	High	High	High	High	High	High	High	High	High	High	High	High	High	1	1	A0A1D5RLV0	A0A1D5RLV0 2xPhospho [S248(100); S261(99.2)]	7.5	100	1	5.4	5.1	4.3	15.2	12.1	4.7	2.7	3.9	3.6	9.4	11.8	13.9	17
FALSE	High	[R].EQDVVPFQESPK.[Y]	D3YZU5 [404-415]	1xTMTpro [K12]; 1xTMTpro [N-Term]; 1xPhospho [S10(100)]	SH3 and multiple ankyrin repeat domains protein 1 OS=Mus musculus OX=10090 GN=Shank1 PE=1 SV=1	Shank1	0.140863	0.93	-0.11	15.3	16.4	52.74	33.56	High	High	High	High	High	High	High	High	High	High	High	High	High	High	High	High	1	1	D3YZU5	D3YZU5 1xPhospho [S413(100)]	4.19	100	1	15.6	11.1	16.6	11.8	11.9	1.5	3.3	2.5	13.7	14.1	19.6	18.7	10.2
FALSE	High	[R].RQSSGSTTNVASTPSDSR.[G]	A0A087WQ31 [652-669]	1xTMTpro [N-Term]; 2xPhospho [S3(100); S4(100)]	CLIP-associating protein 1 OS=Mus musculus OX=10090 GN=Clasp1 PE=1 SV=1	Clasp1	0.141008	1.456	0.54	13.6	9.3	29.62	34.65	High	High	High	High	High	High	High	High	High	High	High	High	High	High	High	High	2	2	A0A087WQ31	A0A087WQ31 2xPhospho [S654(100); S655(100)]	5.31	100	1	10.4	9.3	8.3	5.5	11.2	12.1	10.9	5.9	6.5	8	12.8	5.2	3.9
FALSE	High	[K].VDGPRSPSYGR.[S]	H7BX95 [194-204]	1xTMTpro [N-Term]; 1xPhospho [S6(100)]	Serine/arginine-rich splicing factor 1 OS=Mus musculus OX=10090 GN=Srsf1 PE=1 SV=1	Srsf1	0.141231	0.604	-0.73	11.3	18.7	58.31	36.55	High	High	High	High	High	High	High	Not Found	High	High	High	High	High	High	High	High	1	1	H7BX95	H7BX95 1xPhospho [S199(100)]	2.28	94	1	7.3	8.4	12.1	15.6	14.9	3.7	2.8	0	6.5	13.5	16.8	16.4	15.7
FALSE	High	[R].SRTSVQTEDDQLIAGQSAR.[A]	Q6NV50 [652-670]; E0CXB9 [664-682]	1xTMTpro [N-Term]; 2xPhospho [S1(98.8); T7(100)]	Catenin (Cadherin associated protein), alpha 1 OS=Mus musculus OX=10090 GN=Ctnna1 PE=2 SV=1 Alpha N-catenin OS=Mus musculus OX=10090 GN=Ctnna2 PE=1 SV=1	Ctnna1	0.141495	1.127	0.17	25.1	22.2	19.18	16.21	High	High	High	High	High	High	High	High	High	High	High	High	High	High	High	High	2	3	Q6NV50; E0CXB9	Q6NV50 2xPhospho [S652(98.8); T658(100)]; E0CXB9 2xPhospho [S664(98.8); T670(100)]	5.05	100	2	21.5	18.8	24.9	11.1	16.6	20.2	19.5	10.9	18	19.5	14.6	16.9	16.5
FALSE	High	[K].VDGPRSPSYGR.[S]	H7BX95 [194-204]	1xTMTpro [N-Term]; 2xPhospho [S6(100); S8(100)]	Serine/arginine-rich splicing factor 1 OS=Mus musculus OX=10090 GN=Srsf1 PE=1 SV=1	Srsf1	0.141551	0.655	-0.61	38	58.1	56.01	29.41	High	High	High	High	High	High	High	High	High	High	High	High	High	High	High	High	1	2	H7BX95	H7BX95 2xPhospho [S199(100); S201(100)]	2.3	100	1	40.3	23.4	70.3	36.9	41.1	11.5	16	2.9	53.2	42.4	35.7	44.7	34.6
FALSE	High	[R].NVPQEESLEDSDVDADFK.[A]	O35344 [50-67]	1xDeamidated [Q4]; 1xTMTpro [K18]; 1xTMTpro [N-Term]; 1xPhospho [S7(100)]	Importin subunit alpha-4 OS=Mus musculus OX=10090 GN=Kpna3 PE=1 SV=1	Kpna3	0.141563	0.872	-0.2	25.3	29	45.28	17.79	High	High	High	High	High	High	High	High	High	High	High	High	High	High	High	High	1	1	O35344	O35344 1xPhospho [S56(100)]	2.44	100	1	29.6	21.7	31.2	16.9	19.1	4.9	8	4.6	26.6	24	26.9	21	15.1
FALSE	High	[R].CSLQREDSDGGTGGPAR.[N]	Q9D6E4 [219-235]	1xCarbamidomethyl [C1]; 1xTMTpro [N-Term]; 1xPhospho [S/T]	Tetratricopeptide repeat protein 9B OS=Mus musculus OX=10090 GN=Ttc9b PE=1 SV=1	Ttc9b	0.141652	1.373	0.46	43.1	31.4	68.62	45.73	High	High	High	High	High	High	High	High	High	High	High	High	High	High	High	High	2	2	Q9D6E4		3.4	100	1	25	36.8	25.9	25.2	15.5	67.3	70.4	47.8	27	28.3	17.6	19.2	26.5
FALSE	High	[R].EKSESGGSEYGTGPGR.[K]	B1AR17 [138-153]	1xTMTpro [K2]; 1xTMTpro [N-Term]; 2xPhospho [S3(100); S5(100)]	DNA helicase OS=Mus musculus OX=10090 GN=Chd3 PE=1 SV=1	Chd3	0.142357	0.764	-0.39	16.7	21.8	61.2	31.4	High	High	High	High	High	High	High	High	High	High	High	High	High	High	High	High	1	1	B1AR17	B1AR17 2xPhospho [S140(100); S142(100)]	2.93	100	1	19.3	11.5	23.6	12.1	21.2	1.4	3.5	3	18.5	9.6	24.4	17.5	13.4
FALSE	High	[R].AYLQSITPQGYSDSEER.[E]	H9H9S3 [1110-1126]	1xTMTpro [N-Term]; 2xPhospho [T7(98.8); S/Y]	Zinc finger E-box-binding homeobox 2 OS=Mus musculus OX=10090 GN=Zeb2 PE=1 SV=1	Zeb2	0.142627	0.915	-0.13	10.1	11	18.59	27.11	High	High	High	High	High	High	High	Not Found	High	High	High	High	High	High	High	High	1	1	H9H9S3	H9H9S3 2xPhospho [T1116(98.8); S/Y]	1.47	94	1	8.9	8	10.1	5.3	6.4	3.7	7.2	0	9	8	5.9	8.3	9.6
FALSE	High	[K].EHLGPGSSQEMER.[L]	Q03517 [549-561]	1xTMTpro [N-Term]; 1xPhospho [S8(99.7)]	Secretogranin-2 OS=Mus musculus OX=10090 GN=Scg2 PE=1 SV=1	Scg2	0.142643	0.612	-0.71	10.4	17	47.4	20.76	High	High	High	High	High	High	High	High	High	High	High	High	High	High	High	High	1	2	Q03517	Q03517 1xPhospho [S556(99.7)]	4.26	88	1	9.3	7.4	10.1	14.5	10.6	0	3.5	0	13.9	13.5	10.9	12.7	11.1
FALSE	High	[R].SGDETPGSEAPGDK.[A]	Q00PI9 [159-172]	1xTMTpro [K14]; 1xTMTpro [N-Term]; 2xPhospho [T5(99.7); S8(100)]	Heterogeneous nuclear ribonucleoprotein U-like protein 2 OS=Mus musculus OX=10090 GN=Hnrnpul2 PE=1 SV=2	Hnrnpul2	0.143054	0.738	-0.44	26.4	35.8	32.87	31.74	High	High	High	High	High	High	High	High	High	High	High	High	High	High	High	High	2	2	Q00PI9	Q00PI9 2xPhospho [T163(99.7); S166(100)]	5.27	100	1	26.3	19.7	35.2	17.6	33	11.7	15.4	6	27.8	20.9	35.2	33	16.7
FALSE	High	[K].DTDSTGSPDRDGMQPSPHEPPYHSK.[A]	Q8VD37 [21-45]	1xOxidation [M13]; 1xTMTpro [K25]; 1xTMTpro [N-Term]; 2xPhospho [S4(98.6); T/S/Y]	SH3-containing GRB2-like protein 3-interacting protein 1 OS=Mus musculus OX=10090 GN=Sgip1 PE=1 SV=1	Sgip1	0.143107	1.348	0.43	11.7	8.7	29.23	18.91	High	High	High	High	High	High	High	High	High	High	High	High	High	High	High	High	1	3	Q8VD37	Q8VD37 2xPhospho [S24(98.6); T/S/Y]	6.41	100	1	7.6	9.3	13.6	9.7	8.2	8.6	7.2	1.8	5.6	6.3	9.2	7.1	3.8
FALSE	High	[K].IAELEEERSQGSTSNSDWMK.[N]	P14873 [328-347]	1xTMTpro [K20]; 1xTMTpro [N-Term]; 3xPhospho [S9(100); S12(99.1); S/T]	Microtubule-associated protein 1B OS=Mus musculus OX=10090 GN=Map1b PE=1 SV=2	Map1b	0.143684	1.495	0.58	13	8.7	44.63	52.75	High	High	High	High	High	High	High	High	High	High	High	High	High	High	High	High	2	2	P14873	P14873 3xPhospho [S336(100); S339(99.1); S/T]	5.95	100	1	11.4	9.3	16.4	5	3.1	12.5	15.6	4.9	14.5	8.4	4.7	3.9	5.6
FALSE	High	[R].TDTAADGETSATESDQEEDAEIK.[A]	Q9WV92 [534-556]; D0VYV6 [516-538]	1xTMTpro [K23]; 1xTMTpro [N-Term]; 1xPhospho [S14(100)]	Band 4.1-like protein 3 OS=Mus musculus OX=10090 GN=Epb41l3 PE=1 SV=1 Band 4.1-like protein 3 OS=Mus musculus OX=10090 GN=Epb41l3 PE=1 SV=1	Epb41l3	0.143707	0.884	-0.18	20.8	23.5	39.54	36.37	High	High	High	High	High	High	High	High	High	High	High	High	High	High	High	High	3	4	Q9WV92; D0VYV6	Q9WV92 1xPhospho [S547(100)]; D0VYV6 1xPhospho [S529(100)]	5.39	100	2	21	14.6	25.1	14.7	21.8	4.7	8	4.9	13.9	16.4	29.9	23.9	24.2
FALSE	High	[R].ADAHSMELEEK.[T]	Q8BP91 [216-226]	1xOxidation [M6]; 1xTMTpro [K11]; 1xTMTpro [N-Term]; 1xPhospho [S5(100)]	Uncharacterized protein OS=Mus musculus OX=10090 GN=Chgb PE=2 SV=1	Chgb	0.143768	0.842	-0.25	18.4	21.8	41.17	28.2	High	High	High	High	High	High	High	High	High	High	High	High	High	High	High	High	1	1	Q8BP91	Q8BP91 1xPhospho [S220(100)]	4.1	100	1	16.5	13.3	27.5	18.9	17.9	6.4	7.8	3.7	17.4	20.2	24.6	14.7	11.9
FALSE	High	[K].ESESDQEPEEEIGMTSEK.[N]	Q8C8R3 [1425-1442]; S4R1M4 [111-128]	1xOxidation [M14]; 1xTMTpro [K18]; 1xTMTpro [N-Term]; 1xPhospho [S4(100)]	Ankyrin-2 OS=Mus musculus OX=10090 GN=Ank2 PE=1 SV=2 Ankyrin-2 (Fragment) OS=Mus musculus OX=10090 GN=Ank2 PE=1 SV=1	Ank2	0.143882	0.95	-0.07	44.6	46.9	29.74	20.47	High	High	High	High	High	High	High	High	High	High	High	High	High	High	High	High	2	12	Q8C8R3; S4R1M4	Q8C8R3 1xPhospho [S1428(100)]; S4R1M4 1xPhospho [S114(100)]	5.82	100	2	43	31.6	49.6	31.3	42.8	13.5	19.8	11.9	42.7	33.6	32.2	30.8	32.7
FALSE	High	[K].VCSSMDENDGPGEEESEEGFQIPATITER.[Y]	H7BX36 [54-82]	1xCarbamidomethyl [C2]; 1xOxidation [M5]; 1xTMTpro [N-Term]; 1xPhospho [S4(99.5)]	Serine/threonine-protein kinase DCLK1 OS=Mus musculus OX=10090 GN=Dclk1 PE=1 SV=1	Dclk1	0.14393	1.147	0.2	15.8	13.8	20.95	18.25	High	High	High	High	High	High	High	High	High	High	High	High	High	High	High	High	2	12	H7BX36	H7BX36 1xPhospho [S57(99.5)]	7.55	100	1	14.1	11.8	15	6.1	11	10.6	11	7.9	13.3	11.9	7.8	8.2	6.7
FALSE	High	[K].RESVVSGDDRAEEDMDDVLEK.[G]	P14873 [987-1007]	1xOxidation [M15]; 1xTMTpro [K21]; 1xTMTpro [N-Term]; 2xPhospho [S3(100); S6(100)]	Microtubule-associated protein 1B OS=Mus musculus OX=10090 GN=Map1b PE=1 SV=2	Map1b	0.14396	0.996	-0.01	15.1	15.2	37.13	31.85	High	High	High	High	High	High	High	High	High	High	High	High	High	High	High	High	1	2	P14873	P14873 2xPhospho [S989(100); S992(100)]	4.8	100	1	13	11.4	17.8	10.3	13.6	5.5	5	2.3	12.5	18	10	11.3	8.7
FALSE	High	[K].KGSSEESVDEDR.[G]	Q8C8R3 [1697-1708]	1xTMTpro [K1]; 1xTMTpro [N-Term]; 1xPhospho [S3(98.8)]	Ankyrin-2 OS=Mus musculus OX=10090 GN=Ank2 PE=1 SV=2	Ank2	0.145647	0.645	-0.63	8	12.4	42.53	31.25	High	High	High	High	High	High	High	High	High	High	High	High	High	High	High	High	1	2	Q8C8R3	Q8C8R3 1xPhospho [S1699(98.8)]	1.72	100	1	12.6	7	11.5	4.5	9.8	3.2	3	2.5	10.3	10.9	5	10.6	10.5
FALSE	High	[R].SQSLQDQPTR.[N]	F7AMS7 [455-464]	1xTMTpro [N-Term]; 1xPhospho [S3(100)]	Misshapen-like kinase 1 (Fragment) OS=Mus musculus OX=10090 GN=Mink1 PE=1 SV=1	Mink1	0.145757	1.446	0.53	75.4	52.1	48.98	21.85	High	High	High	High	High	High	High	High	High	High	High	High	High	High	High	High	1	2	F7AMS7	F7AMS7 1xPhospho [S457(100)]	2.51	100	1	61.4	60.2	64.2	15.9	38.2	86.4	76.3	51.7	60.8	47.8	33.5	36.3	23.3
FALSE	High	[R].VIHSSDEGEDQTGEDEEDDEWDD.[-]	P70315 [498-520]	1xDeamidated [Q11]; 1xTMTpro [N-Term]; 2xPhospho [S4(100); S5(100)]	Wiskott-Aldrich syndrome protein homolog OS=Mus musculus OX=10090 GN=Was PE=1 SV=1	Was	0.146048	1.172	0.23	15.1	12.8	18.33	19.31	High	High	High	High	High	High	High	High	High	High	High	High	High	High	High	High	1	1	P70315	P70315 2xPhospho [S501(100); S502(100)]	6.85	100	1	13	13.8	12	8.8	11.5	11.7	8.8	6.9	9	8.7	13	8.7	10.5
FALSE	High	[R].SRTLSQSSESGTLPSGPPGHTMEVSC.[-]	Q9CTJ5 [38-63]	1xCarbamidomethyl [C26]; 1xOxidation [M22]; 1xTMTpro [N-Term]; 2xPhospho [S5(100); S/T]	Protein NDRG2 (Fragment) OS=Mus musculus OX=10090 GN=Ndrg2 PE=2 SV=1	Ndrg2	0.146346	1.263	0.34	15.1	12	35.32	19.13	High	High	High	High	High	High	High	High	High	High	High	High	High	High	High	High	1	2	Q9CTJ5	Q9CTJ5 2xPhospho [S42(100); S/T]	3.59	100	1	11.8	13.8	10.7	8.6	6.5	10.3	15.9	9.3	9	8.3	9.9	6.9	7.5
FALSE	High	[K].EAAEAEPAEPSSPAAEAEGASASSTSSPK.[A]	A0A0A1HAM8 [102-130]	1xTMTpro [K29]; 1xTMTpro [N-Term]; 1xPhospho [S12(99.5)]	80K protein OS=Mus musculus OX=10090 GN=Marcks PE=2 SV=1	Marcks	0.146582	0.782	-0.35	10.5	13.4	24.42	27.21	High	High	High	High	High	Not Found	Not Found	Not Found	High	High	High	High	High	High	High	High	1	1	A0A0A1HAM8	A0A0A1HAM8 1xPhospho [S113(99.5)]	5.88	81	1	5.6	7.8	9.5	7.9	9.7	0	0	0	9.9	14.2	11	11.8	8.4
FALSE	High	[K].DGASPEGTSK.[G]	D3Z593 [1485-1494]	1xTMTpro [K10]; 1xTMTpro [N-Term]; 1xPhospho [S4(100)]	Adhesion G protein-coupled receptor L3 OS=Mus musculus OX=10090 GN=Adgrl3 PE=1 SV=1	Adgrl3	0.146657	0.787	-0.35	10.4	13.3	34.21	36.35	High	High	High	High	High	High	High	High	High	High	High	High	High	High	High	High	1	1	D3Z593	D3Z593 1xPhospho [S1488(100)]	2.67	100	1	8.8	8	14.2	9.6	9.9	4.2	2.9	3.8	14.9	7.6	19.4	11.8	8.6
FALSE	High	[K].EFQDYIEPEEGCQGSPQRR.[G]	A0A1D5RMC1 [108-126]	1xCarbamidomethyl [C12]; 1xTMTpro [N-Term]; 1xPhospho [S15(100)]	Dynein light intermediate chain (Fragment) OS=Mus musculus OX=10090 GN=Dync1li2 PE=1 SV=1	Dync1li2	0.146856	1.199	0.26	121.4	101.3	16.79	11.87	High	High	High	High	High	High	High	High	High	High	High	High	High	High	High	High	1	2	A0A1D5RMC1	A0A1D5RMC1 1xPhospho [S122(100)]	5.51	100	1	97	93.3	91.2	80.6	65.8	86.3	95.9	46.1	96.2	84.1	82.6	67.9	63.8
FALSE	High	[K].KGSAEGSSDEEGKLVIDEPAK.[E]	P51859 [126-146]	3xTMTpro [K1; K13; K21]; 1xTMTpro [N-Term]; 3xPhospho [S3(100); S7(100); S8(100)]	Hepatoma-derived growth factor OS=Mus musculus OX=10090 GN=Hdgf PE=1 SV=2	Hdgf	0.146861	0.539	-0.89	10.1	18.8	49.29	32.46	High	High	High	High	High	High	High	Not Found	High	High	High	High	High	High	High	High	1	1	P51859	P51859 3xPhospho [S128(100); S132(100); S133(100)]	3.95	94	1	12.7	7	18.8	6.7	17.5	6.1	3.1	0	15.1	15.2	20.5	16.9	8.9
FALSE	High	[R].GLNNDSPER.[R]	D3YZW1 [901-909]	1xTMTpro [N-Term]; 1xPhospho [S6(100)]	SLIT-ROBO Rho GTPase-activating protein 1 OS=Mus musculus OX=10090 GN=Srgap1 PE=1 SV=1	Srgap1	0.147037	1.103	0.14	10.6	9.6	21.91	25.07	High	High	High	High	High	High	High	High	High	High	High	High	High	High	High	High	1	1	D3YZW1	D3YZW1 1xPhospho [S906(100)]	1.34	100	1	9.7	7.5	11	5.2	10.2	6	7.1	5.9	8.9	7.9	3.9	6.2	5.7
FALSE	High	[K].KETAATTETPESTEASPSV.[-]	Q8CFK5 [604-622]	1xTMTpro [K1]; 1xTMTpro [N-Term]; 2xPhospho [S16(100); S/T]	Lysine--tRNA ligase OS=Mus musculus OX=10090 GN=Kars PE=2 SV=1	Kars	0.147429	0.853	-0.23	20.9	24.5	14.17	17.35	High	High	High	High	High	High	High	High	High	High	High	High	High	High	High	High	1	2	Q8CFK5	Q8CFK5 2xPhospho [S619(100); S/T]	4.07	100	1	21.5	15.4	21.1	12.8	16.3	10.9	11.1	9	15.5	22.1	19.8	12.1	16.1
FALSE	High	[R].QNSATERADSIEIYIPEAQTR.[L]	Q8BJ42 [1038-1058]	1xTMTpro [N-Term]; 2xPhospho [S3(100); S10(100)]	Disks large-associated protein 2 OS=Mus musculus OX=10090 GN=Dlgap2 PE=1 SV=2	Dlgap2	0.147553	1.259	0.33	52.7	41.9	36.45	18.64	High	High	High	High	High	High	High	High	High	High	High	High	High	High	High	High	1	2	Q8BJ42	Q8BJ42 2xPhospho [S1040(100); S1047(100)]	6	100	1	43.9	41.2	47.5	22	31.4	52.7	56.6	34.5	48.1	46.8	33.8	29.6	24.7
FALSE	High	[K].GHSETSTLSSQPSIDEVR.[Q]	A0A2R8VHF1 [1100-1117]	1xTMTpro [N-Term]; 2xPhospho [S3(100); S/T]	RIKEN cDNA D430041D05 gene OS=Mus musculus OX=10090 GN=D430041D05Rik PE=1 SV=1	D430041D05Rik	0.147716	1.163	0.22	59	50.7	15.51	19.54	High	High	High	High	High	High	High	High	High	High	High	High	High	High	High	High	5	7	A0A2R8VHF1	A0A2R8VHF1 2xPhospho [S1102(100); S/T]	4.6	100	1	52.1	43.4	53.5	29.4	36.6	41.6	48.9	23.4	43.3	31.9	44.1	33.9	37.5
FALSE	High	[R].LQSTEFSPSGSEAGSPGLQNGEGQR.[G]	Q9WV69 [301-325]	1xTMTpro [N-Term]; 2xPhospho [S3(99.2); S7(100)]	Dematin OS=Mus musculus OX=10090 GN=Dmtn PE=1 SV=1	Dmtn	0.147915	1.236	0.31	29.4	23.8	24.6	27.7	High	High	High	High	High	High	High	High	High	High	High	High	High	High	High	High	2	2	Q9WV69	Q9WV69 2xPhospho [S303(99.2); S307(100)]	4.99	100	1	25.4	22.2	24.9	14.8	19.9	25.6	30.2	11.8	21.9	18	23.5	14.9	12.2
FALSE	High	[K].APSDDGSLK.[S]	B2RRE2 [1989-1997]	1xTMTpro [K9]; 1xTMTpro [N-Term]; 1xPhospho [S3(100)]	Myo18a protein OS=Mus musculus OX=10090 GN=Myo18a PE=1 SV=1	Myo18a	0.148129	0.78	-0.36	19.3	24.8	12.64	25.39	High	High	High	High	High	High	High	High	High	High	High	High	High	High	High	High	1	1	B2RRE2	B2RRE2 1xPhospho [S1991(100)]	2.27	100	1	16.8	14.4	21.2	12.8	18.7	12.2	11.6	6.5	10.5	18.8	25.5	20.1	15.9
FALSE	High	[R].LPATSAESESAVISDGEH.[-]	Q3UJQ2 [88-105]	1xTMTpro [N-Term]; 1xPhospho [S14(100)]	HMG_CoA_synt_C domain-containing protein (Fragment) OS=Mus musculus OX=10090 GN=Hmgcs1 PE=2 SV=1	Hmgcs1	0.148267	1.139	0.19	13.8	12.1	12.63	18.64	High	High	High	High	High	High	High	High	High	High	High	High	High	High	High	High	2	2	Q3UJQ2	Q3UJQ2 1xPhospho [S101(100)]	6.19	100	1	12.5	9.1	11	8.4	11.5	8.1	10.6	6.1	10.4	7.5	9.6	7.1	9
FALSE	High	[K].QGDEESENSVKR.[H]	P51830 [349-360]	1xTMTpro [K11]; 1xTMTpro [N-Term]; 1xPhospho [S6(100)]	Adenylate cyclase type 9 OS=Mus musculus OX=10090 GN=Adcy9 PE=1 SV=1	Adcy9	0.14843	1.351	0.43	16.9	12.5	30.22	26.09	High	High	High	High	High	High	High	High	High	High	High	High	High	High	High	High	1	1	P51830	P51830 1xPhospho [S354(100)]	2.06	100	1	22.5	15.4	13	6.1	13.3	9.9	15.2	5.6	10.1	16.2	13.3	9.6	7.1
FALSE	High	[R].GEGVSQVGPGTPPAPESPR.[K]	P58871 [523-541]	1xTMTpro [N-Term]; 2xPhospho [T11(100); S17(100)]	182 kDa tankyrase-1-binding protein OS=Mus musculus OX=10090 GN=Tnks1bp1 PE=1 SV=2	Tnks1bp1	0.148527	0.851	-0.23	22.2	26.1	34.05	17.43	High	High	High	High	High	High	High	High	High	High	High	High	High	High	High	High	1	2	P58871	P58871 2xPhospho [T533(100); S539(100)]	6.98	100	1	24.5	17.1	21.2	12.5	21.8	13.1	16.3	2.1	21.3	15	24.4	19.6	20.5
FALSE	High	[K].ATTDNSPSSK.[A]	P06837 [137-146]	1xTMTpro [K10]; 1xTMTpro [N-Term]; 1xPhospho [S6(100)]	Neuromodulin OS=Mus musculus OX=10090 GN=Gap43 PE=1 SV=1	Gap43	0.148593	0.852	-0.23	56	65.7	50.59	23.9	High	High	High	High	High	High	High	High	High	High	High	High	High	High	High	High	1	4	P06837	P06837 1xPhospho [S142(100)]	2.54	94	1	40.6	41.8	67.7	46.9	50.8	8.3	10.9	0	52.1	49.9	63.3	44.9	46
FALSE	High	[K].ASDSGPSSSSSSSSSPPR.[T]	Q9QXS6 [330-347]	1xTMTpro [N-Term]; 1xPhospho [S15(100)]	Drebrin OS=Mus musculus OX=10090 GN=Dbn1 PE=1 SV=4	Dbn1	0.148638	0.768	-0.38	30.2	39.3	54.16	23.09	High	High	High	High	High	High	High	Not Found	High	High	High	High	High	High	High	High	3	6	Q9QXS6	Q9QXS6 1xPhospho [S344(100)]	3.48	94	1	25.1	25.8	30.2	31.9	25.9	3.8	6.4	0	25.7	30.3	36.1	28.6	24.7
FALSE	High	[K].AKEEQELQDIQSR.[S]	Q3US81 [267-279]	1xTMTpro [K2]; 1xTMTpro [N-Term]; 1xPhospho [S12(100)]	Uncharacterized protein OS=Mus musculus OX=10090 GN=Gpm6b PE=2 SV=1	Gpm6b	0.148825	1.732	0.79	241.8	139.6	54.53	39.82	High	High	High	High	High	High	High	High	High	High	High	High	High	High	High	High	1	2	Q3US81	Q3US81 1xPhospho [S278(100)]	2.46	100	1	167.4	152.6	285.7	75.6	45.6	261.1	262.5	166.1	207	109.9	191.6	119.3	86.2
FALSE	High	[R].TAKDSDDDDDVTVTVDRDR.[F]	Q5D0A4 [9-27]	1xTMTpro [K3]; 1xTMTpro [N-Term]; 1xPhospho [S5(100)]	Stx1a protein (Fragment) OS=Mus musculus OX=10090 GN=Stx1a PE=2 SV=1	Stx1a	0.149188	1.199	0.26	207.5	173.1	29.53	17.61	High	High	High	High	High	High	High	High	High	High	High	High	High	High	High	High	2	6	Q5D0A4	Q5D0A4 1xPhospho [S13(100)]	5.94	100	1	174.1	160.9	153.9	96.9	118	162.4	200.1	116.6	149.7	117.6	153	110.8	103.4
FALSE	High	[K].VAELEEEQSQGSSSYSDWVK.[N]	A2ARP8 [344-363]	1xTMTpro [K20]; 1xTMTpro [N-Term]; 3xPhospho [S12(99.4); S13(99.4); S16(100)]	Microtubule-associated protein 1A OS=Mus musculus OX=10090 GN=Map1a PE=1 SV=1	Map1a	0.149411	1.283	0.36	53.6	41.8	27.87	29.06	High	High	High	High	High	High	High	High	High	High	High	High	High	High	High	High	2	2	A2ARP8	A2ARP8 3xPhospho [S355(99.4); S356(99.4); S359(100)]	6.74	100	1	45.8	40.8	67.7	28.6	21.8	45.5	47.7	17.6	57.9	37.8	34	36.2	21
FALSE	High	[R].TREQESSGEEDNDLSPEEREK.[K]	Q9DCL8 [117-137]	1xTMTpro [K21]; 1xTMTpro [N-Term]; 2xPhospho [S6(100); S7(100)]	Protein phosphatase inhibitor 2 OS=Mus musculus OX=10090 GN=Ppp1r2 PE=1 SV=3	Ppp1r2	0.149658	2.307	1.21	9.3	4	104.88	203.53	High	High	High	High	High	High	High	High	High	High	High	High	High	Not Found	High	High	1	2	Q9DCL8	Q9DCL8 2xPhospho [S122(100); S123(100)]	3.72	94	1	6.2	5.3	5.4	8.2	4.6	39.5	46.3	29.2	2.2	6.2	2.8	1.6	3.4
FALSE	High	[R].SSCSEYSPSPSLDSEAETLDGGPTR.[L]	O88737 [1131-1155]	1xCarbamidomethyl [C3]; 1xTMTpro [N-Term]; 1xPhospho [S7(100)]	Protein bassoon OS=Mus musculus OX=10090 GN=Bsn PE=1 SV=4	Bsn	0.149683	1.334	0.42	30.5	22.9	20.71	22.09	High	High	High	High	High	High	High	High	High	High	High	High	High	High	High	High	2	2	O88737	O88737 1xPhospho [S1137(100)]	6.34	100	1	19.7	18.2	19.9	21.2	23.2	22.9	21.3	12.7	16.9	21.9	17.7	13.4	12.4
FALSE	High	[R].QETVDCLK.[K]	P11798 [284-291]; Q8CCM0 [285-292]; F8WIS9 [284-291]	1xCarbamidomethyl [C6]; 1xTMTpro [K8]; 1xTMTpro [N-Term]; 1xPhospho [T3(100)]	Calcium/calmodulin-dependent protein kinase type II subunit alpha OS=Mus musculus OX=10090 GN=Camk2a PE=1 SV=2 Calcium/calmodulin-dependent protein kinase type II subunit delta OS=Mus musculus OX=10090 GN=Camk2d PE=1 SV=1 Calcium/calmodulin-dependent protein kinase OS=Mus musculus OX=10090 GN=Camk2a PE=1 SV=1	Camk2a	0.150161	1.374	0.46	15.2	11.1	47.05	39.07	High	High	High	High	High	High	High	High	High	High	High	High	High	High	High	High	1	1	P11798; Q8CCM0; F8WIS9	P11798 1xPhospho [T286(100)]; Q8CCM0 1xPhospho [T287(100)]; F8WIS9 1xPhospho [T286(100)]	3.46	100	3	16.7	13	29.7	8.4	4	12.7	9.3	3.7	11.7	12.9	9.7	10	6.4
FALSE	High	[R].TPEGPDEEDVSD.[-]	Q8BY35 [644-655]	1xTMTpro [N-Term]; 1xPhospho [S11(100)]	FYVE, RhoGEF and PH domain-containing protein 2 OS=Mus musculus OX=10090 GN=Fgd2 PE=1 SV=1	Fgd2	0.15036	0.88	-0.18	14.3	16.2	22.28	19.42	High	High	High	High	High	High	High	High	High	High	High	High	High	High	High	High	1	1	Q8BY35	Q8BY35 1xPhospho [S654(100)]	3.28	100	1	12.9	13	13.8	11.2	12.4	6.7	6.7	4.1	12.9	10.9	17.1	12	10.3
FALSE	High	[R].LKASSCESIPEEDSEAR.[V]	Q6NSW3 [1063-1079]	1xCarbamidomethyl [C6]; 1xTMTpro [K2]; 1xTMTpro [N-Term]; 2xPhospho [S5(100); S8(100)]	A-kinase anchor protein SPHKAP OS=Mus musculus OX=10090 GN=Sphkap PE=1 SV=2	Sphkap	0.150455	1.182	0.24	60.2	51	48.78	30.12	High	High	High	High	High	High	High	High	High	High	High	High	High	High	High	High	1	1	Q6NSW3	Q6NSW3 2xPhospho [S1067(100); S1070(100)]	5.45	100	1	47.2	44.5	60.7	32.6	21.3	73.4	71.8	48.9	51.7	47.4	39.5	26.6	18.9
FALSE	High	[R].VSPAHSPPENGLDK.[A]	E0CXU1 [206-219]	1xDeamidated [N10]; 1xTMTpro [K14]; 1xTMTpro [N-Term]; 2xPhospho [S2(100); S6(100)]	Transducin-like enhancer protein 3 OS=Mus musculus OX=10090 GN=Tle3 PE=1 SV=1	Tle3	0.150514	0.768	-0.38	11.5	15	36.7	34.94	High	High	High	High	High	High	High	Not Found	High	High	High	High	High	High	High	High	1	1	E0CXU1	E0CXU1 2xPhospho [S207(100); S211(100)]	3.49	94	1	13.3	8.6	15.7	8.5	6.4	3.8	4.4	0	9.2	8.1	11.9	11.7	10.1
FALSE	High	[K].NDGVKESSESTNTTIEDEDTK.[V]	P11798 [324-344]	1xDeamidated [N12]; 2xTMTpro [K5; K21]; 1xTMTpro [N-Term]; 2xPhospho [S8(99.3); S10(98.5)]	Calcium/calmodulin-dependent protein kinase type II subunit alpha OS=Mus musculus OX=10090 GN=Camk2a PE=1 SV=2	Camk2a	0.15094	0.847	-0.24	101.7	120.1	28.38	16.35	High	High	High	High	High	High	High	High	High	High	High	High	High	High	High	High	4	13	P11798	P11798 2xPhospho [S331(99.3); S333(98.5)]	6.64	100	1	121.1	94.1	110.3	62.5	93.8	44.9	55.4	22.4	110	93.1	123.3	89.6	72.3
FALSE	High	[R].TSSKESSPVPSPTLDRK.[A]	Q62261 [2158-2174]	2xTMTpro [K4; K17]; 1xTMTpro [N-Term]; 3xPhospho [S3(99.2); S11(99.2); S/T]	Spectrin beta chain, non-erythrocytic 1 OS=Mus musculus OX=10090 GN=Sptbn1 PE=1 SV=2	Sptbn1	0.151253	1.15	0.2	42.5	37	50.05	21.66	High	High	High	High	High	High	High	High	High	High	High	High	High	High	High	High	1	1	Q62261	Q62261 3xPhospho [S2160(99.2); S2168(99.2); S/T]	3.39	100	1	38.4	30.6	39	20.1	21.3	46.3	72.4	30.9	39.3	32.7	32.5	24.1	21.6
FALSE	High	[R].SNSSYLGSDEMGSGDELPCDMR.[I]	B9EKR4 [1179-1200]	1xCarbamidomethyl [C19]; 2xOxidation [M11; M21]; 1xTMTpro [N-Term]; 1xPhospho [S13(100)]	Phosphatidylinositol-3,4, 5-trisphosphate-dependent Rac exchange factor 1 OS=Mus musculus OX=10090 GN=Prex1 PE=2 SV=1	Prex1	0.1516	1.06	0.08	22.9	21.6	15.99	18.01	High	High	High	High	High	High	High	High	High	High	High	High	High	High	High	High	1	3	B9EKR4	B9EKR4 1xPhospho [S1191(100)]	4.35	100	1	20.6	19.5	22.1	11.8	14.6	17.5	17.6	7.9	19.5	18.5	18.9	11.4	14.3
FALSE	High	[K].SKEEQELHDIHSTRSKER.[L]	P35802 [256-273]	2xTMTpro [K2; K16]; 1xTMTpro [N-Term]; 2xPhospho [S12(99.1); S15(99.1)]	Neuronal membrane glycoprotein M6-a OS=Mus musculus OX=10090 GN=Gpm6a PE=1 SV=1	Gpm6a	0.152134	1.512	0.6	72.8	48.1	41.88	36.97	High	High	High	High	High	High	High	High	High	High	High	High	High	High	High	High	2	5	P35802	P35802 2xPhospho [S267(99.1); S270(99.1)]	5.81	100	1	84.7	80.7	129.4	34.5	19.8	45.2	50.1	25	83.4	38	48.1	39.8	28.7
FALSE	High	[K].IEDVGSDEEDDSGKDK.[K]	Q71LX8 [250-265]	2xTMTpro [K14; K16]; 1xTMTpro [N-Term]; 2xPhospho [S6(100); S12(100)]	Heat shock protein 84b OS=Mus musculus OX=10090 GN=Hsp90ab1 PE=1 SV=1	Hsp90ab1	0.152158	0.589	-0.76	66.9	113.6	79.81	36.5	High	High	High	High	High	High	High	High	High	High	High	High	High	High	High	High	1	2	Q71LX8	Q71LX8 2xPhospho [S255(100); S261(100)]	6.89	100	1	73.3	39.8	128.4	60.4	111.1	8.3	10.4	2.9	100.9	66.3	88.1	93.8	64.7
FALSE	High	[R].TPGTPGTPSYPR.[T]	P20357 [1617-1628]	1xTMTpro [N-Term]; 2xPhospho [T4(100); T7(100)]	Microtubule-associated protein 2 OS=Mus musculus OX=10090 GN=Map2 PE=1 SV=2	Map2	0.152563	0.82	-0.29	48.1	58.7	31.1	42.95	High	High	High	High	High	High	High	High	High	High	High	High	High	High	High	High	4	5	P20357	P20357 2xPhospho [T1620(100); T1623(100)]	5.01	100	1	25.2	18.6	29.5	36.3	40.9	32	30.9	21.8	21.2	46.8	35.7	53.6	35.7
FALSE	High	[K].QPGMGPGSPVSDVDQEEPR.[F]	A0A0R3P9D0 [634-652]	1xOxidation [M4]; 1xTMTpro [N-Term]; 1xPhospho [S8(100)]	Phospholipid phosphatase-related protein type 3 OS=Mus musculus OX=10090 GN=Plppr3 PE=1 SV=1	Plppr3	0.152846	0.935	-0.1	26	27.8	22.66	15.32	High	High	High	High	High	High	High	High	High	High	High	High	High	High	High	High	1	2	A0A0R3P9D0	A0A0R3P9D0 1xPhospho [S641(100)]	5.25	100	1	22.7	16.4	20.4	17.3	28.4	11.6	20.3	9.8	20.2	19.9	22.8	20.7	23.6
FALSE	High	[K].SVEDEMDSPGEEPFYTGQGR.[S]	Q6DI81 [280-299]	1xTMTpro [N-Term]; 1xPhospho [S8(100)]	Nuclear factor 1 OS=Mus musculus OX=10090 GN=Nfia PE=2 SV=1	Nfia	0.15291	1.146	0.2	11	9.6	16.5	16.29	High	High	High	High	High	High	High	High	High	High	High	High	High	High	High	High	1	1	Q6DI81	Q6DI81 1xPhospho [S287(100)]	5.41	100	1	11	5.9	10.6	6.2	9.5	5.6	8.1	4.5	6	6.4	8	7.9	7.4
FALSE	High	[R].SNSPENK.[Y]	E9Q020 [17-23]	1xTMTpro [K7]; 1xTMTpro [N-Term]; 1xPhospho [S3(100)]	WW domain-containing adapter protein with coiled-coil OS=Mus musculus OX=10090 GN=Wac PE=1 SV=1	Wac	0.153427	0.83	-0.27	21.3	25.7	55.61	16.37	High	High	High	High	High	High	High	High	High	High	High	High	High	High	High	High	1	1	E9Q020	E9Q020 1xPhospho [S19(100)]	2.32	100	1	24.2	15.6	21.7	22.1	24.7	6	4.8	2.4	18.5	19.4	22.1	19.9	15.9
FALSE	High	[R].LRDSASSAEDGEGSDGPGGK.[V]	Q8K070 [51-70]	1xTMTpro [K20]; 1xTMTpro [N-Term]; 3xPhospho [S4(100); S6(100); S7(100)]	Sterile alpha motif domain-containing protein 14 OS=Mus musculus OX=10090 GN=Samd14 PE=1 SV=1	Samd14	0.153487	1.101	0.14	23.7	21.5	30.19	21.81	High	High	High	High	High	High	High	High	High	High	High	High	High	High	High	High	2	3	Q8K070	Q8K070 3xPhospho [S54(100); S56(100); S57(100)]	4.17	100	1	19.5	13.3	20.2	16.7	16.9	23	21.4	14.9	18	17.9	13.5	13.2	10.9
FALSE	High	[K].AEEDEILNRSPR.[N]	Q3TXE5 [573-584]	1xTMTpro [N-Term]; 1xPhospho [S10(100)]	Uncharacterized protein OS=Mus musculus OX=10090 GN=Canx PE=2 SV=1	Canx	0.153898	0.767	-0.38	54.4	70.9	42.87	25.12	High	High	High	High	High	High	High	High	High	High	High	High	High	High	High	High	1	3	Q3TXE5	Q3TXE5 1xPhospho [S582(100)]	3.4	100	1	60.3	45.5	77.2	32.4	46	13.1	27.1	7.7	66.3	38.3	59.4	51.6	32
FALSE	High	[K].QKSDAEEDGVTGSQDEEDSKPK.[A]	Q3TXE5 [551-572]	3xTMTpro [K2; K20; K22]; 1xTMTpro [N-Term]; 1xPhospho [S3(100)]	Uncharacterized protein OS=Mus musculus OX=10090 GN=Canx PE=2 SV=1	Canx	0.153978	0.556	-0.85	9.1	16.3	51.72	32.6	High	High	High	High	High	High	High	Not Found	High	High	High	High	High	High	High	High	2	2	Q3TXE5	Q3TXE5 1xPhospho [S553(100)]	3.03	94	1	14.6	6.8	16.4	5.9	11.6	2.9	2.5	0	14	12.5	15	8.7	13.4
FALSE	High	[K].RIACDEEFSDSEDEGEGGR.[R]	A0A0R4J008 [414-432]	1xCarbamidomethyl [C4]; 1xTMTpro [N-Term]; 2xPhospho [S9(100); S11(100)]	Histone deacetylase 2 OS=Mus musculus OX=10090 GN=Hdac2 PE=1 SV=1	Hdac2	0.15416	1.213	0.28	12.8	10.6	22.43	27.43	High	High	High	High	High	High	High	High	High	High	High	High	High	High	High	High	1	1	A0A0R4J008	A0A0R4J008 2xPhospho [S422(100); S424(100)]	2.93	100	1	11.4	9.4	8.6	12.1	11.5	8.1	8.3	4	8.1	8.7	11.2	8.1	6.3
FALSE	High	[K].ENSAAPSPGRPQSASPAKEEQK.[S]	Q6ZQE7 [77-98]	2xTMTpro [K18; K22]; 1xTMTpro [N-Term]; 2xPhospho [S7(100); S]	MKIAA0270 protein (Fragment) OS=Mus musculus OX=10090 GN=Palm PE=2 SV=1	Palm	0.15422	0.756	-0.4	13.9	18.4	54.54	19.06	High	High	High	High	High	High	High	Not Found	High	High	High	High	High	High	High	High	1	1	Q6ZQE7	Q6ZQE7 2xPhospho [S83(100); S]	2.32	94	1	17	10.4	19.5	16	7.8	2.9	3.5	0	18	10.4	17.6	13.8	10.3
FALSE	High	[R].STSAGSTPTHGPQDSLSGVGGDVQEAFAQG.[-]	G3UYD1 [78-107]	1xTMTpro [N-Term]; 3xPhospho [S3(97.7); S6(99.9); T7(97.8)]	Dystrobrevin beta (Fragment) OS=Mus musculus OX=10090 GN=Dtnb PE=1 SV=1	Dtnb	0.154904	1.294	0.37	14.3	11.1	26.49	23.43	High	High	High	High	High	High	High	High	High	High	High	High	High	High	High	High	1	1	G3UYD1	G3UYD1 3xPhospho [S80(97.7); S83(99.9); T84(97.8)]	2.53	100	1	11.9	7.4	14.5	5.6	10.7	12.1	12	6.4	11.2	12.2	12.1	7.9	4.7
FALSE	High	[R].RGSRSSIEPK.[T]	Q8BTI8 [1626-1635]	1xTMTpro [K10]; 1xTMTpro [N-Term]; 3xPhospho [S3(100); S5(100); S6(100)]	Serine/arginine repetitive matrix protein 2 OS=Mus musculus OX=10090 GN=Srrm2 PE=1 SV=3	Srrm2	0.155523	1.092	0.13	14.1	12.9	34.43	15.24	High	High	High	High	High	High	High	High	High	High	High	High	High	High	High	High	1	1	Q8BTI8	Q8BTI8 3xPhospho [S1628(100); S1630(100); S1631(100)]	1.83	100	1	11.4	8.2	11.8	10.1	9.9	16.2	15.2	8.3	11.1	10.4	14.1	7.9	7.2
FALSE	High	[K].KSLDSDESEDEDDDYQQK.[R]	B2RTB0 [56-73]	2xTMTpro [K1; K18]; 1xTMTpro [N-Term]; 3xPhospho [S2(100); S5(100); S8(98.6)]	PDGFA associated protein 1 OS=Mus musculus OX=10090 GN=Pdap1 PE=1 SV=1	Pdap1	0.155897	0.719	-0.48	10.6	14.7	31.86	18.81	High	High	High	High	High	High	High	High	High	High	High	High	High	High	High	High	1	1	B2RTB0	B2RTB0 3xPhospho [S57(100); S60(100); S63(98.6)]	2.67	100	1	12.4	6.6	10	12.6	12.2	5	7.8	3.7	13.8	14.6	8.3	10.8	9.3
FALSE	High	[-].MLNNLTDCEDGDGGANPGDGNPK.[E]	A0A076FSX1 [1-23]	1xAcetyl [N-Term]; 1xCarbamidomethyl [C8]; 1xTMTpro [K23]; 1xPhospho [T6(100)]	KCC2b variant 2 OS=Mus musculus OX=10090 GN=Slc12a5 PE=2 SV=1	Slc12a5	0.156105	1.218	0.28	10.9	9	35.03	12.71	High	High	High	High	High	High	High	High	High	High	High	High	High	High	High	High	1	3	A0A076FSX1	A0A076FSX1 1xAcetyl [N-Term]; 1xPhospho [T6(100)]	3.57	100	1	12.1	8.1	7.1	4.6	8.4	11.5	7.8	3.4	7.6	5.6	6.9	6.6	6.6
FALSE	High	[R].VDHGAEIITQSPSRSSVASPR.[R]	P20357 [1773-1793]	1xTMTpro [N-Term]; 2xPhospho [S19(100); T/S]	Microtubule-associated protein 2 OS=Mus musculus OX=10090 GN=Map2 PE=1 SV=2	Map2	0.156106	1.252	0.32	9.3	7.4	41.12	35.43	High	High	High	High	High	High	High	High	High	High	High	High	High	High	High	High	1	1	P20357	P20357 2xPhospho [S1791(100); T/S]	2.17	100	1	14.5	5.5	9.6	5.7	6.3	5.5	10.5	7.8	5.2	6.2	5.5	8	8.3
FALSE	High	[K].SDSSGQEYSL.[-]	Q8BFX3 [806-815]	1xTMTpro [N-Term]; 1xPhospho [S/Y]	BTB/POZ domain-containing protein KCTD3 OS=Mus musculus OX=10090 GN=Kctd3 PE=1 SV=1	Kctd3	0.156629	0.888	-0.17	10.3	11.6	25.65	15.87	High	High	High	High	High	High	High	High	High	High	High	High	High	High	High	High	1	2	Q8BFX3		2.22	100	1	7.6	8.8	8.4	9.3	9.7	4	6.2	4.9	13	8.1	10	9.6	8.8
FALSE	High	[K].MLAESDDSGDEESVSQTDK.[T]	Q3B7Z2 [184-202]	1xTMTpro [K19]; 1xTMTpro [N-Term]; 2xPhospho [S5(100); S8(100)]	Oxysterol-binding protein 1 OS=Mus musculus OX=10090 GN=Osbp PE=1 SV=3	Osbp	0.156826	0.859	-0.22	18.9	22	35.41	19.98	High	High	High	High	High	High	High	High	High	High	High	High	High	High	High	High	1	3	Q3B7Z2	Q3B7Z2 2xPhospho [S188(100); S191(100)]	7.38	100	1	19.1	15.5	24.5	11.4	16	8.7	5	3.9	20	17.4	18	17.8	13.1
FALSE	High	[R].TPEELDDSDFETEDFDVR.[S]	Q6NV50 [634-651]	1xTMTpro [N-Term]; 1xPhospho [S8(100)]	Catenin (Cadherin associated protein), alpha 1 OS=Mus musculus OX=10090 GN=Ctnna1 PE=2 SV=1	Ctnna1	0.156865	1.167	0.22	10.8	9.3	29.39	20.41	High	High	High	High	High	High	High	High	High	High	High	High	High	High	High	High	1	1	Q6NV50	Q6NV50 1xPhospho [S641(100)]	4.99	100	1	8.5	9.5	12	5.6	5.9	4.8	11.2	5.8	8.3	6	7.7	4.4	5.7
FALSE	High	[R].SKTPPSNLSPIEDASPTEELR.[Q]	O88737 [1100-1120]	1xTMTpro [K2]; 1xTMTpro [N-Term]; 2xPhospho [S9(100); S15(98.9)]	Protein bassoon OS=Mus musculus OX=10090 GN=Bsn PE=1 SV=4	Bsn	0.157342	1.256	0.33	45.3	36	24.76	22.65	High	High	High	High	High	High	High	High	High	High	High	High	High	High	High	High	1	1	O88737	O88737 2xPhospho [S1108(100); S1114(98.9)]	2.9	100	1	35.4	38	38.5	24.8	25.8	34.2	48	19.1	29	33.8	28.8	24	27.9
FALSE	High	[R].ACSAGEDPNGSDSSDSAFQNAR.[A]	Q80Y24 [309-330]	1xCarbamidomethyl [C2]; 1xDeamidated [N9]; 1xTMTpro [N-Term]; 2xPhospho [S11(100); S13(99.3)]	Prickle-like protein 2 OS=Mus musculus OX=10090 GN=Prickle2 PE=1 SV=3	Prickle2	0.157552	1.077	0.11	83.1	77.1	16.75	13.07	High	High	High	High	High	High	High	High	High	High	High	High	High	High	High	High	1	6	Q80Y24	Q80Y24 2xPhospho [S319(100); S321(99.3)]	5.89	100	1	69.9	64.2	77.6	52.9	53.5	62.5	78.8	38.7	67.7	61.5	55.7	55.4	55.3
FALSE	High	[R].SGSNKSSYEGHPLSEER.[R]	Q8BP91 [295-311]	1xTMTpro [K5]; 1xTMTpro [N-Term]; 3xPhospho [S6(100); S7(100); S14(100)]	Uncharacterized protein OS=Mus musculus OX=10090 GN=Chgb PE=2 SV=1	Chgb	0.15758	0.534	-0.9	8.1	15.2	44.76	26.7	High	High	High	High	High	High	High	Not Found	High	High	High	High	High	High	High	High	1	1	Q8BP91	Q8BP91 3xPhospho [S300(100); S301(100); S308(100)]	3.92	94	1	9.9	6.1	16.1	12.9	5.9	4.7	4.5	0	9.2	5.4	12.9	13.4	9.8
FALSE	High	[K].FRGSGDTSNFDDYEEEEIR.[V]	Q8C4J3 [76-94]	1xTMTpro [N-Term]; 1xPhospho [S4(100)]	AGC-kinase C-terminal domain-containing protein (Fragment) OS=Mus musculus OX=10090 GN=Prkacb PE=2 SV=1	Prkacb	0.15786	0.856	-0.22	13	15.1	22.98	20.8	High	High	High	High	High	High	High	High	High	High	High	High	High	High	High	High	1	2	Q8C4J3	Q8C4J3 1xPhospho [S79(100)]	4.98	100	1	11.7	9.7	10	6.1	13.9	7	9	5.9	9.8	11.5	15.9	14.6	7.7
FALSE	High	[R].VESEESGDEEGKK.[H]	Q3UM45 [22-34]	2xTMTpro [K12; K13]; 1xTMTpro [N-Term]; 2xPhospho [S3(100); S6(100)]	Protein phosphatase 1 regulatory subunit 7 OS=Mus musculus OX=10090 GN=Ppp1r7 PE=1 SV=2	Ppp1r7	0.157886	0.807	-0.31	26.5	32.8	41.49	14.56	High	High	High	High	High	High	High	High	High	High	High	High	High	High	High	High	1	1	Q3UM45	Q3UM45 2xPhospho [S24(100); S27(100)]	4.61	100	1	26.4	19.6	29.3	30.5	20.2	12.6	16.7	2.5	21.6	27.9	26.6	26.2	20.8
FALSE	High	[R].ICLEAGSPTGSGDQSSR.[G]	Q8CCJ4 [274-290]	1xCarbamidomethyl [C2]; 1xTMTpro [N-Term]; 2xPhospho [S7(100); S11(100)]	APC membrane recruitment protein 2 OS=Mus musculus OX=10090 GN=Amer2 PE=1 SV=2	Amer2	0.158081	0.797	-0.33	10.9	13.6	28.18	21.48	High	High	High	High	High	High	High	High	High	High	High	High	High	High	High	High	1	2	Q8CCJ4	Q8CCJ4 2xPhospho [S280(100); S284(100)]	5.64	94	1	9.5	11.2	9.6	9.5	8.4	5.1	4.5	0	11	7.9	7.4	10.5	8.7
FALSE	High	[R].SASTESGFHNHTDTAEGDVLAAAR.[D]	B2RUJ5 [82-105]	1xDeamidated [N10]; 1xTMTpro [N-Term]; 2xPhospho [S3(99.3); T4(99.3)]	Amyloid-beta A4 precursor protein-binding family A member 1 OS=Mus musculus OX=10090 GN=Apba1 PE=1 SV=2	Apba1	0.158097	1.135	0.18	10	8.8	35.47	26.48	High	High	High	High	High	High	High	High	High	High	High	High	High	High	High	High	2	2	B2RUJ5	B2RUJ5 2xPhospho [S84(99.3); T85(99.3)]	3.73	100	1	6.7	11.8	9.2	5.6	6.1	8.1	7.6	7.1	7.4	6.9	7.3	5.1	6.8
FALSE	High	[R].SASQERSLDEGVSVEGEK.[E]	A0A087WS83 [942-959]	1xTMTpro [K18]; 1xTMTpro [N-Term]; 2xPhospho [S]	Voltage-dependent R-type calcium channel subunit alpha OS=Mus musculus OX=10090 GN=Cacna1e PE=1 SV=1	Cacna1e	0.158461	1.069	0.1	19	17.8	19.92	14.85	High	High	High	High	High	High	High	High	High	High	High	High	High	High	High	High	1	1	A0A087WS83		1.96	100	1	18.4	13.3	19	12.4	14.4	15.3	11.7	10.9	14.4	13.9	13.7	13.1	13.3
FALSE	High	[K].NDGVKESSESTNTTIEDEDTKVR.[K]	P11798 [324-346]	1xDeamidated [N12]; 2xTMTpro [K5; K21]; 1xTMTpro [N-Term]; 2xPhospho [S7(99.4); S10(98.7)]	Calcium/calmodulin-dependent protein kinase type II subunit alpha OS=Mus musculus OX=10090 GN=Camk2a PE=1 SV=2	Camk2a	0.158619	1.316	0.4	58.9	44.8	68.65	49.41	High	High	High	High	High	High	High	High	High	High	High	High	High	High	High	High	4	8	P11798	P11798 2xPhospho [S330(99.4); S333(98.7)]	5.59	100	1	52.2	43.2	37.8	29.9	32.5	90.1	119.3	73.6	42.5	44	37.4	29.1	27.5
FALSE	High	[R].QSLGESPR.[T]	E9Q030 [149-156]	1xTMTpro [N-Term]; 1xPhospho [S6(100)]	Actin-binding LIM protein 1 OS=Mus musculus OX=10090 GN=Ablim1 PE=1 SV=1	Ablim1	0.158713	0.76	-0.4	33.5	44.1	41.34	22.7	High	High	High	High	High	High	High	High	High	High	High	High	High	High	High	High	1	1	E9Q030	E9Q030 1xPhospho [S154(100)]	2.24	100	1	27.7	26.8	35.4	44.4	43.2	16.6	15.9	10	24.4	31.6	36	44.4	32.3
FALSE	High	[K].NYAESDHSEDEDNDNNSATTEESNKK.[S]	Q80TZ9 [49-74]	2xTMTpro [K25; K26]; 1xTMTpro [N-Term]; 2xPhospho [S5(100); S8(100)]	Arginine-glutamic acid dipeptide repeats protein OS=Mus musculus OX=10090 GN=Rere PE=1 SV=3	Rere	0.158747	1.384	0.47	12.8	9.3	32.46	40.16	High	High	High	High	High	High	High	High	High	High	High	High	High	High	High	High	1	1	Q80TZ9	Q80TZ9 2xPhospho [S53(100); S56(100)]	5.3	100	1	10.8	7.1	7.5	8.9	7.2	11.5	12.8	6.2	7	9.3	4.8	9.2	5.5
FALSE	High	[R].RVNSPESER.[L]	Q6PCN3 [453-461]	1xTMTpro [N-Term]; 1xPhospho [S4(100)]	Tau-tubulin kinase 1 OS=Mus musculus OX=10090 GN=Ttbk1 PE=1 SV=3	Ttbk1	0.159126	1.264	0.34	14.1	11.2	28.7	27.09	High	High	High	High	High	High	High	High	High	High	High	High	High	High	High	High	1	1	Q6PCN3	Q6PCN3 1xPhospho [S456(100)]	2.04	100	1	12.8	12	12.3	5.5	7.6	8.3	11.4	8	9.3	3.7	9.4	10.2	6.9
FALSE	High	[R].DLKGPSSQEDESGGLEDSPDR.[G]	A2AUK5 [660-680]; E9PV14 [1337-1357]	1xTMTpro [K3]; 1xTMTpro [N-Term]; 3xPhospho [S7(98.3); S12(100); S18(100)]	Band 4.1-like protein 1 OS=Mus musculus OX=10090 GN=Epb41l1 PE=1 SV=1 Band 4.1-like protein 1 OS=Mus musculus OX=10090 GN=Epb41l1 PE=1 SV=2	Epb41l1	0.160292	0.867	-0.21	40.6	46.8	23.29	19.47	High	High	High	High	High	High	High	High	High	High	High	High	High	High	High	High	2	2	A2AUK5; E9PV14	A2AUK5 3xPhospho [S666(98.3); S671(100); S677(100)]; E9PV14 3xPhospho [S1343(98.3); S1348(100); S1354(100)]	2.68	100	2	39.5	28.6	55.3	26.6	39.7	15.2	28.9	13.2	56.7	36.7	38.7	31.8	23.6
FALSE	High	[R].EESETRSESSDFEVVPK.[R]	A0A0A0MQ79 [1211-1227]	1xTMTpro [K17]; 1xTMTpro [N-Term]; 2xPhospho [S/T]	Protein PRRC2C OS=Mus musculus OX=10090 GN=Prrc2c PE=1 SV=1	Prrc2c	0.160635	1.114	0.16	14.6	13.1	12.6	23.19	High	High	High	High	High	High	High	High	High	High	High	High	High	High	High	High	1	1	A0A0A0MQ79		1.72	100	1	14.1	9.8	14.2	9.5	13	9.4	7.9	5.7	10.6	10.5	7.1	11	6
FALSE	High	[R].IITYNEAMDSPDQ.[-]	Q5F2E7 [680-692]	1xTMTpro [N-Term]; 1xPhospho [S10(100)]	Nuclear fragile X mental retardation-interacting protein 2 OS=Mus musculus OX=10090 GN=Nufip2 PE=1 SV=1	Nufip2	0.160739	0.904	-0.15	12.7	14	28.21	15.71	High	High	High	High	High	High	High	High	High	High	High	High	High	High	High	High	1	1	Q5F2E7	Q5F2E7 1xPhospho [S689(100)]	1.85	100	1	10.5	9.6	12.7	3.3	9.6	7.3	12	5.8	11.6	10.7	11.6	9	9.2
FALSE	High	[K].IDASKNEEDEGHSNSSPR.[H]	Q60668 [68-85]	1xDeamidated [N]; 1xTMTpro [K5]; 1xTMTpro [N-Term]; 1xPhospho [S]	Heterogeneous nuclear ribonucleoprotein D0 OS=Mus musculus OX=10090 GN=Hnrnpd PE=1 SV=2	Hnrnpd	0.16084	1.263	0.34	37.4	29.6	18.8	31.47	High	High	High	High	High	High	High	High	High	High	High	High	High	High	High	High	3	4	Q60668		3.1	100	1	27.6	29.2	35.7	33.3	22.4	26.7	30.5	12	23.5	24.3	20.6	17.5	25.9
FALSE	High	[K].NDGVKESSESTNTTIEDEDTK.[V]	P11798 [324-344]	2xTMTpro [K5; K21]; 1xTMTpro [N-Term]; 1xPhospho [S/T]	Calcium/calmodulin-dependent protein kinase type II subunit alpha OS=Mus musculus OX=10090 GN=Camk2a PE=1 SV=2	Camk2a	0.160919	0.785	-0.35	29.5	37.6	39.25	18.58	High	High	High	High	High	High	High	High	High	High	High	High	High	High	High	High	1	6	P11798		5.96	100	1	40.5	31	34.6	16.8	31.3	11	14.9	5.9	34.8	29.2	34.9	33.2	22.4
FALSE	High	[R].VSPPESPR.[A]	F6VBV0 [442-449]	1xTMTpro [N-Term]; 2xPhospho [S2(100); S6(100)]	Regulating synaptic membrane exocytosis protein 1 OS=Mus musculus OX=10090 GN=Rims1 PE=1 SV=3	Rims1	0.161208	0.76	-0.4	206.9	272.2	63.4	29.97	High	High	High	High	High	High	High	High	High	High	High	High	High	High	High	High	1	4	F6VBV0	F6VBV0 2xPhospho [S443(100); S447(100)]	2.27	100	1	243.3	171.2	293.7	124.2	249.9	33.8	46.2	14.6	256.5	206.6	262.3	224.3	150.1
FALSE	High	[K].VENMSSNQDGNDSDEFM.[-]	A0PK78 [192-208]	2xOxidation [M4; M17]; 1xTMTpro [N-Term]; 1xPhospho [S13(100)]	Coiled-coil domain-containing protein 25 OS=Mus musculus OX=10090 GN=Ccdc25 PE=1 SV=1	Ccdc25	0.161375	1.095	0.13	56.9	51.9	13.39	12.29	High	High	High	High	High	High	High	High	High	High	High	High	High	High	High	High	2	6	A0PK78	A0PK78 1xPhospho [S204(100)]	3.94	100	1	44.2	41.9	57.5	33.8	41.7	35.3	52.6	23.3	38.4	39.1	48	36.4	34.9
FALSE	High	[R].ALEAPPEEDDDVSANEELAER.[L]	Q793C9 [38-58]	1xTMTpro [N-Term]; 1xPhospho [S13(100)]	U2 small nuclear ribonucleoprotein auxiliary factor (U2AF) related protein OS=Mus musculus OX=10090 GN=Zrsr1 PE=1 SV=1	Zrsr1	0.161757	1.114	0.16	23.9	21.5	10.32	19.86	High	High	High	High	High	High	High	High	High	High	High	High	High	High	High	High	1	1	Q793C9	Q793C9 1xPhospho [S50(100)]	5.62	100	1	19	16.5	23.3	17.5	14.8	15	17.7	10.1	13.6	16	16.3	10.8	16.5
FALSE	High	[R].VPSSDEEVVEEPQSR.[R]	P58871 [1609-1623]	1xTMTpro [N-Term]; 2xPhospho [S3(100); S4(100)]	182 kDa tankyrase-1-binding protein OS=Mus musculus OX=10090 GN=Tnks1bp1 PE=1 SV=2	Tnks1bp1	0.161764	0.855	-0.23	16.6	19.4	22.56	18.29	High	High	High	High	High	High	High	High	High	High	High	High	High	High	High	High	1	3	P58871	P58871 2xPhospho [S1611(100); S1612(100)]	5.57	94	1	10.2	14.6	18.7	11.1	14.5	8.7	7.7	0	17.2	14.5	18.4	16.2	12.6
FALSE	High	[K].ATTDNSPSSKAEDGPAKEEPK.[Q]	P06837 [137-157]	1xDeamidated [N5]; 3xTMTpro [K10; K17; K21]; 1xTMTpro [N-Term]; 1xPhospho [S6(94.2)]	Neuromodulin OS=Mus musculus OX=10090 GN=Gap43 PE=1 SV=1	Gap43	0.16193	0.625	-0.68	8.5	13.6	42.91	31.66	High	High	High	High	High	High	High	High	High	High	High	High	High	High	High	High	2	2	P06837	P06837 1xPhospho [S142(94.2)]	2.74	100	1	12.2	8.4	8.1	13	6.8	4.2	4.8	2.8	8.7	10.1	11.8	6.3	12.6
FALSE	High	[R].VESEESGDEEGK.[K]	Q3UM45 [22-33]	1xTMTpro [K12]; 1xTMTpro [N-Term]; 2xPhospho [S3(100); S6(100)]	Protein phosphatase 1 regulatory subunit 7 OS=Mus musculus OX=10090 GN=Ppp1r7 PE=1 SV=2	Ppp1r7	0.162093	0.728	-0.46	27.1	37.2	52.72	31.61	High	High	High	High	High	High	High	Not Found	High	High	High	High	High	High	High	High	1	1	Q3UM45	Q3UM45 2xPhospho [S24(100); S27(100)]	5.03	94	1	28.7	15.8	28.4	28.2	20.5	7.3	3.3	0	23.7	34.3	29.5	28.5	28.5
FALSE	High	[R].GGGGSASGPGVR.[G]	Q6NS60 [359-370]	1xTMTpro [N-Term]; 1xPhospho [S5(99.1)]	F-box only protein 41 OS=Mus musculus OX=10090 GN=Fbxo41 PE=1 SV=3	Fbxo41	0.162222	1.406	0.49	10.5	7.5	48.57	45.48	High	High	High	High	High	High	High	High	High	High	High	High	High	High	High	High	1	1	Q6NS60	Q6NS60 1xPhospho [S363(99.1)]	1.16	100	1	13.5	7.4	11.2	2.6	6.6	10.3	14	2.2	11.8	3.9	6.2	6	4.6
FALSE	High	[R].VIHFVSGETMEEYSTDEDEVDGLDK.[K]	Q3TVY3 [52-76]	1xOxidation [M10]; 1xTMTpro [K25]; 2xPhospho [S14(99.1); T15(99.1)]	Uncharacterized protein OS=Mus musculus OX=10090 PE=2 SV=1		0.16233	0.709	-0.5	9.2	13	45.4	22.8	High	High	High	High	High	High	High	High	High	High	High	High	High	High	High	High	3	5	Q3TVY3	Q3TVY3 2xPhospho [S65(99.1); T66(99.1)]	2.95	100	1	14	4.8	8.6	12.5	9.6	6.1	4.4	2.3	12.2	9.8	11.2	8.7	11
FALSE	High	[K].QSPVSSPTR.[S]	Q811Q9 [318-326]	1xTMTpro [N-Term]; 2xPhospho [S2(100); S6(99.5)]	Choline-phosphate cytidylyltransferase B OS=Mus musculus OX=10090 GN=Pcyt1b PE=1 SV=2	Pcyt1b	0.162655	0.772	-0.37	8.8	11.3	56.59	25.45	High	High	High	High	High	High	High	Not Found	High	High	High	High	High	High	High	High	1	1	Q811Q9	Q811Q9 2xPhospho [S319(100); S323(99.5)]	1.81	94	1	8.2	6.5	5	9	15.2	2.8	4.7	0	7.6	8.7	9.3	8.4	10.1
FALSE	High	[R].SASSDTSEELNSQDSPK.[R]	P70441 [283-299]	1xTMTpro [K17]; 1xTMTpro [N-Term]; 1xPhospho [S/T]	Na(+)/H(+) exchange regulatory cofactor NHE-RF1 OS=Mus musculus OX=10090 GN=Slc9a3r1 PE=1 SV=3	Slc9a3r1	0.162833	0.815	-0.29	81.5	100	16.63	15.56	High	High	High	High	High	High	High	High	High	High	High	High	High	High	High	High	3	5	P70441		5.8	100	1	74.8	66	79.2	76.8	62.6	45.4	56.2	25.9	55.6	62.9	80.6	75.7	65.2
FALSE	High	[R].AKTTQEGSSADDTGDTEGR.[Q]	Q61687 [847-865]	1xTMTpro [K2]; 1xTMTpro [N-Term]; 2xPhospho [S8(100); S9(100)]	Transcriptional regulator ATRX OS=Mus musculus OX=10090 GN=Atrx PE=1 SV=3	Atrx	0.162889	16.776	4.07	54.4	3.2	61.99	127.02	Not Found	High	Not Found	Not Found	Not Found	High	High	High	Not Found	High	High	Not Found	Not Found	Not Found	Not Found	High	1	1	Q61687	Q61687 2xPhospho [S854(100); S855(100)]	3.25	44	1	0	3.6	0	0	0	30.6	41.4	26.1	0	2.1	2.7	0	0
FALSE	High	[K].ESESDQEPEEEIGMTSEK.[N]	Q8C8R3 [1425-1442]; S4R1M4 [111-128]	1xTMTpro [K18]; 1xTMTpro [N-Term]; 2xPhospho [S2(100); S4(100)]	Ankyrin-2 OS=Mus musculus OX=10090 GN=Ank2 PE=1 SV=2 Ankyrin-2 (Fragment) OS=Mus musculus OX=10090 GN=Ank2 PE=1 SV=1	Ank2	0.163006	0.706	-0.5	11.9	16.9	28.44	22.04	High	High	High	High	High	High	High	High	High	High	High	High	High	High	High	High	1	1	Q8C8R3; S4R1M4	Q8C8R3 2xPhospho [S1426(100); S1428(100)]; S4R1M4 2xPhospho [S112(100); S114(100)]	3.65	100	2	10.9	7.6	18.8	9.7	13.5	6.1	6.2	4.3	15.7	10.9	14.7	12.7	6.8
FALSE	High	[R].NVTASDEEEGAGLFDSAGK.[A]	A0A2R8VHF1 [896-914]	1xTMTpro [K19]; 1xTMTpro [N-Term]; 1xPhospho [S5(100)]	RIKEN cDNA D430041D05 gene OS=Mus musculus OX=10090 GN=D430041D05Rik PE=1 SV=1	D430041D05Rik	0.163153	1.086	0.12	24.4	22.5	21.83	10.92	High	High	High	High	High	High	High	High	High	High	High	High	High	High	High	High	1	2	A0A2R8VHF1	A0A2R8VHF1 1xPhospho [S900(100)]	7.15	100	1	21.4	17	24.3	14.3	14.9	21.3	24.1	10.8	19.1	15	21.2	15.1	13.7
FALSE	High	[R].ALVNGEPMSPEAGEK.[V]	A0A0R4J0W7 [954-968]	1xDeamidated [N4]; 1xOxidation [M8]; 1xTMTpro [K15]; 1xTMTpro [N-Term]; 1xPhospho [S9(100)]	Serine/threonine-protein kinase LMTK3 OS=Mus musculus OX=10090 GN=Lmtk3 PE=1 SV=1	Lmtk3	0.163294	0.925	-0.11	11.8	12.8	23.78	14.98	High	High	High	High	High	High	High	High	High	High	High	High	High	High	High	High	1	1	A0A0R4J0W7	A0A0R4J0W7 1xPhospho [S962(100)]	3.4	100	1	12.2	7.6	14.5	7.5	11	4.1	6.7	4.7	10.2	10.1	12.8	11.8	6.8
FALSE	High	[R].GEGPAVPGDTPPPTPR.[S]	C7G3P1 [756-771]	1xTMTpro [N-Term]; 1xPhospho [T10(100)]	MKIAA0654 protein (Fragment) OS=Mus musculus OX=10090 GN=Ppfia3 PE=2 SV=1	Ppfia3	0.163732	0.864	-0.21	8.9	10.3	20.53	21.32	High	High	High	High	High	High	High	High	High	High	High	High	High	High	High	High	1	2	C7G3P1	C7G3P1 1xPhospho [T765(100)]	4.06	100	1	9.1	6.3	10.3	6	9.2	3.8	5.1	3.3	6.6	7.9	11.7	10.1	5.7
FALSE	High	[K].GDQVSQNGLPAEQGSPR.[MV-]	Q62261 [2123-2139]	1xDeamidated [N7]; 1xTMTpro [N-Term]; 2xPhospho [S5(100); S15(100)]	Spectrin beta chain, non-erythrocytic 1 OS=Mus musculus OX=10090 GN=Sptbn1 PE=1 SV=2	Sptbn1	0.163881	0.783	-0.35	55.4	70.7	41.39	25.96	High	High	High	High	High	High	High	High	High	High	High	High	High	High	High	High	1	5	Q62261	Q62261 2xPhospho [S2127(100); S2137(100)]	6.66	100	1	59.8	46.6	64.9	32.7	54	17.3	20.4	8	58.1	45.1	65	53	37.6
FALSE	High	[R].SASPDDDLGSSNWEAADLGNEER.[K]	D6RI64 [15-37]	1xTMTpro [N-Term]; 1xPhospho [S3(99.4)]	Small acidic protein OS=Mus musculus OX=10090 GN=1110004F10Rik PE=1 SV=1	1110004F10Rik	0.16463	0.855	-0.23	32.2	37.7	16.87	16.37	High	High	High	High	High	High	High	High	High	High	High	High	High	High	High	High	1	2	D6RI64	D6RI64 1xPhospho [S17(99.4)]	5.96	100	1	33.9	29.7	33.9	19.9	28.7	18.7	17.5	10.4	33.8	23.8	28.9	31.1	25.8
FALSE	High	[K].DAEAGGSQSQTPGSTASSEPVSPVQEK.[L]	Q811P8 [835-861]	1xTMTpro [K27]; 1xTMTpro [N-Term]; 3xPhospho [S17(97.9); S18(97.9); S22(100)]	Rho GTPase-activating protein 32 OS=Mus musculus OX=10090 GN=Arhgap32 PE=1 SV=2	Arhgap32	0.165481	1.178	0.24	22	18.6	52.58	18.01	High	High	High	High	High	High	High	High	High	High	High	High	High	High	High	High	1	2	Q811P8	Q811P8 3xPhospho [S851(97.9); S852(97.9); S856(100)]	7.38	100	1	14.8	15.1	23	8.9	15.9	29.5	31.6	20	20	14.6	14	13.4	11.6
FALSE	High	[R].STSMQDTVR.[E]	Q4ACU6 [799-807]	1xTMTpro [N-Term]; 1xPhospho [S3(100)]	SH3 and multiple ankyrin repeat domains protein 3 OS=Mus musculus OX=10090 GN=Shank3 PE=1 SV=3	Shank3	0.166046	1.08	0.11	56.6	52.4	49.33	27.29	High	High	High	High	High	High	High	High	High	High	High	High	High	High	High	High	1	1	Q4ACU6	Q4ACU6 1xPhospho [S801(100)]	2.56	100	1	48	43.4	41.3	36.7	35	80.9	85.3	46.4	62.5	55.7	39.1	43	28
FALSE	High	[K].GSAESPDEGITTTEGEGECEQTPEELEPVEK.[Q]	P14873 [884-914]	1xCarbamidomethyl [C19]; 1xTMTpro [K31]; 1xTMTpro [N-Term]; 2xPhospho [S5(100); T11(99.2)]	Microtubule-associated protein 1B OS=Mus musculus OX=10090 GN=Map1b PE=1 SV=2	Map1b	0.16613	1.264	0.34	25	19.8	26.35	39.39	High	High	High	High	High	High	High	High	High	High	High	High	High	High	High	High	2	3	P14873	P14873 2xPhospho [S888(100); T894(99.2)]	5.58	100	1	25.2	26.1	26.3	11.7	14.7	14.5	25.1	8.1	31.3	18.5	11.8	14.3	6.1
FALSE	High	[K].NSQEDSEDSEEKDVK.[T]	Q80XU3 [53-67]	1xDeamidated [Q3]; 2xTMTpro [K12; K15]; 1xTMTpro [N-Term]; 1xPhospho [S6(100)]	Nuclear ubiquitous casein and cyclin-dependent kinase substrate 1 OS=Mus musculus OX=10090 GN=Nucks1 PE=1 SV=1	Nucks1	0.166649	0.791	-0.34	17.1	21.6	41.37	30.16	High	High	High	High	High	High	High	High	High	High	High	High	High	High	High	High	1	1	Q80XU3	Q80XU3 1xPhospho [S58(100)]	2.17	100	1	12.4	14.6	18.2	22.9	18.4	9.8	9.6	3.5	13.7	21.2	14.9	15.5	23.8
FALSE	High	[K].SEQPEEVLSSEEETAGVEHVR.[S]	Q3UU93 [414-434]	1xTMTpro [N-Term]; 2xPhospho [S9(100); S10(100)]	Receptor-type tyrosine-protein phosphatase N2 OS=Mus musculus OX=10090 GN=Ptprn2 PE=1 SV=1	Ptprn2	0.166652	0.824	-0.28	20	24.3	15.23	27.84	High	High	High	High	High	High	High	High	High	High	High	High	High	High	High	High	1	1	Q3UU93	Q3UU93 2xPhospho [S422(100); S423(100)]	7.66	100	1	19.9	13.9	24.3	17.5	15.7	10.2	13.4	7.3	19.9	19.4	14.7	14.3	15.4
FALSE	High	[R].APPDSPTTPVR.[S]	Q6PCN3 [437-447]	1xTMTpro [N-Term]; 2xPhospho [S5(100); T8(99.5)]	Tau-tubulin kinase 1 OS=Mus musculus OX=10090 GN=Ttbk1 PE=1 SV=3	Ttbk1	0.167205	1.152	0.2	13.6	11.8	31	28.74	High	High	High	High	High	High	High	High	High	High	High	High	High	High	High	High	1	1	Q6PCN3	Q6PCN3 2xPhospho [S441(100); T444(99.5)]	2.33	100	1	12	10	12.7	7.6	9.8	11.1	12.5	10	12.5	9.1	9.5	5.1	7.5
FALSE	High	[K].ILDQMPATPSSPMYVD.[-]	Q543X6 [382-397]	1xOxidation [M]; 1xTMTpro [N-Term]; 2xPhospho [T8(100); S10(100)]	Protein kinase domain-containing protein OS=Mus musculus OX=10090 GN=Map2k4 PE=1 SV=1	Map2k4	0.167816	1.256	0.33	42.7	34	23.99	14.13	High	High	High	High	High	High	High	High	High	High	High	High	High	High	High	High	3	4	Q543X6	Q543X6 2xPhospho [T389(100); S391(100)]	5.16	100	1	40.4	30.7	45	12.9	29.4	26.4	29.6	20.4	35.2	27.3	29.9	21.1	17.7
FALSE	High	[R].RPSSLNDLDQSQDER.[E]	Q5DTN8 [381-395]	1xTMTpro [N-Term]; 1xPhospho [S4(99.6)]	Janus kinase and microtubule-interacting protein 3 OS=Mus musculus OX=10090 GN=Jakmip3 PE=1 SV=2	Jakmip3	0.167864	0.855	-0.23	17.3	20.3	25.49	23.05	High	High	High	High	High	High	High	Not Found	High	High	High	High	High	High	High	High	1	1	Q5DTN8	Q5DTN8 1xPhospho [S384(99.6)]	3.8	94	1	15.7	13.2	14.8	11.5	15.5	6.9	6.6	0	14.6	18.2	17.6	16	12
FALSE	High	[K].GAESAESADAAIMNNDPNFTETIDESK.[K]	A3KMI8 [130-156]	1xOxidation [M13]; 1xTMTpro [K27]; 1xTMTpro [N-Term]; 2xPhospho [S4(100); S7(100)]	Cntnap2 protein (Fragment) OS=Mus musculus OX=10090 GN=Cntnap2 PE=2 SV=1	Cntnap2	0.168084	0.931	-0.1	10.2	11	34.11	29.52	High	High	High	High	High	High	High	Not Found	High	High	High	High	High	High	High	High	1	2	A3KMI8	A3KMI8 2xPhospho [S133(100); S136(100)]	7.06	94	1	9	7.6	12.8	3.8	8.8	3.5	4.3	0	9.2	6.1	12.4	8.3	5.4
FALSE	High	[R].SEGVQDAEPQSLVGSPSTR.[G]	Q8R4H2 [327-345]	1xTMTpro [N-Term]; 1xPhospho [S15(100)]	Rho guanine nucleotide exchange factor 12 OS=Mus musculus OX=10090 GN=Arhgef12 PE=1 SV=2	Arhgef12	0.168142	1.226	0.29	13.1	10.6	28.34	19.83	High	High	High	High	High	High	High	High	High	High	High	High	High	High	High	High	1	1	Q8R4H2	Q8R4H2 1xPhospho [S341(100)]	4.13	100	1	7.8	6.8	9.8	7.9	10.9	9.1	13.1	6.4	9	6.7	8.7	6.5	7.9
FALSE	High	[R].IQAAASPPANATAASDTNAGDR.[G]	E9QAQ5 [397-418]	1xTMTpro [N-Term]; 1xPhospho [S6(100)]	Glycogen synthase kinase-3 beta OS=Mus musculus OX=10090 GN=Gsk3b PE=1 SV=1	Gsk3b	0.168319	0.912	-0.13	11.3	12.4	15.11	12.16	High	High	High	High	High	High	High	High	High	High	High	High	High	High	High	High	1	2	E9QAQ5	E9QAQ5 1xPhospho [S402(100)]	5.43	100	1	8.2	8.7	12.4	7.2	9.2	6.1	7.7	5.7	10.3	10.7	8.5	9	7.1
FALSE	High	[R].RSPASPSQAPYAQR.[S]	A0A0R4J102 [193-206]	1xTMTpro [N-Term]; 2xPhospho [S2(100); S5(100)]	Cytoplasmic polyadenylation element-binding protein 3 OS=Mus musculus OX=10090 GN=Cpeb3 PE=1 SV=1	Cpeb3	0.168434	0.881	-0.18	24.3	27.6	26.78	15.18	High	High	High	High	High	High	High	High	High	High	High	High	High	High	High	High	1	2	A0A0R4J102	A0A0R4J102 2xPhospho [S194(100); S197(100)]	3.42	100	1	20.4	14.6	26.9	20.3	22.6	15.4	13.3	4.5	16.7	25	21.7	18.5	18
FALSE	High	[K].KETWDTAEEDSGTDSEYDESGK.[S]	A0A1L1SV73 [1004-1025]	2xTMTpro [K1; K22]; 1xTMTpro [N-Term]; 3xPhospho [S11(100); T13(100); S15(100)]	Deubiquitinating enzyme 47 OS=Mus musculus OX=10090 GN=Usp47 PE=1 SV=1	Usp47	0.168462	0.941	-0.09	16	17	24.62	20.2	High	High	High	High	High	High	High	Not Found	High	High	High	High	High	High	High	High	1	1	A0A1L1SV73	A0A1L1SV73 3xPhospho [S1014(100); T1016(100); S1018(100)]	4.41	94	1	11.9	13.2	18.9	11.2	12.1	6.8	6.3	0	17.6	12.4	12.5	14.4	7.5
FALSE	High	[R].LNINSSPDEHEPLLR.[R]	O35607 [858-872]	1xTMTpro [N-Term]; 2xPhospho [S5(100); S6(100)]	Bone morphogenetic protein receptor type-2 OS=Mus musculus OX=10090 GN=Bmpr2 PE=1 SV=1	Bmpr2	0.168542	0.763	-0.39	13.4	17.6	57.47	27.86	High	High	High	High	High	High	High	High	High	High	High	High	High	High	High	High	1	2	O35607	O35607 2xPhospho [S862(100); S863(100)]	4.1	100	1	16.3	15.6	17.2	7.1	12.8	2.2	3.2	2.1	15	16.4	13	10.9	11.8
FALSE	High	[K].GDAAGDKLELSEDSPNSEQELDK.[I]	A2AQ25 [1022-1044]	2xTMTpro [K7; K23]; 1xTMTpro [N-Term]; 2xPhospho [S14(100); S17(100)]	Sickle tail protein OS=Mus musculus OX=10090 GN=Skt PE=1 SV=1	Skt	0.168825	0.882	-0.18	35	39.6	25.63	15.08	High	High	High	High	High	High	High	Not Found	High	High	High	High	High	High	High	High	2	3	A2AQ25	A2AQ25 2xPhospho [S1035(100); S1038(100)]	2.92	94	1	30.5	25.2	35.5	28.5	31.2	13.3	15.1	0	33	26	33.6	29.3	29.3
FALSE	High	[K].DSSSTNLESMDTS.[-]	Q6ZQ38 [1218-1230]	1xTMTpro [N-Term]; 1xPhospho [S3(99.3)]	Cullin-associated NEDD8-dissociated protein 1 OS=Mus musculus OX=10090 GN=Cand1 PE=1 SV=2	Cand1	0.170123	1.168	0.22	42.4	36.3	18.75	8.69	High	High	High	High	High	High	High	High	High	High	High	High	High	High	High	High	3	4	Q6ZQ38	Q6ZQ38 1xPhospho [S1220(99.3)]	2.86	100	1	37.2	30.3	48	21.1	21.4	25.8	31.5	19.3	29.7	29.8	27.6	24	24.9
FALSE	High	[K].ESPGGCTSPGSQEK.[V]	A0A0R4J2D7 [250-263]	1xCarbamidomethyl [C6]; 1xTMTpro [K14]; 1xTMTpro [N-Term]; 1xPhospho [S8(99.6)]	Microtubule-associated protein 9 (Fragment) OS=Mus musculus OX=10090 GN=Map9 PE=1 SV=1	Map9	0.170391	0.861	-0.22	22.8	26.5	33.77	24.22	High	High	High	High	High	High	High	High	High	High	High	High	High	High	High	High	1	1	A0A0R4J2D7	A0A0R4J2D7 1xPhospho [S257(99.6)]	3.9	100	1	19.6	19.4	23.4	23.4	17.6	8.8	10.4	5.1	21.3	16.2	29.4	22.7	16.2
FALSE	High	[K].NDGVKESSESTNTTIEDEDTKVR.[K]	P11798 [324-346]	2xTMTpro [K5; K21]; 1xTMTpro [N-Term]; 2xPhospho [S/T]	Calcium/calmodulin-dependent protein kinase type II subunit alpha OS=Mus musculus OX=10090 GN=Camk2a PE=1 SV=2	Camk2a	0.170505	1.401	0.49	132.8	94.8	78.46	66.75	High	High	High	High	High	High	High	High	High	High	High	High	High	High	High	High	2	14	P11798		4.71	100	1	106.8	107.5	69.3	57.9	57.6	230.8	301.1	184.2	81.6	77.7	62.8	58.3	65.9
FALSE	High	[R].EQSESVNTAPESPSK.[Q]	Q99MP8 [105-119]	1xTMTpro [K15]; 1xTMTpro [N-Term]; 1xPhospho [S12(100)]	BRCA1-associated protein OS=Mus musculus OX=10090 GN=Brap PE=1 SV=1	Brap	0.170829	0.867	-0.21	27.1	31.2	15.86	21.37	High	High	High	High	High	High	High	High	High	High	High	High	High	High	High	High	1	1	Q99MP8	Q99MP8 1xPhospho [S116(100)]	4.62	100	1	25.4	18	26.7	23.1	25	13.9	16.4	10.4	17.4	21.9	27	28	24.3
FALSE	High	[R].YGSGYLLASTPESEL.[-]	A0A0R4J087 [710-724]	1xTMTpro [N-Term]; 2xPhospho [T10(100); S13(100)]	Transporter OS=Mus musculus OX=10090 GN=Slc6a17 PE=1 SV=1	Slc6a17	0.171006	1.274	0.35	37.6	29.5	55.14	14.2	High	High	High	High	High	High	High	High	High	High	High	High	High	High	High	High	2	2	A0A0R4J087	A0A0R4J087 2xPhospho [T719(100); S722(100)]	3.69	100	1	27.2	22	45.5	15.3	16.3	42.3	45.9	35.3	25.1	30.6	28.2	24.9	17.3
FALSE	High	[R].ESSSPESFGTEEGDEPSLK.[Q]	Q9D074 [467-485]	1xTMTpro [K19]; 1xTMTpro [N-Term]; 3xPhospho [S3(99.2); S4(100); S7(100)]	E3 ubiquitin-protein ligase MGRN1 OS=Mus musculus OX=10090 GN=Mgrn1 PE=1 SV=2	Mgrn1	0.171238	0.852	-0.23	13.2	15.5	29.35	18.68	High	High	High	High	High	High	High	High	High	High	High	High	High	High	High	High	3	5	Q9D074	Q9D074 3xPhospho [S469(99.2); S470(100); S473(100)]	4.45	100	1	10.6	13.7	10.7	13.8	11.7	7	10.1	3.2	10.1	11.9	18	11.7	9.5
FALSE	High	[R].GTDDSPKNSQEDLQDR.[H]	A2AEC2 [116-131]; Q8CCT4 [116-131]; Q9DB24 [116-131]	1xTMTpro [K7]; 1xTMTpro [N-Term]; 1xPhospho [S5(100)]	Transcription elongation factor A protein-like 3 (Fragment) OS=Mus musculus OX=10090 GN=Tceal3 PE=1 SV=1 Transcription elongation factor A protein-like 5 OS=Mus musculus OX=10090 GN=Tceal5 PE=1 SV=1 Transcription elongation factor A (SII)-like 6 OS=Mus musculus OX=10090 GN=Tceal6 PE=1 SV=1	Tceal3	0.171401	0.803	-0.32	133.5	166.2	40.76	17.76	High	High	High	High	High	High	High	High	High	High	High	High	High	High	High	High	1	4	A2AEC2; Q8CCT4; Q9DB24	A2AEC2 1xPhospho [S120(100)]; Q8CCT4 1xPhospho [S120(100)]; Q9DB24 1xPhospho [S120(100)]	3.85	100	3	113.2	102.5	159.8	177.8	152.6	61.7	77.9	30.6	128.2	153.4	136.1	155.1	139.5
FALSE	High	[R].SNSSEASSGDFLDLK.[G]	P97825 [85-99]	1xTMTpro [K15]; 1xTMTpro [N-Term]; 1xPhospho [S3(99.4)]	Jupiter microtubule associated homolog 1 OS=Mus musculus OX=10090 GN=Jpt1 PE=1 SV=3	Jpt1	0.171901	0.884	-0.18	15.6	17.7	33.65	29.27	High	High	High	High	High	High	High	Not Found	High	High	High	High	High	High	High	High	1	1	P97825	P97825 1xPhospho [S87(99.4)]	4.13	94	1	13.6	11.7	13.9	10.9	12.6	4.6	4.2	0	10.8	15.7	17.9	11.8	11.1
FALSE	High	[R].HSSATESADSIEIYIPEAQTR.[L]	B1AS06 [945-965]	1xTMTpro [N-Term]; 2xPhospho [S7(99.5); S10(100)]	Disks large-associated protein 3 OS=Mus musculus OX=10090 GN=Dlgap3 PE=1 SV=1	Dlgap3	0.172764	0.888	-0.17	65.4	73.6	41.26	20.98	High	High	High	High	High	High	High	High	High	High	High	High	High	High	High	High	3	5	B1AS06	B1AS06 2xPhospho [S951(99.5); S954(100)]	7.36	100	1	74.7	60.4	76.8	39.6	54.3	22.7	23.2	8.9	73.7	56.1	70.5	59.8	44.5
FALSE	High	[R].ESYSDSMHSYEEFSEPR.[A]	Q4KUS2 [236-252]	1xTMTpro [N-Term]; 3xPhospho [S6(98.9); S9(100); S14(100)]	Protein unc-13 homolog A OS=Mus musculus OX=10090 GN=Unc13a PE=1 SV=3	Unc13a	0.172934	1.46	0.55	12.3	8.4	29.67	39.78	High	High	High	High	High	High	High	High	High	High	High	High	High	High	High	High	1	1	Q4KUS2	Q4KUS2 3xPhospho [S241(98.9); S244(100); S249(100)]	2.35	100	1	13.2	7.4	10.5	4.3	7	8.8	10.6	6.3	16.1	6.6	6.5	5.8	5.4
FALSE	High	[K].NDGVKESSESTNTTIEDEDTK.[V]	P11798 [324-344]	2xTMTpro [K5; K21]; 1xTMTpro [N-Term]; 2xPhospho [T13(99.5); T14(100)]	Calcium/calmodulin-dependent protein kinase type II subunit alpha OS=Mus musculus OX=10090 GN=Camk2a PE=1 SV=2	Camk2a	0.172983	0.904	-0.14	220.2	243.5	39.23	21.39	High	High	High	High	High	High	High	High	High	High	High	High	High	High	High	High	7	13	P11798	P11798 2xPhospho [T336(99.5); T337(100)]	5.8	100	1	238.6	218.3	221.7	145.8	183.5	63.6	91.2	35.5	222.4	181.5	267.9	181.8	149.6
FALSE	High	[R].HNQDSQHCSLSGDEEDELFK.[G]	B2RQ18 [1139-1158]	1xCarbamidomethyl [C8]; 1xTMTpro [K20]; 1xTMTpro [N-Term]; 2xPhospho [S9(100); S11(100)]	Peptidylprolyl isomerase OS=Mus musculus OX=10090 GN=Fkbp15 PE=2 SV=1	Fkbp15	0.173205	1.374	0.46	16.6	12.1	34.56	27.94	High	High	High	High	High	High	High	High	High	High	High	High	High	High	High	High	1	2	B2RQ18	B2RQ18 2xPhospho [S1147(100); S1149(100)]	5.41	100	1	16.8	15.9	11.3	8.1	6.1	15.4	11.8	6.2	10	7.5	10	5.8	8.9
FALSE	High	[R].TGDLGIPPNPEDRSPSPEPIYNSEGK.[R]	Q3TZI3 [67-92]	1xTMTpro [K26]; 1xTMTpro [N-Term]; 2xPhospho [S14(100); S16(100)]	Splicing factor 1 OS=Mus musculus OX=10090 GN=Sf1 PE=2 SV=1	Sf1	0.173254	1.177	0.24	67.6	57.4	15.7	25.54	High	High	High	High	High	High	High	High	High	High	High	High	High	High	High	High	1	6	Q3TZI3	Q3TZI3 2xPhospho [S80(100); S82(100)]	3.18	100	1	44.8	44.4	60.5	50.3	43.6	47.2	53.3	28.7	39.1	41.9	50.9	55.7	40.6
FALSE	High	[K].ELEAERSLMSSPEDLTK.[D]	P14873 [819-835]	1xTMTpro [K17]; 1xTMTpro [N-Term]; 3xPhospho [S7(100); S10(100); S11(100)]	Microtubule-associated protein 1B OS=Mus musculus OX=10090 GN=Map1b PE=1 SV=2	Map1b	0.173373	0.93	-0.1	11.3	12.1	40.55	36.23	High	High	High	High	High	High	High	Not Found	High	High	High	High	High	High	High	High	1	3	P14873	P14873 3xPhospho [S825(100); S828(100); S829(100)]	4.76	81	1	10.5	7.9	12.4	4.8	10.6	0	2.2	0	18.3	9.5	9.8	11.1	4.5
FALSE	High	[K].EAEDSDSDDNIKR.[G]	A0A1D5RLV0 [454-466]	1xTMTpro [K12]; 1xTMTpro [N-Term]; 2xPhospho [S5(100); S7(100)]	Protein IWS1 homolog OS=Mus musculus OX=10090 GN=Iws1 PE=1 SV=1	Iws1	0.173784	0.719	-0.48	28.4	39.6	53.57	25.91	High	High	High	High	High	High	High	High	High	High	High	High	High	High	High	High	1	1	A0A1D5RLV0	A0A1D5RLV0 2xPhospho [S458(100); S460(100)]	3.22	100	1	31	17	39.9	34	35.3	7.1	9.1	5.8	24.9	33.3	32.9	38.3	26.3
FALSE	High	[R].GSVSSYDR.[G]	Q61644 [342-349]	1xTMTpro [N-Term]; 1xPhospho [S/Y]	Protein kinase C and casein kinase substrate in neurons protein 1 OS=Mus musculus OX=10090 GN=Pacsin1 PE=1 SV=1	Pacsin1	0.173901	0.788	-0.34	41.8	53	47.24	22.28	High	High	High	High	High	High	High	Not Found	High	High	High	High	High	High	High	High	1	1	Q61644		2.26	94	1	39.5	31.1	36.8	41.3	41.1	8.7	10.7	0	37.4	43.2	46.8	37.6	26.8
FALSE	High	[K].AEEDSMEDPYELK.[L]	Q9QYX7 [4038-4050]	1xTMTpro [K13]; 1xTMTpro [N-Term]; 1xPhospho [S5(100)]	Protein piccolo OS=Mus musculus OX=10090 GN=Pclo PE=1 SV=4	Pclo	0.174195	1.225	0.29	12.7	10.4	18.06	27.55	High	High	High	High	High	High	High	High	High	High	High	High	High	High	High	High	1	1	Q9QYX7	Q9QYX7 1xPhospho [S4042(100)]	3.39	100	1	9.8	10.5	11.4	6.9	12.9	8.5	10.9	4.4	7.9	7.7	7.9	8	10
FALSE	High	[K].SSLNGSSATSSG.[-]	Q3ULL2 [313-324]	1xDeamidated [N4]; 1xTMTpro [N-Term]; 1xPhospho [S2(99.5)]	RING-type domain-containing protein OS=Mus musculus OX=10090 GN=Bmi1 PE=2 SV=1	Bmi1	0.174261	0.818	-0.29	11.6	14.2	24.86	17.86	High	High	High	High	High	High	High	High	High	High	High	High	High	High	High	High	1	1	Q3ULL2	Q3ULL2 1xPhospho [S314(99.5)]	2.99	100	1	9.3	7.8	15.1	11.3	9.6	5.3	6	4.9	8.6	9.6	11.8	8.2	10.8
FALSE	High	[K].NQVVSSTNGELNTDDPTAGR.[S]	Q8C4X2 [362-381]	1xDeamidated [N8]; 1xTMTpro [N-Term]; 1xPhospho [S6(100)]	Casein kinase I isoform gamma-3 OS=Mus musculus OX=10090 GN=Csnk1g3 PE=1 SV=2	Csnk1g3	0.174702	0.804	-0.31	16	20	23.57	31.43	High	High	High	High	High	High	High	High	High	High	High	High	High	High	High	High	2	5	Q8C4X2	Q8C4X2 1xPhospho [S367(100)]	3.59	100	1	14.1	8.4	12.4	12.4	16.9	7.5	11.1	6.4	7.4	16.8	12.8	13.6	15.4
FALSE	High	[K].ALASETNGTDSNGSNSSNIQ.[-]	B2RRX2 [502-521]	2xDeamidated [N12; N]; 1xTMTpro [N-Term]; 1xPhospho [S11(99.7)]	Serine/threonine-protein phosphatase OS=Mus musculus OX=10090 GN=Ppp3ca PE=2 SV=1	Ppp3ca	0.175042	0.997	0	68.6	68.8	24.07	12.22	High	High	High	High	High	High	High	High	High	High	High	High	High	High	High	High	5	14	B2RRX2	B2RRX2 1xPhospho [S512(99.7)]	6.16	100	1	59.5	45.4	64.5	45.9	49.8	58.5	54.5	43.1	46.2	43.3	65.5	51.9	41.8
FALSE	High	[R].ILSTMDSPST.[-]	Q5SWU9 [2336-2345]	1xOxidation [M5]; 1xTMTpro [N-Term]; 1xPhospho [S7(100)]	Acetyl-CoA carboxylase 1 OS=Mus musculus OX=10090 GN=Acaca PE=1 SV=1	Acaca	0.175086	1.335	0.42	11.1	8.4	28.44	29.82	High	High	High	High	High	High	High	High	High	High	High	High	High	High	High	High	1	1	Q5SWU9	Q5SWU9 1xPhospho [S2342(100)]	1.88	100	1	10	8.5	8.7	4.2	8.2	10.3	9.2	3.7	6.9	9.1	5.3	4.9	3.9
FALSE	High	[R].SAVSPDLHITPIYEGR.[T]	Q68FH0 [402-417]	1xTMTpro [N-Term]; 2xPhospho [S4(100); T10(100)]	Plakophilin-4 OS=Mus musculus OX=10090 GN=Pkp4 PE=1 SV=1	Pkp4	0.175233	1.261	0.33	11.9	9.5	58.6	42.86	High	High	High	High	High	High	High	High	High	High	High	High	High	High	High	High	1	1	Q68FH0	Q68FH0 2xPhospho [S405(100); T411(100)]	5	100	1	9.8	9.4	10.1	4.4	4	9.2	11.8	11.6	4.6	2.4	9.5	4.6	7.1
FALSE	High	[R].RRTQSSGQDGRPQEEPHAEDLQK.[I]	O70161 [550-572]	1xTMTpro [K23]; 1xTMTpro [N-Term]; 3xPhospho [T3(100); S5(100); S6(100)]	Phosphatidylinositol 4-phosphate 5-kinase type-1 gamma OS=Mus musculus OX=10090 GN=Pip5k1c PE=1 SV=2	Pip5k1c	0.175314	1.135	0.18	15.4	13.5	26.4	24.82	High	High	High	High	High	High	High	High	High	High	High	High	High	High	High	High	1	1	O70161	O70161 3xPhospho [T552(100); S554(100); S555(100)]	3.62	100	1	11.3	11.7	15.1	8	8.4	12.2	16.4	7.2	12.8	6.4	11.2	10	5.8
FALSE	High	[R].GHDLSPLASDILTNTSGSMDEGDDYLPPTTPAVEK.[M]	P20357 [722-756]	1xTMTpro [K35]; 1xTMTpro [N-Term]; 1xPhospho [S/Y/T]	Microtubule-associated protein 2 OS=Mus musculus OX=10090 GN=Map2 PE=1 SV=2	Map2	0.175321	1.045	0.06	12.6	12	11.46	13.53	High	High	High	High	High	High	High	High	High	High	High	High	High	High	High	High	2	2	P20357		6.26	100	1	10.1	9.1	10.1	9.4	9	8.6	9.8	4.9	7.8	9.7	8.4	8.7	6.1
FALSE	High	[R].GLQDGLRSSSNSR.[S]	P36916 [25-37]	1xTMTpro [N-Term]; 3xPhospho [S8(100); S9(100); S10(100)]	Guanine nucleotide-binding protein-like 1 OS=Mus musculus OX=10090 GN=Gnl1 PE=1 SV=4	Gnl1	0.175455	0.869	-0.2	18.1	20.9	35.25	15.26	High	High	High	High	High	High	High	High	High	High	High	High	High	High	High	High	1	2	P36916	P36916 3xPhospho [S32(100); S33(100); S34(100)]	2.2	100	1	18.7	20.3	17.1	7.8	16.8	9.5	13.5	2.9	15.6	15.4	22.6	13.2	13.7
FALSE	High	[K].VDNSSLTGESEPQTR.[S]	A0A0G2JGX4 [216-230]; Q3TXF9 [213-227]; Q6ZQ49 [224-238]	1xTMTpro [N-Term]; 1xPhospho [S10(100)]	Sodium/potassium-transporting ATPase subunit alpha OS=Mus musculus OX=10090 GN=Atp1a3 PE=1 SV=1 Sodium/potassium-transporting ATPase subunit alpha OS=Mus musculus OX=10090 GN=Atp1a1 PE=2 SV=1 Sodium/potassium-transporting ATPase subunit alpha (Fragment) OS=Mus musculus OX=10090 GN=Atp1a2 PE=2 SV=1	Atp1a3	0.176127	1.512	0.6	42.3	28	36.48	26.58	High	High	High	High	High	High	High	High	High	High	High	High	High	High	High	High	3	3	A0A0G2JGX4; Q3TXF9; Q6ZQ49	A0A0G2JGX4 1xPhospho [S225(100)]; Q3TXF9 1xPhospho [S222(100)]; Q6ZQ49 1xPhospho [S233(100)]	6.74	100	3	33	31.8	42	12.5	13.9	35.3	34.9	19.3	37.4	16.6	28.7	21.3	16.5
FALSE	High	[K].GAEEEEEEEDDDSEEEIK.[A]	Q9WV69 [214-231]	1xTMTpro [K18]; 1xTMTpro [N-Term]; 1xPhospho [S13(100)]	Dematin OS=Mus musculus OX=10090 GN=Dmtn PE=1 SV=1	Dmtn	0.176249	0.795	-0.33	34.9	43.9	50.39	11.24	High	High	High	High	High	High	High	High	High	High	High	High	High	High	High	High	1	2	Q9WV69	Q9WV69 1xPhospho [S226(100)]	4.82	100	1	30.1	26.3	46.9	43.2	42.5	14	15.5	3.9	36	30.7	38.5	32.8	33.9
FALSE	High	[K].SRSESDLSQPESDEEGYALSGR.[R]	E9PZP8 [1510-1531]	1xTMTpro [N-Term]; 2xPhospho [S3(100); S12(100)]	HECT and RLD domain-containing E3 ubiquitin protein ligase family member 1 OS=Mus musculus OX=10090 GN=Herc1 PE=1 SV=1	Herc1	0.176302	1.182	0.24	13.9	11.7	35.26	23.76	High	High	High	High	High	High	High	High	High	High	High	High	High	High	High	High	2	2	E9PZP8	E9PZP8 2xPhospho [S1512(100); S1521(100)]	4.36	100	1	11.9	10.1	15.6	6.2	7.8	12.7	9.9	9.7	8.6	12.9	9.9	7.6	4.9
FALSE	High	[R].TDSFSNTASSPDATSPTGPLPSDQHQEDSGK.[A]	B9EI26 [368-398]	1xTMTpro [K31]; 1xTMTpro [N-Term]; 3xPhospho [S3(100); T14(97.2); S15(98.6)]	Rho GTPase activating protein 25 OS=Mus musculus OX=10090 GN=Arhgap25 PE=2 SV=1	Arhgap25	0.176482	1.285	0.36	13.5	10.5	28.63	27.98	High	High	High	High	High	High	High	High	High	High	High	High	High	High	High	High	1	1	B9EI26	B9EI26 3xPhospho [S370(100); T381(97.2); S382(98.6)]	5.4	100	1	20	9.6	15.2	9.4	7.3	9.1	8.6	4.2	13.8	11.9	8.5	8	5
FALSE	High	[K].IAELEEERSQGSTSNSDWMK.[N]	P14873 [328-347]	1xTMTpro [K20]; 1xTMTpro [N-Term]; 2xPhospho [S9(100); S12(99.4)]	Microtubule-associated protein 1B OS=Mus musculus OX=10090 GN=Map1b PE=1 SV=2	Map1b	0.176511	1.385	0.47	11.6	8.4	37.24	30.35	High	High	High	High	High	High	High	High	High	High	High	High	High	High	High	High	1	1	P14873	P14873 2xPhospho [S336(100); S339(99.4)]	5.96	100	1	16.3	8.3	12.1	5.2	5.2	9.3	5.4	6.4	12.5	8.9	6.8	6.4	4.1
FALSE	High	[K].DDKDEEDDGTGSPHLNNR.[-]	J3QNU6 [402-419]	1xTMTpro [K3]; 1xTMTpro [N-Term]; 1xPhospho [S12(100)]	Beta-arrestin-1 OS=Mus musculus OX=10090 GN=Arrb1 PE=1 SV=1	Arrb1	0.17666	0.805	-0.31	20.8	25.8	27.93	25.72	High	High	High	High	High	High	High	High	High	High	High	High	High	High	High	High	2	3	J3QNU6	J3QNU6 1xPhospho [S413(100)]	4.64	100	1	24	17.5	23.5	12.3	22.5	8.4	12.3	5.5	27.7	19.5	21.8	23.3	15.7
FALSE	High	[R].SSDKDSQATV.[-]	Q9EPR4 [639-648]	1xTMTpro [K4]; 1xTMTpro [N-Term]; 1xPhospho [T9(100)]	Solute carrier family 23 member 2 OS=Mus musculus OX=10090 GN=Slc23a2 PE=1 SV=2	Slc23a2	0.177072	1.13	0.18	10.5	9.3	35.85	19.45	High	High	High	High	High	High	High	High	High	High	High	High	High	High	High	High	2	2	Q9EPR4	Q9EPR4 1xPhospho [T647(100)]	1.87	100	1	7.1	8.8	9	4.7	7.1	11.1	11.3	6.2	7.9	7.1	10	6.5	4.4
FALSE	High	[K].QGVDDIEKFEDEGAGFEESSETGDYEEK.[A]	P14873 [915-942]	2xTMTpro [K8; K28]; 1xTMTpro [N-Term]; 2xPhospho [S19(100); S20(100)]	Microtubule-associated protein 1B OS=Mus musculus OX=10090 GN=Map1b PE=1 SV=2	Map1b	0.177367	0.955	-0.07	22.3	23.3	56.4	27.21	High	High	High	High	High	High	High	High	High	High	High	High	High	High	High	High	1	1	P14873	P14873 2xPhospho [S933(100); S934(100)]	5.81	100	1	19.6	16.4	26.2	16.9	22.2	1.9	4.2	3.7	17.9	13.3	26	18.3	13.6
FALSE	High	[K].IDSDDDEEKEGDEEK.[V]	A0A1D5RLV0 [319-333]	2xTMTpro [K9; K15]; 1xTMTpro [N-Term]; 1xPhospho [S3(100)]	Protein IWS1 homolog OS=Mus musculus OX=10090 GN=Iws1 PE=1 SV=1	Iws1	0.177604	0.749	-0.42	28.3	37.8	64.95	26.16	High	High	High	High	High	High	High	High	High	High	High	High	High	High	High	High	1	1	A0A1D5RLV0	A0A1D5RLV0 1xPhospho [S321(100)]	4	100	1	28.2	18.5	38.3	42.6	38.3	9.6	8.8	2.3	24.5	28.4	36.2	40.6	28.9
FALSE	High	[K].TPGTDTPSDQPCCR.[G]	J3QQ44 [243-256]	2xCarbamidomethyl [C12; C13]; 1xTMTpro [N-Term]; 1xPhospho [T6(100)]	Endophilin-A3 OS=Mus musculus OX=10090 GN=Sh3gl3 PE=1 SV=1	Sh3gl3	0.178337	0.873	-0.2	10.9	12.5	26.81	22.39	High	High	High	High	High	High	High	High	High	High	High	High	High	High	High	High	1	1	J3QQ44	J3QQ44 1xPhospho [T248(100)]	4.02	100	1	9.5	8.7	13.8	4.5	7.4	8.6	7.7	2.5	8.8	10.9	9.3	6	9.3
FALSE	High	[R].RASYDSVEDSSESENSPVAR.[R]	Q9QYX7 [1442-1461]	1xTMTpro [N-Term]; 3xPhospho [S10(100); S11(99.3); S16(100)]	Protein piccolo OS=Mus musculus OX=10090 GN=Pclo PE=1 SV=4	Pclo	0.178575	1.081	0.11	48.3	44.7	19.17	25.32	High	High	High	High	High	High	High	High	High	High	High	High	High	High	High	High	3	6	Q9QYX7	Q9QYX7 3xPhospho [S1451(100); S1452(99.3); S1457(100)]	3.8	100	1	40.1	41	42.6	28.1	32.2	42.8	35.5	21.5	25.2	29.2	28.7	34.3	28.6
FALSE	High	[R].VIENTDGSEEEMDAR.[D]	Q69ZX3 [1959-1973]	1xOxidation [M12]; 1xTMTpro [N-Term]; 1xPhospho [S8(100)]	MKIAA0866 protein (Fragment) OS=Mus musculus OX=10090 GN=Myh11 PE=2 SV=1	Myh11	0.178949	1.472	0.56	45.5	30.9	33.99	18.48	High	High	High	High	High	High	High	High	High	High	High	High	High	High	High	High	1	4	Q69ZX3	Q69ZX3 1xPhospho [S1966(100)]	4.99	100	1	25	30.6	51.1	13.3	21.4	34.5	35.3	20.8	22.9	20.1	31.6	18.8	25.3
FALSE	High	[R].APESPPAAEPAPAVGPAGDPCPPR.[Q]	A0A3B2WBC6 [7-30]	1xCarbamidomethyl [C21]; 1xTMTpro [N-Term]; 1xPhospho [S4(100)]	DNA-directed RNA polymerase II subunit GRINL1A OS=Mus musculus OX=10090 GN=Polr2m PE=4 SV=1	Polr2m	0.17897	1.004	0.01	9.7	9.6	21.7	22.5	High	High	High	High	High	High	High	High	High	High	High	High	High	High	High	High	1	1	A0A3B2WBC6	A0A3B2WBC6 1xPhospho [S10(100)]	3.7	100	1	10.6	9.1	15.2	6.1	7.6	5.3	6.2	3.5	5.7	7.6	5.9	7.1	4.1
FALSE	High	[R].SAEDLTDGSYDDILNAEQLK.[K]	D3Z5T2 [43-62]	1xTMTpro [K20]; 1xTMTpro [N-Term]; 1xPhospho [S1(100)]	Armadillo repeat-containing protein 10 OS=Mus musculus OX=10090 GN=Armc10 PE=1 SV=1	Armc10	0.179398	0.881	-0.18	16.4	18.6	32.55	13.61	High	High	High	High	High	High	High	High	High	High	High	High	High	High	High	High	1	1	D3Z5T2	D3Z5T2 1xPhospho [S43(100)]	4.4	100	1	15.8	18	19.8	7.8	16.1	4.6	10.4	5.6	19.5	17.6	13.1	15.4	11.4
FALSE	High	[K].SHGAEGGGGSPEK.[Q]	Q91VW2 [18-30]	1xTMTpro [K13]; 1xTMTpro [N-Term]; 1xPhospho [S10(100)]	Ubiquitin carboxyl-terminal hydrolase (Fragment) OS=Mus musculus OX=10090 GN=Mindy1 PE=2 SV=1	Mindy1	0.179709	0.977	-0.03	28.4	29.1	41.58	10.92	High	High	High	High	High	High	High	High	High	High	High	High	High	High	High	High	1	2	Q91VW2	Q91VW2 1xPhospho [S27(100)]	6.85	100	1	31.7	21	33.6	19.1	24.7	9.4	12.6	2.6	23.4	22.3	24.6	27.7	17
FALSE	High	[K].LKDLGHPVEEEDESGDQEDDDDEIDDGDKDQDI.[-]	Q9Z1Z0 [927-959]	1xDeamidated [Q17]; 2xTMTpro [K2; K29]; 1xTMTpro [N-Term]; 1xPhospho [S14(100)]	General vesicular transport factor p115 OS=Mus musculus OX=10090 GN=Uso1 PE=1 SV=2	Uso1	0.179802	1.254	0.33	10.2	8.1	25.48	35.29	High	High	High	High	High	High	High	High	High	High	High	High	High	High	High	High	1	1	Q9Z1Z0	Q9Z1Z0 1xPhospho [S940(100)]	4.69	100	1	8.8	6.7	8	6.3	7.8	6.8	10.2	6.1	10.9	4.4	6.8	11	5
FALSE	High	[R].GLVAAYSGESDSEEEQER.[G]	Q99KG3 [727-744]	1xDeamidated [Q16]; 1xTMTpro [N-Term]; 2xPhospho [S10(100); S12(100)]	RNA-binding protein 10 OS=Mus musculus OX=10090 GN=Rbm10 PE=1 SV=1	Rbm10	0.180167	0.95	-0.07	29.1	30.7	37.13	20.16	High	High	High	High	High	High	High	High	High	High	High	High	High	High	High	High	1	1	Q99KG3	Q99KG3 2xPhospho [S736(100); S738(100)]	4.37	100	1	26	21.2	30.4	27.2	26.1	9.3	11.8	5.4	22.3	24.2	22.1	30.3	24.1
FALSE	High	[R].TEEVLSPDGSPSKSPSK.[K]	Q05C56 [668-684]	2xTMTpro [K13; K17]; 1xTMTpro [N-Term]; 2xPhospho [S10(100); S14(99.4)]	Add3 protein (Fragment) OS=Mus musculus OX=10090 GN=Add3 PE=2 SV=1	Add3	0.180255	0.927	-0.11	18.1	19.5	12.65	10.4	High	High	High	High	High	High	High	High	High	High	High	High	High	High	High	High	1	1	Q05C56	Q05C56 2xPhospho [S677(100); S681(99.4)]	2.26	100	1	17.8	15	17.7	12.4	14.3	9.7	9.6	6.4	13.6	17.4	16.1	14.5	11.9
FALSE	High	[R].SHGPLLPTIEDSSEEEELREEEELLREQEK.[M]	O88737 [1039-1068]	1xTMTpro [K30]; 1xTMTpro [N-Term]; 2xPhospho [S12(98.7); S13(100)]	Protein bassoon OS=Mus musculus OX=10090 GN=Bsn PE=1 SV=4	Bsn	0.18028	1.477	0.56	12.1	8.2	42.66	33.61	High	High	High	High	High	High	High	High	High	High	High	High	High	High	High	High	1	1	O88737	O88737 2xPhospho [S1050(98.7); S1051(100)]	4	100	1	6.2	8.3	8.1	9.5	4.7	8	11.8	8.1	5.1	6.6	7.8	11.1	4.9
FALSE	High	[R].EIQSLETSEDQLSEPRSPANGDYR.[D]	Q571C0 [154-177]	1xDeamidated [N/Q]; 1xTMTpro [N-Term]; 2xPhospho [S13(100); S17(100)]	MKIAA1690 protein (Fragment) OS=Mus musculus OX=10090 GN=Tmem108 PE=2 SV=1	Tmem108	0.180318	0.849	-0.24	12.5	14.8	27.73	18.67	High	High	High	High	High	High	High	High	High	High	High	High	High	High	High	High	2	3	Q571C0	Q571C0 2xPhospho [S166(100); S170(100)]	5.75	100	1	16	8.4	14.4	10.1	10.1	4.8	5.9	4.5	13.6	10.8	8.1	10.8	9.3
FALSE	High	[R].IADSSVQTDDEEGEGR.[Y]	O88737 [2588-2603]	1xTMTpro [N-Term]; 1xPhospho [T8(100)]	Protein bassoon OS=Mus musculus OX=10090 GN=Bsn PE=1 SV=4	Bsn	0.180517	1.069	0.1	43.8	41	47.96	23.47	High	High	High	High	High	High	High	High	High	High	High	High	High	High	High	High	1	3	O88737	O88737 1xPhospho [T2595(100)]	4.69	100	1	33.8	31.9	41.3	29.9	24.1	62.4	53.9	37.7	36	49.3	26	33.6	22.8
FALSE	High	[K].IEDVGSDEEDDSGKDKK.[K]	Q71LX8 [250-266]	3xTMTpro [K14; K16; K17]; 1xTMTpro [N-Term]; 2xPhospho [S6(100); S12(100)]	Heat shock protein 84b OS=Mus musculus OX=10090 GN=Hsp90ab1 PE=1 SV=1	Hsp90ab1	0.180555	0.921	-0.12	94	102.1	45.05	16.5	High	High	High	High	High	High	High	High	High	High	High	High	High	High	High	High	1	2	Q71LX8	Q71LX8 2xPhospho [S255(100); S261(100)]	4.68	100	1	91.5	62.9	122.7	77	88.1	30.7	31.7	10.2	99	79.4	85	91.6	59.8
FALSE	High	[R].EYQANDSDSDGPILYTDDDDEEDDDDDSSGESALASK.[I]	Q3UTF8 [358-394]	1xTMTpro [K37]; 1xTMTpro [N-Term]; 2xPhospho [S7(100); S9(100)]	Phosphatase and actin regulator (Fragment) OS=Mus musculus OX=10090 GN=Phactr2 PE=2 SV=1	Phactr2	0.180985	0.719	-0.48	13.1	18.2	37.74	21.34	High	High	High	High	High	Not Found	Not Found	Not Found	High	High	High	High	High	High	High	High	1	1	Q3UTF8	Q3UTF8 2xPhospho [S364(100); S366(100)]	7.45	81	1	6.4	9.8	12.2	14.5	12.2	0	0	0	13	10.1	15.5	13.6	13.9
FALSE	High	[K].IVDSGVQTDDEETADRTYASR.[R]	Q9QYX7 [3369-3389]	1xTMTpro [N-Term]; 1xPhospho [S/T/Y]	Protein piccolo OS=Mus musculus OX=10090 GN=Pclo PE=1 SV=4	Pclo	0.181156	1.141	0.19	9.4	8.3	80.92	56.6	High	High	High	High	High	High	High	High	High	High	High	High	High	High	High	High	2	2	Q9QYX7		2.22	100	1	8	7.2	5.6	3.6	6.9	22	21.7	15.4	6.5	5	8.6	7.2	2.3
FALSE	High	[K].EFGEDLVEQNSSYVQDSPSK.[K]	D3YYS7 [48-67]	1xTMTpro [K20]; 1xTMTpro [N-Term]; 1xPhospho [S17(100)]	mRNA (guanine-N(7))-methyltransferase (Fragment) OS=Mus musculus OX=10090 GN=Rnmt PE=1 SV=1	Rnmt	0.181169	1.084	0.12	24.5	22.6	24.64	12.48	High	High	High	High	High	High	High	High	High	High	High	High	High	High	High	High	1	2	D3YYS7	D3YYS7 1xPhospho [S64(100)]	5.12	100	1	22.4	16.3	23.5	13.8	16.1	20.8	24.9	13.7	23	19.6	17	16.8	13.8
FALSE	High	[R].DEAASPGAK.[D]	Q9EPQ8 [608-616]	1xTMTpro [K9]; 1xTMTpro [N-Term]; 1xPhospho [S5(100)]	Transcription factor 20 OS=Mus musculus OX=10090 GN=Tcf20 PE=1 SV=3	Tcf20	0.181229	0.744	-0.43	12.9	17.3	39	31.74	High	High	High	High	High	High	High	High	High	High	High	High	High	High	High	High	1	1	Q9EPQ8	Q9EPQ8 1xPhospho [S612(100)]	2.25	100	1	14.3	9.8	17.5	8.4	15	3.5	6.3	3	17.7	18.7	14.1	13	6.5
FALSE	High	[K].QADVADQQTTELPAENGETENQSPASEEEKEAK.[S]	Q8CEW1 [62-94]	1xDeamidated [N16]; 2xTMTpro [K30; K33]; 1xTMTpro [N-Term]; 2xPhospho [S23(98.9); S26(100)]	Uncharacterized protein OS=Mus musculus OX=10090 GN=Hmgn1 PE=2 SV=1	Hmgn1	0.181317	0.717	-0.48	13.6	19	32.69	24.95	High	High	High	High	High	High	High	High	High	High	High	High	High	High	High	High	1	2	Q8CEW1	Q8CEW1 2xPhospho [S84(98.9); S87(100)]	8.59	100	1	11.9	8.6	12.5	17	13.2	6	10.3	5.1	9.8	15.6	16.7	8.8	11.6
FALSE	High	[R].HGRDDSFDSLDSFGSR.[S]	A0A571BG24 [196-211]	1xTMTpro [N-Term]; 2xPhospho [S6(100); S9(100)]	LIM and calponin homology domains-containing protein 1 OS=Mus musculus OX=10090 GN=Limch1 PE=1 SV=1	Limch1	0.181724	0.784	-0.35	10.3	13.2	17.6	29.96	High	High	High	High	High	High	High	High	High	High	High	High	High	High	High	High	1	1	A0A571BG24	A0A571BG24 2xPhospho [S201(100); S204(100)]	2.08	100	1	9	7.8	10.3	9.1	7.5	7.3	7.5	2.7	6.8	9.8	11.6	10.3	12
FALSE	High	[K].NSQEDSEDSEEK.[D]	Q80XU3 [53-64]	1xTMTpro [K12]; 1xTMTpro [N-Term]; 2xPhospho [S6(100); S9(100)]	Nuclear ubiquitous casein and cyclin-dependent kinase substrate 1 OS=Mus musculus OX=10090 GN=Nucks1 PE=1 SV=1	Nucks1	0.181933	0.652	-0.62	9.8	15	41.82	25.12	High	High	High	High	High	High	High	High	High	High	High	High	High	High	High	High	1	1	Q80XU3	Q80XU3 2xPhospho [S58(100); S61(100)]	2.81	100	1	7.6	6.3	6.9	12	15.3	6.2	7.5	3.6	7.8	8.2	12.4	12.9	9.3
FALSE	High	[K].TESVTSGPLSPEGSPSK.[S]	Q9QYB8 [683-699]	1xTMTpro [K17]; 1xTMTpro [N-Term]; 2xPhospho [S10(100); S14(100)]	Beta-adducin OS=Mus musculus OX=10090 GN=Add2 PE=1 SV=4	Add2	0.18198	0.837	-0.26	24.6	29.4	14.6	24.15	High	High	High	High	High	High	High	High	High	High	High	High	High	High	High	High	1	1	Q9QYB8	Q9QYB8 2xPhospho [S692(100); S696(100)]	6.2	100	1	20	21.7	29.1	17.6	16.2	12.6	14.9	10.4	16.3	16.4	32	26.4	19.4
FALSE	High	[K].IDASKNEEDEGHSNSSPR.[H]	Q60668 [68-85]	1xTMTpro [K5]; 1xTMTpro [N-Term]; 1xPhospho [S16(99.6)]	Heterogeneous nuclear ribonucleoprotein D0 OS=Mus musculus OX=10090 GN=Hnrnpd PE=1 SV=2	Hnrnpd	0.182253	1.555	0.64	48.9	31.5	28.02	60.04	High	High	High	High	High	High	High	High	High	High	High	High	High	High	High	High	2	2	Q60668	Q60668 1xPhospho [S83(99.6)]	4.87	100	1	40.2	29.8	28.8	42.5	23.3	32.9	43.2	19.6	30.4	23.5	19.3	19.4	24.8
FALSE	High	[R].ALGLEESPEEEGK.[A]	A2ARP8 [1838-1850]	1xTMTpro [K13]; 1xTMTpro [N-Term]; 1xPhospho [S7(100)]	Microtubule-associated protein 1A OS=Mus musculus OX=10090 GN=Map1a PE=1 SV=1	Map1a	0.182278	0.894	-0.16	63.7	71.3	48.55	23.05	High	High	High	High	High	High	High	High	High	High	High	High	High	High	High	High	1	2	A2ARP8	A2ARP8 1xPhospho [S1844(100)]	4.95	100	1	60.5	43.7	70.3	58	58.2	14.7	18.3	8.2	46.8	61.2	66.4	56.6	39.9
FALSE	High	[K].DGSPDAPATPEKEEVAFSEYK.[T]	P20357 [1350-1370]	2xTMTpro [K12; K21]; 1xTMTpro [N-Term]; 2xPhospho [S3(100); T9(100)]	Microtubule-associated protein 2 OS=Mus musculus OX=10090 GN=Map2 PE=1 SV=2	Map2	0.182361	0.713	-0.49	31.1	43.5	51.68	32.56	High	High	High	High	High	High	High	High	High	High	High	High	High	High	High	High	1	5	P20357	P20357 2xPhospho [S1352(100); T1358(100)]	3.64	100	1	29.9	22.1	32.5	33.4	43.3	9	12	5.2	38	20.5	36.5	41.1	26.6
FALSE	High	[K].GGIDNPAITSDQEVDDK.[K]	B9EKC3 [1210-1226]	1xTMTpro [K17]; 1xTMTpro [N-Term]; 1xPhospho [S10(100)]	Rho GTPase activating protein 5 OS=Mus musculus OX=10090 GN=Arhgap5 PE=2 SV=1	Arhgap5	0.182957	1.099	0.14	15	13.7	17.41	12.41	High	High	High	High	High	High	High	High	High	High	High	High	High	High	High	High	1	1	B9EKC3	B9EKC3 1xPhospho [S1219(100)]	4.05	100	1	17.4	11.2	14.6	9.8	8.4	9.2	11	7.1	11.6	13.1	9.6	10.6	7.6
FALSE	High	[R].WHQLQNENHVSSD.[-]	Q768S5 [669-681]	1xDeamidated [N/Q]; 1xTMTpro [N-Term]; 2xPhospho [S11(100); S12(100)]	Rabphilin OS=Mus musculus OX=10090 GN=Rph3a PE=2 SV=1	Rph3a	0.183497	0.887	-0.17	39	43.9	30.43	20.22	High	High	High	High	High	High	High	High	High	High	High	High	High	High	High	High	2	3	Q768S5	Q768S5 2xPhospho [S679(100); S680(100)]	4.47	100	1	31.9	32.2	41.5	30.8	37	20.8	18.2	6	28.2	33.7	39.2	33.1	37.1
FALSE	High	[K].GNDSDGEAESDDPEK.[K]	Q3TN07 [99-113]	1xTMTpro [K15]; 1xTMTpro [N-Term]; 1xPhospho [S4(100)]	Vesicle-fusing ATPase OS=Mus musculus OX=10090 GN=Vps4b PE=1 SV=1	Vps4b	0.183914	0.854	-0.23	13.8	16.2	41.66	23.09	High	High	High	High	High	High	High	Not Found	High	High	High	High	High	High	High	High	1	1	Q3TN07	Q3TN07 1xPhospho [S102(100)]	5.36	94	1	11.1	11.6	16.7	9.2	13.9	3.4	3.7	0	13.5	11.4	14.5	16	11.7
FALSE	High	[R].AKPAAQSEEETATSPAASPTPQSAER.[S]	Q8JZQ9 [62-87]	1xTMTpro [K2]; 1xTMTpro [N-Term]; 2xPhospho [S14(100); S18(100)]	Eukaryotic translation initiation factor 3 subunit B OS=Mus musculus OX=10090 GN=Eif3b PE=1 SV=1	Eif3b	0.183973	1.181	0.24	60.2	50.9	43.59	37.54	High	High	High	High	High	High	High	High	High	High	High	High	High	High	High	High	3	4	Q8JZQ9	Q8JZQ9 2xPhospho [S75(100); S79(100)]	10.99	100	1	49.1	42.1	48	42.7	33.7	64.6	67.3	51.8	42.3	48.9	46	35.2	31.7
FALSE	High	[R].RTSETSISPPGSSIGSPNR.[V]	Q69ZX8 [275-293]	1xTMTpro [N-Term]; 3xPhospho [S6(98.3); S16(98.3); T/S]	Actin-binding LIM protein 3 OS=Mus musculus OX=10090 GN=Ablim3 PE=1 SV=2	Ablim3	0.184515	0.848	-0.24	25.2	29.8	29.37	15.22	High	High	High	High	High	High	High	High	High	High	High	High	High	High	High	High	1	2	Q69ZX8	Q69ZX8 3xPhospho [S280(98.3); S290(98.3); T/S]	3.39	100	1	34.4	15.8	26.7	16.8	31.4	15.4	16.8	7.3	22.8	21.6	32.6	28.4	17.7
FALSE	High	[R].GEEESEEDSYDPR.[G]	O88737 [3297-3309]	1xTMTpro [N-Term]; 1xPhospho [S5(100)]	Protein bassoon OS=Mus musculus OX=10090 GN=Bsn PE=1 SV=4	Bsn	0.185109	1.003	0	12.8	12.8	31.6	20.46	High	High	High	High	High	High	High	Not Found	High	High	High	High	High	High	High	High	1	2	O88737	O88737 1xPhospho [S3301(100)]	2.97	94	1	12	9.6	12.9	9.1	8.2	2.8	5.5	0	10	13.2	10.9	11.9	7.7
[truncated: 5,478 more rows]
[truncated: 3 more columns]

## Sheet: Cleaned
Master Protein Accessions	GeneIDs	Abundance Ratio P-Value: (PME, S1) / (PSE, S1)	Abundance Ratio: (PME, S1) / (PSE, S1)	Abundance Ratio (log2): (PME, S1) / (PSE, S1)	Negative log(AR p-Value)	Abundance: F2: 126, Sample, F, PME, S1	Abundance: F2: 127N, Sample, M, PME, S1	Abundance: F2: 127C, Sample, F, PME, S1	Abundance: F2: 129N, Sample, F, PME, S1	Abundance: F2: 131C, Sample, M, PME, S1	Abundance: F2: 133N, Sample, F, PME, S1	Abundance: F2: 133C, Sample, M, PME, S1	Abundance: F2: 134N, Sample, M, PME, S1	Abundance: F2: 128N, Sample, F, PSE, S1	Abundance: F2: 128C, Sample, F, PSE, S1	Abundance: F2: 129C, Sample, M, PSE, S1	Abundance: F2: 130N, Sample, M, PSE, S1	Abundance: F2: 130C, Sample, M, PSE, S1	Abundance: F2: 131N, Sample, F, PSE, S1	Abundance: F2: 132N, Sample, M, PSE, S1	Abundance: F2: 132C, Sample, F, PSE, S1		Average()	STDV			Abundance: F2: 126, Sample, F, PME, S1	Abundance: F2: 127N, Sample, M, PME, S1	Abundance: F2: 127C, Sample, F, PME, S1	Abundance: F2: 129N, Sample, F, PME, S1	Abundance: F2: 131C, Sample, M, PME, S1	Abundance: F2: 133N, Sample, F, PME, S1	Abundance: F2: 133C, Sample, M, PME, S1	Abundance: F2: 134N, Sample, M, PME, S1	Abundance: F2: 128N, Sample, F, PSE, S1	Abundance: F2: 128C, Sample, F, PSE, S1	Abundance: F2: 129C, Sample, M, PSE, S1	Abundance: F2: 130N, Sample, M, PSE, S1	Abundance: F2: 130C, Sample, M, PSE, S1	Abundance: F2: 131N, Sample, F, PSE, S1	Abundance: F2: 132N, Sample, M, PSE, S1	Abundance: F2: 132C, Sample, F, PSE, S1
[truncated: 2,669 more rows]

[truncated: 3 more sheets: Significant, HeatMap, DB Out]
