# Supplementary material for: Prenatal methadone exposure selectively alters protein expression in primary motor cortex: Implications for synaptic function
Source: Front Pharmacol. 2023 Feb 1;14:1124108. doi: 10.3389/fphar.2023.1124108 (PMC9928955; doi:10.3389/fphar.2023.1124108)
Supplement: Supplementary file 3 [file DataSheet6.xlsx]

## Sheet: DMS PeptideGroups
Checked	Confidence	Annotated Sequence	Positions in Master Proteins	Modifications	Master Protein Descriptions	GeneIDs	Abundance Ratio P-Value: (PME, DMS) / (PSE, DMS)	Abundance Ratio: (PME, DMS) / (PSE, DMS)	Abundance Ratio (log2): (PME, DMS) / (PSE, DMS)	Abundances (Grouped): PME, DMS	Abundances (Grouped): PSE, DMS	Abundances (Grouped) CV [%]: PME, DMS	Abundances (Grouped) CV [%]: PSE, DMS	Found in Sample: [S113] F8: 126, Sample, M, PME, DMS	Found in Sample: [S114] F8: 127N, Sample, F, PME, DMS	Found in Sample: [S115] F8: 127C, Sample, M, PME, DMS	Found in Sample: [S116] F8: 128N, Sample, M, PME, DMS	Found in Sample: [S117] F8: 128C, Sample, F, PME, DMS	Found in Sample: [S120] F8: 130N, Sample, F, PME, DMS	Found in Sample: [S125] F8: 132C, Sample, M, PME, DMS	Found in Sample: [S126] F8: 133N, Sample, F, PME, DMS	Found in Sample: [S118] F8: 129N, Sample, F, PSE, DMS	Found in Sample: [S119] F8: 129C, Sample, F, PSE, DMS	Found in Sample: [S121] F8: 130C, Sample, M, PSE, DMS	Found in Sample: [S122] F8: 131N, Sample, M, PSE, DMS	Found in Sample: [S123] F8: 131C, Sample, M, PSE, DMS	Found in Sample: [S124] F8: 132N, Sample, F, PSE, DMS	Found in Sample: [S127] F8: 133C, Sample, M, PSE, DMS	Found in Sample: [S128] F8: 134N, Sample, F, PSE, DMS	# Isoforms	# PSMs	Master Protein Accessions	Modifications in Master Proteins	XCorr (by Search Engine): Sequest HT	Channel Occupancy [%]	# Protein Groups	Abundance: F8: 126, Sample, M, PME, DMS	Abundance: F8: 127N, Sample, F, PME, DMS	Abundance: F8: 127C, Sample, M, PME, DMS	Abundance: F8: 128N, Sample, M, PME, DMS	Abundance: F8: 128C, Sample, F, PME, DMS	Abundance: F8: 130N, Sample, F, PME, DMS	Abundance: F8: 132C, Sample, M, PME, DMS	Abundance: F8: 133N, Sample, F, PME, DMS	Abundance: F8: 129N, Sample, F, PSE, DMS	Abundance: F8: 129C, Sample, F, PSE, DMS	Abundance: F8: 130C, Sample, M, PSE, DMS	Abundance: F8: 131N, Sample, M, PSE, DMS	Abundance: F8: 131C, Sample, M, PSE, DMS
FALSE	High	[R].SGSPMAR.[R]	P04370 [243-249]; Q542T4 [147-153]	1xTMTpro [N-Term]; 1xPhospho [S3(100)]	Myelin basic protein OS=Mus musculus OX=10090 GN=Mbp PE=1 SV=2 Myelin basic protein OS=Mus musculus OX=10090 GN=Mbp PE=2 SV=1	Mbp	0.365602	0.761	-0.39	698.2	917.5	68.49	48.06	High	High	High	High	High	High	High	High	High	High	High	High	High	High	High	High	1	2	P04370; Q542T4	P04370 1xPhospho [S245(100)]; Q542T4 1xPhospho [S149(100)]	2.3	100	2	1637.9	1099.7	843.4	508	908.2	118.6	210.4	339.2	592.9	1503.9	967	859.2	1167.6
FALSE	High	[K].IEDVGSDEEDDSGKDK.[K]	Q71LX8 [250-265]	2xTMTpro [K14; K16]; 1xTMTpro [N-Term]; 1xPhospho [S6(100)]	Heat shock protein 84b OS=Mus musculus OX=10090 GN=Hsp90ab1 PE=1 SV=1	Hsp90ab1	0.796122	1.022	0.03	500.2	489.4	11.18	22.98	High	High	High	High	High	High	High	High	High	High	High	High	High	High	High	High	1	5	Q71LX8	Q71LX8 1xPhospho [S255(100)]	6.11	100	1	514.1	510.5	432.3	532.7	415.6	357.8	480.6	356.3	351.7	294.5	476.4	598.7	420
FALSE	High	[R].SRTASLTSAASIDGSR.[S]	Q9CTJ5 [20-35]	1xTMTpro [N-Term]; 2xPhospho [T3(100); S5(100)]	Protein NDRG2 (Fragment) OS=Mus musculus OX=10090 GN=Ndrg2 PE=2 SV=1	Ndrg2	0.285103	1.041	0.06	479.1	460.3	7.02	7.69	High	High	High	High	High	High	High	High	High	High	High	High	High	High	High	High	4	21	Q9CTJ5	Q9CTJ5 2xPhospho [T22(100); S24(100)]	5.36	100	1	436.8	429.1	481.4	455.7	431.1	417.6	407.7	330.9	342	426	438.7	391.8	461.6
FALSE	High	[R].GSVSSYDR.[G]	Q61644 [342-349]	1xTMTpro [N-Term]; 1xPhospho [S5(100)]	Protein kinase C and casein kinase substrate in neurons protein 1 OS=Mus musculus OX=10090 GN=Pacsin1 PE=1 SV=1	Pacsin1	0.358337	1.023	0.03	472.5	462	11.1	21.79	High	High	High	High	High	High	High	High	High	High	High	High	High	High	High	High	2	4	Q61644	Q61644 1xPhospho [S346(100)]	2.31	100	1	444.1	527.9	442	540.4	404.2	383.9	462.7	347.5	333.6	256.1	447.6	518.2	388.9
FALSE	High	[K].SPVVSGDTSPR.[H]	A0A0A0MQC7 [688-698]; Q547J4 [327-337]	1xTMTpro [N-Term]; 1xPhospho [S5(100)]	Microtubule-associated protein OS=Mus musculus OX=10090 GN=Mapt PE=1 SV=1 Microtubule-associated protein OS=Mus musculus OX=10090 GN=Mapt PE=2 SV=1	Mapt	0.805235	1.008	0.01	453.1	449.5	7.47	11.11	High	High	High	High	High	High	High	High	High	High	High	High	High	High	High	High	3	9	A0A0A0MQC7; Q547J4	A0A0A0MQC7 1xPhospho [S692(100)]; Q547J4 1xPhospho [S331(100)]	3.46	100	2	403.8	398	397.1	440.3	399	420.3	402.8	391.1	350.3	318.2	424.7	383.6	446.8
FALSE	High	[K].TDHGAEIVYKSPVVSGDTSPR.[H]	A0A0A0MQC7 [678-698]; Q547J4 [317-337]	1xTMTpro [K10]; 1xTMTpro [N-Term]; 3xPhospho [S11(100); S15(100); S19(99.2)]	Microtubule-associated protein OS=Mus musculus OX=10090 GN=Mapt PE=1 SV=1 Microtubule-associated protein OS=Mus musculus OX=10090 GN=Mapt PE=2 SV=1	Mapt	0.779878	1.027	0.04	452	440	9.32	7.49	High	High	High	High	High	High	High	High	High	High	High	High	High	High	High	High	2	19	A0A0A0MQC7; Q547J4	A0A0A0MQC7 3xPhospho [S688(100); S692(100); S696(99.2)]; Q547J4 3xPhospho [S327(100); S331(100); S335(99.2)]	9.37	100	2	462.5	431.3	462.6	439.4	399.9	321.1	321.6	333.4	331.3	422.5	407.6	421.3	435.4
FALSE	High	[K].ATTDNSPSSKAEDGPAKEEPK.[Q]	P06837 [137-157]	3xTMTpro [K10; K17; K21]; 1xTMTpro [N-Term]; 1xPhospho [S6(100)]	Neuromodulin OS=Mus musculus OX=10090 GN=Gap43 PE=1 SV=1	Gap43	0.630801	0.991	-0.01	446.2	450.4	7.72	4.5	High	High	High	High	High	High	High	High	High	High	High	High	High	High	High	High	2	9	P06837	P06837 1xPhospho [S142(100)]	5.58	100	1	369.2	387.5	415.5	388.9	400	387.3	372.2	386.8	300.7	362.2	407.4	417.2	454.1
FALSE	High	[K].NSQEDSEDSEEKDVK.[T]	Q80XU3 [53-67]	2xTMTpro [K12; K15]; 1xTMTpro [N-Term]; 2xPhospho [S6(100); S9(100)]	Nuclear ubiquitous casein and cyclin-dependent kinase substrate 1 OS=Mus musculus OX=10090 GN=Nucks1 PE=1 SV=1	Nucks1	0.136899	0.951	-0.07	438.9	461.5	12.69	5.83	High	High	High	High	High	High	High	High	High	High	High	High	High	High	High	High	1	8	Q80XU3	Q80XU3 2xPhospho [S58(100); S61(100)]	4.99	100	1	374.2	414.6	415.1	347.7	458.7	286.6	362.6	369.6	321.7	349.5	451.5	430.1	438.4
FALSE	High	[K].ESLKEEDESDDDNM.[-]	Q9DCD8 [242-255]	1xOxidation [M14]; 1xTMTpro [K4]; 1xTMTpro [N-Term]; 1xPhospho [S9(100)]	Proteasome subunit alpha type OS=Mus musculus OX=10090 GN=Psma3 PE=2 SV=1	Psma3	0.159768	0.97	-0.04	410.8	423.5	5.53	5.06	High	High	High	High	High	High	High	High	High	High	High	High	High	High	High	High	1	17	Q9DCD8	Q9DCD8 1xPhospho [S250(100)]	3.12	100	1	430.3	350.4	359.7	395.9	358.2	348.6	337.3	331.5	340.7	356.2	427	381.1	407.8
FALSE	High	[K].AKEEQELQDIQSR.[S]	Q3US81 [267-279]	1xTMTpro [K2]; 1xTMTpro [N-Term]; 1xPhospho [S12(100)]	Uncharacterized protein OS=Mus musculus OX=10090 GN=Gpm6b PE=2 SV=1	Gpm6b	0.591159	1.005	0.01	408.8	406.6	13.93	18.33	High	High	High	High	High	High	High	High	High	High	High	High	High	High	High	High	1	3	Q3US81	Q3US81 1xPhospho [S278(100)]	2.68	100	1	387.7	462.5	385.2	394.3	358.7	358.3	264.5	263.4	314.2	361.3	340.4	391.2	394.3
FALSE	High	[R].SASEPSLNR.[A]	P28028 [712-720]	1xTMTpro [N-Term]; 1xPhospho [S3(100)]	Serine/threonine-protein kinase B-raf OS=Mus musculus OX=10090 GN=Braf PE=1 SV=4	Braf	0.336935	1.046	0.07	390.8	373.5	3.05	6.38	High	High	High	High	High	High	High	High	High	High	High	High	High	High	High	High	1	3	P28028	P28028 1xPhospho [S714(100)]	2.52	100	1	365	367.3	347	385.1	355.1	321	306.3	313.5	304.7	289.6	347.1	329.5	369.5
FALSE	High	[R].TAKDSDDDDDVTVTVDRDR.[F]	Q5D0A4 [9-27]	1xTMTpro [K3]; 1xTMTpro [N-Term]; 1xPhospho [S5(100)]	Stx1a protein (Fragment) OS=Mus musculus OX=10090 GN=Stx1a PE=2 SV=1	Stx1a	0.0319067	0.917	-0.13	381.5	416.3	8.17	5.6	High	High	High	High	High	High	High	High	High	High	High	High	High	High	High	High	1	10	Q5D0A4	Q5D0A4 1xPhospho [S13(100)]	5.95	100	1	347	354.2	356.3	338.8	387	289.5	321.2	345.2	323.9	316	389.6	385.2	399.5
FALSE	High	[R].AAPALTPPDR.[L]	Q3UN66 [650-659]	1xTMTpro [N-Term]; 1xPhospho [T6(100)]	Protein kinase C OS=Mus musculus OX=10090 GN=Prkcg PE=2 SV=1	Prkcg	0.537851	0.977	-0.03	359.1	367.5	3.76	4.44	High	High	High	High	High	High	High	High	High	High	High	High	High	High	High	High	1	4	Q3UN66	Q3UN66 1xPhospho [T655(100)]	2.52	100	1	362.2	333	332.1	324.5	322.5	297.3	319.7	281.9	265.3	305	360.1	344.6	339.1
FALSE	High	[K].AAFSKDESKEPIVEVR.[T]	A0A0A6YY91 [741-756]	2xTMTpro [K5; K9]; 1xTMTpro [N-Term]; 2xPhospho [S4(100); S8(100)]	Neural cell adhesion molecule 1 (Fragment) OS=Mus musculus OX=10090 GN=Ncam1 PE=1 SV=1	Ncam1	0.632705	1.045	0.06	349	333.9	7.77	7.49	High	High	High	High	High	High	High	High	High	High	High	High	High	High	High	High	1	2	A0A0A6YY91	A0A0A6YY91 2xPhospho [S744(100); S748(100)]	3.82	100	1	293.6	312.7	337.3	339.6	311.1	309.8	292.7	242.1	233.9	272.4	316.4	338.9	332.1
FALSE	High	[R].GTDDSPKNSQEDLQDR.[H]	A2AEC2 [116-131]; Q8CCT4 [116-131]; Q9DB24 [116-131]	1xTMTpro [K7]; 1xTMTpro [N-Term]; 1xPhospho [S5(100)]	Transcription elongation factor A protein-like 3 (Fragment) OS=Mus musculus OX=10090 GN=Tceal3 PE=1 SV=1 Transcription elongation factor A protein-like 5 OS=Mus musculus OX=10090 GN=Tceal5 PE=1 SV=1 Transcription elongation factor A (SII)-like 6 OS=Mus musculus OX=10090 GN=Tceal6 PE=1 SV=1	Tceal3	0.944916	0.976	-0.03	315	322.7	6.95	16.53	High	High	High	High	High	High	High	High	High	High	High	High	High	High	High	High	1	4	A2AEC2; Q8CCT4; Q9DB24	A2AEC2 1xPhospho [S120(100)]; Q8CCT4 1xPhospho [S120(100)]; Q9DB24 1xPhospho [S120(100)]	3.75	100	3	266.4	285.2	292	309.9	268.1	263.3	292.3	250.1	236.2	187.4	328.5	344.9	289.6
FALSE	High	[R].SPFEIISPPASPPEMTGQR.[V]	A2ARP8 [2000-2018]	1xTMTpro [N-Term]; 2xPhospho [S7(100); S11(100)]	Microtubule-associated protein 1A OS=Mus musculus OX=10090 GN=Map1a PE=1 SV=1	Map1a	0.551263	0.981	-0.03	301.4	307.2	5.51	8.56	High	High	High	High	High	High	High	High	High	High	High	High	High	High	High	High	1	1	A2ARP8	A2ARP8 2xPhospho [S2006(100); S2010(100)]	6.03	100	1	299	301.2	271.3	318.9	262.5	233.7	248.6	242.1	276.3	263.6	281	274.7	287.8
FALSE	High	[K].SDSNASFLR.[A]	Q8C8R3 [29-37]	1xTMTpro [N-Term]; 1xPhospho [S3(100)]	Ankyrin-2 OS=Mus musculus OX=10090 GN=Ank2 PE=1 SV=2	Ank2	0.184034	1.32	0.4	299	226.5	16.36	20.61	High	High	High	High	High	High	High	High	High	High	High	High	High	High	High	High	2	2	Q8C8R3	Q8C8R3 1xPhospho [S31(100)]	3.53	100	1	280.1	292.6	280.4	313.7	264.9	261.2	186.8	159.3	235.1	256.4	195.5	195.8	244.5
FALSE	High	[K].NDGVKESSESTNTTIEDEDTK.[V]	P11798 [324-344]	2xTMTpro [K5; K21]; 1xTMTpro [N-Term]; 3xPhospho [S8(99.2); T13(100); T14(100)]	Calcium/calmodulin-dependent protein kinase type II subunit alpha OS=Mus musculus OX=10090 GN=Camk2a PE=1 SV=2	Camk2a	0.0703924	0.952	-0.07	297.5	312.5	4.92	5.21	High	High	High	High	High	High	High	High	High	High	High	High	High	High	High	High	4	16	P11798	P11798 3xPhospho [S331(99.2); T336(100); T337(100)]	5.47	100	1	302.8	270.5	267.5	276.3	282	246.3	245.8	262.1	225.5	248.3	291.2	291.8	343.2
FALSE	High	[R].KADSRSESPTCK.[S]	P59648 [53-64]	1xCarbamidomethyl [C11]; 2xTMTpro [K1; K12]; 1xTMTpro [N-Term]; 2xPhospho [S4(100); S/T]	FXYD domain-containing ion transport regulator 7 OS=Mus musculus OX=10090 GN=Fxyd7 PE=3 SV=1	Fxyd7	0.326944	0.931	-0.1	297.3	319.2	12.18	12.38	High	High	High	High	High	High	High	High	High	High	High	High	High	High	High	High	1	3	P59648	P59648 2xPhospho [S56(100); S/T]	2.25	100	1	258.8	298.8	258.8	221.3	308.6	249.3	242.5	265.2	237.6	309.1	246.1	257.3	342.2
FALSE	High	[R].RVESEESGDEEGKK.[H]	Q3UM45 [21-34]	2xTMTpro [K13; K14]; 1xTMTpro [N-Term]; 2xPhospho [S4(100); S7(100)]	Protein phosphatase 1 regulatory subunit 7 OS=Mus musculus OX=10090 GN=Ppp1r7 PE=1 SV=2	Ppp1r7	0.953043	1.034	0.05	295.1	285.5	9.29	6.44	High	High	High	High	High	High	High	High	High	High	High	High	High	High	High	High	1	3	Q3UM45	Q3UM45 2xPhospho [S24(100); S27(100)]	5.17	100	1	295.7	283.8	266.1	265.2	275.7	187.5	253.5	222.3	210.4	219.6	293.5	286.8	266.6
FALSE	High	[K].ATTDNSPSSKAEDGPAKEEPK.[Q]	P06837 [137-157]	3xTMTpro [K10; K17; K21]; 1xTMTpro [N-Term]; 2xPhospho [S9(99.4); S/T]	Neuromodulin OS=Mus musculus OX=10090 GN=Gap43 PE=1 SV=1	Gap43	0.0765702	1.118	0.16	290.8	260	8.96	7.97	High	High	High	High	High	High	High	High	High	High	High	High	High	High	High	High	1	6	P06837	P06837 2xPhospho [S145(99.4); S/T]	2.8	100	1	260.8	272.7	287.4	276.9	263.3	252.4	212	190.1	207.3	226.6	240.5	246.3	246.8
FALSE	High	[R].FYYSSGSSSPTHAK.[S]	Q60771 [190-203]	1xTMTpro [K14]; 1xTMTpro [N-Term]; 2xPhospho [S5(98.9); S7(98.4)]	Claudin-11 OS=Mus musculus OX=10090 GN=Cldn11 PE=1 SV=1	Cldn11	0.182061	1.291	0.37	287.4	222.7	42.44	26.92	High	High	High	High	High	High	High	High	High	High	High	High	High	High	High	High	2	4	Q60771	Q60771 2xPhospho [S194(98.9); S196(98.4)]	4.15	100	1	522	420.5	339.7	334.8	211.1	153.2	155.9	162.2	132.2	313.6	237.9	189.4	245.4
FALSE	High	[K].VNVPEESRNGETSPR.[T]	Q05C56 [449-463]	1xDeamidated [N9]; 1xTMTpro [N-Term]; 1xPhospho [S13(99.3)]	Add3 protein (Fragment) OS=Mus musculus OX=10090 GN=Add3 PE=2 SV=1	Add3	0.0816245	0.966	-0.05	269.1	278.6	6.78	4.8	High	High	High	High	High	High	High	High	High	High	High	High	High	High	High	High	2	4	Q05C56	Q05C56 1xPhospho [S461(99.3)]	2.64	100	1	231.4	230.7	251.7	261	243.4	220.1	217.8	238.2	208.9	230.8	253.5	243	276.3
FALSE	High	[K].ESSDSTNTTIEDEDAKAR.[K]	P28652 [393-410]	1xTMTpro [K16]; 1xTMTpro [N-Term]; 3xPhospho [T8(100); T9(100); S/T]	Calcium/calmodulin-dependent protein kinase type II subunit beta OS=Mus musculus OX=10090 GN=Camk2b PE=1 SV=2	Camk2b	0.0869769	1.17	0.23	268.6	229.5	12.45	12.11	High	High	High	High	High	High	High	High	High	High	High	High	High	High	High	High	2	8	P28652	P28652 3xPhospho [T400(100); T401(100); S/T]	6.68	100	1	255.8	275.8	228.5	288.9	246.2	223.1	190.1	164.4	208.2	220.3	227.8	190.5	223.6
FALSE	High	[R].SNGDLTPK.[G]	P28667 [36-43]	1xDeamidated [N2]; 1xTMTpro [K8]; 1xTMTpro [N-Term]; 1xPhospho [T6(100)]	MARCKS-related protein OS=Mus musculus OX=10090 GN=Marcksl1 PE=1 SV=2	Marcksl1	0.742831	0.946	-0.08	267.8	283.2	5.52	13.01	High	High	High	High	High	High	High	High	High	High	High	High	High	High	High	High	1	5	P28667	P28667 1xPhospho [T41(100)]	2.72	100	1	252.9	260.7	253.5	242.4	243.9	215.6	252.5	210.9	196.3	182.3	285.8	285.4	254.3
FALSE	High	[R].TGEPDEEEGTFRSSIR.[R]	Q9Z239 [70-85]	1xTMTpro [N-Term]; 1xPhospho [S14(99.6)]	Phospholemman OS=Mus musculus OX=10090 GN=Fxyd1 PE=1 SV=1	Fxyd1	0.245633	1.121	0.16	264.3	235.9	6.23	18.18	High	High	High	High	High	High	High	High	High	High	High	High	High	High	High	High	2	8	Q9Z239	Q9Z239 1xPhospho [S83(99.6)]	4.11	100	1	275.4	241.9	230.2	254.8	234.6	242.1	206.1	214.2	182.1	286	197.8	201.2	259.4
FALSE	High	[R].ATNNSLER.[A]	P56399 [747-754]	1xTMTpro [N-Term]; 1xPhospho [S5(100)]	Ubiquitin carboxyl-terminal hydrolase 5 OS=Mus musculus OX=10090 GN=Usp5 PE=1 SV=1	Usp5	0.687583	0.962	-0.06	260.5	270.9	9.28	10.01	High	High	High	High	High	High	High	High	High	High	High	High	High	High	High	High	1	2	P56399	P56399 1xPhospho [S751(100)]	2.31	100	1	240.6	264.9	230.1	233	256.4	223.1	193.6	243	212.8	203.7	227	239.8	243
FALSE	High	[R].SGYSSPGSPGTPGSR.[S]	A0A0A0MQC7 [487-501]; Q547J4 [126-140]	1xTMTpro [N-Term]; 3xPhospho [S4(100); S5(100); S8(100)]	Microtubule-associated protein OS=Mus musculus OX=10090 GN=Mapt PE=1 SV=1 Microtubule-associated protein OS=Mus musculus OX=10090 GN=Mapt PE=2 SV=1	Mapt	0.796216	0.99	-0.01	260.1	262.7	3.98	7.76	High	High	High	High	High	High	High	High	High	High	High	High	High	High	High	High	5	12	A0A0A0MQC7; Q547J4	A0A0A0MQC7 3xPhospho [S490(100); S491(100); S494(100)]; Q547J4 3xPhospho [S129(100); S130(100); S133(100)]	5.62	100	2	235.3	236.9	237.6	261.5	234.6	219.2	228	206.6	194.8	193.4	255.2	242.6	247.5
FALSE	High	[K].NDGVKESSESTNTTIEDEDTKVR.[K]	P11798 [324-346]	2xTMTpro [K5; K21]; 1xTMTpro [N-Term]; 3xPhospho [T13(100); T14(100); S/T]	Calcium/calmodulin-dependent protein kinase type II subunit alpha OS=Mus musculus OX=10090 GN=Camk2a PE=1 SV=2	Camk2a	0.85511	1.013	0.02	259.7	256.4	6.88	3.85	High	High	High	High	High	High	High	High	High	High	High	High	High	High	High	High	2	12	P11798	P11798 3xPhospho [T336(100); T337(100); S/T]	6.43	100	1	228.1	241.6	213.3	237.8	244.3	216.8	217.8	227.1	200.9	212.9	223.6	230.3	257.6
FALSE	High	[R].SGTSQEELR.[I]	Q6TA13 [943-951]	1xTMTpro [N-Term]; 1xPhospho [S4(100)]	Kinesin-like protein KIF1A OS=Mus musculus OX=10090 GN=Kif1a PE=1 SV=1	Kif1a	0.0839331	1.043	0.06	258.1	247.5	1.98	4.22	High	High	High	High	High	High	High	High	High	High	High	High	High	High	High	High	2	3	Q6TA13	Q6TA13 1xPhospho [S946(100)]	2.99	100	1	245.6	234.6	232.1	250	235.4	211.4	215.5	209.8	182.2	199.5	228.3	234.5	243.3
FALSE	High	[R].ETDPSPEER.[D]	A2AUK5 [864-872]; E9PV14 [1541-1549]	1xTMTpro [N-Term]; 1xPhospho [S5(100)]	Band 4.1-like protein 1 OS=Mus musculus OX=10090 GN=Epb41l1 PE=1 SV=1 Band 4.1-like protein 1 OS=Mus musculus OX=10090 GN=Epb41l1 PE=1 SV=2	Epb41l1	0.766728	1.034	0.05	251.2	243	8.81	11.99	High	High	High	High	High	High	High	High	High	High	High	High	High	High	High	High	1	2	A2AUK5; E9PV14	A2AUK5 1xPhospho [S868(100)]; E9PV14 1xPhospho [S1545(100)]	2.95	100	2	244.9	234.2	233.7	261.9	208.9	196.9	225.9	165.4	175.4	169.6	233.1	267.5	238
FALSE	High	[K].EEQELHDIHSTRSKER.[L]	P35802 [258-273]	1xTMTpro [K14]; 1xTMTpro [N-Term]; 2xPhospho [S10(99.5); S13(99.5)]	Neuronal membrane glycoprotein M6-a OS=Mus musculus OX=10090 GN=Gpm6a PE=1 SV=1	Gpm6a	0.0963366	1.25	0.32	240.9	192.7	40.79	21.4	High	High	High	High	High	High	High	High	High	High	High	High	High	High	High	High	2	8	P35802	P35802 2xPhospho [S267(99.5); S270(99.5)]	7.2	100	1	285.7	355.4	342.9	359.4	175.6	146.4	133.6	103.4	96.5	154.6	188.1	204	217.2
FALSE	High	[R].RGSNQGPR.[G]	Q8C419 [237-244]	1xTMTpro [N-Term]; 1xPhospho [S3(100)]	Probable G-protein coupled receptor 158 OS=Mus musculus OX=10090 GN=Gpr158 PE=1 SV=2	Gpr158	0.703645	0.941	-0.09	236.5	251.3	14.54	19.87	High	High	High	High	High	High	High	High	High	High	High	High	High	High	High	High	1	2	Q8C419	Q8C419 1xPhospho [S239(100)]	2.74	100	1	225.7	241.6	204.1	275	171.8	161.5	198.1	216.4	195	190.9	253.5	266.6	166.6
FALSE	High	[R].TPPPSQGK.[GD]	P04370 [229-236]; A0A411P8U6 [229-236]; Q542T4 [122-129]	1xTMTpro [K8]; 1xTMTpro [N-Term]; 1xPhospho [T1(100)]	Myelin basic protein OS=Mus musculus OX=10090 GN=Mbp PE=1 SV=2 Myelin basic protein (Fragment) OS=Mus musculus OX=10090 GN=Mbp PE=2 SV=1 Myelin basic protein OS=Mus musculus OX=10090 GN=Mbp PE=2 SV=1	Mbp	0.301554	0.82	-0.29	232	282.9	48.37	23	High	High	High	High	High	High	High	High	High	High	High	High	High	High	High	High	1	4	P04370; A0A411P8U6; Q542T4	P04370 1xPhospho [T229(100)]; A0A411P8U6 1xPhospho [T229(100)]; Q542T4 1xPhospho [T122(100)]	2.5	100	3	505	307.4	228	207.5	250.4	108.7	158.2	121.9	209.1	309.6	344.9	265.7	281.1
FALSE	High	[R].TSSKESSPVPSPTLDR.[K]	Q62261 [2158-2173]	1xTMTpro [K4]; 1xTMTpro [N-Term]; 3xPhospho [S3(99.4); S7(99.4); S11(100)]	Spectrin beta chain, non-erythrocytic 1 OS=Mus musculus OX=10090 GN=Sptbn1 PE=1 SV=2	Sptbn1	0.987238	0.994	-0.01	230.9	232.4	7.28	5.26	High	High	High	High	High	High	High	High	High	High	High	High	High	High	High	High	4	4	Q62261	Q62261 3xPhospho [S2160(99.4); S2164(99.4); S2168(100)]	5.48	100	1	214.8	194.2	195.8	231.6	211	186.9	210.5	197.9	168.5	176.1	221.5	213.6	218.2
FALSE	High	[K].ESSDSTNTTIEDEDAKAR.[K]	P28652 [393-410]	1xTMTpro [K16]; 1xTMTpro [N-Term]; 2xPhospho [T9(100); S/T]	Calcium/calmodulin-dependent protein kinase type II subunit beta OS=Mus musculus OX=10090 GN=Camk2b PE=1 SV=2	Camk2b	0.981561	0.971	-0.04	230	236.8	7.68	6.45	High	High	High	High	High	High	High	High	High	High	High	High	High	High	High	High	3	9	P28652	P28652 2xPhospho [T401(100); S/T]	5.78	100	1	209.5	216.9	200.8	217.9	215.8	176.5	211.5	209.7	177.8	164.7	217.6	228.7	235
FALSE	High	[K].ESLKEEDESDDDNM.[-]	Q9DCD8 [242-255]	1xTMTpro [K4]; 1xTMTpro [N-Term]; 1xPhospho [S9(100)]	Proteasome subunit alpha type OS=Mus musculus OX=10090 GN=Psma3 PE=2 SV=1	Psma3	0.0761899	0.909	-0.14	228.2	251.1	7.57	6.1	High	High	High	High	High	High	High	High	High	High	High	High	High	High	High	High	1	5	Q9DCD8	Q9DCD8 1xPhospho [S250(100)]	3.49	100	1	204.5	198.8	208.2	229.5	203.4	189.3	207.6	208.8	175	185	238.5	231.6	260.6
FALSE	High	[R].RVESEESGDEEGK.[K]	Q3UM45 [21-33]	1xTMTpro [K13]; 1xTMTpro [N-Term]; 2xPhospho [S4(100); S7(100)]	Protein phosphatase 1 regulatory subunit 7 OS=Mus musculus OX=10090 GN=Ppp1r7 PE=1 SV=2	Ppp1r7	0.313639	0.987	-0.02	225.5	228.4	10.02	7.83	High	High	High	High	High	High	High	High	High	High	High	High	High	High	High	High	1	4	Q3UM45	Q3UM45 2xPhospho [S24(100); S27(100)]	6.3	100	1	222.5	237	200.2	226.6	197.6	145.7	193.2	171	164.1	183.1	222.4	232	216.1
FALSE	High	[R].TNSLEEK.[S]	Q548L6 [53-59]	1xTMTpro [K7]; 1xTMTpro [N-Term]; 1xPhospho [S3(100)]	Glutamate decarboxylase OS=Mus musculus OX=10090 GN=Gad1 PE=1 SV=1	Gad1	0.458939	0.889	-0.17	222.4	250.2	19.37	20.6	High	High	High	High	High	High	High	High	High	High	High	High	High	High	High	High	1	1	Q548L6	Q548L6 1xPhospho [S55(100)]	2.6	100	1	278.1	223.7	259.5	197.5	241.1	156.9	162.1	139.1	138.5	251.8	224.7	297.3	282.1
FALSE	High	[R].ISTASGDGR.[H]	P63094 [348-356]	1xTMTpro [N-Term]; 1xPhospho [S5(100)]	Guanine nucleotide-binding protein G(s) subunit alpha isoforms short OS=Mus musculus OX=10090 GN=Gnas PE=1 SV=1	Gnas	0.684572	1.026	0.04	221.5	215.7	11.22	13.17	High	High	High	High	High	High	High	High	High	High	High	High	High	High	High	High	2	6	P63094	P63094 1xPhospho [S352(100)]	2.26	100	1	203.2	184.4	214.8	221.6	176.7	211.3	193	147.7	128.5	163.9	204.7	238.9	223.7
FALSE	High	[R].DYDDMSPR.[R]	Q3U9Q3 [255-262]	1xTMTpro [N-Term]; 1xPhospho [S6(100)]	Heterogeneous nuclear ribonucleoprotein K OS=Mus musculus OX=10090 GN=Hnrnpk PE=2 SV=1	Hnrnpk	0.738537	1.013	0.02	220.2	217.4	7.61	10.75	High	High	High	High	High	High	High	High	High	High	High	High	High	High	High	High	1	2	Q3U9Q3	Q3U9Q3 1xPhospho [S260(100)]	2.17	100	1	196.7	196.1	211.5	215.5	214.7	153.4	180.2	178.3	158.5	184.4	226.4	223.8	177.9
FALSE	High	[K].QAEAVTSPR.[F]	P24529 [25-33]	1xTMTpro [N-Term]; 1xPhospho [S7(100)]	Tyrosine 3-monooxygenase OS=Mus musculus OX=10090 GN=Th PE=1 SV=3	Th	0.295667	0.946	-0.08	217.4	229.8	13.03	8.6	High	High	High	High	High	High	High	High	High	High	High	High	High	High	High	High	1	1	P24529	P24529 1xPhospho [S31(100)]	2.53	100	1	196.5	245.9	195.3	164.3	201.8	183.8	169.5	202.1	189.9	181	210.1	226.3	210.1
FALSE	High	[K].ALASETNGTDSNGSNSSNIQ.[-]	B2RRX2 [502-521]	2xDeamidated [N]; 1xTMTpro [N-Term]; 1xPhospho [S4(98.3)]	Serine/threonine-protein phosphatase OS=Mus musculus OX=10090 GN=Ppp3ca PE=2 SV=1	Ppp3ca	0.688908	0.981	-0.03	217.1	221.2	10.71	4.51	High	High	High	High	High	High	High	High	High	High	High	High	High	High	High	High	7	20	B2RRX2	B2RRX2 1xPhospho [S505(98.3)]	5.97	100	1	190.4	206.6	179	186.3	201.1	192.9	178	209.4	163.1	168.2	203.8	206.4	225.3
FALSE	High	[K].GDQVSQNGLPAEQGSPR.[MV-]	Q62261 [2123-2139]	1xDeamidated [N7]; 1xTMTpro [N-Term]; 1xPhospho [S15(100)]	Spectrin beta chain, non-erythrocytic 1 OS=Mus musculus OX=10090 GN=Sptbn1 PE=1 SV=2	Sptbn1	0.472278	0.987	-0.02	216.6	219.4	5.56	5.71	High	High	High	High	High	High	High	High	High	High	High	High	High	High	High	High	3	7	Q62261	Q62261 1xPhospho [S2137(100)]	6.22	100	1	206.7	189.3	190.6	222.9	196.3	165.5	189.5	174.1	160.4	170.6	214.7	207.3	216.8
FALSE	High	[K].NDGVKESSESTNTTIEDEDTK.[V]	P11798 [324-344]	2xTMTpro [K5; K21]; 1xTMTpro [N-Term]; 2xPhospho [T13(100); T14(100)]	Calcium/calmodulin-dependent protein kinase type II subunit alpha OS=Mus musculus OX=10090 GN=Camk2a PE=1 SV=2	Camk2a	0.817913	0.993	-0.01	216.1	217.6	7.77	6.88	High	High	High	High	High	High	High	High	High	High	High	High	High	High	High	High	5	12	P11798	P11798 2xPhospho [T336(100); T337(100)]	4.06	100	1	216.2	196.5	182.1	187.4	199.2	173.4	198.2	192	174	174.9	211.9	193.4	202.6
FALSE	High	[R].SGKNSQEDSEDSEEKDVK.[T]	Q80XU3 [50-67]	3xTMTpro [K3; K15; K18]; 1xTMTpro [N-Term]; 2xPhospho [S5(100); S12(100)]	Nuclear ubiquitous casein and cyclin-dependent kinase substrate 1 OS=Mus musculus OX=10090 GN=Nucks1 PE=1 SV=1	Nucks1	0.226987	0.95	-0.07	214.4	225.7	10.48	9.65	High	High	High	High	High	High	High	High	High	High	High	High	High	High	High	High	2	7	Q80XU3	Q80XU3 2xPhospho [S58(100); S61(100)]	3.2	100	1	187	189.2	187.8	174.5	218.2	185.9	194.9	190.6	178.7	204.9	217.5	191.9	205.1
FALSE	High	[R].AISLEGEPR.[K]	Q91XM9 [412-420]	1xTMTpro [N-Term]; 1xPhospho [S3(100)]	Disks large homolog 2 OS=Mus musculus OX=10090 GN=Dlg2 PE=1 SV=2	Dlg2	0.729	1.015	0.02	213.4	210.3	9.22	6.72	High	High	High	High	High	High	High	High	High	High	High	High	High	High	High	High	1	2	Q91XM9	Q91XM9 1xPhospho [S414(100)]	2.95	100	1	182.7	199.5	187.7	186.2	192.8	190.9	208.7	170.9	156.6	157.9	188.1	196.4	199.7
FALSE	High	[R].SAKDSDDEEEVVHVDR.[D]	P61264 [10-25]	1xTMTpro [K3]; 1xTMTpro [N-Term]; 1xPhospho [S5(100)]	Syntaxin-1B OS=Mus musculus OX=10090 GN=Stx1b PE=1 SV=1	Stx1b	0.283667	0.932	-0.1	212.9	228.4	9.46	13.8	High	High	High	High	High	High	High	High	High	High	High	High	High	High	High	High	1	6	P61264	P61264 1xPhospho [S14(100)]	7.88	100	1	182.9	201.4	195.6	216.2	173.6	149.9	200.4	170.6	170	161.3	214.7	247.2	189.9
FALSE	High	[R].SGYSSPGSPGTPGSR.[S]	A0A0A0MQC7 [487-501]; Q547J4 [126-140]	1xTMTpro [N-Term]; 2xPhospho [S5(100); S8(100)]	Microtubule-associated protein OS=Mus musculus OX=10090 GN=Mapt PE=1 SV=1 Microtubule-associated protein OS=Mus musculus OX=10090 GN=Mapt PE=2 SV=1	Mapt	0.131628	1.038	0.05	212.2	204.5	6.5	7.99	High	High	High	High	High	High	High	High	High	High	High	High	High	High	High	High	7	11	A0A0A0MQC7; Q547J4	A0A0A0MQC7 2xPhospho [S491(100); S494(100)]; Q547J4 2xPhospho [S130(100); S133(100)]	3.82	100	2	202.8	195	197.3	233.1	176.9	180	173.5	170.8	142.1	163.7	185.5	160.7	211.6
FALSE	High	[R].SYSPDGKESPSDK.[K]	Q6ZQ61 [602-614]	2xTMTpro [K7; K13]; 1xTMTpro [N-Term]; 2xPhospho [S3(100); S9(100)]	MKIAA0723 protein (Fragment) OS=Mus musculus OX=10090 GN=Matr3 PE=2 SV=1	Matr3	0.443034	0.988	-0.02	210.7	213.3	6.05	8.04	High	High	High	High	High	High	High	High	High	High	High	High	High	High	High	High	1	1	Q6ZQ61	Q6ZQ61 2xPhospho [S604(100); S610(100)]	4.94	100	1	195.5	197.5	187.5	219.7	186.5	173.5	179.4	190.1	159.8	145.6	186.5	198.3	214.4
FALSE	High	[R].TAKDSDDDDDVTVTVDR.[D]	Q5D0A4 [9-25]	1xTMTpro [K3]; 1xTMTpro [N-Term]; 1xPhospho [S5(100)]	Stx1a protein (Fragment) OS=Mus musculus OX=10090 GN=Stx1a PE=2 SV=1	Stx1a	0.313111	0.95	-0.07	209.1	220	6.02	12.27	High	High	High	High	High	High	High	High	High	High	High	High	High	High	High	High	1	7	Q5D0A4	Q5D0A4 1xPhospho [S13(100)]	4.58	100	1	185.9	194.1	194.4	197.6	199.1	161	192.5	171.7	159.9	149.8	211.8	228.8	204.8
FALSE	High	[K].TVTPASSAKTSPAK.[Q]	O08553 [512-525]	2xTMTpro [K9; K14]; 1xTMTpro [N-Term]; 3xPhospho [T3(100); S6(99.3); S11(99.3)]	Dihydropyrimidinase-related protein 2 OS=Mus musculus OX=10090 GN=Dpysl2 PE=1 SV=2	Dpysl2	0.787742	1.02	0.03	207.3	203.3	9.42	10.17	High	High	High	High	High	High	High	High	High	High	High	High	High	High	High	High	2	2	O08553	O08553 3xPhospho [T514(100); S517(99.3); S522(99.3)]	4.69	100	1	191.6	217	215.2	200.8	176	167.5	180.5	138.3	146.4	168.7	243.3	208.7	204.3
FALSE	High	[R].GQTYATEWSDDESGNPFGGNEANGGANPFEDDAK.[G]	Q61644 [350-383]	1xDeamidated [N]; 1xTMTpro [K34]; 1xTMTpro [N-Term]; 1xPhospho [S9(99.3)]	Protein kinase C and casein kinase substrate in neurons protein 1 OS=Mus musculus OX=10090 GN=Pacsin1 PE=1 SV=1	Pacsin1	0.0479055	0.933	-0.1	206.1	220.8	7.35	6.06	High	High	High	High	High	High	High	High	High	High	High	High	High	High	High	High	8	34	Q61644	Q61644 1xPhospho [S358(99.3)]	7.37	100	1	176.8	180.7	195.4	193.1	192	146.7	181.9	166.7	168.4	158.2	209.2	196	219.6
FALSE	High	[K].SLDSDESEDEDDDYQQK.[R]	B2RTB0 [57-73]	1xTMTpro [K17]; 1xTMTpro [N-Term]; 2xPhospho [S4(100); S7(100)]	PDGFA associated protein 1 OS=Mus musculus OX=10090 GN=Pdap1 PE=1 SV=1	Pdap1	0.108477	0.938	-0.09	206	219.6	7.59	3.72	High	High	High	High	High	High	High	High	High	High	High	High	High	High	High	High	1	7	B2RTB0	B2RTB0 2xPhospho [S60(100); S63(100)]	8.43	100	1	196.3	195.1	185.9	185.2	194.8	159.3	196.2	184.4	162.3	184	203.5	222.4	218.4
FALSE	High	[R].GSNSDSPPGHPAPAPSPER.[R]	A2ARS0 [188-206]	1xTMTpro [N-Term]; 2xPhospho [S6(98.9); S16(100)]	Ankyrin repeat domain-containing protein 63 OS=Mus musculus OX=10090 GN=Ankrd63 PE=1 SV=1	Ankrd63	0.0363832	1.268	0.34	203.3	160.4	16.49	12.19	High	High	High	High	High	High	High	High	High	High	High	High	High	High	High	High	3	6	A2ARS0	A2ARS0 2xPhospho [S193(98.9); S203(100)]	6.15	100	1	146.6	203.2	144.3	186.6	155	181.2	175.2	192	142	131.9	125.2	141.4	148.4
FALSE	High	[R].GGLSDGEGPPGGR.[G]	Q9JIS5 [124-136]	1xTMTpro [N-Term]; 1xPhospho [S4(100)]	Synaptic vesicle glycoprotein 2A OS=Mus musculus OX=10090 GN=Sv2a PE=1 SV=1	Sv2a	0.48085	0.927	-0.11	201.7	217.6	5.3	15.53	High	High	High	High	High	High	High	High	High	High	High	High	High	High	High	High	1	3	Q9JIS5	Q9JIS5 1xPhospho [S127(100)]	3.71	100	1	182.4	199.7	196.2	196.6	177.1	160.6	176.9	149.3	150.1	130.5	220.7	230	200.8
FALSE	High	[K].ESSESTNTTIEDEDTKVR.[K]	P11798 [329-346]	1xTMTpro [K16]; 1xTMTpro [N-Term]; 2xPhospho [S5(99.5); T9(100)]	Calcium/calmodulin-dependent protein kinase type II subunit alpha OS=Mus musculus OX=10090 GN=Camk2a PE=1 SV=2	Camk2a	0.506928	0.947	-0.08	200.5	211.8	8.77	16.17	High	High	High	High	High	High	High	High	High	High	High	High	High	High	High	High	4	8	P11798	P11798 2xPhospho [S333(99.5); T337(100)]	5.92	100	1	173.6	203	184.8	186.8	188.2	165.2	200.6	155.9	151.4	151.4	207.3	232.9	176.2
FALSE	High	[R].ETSPTRGEPVPAWEGK.[S]	A2ARP8 [1870-1885]	1xTMTpro [K16]; 1xTMTpro [N-Term]; 1xPhospho [S3(100)]	Microtubule-associated protein 1A OS=Mus musculus OX=10090 GN=Map1a PE=1 SV=1	Map1a	0.507422	0.952	-0.07	200.3	210.4	5.95	9.47	High	High	High	High	High	High	High	High	High	High	High	High	High	High	High	High	2	4	A2ARP8	A2ARP8 1xPhospho [S1872(100)]	5	100	1	191.3	202	192.6	191.9	178.1	148.1	181.9	158.5	150.2	171.3	216.4	201	188.5
FALSE	High	[K].SSSLPSYGR.[T]	Q9WV69 [287-295]	1xTMTpro [N-Term]; 1xPhospho [S3(100)]	Dematin OS=Mus musculus OX=10090 GN=Dmtn PE=1 SV=1	Dmtn	0.0416902	1.098	0.13	195.6	178.2	9.62	4.6	High	High	High	High	High	High	High	High	High	High	High	High	High	High	High	High	1	2	Q9WV69	Q9WV69 1xPhospho [S289(100)]	2.15	100	1	181.1	215.5	189.1	192.2	154.9	159.9	142.5	156.8	140.5	143.6	155.6	159.3	184.2
FALSE	High	[K].ESSESTNTTIEDEDTK.[V]	P11798 [329-344]	1xTMTpro [K16]; 1xTMTpro [N-Term]; 2xPhospho [T8(100); T9(100)]	Calcium/calmodulin-dependent protein kinase type II subunit alpha OS=Mus musculus OX=10090 GN=Camk2a PE=1 SV=2	Camk2a	0.940046	0.953	-0.07	192	201.4	8.43	16.84	High	High	High	High	High	High	High	High	High	High	High	High	High	High	High	High	5	8	P11798	P11798 2xPhospho [T336(100); T337(100)]	5.17	100	1	191.4	189.6	166.1	204.6	165.2	152.3	185.5	144.1	147	125.9	203.1	191.9	177.3
FALSE	High	[R].SLDSVDR.[Q]	B1AS06 [919-925]	1xTMTpro [N-Term]; 1xPhospho [S1(100)]	Disks large-associated protein 3 OS=Mus musculus OX=10090 GN=Dlgap3 PE=1 SV=1	Dlgap3	0.713022	1.046	0.07	191.5	183.1	14.91	15.77	High	High	High	High	High	High	High	High	High	High	High	High	High	High	High	High	1	1	B1AS06	B1AS06 1xPhospho [S919(100)]	1.81	100	1	170	184.6	158.1	177.4	167.8	179.5	218.1	176.8	151.5	142.6	175.1	166.9	169.8
FALSE	High	[K].RSPSPSPTPEAK.[K]	Q3UID0 [301-312]	1xTMTpro [K12]; 1xTMTpro [N-Term]; 2xPhospho [S2(100); S4(100)]	SWI/SNF complex subunit SMARCC2 OS=Mus musculus OX=10090 GN=Smarcc2 PE=1 SV=1	Smarcc2	0.750864	0.956	-0.07	190.1	198.9	4.07	10.14	High	High	High	High	High	High	High	High	High	High	High	High	High	High	High	High	1	3	Q3UID0	Q3UID0 2xPhospho [S302(100); S304(100)]	5.36	100	1	184.3	173.2	172.2	179.3	180.9	155	165.4	164.3	156.2	139.3	195.3	186.8	185.8
FALSE	High	[R].DTDAYSDLSDGEKEAR.[F]	A4FUR1 [104-119]	1xTMTpro [K13]; 1xTMTpro [N-Term]; 2xPhospho [S6(100); S9(100)]	Fam131b protein (Fragment) OS=Mus musculus OX=10090 GN=Fam131b PE=2 SV=1	Fam131b	0.552349	0.992	-0.01	187.7	189.3	11.91	17.17	High	High	High	High	High	High	High	High	High	High	High	High	High	High	High	High	1	3	A4FUR1	A4FUR1 2xPhospho [S109(100); S112(100)]	5.18	100	1	183.5	212.3	193.4	142.7	180.9	151.8	149.5	145.2	107.4	163.7	172	182.5	214.7
FALSE	High	[K].GAYVPSSPTR.[L]	Q80W47 [389-398]	1xTMTpro [N-Term]; 1xPhospho [S/T/Y]	WD repeat domain phosphoinositide-interacting protein 2 OS=Mus musculus OX=10090 GN=Wipi2 PE=1 SV=1	Wipi2	0.109798	1.046	0.06	187.2	179	10.81	8.59	High	High	High	High	High	High	High	High	High	High	High	High	High	High	High	High	2	2	Q80W47		2.43	100	1	192.4	221.9	190.6	183.3	156.8	147.7	146.1	145	114.3	162.3	162.6	176.6	185
FALSE	High	[R].ASVSDLSPR.[E]	Q569Z6 [237-245]	1xTMTpro [N-Term]; 1xPhospho [S7(100)]	Thyroid hormone receptor-associated protein 3 OS=Mus musculus OX=10090 GN=Thrap3 PE=1 SV=1	Thrap3	0.927186	0.959	-0.06	186.5	194.4	7	11.67	High	High	High	High	High	High	High	High	High	High	High	High	High	High	High	High	1	1	Q569Z6	Q569Z6 1xPhospho [S243(100)]	2.14	100	1	170.8	173.4	164.8	202.6	156.5	154.9	167.6	151.3	139.6	119.3	185.5	185.5	191.3
FALSE	High	[R].RGSDELTVPR.[Y]	Q9QWI6 [1052-1061]	1xTMTpro [N-Term]; 1xPhospho [S3(100)]	SRC kinase signaling inhibitor 1 OS=Mus musculus OX=10090 GN=Srcin1 PE=1 SV=2	Srcin1	0.838012	0.986	-0.02	185.3	187.9	5.74	3.82	High	High	High	High	High	High	High	High	High	High	High	High	High	High	High	High	1	3	Q9QWI6	Q9QWI6 1xPhospho [S1054(100)]	3.96	100	1	174	171.3	173.8	184.5	178.3	163.3	147.1	134.3	147.8	158.1	163.3	171.6	187
FALSE	High	[K].GVNFAEEPMRSDSENGEEEEAAEAGAFNAPVINR.[F]	P31324 [73-106]	1xOxidation [M9]; 1xTMTpro [N-Term]; 2xPhospho [S11(100); S13(100)]	cAMP-dependent protein kinase type II-beta regulatory subunit OS=Mus musculus OX=10090 GN=Prkar2b PE=1 SV=3	Prkar2b	0.546935	0.967	-0.05	183.7	189.9	10.63	5.81	High	High	High	High	High	High	High	High	High	High	High	High	High	High	High	High	1	29	P31324	P31324 2xPhospho [S83(100); S85(100)]	7.59	100	1	158.1	166	154.4	157.8	178.3	160.4	158.8	175.3	146.5	167.7	168.8	161	188.1
FALSE	High	[R].GGLSDGEGPPGGRGEAQR.[R]	Q9JIS5 [124-141]	1xTMTpro [N-Term]; 1xPhospho [S4(100)]	Synaptic vesicle glycoprotein 2A OS=Mus musculus OX=10090 GN=Sv2a PE=1 SV=1	Sv2a	0.961723	1.027	0.04	183	178.1	7.42	8.53	High	High	High	High	High	High	High	High	High	High	High	High	High	High	High	High	1	3	Q9JIS5	Q9JIS5 1xPhospho [S127(100)]	3.44	100	1	154.8	167.4	173.8	173.9	164.8	166.5	142	158	141	150.9	162.5	153.9	195.8
FALSE	High	[R].RHSRSPR.[R]	Q8K019 [100-106]	1xTMTpro [N-Term]; 2xPhospho [S3(100); S5(100)]	Bcl-2-associated transcription factor 1 OS=Mus musculus OX=10090 GN=Bclaf1 PE=1 SV=2	Bclaf1	0.673539	0.983	-0.02	181.8	184.8	9.51	15.01	High	High	High	High	High	High	High	High	High	High	High	High	High	High	High	High	1	2	Q8K019	Q8K019 2xPhospho [S102(100); S104(100)]	2.82	100	1	158	156.2	170	174.7	138.3	148	162.3	163.8	135.8	112.5	164	200.6	169.5
FALSE	High	[K].VISPSEDR.[K]	P20444 [317-324]	1xTMTpro [N-Term]; 1xPhospho [S3(100)]	Protein kinase C alpha type OS=Mus musculus OX=10090 GN=Prkca PE=1 SV=3	Prkca	0.959204	0.987	-0.02	181.2	183.7	8.71	15.06	High	High	High	High	High	High	High	High	High	High	High	High	High	High	High	High	1	2	P20444	P20444 1xPhospho [S319(100)]	2.61	100	1	151.1	165.8	149.9	181.3	153.9	168.2	154.6	148.4	111.1	118.9	168	196.7	188.5
FALSE	High	[K].AAATPESQEPQAK.[G]	P28667 [145-157]	1xTMTpro [K13]; 1xTMTpro [N-Term]; 1xPhospho [T4(100)]	MARCKS-related protein OS=Mus musculus OX=10090 GN=Marcksl1 PE=1 SV=2	Marcksl1	0.187419	1.089	0.12	179.8	165.1	19.55	9.57	High	High	High	High	High	High	High	High	High	High	High	High	High	High	High	High	2	4	P28667	P28667 1xPhospho [T148(100)]	4.67	100	1	132.1	158.1	161	176.5	145.2	196.7	192.5	179.4	134	123.2	157.1	145.9	172.1
FALSE	High	[R].SGSFQGAVR.[R]	Q0VF54 [1060-1068]	1xTMTpro [N-Term]; 1xPhospho [S3(100)]	Calcium-transporting ATPase OS=Mus musculus OX=10090 GN=Atp2b3 PE=2 SV=1	Atp2b3	0.170884	1.017	0.02	179.4	176.5	7.21	6.39	High	High	High	High	High	High	High	High	High	High	High	High	High	High	High	High	1	2	Q0VF54	Q0VF54 1xPhospho [S1062(100)]	2.5	100	1	177.9	167	166.9	161.1	150.4	171	160.6	142	116.5	145.5	151.3	176.5	181.5
FALSE	High	[R].TGDLGIPPNPEDRSPSPEPIYNSEGK.[R]	Q3TZI3 [67-92]	1xTMTpro [K26]; 1xTMTpro [N-Term]; 2xPhospho [S14(100); S16(100)]	Splicing factor 1 OS=Mus musculus OX=10090 GN=Sf1 PE=2 SV=1	Sf1	0.819065	1.024	0.03	178.8	174.6	7.57	7.22	High	High	High	High	High	High	High	High	High	High	High	High	High	High	High	High	1	8	Q3TZI3	Q3TZI3 2xPhospho [S80(100); S82(100)]	6.25	100	1	167.2	148.3	158.7	173.5	160.2	152.7	149.3	163.9	141.2	135.2	160.9	162.9	174.6
FALSE	High	[R].KVMDSDEDDADY.[-]	D3Z7Q5 [194-205]	1xTMTpro [K1]; 1xTMTpro [N-Term]; 1xPhospho [S5(100)]	Programmed cell death protein 5 OS=Mus musculus OX=10090 GN=Pdcd5 PE=1 SV=1	Pdcd5	0.125324	0.933	-0.1	176.5	189.2	16.85	5.94	High	High	High	High	High	High	High	High	High	High	High	High	High	High	High	High	1	3	D3Z7Q5	D3Z7Q5 1xPhospho [S198(100)]	3.42	100	1	193.9	172.2	182.4	158.2	157.6	99.8	111.2	141.7	136.1	156.1	186.9	182.6	191.2
FALSE	High	[R].SASAPASPR.[E]	B7ZNF6 [1066-1074]	1xTMTpro [N-Term]; 2xPhospho [S3(100); S7(100)]	Catenin delta-2 OS=Mus musculus OX=10090 GN=Ctnnd2 PE=1 SV=1	Ctnnd2	0.935331	0.969	-0.05	176	181.6	15.26	10.58	High	High	High	High	High	High	High	High	High	High	High	High	High	High	High	High	1	2	B7ZNF6	B7ZNF6 2xPhospho [S1068(100); S1072(100)]	2.53	100	1	186.3	209.9	193.5	148.1	167.7	133.9	138.1	115.5	119.1	151	174.9	185.8	182.2
FALSE	High	[R].SRTASLTSAASIDGSR.[S]	Q9CTJ5 [20-35]	1xTMTpro [N-Term]; 3xPhospho [T3(100); S5(100); S11(100)]	Protein NDRG2 (Fragment) OS=Mus musculus OX=10090 GN=Ndrg2 PE=2 SV=1	Ndrg2	0.781634	1.07	0.1	174	162.7	17.92	20.41	High	High	High	High	High	High	High	High	High	High	High	High	High	High	High	High	2	9	Q9CTJ5	Q9CTJ5 3xPhospho [T22(100); S24(100); S30(100)]	4.98	100	1	187.5	202.6	188.8	150.1	162.9	137.5	120.9	98.8	107	193.2	142.6	168.2	174.3
FALSE	High	[R].SNSPENTR.[N]	Q7TME0 [744-751]	1xTMTpro [N-Term]; 1xPhospho [S3(100)]	Phospholipid phosphatase-related protein type 4 OS=Mus musculus OX=10090 GN=Plppr4 PE=1 SV=2	Plppr4	0.140439	1.128	0.17	172.8	153.2	18.34	15.21	High	High	High	High	High	High	High	High	High	High	High	High	High	High	High	High	1	1	Q7TME0	Q7TME0 1xPhospho [S746(100)]	2.86	100	1	117.3	150	164.1	159.9	147.2	190.8	167.8	149.3	97.2	125.6	113	175.4	176.3
FALSE	High	[R].IACDEEFSDSEDEGEGGRR.[N]	A0A0R4J008 [415-433]	1xCarbamidomethyl [C3]; 1xTMTpro [N-Term]; 2xPhospho [S8(100); S10(100)]	Histone deacetylase 2 OS=Mus musculus OX=10090 GN=Hdac2 PE=1 SV=1	Hdac2	0.57561	1.014	0.02	169.5	167.1	9.78	6.46	High	High	High	High	High	High	High	High	High	High	High	High	High	High	High	High	1	7	A0A0R4J008	A0A0R4J008 2xPhospho [S422(100); S424(100)]	5.21	100	1	132.4	156.8	139.2	156	155.6	154.5	151.4	137.1	122.6	131.3	152.8	158.3	160.8
FALSE	High	[R].LEREDSSEEEEEEIDDEEIER.[R]	C0HKD9 [127-147]	1xTMTpro [N-Term]; 2xPhospho [S6(100); S7(100)]	Microfibrillar-associated protein 1B OS=Mus musculus OX=10090 GN=Mfap1b PE=1 SV=1	Mfap1b	0.104822	0.941	-0.09	166.8	177.2	6.51	4.12	High	High	High	High	High	High	High	High	High	High	High	High	High	High	High	High	1	3	C0HKD9	C0HKD9 2xPhospho [S132(100); S133(100)]	6.06	100	1	172	143.5	146.2	167.7	145	128.7	143.4	142.8	133.3	142.5	168.7	154.4	175.4
FALSE	High	[K-].RSSRPR.[SI]	Q3UWN4 [160-165]	1xTMTpro [N-Term]; 2xPhospho [S2(100); S3(100)]	Uncharacterized protein (Fragment) OS=Mus musculus OX=10090 GN=Dnmt1 PE=2 SV=1	Dnmt1	0.792646	0.971	-0.04	166.6	171.7	8.68	10.91	High	High	High	High	High	High	High	High	High	High	High	High	High	High	High	High	1	1	Q3UWN4	Q3UWN4 2xPhospho [S161(100); S162(100)]	3.04	100	1	148.8	138.7	149.9	162.8	133.5	149.9	147	145.1	119.6	120.4	163	177.7	141.7
FALSE	High	[R].RTSPSPPAR.[S]	Q3UHB8 [207-215]	1xTMTpro [N-Term]; 2xPhospho [S3(100); S5(100)]	Coiled-coil domain-containing protein 177 OS=Mus musculus OX=10090 GN=Ccdc177 PE=1 SV=1	Ccdc177	0.638181	0.992	-0.01	165.7	167	8.28	6.59	High	High	High	High	High	High	High	High	High	High	High	High	High	High	High	High	1	3	Q3UHB8	Q3UHB8 2xPhospho [S209(100); S211(100)]	3.96	100	1	142.8	138.8	157.5	157	134.1	144.6	138.4	146.1	127.5	119.6	169.2	156.7	161.5
FALSE	High	[K].GVVTNGLDVSPAEEK.[K]	P08553 [760-774]	1xDeamidated [N5]; 1xTMTpro [K15]; 1xTMTpro [N-Term]; 1xPhospho [S10(100)]	Neurofilament medium polypeptide OS=Mus musculus OX=10090 GN=Nefm PE=1 SV=4	Nefm	0.58109	0.825	-0.28	164.8	199.8	20.87	16.81	High	High	High	High	High	High	High	High	High	High	High	High	High	High	High	High	1	7	P08553	P08553 1xPhospho [S769(100)]	6.11	100	1	241.9	195.1	145.8	185.6	154.8	116.2	125.6	121.9	160.6	172.1	197.6	166.9	150.5
FALSE	High	[K].KEDSDDSLVDYGEGVNGQFNEDGSFIGQYSGK.[K]	Q6P9Y5 [163-194]	2xTMTpro [K1; K32]; 1xTMTpro [N-Term]; 2xPhospho [S4(100); S7(100)]	Nrcam protein (Fragment) OS=Mus musculus OX=10090 GN=Nrcam PE=2 SV=1	Nrcam	0.684523	0.933	-0.1	164.5	176.4	12.49	16.13	High	High	High	High	High	High	High	High	High	High	High	High	High	High	High	High	1	9	Q6P9Y5	Q6P9Y5 2xPhospho [S166(100); S169(100)]	7.65	100	1	150.8	134.8	153.4	157.1	147.4	129.6	164.6	163.7	150.9	114.6	169.1	161.3	156.9
FALSE	High	[K].NSLETVGTPDSGRGR.[G]	A0A2C9F2C1 [51-65]	1xTMTpro [N-Term]; 2xPhospho [S2(100); S11(100)]	Synaptotagmin-7 OS=Mus musculus OX=10090 GN=Syt7 PE=1 SV=1	Syt7	0.93278	0.973	-0.04	164.4	169	7.6	12.31	High	High	High	High	High	High	High	High	High	High	High	High	High	High	High	High	2	4	A0A2C9F2C1	A0A2C9F2C1 2xPhospho [S52(100); S61(100)]	4.3	100	1	145.2	152.3	149.8	174.6	147.5	135.6	158.7	134.7	122	106.1	177.5	167.1	157.2
FALSE	High	[R].ENGSDNLPPSPGSGDQTLPDHAPF.[-]	A2AUD5 [206-229]	1xDeamidated [N/Q]; 1xTMTpro [N-Term]; 1xPhospho [S10(99.1)]	Tumor protein D54 OS=Mus musculus OX=10090 GN=Tpd52l2 PE=1 SV=1	Tpd52l2	0.7886	0.994	-0.01	161.9	162.9	5.89	6.31	High	High	High	High	High	High	High	High	High	High	High	High	High	High	High	High	4	10	A2AUD5	A2AUD5 1xPhospho [S215(99.1)]	3.27	100	1	160.7	157.4	132.6	147.6	146.3	127.7	134	138.7	123.3	149.1	160.5	149.6	151.2
FALSE	High	[K].SLDSDESEDEDDDYQQKR.[K]	B2RTB0 [57-74]	1xTMTpro [K17]; 1xTMTpro [N-Term]; 2xPhospho [S4(100); S7(100)]	PDGFA associated protein 1 OS=Mus musculus OX=10090 GN=Pdap1 PE=1 SV=1	Pdap1	0.970161	0.97	-0.04	161.8	166.9	14.03	9.01	High	High	High	High	High	High	High	High	High	High	High	High	High	High	High	High	1	2	B2RTB0	B2RTB0 2xPhospho [S60(100); S63(100)]	5.85	100	1	153.2	154.3	170.8	142.8	169.8	110	111.5	150.1	126.7	138.1	160.3	131.6	183.6
FALSE	High	[R].KVVDYSQFQESDDADEDYGRDSGPPAK.[K]	Q80XU3 [9-35]	2xTMTpro [K1; K27]; 1xTMTpro [N-Term]; 1xPhospho [S11(100)]	Nuclear ubiquitous casein and cyclin-dependent kinase substrate 1 OS=Mus musculus OX=10090 GN=Nucks1 PE=1 SV=1	Nucks1	0.35823	0.985	-0.02	161.6	164	27.12	16.34	High	High	High	High	High	High	High	High	High	High	High	High	High	High	High	High	1	4	Q80XU3	Q80XU3 1xPhospho [S19(100)]	8	100	1	174.6	170.1	185.3	106.4	164.6	69	107.3	114.8	115.4	133.6	157.6	157.7	184
FALSE	High	[R].ATLSEPGEEPQHPSPP.[-]	Q60829 [179-194]	1xTMTpro [N-Term]; 1xPhospho [S14(100)]	Protein phosphatase 1 regulatory subunit 1B OS=Mus musculus OX=10090 GN=Ppp1r1b PE=1 SV=2	Ppp1r1b	0.886181	1.016	0.02	161.1	158.5	4.8	11.34	High	High	High	High	High	High	High	High	High	High	High	High	High	High	High	High	1	5	Q60829	Q60829 1xPhospho [S192(100)]	5.87	100	1	163.4	157.2	142.7	150.8	150.9	122.3	128.5	130.6	147.4	148.4	156.9	134	145.6
FALSE	High	[R].SYSPDGKESPSDK.[K]	Q6ZQ61 [602-614]	2xTMTpro [K7; K13]; 1xTMTpro [N-Term]; 1xPhospho [S3(100)]	MKIAA0723 protein (Fragment) OS=Mus musculus OX=10090 GN=Matr3 PE=2 SV=1	Matr3	0.0454329	1.093	0.13	161.1	147.4	3.38	8.19	High	High	High	High	High	High	High	High	High	High	High	High	High	High	High	High	1	1	Q6ZQ61	Q6ZQ61 1xPhospho [S604(100)]	3.19	100	1	144.4	148.1	147.3	154.8	141.3	133.9	136	134	106.9	112.5	151.7	130.2	151.5
FALSE	High	[K].NSQEDSEDSEEKDVK.[T]	Q80XU3 [53-67]	2xTMTpro [K12; K15]; 1xTMTpro [N-Term]; 1xPhospho [S6(100)]	Nuclear ubiquitous casein and cyclin-dependent kinase substrate 1 OS=Mus musculus OX=10090 GN=Nucks1 PE=1 SV=1	Nucks1	0.189777	1.102	0.14	160.4	145.5	18.86	19.84	High	High	High	High	High	High	High	High	High	High	High	High	High	High	High	High	1	3	Q80XU3	Q80XU3 1xPhospho [S58(100)]	5.06	100	1	127.5	131.8	131.6	175.2	132.3	179.3	145.3	160	141.9	98.6	144.5	102.4	128.6
FALSE	High	[K].TDHGAEIVYKSPVVSGDTSPR.[H]	A0A0A0MQC7 [678-698]; Q547J4 [317-337]	1xTMTpro [K10]; 1xTMTpro [N-Term]; 2xPhospho [S11(100); S15(100)]	Microtubule-associated protein OS=Mus musculus OX=10090 GN=Mapt PE=1 SV=1 Microtubule-associated protein OS=Mus musculus OX=10090 GN=Mapt PE=2 SV=1	Mapt	0.174488	1.005	0.01	160	159.2	13.59	12.12	High	High	High	High	High	High	High	High	High	High	High	High	High	High	High	High	3	10	A0A0A0MQC7; Q547J4	A0A0A0MQC7 2xPhospho [S688(100); S692(100)]; Q547J4 2xPhospho [S327(100); S331(100)]	9.24	100	2	148.5	137.3	154.4	153.6	142.6	153.1	131.8	173.6	120.6	130.5	129.3	114.7	174.1
FALSE	High	[K].ESSDSTNTTIEDEDAK.[A]	P28652 [393-408]	1xTMTpro [K16]; 1xTMTpro [N-Term]; 2xPhospho [S5(98.6); T8(100)]	Calcium/calmodulin-dependent protein kinase type II subunit beta OS=Mus musculus OX=10090 GN=Camk2b PE=1 SV=2	Camk2b	0.541851	0.852	-0.23	158.9	186.6	12.45	18.85	High	High	High	High	High	High	High	High	High	High	High	High	High	High	High	High	3	7	P28652	P28652 2xPhospho [S397(98.6); T400(100)]	4.55	100	1	163.9	173.7	135.3	149.5	135.1	120.3	169.7	128.1	137.1	103.2	177.7	176.9	146.4
FALSE	High	[K].GVNFAEEPMRSDSENGEEEEAAEAGAFNAPVINR.[F]	P31324 [73-106]	1xDeamidated [N]; 1xTMTpro [N-Term]; 2xPhospho [S11(100); S13(100)]	cAMP-dependent protein kinase type II-beta regulatory subunit OS=Mus musculus OX=10090 GN=Prkar2b PE=1 SV=3	Prkar2b	0.577294	0.94	-0.09	158.8	168.8	8.03	8.72	High	High	High	High	High	High	High	High	High	High	High	High	High	High	High	High	2	23	P31324	P31324 2xPhospho [S83(100); S85(100)]	10.79	100	1	138.6	145	142	155.2	154.4	140.3	128.1	147.1	129.9	123.8	161.8	142	150.4
FALSE	High	[K].ADPVLLNNHSNLKPAPTVPAAPSSPDATSEPK.[G]	Q9JKC6 [67-98]	1xDeamidated [N]; 2xTMTpro [K13; K32]; 1xTMTpro [N-Term]; 1xPhospho [S24(98.9)]	Cell cycle exit and neuronal differentiation protein 1 OS=Mus musculus OX=10090 GN=Cend1 PE=1 SV=1	Cend1	0.266548	0.975	-0.04	158.4	162.4	8.29	6.59	High	High	High	High	High	High	High	High	High	High	High	High	High	High	High	High	3	9	Q9JKC6	Q9JKC6 1xPhospho [S90(98.9)]	7.27	100	1	137.2	150.6	139.2	169.3	147.1	128.6	113.6	128.7	136.7	125	156.8	149.3	164.7
FALSE	High	[K].REPSSPQGR.[S]	A2AGQ2 [886-894]	1xTMTpro [N-Term]; 1xPhospho [S5(100)]	MAP kinase-activating death domain protein OS=Mus musculus OX=10090 GN=Madd PE=1 SV=1	Madd	0.993646	0.952	-0.07	157.6	165.6	4.55	13.48	High	High	High	High	High	High	High	High	High	High	High	High	High	High	High	High	2	2	A2AGQ2	A2AGQ2 1xPhospho [S890(100)]	3.35	100	1	152.2	145.5	154.4	146.2	154.9	135.2	126	125.1	110	151.2	148.8	161.5	174.5
FALSE	High	[R].RRTPSPPPR.[R]	E9PUK6 [598-606]	1xTMTpro [N-Term]; 2xPhospho [T3(100); S5(100)]	Serine/arginine repetitive matrix protein 1 OS=Mus musculus OX=10090 GN=Srrm1 PE=1 SV=1	Srrm1	0.285627	0.966	-0.05	157.2	162.7	6.83	10.22	High	High	High	High	High	High	High	High	High	High	High	High	High	High	High	High	1	2	E9PUK6	E9PUK6 2xPhospho [T600(100); S602(100)]	3.42	100	1	132.1	136.1	148.2	140.9	138.5	135	139.8	128.4	107.9	118.4	161.4	153.4	161.7
FALSE	High	[K].HTGPNSPDTANDGFVR.[L]	Q8C2Q7 [99-114]	1xTMTpro [N-Term]; 1xPhospho [S6(100)]	Heterogeneous nuclear ribonucleoprotein H OS=Mus musculus OX=10090 GN=Hnrnph1 PE=1 SV=1	Hnrnph1	0.299952	0.953	-0.07	155.2	162.8	4.05	8.31	High	High	High	High	High	High	High	High	High	High	High	High	High	High	High	High	1	4	Q8C2Q7	Q8C2Q7 1xPhospho [S104(100)]	6.16	100	1	142.9	141.9	146.3	142.4	141.7	131.5	139.2	121.9	133.4	114.7	151.9	154.2	149.8
FALSE	High	[R].ESSPLYSPGFSDSTSAAK.[E]	P14873 [1787-1804]	1xTMTpro [K18]; 1xTMTpro [N-Term]; 2xPhospho [S3(99.6); S7(100)]	Microtubule-associated protein 1B OS=Mus musculus OX=10090 GN=Map1b PE=1 SV=2	Map1b	0.851557	0.996	-0.01	153.6	154.2	4.85	5.53	High	High	High	High	High	High	High	High	High	High	High	High	High	High	High	High	4	6	P14873	P14873 2xPhospho [S1789(99.6); S1793(100)]	7.3	100	1	143.4	143.7	144.7	151.8	138.3	112.1	132	122.2	114.1	132.7	142.2	147.6	138.2
FALSE	High	[R].ELVGDTGSQEGDNEQPSGSETEEDPSASPQK.[I]	E9Q942 [43-73]	1xTMTpro [K31]; 1xTMTpro [N-Term]; 2xPhospho [S/T]	Small integral membrane protein 13 OS=Mus musculus OX=10090 GN=Smim13 PE=1 SV=1	Smim13	0.77909	0.955	-0.07	153.6	160.8	9.6	8.25	High	High	High	High	High	High	High	High	High	High	High	High	High	High	High	High	1	8	E9Q942		5.77	100	1	148	141.8	128.2	139.8	157.5	137.5	127.4	146.7	136.3	136.9	149.8	138.8	152.1
FALSE	High	[R].ANSRDGEAGR.[A]	H3BJU7 [750-759]	1xTMTpro [N-Term]; 1xPhospho [S3(100)]	Guanine nucleotide exchange factor H1 OS=Mus musculus OX=10090 GN=Arhgef2 PE=1 SV=1	Arhgef2	0.78137	0.987	-0.02	153.1	155.1	10.59	15.05	High	High	High	High	High	High	High	High	High	High	High	High	High	High	High	High	1	2	H3BJU7	H3BJU7 1xPhospho [S752(100)]	1.43	100	1	148.6	145.1	160.5	144.4	136	149.3	113.9	106.2	112.1	148.3	138.4	165.5	159.9
FALSE	High	[K].AEDGAAPSPSSETPK.[K]	A0A0A1HAM8 [131-145]	1xTMTpro [K15]; 1xTMTpro [N-Term]; 1xPhospho [T13(100)]	80K protein OS=Mus musculus OX=10090 GN=Marcks PE=2 SV=1	Marcks	0.670654	1.057	0.08	153	144.8	13.53	4.95	High	High	High	High	High	High	High	High	High	High	High	High	High	High	High	High	3	6	A0A0A1HAM8	A0A0A1HAM8 1xPhospho [T143(100)]	5.05	100	1	106.1	124.9	135.3	135.5	143.8	134.1	139.8	133.9	104.4	122.2	134.3	146.8	139.9
FALSE	High	[K].NDGVKESSESTNTTIEDEDTKVR.[K]	P11798 [324-346]	2xTMTpro [K5; K21]; 1xTMTpro [N-Term]; 2xPhospho [S8(98.2); T13(98.2)]	Calcium/calmodulin-dependent protein kinase type II subunit alpha OS=Mus musculus OX=10090 GN=Camk2a PE=1 SV=2	Camk2a	0.984509	0.998	0	153	153.2	6.74	4.06	High	High	High	High	High	High	High	High	High	High	High	High	High	High	High	High	3	6	P11798	P11798 2xPhospho [S331(98.2); T336(98.2)]	3.67	100	1	133.1	144.4	140.5	138.6	149	128.5	118.5	133	114.6	124.2	138.6	132.7	158.3
FALSE	High	[K].SATTTPSGSPR.[T]	Q3UHJ0 [668-678]	1xTMTpro [N-Term]; 1xPhospho [S9(100)]	AP2-associated protein kinase 1 OS=Mus musculus OX=10090 GN=Aak1 PE=1 SV=2	Aak1	0.393671	1.057	0.08	152.6	144.3	7.14	12.47	High	High	High	High	High	High	High	High	High	High	High	High	High	High	High	High	1	1	Q3UHJ0	Q3UHJ0 1xPhospho [S676(100)]	2.75	100	1	130.2	145.3	147.8	150.9	118.4	119.6	129.2	119.8	87.1	119.1	150	159.7	145.8
FALSE	High	[K].AEEEGGSEEEGSDRSPQESK.[K]	P08553 [709-728]	1xTMTpro [K20]; 1xTMTpro [N-Term]; 2xPhospho [S7(100); S12(100)]	Neurofilament medium polypeptide OS=Mus musculus OX=10090 GN=Nefm PE=1 SV=4	Nefm	0.821745	0.833	-0.26	152.3	182.9	26.34	24.25	High	High	High	High	High	High	High	High	High	High	High	High	High	High	High	High	3	4	P08553	P08553 2xPhospho [S715(100); S720(100)]	6.1	100	1	228.5	169.9	124	194.5	129	92.1	134.6	100	151.1	151.7	194.6	136.5	131.5
FALSE	High	[K].KDTDHSRSPSR.[S]	Q542V3 [396-406]	1xTMTpro [K1]; 1xTMTpro [N-Term]; 2xPhospho [S6(99.5); S8(99.5)]	Serine/arginine-rich-splicing factor 4 OS=Mus musculus OX=10090 GN=Srsf4 PE=1 SV=1	Srsf4	0.492455	1.027	0.04	151.8	147.9	8.59	20.73	High	High	High	High	High	High	High	High	High	High	High	High	High	High	High	High	2	3	Q542V3	Q542V3 2xPhospho [S401(99.5); S403(99.5)]	2.05	100	1	141.8	145.9	145	166.3	118.7	122	121.3	132.4	90.9	80.7	133.7	149.7	153
FALSE	High	[R].YNDWSDDDDDSNESK.[S]	Q8BHS6 [57-71]	1xTMTpro [K15]; 1xTMTpro [N-Term]; 1xPhospho [S5(100)]	Armadillo repeat-containing X-linked protein 3 OS=Mus musculus OX=10090 GN=Armcx3 PE=1 SV=1	Armcx3	0.318748	0.958	-0.06	151.5	158.2	6.88	5.71	High	High	High	High	High	High	High	High	High	High	High	High	High	High	High	High	1	3	Q8BHS6	Q8BHS6 1xPhospho [S61(100)]	4.92	100	1	161.5	141.1	133.8	152.7	129.1	113.3	127	129.9	130.1	122.3	148.7	150.5	149.8
FALSE	High	[K].ESSDSTNTTIEDEDAKAR.[K]	P28652 [393-410]	1xTMTpro [K16]; 1xTMTpro [N-Term]; 1xPhospho [S5(100)]	Calcium/calmodulin-dependent protein kinase type II subunit beta OS=Mus musculus OX=10090 GN=Camk2b PE=1 SV=2	Camk2b	0.596839	0.975	-0.04	151.4	155.3	15.99	4.82	High	High	High	High	High	High	High	High	High	High	High	High	High	High	High	High	3	8	P28652	P28652 1xPhospho [S397(100)]	5.11	100	1	128.8	121.9	136.9	125.5	139	137.3	136.1	162.5	110.8	127.1	158.8	140.1	154.4
FALSE	High	[R].GFSEEQLR.[Q]	Q9D6K2 [105-112]	1xTMTpro [N-Term]; 1xPhospho [S3(100)]	Transgelin OS=Mus musculus OX=10090 GN=Tagln3 PE=2 SV=1	Tagln3	0.935571	0.983	-0.02	149.4	151.9	13.66	14.56	High	High	High	High	High	High	High	High	High	High	High	High	High	High	High	High	1	2	Q9D6K2	Q9D6K2 1xPhospho [S107(100)]	2.72	100	1	133.6	154.8	148.3	127.7	147	134.3	108.8	88.9	81.4	129.9	153.5	157.7	168.1
FALSE	High	[K].LDSPSRSPSKVEVTEK.[M]	Q80X80 [462-477]	2xTMTpro [K10; K16]; 1xTMTpro [N-Term]; 2xPhospho [S7(99.6); S/T]	Phospholipid transfer protein C2CD2L OS=Mus musculus OX=10090 GN=C2cd2l PE=1 SV=3	C2cd2l	0.459612	1.024	0.03	149	145.5	12.85	9.87	High	High	High	High	High	High	High	High	High	High	High	High	High	High	High	High	1	1	Q80X80	Q80X80 2xPhospho [S468(99.6); S/T]	4.09	100	1	130.7	160.7	114.8	147.7	134.9	118.3	154.9	118	122.8	100.3	139	137.6	132.8
FALSE	High	[R].YTGSPDSLR.[S]	P70207 [1627-1635]	1xTMTpro [N-Term]; 1xPhospho [S4(100)]	Plexin-A2 OS=Mus musculus OX=10090 GN=Plxna2 PE=1 SV=2	Plxna2	0.156555	1.079	0.11	148.1	137.3	7.2	4.73	High	High	High	High	High	High	High	High	High	High	High	High	High	High	High	High	1	2	P70207	P70207 1xPhospho [S1630(100)]	2.61	100	1	144.6	137	141	144.3	118.3	127	105	113.3	101.6	108.2	129.8	131.1	133.6
FALSE	High	[K].IDASKNEEDEGHSNSSPR.[H]	Q60668 [68-85]	1xTMTpro [K5]; 1xTMTpro [N-Term]; 1xPhospho [S16(99.6)]	Heterogeneous nuclear ribonucleoprotein D0 OS=Mus musculus OX=10090 GN=Hnrnpd PE=1 SV=2	Hnrnpd	0.0374669	1.098	0.14	145.3	132.3	10.17	9.71	High	High	High	High	High	High	High	High	High	High	High	High	High	High	High	High	2	4	Q60668	Q60668 1xPhospho [S83(99.6)]	6.56	100	1	138.8	137.2	140.1	168.3	114.2	126.8	114.8	108.9	96.1	93.3	125.6	122.1	135.5
FALSE	High	[R].GDDASEEGQNGSSPK.[S]	Q9QYC0 [453-467]; F8WGR0 [453-467]	1xTMTpro [K15]; 1xTMTpro [N-Term]; 1xPhospho [S13(100)]	Alpha-adducin OS=Mus musculus OX=10090 GN=Add1 PE=1 SV=2 Alpha-adducin OS=Mus musculus OX=10090 GN=Add1 PE=1 SV=1	Add1	0.881256	0.918	-0.12	143	155.8	12.31	16.57	High	High	High	High	High	High	High	High	High	High	High	High	High	High	High	High	1	4	Q9QYC0; F8WGR0	Q9QYC0 1xPhospho [S465(100)]; F8WGR0 1xPhospho [S465(100)]	5.79	100	2	132.3	159.4	144.4	137.2	120.9	116.6	153.2	106.1	100.6	97.3	166.3	165.1	143.7
FALSE	High	[R].QNGSNDSDRYSDNDEDSKIELK.[L]	Q3UR33 [173-194]	1xDeamidated [N2]; 2xTMTpro [K18; K22]; 1xTMTpro [N-Term]; 2xPhospho [S11(99.6); S/Y]	Uncharacterized protein OS=Mus musculus OX=10090 GN=Tmpo PE=2 SV=1	Tmpo	0.901841	1.049	0.07	142.6	135.9	5.02	14.48	High	High	High	High	High	High	High	High	High	High	High	High	High	High	High	High	1	4	Q3UR33	Q3UR33 2xPhospho [S183(99.6); S/Y]	3.95	100	1	137.7	139.8	137.9	124.7	132.7	113.9	118	105.6	91.4	113.8	144.8	168.7	164.1
FALSE	High	[K].EGDGSATTDAAPATSPK.[A]	P06837 [82-98]	1xTMTpro [K17]; 1xTMTpro [N-Term]; 1xPhospho [S5(100)]	Neuromodulin OS=Mus musculus OX=10090 GN=Gap43 PE=1 SV=1	Gap43	0.628831	0.977	-0.03	141.6	145	8.34	4.59	High	High	High	High	High	High	High	High	High	High	High	High	High	High	High	High	3	6	P06837	P06837 1xPhospho [S86(100)]	6.58	100	1	131.6	128.2	135.1	139.1	114.2	120.8	139.1	109.3	111.3	109.6	136	140	144
FALSE	High	[R].SLPELDRDKSDSETEGLVFAR.[D]	A2AUK5 [639-659]; E9PV14 [1316-1336]	1xTMTpro [K9]; 1xTMTpro [N-Term]; 2xPhospho [S10(100); S/T]	Band 4.1-like protein 1 OS=Mus musculus OX=10090 GN=Epb41l1 PE=1 SV=1 Band 4.1-like protein 1 OS=Mus musculus OX=10090 GN=Epb41l1 PE=1 SV=2	Epb41l1	0.543819	1.019	0.03	141.4	138.9	7.51	7.17	High	High	High	High	High	High	High	High	High	High	High	High	High	High	High	High	2	7	A2AUK5; E9PV14	A2AUK5 2xPhospho [S648(100); S/T]; E9PV14 2xPhospho [S1325(100); S/T]	4.42	100	2	121.2	119.3	126.8	143	122.9	119.8	128.9	116.1	108.3	109.4	122.7	111.5	139.4
FALSE	High	[K].EVEDKESEGEEEDEDEDLSK.[Y]	E9PUD0 [110-129]	2xTMTpro [K5; K20]; 1xTMTpro [N-Term]; 1xPhospho [S7(100)]	Zinc finger Ran-binding domain-containing protein 2 OS=Mus musculus OX=10090 GN=Zranb2 PE=1 SV=1	Zranb2	0.704387	0.993	-0.01	141.3	142.3	9.4	15.91	High	High	High	High	High	High	High	High	High	High	High	High	High	High	High	High	1	3	E9PUD0	E9PUD0 1xPhospho [S116(100)]	6.21	100	1	143.1	133.5	132.1	133.6	118.1	92.9	128.2	103.2	101.3	98.2	151.7	163.1	123.6
FALSE	High	[K].AANKTPPKSPGDPAR.[A]	Q3URG1 [11-25]	2xTMTpro [K4; K8]; 1xTMTpro [N-Term]; 2xPhospho [T5(100); S9(100)]	Uncharacterized protein OS=Mus musculus OX=10090 GN=Tppp PE=1 SV=1	Tppp	0.623198	0.882	-0.18	141.2	160.2	23.15	32.39	High	High	High	High	High	High	High	High	High	High	High	High	High	High	High	High	1	2	Q3URG1	Q3URG1 2xPhospho [T15(100); S19(100)]	3.65	100	1	176.1	144.5	139.8	125.4	146.9	102.1	85.7	70	84.8	193.6	162.8	149.2	160.5
FALSE	High	[R].ENVEYIEREESDGEYDEFGR.[K]	E9PUD0 [73-92]	1xTMTpro [N-Term]; 1xPhospho [S11(100)]	Zinc finger Ran-binding domain-containing protein 2 OS=Mus musculus OX=10090 GN=Zranb2 PE=1 SV=1	Zranb2	0.810579	0.958	-0.06	140.9	147.1	7.5	8.68	High	High	High	High	High	High	High	High	High	High	High	High	High	High	High	High	1	4	E9PUD0	E9PUD0 1xPhospho [S83(100)]	4.4	100	1	121.9	132.8	138.4	126.9	132.6	115.5	134	109	105.8	98.9	125.8	146.2	149.5
FALSE	High	[R].KVVDYSQFQESDDADEDYGR.[D]	Q80XU3 [9-28]	1xTMTpro [K1]; 1xTMTpro [N-Term]; 1xPhospho [S11(100)]	Nuclear ubiquitous casein and cyclin-dependent kinase substrate 1 OS=Mus musculus OX=10090 GN=Nucks1 PE=1 SV=1	Nucks1	0.163409	0.95	-0.07	139.9	147.2	7.16	4.21	High	High	High	High	High	High	High	High	High	High	High	High	High	High	High	High	1	5	Q80XU3	Q80XU3 1xPhospho [S19(100)]	5.02	100	1	137.1	126.9	132.8	126.5	143.1	104.3	114.2	118.7	109.9	120	141.7	137.1	139
FALSE	High	[R].AHGGHPGSPRGSLSR.[H]	E9PUL5 [237-251]	1xTMTpro [N-Term]; 2xPhospho [S8(100); S12(99.6)]	Proline-rich transmembrane protein 2 OS=Mus musculus OX=10090 GN=Prrt2 PE=1 SV=1	Prrt2	0.791856	0.963	-0.06	138.4	143.8	16.44	23.05	High	High	High	High	High	High	High	High	High	High	High	High	High	High	High	High	2	4	E9PUL5	E9PUL5 2xPhospho [S244(100); S248(99.6)]	6.98	100	1	157.8	165.6	152.5	118.5	129.6	106.6	90	105.9	81.3	150.4	129.1	155.8	175.8
FALSE	High	[R].VSPPESPR.[A]	F6VBV0 [442-449]	1xTMTpro [N-Term]; 2xPhospho [S2(100); S6(100)]	Regulating synaptic membrane exocytosis protein 1 OS=Mus musculus OX=10090 GN=Rims1 PE=1 SV=3	Rims1	0.440157	0.964	-0.05	137.7	142.8	10.04	9.37	High	High	High	High	High	High	High	High	High	High	High	High	High	High	High	High	1	2	F6VBV0	F6VBV0 2xPhospho [S443(100); S447(100)]	2.32	100	1	146	126.5	99	136.9	126.4	110.9	119.5	101.5	121.4	121.4	131.5	136.5	124
FALSE	High	[R].EALVEPASESPRPALAR.[S]	P70441 [266-282]	1xTMTpro [N-Term]; 1xPhospho [S10(99.5)]	Na(+)/H(+) exchange regulatory cofactor NHE-RF1 OS=Mus musculus OX=10090 GN=Slc9a3r1 PE=1 SV=3	Slc9a3r1	0.901047	1.009	0.01	135.6	134.4	8.34	7.65	High	High	High	High	High	High	High	High	High	High	High	High	High	High	High	High	2	2	P70441	P70441 1xPhospho [S275(99.5)]	4.29	100	1	118.1	121.7	141.3	120.2	131.9	111.3	113.1	120.6	110.3	106.2	121.9	128.2	149.4
FALSE	High	[K].SDSNASFLR.[A]	Q8C8R3 [29-37]	1xTMTpro [N-Term]; 2xPhospho [S3(100); S6(100)]	Ankyrin-2 OS=Mus musculus OX=10090 GN=Ank2 PE=1 SV=2	Ank2	0.352653	1.406	0.49	135	96	63.77	53.4	High	High	High	High	High	High	High	High	High	High	High	High	High	High	High	High	1	2	Q8C8R3	Q8C8R3 2xPhospho [S31(100); S34(100)]	3.15	100	1	223.1	245.5	139	199.5	56.8	99.6	29.6	32.4	93.5	134.8	35.6	79.1	130.8
FALSE	High	[R].SSSISSIDKDSK.[E]	Q5DQR4 [817-828]	2xTMTpro [K9; K12]; 1xTMTpro [N-Term]; 2xPhospho [S5(99.5); S6(99.5)]	Syntaxin-binding protein 5-like OS=Mus musculus OX=10090 GN=Stxbp5l PE=1 SV=1	Stxbp5l	0.0921983	1.093	0.13	133.8	122.4	9.62	8.11	High	High	High	High	High	High	High	High	High	High	High	High	High	High	High	High	2	2	Q5DQR4	Q5DQR4 2xPhospho [S821(99.5); S822(99.5)]	3.02	100	1	145.1	123.7	114.3	132.4	101.8	111.8	125.4	102.8	91.8	94	121.3	113.5	115.4
FALSE	High	[R].WHQLQNENHVSSD.[-]	Q768S5 [669-681]	1xDeamidated [N/Q]; 1xTMTpro [N-Term]; 2xPhospho [S11(100); S12(100)]	Rabphilin OS=Mus musculus OX=10090 GN=Rph3a PE=2 SV=1	Rph3a	0.987054	0.972	-0.04	133.2	137	8.3	8.3	High	High	High	High	High	High	High	High	High	High	High	High	High	High	High	High	2	4	Q768S5	Q768S5 2xPhospho [S679(100); S680(100)]	5.22	100	1	117.3	120	122.3	127.5	129	127.9	107.2	117.6	107	97.8	127.2	117.9	131.4
FALSE	High	[K].SEGSPVLPHEPSK.[V]	E0CZD7 [682-694]	1xTMTpro [K13]; 1xTMTpro [N-Term]; 1xPhospho [S4(99.7)]	Traf2 and NCK-interacting protein kinase OS=Mus musculus OX=10090 GN=Tnik PE=1 SV=1	Tnik	0.199571	1.038	0.05	132.2	127.3	9.48	5.44	High	High	High	High	High	High	High	High	High	High	High	High	High	High	High	High	2	2	E0CZD7	E0CZD7 1xPhospho [S685(99.7)]	4.11	100	1	129.5	120.7	112.8	151	111.8	123.9	107.9	107.7	96.7	105.4	122	112.8	124.7
FALSE	High	[K].GDQVSQNGLPAEQGSPR.[MV-]	Q62261 [2123-2139]	1xTMTpro [N-Term]; 1xPhospho [S15(100)]	Spectrin beta chain, non-erythrocytic 1 OS=Mus musculus OX=10090 GN=Sptbn1 PE=1 SV=2	Sptbn1	0.12792	0.96	-0.06	130.9	136.4	10.53	4.78	High	High	High	High	High	High	High	High	High	High	High	High	High	High	High	High	2	6	Q62261	Q62261 1xPhospho [S2137(100)]	5.54	100	1	104.2	105	116.8	125	117.9	107.5	118.2	118.3	104.5	119.3	121.3	124.4	131.6
FALSE	High	[R].RGSQPDAELDGAGTSLLR.[G]	A0A0N4SVB5 [844-861]	1xTMTpro [N-Term]; 1xPhospho [S3(100)]	Proline-rich transmembrane protein 3 OS=Mus musculus OX=10090 GN=Prrt3 PE=1 SV=1	Prrt3	0.00249654	0.9	-0.15	130.1	144.5	7.03	6.13	High	High	High	High	High	High	High	High	High	High	High	High	High	High	High	High	1	3	A0A0N4SVB5	A0A0N4SVB5 1xPhospho [S846(100)]	5.62	100	1	119.6	111.6	125.3	116.8	122.2	102.6	120.6	110.2	103.2	120.1	136.1	149.4	140.7
FALSE	High	[R].SLSYSPVER.[R]	Q8BTI8 [2644-2652]	1xTMTpro [N-Term]; 2xPhospho [S3(100); S5(100)]	Serine/arginine repetitive matrix protein 2 OS=Mus musculus OX=10090 GN=Srrm2 PE=1 SV=3	Srrm2	0.21157	1.043	0.06	130	124.7	7.62	7.3	High	High	High	High	High	High	High	High	High	High	High	High	High	High	High	High	1	2	Q8BTI8	Q8BTI8 2xPhospho [S2646(100); S2648(100)]	3.09	100	1	115.1	113	111.1	125.1	126.8	118.6	115.3	102.4	95.6	96.9	118.1	125.5	123.6
FALSE	High	[K].AEEEGGSEEEGSDRSPQESK.[K]	P08553 [709-728]	1xTMTpro [K20]; 1xTMTpro [N-Term]; 1xPhospho [S7(100)]	Neurofilament medium polypeptide OS=Mus musculus OX=10090 GN=Nefm PE=1 SV=4	Nefm	0.640226	0.879	-0.19	129.7	147.6	29.86	22.61	High	High	High	High	High	High	High	High	High	High	High	High	High	High	High	High	3	8	P08553	P08553 1xPhospho [S715(100)]	8.39	100	1	208	139.8	97.3	171.5	118.3	80.4	106.3	82.6	140.4	140.3	163.6	119.4	117.9
FALSE	High	[K].SHSSPSLNPDASPVTAK.[V]	E9PUC5 [337-353]	1xTMTpro [K17]; 1xTMTpro [N-Term]; 3xPhospho [S3(100); S4(100); S12(100)]	PH and SEC7 domain-containing protein 3 OS=Mus musculus OX=10090 GN=Psd3 PE=1 SV=1	Psd3	0.00383957	1.17	0.23	129.5	110.6	7.92	5.22	High	High	High	High	High	High	High	High	High	High	High	High	High	High	High	High	3	8	E9PUC5	E9PUC5 3xPhospho [S339(100); S340(100); S348(100)]	8.33	100	1	107.4	124.4	116.9	118.9	101.1	109	114.2	108.7	82.7	92	102.3	98.4	124.2
FALSE	High	[R].FSWGGRDSR.[S]	Q542T4 [138-146]	1xTMTpro [N-Term]; 2xPhospho [S2(100); S8(100)]	Myelin basic protein OS=Mus musculus OX=10090 GN=Mbp PE=2 SV=1	Mbp	0.916335	0.782	-0.36	129	165	82.9	90.96	High	High	High	High	High	High	High	High	High	High	High	High	High	High	High	High	1	2	Q542T4	Q542T4 2xPhospho [S139(100); S145(100)]	2.42	100	1	315.8	261.6	146.3	42	94.5	248.4	16.3	15.3	25.3	374.5	114.8	207.8	227.5
FALSE	High	[R].AASPPASASDLIEQQQK.[R]	Q3UGC1 [333-349]	1xTMTpro [K17]; 1xTMTpro [N-Term]; 1xPhospho [S3(100)]	Uncharacterized protein OS=Mus musculus OX=10090 GN=Strip1 PE=2 SV=1	Strip1	0.973584	0.998	0	128.5	128.7	5.77	7.76	High	High	High	High	High	High	High	High	High	High	High	High	High	High	High	High	1	2	Q3UGC1	Q3UGC1 1xPhospho [S335(100)]	5.42	100	1	117.2	117	121.8	118.1	127.2	113.1	104.1	109.7	113.1	107.3	114.9	111.9	128.8
FALSE	High	[K].DWEDDSDEDMSNFDR.[F]	Q3TJG6 [108-122]	1xTMTpro [N-Term]; 1xPhospho [S6(100)]	CS domain-containing protein OS=Mus musculus OX=10090 GN=Ptges3 PE=2 SV=1	Ptges3	0.972955	1.008	0.01	127.9	126.9	10.11	15.96	High	High	High	High	High	High	High	High	High	High	High	High	High	High	High	High	1	5	Q3TJG6	Q3TJG6 1xPhospho [S113(100)]	5.86	100	1	124.2	104.8	118.2	135.1	114.9	87	116.7	95.6	80.8	86	124.1	142.4	121.9
FALSE	High	[R].KAEDSDSEPEPEDNVR.[L]	Q9DBR1 [495-510]	1xTMTpro [K1]; 1xTMTpro [N-Term]; 2xPhospho [S5(100); S7(100)]	5'-3' exoribonuclease 2 OS=Mus musculus OX=10090 GN=Xrn2 PE=1 SV=1	Xrn2	0.828557	0.973	-0.04	127.6	131.1	8.05	9.14	High	High	High	High	High	High	High	High	High	High	High	High	High	High	High	High	1	2	Q9DBR1	Q9DBR1 2xPhospho [S499(100); S501(100)]	5.85	100	1	121.9	115.7	111.3	115.7	116.7	105.6	108	122.2	93.4	90.6	124.7	125.8	129.3
FALSE	High	[K].ANGNPSPQL.[-]	Q80X80 [698-706]	1xDeamidated [N2]; 1xTMTpro [N-Term]; 1xPhospho [S6(100)]	Phospholipid transfer protein C2CD2L OS=Mus musculus OX=10090 GN=C2cd2l PE=1 SV=3	C2cd2l	0.134518	1.134	0.18	127.3	112.3	9.97	9.87	High	High	High	High	High	High	High	High	High	High	High	High	High	High	High	High	1	6	Q80X80	Q80X80 1xPhospho [S703(100)]	2.03	100	1	106.1	125.9	107.6	111.6	118.7	114.6	122.3	97.9	85.2	105.1	103.6	116.9	107.5
FALSE	High	[R].GWRPSSREDSVEAR.[S]	P26339 [405-418]	1xTMTpro [N-Term]; 2xPhospho [S5(99.2); S10(100)]	Chromogranin-A OS=Mus musculus OX=10090 GN=Chga PE=1 SV=1	Chga	0.676231	1.021	0.03	126.6	124	10.82	9.98	High	High	High	High	High	High	High	High	High	High	High	High	High	High	High	High	2	2	P26339	P26339 2xPhospho [S409(99.2); S414(100)]	3.43	100	1	96	107	129.4	118.2	105.9	106	107.5	111	106.5	103	110.1	134.1	135
FALSE	High	[R].SQSSDTEQPSPTSGGGK.[V]	Q8BGD9 [495-511]	1xTMTpro [K17]; 1xTMTpro [N-Term]; 3xPhospho [S3(100); S4(100); S10(100)]	Eukaryotic translation initiation factor 4B OS=Mus musculus OX=10090 GN=Eif4b PE=1 SV=1	Eif4b	0.456121	1	0	125.3	125.3	9.88	7.01	High	High	High	High	High	High	High	High	High	High	High	High	High	High	High	High	2	4	Q8BGD9	Q8BGD9 3xPhospho [S497(100); S498(100); S504(100)]	5.82	100	1	120.6	135.9	107.5	102.9	128.8	103	102.4	106.5	102.7	93.9	107.4	118.5	114.5
FALSE	High	[R].ASLSPMDEPVPDSESPVEK.[V]	P14873 [1370-1388]	1xOxidation [M6]; 1xTMTpro [K19]; 1xTMTpro [N-Term]; 2xPhospho [S4(99.5); S15(100)]	Microtubule-associated protein 1B OS=Mus musculus OX=10090 GN=Map1b PE=1 SV=2	Map1b	0.126097	0.948	-0.08	124.7	131.6	6.03	4.81	High	High	High	High	High	High	High	High	High	High	High	High	High	High	High	High	2	12	P14873	P14873 2xPhospho [S1373(99.5); S1384(100)]	4.79	100	1	125.3	116.9	102	118.9	109.5	96.3	107.7	106.1	98.2	112.6	110.9	117	131.4
FALSE	High	[K].FADSDADGD.[-]	O09126 [853-861]	1xTMTpro [N-Term]; 1xPhospho [S4(100)]	Semaphorin-4D OS=Mus musculus OX=10090 GN=Sema4d PE=1 SV=2	Sema4d	0.592271	0.992	-0.01	124.2	125.2	12.99	18.82	High	High	High	High	High	High	High	High	High	High	High	High	High	High	High	High	1	2	O09126	O09126 1xPhospho [S856(100)]	2.51	100	1	150.8	121.9	121.9	108.6	130.3	97.7	95.5	87.2	87.5	157.7	123	115.1	150.7
FALSE	High	[R].LQSTEFSPSGSEAGSPGLQNGEGQR.[G]	Q9WV69 [301-325]	1xDeamidated [N20]; 1xTMTpro [N-Term]; 1xPhospho [S3(99.5)]	Dematin OS=Mus musculus OX=10090 GN=Dmtn PE=1 SV=1	Dmtn	0.864038	1.003	0	124.2	123.8	5.4	15.95	High	High	High	High	High	High	High	High	High	High	High	High	High	High	High	High	2	7	Q9WV69	Q9WV69 1xPhospho [S303(99.5)]	6.17	100	1	114.3	121.4	114.3	113.8	116.8	92.3	103.6	105.2	92.5	126.9	124.3	92.1	156.6
FALSE	High	[R].HSSLPTESDEDIAPAQR.[V]	O54774 [753-769]	1xTMTpro [N-Term]; 2xPhospho [T6(100); S8(100)]	AP-3 complex subunit delta-1 OS=Mus musculus OX=10090 GN=Ap3d1 PE=1 SV=1	Ap3d1	0.501805	0.968	-0.05	124.1	128.2	7.63	6.79	High	High	High	High	High	High	High	High	High	High	High	High	High	High	High	High	3	4	O54774	O54774 2xPhospho [T758(100); S760(100)]	6.38	100	1	143.4	121.4	114.8	117.9	107.2	99.4	105.9	95.8	107.4	104.8	122.7	116.4	119.4
FALSE	High	[R].SQSSDTEQPSPTSGGGK.[V]	Q8BGD9 [495-511]	1xTMTpro [K17]; 1xTMTpro [N-Term]; 2xPhospho [S3(99.6); S10(100)]	Eukaryotic translation initiation factor 4B OS=Mus musculus OX=10090 GN=Eif4b PE=1 SV=1	Eif4b	0.834055	1.045	0.06	123.9	118.6	8.8	5.02	High	High	High	High	High	High	High	High	High	High	High	High	High	High	High	High	4	6	Q8BGD9	Q8BGD9 2xPhospho [S497(99.6); S504(100)]	5.4	100	1	102.5	107.5	114.1	108.4	126.8	102.4	103.3	104.5	93.2	107.1	108.8	122.3	118.3
FALSE	High	[R].SYLGPGSTSPLDNSNNPNGR.[Y]	A0A0R4J087 [690-709]	1xDeamidated [N]; 1xTMTpro [N-Term]; 1xPhospho [S9(99.1)]	Transporter OS=Mus musculus OX=10090 GN=Slc6a17 PE=1 SV=1	Slc6a17	0.862062	0.99	-0.01	123.6	124.9	9.57	9.42	High	High	High	High	High	High	High	High	High	High	High	High	High	High	High	High	3	6	A0A0R4J087	A0A0R4J087 1xPhospho [S698(99.1)]	4.97	100	1	124.5	110.7	136.8	105.3	106.2	107.6	96.4	104.4	92.6	108.4	117.9	108.5	137.1
FALSE	High	[R].ASDPQSPPQVSR.[H]	Q5F2E8 [416-427]	1xTMTpro [N-Term]; 1xPhospho [S6(100)]	Serine/threonine-protein kinase TAO1 OS=Mus musculus OX=10090 GN=Taok1 PE=1 SV=1	Taok1	0.343057	1.033	0.05	123	119.1	6.41	6.27	High	High	High	High	High	High	High	High	High	High	High	High	High	High	High	High	1	5	Q5F2E8	Q5F2E8 1xPhospho [S421(100)]	4.3	100	1	115.4	108.9	119.5	120	107.1	103.8	117.3	95.4	88.3	95.2	109.4	105.7	119.8
FALSE	High	[K].SSDWSSEEEEPVRK.[A]	A0A1Y7VLD6 [18-31]	1xTMTpro [K14]; 1xTMTpro [N-Term]; 1xPhospho [S5(99.5)]	Atlastin-1 (Fragment) OS=Mus musculus OX=10090 GN=Atl1 PE=1 SV=1	Atl1	0.538077	0.973	-0.04	122	125.3	10.45	14.58	High	High	High	High	High	High	High	High	High	High	High	High	High	High	High	High	2	5	A0A1Y7VLD6	A0A1Y7VLD6 1xPhospho [S22(99.5)]	2.03	100	1	114.9	101.7	106.1	114.4	111.3	108.5	104.3	120.7	100.3	95.6	121.6	105.9	111.7
FALSE	High	[R].ELETPSEEKSGR.[T]	Q3TSQ8 [236-247]	1xTMTpro [K9]; 1xTMTpro [N-Term]; 1xPhospho [S6(100)]	Uncharacterized protein (Fragment) OS=Mus musculus OX=10090 GN=Bcan PE=2 SV=1	Bcan	0.284209	1.073	0.1	121.9	113.6	8.76	12.87	High	High	High	High	High	High	High	High	High	High	High	High	High	High	High	High	1	2	Q3TSQ8	Q3TSQ8 1xPhospho [S241(100)]	3.15	100	1	131.7	117.6	109.6	130.5	114.4	92.2	93.3	88.7	95.1	119.6	115.1	102.8	117.2
FALSE	High	[K].TDEEISS.[-]	O08599 [588-594]	1xTMTpro [N-Term]; 1xPhospho [S/T]	Syntaxin-binding protein 1 OS=Mus musculus OX=10090 GN=Stxbp1 PE=1 SV=2	Stxbp1	0.150612	0.934	-0.1	121.9	130.5	7.14	8.82	High	High	High	High	High	High	High	High	High	High	High	High	High	High	High	High	2	10	O08599		2.22	100	1	131.5	114.7	97.5	118	107.2	100	97.7	99.7	106	98.1	108	124.8	127.4
FALSE	High	[R].SYSPDGK.[E]	Q6ZQ61 [602-608]	1xTMTpro [K7]; 1xTMTpro [N-Term]; 1xPhospho [S3(100)]	MKIAA0723 protein (Fragment) OS=Mus musculus OX=10090 GN=Matr3 PE=2 SV=1	Matr3	0.802577	1.028	0.04	121.7	118.4	6.68	17.46	High	High	High	High	High	High	High	High	High	High	High	High	High	High	High	High	1	1	Q6ZQ61	Q6ZQ61 1xPhospho [S604(100)]	2.05	100	1	119.3	115	109.8	126	108.8	98.4	104.7	83	77.2	73.6	128	137.3	117.1
FALSE	High	[K].ESSESTNTTIEDEDTK.[V]	P11798 [329-344]	1xTMTpro [K16]; 1xTMTpro [N-Term]; 3xPhospho [S5(99.2); T8(100); T9(100)]	Calcium/calmodulin-dependent protein kinase type II subunit alpha OS=Mus musculus OX=10090 GN=Camk2a PE=1 SV=2	Camk2a	0.621085	0.977	-0.03	121.1	123.9	10.88	15.76	High	High	High	High	High	High	High	High	High	High	High	High	High	High	High	High	5	10	P11798	P11798 3xPhospho [S333(99.2); T336(100); T337(100)]	5.91	100	1	119	117.1	93.5	119.1	106.6	89	103.5	74.2	99.4	80.7	122.6	114.4	118.9
FALSE	High	[K].ESSDSTNTTIEDEDAK.[A]	P28652 [393-408]	1xTMTpro [K16]; 1xTMTpro [N-Term]; 3xPhospho [S5(98.8); T8(100); T9(100)]	Calcium/calmodulin-dependent protein kinase type II subunit beta OS=Mus musculus OX=10090 GN=Camk2b PE=1 SV=2	Camk2b	0.0427996	1.122	0.17	121	107.9	12.19	8.94	High	High	High	High	High	High	High	High	High	High	High	High	High	High	High	High	2	8	P28652	P28652 3xPhospho [S397(98.8); T400(100); T401(100)]	5.92	100	1	127.6	135.6	105.7	133.8	101.7	99.4	100.8	79.5	95.2	81.6	106.6	103.5	114.3
FALSE	High	[R].TASLTSAASIDGSR.[S]	Q9CTJ5 [22-35]	1xTMTpro [N-Term]; 2xPhospho [S3(100); S9(100)]	Protein NDRG2 (Fragment) OS=Mus musculus OX=10090 GN=Ndrg2 PE=2 SV=1	Ndrg2	0.559325	1.09	0.12	120.8	110.8	9.96	12.06	High	High	High	High	High	High	High	High	High	High	High	High	High	High	High	High	2	8	Q9CTJ5	Q9CTJ5 2xPhospho [S24(100); S30(100)]	4.78	100	1	102.9	101.1	117.7	127.4	105.5	107.5	85.8	99.1	100.1	97.7	99.1	100.9	112.9
FALSE	High	[R].SVYSGQDDESPESSPEEQK.[S]	Q8C8R3 [3217-3235]	1xTMTpro [K19]; 1xTMTpro [N-Term]; 3xPhospho [S10(100); S13(100); S14(100)]	Ankyrin-2 OS=Mus musculus OX=10090 GN=Ank2 PE=1 SV=2	Ank2	0.80158	0.977	-0.03	120.2	123	5.09	11.76	High	High	High	High	High	High	High	High	High	High	High	High	High	High	High	High	1	8	Q8C8R3	Q8C8R3 3xPhospho [S3226(100); S3229(100); S3230(100)]	6.62	100	1	126.2	106.7	106	116.6	102.9	97.5	101.3	99.5	103.4	88.8	107.7	120.8	116.8
FALSE	High	[R].GQTYATEWSDDESGNPFGGNEANGGANPFEDDAK.[G]	Q61644 [350-383]	1xTMTpro [K34]; 1xTMTpro [N-Term]; 1xPhospho [S9(99.4)]	Protein kinase C and casein kinase substrate in neurons protein 1 OS=Mus musculus OX=10090 GN=Pacsin1 PE=1 SV=1	Pacsin1	0.950946	0.985	-0.02	119.9	121.7	8.72	7.31	High	High	High	High	High	High	High	High	High	High	High	High	High	High	High	High	3	9	Q61644	Q61644 1xPhospho [S358(99.4)]	8.14	100	1	109.1	114.8	99	114.4	93.8	98.2	102.8	109.3	82.5	101	104.4	115.6	122.2
FALSE	High	[R].TPEELEDDSDFEQEDYDVR.[S]	E0CXB9 [645-663]	1xTMTpro [N-Term]; 1xPhospho [S9(100)]	Alpha N-catenin OS=Mus musculus OX=10090 GN=Ctnna2 PE=1 SV=1	Ctnna2	0.68218	0.984	-0.02	119.8	121.7	5.54	4.51	High	High	High	High	High	High	High	High	High	High	High	High	High	High	High	High	1	10	E0CXB9	E0CXB9 1xPhospho [S653(100)]	5.67	100	1	129.7	112.1	114.4	119.8	108	97.9	97.1	89.8	93.4	103.2	126.3	112.3	121.1
FALSE	High	[K].RSSLSPGR.[G]	D3Z0M9 [104-111]	1xTMTpro [N-Term]; 2xPhospho [S3(100); S5(100)]	RNA helicase OS=Mus musculus OX=10090 GN=Ddx23 PE=1 SV=1	Ddx23	0.373993	0.907	-0.14	119.7	132	12.53	11.31	High	High	High	High	High	High	High	High	High	High	High	High	High	High	High	High	1	2	D3Z0M9	D3Z0M9 2xPhospho [S106(100); S108(100)]	3.1	100	1	115.2	108.3	92.4	113.8	131.4	104.6	88.3	109.1	108.3	87.7	133.5	128.7	115.4
FALSE	High	[K].SDISPLTPR.[E]	P14873 [1778-1786]	1xTMTpro [N-Term]; 1xPhospho [S4(100)]	Microtubule-associated protein 1B OS=Mus musculus OX=10090 GN=Map1b PE=1 SV=2	Map1b	0.435429	0.945	-0.08	119.4	126.3	5.27	11.34	High	High	High	High	High	High	High	High	High	High	High	High	High	High	High	High	1	2	P14873	P14873 1xPhospho [S1781(100)]	2.52	100	1	119.9	103.1	108.7	123.5	102.3	99.7	101.2	93.1	105	100.8	130.4	107.9	110.4
FALSE	High	[R].AGSPQLDDIR.[V]	A0A338P6D9 [124-133]	1xTMTpro [N-Term]; 1xPhospho [S3(100)]	Translation initiation factor eIF-2B subunit epsilon (Fragment) OS=Mus musculus OX=10090 GN=Eif2b5 PE=1 SV=1	Eif2b5	0.213836	0.906	-0.14	119.3	131.7	19	10.82	High	High	High	High	High	High	High	High	High	High	High	High	High	High	High	High	1	1	A0A338P6D9	A0A338P6D9 1xPhospho [S126(100)]	3.32	100	1	99.1	107	92.5	93.4	112.2	117.2	111.1	130.7	94.4	95.3	119.3	112.3	140.7
FALSE	High	[-].SETAPAETAAPAPVEK.[S]	Q1WWK3 [1-16]	1xAcetyl [N-Term]; 1xTMTpro [K16]; 1xPhospho [S1(99.6)]	Hist1h1b protein (Fragment) OS=Mus musculus OX=10090 GN=H1f5 PE=2 SV=1	H1f5	0.410474	1.05	0.07	119.1	113.5	10.78	6.99	High	High	High	High	High	High	High	High	High	High	High	High	High	High	High	High	1	2	Q1WWK3	Q1WWK3 1xAcetyl [N-Term]; 1xPhospho [S1(99.6)]	3.42	100	1	100.8	92.2	108.9	115.3	111.5	93.9	100.1	111.8	89.6	95	99.5	99.1	112.9
FALSE	High	[R].NGGMRNSPNTSPK.[L]	E3VS04 [649-661]	1xDeamidated [N6]; 1xTMTpro [K13]; 1xTMTpro [N-Term]; 2xPhospho [S7(100); S11(99.4)]	BK channel OS=Mus musculus OX=10090 GN=Kcnma1 PE=2 SV=1	Kcnma1	0.988407	1.044	0.06	118.9	113.9	9.31	5.79	High	High	High	High	High	High	High	High	High	High	High	High	High	High	High	High	2	3	E3VS04	E3VS04 2xPhospho [S655(100); S659(99.4)]	2.22	100	1	102.4	111	112.1	88.4	113.8	99.6	98.9	94.7	78.5	92.6	108.5	103.1	119.2
FALSE	High	[K].DSGSSSVFAESPGGK.[A]	Q9QWI6 [578-592]	1xTMTpro [K15]; 1xTMTpro [N-Term]; 1xPhospho [S2(100)]	SRC kinase signaling inhibitor 1 OS=Mus musculus OX=10090 GN=Srcin1 PE=1 SV=2	Srcin1	0.938631	1.022	0.03	117.7	115.1	6.96	8.17	High	High	High	High	High	High	High	High	High	High	High	High	High	High	High	High	3	4	Q9QWI6	Q9QWI6 1xPhospho [S579(100)]	5.14	100	1	116	107.7	99.7	103	113.6	102.3	105.3	87.2	102.7	104.3	107.4	103	112.5
FALSE	High	[K].KPGNNEGSGAPSPLSK.[S]	Q61548 [289-304]	1xDeamidated [N]; 2xTMTpro [K1; K16]; 1xTMTpro [N-Term]; 2xPhospho [S8(100); S12(100)]	Clathrin coat assembly protein AP180 OS=Mus musculus OX=10090 GN=Snap91 PE=1 SV=1	Snap91	0.241166	1.013	0.02	117.6	116.1	5.36	9.48	High	High	High	High	High	High	High	High	High	High	High	High	High	High	High	High	2	8	Q61548	Q61548 2xPhospho [S296(100); S300(100)]	4.39	100	1	108.7	108.1	107.8	121.7	100.5	97.5	105.2	100.1	93.9	84.2	114	103.9	103.2
FALSE	High	[R].TGDLGIPPNPEDRSPSPEPIYNSEGKR.[L]	Q3TZI3 [67-93]	1xTMTpro [K26]; 1xTMTpro [N-Term]; 2xPhospho [S14(100); S16(100)]	Splicing factor 1 OS=Mus musculus OX=10090 GN=Sf1 PE=2 SV=1	Sf1	0.31172	1.033	0.05	117.6	113.8	8.29	8.41	High	High	High	High	High	High	High	High	High	High	High	High	High	High	High	High	1	6	Q3TZI3	Q3TZI3 2xPhospho [S80(100); S82(100)]	4.32	100	1	97.9	105.2	109.3	127.5	105	102.4	94.3	100.1	85.4	105.1	92.2	96.4	121.1
FALSE	High	[R].KETESEAEDDNLDDLER.[H]	E9PUK6 [888-904]	1xTMTpro [K1]; 1xTMTpro [N-Term]; 2xPhospho [T3(100); S5(100)]	Serine/arginine repetitive matrix protein 1 OS=Mus musculus OX=10090 GN=Srrm1 PE=1 SV=1	Srrm1	0.376224	1.039	0.06	116.7	112.3	9.75	10.86	High	High	High	High	High	High	High	High	High	High	High	High	High	High	High	High	1	1	E9PUK6	E9PUK6 2xPhospho [T890(100); S892(100)]	7.31	100	1	116.4	109.4	122.8	128.9	105.2	91.2	85.6	85.7	86.9	93.1	119.8	105.4	111.1
FALSE	High	[R].LPEEPSSEDEQQPEK.[K]	E9Q0N0 [329-343]	1xTMTpro [K15]; 1xTMTpro [N-Term]; 1xPhospho [S]	Intersectin-1 OS=Mus musculus OX=10090 GN=Itsn1 PE=1 SV=1	Itsn1	0.969123	0.967	-0.05	116.2	120.2	4.2	6.28	High	High	High	High	High	High	High	High	High	High	High	High	High	High	High	High	2	2	E9Q0N0		3.94	100	1	113.8	109.2	104.2	109.9	113.4	93.8	104.1	92.4	94.8	86.4	116.5	109.7	120.7
FALSE	High	[K].NVTESSSFSGGDNPHVLYSPEFR.[I]	Q3T1F6 [541-563]	1xTMTpro [N-Term]; 1xPhospho [S7(99.5)]	Myelin-associated glycoprotein OS=Mus musculus OX=10090 GN=Mag PE=2 SV=1	Mag	0.800372	1.016	0.02	116.1	114.3	34.83	24.37	High	High	High	High	High	High	High	High	High	High	High	High	High	High	High	High	3	3	Q3T1F6	Q3T1F6 1xPhospho [S547(99.5)]	7.47	100	1	178.2	155.3	118	109.5	105.2	60.2	61	69.6	68.2	133	113.5	103.5	125
FALSE	High	[R].RRSPTPPPR.[R]	E9PUK6 [589-597]	1xTMTpro [N-Term]; 2xPhospho [S3(100); T5(100)]	Serine/arginine repetitive matrix protein 1 OS=Mus musculus OX=10090 GN=Srrm1 PE=1 SV=1	Srrm1	0.835225	0.989	-0.02	115.9	117.2	8.17	8.25	High	High	High	High	High	High	High	High	High	High	High	High	High	High	High	High	1	2	E9PUK6	E9PUK6 2xPhospho [S591(100); T593(100)]	2.87	100	1	110.6	97	99	107.9	119.1	103.5	101.4	93	84.8	85.6	116.4	121	109.2
FALSE	High	[K].NDGVKESSESTNTTIEDEDTKVR.[K]	P11798 [324-346]	2xTMTpro [K5; K21]; 1xTMTpro [N-Term]; 1xPhospho [S8(99.4)]	Calcium/calmodulin-dependent protein kinase type II subunit alpha OS=Mus musculus OX=10090 GN=Camk2a PE=1 SV=2	Camk2a	0.837256	0.954	-0.07	115.3	120.9	13.88	5.32	High	High	High	High	High	High	High	High	High	High	High	High	High	High	High	High	3	5	P11798	P11798 1xPhospho [S331(99.4)]	5.55	100	1	94.5	100.6	108.7	101.5	113.1	113.6	93.9	116.5	92.8	95.4	113.8	105	125.8
FALSE	High	[K].GEATAERPGEAAVASSPSK.[A]	A0A0A1HAM8 [12-30]	1xTMTpro [K19]; 1xTMTpro [N-Term]; 1xPhospho [S16(100)]	80K protein OS=Mus musculus OX=10090 GN=Marcks PE=2 SV=1	Marcks	0.963116	0.995	-0.01	115.3	115.9	16.63	17.95	High	High	High	High	High	High	High	High	High	High	High	High	High	High	High	High	2	2	A0A0A1HAM8	A0A0A1HAM8 1xPhospho [S27(100)]	4.4	100	1	91.9	103.5	121.7	120.2	89.9	94.2	131.2	92.4	79	78.6	117.4	119	95.9
FALSE	High	[R].ALSPTGSSR.[Y]	Q4KUS2 [253-261]	1xTMTpro [N-Term]; 1xPhospho [S3(100)]	Protein unc-13 homolog A OS=Mus musculus OX=10090 GN=Unc13a PE=1 SV=3	Unc13a	0.492183	0.971	-0.04	114.6	118.1	9.06	10.76	High	High	High	High	High	High	High	High	High	High	High	High	High	High	High	High	1	2	Q4KUS2	Q4KUS2 1xPhospho [S255(100)]	2.32	100	1	98.6	98.9	98.1	114.9	101.6	96.2	96.7	107.3	86.8	83.9	106	99.5	121.1
FALSE	High	[K].DGSPDAPATPEKEEVAFSEYK.[T]	P20357 [1350-1370]	2xTMTpro [K12; K21]; 1xTMTpro [N-Term]; 2xPhospho [S3(100); T9(100)]	Microtubule-associated protein 2 OS=Mus musculus OX=10090 GN=Map2 PE=1 SV=2	Map2	0.715155	0.985	-0.02	114.6	116.3	14.87	19.32	High	High	High	High	High	High	High	High	High	High	High	High	High	High	High	High	1	6	P20357	P20357 2xPhospho [S1352(100); T1358(100)]	3.2	100	1	92.6	110.5	110.3	122.6	100.3	78.7	122.5	85.2	80.9	80.7	116.9	133.9	107.8
FALSE	High	[R].KIAELEEERSQGSTSNSDWMK.[N]	P14873 [327-347]	2xTMTpro [K1; K21]; 1xTMTpro [N-Term]; 3xPhospho [S10(98); S13(98); S15(95.9)]	Microtubule-associated protein 1B OS=Mus musculus OX=10090 GN=Map1b PE=1 SV=2	Map1b	0.176999	1.198	0.26	114.1	95.3	17.52	21.58	High	High	High	High	High	High	High	High	High	High	High	High	High	High	High	High	2	3	P14873	P14873 3xPhospho [S336(98); S339(98); S341(95.9)]	3.4	100	1	131.8	127.7	103	129.7	101.4	95	72.6	70.4	98	108.9	107	75.6	98.5
FALSE	High	[K].LEKQNSLEYMDQNDDRLK.[S]	B2RSY3 [275-292]	2xTMTpro [K3; K18]; 1xTMTpro [N-Term]; 1xPhospho [S6(100)]	Hepatocyte cell adhesion molecule OS=Mus musculus OX=10090 GN=Hepacam PE=1 SV=1	Hepacam	0.321021	1.008	0.01	113.8	112.9	6.44	6.38	High	High	High	High	High	High	High	High	High	High	High	High	High	High	High	High	1	3	B2RSY3	B2RSY3 1xPhospho [S280(100)]	3.35	100	1	116.3	103.1	104.4	122.2	101.5	96.7	86.3	91.4	76.7	97.4	96.3	98.2	112.9
FALSE	High	[R].RLSPSASPPR.[R]	E9PUK6 [385-394]	1xTMTpro [N-Term]; 2xPhospho [S3(100); S]	Serine/arginine repetitive matrix protein 1 OS=Mus musculus OX=10090 GN=Srrm1 PE=1 SV=1	Srrm1	0.881321	0.986	-0.02	113.1	114.7	6.45	6.98	High	High	High	High	High	High	High	High	High	High	High	High	High	High	High	High	1	3	E9PUK6	E9PUK6 2xPhospho [S387(100); S]	2.83	100	1	105.6	100.5	100.4	108.9	108.3	102.7	104.8	89.1	86.9	85.8	118.2	104.5	112.8
FALSE	High	[R].AHGGHPGSPR.[G]	E9PUL5 [237-246]	1xTMTpro [N-Term]; 1xPhospho [S8(100)]	Proline-rich transmembrane protein 2 OS=Mus musculus OX=10090 GN=Prrt2 PE=1 SV=1	Prrt2	0.459257	0.905	-0.14	113.1	124.9	15.47	20.1	High	High	High	High	High	High	High	High	High	High	High	High	High	High	High	High	1	2	E9PUL5	E9PUL5 1xPhospho [S244(100)]	4.01	100	1	120.1	115.6	121.6	106.5	91.9	69.2	74.4	91	70.9	121.3	112.6	139	131.6
FALSE	High	[R].IACEEEFSDSDEEGEGGRK.[N]	O09106 [414-432]	1xCarbamidomethyl [C3]; 1xTMTpro [K19]; 1xTMTpro [N-Term]; 2xPhospho [S8(100); S10(100)]	Histone deacetylase 1 OS=Mus musculus OX=10090 GN=Hdac1 PE=1 SV=1	Hdac1	0.237788	0.98	-0.03	112.5	114.7	4.49	5.66	High	High	High	High	High	High	High	High	High	High	High	High	High	High	High	High	1	3	O09106	O09106 2xPhospho [S421(100); S423(100)]	4.34	100	1	100.3	100.4	103.5	107.4	101.3	92.4	96.2	96.2	80.4	94.3	104.7	108.7	110.8
FALSE	High	[R].QASQAGPGPR.[T]	O88935 [603-612]	1xTMTpro [N-Term]; 1xPhospho [S3(100)]	Synapsin-1 OS=Mus musculus OX=10090 GN=Syn1 PE=1 SV=2	Syn1	0.490848	0.587	-0.77	112.4	191.5	81.89	81.91	High	High	High	High	High	High	High	High	High	High	High	High	High	High	High	High	1	3	O88935	O88935 1xPhospho [S605(100)]	3.15	100	1	222.3	286.7	304.7	71.9	150.5	20.3	10.7	58.6	29.8	308	111.4	342.9	504.5
FALSE	High	[K].ERSLDSVDR.[Q]	B1AS06 [917-925]	1xTMTpro [N-Term]; 1xPhospho [S3(100)]	Disks large-associated protein 3 OS=Mus musculus OX=10090 GN=Dlgap3 PE=1 SV=1	Dlgap3	0.827627	1.047	0.07	112.1	107.1	14.37	16.23	High	High	High	High	High	High	High	High	High	High	High	High	High	High	High	High	1	2	B1AS06	B1AS06 1xPhospho [S919(100)]	3.67	100	1	89.2	104.2	104.6	96.3	98.7	103.8	121.5	100.1	86.3	81.5	94.7	92.7	103.2
FALSE	High	[K].AGGANYDAQSE.[-]	Q544F6 [132-142]	1xTMTpro [N-Term]; 1xPhospho [S10(100)]	Cotl1 protein OS=Mus musculus OX=10090 GN=Cotl1 PE=1 SV=1	Cotl1	0.970206	1.014	0.02	111.3	109.8	6.98	6.89	High	High	High	High	High	High	High	High	High	High	High	High	High	High	High	High	1	2	Q544F6	Q544F6 1xPhospho [S141(100)]	3.58	100	1	101.9	89	103.1	112.2	92.4	91.3	96.9	89.3	77.9	79	101	111.2	112.8
FALSE	High	[R].QTSIETDR.[V]	Q9JM13 [130-137]	1xTMTpro [N-Term]; 1xPhospho [S3(100)]	Rab5 GDP/GTP exchange factor OS=Mus musculus OX=10090 GN=Rabgef1 PE=1 SV=1	Rabgef1	0.751554	0.959	-0.06	111.3	116.1	8.5	8.74	High	High	High	High	High	High	High	High	High	High	High	High	High	High	High	High	1	2	Q9JM13	Q9JM13 1xPhospho [S132(100)]	2.84	100	1	124.6	113.2	97.7	96.4	103.7	96	86.9	85.7	77.1	82.6	109.7	123.1	115.5
FALSE	High	[K].ESSESTNTTIEDEDTKVR.[K]	P11798 [329-346]	1xTMTpro [K16]; 1xTMTpro [N-Term]; 3xPhospho [S5(99.4); T8(100); T9(100)]	Calcium/calmodulin-dependent protein kinase type II subunit alpha OS=Mus musculus OX=10090 GN=Camk2a PE=1 SV=2	Camk2a	0.2823	1.013	0.02	111.1	109.7	4.58	11.66	High	High	High	High	High	High	High	High	High	High	High	High	High	High	High	High	2	4	P11798	P11798 3xPhospho [S333(99.4); T336(100); T337(100)]	6.41	100	1	103.2	104.3	107.7	113.6	98.4	91.4	101	87.5	91.7	70.9	104.7	103.7	101.1
FALSE	High	[K].GSYLTHEASGLDEQGEAR.[E]	Q8R464 [353-370]	1xTMTpro [N-Term]; 1xPhospho [S9(100)]	Cell adhesion molecule 4 OS=Mus musculus OX=10090 GN=Cadm4 PE=1 SV=1	Cadm4	0.243453	1.056	0.08	111.1	105.2	8.56	11.72	High	High	High	High	High	High	High	High	High	High	High	High	High	High	High	High	1	3	Q8R464	Q8R464 1xPhospho [S361(100)]	5.91	100	1	121.3	112.5	105	99.1	97.6	96.3	82	81.4	69.1	97.3	95.5	110.8	115.3
FALSE	High	[R].RSRSHSDNDRFK.[H]	Q3UXS8 [155-166]	1xTMTpro [K12]; 1xTMTpro [N-Term]; 3xPhospho [S2(100); S4(100); S6(100)]	RRM domain-containing protein OS=Mus musculus OX=10090 GN=Srsf10 PE=2 SV=1	Srsf10	0.892099	0.941	-0.09	110.4	117.3	10.84	10.49	High	High	High	High	High	High	High	High	High	High	High	High	High	High	High	High	1	4	Q3UXS8	Q3UXS8 3xPhospho [S156(100); S158(100); S160(100)]	2.56	100	1	100.4	95.3	98.1	104.8	120.5	96	110.1	88.1	83.3	76.7	117	108.1	126.7
FALSE	High	[K].AEEEGGSEEEGSDRSPQESK.[K]	P08553 [709-728]	1xTMTpro [K20]; 1xTMTpro [N-Term]; 3xPhospho [S7(100); S12(100); S15(100)]	Neurofilament medium polypeptide OS=Mus musculus OX=10090 GN=Nefm PE=1 SV=4	Nefm	0.624467	0.8	-0.32	110.2	137.7	31.11	25.43	High	High	High	High	High	High	High	High	High	High	High	High	High	High	High	High	1	2	P08553	P08553 3xPhospho [S715(100); S720(100); S723(100)]	5.06	100	1	173.5	141.5	97.6	141.9	98.4	60.2	92.3	62.8	121.3	118.9	147.5	104.7	94.2
FALSE	High	[K].QNSLEYMDQNDDRLK.[S]	B2RSY3 [278-292]	1xTMTpro [K15]; 1xTMTpro [N-Term]; 1xPhospho [S3(100)]	Hepatocyte cell adhesion molecule OS=Mus musculus OX=10090 GN=Hepacam PE=1 SV=1	Hepacam	0.627301	1	0	110.2	110.2	8.55	6.7	High	High	High	High	High	High	High	High	High	High	High	High	High	High	High	High	1	2	B2RSY3	B2RSY3 1xPhospho [S280(100)]	3.36	100	1	118.3	97.9	94.7	119.2	99.6	80.9	91.2	88.2	85.4	92.2	103.1	107.6	100.4
FALSE	High	[R].RVESEESGDEEGK.[K]	Q3UM45 [21-33]	1xTMTpro [K13]; 1xTMTpro [N-Term]; 1xPhospho [S4(100)]	Protein phosphatase 1 regulatory subunit 7 OS=Mus musculus OX=10090 GN=Ppp1r7 PE=1 SV=2	Ppp1r7	0.962352	0.991	-0.01	109.7	110.7	18.23	12.42	High	High	High	High	High	High	High	High	High	High	High	High	High	High	High	High	2	5	Q3UM45	Q3UM45 1xPhospho [S24(100)]	4	100	1	91.1	92	80.7	114.3	90.1	114.7	114.6	102.4	80.6	74.9	107.5	105.3	100.5
FALSE	High	[R].DVATSPISPTENNTTPPDALTR.[N]	G5E884 [215-236]	1xTMTpro [N-Term]; 2xPhospho [T4(99.4); S5(99.4)]	Non-specific serine/threonine protein kinase OS=Mus musculus OX=10090 GN=Pak1 PE=1 SV=1	Pak1	0.0678444	0.953	-0.07	109.4	114.8	6.13	5.79	High	High	High	High	High	High	High	High	High	High	High	High	High	High	High	High	2	6	G5E884	G5E884 2xPhospho [T218(99.4); S219(99.4)]	6.97	100	1	111.1	102.5	89.3	97.3	98.6	85.6	91.6	92.4	85.8	106.4	108.4	100.6	114.5
FALSE	High	[R].SMSDPKPLSPTADESSR.[A]	Q9QYX7 [3608-3624]	1xTMTpro [K6]; 1xTMTpro [N-Term]; 2xPhospho [S3(100); S9(99.4)]	Protein piccolo OS=Mus musculus OX=10090 GN=Pclo PE=1 SV=4	Pclo	0.781151	1.018	0.03	109.2	107.3	10.08	11.41	High	High	High	High	High	High	High	High	High	High	High	High	High	High	High	High	1	2	Q9QYX7	Q9QYX7 2xPhospho [S3610(100); S3616(99.4)]	3.64	100	1	108.9	114.5	108.7	87.2	101.8	84.7	87.5	75.3	71	88.6	115	122.5	110.3
FALSE	High	[K].SCYNLTNPSDSGRGSSLLDR.[T]	A0A1Y7VL44 [615-634]	1xCarbamidomethyl [C2]; 1xTMTpro [N-Term]; 3xPhospho [S11(100); S15(100); S16(100)]	Tetratricopeptide repeat protein 7B OS=Mus musculus OX=10090 GN=Ttc7b PE=1 SV=1	Ttc7b	0.114156	0.934	-0.1	108.7	116.3	9.62	13.97	High	High	High	High	High	High	High	High	High	High	High	High	High	High	High	High	1	3	A0A1Y7VL44	A0A1Y7VL44 3xPhospho [S625(100); S629(100); S630(100)]	6.44	100	1	122.5	105.5	100.5	91.6	100	80.1	90.3	78.3	105.3	101.4	133.6	93.2	103.7
FALSE	High	[K].RTPSEAER.[W]	O08919 [408-415]	1xTMTpro [N-Term]; 1xPhospho [S4(100)]	Numb-like protein OS=Mus musculus OX=10090 GN=Numbl PE=1 SV=3	Numbl	0.427472	0.951	-0.07	108.5	114.1	4.57	6.74	High	High	High	High	High	High	High	High	High	High	High	High	High	High	High	High	2	2	O08919	O08919 1xPhospho [S411(100)]	2	100	1	102.7	102.4	107.5	107.7	97.5	89.3	82.6	85.4	88.3	82.1	107.4	106.3	115
FALSE	High	[K].AEGAGTEEEGTPKESEPQAAADATEVK.[E]	Q91XV3 [26-52]	2xTMTpro [K13; K27]; 1xTMTpro [N-Term]; 2xPhospho [T6(100); T11(100)]	Brain acid soluble protein 1 OS=Mus musculus OX=10090 GN=Basp1 PE=1 SV=3	Basp1	0.458163	1.006	0.01	108.2	107.6	10.74	10.51	High	High	High	High	High	High	High	High	High	High	High	High	High	High	High	High	3	5	Q91XV3	Q91XV3 2xPhospho [T31(100); T36(100)]	7.65	100	1	96.5	86.2	97.8	80.6	101.3	96.2	92.8	88.1	93.1	90	109.3	100	96.8
FALSE	High	[R].GGSSGEELEDEEPVKK.[R]	Q3UMU9 [364-379]	2xTMTpro [K15; K16]; 1xTMTpro [N-Term]; 2xPhospho [S3(100); S4(100)]	Hepatoma-derived growth factor-related protein 2 OS=Mus musculus OX=10090 GN=Hdgfl2 PE=1 SV=1	Hdgfl2	0.278321	0.969	-0.05	108	111.4	4.69	8.61	High	High	High	High	High	High	High	High	High	High	High	High	High	High	High	High	1	2	Q3UMU9	Q3UMU9 2xPhospho [S366(100); S367(100)]	5.78	100	1	97.6	100.5	100.9	93.5	98.2	88.1	90.5	91.2	84.7	83.4	95.2	107.5	109.2
FALSE	High	[R].SGSGYEGSTSWK.[A]	P0C7M9 [45-56]	1xTMTpro [K12]; 1xTMTpro [N-Term]; 2xPhospho [S3(100); S8(100)]	C-type lectin domain family 2 member L OS=Mus musculus OX=10090 GN=Clec2l PE=1 SV=1	Clec2l	0.333923	1.001	0	107.9	107.7	12.29	8.27	High	High	High	High	High	High	High	High	High	High	High	High	High	High	High	High	1	2	P0C7M9	P0C7M9 2xPhospho [S47(100); S52(100)]	4.85	100	1	124.3	114	103.9	127	92.4	81.2	86	79.1	79.6	94.3	102.8	89.2	92.2
FALSE	High	[K].DIIRQPSEEEIIK.[L]	Q62048 [110-122]	1xTMTpro [K13]; 1xTMTpro [N-Term]; 1xPhospho [S7(100)]	Astrocytic phosphoprotein PEA-15 OS=Mus musculus OX=10090 GN=Pea15 PE=1 SV=1	Pea15	0.272174	1.022	0.03	107.8	105.4	10.98	5.87	High	High	High	High	High	High	High	High	High	High	High	High	High	High	High	High	1	2	Q62048	Q62048 1xPhospho [S116(100)]	3.57	100	1	94.7	89.9	112.7	101.2	95.5	103.1	90.8	101.8	77.4	87	89.4	99.4	107.8
FALSE	High	[R].GDDASEEGQNGSSPK.[S]	Q9QYC0 [453-467]; F8WGR0 [453-467]	1xDeamidated [N10]; 1xTMTpro [K15]; 1xTMTpro [N-Term]; 1xPhospho [S13(100)]	Alpha-adducin OS=Mus musculus OX=10090 GN=Add1 PE=1 SV=2 Alpha-adducin OS=Mus musculus OX=10090 GN=Add1 PE=1 SV=1	Add1	0.309661	0.905	-0.14	107.5	118.8	10.27	10.71	High	High	High	High	High	High	High	High	High	High	High	High	High	High	High	High	2	8	Q9QYC0; F8WGR0	Q9QYC0 1xPhospho [S465(100)]; F8WGR0 1xPhospho [S465(100)]	4.24	100	2	102.9	112.9	101.5	101	97.1	81.4	108.2	75.7	88.2	81.8	111.8	111.5	103.7
FALSE	High	[R].SQSRSPDQR.[S]	P39447 [311-319]	1xTMTpro [N-Term]; 2xPhospho [S3(99.2); S5(100)]	Tight junction protein ZO-1 OS=Mus musculus OX=10090 GN=Tjp1 PE=1 SV=2	Tjp1	0.422801	0.947	-0.08	106.9	112.9	10.66	8.95	High	High	High	High	High	High	High	High	High	High	High	High	High	High	High	High	1	1	P39447	P39447 2xPhospho [S313(99.2); S315(100)]	2.96	100	1	122.7	97.8	97.2	90.1	109.8	92.6	79.7	86.6	89	88.2	102.4	109	109
FALSE	High	[K].DWEDDSDEDMSNFDR.[F]	Q3TJG6 [108-122]	1xOxidation [M10]; 1xTMTpro [N-Term]; 1xPhospho [S6(100)]	CS domain-containing protein OS=Mus musculus OX=10090 GN=Ptges3 PE=2 SV=1	Ptges3	0.616409	1.04	0.06	106.9	102.7	8.14	15.08	High	High	High	High	High	High	High	High	High	High	High	High	High	High	High	High	1	6	Q3TJG6	Q3TJG6 1xPhospho [S113(100)]	4.99	100	1	110.5	105.1	91.6	93.9	103.6	81.1	99.4	81.3	72	69.8	108.6	118.1	100.9
FALSE	High	[R].RGFSEEQLR.[Q]	Q9D6K2 [104-112]	1xTMTpro [N-Term]; 1xPhospho [S4(100)]	Transgelin OS=Mus musculus OX=10090 GN=Tagln3 PE=2 SV=1	Tagln3	0.931517	1.03	0.04	106.6	103.5	12.25	15.3	High	High	High	High	High	High	High	High	High	High	High	High	High	High	High	High	1	3	Q9D6K2	Q9D6K2 1xPhospho [S107(100)]	3.02	100	1	100.6	100.1	108	101.3	107.1	94.2	65.6	77.8	68.9	101.3	100.9	106.9	129.3
FALSE	High	[K].EQNGVQLTNSTLINPPQTPVEVQER.[E]	Q8C009 [36-60]	1xDeamidated [N]; 1xTMTpro [N-Term]; 1xPhospho [T18(100)]	Transporter OS=Mus musculus OX=10090 GN=Slc6a3 PE=2 SV=1	Slc6a3	0.787236	1.029	0.04	106.2	103.2	9.2	5.73	High	High	High	High	High	High	High	High	High	High	High	High	High	High	High	High	2	9	Q8C009	Q8C009 1xPhospho [T53(100)]	9.36	100	1	92.3	109	101.2	96.1	95.4	74.4	88.5	95.2	75.4	81.1	93.2	100.3	105.3
FALSE	High	[K].ESSDSTNTTIEDEDAK.[A]	P28652 [393-408]	1xTMTpro [K16]; 1xTMTpro [N-Term]; 1xPhospho [S5(99.6)]	Calcium/calmodulin-dependent protein kinase type II subunit beta OS=Mus musculus OX=10090 GN=Camk2b PE=1 SV=2	Camk2b	0.0108293	0.916	-0.13	106.1	115.8	7.41	6.53	High	High	High	High	High	High	High	High	High	High	High	High	High	High	High	High	4	6	P28652	P28652 1xPhospho [S397(99.6)]	3.1	100	1	95.7	98.2	95.7	88	102.8	94.3	94.5	85.7	84.8	98.2	103.1	115.7	109.4
FALSE	High	[K].AEDGAAPSPSSETPKKK.[K]	A0A0A1HAM8 [131-147]	3xTMTpro [K15; K16; K17]; 1xTMTpro [N-Term]; 2xPhospho [S8(100); S11(98.8)]	80K protein OS=Mus musculus OX=10090 GN=Marcks PE=2 SV=1	Marcks	0.175288	1.089	0.12	105.6	97	12.13	8.13	High	High	High	High	High	High	High	High	High	High	High	High	High	High	High	High	2	3	A0A0A1HAM8	A0A0A1HAM8 2xPhospho [S138(100); S141(98.8)]	4.07	100	1	86.9	93	105.1	93.1	101.3	75.2	102.8	94.9	67.8	81.4	90.6	104	98.9
FALSE	High	[R].SSSLDMNR.[T]	F6R6F1 [519-526]	1xTMTpro [N-Term]; 1xPhospho [S3(100)]	RalBP1-associated Eps domain-containing protein 1 (Fragment) OS=Mus musculus OX=10090 GN=Reps1 PE=1 SV=1	Reps1	0.613732	1.007	0.01	105.6	104.9	3.81	7.49	High	High	High	High	High	High	High	High	High	High	High	High	High	High	High	High	1	2	F6R6F1	F6R6F1 1xPhospho [S521(100)]	1.61	100	1	99.6	95.7	103.1	104.1	96.7	82.2	86.2	86	71.3	93.7	88.6	107.6	108.7
FALSE	High	[K].SESLDEEEKLELQR.[R]	Q9DCB4 [30-43]	1xTMTpro [K9]; 1xTMTpro [N-Term]; 1xPhospho [S3(100)]	cAMP-regulated phosphoprotein 21 OS=Mus musculus OX=10090 GN=Arpp21 PE=1 SV=2	Arpp21	0.76915	0.978	-0.03	105.4	107.9	10.25	10.15	High	High	High	High	High	High	High	High	High	High	High	High	High	High	High	High	1	3	Q9DCB4	Q9DCB4 1xPhospho [S32(100)]	4.52	100	1	104.1	89.3	91.4	95.7	108.8	87.7	105.7	83.1	77.3	77.7	116.5	104.6	102.4
FALSE	High	[R].QLHIEGASLELSDDDTESK.[T]	Q80T68 [1802-1820]	1xTMTpro [K19]; 1xTMTpro [N-Term]; 2xPhospho [S8(100); S12(100)]	MKIAA3005 protein (Fragment) OS=Mus musculus OX=10090 GN=Myh10 PE=2 SV=1	Myh10	0.360436	1.136	0.18	105	92.4	12.52	13.69	High	High	High	High	High	High	High	High	High	High	High	High	High	High	High	High	1	5	Q80T68	Q80T68 2xPhospho [S1809(100); S1813(100)]	7.01	100	1	100	99.5	104.4	97.5	95.7	63.2	89.4	67.4	66.5	82.1	84.8	111.1	94.5
FALSE	High	[R].TQSSSCERDSPSTSR.[Q]	B7ZP42 [567-581]	1xCarbamidomethyl [C6]; 1xTMTpro [N-Term]; 1xPhospho [S/T]	Cask protein OS=Mus musculus OX=10090 GN=Cask PE=2 SV=1	Cask	0.113966	1.061	0.09	105	98.9	9.07	6.75	High	High	High	High	High	High	High	High	High	High	High	High	High	High	High	High	2	2	B7ZP42		2.61	100	1	95.3	90	98.3	97.3	105.3	86.5	87.1	100	72.9	78.8	84.4	90	104
FALSE	High	[R].ALQSPEHHIDPIYEDR.[V]	B7ZNF6 [408-423]	1xDeamidated [Q3]; 1xTMTpro [N-Term]; 1xPhospho [S4(100)]	Catenin delta-2 OS=Mus musculus OX=10090 GN=Ctnnd2 PE=1 SV=1	Ctnnd2	0.108478	1.241	0.31	104.5	84.2	20.94	6.77	High	High	High	High	High	High	High	High	High	High	High	High	High	High	High	High	1	1	B7ZNF6	B7ZNF6 1xPhospho [S411(100)]	3.74	100	1	59.9	83.8	91.5	104.9	78.1	91.1	108.2	92.9	60	66.9	78.2	84.2	85.2
FALSE	High	[K].EFQDYIEPEEGCQGSPQRR.[G]	A0A1D5RM94 [180-198]; A0A1D5RMC1 [108-126]	1xCarbamidomethyl [C12]; 1xTMTpro [N-Term]; 1xPhospho [S15(100)]	Dynein light intermediate chain OS=Mus musculus OX=10090 GN=Dync1li2 PE=1 SV=1 Dynein light intermediate chain (Fragment) OS=Mus musculus OX=10090 GN=Dync1li2 PE=1 SV=1	Dync1li2	0.154511	0.992	-0.01	104.1	104.9	4.47	5.99	High	High	High	High	High	High	High	High	High	High	High	High	High	High	High	High	1	3	A0A1D5RM94; A0A1D5RMC1	A0A1D5RM94 1xPhospho [S194(100)]; A0A1D5RMC1 1xPhospho [S122(100)]	4.91	100	2	103	99.1	89.1	102.9	92.5	86.7	80.1	80.2	83.4	86.7	108.2	96.9	105.2
FALSE	High	[K].SLDSDESEDEDDDYQQK.[R]	B2RTB0 [57-73]	1xTMTpro [K17]; 1xTMTpro [N-Term]; 1xPhospho [S4(100)]	PDGFA associated protein 1 OS=Mus musculus OX=10090 GN=Pdap1 PE=1 SV=1	Pdap1	0.730617	1.019	0.03	104.1	102.2	27.44	13.99	High	High	High	High	High	High	High	High	High	High	High	High	High	High	High	High	2	6	B2RTB0	B2RTB0 1xPhospho [S60(100)]	5.46	100	1	90.3	84.8	82.6	116.7	69.5	133.9	125.1	92	83.8	78.8	103.8	87.8	94.4
FALSE	High	[K].TEDGGWEWSDDEFDEESEEGR.[A]	F7AVI9 [60-80]	1xTMTpro [N-Term]; 1xPhospho [S9(100)]	Serine/threonine-protein kinase OSR1 (Fragment) OS=Mus musculus OX=10090 GN=Oxsr1 PE=1 SV=1	Oxsr1	0.57483	1.015	0.02	104.1	102.6	7.06	12.56	High	High	High	High	High	High	High	High	High	High	High	High	High	High	High	High	1	6	F7AVI9	F7AVI9 1xPhospho [S68(100)]	5.76	100	1	104.6	105.3	93.3	105.7	89.6	77.2	89.2	75.1	68.6	68.5	104.8	109	99.5
FALSE	High	[K].QGFPDRESPVSDLTSTGLYQDKQEEK.[S]	P14873 [1431-1456]	2xTMTpro [K22; K26]; 1xTMTpro [N-Term]; 1xPhospho [S8(100)]	Microtubule-associated protein 1B OS=Mus musculus OX=10090 GN=Map1b PE=1 SV=2	Map1b	0.528396	1.025	0.04	104	101.5	8.05	6.23	High	High	High	High	High	High	High	High	High	High	High	High	High	High	High	High	1	3	P14873	P14873 1xPhospho [S1438(100)]	4.14	100	1	97.2	84.7	98.8	103.9	99.7	92.3	77	80.1	76.3	91.4	94.5	83.7	105.7
FALSE	High	[R].REGSYDR.[Y]	B7ZC24 [123-129]	1xTMTpro [N-Term]; 1xPhospho [S4(100)]	Nuclear receptor coactivator 5 OS=Mus musculus OX=10090 GN=Ncoa5 PE=1 SV=1	Ncoa5	0.239167	1.084	0.12	103.8	95.8	10.99	10.73	High	High	High	High	High	High	High	High	High	High	High	High	High	High	High	High	1	1	B7ZC24	B7ZC24 1xPhospho [S126(100)]	2.61	100	1	85.3	81.3	105.8	106.7	91.5	93.5	78.6	84.4	64.7	67.4	87.4	92.9	90.1
FALSE	High	[R].TEEVLSPDGSPSKSPSK.[K]	Q05C56 [668-684]	2xTMTpro [K13; K17]; 1xTMTpro [N-Term]; 2xPhospho [S10(100); S14(99.5)]	Add3 protein (Fragment) OS=Mus musculus OX=10090 GN=Add3 PE=2 SV=1	Add3	0.173637	1.04	0.06	103.3	99.3	5.67	7.45	High	High	High	High	High	High	High	High	High	High	High	High	High	High	High	High	2	4	Q05C56	Q05C56 2xPhospho [S677(100); S681(99.5)]	4.57	100	1	94.4	94.6	98.8	98.2	103.4	80.2	90.7	82.4	69.3	72.8	99.3	98.6	101.6
FALSE	High	[RK].RRSPSPR.[RS]	E9PUK6 [607-613]; B2RTE3 [248-254]; Q569Z6 [132-138]	1xTMTpro [N-Term]; 2xPhospho [S3(100); S5(100)]	Serine/arginine repetitive matrix protein 1 OS=Mus musculus OX=10090 GN=Srrm1 PE=1 SV=1 Pre-mRNA-splicing factor 38A OS=Mus musculus OX=10090 GN=Prpf38a PE=2 SV=1 Thyroid hormone receptor-associated protein 3 OS=Mus musculus OX=10090 GN=Thrap3 PE=1 SV=1	Srrm1	0.114095	0.863	-0.21	103.2	119.6	10.65	11.23	High	High	High	High	High	High	High	High	High	High	High	High	High	High	High	High	1	1	E9PUK6; B2RTE3; Q569Z6	E9PUK6 2xPhospho [S609(100); S611(100)]; B2RTE3 2xPhospho [S250(100); S252(100)]; Q569Z6 2xPhospho [S134(100); S136(100)]	2.6	100	3	91.9	90.8	89.7	94.7	96.3	101.8	96.8	95	91.3	80.4	109.5	117.8	114.5
FALSE	High	[R].GSSQPNLSTSYSEQEYGK.[A]	Q5NCM7 [171-188]; J3QNT7 [171-188]	1xTMTpro [K18]; 1xTMTpro [N-Term]; 1xPhospho [S3(99.7)]	ENTH domain-containing protein OS=Mus musculus OX=10090 GN=Epn2 PE=2 SV=1 Epsin-2 OS=Mus musculus OX=10090 GN=Epn2 PE=1 SV=1	Epn2	0.849674	1.037	0.05	103	99.3	8.55	8.44	High	High	High	High	High	High	High	High	High	High	High	High	High	High	High	High	2	4	Q5NCM7; J3QNT7	Q5NCM7 1xPhospho [S173(99.7)]; J3QNT7 1xPhospho [S173(99.7)]	5.49	100	2	93.4	86.6	98.3	114.2	91.7	77.4	88	83	82.6	96.2	85.1	91.5	96.5
FALSE	High	[R].QLSDIEER.[H]	P08553 [342-349]	1xTMTpro [N-Term]; 1xPhospho [S3(100)]	Neurofilament medium polypeptide OS=Mus musculus OX=10090 GN=Nefm PE=1 SV=4	Nefm	0.270963	0.963	-0.05	102.9	106.8	13.39	13.07	High	High	High	High	High	High	High	High	High	High	High	High	High	High	High	High	1	2	P08553	P08553 1xPhospho [S344(100)]	2.07	100	1	131	95	86.9	109.6	99.2	76.5	87	77.7	94.3	117.7	118.8	99.1	105.8
FALSE	High	[K].EQNGVQLTNSTLINPPQTPVEVQER.[E]	Q8C009 [36-60]	2xDeamidated [N/Q]; 1xTMTpro [N-Term]; 1xPhospho [T18(100)]	Transporter OS=Mus musculus OX=10090 GN=Slc6a3 PE=2 SV=1	Slc6a3	0.21408	0.919	-0.12	102.8	111.9	6.68	10.48	High	High	High	High	High	High	High	High	High	High	High	High	High	High	High	High	2	10	Q8C009	Q8C009 1xPhospho [T53(100)]	8.33	100	1	97.8	98	91.8	95.9	96.8	79.4	86.5	95.1	77	76.9	110.7	100.7	101.6
FALSE	High	[R].EFDELSPSAQR.[D]	O55143 [656-666]	1xTMTpro [N-Term]; 1xPhospho [S8(100)]	Sarcoplasmic/endoplasmic reticulum calcium ATPase 2 OS=Mus musculus OX=10090 GN=Atp2a2 PE=1 SV=2	Atp2a2	0.56624	1.047	0.07	102.7	98.1	11.52	8.12	High	High	High	High	High	High	High	High	High	High	High	High	High	High	High	High	3	3	O55143	O55143 1xPhospho [S663(100)]	3.51	100	1	104.2	107.6	92.5	110.8	93.7	83.2	80.9	62.8	70.7	91.7	98.3	89.5	100.3
FALSE	High	[K].STSPPPSPEVWAESR.[T]	Q9WV69 [90-104]	1xTMTpro [N-Term]; 1xPhospho [S3(99.7)]	Dematin OS=Mus musculus OX=10090 GN=Dmtn PE=1 SV=1	Dmtn	0.0308122	0.884	-0.18	102.6	116	10.36	6.34	High	High	High	High	High	High	High	High	High	High	High	High	High	High	High	High	1	4	Q9WV69	Q9WV69 1xPhospho [S92(99.7)]	4.36	100	1	122.6	91.8	94.8	102.7	87	76.6	85.2	88.9	87.8	99.5	117.5	97.4	110.3
FALSE	High	[K].IVDEQGDMDFQISPDRK.[T]	Q8C8R3 [2078-2094]	1xTMTpro [K17]; 1xTMTpro [N-Term]; 1xPhospho [S13(100)]	Ankyrin-2 OS=Mus musculus OX=10090 GN=Ank2 PE=1 SV=2	Ank2	0.855896	0.97	-0.04	102.2	105.3	6.38	10.68	High	High	High	High	High	High	High	High	High	High	High	High	High	High	High	High	1	3	Q8C8R3	Q8C8R3 1xPhospho [S2090(100)]	3.07	100	1	101.1	94.2	90.1	94.8	93	83	96.5	90.2	76.8	81.5	91.9	100.3	116.5
FALSE	High	[K].LGDSLQDLYR.[A]	Q80YA9 [903-912]	1xTMTpro [N-Term]; 1xPhospho [S4(100)]	Connector enhancer of kinase suppressor of ras 2 OS=Mus musculus OX=10090 GN=Cnksr2 PE=1 SV=1	Cnksr2	0.00479031	1.254	0.33	102.2	81.5	10.95	9.32	High	High	High	High	High	High	High	High	High	High	High	High	High	High	High	High	1	2	Q80YA9	Q80YA9 1xPhospho [S906(100)]	3.77	100	1	97.8	101.4	96.2	103.4	92.3	80.6	76.3	60.3	73.1	71.3	76.5	67.8	78.3
FALSE	High	[R].DYDDMSPR.[R]	Q3U9Q3 [255-262]	1xOxidation [M5]; 1xTMTpro [N-Term]; 1xPhospho [S6(100)]	Heterogeneous nuclear ribonucleoprotein K OS=Mus musculus OX=10090 GN=Hnrnpk PE=2 SV=1	Hnrnpk	0.739033	1.072	0.1	101.6	94.8	9.94	12	High	High	High	High	High	High	High	High	High	High	High	High	High	High	High	High	1	3	Q3U9Q3	Q3U9Q3 1xPhospho [S260(100)]	2.5	100	1	91.7	100.8	107	86	94	81.2	74.4	90.9	70.7	77.6	92.5	105.6	92.1
FALSE	High	[K].ETSPETSLIQDEVALK.[L]	P20357 [1159-1174]	1xTMTpro [K16]; 1xTMTpro [N-Term]; 1xPhospho [T/S]	Microtubule-associated protein 2 OS=Mus musculus OX=10090 GN=Map2 PE=1 SV=2	Map2	0.558252	1.163	0.22	101.4	87.2	20.38	16.75	High	High	High	High	High	High	High	High	High	High	High	High	High	High	High	High	1	3	P20357		5.99	100	1	60.2	75	96.1	98.8	72.2	81.5	103.4	82.9	61.9	53.6	83	94.2	78.5
FALSE	High	[R].FYYSSGSSSPTHAK.[S]	Q60771 [190-203]	1xTMTpro [K14]; 1xTMTpro [N-Term]; 1xPhospho [S9(100)]	Claudin-11 OS=Mus musculus OX=10090 GN=Cldn11 PE=1 SV=1	Cldn11	0.0390464	1.621	0.7	101	62.3	58.6	20.09	High	High	High	High	High	High	High	High	High	High	High	High	High	High	High	High	1	2	Q60771	Q60771 1xPhospho [S198(100)]	3.33	100	1	229.2	189.2	133.1	197.9	63.7	46.4	47.1	55.6	48.7	74.2	60.2	54.5	73.1
FALSE	High	[K].SLSPAATVTAELHYEQGSPR.[N]	Q80X80 [394-413]	1xTMTpro [N-Term]; 2xPhospho [S18(100); S/T/Y]	Phospholipid transfer protein C2CD2L OS=Mus musculus OX=10090 GN=C2cd2l PE=1 SV=3	C2cd2l	0.110506	1.173	0.23	100.7	85.9	10	18.23	High	High	High	High	High	High	High	High	High	High	High	High	High	High	High	High	2	7	Q80X80	Q80X80 2xPhospho [S411(100); S/T/Y]	7.98	100	1	105.6	94.4	97.1	96	82.3	91.2	77.8	65	61.9	98.8	83.3	76.6	93.6
FALSE	High	[R].ASSLDTRGSPK.[R]	E9PW07 [318-328]	1xTMTpro [K11]; 1xTMTpro [N-Term]; 2xPhospho [S2(99.1); T/S]	Voltage-dependent calcium channel beta subunit-associated regulatory protein OS=Mus musculus OX=10090 GN=Cbarp PE=1 SV=2	Cbarp	0.903564	0.988	-0.02	100.6	101.8	14.89	7.2	High	High	High	High	High	High	High	High	High	High	High	High	High	High	High	High	1	3	E9PW07	E9PW07 2xPhospho [S319(99.1); T/S]	1.69	100	1	82.5	78	115.8	84.6	88.3	94	92.9	82.1	80.9	84.7	89.1	99.8	95.3
FALSE	High	[R].EEGASPLDFD.[-]	P46460 [735-744]	1xTMTpro [N-Term]; 1xPhospho [S5(100)]	Vesicle-fusing ATPase OS=Mus musculus OX=10090 GN=Nsf PE=1 SV=2	Nsf	0.818494	1.013	0.02	100.3	98.9	7.66	14.41	High	High	High	High	High	High	High	High	High	High	High	High	High	High	High	High	1	3	P46460	P46460 1xPhospho [S739(100)]	2.55	100	1	88.9	105.7	86.9	104.1	91.3	77.9	90.1	78.9	73.4	63.7	93.2	105.8	96.7
FALSE	High	[R].NVPQEESLEDSDVDADFK.[A]	O35344 [50-67]	1xTMTpro [K18]; 1xTMTpro [N-Term]; 1xPhospho [S7(100)]	Importin subunit alpha-4 OS=Mus musculus OX=10090 GN=Kpna3 PE=1 SV=1	Kpna3	0.172082	0.959	-0.06	99.7	104.1	9.23	6.36	High	High	High	High	High	High	High	High	High	High	High	High	High	High	High	High	2	3	O35344	O35344 1xPhospho [S56(100)]	5.4	100	1	85	92.7	98.5	100.5	77.8	82.9	91.8	72	78.4	79	100.4	104.9	103
FALSE	High	[R].SPFEIISPPASPPEMTGQR.[V]	A2ARP8 [2000-2018]	1xOxidation [M15]; 1xTMTpro [N-Term]; 2xPhospho [S7(100); S11(100)]	Microtubule-associated protein 1A OS=Mus musculus OX=10090 GN=Map1a PE=1 SV=1	Map1a	0.634538	0.976	-0.04	99.5	102	7.32	10.83	High	High	High	High	High	High	High	High	High	High	High	High	High	High	High	High	1	5	A2ARP8	A2ARP8 2xPhospho [S2006(100); S2010(100)]	5.2	100	1	95.1	89.7	83.6	93.6	90.1	86.2	83.8	92.1	93.5	85.8	87.5	84.1	97
FALSE	High	[R].GSPRYSPR.[H]	H7BX95 [233-240]	1xTMTpro [N-Term]; 2xPhospho [S2(100); S6(100)]	Serine/arginine-rich splicing factor 1 OS=Mus musculus OX=10090 GN=Srsf1 PE=1 SV=1	Srsf1	0.898305	0.913	-0.13	98.8	108.2	10.58	19.31	High	High	High	High	High	High	High	High	High	High	High	High	High	High	High	High	1	1	H7BX95	H7BX95 2xPhospho [S234(100); S238(100)]	2.6	100	1	90.8	93.6	90.3	108.1	74	73.2	91.9	81.9	78.3	55.6	105.5	107.5	88
FALSE	High	[K].VSEEAESQQWDTSKGDQVSQNGLPAEQGSPR.[MV-]	Q62261 [2109-2139]	1xTMTpro [K14]; 1xTMTpro [N-Term]; 1xPhospho [S19(100)]	Spectrin beta chain, non-erythrocytic 1 OS=Mus musculus OX=10090 GN=Sptbn1 PE=1 SV=2	Sptbn1	0.416356	0.992	-0.01	98.6	99.4	5.36	12.27	High	High	High	High	High	High	High	High	High	High	High	High	High	High	High	High	2	4	Q62261	Q62261 1xPhospho [S2127(100)]	8.38	100	1	102.1	84	90.6	94.3	91.2	75.9	79.2	78.9	81.1	98.2	88.1	79.8	104.6
FALSE	High	[R].SDISERPSVDDVESETGSTGALETR.[S]	Q80X80 [606-630]	1xTMTpro [N-Term]; 2xPhospho [S8(100); S14(99.2)]	Phospholipid transfer protein C2CD2L OS=Mus musculus OX=10090 GN=C2cd2l PE=1 SV=3	C2cd2l	0.160488	1.069	0.1	98.2	91.9	8.65	11.54	High	High	High	High	High	High	High	High	High	High	High	High	High	High	High	High	2	2	Q80X80	Q80X80 2xPhospho [S613(100); S619(99.2)]	6.56	100	1	92.4	97	93.9	95.5	94.5	77.6	75.2	63.5	69.7	81.5	96.4	76.4	74.5
FALSE	High	[R].RTNSSEQER.[T]	Q05BF4 [27-35]	1xTMTpro [N-Term]; 1xPhospho [S4(100)]	WD repeat-containing protein 37 OS=Mus musculus OX=10090 GN=Wdr37 PE=1 SV=1	Wdr37	0.476546	1.029	0.04	97.8	95.1	11.05	8.11	High	High	High	High	High	High	High	High	High	High	High	High	High	High	High	High	1	2	Q05BF4	Q05BF4 1xPhospho [S30(100)]	3.91	100	1	82.3	80.4	100.8	94.1	81.8	93.7	80.5	85.9	64.3	73.5	81.5	100.1	93.7
FALSE	High	[R].GSSPEGR.[R]	A2AJA9 [482-488]	1xTMTpro [N-Term]; 1xPhospho [S3(99.7)]	Apical junction component 1 homolog OS=Mus musculus OX=10090 GN=Ajm1 PE=1 SV=1	Ajm1	0.0825248	0.892	-0.16	97.7	109.6	7.38	10.22	High	High	High	High	High	High	High	High	High	High	High	High	High	High	High	High	1	1	A2AJA9	A2AJA9 1xPhospho [S484(99.7)]	2.09	100	1	91.1	88.9	93.3	87.9	83.6	87.7	83.8	90.1	75.9	74.5	96.3	110.5	102.6
FALSE	High	[R].DVATSPISPTENNTTPPDALTR.[N]	G5E884 [215-236]	1xDeamidated [N]; 1xTMTpro [N-Term]; 2xPhospho [S8(99.7); T/S]	Non-specific serine/threonine protein kinase OS=Mus musculus OX=10090 GN=Pak1 PE=1 SV=1	Pak1	0.40296	0.988	-0.02	97.6	98.8	4.49	7.73	High	High	High	High	High	High	High	High	High	High	High	High	High	High	High	High	6	12	G5E884	G5E884 2xPhospho [S222(99.7); T/S]	5.82	100	1	95.4	91.7	92.6	90.5	85	80.3	87.3	71.9	73	78.9	97.7	84.8	95.5
FALSE	High	[R].TDTAADGETSATESDQEEDAEIK.[A]	Q9WV92 [534-556]; D0VYV6 [516-538]	1xTMTpro [K23]; 1xTMTpro [N-Term]; 3xPhospho [T9(98.9); S10(98.9); T12(100)]	Band 4.1-like protein 3 OS=Mus musculus OX=10090 GN=Epb41l3 PE=1 SV=1 Band 4.1-like protein 3 OS=Mus musculus OX=10090 GN=Epb41l3 PE=1 SV=1	Epb41l3	0.0779801	0.916	-0.13	97	105.9	13.2	9.17	High	High	High	High	High	High	High	High	High	High	High	High	High	High	High	High	3	8	Q9WV92; D0VYV6	Q9WV92 3xPhospho [T542(98.9); S543(98.9); T545(100)]; D0VYV6 3xPhospho [T524(98.9); S525(98.9); T527(100)]	3.63	100	2	98.2	90.8	90	84.5	78.7	67	103	77.5	78.8	82	99.5	117.3	102.3
FALSE	High	[K].SRVSVSPGR.[T]	E9PUK6 [424-432]	1xTMTpro [N-Term]; 2xPhospho [S4(100); S6(100)]	Serine/arginine repetitive matrix protein 1 OS=Mus musculus OX=10090 GN=Srrm1 PE=1 SV=1	Srrm1	0.444399	0.973	-0.04	96.8	99.5	4.71	13.47	High	High	High	High	High	High	High	High	High	High	High	High	High	High	High	High	1	2	E9PUK6	E9PUK6 2xPhospho [S427(100); S429(100)]	3.04	100	1	95.8	83.9	91.2	90.4	82	81.6	82.7	71.9	82.1	61.7	96.1	89.6	96.7
FALSE	High	[R].GGSPTRAPR.[F]	Q9D2P8 [160-168]	1xTMTpro [N-Term]; 1xPhospho [S3(100)]	Myelin-associated oligodendrocyte basic protein OS=Mus musculus OX=10090 GN=Mobp PE=1 SV=1	Mobp	0.777227	0.941	-0.09	96.8	102.8	22.52	29.36	High	High	High	High	High	High	High	High	High	High	High	High	High	High	High	High	1	1	Q9D2P8	Q9D2P8 1xPhospho [S162(100)]	2.29	100	1	144.9	84.5	85.4	93.7	97	78.2	59.3	84.1	93.1	143.2	99.5	62.5	91.6
FALSE	High	[R].AASSPNLSNGETESVK.[T]	A0A0A6YW53 [847-862]	1xDeamidated [N9]; 1xTMTpro [K16]; 1xTMTpro [N-Term]; 2xPhospho [S4(99.6); S8(100)]	Mitogen-activated protein kinase kinase kinase kinase 4 OS=Mus musculus OX=10090 GN=Map4k4 PE=1 SV=1	Map4k4	0.635037	1.04	0.06	96.7	93	4.24	8.73	High	High	High	High	High	High	High	High	High	High	High	High	High	High	High	High	2	4	A0A0A6YW53	A0A0A6YW53 2xPhospho [S850(99.6); S854(100)]	4.95	100	1	96.6	86.9	90.9	92.5	86.4	78.4	74.7	81.7	66.7	72.8	84.4	85.4	94.5
FALSE	High	[K].KNDGVKESSESTNTTIEDEDTK.[V]	P11798 [323-344]	3xTMTpro [K1; K6; K22]; 1xTMTpro [N-Term]; 3xPhospho [S/T]	Calcium/calmodulin-dependent protein kinase type II subunit alpha OS=Mus musculus OX=10090 GN=Camk2a PE=1 SV=2	Camk2a	0.192799	1.021	0.03	96.2	94.2	6.38	8.61	High	High	High	High	High	High	High	High	High	High	High	High	High	High	High	High	1	5	P11798		3.69	100	1	86.9	98.1	100.7	96	85.7	78.7	80.4	73.8	75.7	66.1	84.8	90.5	85.5
FALSE	High	[R].SKEQLNSYT.[-]	Q3US81 [280-288]	1xTMTpro [K2]; 1xTMTpro [N-Term]; 1xPhospho [T9(100)]	Uncharacterized protein OS=Mus musculus OX=10090 GN=Gpm6b PE=2 SV=1	Gpm6b	0.146891	1.012	0.02	96.1	95	8.22	10.66	High	High	High	High	High	High	High	High	High	High	High	High	High	High	High	High	3	5	Q3US81	Q3US81 1xPhospho [T288(100)]	2.13	100	1	87.1	104.5	85.8	89.5	100.5	80.2	82.9	75.5	72.3	79.4	86.6	88.3	95.5
FALSE	High	[R].MGPSSSPIPSPSPSPTDSKR.[C]	Q3UN66 [317-336]	1xTMTpro [K19]; 1xTMTpro [N-Term]; 3xPhospho [S10(100); S12(100); S14(100)]	Protein kinase C OS=Mus musculus OX=10090 GN=Prkcg PE=2 SV=1	Prkcg	0.545453	0.977	-0.03	96	98.3	8.53	5.13	High	High	High	High	High	High	High	High	High	High	High	High	High	High	High	High	2	5	Q3UN66	Q3UN66 3xPhospho [S326(100); S328(100); S330(100)]	5.59	100	1	91	82.1	89.9	79.9	93.7	75	87.7	83.1	76.6	86.5	87.6	92	94.7
FALSE	High	[R].ENGSDNLPPSPGSGDQTLPDHAPF.[-]	A2AUD5 [206-229]	1xTMTpro [N-Term]; 1xPhospho [S/T]	Tumor protein D54 OS=Mus musculus OX=10090 GN=Tpd52l2 PE=1 SV=1	Tpd52l2	0.98371	0.965	-0.05	95.9	99.3	10.9	12.64	High	High	High	High	High	High	High	High	High	High	High	High	High	High	High	High	2	7	A2AUD5		4.11	100	1	98.6	98.4	86.5	93.3	84	70.3	77.3	96.5	84.7	99	94.8	78.6	102.1
FALSE	High	[R].GSEPRDPGSPR.[G]	Q3UHD9 [46-56]	1xTMTpro [N-Term]; 1xPhospho [S9(100)]	Arf-GAP with GTPase, ANK repeat and PH domain-containing protein 2 OS=Mus musculus OX=10090 GN=Agap2 PE=1 SV=1	Agap2	0.75448	1.007	0.01	95.8	95.2	16.99	5.54	High	High	High	High	High	High	High	High	High	High	High	High	High	High	High	High	1	3	Q3UHD9	Q3UHD9 1xPhospho [S54(100)]	2.2	100	1	78.1	84.9	82.8	80.6	91.3	106.2	92.3	93.3	70.9	79.3	88.3	86.2	97.6
FALSE	High	[R].ERGSPVSGR.[A]	F6YCJ0 [184-192]	1xTMTpro [N-Term]; 1xPhospho [S4(100)]	Brefeldin A-inhibited guanine nucleotide-exchange protein 2 (Fragment) OS=Mus musculus OX=10090 GN=Arfgef2 PE=1 SV=1	Arfgef2	0.771988	0.967	-0.05	94.9	98.1	10.87	5.14	High	High	High	High	High	High	High	High	High	High	High	High	High	High	High	High	1	1	F6YCJ0	F6YCJ0 1xPhospho [S187(100)]	3	100	1	93.8	81.9	78.1	87.1	83.1	92.3	84.6	89.3	74.3	74	91.8	88.8	100.3
FALSE	High	[K].IYHLPDAESDEDEDFKEQTR.[L]	P42208 [210-229]	1xTMTpro [K16]; 1xTMTpro [N-Term]; 1xPhospho [S9(100)]	Septin-2 OS=Mus musculus OX=10090 GN=Septin2 PE=1 SV=2	Septin2	0.627907	1.009	0.01	94.8	94	5.37	7.64	High	High	High	High	High	High	High	High	High	High	High	High	High	High	High	High	1	3	P42208	P42208 1xPhospho [S218(100)]	3.87	100	1	82.1	83.8	88.2	87.3	91.6	79.2	80.5	75.1	67.8	88.8	84.5	83.8	86.6
FALSE	High	[R].SGSIIGSR.[YS]	Q8BL97 [210-217]	1xTMTpro [N-Term]; 1xPhospho [S3(100)]	Serine/arginine-rich splicing factor 7 OS=Mus musculus OX=10090 GN=Srsf7 PE=1 SV=1	Srsf7	0.533265	0.893	-0.16	94.1	105.3	15.5	19.32	High	High	High	High	High	High	High	High	High	High	High	High	High	High	High	High	2	2	Q8BL97	Q8BL97 1xPhospho [S212(100)]	2.17	100	1	82.7	78.1	81.7	76.8	93.1	82.3	101.1	90.7	75.6	54.5	100.9	98	105.7
FALSE	High	[K].LNKTDEEISS.[-]	O08599 [585-594]	1xTMTpro [K3]; 1xTMTpro [N-Term]; 1xPhospho [S/T]	Syntaxin-binding protein 1 OS=Mus musculus OX=10090 GN=Stxbp1 PE=1 SV=2	Stxbp1	0.055795	0.946	-0.08	94.1	99.4	6.47	4.04	High	High	High	High	High	High	High	High	High	High	High	High	High	High	High	High	2	5	O08599		2.46	100	1	88.7	89.9	78.4	91	95.3	76.1	76.8	79.3	77.9	84	89.7	97.7	98.2
FALSE	High	[R].SKEQLNSYT.[-]	Q3US81 [280-288]	1xDeamidated [N/Q]; 1xTMTpro [K2]; 1xTMTpro [N-Term]; 1xPhospho [S1(100)]	Uncharacterized protein OS=Mus musculus OX=10090 GN=Gpm6b PE=2 SV=1	Gpm6b	0.486283	0.968	-0.05	94	97.2	8.68	13.13	High	High	High	High	High	High	High	High	High	High	High	High	High	High	High	High	2	4	Q3US81	Q3US81 1xPhospho [S280(100)]	1.7	100	1	80.1	100.9	89.8	93	76.1	74.8	81.6	70.7	62.1	92.3	86.7	106.6	99.4
FALSE	High	[R].GHDLSPLASDILTNTSGSMDEGDDYLPPTTPAVEK.[M]	P20357 [722-756]	1xTMTpro [K35]; 1xTMTpro [N-Term]; 2xPhospho [S/T/Y]	Microtubule-associated protein 2 OS=Mus musculus OX=10090 GN=Map2 PE=1 SV=2	Map2	0.443971	1.179	0.24	93.7	79.4	28.71	28.85	High	High	High	High	High	High	High	High	High	High	High	High	High	High	High	High	1	1	P20357		8.32	100	1	66.6	71.1	140.7	118.6	70.8	84	98.7	68.5	52.1	75.3	65.3	124.2	124.5
FALSE	High	[K].VVEEMSE.[-]	Q3TI79 [503-509]	1xOxidation [M5]; 1xTMTpro [N-Term]; 1xPhospho [S6(100)]	Uncharacterized protein OS=Mus musculus OX=10090 GN=Dkc1 PE=2 SV=1	Dkc1	0.230205	1.063	0.09	93.7	88.1	5.8	10.84	High	High	High	High	High	High	High	High	High	High	High	High	High	High	High	High	1	3	Q3TI79	Q3TI79 1xPhospho [S508(100)]	2.31	100	1	90.3	90.2	91.9	87.4	73.3	76.9	79.7	71.9	67.3	65.3	90	98.5	85.8
FALSE	High	[K].KAGGANYDAQSE.[-]	Q544F6 [131-142]	1xTMTpro [K1]; 1xTMTpro [N-Term]; 1xPhospho [S11(100)]	Cotl1 protein OS=Mus musculus OX=10090 GN=Cotl1 PE=1 SV=1	Cotl1	0.590392	1.013	0.02	93.5	92.3	16.18	7.19	High	High	High	High	High	High	High	High	High	High	High	High	High	High	High	High	1	2	Q544F6	Q544F6 1xPhospho [S141(100)]	2.74	100	1	90.5	81.6	87.3	109.9	75.1	102.2	77.2	63.4	68.1	77.7	80.5	89.9	102.3
FALSE	High	[K].RSYSPDGKESPSDK.[K]	Q6ZQ61 [601-614]	2xTMTpro [K8; K14]; 1xTMTpro [N-Term]; 2xPhospho [S4(100); S10(100)]	MKIAA0723 protein (Fragment) OS=Mus musculus OX=10090 GN=Matr3 PE=2 SV=1	Matr3	0.823689	0.968	-0.05	93.4	96.5	13.23	6.64	High	High	High	High	High	High	High	High	High	High	High	High	High	High	High	High	1	1	Q6ZQ61	Q6ZQ61 2xPhospho [S604(100); S610(100)]	5.13	100	1	86.6	79	102.3	88.5	84.4	96.7	75	92.5	74.5	75.2	91.4	89	95.6
FALSE	High	[K].FGIHVYQFPECDSDEDEDFKQQDR.[E]	Q9Z2Q6 [213-236]	1xCarbamidomethyl [C11]; 1xTMTpro [K20]; 1xTMTpro [N-Term]; 1xPhospho [S13(100)]	Septin-5 OS=Mus musculus OX=10090 GN=Septin5 PE=1 SV=2	Septin5	0.515803	1.024	0.03	93.4	91.2	9.32	13.59	High	High	High	High	High	High	High	High	High	High	High	High	High	High	High	High	1	6	Q9Z2Q6	Q9Z2Q6 1xPhospho [S225(100)]	6.06	100	1	91.1	97.2	83.7	102.9	85.6	67.1	71.1	73.4	71.7	70.6	82.6	94.5	79.9
FALSE	High	[R].ADSDSSQKDR.[N]	H3BJU7 [687-696]	1xTMTpro [K8]; 1xTMTpro [N-Term]; 1xPhospho [S3(100)]	Guanine nucleotide exchange factor H1 OS=Mus musculus OX=10090 GN=Arhgef2 PE=1 SV=1	Arhgef2	0.325015	1.061	0.09	93.3	87.9	14.5	11.79	High	High	High	High	High	High	High	High	High	High	High	High	High	High	High	High	1	2	H3BJU7	H3BJU7 1xPhospho [S689(100)]	1.84	100	1	107.3	95.2	76.9	71.1	78	94	75.8	76.2	75.7	74.7	77.7	93.8	78.2
FALSE	High	[R].SQSLQDQPTR.[N]	Q9JM52 [601-610]	1xTMTpro [N-Term]; 1xPhospho [S3(100)]	Misshapen-like kinase 1 OS=Mus musculus OX=10090 GN=Mink1 PE=1 SV=3	Mink1	0.787277	1.048	0.07	93.2	89	11.46	18.05	High	High	High	High	High	High	High	High	High	High	High	High	High	High	High	High	1	2	Q9JM52	Q9JM52 1xPhospho [S603(100)]	2.69	100	1	83.5	85.1	107.7	94.2	74.2	78.9	83.7	69	57.6	98.7	76.9	100.7	110.7
FALSE	High	[R].SSSNVNGGPELDRCLSPEGVNGNR.[C]	A0A0A6YWI6 [358-381]	1xCarbamidomethyl [C14]; 2xDeamidated [N6; N21]; 1xTMTpro [N-Term]; 1xPhospho [S16(100)]	Serine/threonine-protein kinase DCLK2 OS=Mus musculus OX=10090 GN=Dclk2 PE=1 SV=1	Dclk2	0.365982	1.018	0.03	93.2	91.5	8.53	12.46	High	High	High	High	High	High	High	High	High	High	High	High	High	High	High	High	1	4	A0A0A6YWI6	A0A0A6YWI6 1xPhospho [S373(100)]	2.61	100	1	85.7	77.9	88.9	76.3	89.3	81.3	75.1	80.6	73.1	71.4	76.8	60	89.9
FALSE	High	[K].NISLSSEEEAEGLAGHPR.[V]	Q5U3K5 [478-495]	1xTMTpro [N-Term]; 2xPhospho [S5(100); S6(100)]	Rab-like protein 6 OS=Mus musculus OX=10090 GN=Rabl6 PE=1 SV=2	Rabl6	0.572949	0.979	-0.03	93.1	95.1	4.66	11.74	High	High	High	High	High	High	High	High	High	High	High	High	High	High	High	High	3	7	Q5U3K5	Q5U3K5 2xPhospho [S482(100); S483(100)]	8.24	100	1	88.1	88.7	81	87.2	88.1	72.3	82.9	75.3	85.8	87.3	97.4	76.6	97.7
FALSE	High	[K].AASLTEDR.[G]	Q8R2V4 [88-95]	1xTMTpro [N-Term]; 1xPhospho [S3(100)]	Eif4g1 protein (Fragment) OS=Mus musculus OX=10090 GN=Eif4g1 PE=2 SV=1	Eif4g1	0.424182	1.029	0.04	92.7	90.1	9.4	13.19	High	High	High	High	High	High	High	High	High	High	High	High	High	High	High	High	1	2	Q8R2V4	Q8R2V4 1xPhospho [S90(100)]	2.48	100	1	97.7	87.2	85.4	103.8	78.4	82.7	73.6	65.3	59.9	70	73.5	95.7	104.2
FALSE	High	[R].GLYDGPVCEVSVTPKTVTPASSAK.[T]	O08553 [497-520]	1xCarbamidomethyl [C8]; 2xTMTpro [K15; K24]; 1xTMTpro [N-Term]; 3xPhospho [T13(100); T16(100); T18(100)]	Dihydropyrimidinase-related protein 2 OS=Mus musculus OX=10090 GN=Dpysl2 PE=1 SV=2	Dpysl2	0.700265	1.041	0.06	92.4	88.8	9.02	12.99	High	High	High	High	High	High	High	High	High	High	High	High	High	High	High	High	2	7	O08553	O08553 3xPhospho [T509(100); T512(100); T514(100)]	8.86	100	1	80.4	87	85.1	74.4	90.5	79.4	79.3	64.4	71.8	69.6	64.5	74.1	94.6
FALSE	High	[R].TASFSESR.[A]	Q3TS02 [453-460]	1xTMTpro [N-Term]; 1xPhospho [S3(100)]	ATP citrate synthase OS=Mus musculus OX=10090 GN=Acly PE=1 SV=1	Acly	0.210246	1.162	0.22	92.4	79.5	21.84	25.82	High	High	High	High	High	High	High	High	High	High	High	High	High	High	High	High	1	1	Q3TS02	Q3TS02 1xPhospho [S455(100)]	2.17	100	1	100.8	106.7	101.7	94.6	77.3	63.1	56.8	49.5	48.6	73.2	67.6	94.8	89.6
FALSE	High	[K].AEDGAAPSPSSETPK.[K]	A0A0A1HAM8 [131-145]	1xTMTpro [K15]; 1xTMTpro [N-Term]; 2xPhospho [S8(100); T13(100)]	80K protein OS=Mus musculus OX=10090 GN=Marcks PE=2 SV=1	Marcks	0.12077	1.032	0.05	92.4	89.5	6.63	5.68	High	High	High	High	High	High	High	High	High	High	High	High	High	High	High	High	3	5	A0A0A1HAM8	A0A0A1HAM8 2xPhospho [S138(100); T143(100)]	3.29	100	1	84.9	87.6	80.6	94.2	86.3	73.6	87.9	72.9	66.1	65.2	83.5	88.7	91.5
FALSE	High	[K].DEKGPVAASPQKER.[Q]	H3BIV5 [21-34]	2xTMTpro [K3; K12]; 1xTMTpro [N-Term]; 1xPhospho [S9(100)]	A-kinase anchor protein 5 OS=Mus musculus OX=10090 GN=Akap5 PE=1 SV=1	Akap5	0.905012	0.935	-0.1	92.2	98.5	14.82	16.61	High	High	High	High	High	High	High	High	High	High	High	High	High	High	High	High	1	1	H3BIV5	H3BIV5 1xPhospho [S29(100)]	1.91	100	1	79.4	87.6	71.2	76.5	89	74.9	99.5	80.2	71	58.8	98.5	93.9	70.3
FALSE	High	[K].ESSESTNTTIEDEDTKVR.[K]	P11798 [329-346]	1xTMTpro [K16]; 1xTMTpro [N-Term]; 1xPhospho [S3(99.7)]	Calcium/calmodulin-dependent protein kinase type II subunit alpha OS=Mus musculus OX=10090 GN=Camk2a PE=1 SV=2	Camk2a	0.401565	0.916	-0.13	91.6	99.9	9.26	14.84	High	High	High	High	High	High	High	High	High	High	High	High	High	High	High	High	2	4	P11798	P11798 1xPhospho [S331(99.7)]	4.94	100	1	80	91.6	78.7	80.1	90.5	73.9	88.8	74.4	71.1	61.6	106.9	98	91.3
FALSE	High	[R].VVSSTSEEEEAFTEK.[F]	E9Q0A7 [192-206]	1xTMTpro [K15]; 1xTMTpro [N-Term]; 3xPhospho [S6(100); S/T]	Oxidation resistance protein 1 OS=Mus musculus OX=10090 GN=Oxr1 PE=1 SV=1	Oxr1	0.423469	0.958	-0.06	91.2	95.3	12.91	8.42	High	High	High	High	High	High	High	High	High	High	High	High	High	High	High	High	1	6	E9Q0A7	E9Q0A7 3xPhospho [S197(100); S/T]	6.51	100	1	78.5	89.3	75.6	83.2	91.8	65.2	88.7	87	66.9	77.5	91.6	82	89.9
FALSE	High	[R].SASSDTSEELNSQDSPK.[R]	P70441 [283-299]	1xTMTpro [K17]; 1xTMTpro [N-Term]; 3xPhospho [S3(100); S4(100); T/S]	Na(+)/H(+) exchange regulatory cofactor NHE-RF1 OS=Mus musculus OX=10090 GN=Slc9a3r1 PE=1 SV=3	Slc9a3r1	0.0343803	0.96	-0.06	91.1	94.9	5.74	4.44	High	High	High	High	High	High	High	High	High	High	High	High	High	High	High	High	1	4	P70441	P70441 3xPhospho [S285(100); S286(100); T/S]	6.56	100	1	87.6	78.4	84.1	90.9	83.7	66.1	74.6	73.8	68.9	82.7	84.2	85.8	92.2
FALSE	High	[R].DNLTLWTSDSAGEECDAAEGAEN.[-]	P68254 [223-245]	1xCarbamidomethyl [C15]; 1xTMTpro [N-Term]; 1xPhospho [S/T]	14-3-3 protein theta OS=Mus musculus OX=10090 GN=Ywhaq PE=1 SV=1	Ywhaq	0.345285	0.954	-0.07	91	95.4	6.83	8.36	High	High	High	High	High	High	High	High	High	High	High	High	High	High	High	High	3	26	P68254		4.31	100	1	85.4	85.5	87.3	100.4	85.8	69.6	75.6	70.4	74.8	72.1	83.5	97.3	102.5
FALSE	High	[K].KSLDSDESEDEDDDYQQK.[R]	B2RTB0 [56-73]	2xTMTpro [K1; K18]; 1xTMTpro [N-Term]; 2xPhospho [S5(100); S8(100)]	PDGFA associated protein 1 OS=Mus musculus OX=10090 GN=Pdap1 PE=1 SV=1	Pdap1	0.430889	0.986	-0.02	90.9	92.2	11.61	8.56	High	High	High	High	High	High	High	High	High	High	High	High	High	High	High	High	2	5	B2RTB0	B2RTB0 2xPhospho [S60(100); S63(100)]	5.74	100	1	88.8	84.1	87.4	75	79.3	54	78.8	74.3	63.5	78.1	94.1	77.5	79
FALSE	High	[R].SGSPMAR.[R]	P04370 [243-249]; Q542T4 [147-153]	1xOxidation [M5]; 1xTMTpro [N-Term]; 1xPhospho [S3(100)]	Myelin basic protein OS=Mus musculus OX=10090 GN=Mbp PE=1 SV=2 Myelin basic protein OS=Mus musculus OX=10090 GN=Mbp PE=2 SV=1	Mbp	0.405606	0.824	-0.28	90.4	109.7	46.35	34.89	High	High	High	High	High	High	High	High	High	High	High	High	High	High	High	High	1	5	P04370; Q542T4	P04370 1xPhospho [S245(100)]; Q542T4 1xPhospho [S149(100)]	1.29	100	2	159.7	130.5	102.8	68.9	101.7	31.2	42.5	58.5	69.4	150.1	111.4	101.9	138.1
FALSE	High	[R].ESSRDTSPVR.[S]	A2RRR3 [343-352]	1xTMTpro [N-Term]; 1xPhospho [T/S]	Clasp2 protein OS=Mus musculus OX=10090 GN=Clasp2 PE=2 SV=1	Clasp2	0.332872	0.943	-0.08	90	95.4	9.3	5.28	High	High	High	High	High	High	High	High	High	High	High	High	High	High	High	High	1	2	A2RRR3		1.78	100	1	104	75.7	77.1	85.4	81.2	73.1	79.3	76.6	71.3	79.6	96.1	89	93.5
FALSE	High	[R].SKTPPSNLSPIEDASPTEELR.[Q]	O88737 [1100-1120]	1xTMTpro [K2]; 1xTMTpro [N-Term]; 3xPhospho [T3(100); S9(100); S15(100)]	Protein bassoon OS=Mus musculus OX=10090 GN=Bsn PE=1 SV=4	Bsn	0.675632	0.968	-0.05	89.5	92.4	8.22	10.49	High	High	High	High	High	High	High	High	High	High	High	High	High	High	High	High	1	2	O88737	O88737 3xPhospho [T1102(100); S1108(100); S1114(100)]	5.38	100	1	73.7	81.8	84.8	87.8	75.9	68.8	83.4	74.5	61.1	60.2	93.5	85.6	90.1
FALSE	High	[R].QGDETPSTNNGSDDEKTGLK.[I]	A2AWA9 [31-50]	2xTMTpro [K16; K20]; 1xTMTpro [N-Term]; 1xPhospho [S12(100)]	Rab GTPase-activating protein 1 OS=Mus musculus OX=10090 GN=Rabgap1 PE=1 SV=1	Rabgap1	0.276121	1.001	0	89.4	89.3	10.48	5.65	High	High	High	High	High	High	High	High	High	High	High	High	High	High	High	High	1	3	A2AWA9	A2AWA9 1xPhospho [S42(100)]	5.35	100	1	92.3	72.7	80.3	67.5	72.4	77.2	76.3	74	65.9	71.5	80.3	80	90.1
FALSE	High	[K].GGTPAGSTR.[G]	Q3TAS8 [257-265]	1xTMTpro [N-Term]; 1xPhospho [T3(100)]	Amidohydro-rel domain-containing protein OS=Mus musculus OX=10090 GN=Dpysl3 PE=2 SV=1	Dpysl3	0.691818	0.954	-0.07	89.3	93.6	12.84	21.53	High	High	High	High	High	High	High	High	High	High	High	High	High	High	High	High	1	1	Q3TAS8	Q3TAS8 1xPhospho [T259(100)]	3.01	100	1	77.4	90.6	80.7	81.1	82.2	76.5	96.7	63.5	77.5	48.7	85.9	104.3	84.9
FALSE	High	[K].IEDVGSDEEDDSGKDKK.[K]	Q71LX8 [250-266]	3xTMTpro [K14; K16; K17]; 1xTMTpro [N-Term]; 1xPhospho [S6(100)]	Heat shock protein 84b OS=Mus musculus OX=10090 GN=Hsp90ab1 PE=1 SV=1	Hsp90ab1	0.533494	0.958	-0.06	89.1	93	11.36	22.09	High	High	High	High	High	High	High	High	High	High	High	High	High	High	High	High	1	2	Q71LX8	Q71LX8 1xPhospho [S255(100)]	3.66	100	1	91.9	75.4	79.8	87.5	76.5	69.7	94.5	75.7	63.2	57.3	98.9	96	65.7
FALSE	High	[K].LEKEEEEGISQESSEEEQ.[-]	A0A338P6E8 [94-111]	1xTMTpro [K3]; 1xTMTpro [N-Term]; 2xPhospho [S13(100); S14(100)]	High mobility group AT-hook protein 1 OS=Mus musculus OX=10090 GN=Hmga1 PE=1 SV=1	Hmga1	0.860926	1.017	0.02	89.1	87.6	9.44	14.41	High	High	High	High	High	High	High	High	High	High	High	High	High	High	High	High	2	2	A0A338P6E8	A0A338P6E8 2xPhospho [S106(100); S107(100)]	5.37	100	1	81.2	70.9	78.4	83.4	85.5	85.1	78.8	72.2	70.3	56	85.1	77.2	84.7
FALSE	High	[R].LQSTEFSPSGSEAGSPGLQNGEGQR.[G]	Q9WV69 [301-325]	1xDeamidated [N/Q]; 1xTMTpro [N-Term]; 2xPhospho [S7(100); S15(100)]	Dematin OS=Mus musculus OX=10090 GN=Dmtn PE=1 SV=1	Dmtn	0.509683	0.901	-0.15	88.8	98.6	17.63	27.3	High	High	High	High	High	High	High	High	High	High	High	High	High	High	High	High	6	7	Q9WV69	Q9WV69 2xPhospho [S307(100); S315(100)]	4.09	100	1	105.2	65.5	81.3	92.2	88.9	59.4	56.4	71.3	86.8	104.9	112.6	59.1	72.3
FALSE	High	[K].EEQELHDIHSTRSKER.[L]	P35802 [258-273]	1xTMTpro [K14]; 1xTMTpro [N-Term]; 1xPhospho [S/T]	Neuronal membrane glycoprotein M6-a OS=Mus musculus OX=10090 GN=Gpm6a PE=1 SV=1	Gpm6a	0.0294973	1.257	0.33	88.7	70.6	25.18	14.13	High	High	High	High	High	High	High	High	High	High	High	High	High	High	High	High	1	3	P35802		5.48	100	1	96.9	98	119.9	103.9	70.3	63.5	54.2	53.3	45.1	68	57.3	64.6	73.2
FALSE	High	[R].TEEERTPNHDGGK.[H]	A0A0A6YY91 [757-769]	1xDeamidated [N8]; 1xTMTpro [K13]; 1xTMTpro [N-Term]; 1xPhospho [T6(100)]	Neural cell adhesion molecule 1 (Fragment) OS=Mus musculus OX=10090 GN=Ncam1 PE=1 SV=1	Ncam1	0.6547	0.989	-0.02	88.7	89.7	7.64	14.66	High	High	High	High	High	High	High	High	High	High	High	High	High	High	High	High	1	6	A0A0A6YY91	A0A0A6YY91 1xPhospho [T762(100)]	3.7	100	1	81.9	80.1	86.1	92.8	71	75.8	80.6	66.6	56.8	57.6	87.7	94.4	86.1
FALSE	High	[K].TDRGTDDSPKNSQEDLQDR.[H]	A2AEC2 [113-131]; Q8CCT4 [113-131]; Q9DB24 [113-131]	1xTMTpro [K10]; 1xTMTpro [N-Term]; 1xPhospho [S8(100)]	Transcription elongation factor A protein-like 3 (Fragment) OS=Mus musculus OX=10090 GN=Tceal3 PE=1 SV=1 Transcription elongation factor A protein-like 5 OS=Mus musculus OX=10090 GN=Tceal5 PE=1 SV=1 Transcription elongation factor A (SII)-like 6 OS=Mus musculus OX=10090 GN=Tceal6 PE=1 SV=1	Tceal3	0.374437	0.946	-0.08	88.5	93.5	15.24	6.49	High	High	High	High	High	High	High	High	High	High	High	High	High	High	High	High	1	4	A2AEC2; Q8CCT4; Q9DB24	A2AEC2 1xPhospho [S120(100)]; Q8CCT4 1xPhospho [S120(100)]; Q9DB24 1xPhospho [S120(100)]	3.99	100	3	66.9	71.8	85.3	80.6	88.3	85.5	69.3	87.1	67.7	77.4	88.5	77.6	96
FALSE	High	[R].FGEAVVVGRPGSGDGDSDQSR.[N]	A0A087WS83 [4-24]	1xTMTpro [N-Term]; 2xPhospho [S12(100); S17(100)]	Voltage-dependent R-type calcium channel subunit alpha OS=Mus musculus OX=10090 GN=Cacna1e PE=1 SV=1	Cacna1e	0.469934	1.037	0.05	88.4	85.2	15.1	11.46	High	High	High	High	High	High	High	High	High	High	High	High	High	High	High	High	1	2	A0A087WS83	A0A087WS83 2xPhospho [S15(100); S20(100)]	3.65	100	1	73.9	68	79.5	59.2	81.8	76	83.5	74.2	59.7	70.7	82.2	74	105.5
FALSE	High	[R].LTVEEATASVSEGGGLQGISMKDSDEEDEEDD.[-]	J3QJW3 [1325-1356]	1xTMTpro [K22]; 1xTMTpro [N-Term]; 1xPhospho [S24(100)]	Calcium-dependent secretion activator 1 OS=Mus musculus OX=10090 GN=Cadps PE=1 SV=1	Cadps	0.651523	0.961	-0.06	88.4	92	7.95	6.37	High	High	High	High	High	High	High	High	High	High	High	High	High	High	High	High	4	14	J3QJW3	J3QJW3 1xPhospho [S1348(100)]	5.99	100	1	82.5	77.1	88.8	78	84.7	69.7	75.6	80.8	71.4	79.9	87.6	84.6	96.3
FALSE	High	[R].SSSASPELKDGLPR.[T]	Q8BTI8 [1376-1389]	1xTMTpro [K9]; 1xTMTpro [N-Term]; 2xPhospho [S5(99.7); S]	Serine/arginine repetitive matrix protein 2 OS=Mus musculus OX=10090 GN=Srrm2 PE=1 SV=3	Srrm2	0.606933	0.988	-0.02	88.2	89.4	7.67	7.57	High	High	High	High	High	High	High	High	High	High	High	High	High	High	High	High	1	2	Q8BTI8	Q8BTI8 2xPhospho [S1380(99.7); S]	1.87	100	1	79.3	73.9	74.3	85.6	77.8	77.4	77	77.2	65.1	79.9	82.8	84.5	87.1
FALSE	High	[K].ALASETNGTDSNGSNSSNIQ.[-]	B2RRX2 [502-521]	1xDeamidated [N]; 1xTMTpro [N-Term]; 1xPhospho [S11(100)]	Serine/threonine-protein phosphatase OS=Mus musculus OX=10090 GN=Ppp3ca PE=2 SV=1	Ppp3ca	0.41741	0.991	-0.01	87.5	88.3	8.31	6.79	High	High	High	High	High	High	High	High	High	High	High	High	High	High	High	High	5	12	B2RRX2	B2RRX2 1xPhospho [S512(100)]	4.55	100	1	75.7	70.8	73.9	86.2	76.5	74	77.9	74.7	66.7	81	77.9	74.3	87.1
FALSE	High	[RX].DMSPPEGDVAPPK.[K]	E9Q3M9 [505-517]; [526-538]; [547-559]; [589-601]	1xOxidation [M2]; 1xTMTpro [K13]; 1xTMTpro [N-Term]; 1xPhospho [S3(100)]	Capping protein-inhibiting regulator of actin-like OS=Mus musculus OX=10090 GN=Cracdl PE=1 SV=1	Cracdl	0.897301	0.997	0	87.1	87.4	7.92	8.4	High	High	High	High	High	High	High	High	High	High	High	High	High	High	High	High	1	3	E9Q3M9	E9Q3M9 1xPhospho [S507(100)]; 1xPhospho [S528(100)]; 1xPhospho [S549(100)]; 1xPhospho [S591(100)]	4.74	100	1	79.6	83.5	78.8	84.8	71.6	78.1	83.8	66.3	61.5	68.5	88.6	87.1	76.8
FALSE	High	[R].DTDAYSDLSDGEKEAR.[F]	A4FUR1 [104-119]	1xTMTpro [K13]; 1xTMTpro [N-Term]; 1xPhospho [S9(100)]	Fam131b protein (Fragment) OS=Mus musculus OX=10090 GN=Fam131b PE=2 SV=1	Fam131b	0.126115	1.166	0.22	87.1	74.7	8.61	13.99	High	High	High	High	High	High	High	High	High	High	High	High	High	High	High	High	1	2	A4FUR1	A4FUR1 1xPhospho [S112(100)]	4.81	100	1	69.5	81.2	78.8	88.4	72.6	72.2	80.4	70.1	78.4	60.6	70.1	68.1	75.1
FALSE	High	[K].VSEEAESQQWDTSKGDQVSQNGLPAEQGSPR.[MV-]	Q62261 [2109-2139]	1xDeamidated [N/Q]; 1xTMTpro [K14]; 1xTMTpro [N-Term]; 2xPhospho [S19(100); S29(100)]	Spectrin beta chain, non-erythrocytic 1 OS=Mus musculus OX=10090 GN=Sptbn1 PE=1 SV=2	Sptbn1	0.350937	0.942	-0.09	87	92.3	9.25	10.09	High	High	High	High	High	High	High	High	High	High	High	High	High	High	High	High	4	9	Q62261	Q62261 2xPhospho [S2127(100); S2137(100)]	7.68	100	1	72.7	71.4	87.4	83.1	85.1	71.3	70.6	76.6	76.7	59.7	88.3	84	89.7
FALSE	High	[R].SASAPASPR.[E]	B7ZNF6 [1066-1074]	1xTMTpro [N-Term]; 1xPhospho [S7(100)]	Catenin delta-2 OS=Mus musculus OX=10090 GN=Ctnnd2 PE=1 SV=1	Ctnnd2	0.171072	0.945	-0.08	87	92.1	6.89	6.77	High	High	High	High	High	High	High	High	High	High	High	High	High	High	High	High	2	3	B7ZNF6	B7ZNF6 1xPhospho [S1072(100)]	2.19	100	1	91.1	84.4	74	79.1	75.8	67.4	79.7	72.6	67.8	66.7	84.4	90.3	94.3
FALSE	High	[K].SSPATTVTSPNSTPAK.[T]	Q61548 [305-320]	1xTMTpro [K16]; 1xTMTpro [N-Term]; 1xPhospho [S9(99.6)]	Clathrin coat assembly protein AP180 OS=Mus musculus OX=10090 GN=Snap91 PE=1 SV=1	Snap91	0.678127	0.999	0	86.9	86.9	8.35	6.22	High	High	High	High	High	High	High	High	High	High	High	High	High	High	High	High	3	6	Q61548	Q61548 1xPhospho [S313(99.6)]	4.2	100	1	76.1	77.7	76.8	80.4	84	81.8	74.2	77.4	61.2	79	86.9	74.9	85.7
FALSE	High	[R].WLHSGRGDDASEEGQNGSSPK.[S]	Q9QYC0 [447-467]; F8WGR0 [447-467]	1xTMTpro [K21]; 1xTMTpro [N-Term]; 1xPhospho [S19(100)]	Alpha-adducin OS=Mus musculus OX=10090 GN=Add1 PE=1 SV=2 Alpha-adducin OS=Mus musculus OX=10090 GN=Add1 PE=1 SV=1	Add1	0.709786	1.041	0.06	86.9	83.5	5.63	12.01	High	High	High	High	High	High	High	High	High	High	High	High	High	High	High	High	1	3	Q9QYC0; F8WGR0	Q9QYC0 1xPhospho [S465(100)]; F8WGR0 1xPhospho [S465(100)]	6.88	100	2	75.7	82.1	85.6	82.1	80.2	75.2	67.4	67.2	65.7	79.2	72.8	66.5	99.5
FALSE	High	[K].VCSSMDENDGPGEGDELGRR.[H]	Q9JLM8 [361-380]	1xCarbamidomethyl [C2]; 1xTMTpro [N-Term]; 1xPhospho [S]	Serine/threonine-protein kinase DCLK1 OS=Mus musculus OX=10090 GN=Dclk1 PE=1 SV=1	Dclk1	0.183044	1.021	0.03	86.6	84.8	13.25	9.07	High	High	High	High	High	High	High	High	High	High	High	High	High	High	High	High	1	5	Q9JLM8		3.73	100	1	72.9	81.6	79.6	82.2	86.2	79.6	96.6	67.7	60.7	63.4	80.5	85.6	93
FALSE	High	[R].TDTAADGETSATESDQEEDAEIK.[A]	Q9WV92 [534-556]; D0VYV6 [516-538]	1xTMTpro [K23]; 1xTMTpro [N-Term]; 2xPhospho [T12(98.8); T/S]	Band 4.1-like protein 3 OS=Mus musculus OX=10090 GN=Epb41l3 PE=1 SV=1 Band 4.1-like protein 3 OS=Mus musculus OX=10090 GN=Epb41l3 PE=1 SV=1	Epb41l3	0.485531	0.961	-0.06	86.6	90.2	10.05	7.86	High	High	High	High	High	High	High	High	High	High	High	High	High	High	High	High	2	9	Q9WV92; D0VYV6	Q9WV92 2xPhospho [T545(98.8); T/S]; D0VYV6 2xPhospho [T527(98.8); T/S]	3.8	100	2	90.2	86.2	67.4	95.2	75.5	64.1	71.4	69.6	69.6	67.7	81.8	89.7	79.7
FALSE	High	[K].IAELEEERSQGSTSNSDWMK.[N]	P14873 [328-347]	1xTMTpro [K20]; 1xTMTpro [N-Term]; 2xPhospho [S9(100); S12(100)]	Microtubule-associated protein 1B OS=Mus musculus OX=10090 GN=Map1b PE=1 SV=2	Map1b	0.308315	1.211	0.28	86.4	71.3	18.98	24.34	High	High	High	High	High	High	High	High	High	High	High	High	High	High	High	High	3	5	P14873	P14873 2xPhospho [S336(100); S339(100)]	5.91	100	1	89.2	87.3	91	90.3	67.5	66.2	54.8	44.1	76.4	78.7	73.2	49.9	75.9
FALSE	High	[R].SGKNSQEDSEDSEEKDVK.[T]	Q80XU3 [50-67]	3xTMTpro [K3; K15; K18]; 1xTMTpro [N-Term]; 3xPhospho [S5(100); S9(100); S12(100)]	Nuclear ubiquitous casein and cyclin-dependent kinase substrate 1 OS=Mus musculus OX=10090 GN=Nucks1 PE=1 SV=1	Nucks1	0.225347	0.97	-0.04	86.4	89	17.89	7.1	High	High	High	High	High	High	High	High	High	High	High	High	High	High	High	High	1	2	Q80XU3	Q80XU3 3xPhospho [S54(100); S58(100); S61(100)]	2.98	100	1	73.9	90.9	86.9	61.4	81.9	46.2	73.4	67.3	62.8	74.8	87.9	83.2	86.5
FALSE	High	[K].STSPPPSPEVWAESR.[T]	Q9WV69 [90-104]	1xTMTpro [N-Term]; 2xPhospho [S3(99.5); S7(100)]	Dematin OS=Mus musculus OX=10090 GN=Dmtn PE=1 SV=1	Dmtn	0.560666	1.046	0.06	86.2	82.4	8.7	11.91	High	High	High	High	High	High	High	High	High	High	High	High	High	High	High	High	2	4	Q9WV69	Q9WV69 2xPhospho [S92(99.5); S96(100)]	4.85	100	1	74.6	77.5	86.2	83.5	71.8	69.7	83.7	72	59.8	87.8	70.6	79	84.8
FALSE	High	[R].GTDDSPKNSQEDLQDR.[H]	A2AEC2 [116-131]; Q8CCT4 [116-131]; Q9DB24 [116-131]	1xDeamidated [N8]; 1xTMTpro [K7]; 1xTMTpro [N-Term]; 1xPhospho [S5(100)]	Transcription elongation factor A protein-like 3 (Fragment) OS=Mus musculus OX=10090 GN=Tceal3 PE=1 SV=1 Transcription elongation factor A protein-like 5 OS=Mus musculus OX=10090 GN=Tceal5 PE=1 SV=1 Transcription elongation factor A (SII)-like 6 OS=Mus musculus OX=10090 GN=Tceal6 PE=1 SV=1	Tceal3	0.882308	0.987	-0.02	85.9	87.1	7.32	19.66	High	High	High	High	High	High	High	High	High	High	High	High	High	High	High	High	1	3	A2AEC2; Q8CCT4; Q9DB24	A2AEC2 1xPhospho [S120(100)]; Q8CCT4 1xPhospho [S120(100)]; Q9DB24 1xPhospho [S120(100)]	2.92	100	3	71	82.5	80.8	80.9	75.2	67.9	80	69.2	62.5	51.5	93.4	96.6	68.7
FALSE	High	[K].ARSMSPPPK.[R]	Q3TWW8 [312-320]	1xTMTpro [K9]; 1xTMTpro [N-Term]; 2xPhospho [S3(100); S5(100)]	Serine/arginine-rich splicing factor 6 OS=Mus musculus OX=10090 GN=Srsf6 PE=1 SV=1	Srsf6	0.225629	0.94	-0.09	85.8	91.3	7.92	8.59	High	High	High	High	High	High	High	High	High	High	High	High	High	High	High	High	1	2	Q3TWW8	Q3TWW8 2xPhospho [S314(100); S316(100)]	2.42	100	1	71.4	79.7	87.7	80.1	77	71.8	80.2	68.6	69.7	68	84.4	82.8	92.8
FALSE	High	[K].NDGVKESSESTNTTIEDEDTK.[V]	P11798 [324-344]	2xTMTpro [K5; K21]; 1xTMTpro [N-Term]; 1xPhospho [S8(99.4)]	Calcium/calmodulin-dependent protein kinase type II subunit alpha OS=Mus musculus OX=10090 GN=Camk2a PE=1 SV=2	Camk2a	0.0998445	0.968	-0.05	85.5	88.3	8.32	8.17	High	High	High	High	High	High	High	High	High	High	High	High	High	High	High	High	3	16	P11798	P11798 1xPhospho [S331(99.4)]	3.88	100	1	83.1	72.9	63	79.7	79.4	72.9	70.5	68.6	66.3	64.8	82.4	86.9	87.2
FALSE	High	[K].IVDEQGDMDFQISPDRK.[T]	Q8C8R3 [2078-2094]	1xOxidation [M8]; 1xTMTpro [K17]; 1xTMTpro [N-Term]; 1xPhospho [S13(100)]	Ankyrin-2 OS=Mus musculus OX=10090 GN=Ank2 PE=1 SV=2	Ank2	0.129442	0.92	-0.12	85.2	92.6	10.6	5.57	High	High	High	High	High	High	High	High	High	High	High	High	High	High	High	High	1	3	Q8C8R3	Q8C8R3 1xPhospho [S2090(100)]	4.34	100	1	71.4	80.5	89.1	73.1	76.1	80.7	66.5	75.3	72.5	73.1	84	79.7	87.5
FALSE	High	[K].SHSSPSLNPDASPVTAK.[V]	E9PUC5 [337-353]	1xTMTpro [K17]; 1xTMTpro [N-Term]; 2xPhospho [S3(100); S4(100)]	PH and SEC7 domain-containing protein 3 OS=Mus musculus OX=10090 GN=Psd3 PE=1 SV=1	Psd3	0.969242	0.992	-0.01	85.1	85.8	13.24	12.33	High	High	High	High	High	High	High	High	High	High	High	High	High	High	High	High	4	6	E9PUC5	E9PUC5 2xPhospho [S339(100); S340(100)]	5.28	100	1	72	85.7	80.8	97	80.6	62.4	55.6	66	67	53.1	90.2	69.7	81.4
FALSE	High	[K].FLESAAADVSDEDEDEDTDGR.[A]	Q8BKL4 [236-256]	1xTMTpro [N-Term]; 1xPhospho [S10(100)]	Striatin domain-containing protein (Fragment) OS=Mus musculus OX=10090 GN=Strn PE=2 SV=1	Strn	0.276202	1.063	0.09	85	80	5	9.69	High	High	High	High	High	High	High	High	High	High	High	High	High	High	High	High	1	10	Q8BKL4	Q8BKL4 1xPhospho [S245(100)]	6.12	100	1	84	79.5	75	76.8	78.6	65.8	76.9	67.9	53.4	65.9	68.4	74.2	80.4
FALSE	High	[K].KEGDGSATTDAAPATSPK.[A]	P06837 [81-98]	2xTMTpro [K1; K18]; 1xTMTpro [N-Term]; 1xPhospho [S16(100)]	Neuromodulin OS=Mus musculus OX=10090 GN=Gap43 PE=1 SV=1	Gap43	0.856002	0.949	-0.08	84.9	89.5	12.04	19.42	High	High	High	High	High	High	High	High	High	High	High	High	High	High	High	High	1	3	P06837	P06837 1xPhospho [S96(100)]	4.84	100	1	89.4	74.8	79.7	93.5	75.2	62.2	87.5	61.9	64	50.7	87.6	101.9	83.8
FALSE	High	[R].QSCSGSSPR.[V]	Q8BTI8 [864-872]	1xCarbamidomethyl [C3]; 1xTMTpro [N-Term]; 1xPhospho [S7(100)]	Serine/arginine repetitive matrix protein 2 OS=Mus musculus OX=10090 GN=Srrm2 PE=1 SV=3	Srrm2	0.104185	0.892	-0.17	84.4	94.6	7.18	11.28	High	High	High	High	High	High	High	High	High	High	High	High	High	High	High	High	1	1	Q8BTI8	Q8BTI8 1xPhospho [S870(100)]	3.07	100	1	84.3	77.3	79.5	78.7	73.2	73.2	66.1	78.9	75.1	71.3	99	88.1	85.6
FALSE	High	[R].SASSDTSEELNSQDSPK.[R]	P70441 [283-299]	1xTMTpro [K17]; 1xTMTpro [N-Term]; 2xPhospho [S3(99); T6(100)]	Na(+)/H(+) exchange regulatory cofactor NHE-RF1 OS=Mus musculus OX=10090 GN=Slc9a3r1 PE=1 SV=3	Slc9a3r1	0.156996	0.918	-0.12	84.3	91.8	8.17	8.56	High	High	High	High	High	High	High	High	High	High	High	High	High	High	High	High	5	5	P70441	P70441 2xPhospho [S285(99); T288(100)]	4.55	100	1	77.7	83.1	74.6	70.7	76.2	72.8	69.7	77.9	70.3	65.7	85.1	78.5	83.4
FALSE	High	[K].QADVPAAVTDAAATTPAAEDAATK.[A]	P06837 [158-181]	1xTMTpro [K24]; 1xTMTpro [N-Term]; 1xPhospho [T15(100)]	Neuromodulin OS=Mus musculus OX=10090 GN=Gap43 PE=1 SV=1	Gap43	0.360106	1.029	0.04	84.2	81.8	9.41	9	High	High	High	High	High	High	High	High	High	High	High	High	High	High	High	High	2	5	P06837	P06837 1xPhospho [T172(100)]	8.78	100	1	71.5	67.8	82.2	89.6	74.9	76.3	70.4	66.7	62.3	56.1	80.5	73.5	80
FALSE	High	[K].EMTLDQKSPEKAK.[G]	A2ARP8 [1811-1823]	3xTMTpro [K7; K11; K13]; 1xTMTpro [N-Term]; 1xPhospho [T/S]	Microtubule-associated protein 1A OS=Mus musculus OX=10090 GN=Map1a PE=1 SV=1	Map1a	0.47552	0.938	-0.09	83.8	89.4	3.26	10.57	High	High	High	High	High	High	High	High	High	High	High	High	High	High	High	High	2	2	A2ARP8		3.55	100	1	80.1	79.2	75.6	81.8	77.1	68.5	68	71.9	71.3	75.3	83.5	71	88.5
FALSE	High	[R].QGSWEDEEDYEEEMTDNR.[N]	A0A0R4J194 [625-642]	1xTMTpro [N-Term]; 1xPhospho [S3(100)]	Calcium channel voltage-dependent subunit beta 1 OS=Mus musculus OX=10090 GN=Cacnb1 PE=1 SV=1	Cacnb1	0.0811419	0.889	-0.17	83.8	94.2	7.79	11.88	High	High	High	High	High	High	High	High	High	High	High	High	High	High	High	High	1	3	A0A0R4J194	A0A0R4J194 1xPhospho [S627(100)]	7.35	100	1	89.5	78.1	77.6	74.8	84.8	61.9	69.5	70.6	81.1	80.7	96.4	70.9	83
FALSE	High	[R].WLDESDAEMELR.[A]	Q8K2C9 [110-121]	1xOxidation [M9]; 1xTMTpro [N-Term]; 1xPhospho [S5(100)]	Very-long-chain (3R)-3-hydroxyacyl-CoA dehydratase 3 OS=Mus musculus OX=10090 GN=Hacd3 PE=1 SV=2	Hacd3	0.669456	0.965	-0.05	83.7	86.7	9.81	14.55	High	High	High	High	High	High	High	High	High	High	High	High	High	High	High	High	1	4	Q8K2C9	Q8K2C9 1xPhospho [S114(100)]	2.57	100	1	82.8	79.6	75.1	83.6	68.8	67.9	82.9	57.4	61.2	60.1	81.6	85.7	86.5
FALSE	High	[R].ADSIGSGR.[A]	E9Q3K3 [589-596]	1xTMTpro [N-Term]; 1xPhospho [S3(100)]	Arf-GAP with GTPase, ANK repeat and PH domain-containing protein 1 OS=Mus musculus OX=10090 GN=Agap1 PE=1 SV=3	Agap1	0.79399	1.075	0.1	83.6	77.7	21.42	22.47	High	High	High	High	High	High	High	High	High	High	High	High	High	High	High	High	1	2	E9Q3K3	E9Q3K3 1xPhospho [S591(100)]	1.66	100	1	78.4	80.5	85.3	50.1	77.5	71.2	65.3	39.1	36	79.2	70.8	74.8	93.1
FALSE	High	[K].AQPSDNAPEKGNKSPSPPPDGSPAATPEIR.[V]	A0A3Q4EBK4 [252-281]	2xTMTpro [K10; K13]; 1xTMTpro [N-Term]; 2xPhospho [S14(100); S16(100)]	Myc box-dependent-interacting protein 1 OS=Mus musculus OX=10090 GN=Bin1 PE=1 SV=1	Bin1	0.292593	0.88	-0.18	83.6	95	13.78	10.75	High	High	High	High	High	High	High	High	High	High	High	High	High	High	High	High	3	7	A0A3Q4EBK4	A0A3Q4EBK4 2xPhospho [S265(100); S267(100)]	5.85	100	1	78.3	73.4	70.8	72.7	85.2	76.6	71.4	88.6	70.9	87.8	89.1	70.3	91.6
FALSE	High	[K].TDDVSEKTSLADQEEVR.[T]	A1L332 [18-34]	1xTMTpro [K7]; 1xTMTpro [N-Term]; 2xPhospho [S5(100); S9(100)]	Phospholipid-transporting ATPase OS=Mus musculus OX=10090 GN=Atp8a1 PE=2 SV=1	Atp8a1	0.689636	0.875	-0.19	83.5	95.4	43.13	46.44	High	High	High	High	High	High	High	High	High	High	High	High	High	High	High	High	3	4	A1L332	A1L332 2xPhospho [S22(100); S26(100)]	4.91	100	1	62.5	47.4	55.2	100.6	73.6	70.1	135.3	116	70	38.8	102.6	90.4	68.3
FALSE	High	[R].KASGSENEGDYNPGR.[K]	Q64511 [1535-1549]	1xTMTpro [K1]; 1xTMTpro [N-Term]; 2xPhospho [S3(100); S5(100)]	DNA topoisomerase 2-beta OS=Mus musculus OX=10090 GN=Top2b PE=1 SV=2	Top2b	0.0792744	1.15	0.2	83.4	72.5	12.4	10.41	High	High	High	High	High	High	High	High	High	High	High	High	High	High	High	High	1	2	Q64511	Q64511 2xPhospho [S1537(100); S1539(100)]	3.46	100	1	78.6	75.2	80.8	93.6	61.1	58.5	77.6	67.9	46.6	59	66.2	73.8	74.2
FALSE	High	[K].VVDYSQFQESDDADEDYGRDSGPPAK.[K]	Q80XU3 [10-35]	1xTMTpro [K26]; 1xTMTpro [N-Term]; 1xPhospho [S10(100)]	Nuclear ubiquitous casein and cyclin-dependent kinase substrate 1 OS=Mus musculus OX=10090 GN=Nucks1 PE=1 SV=1	Nucks1	0.264639	0.92	-0.12	83.3	90.5	13.05	10.31	High	High	High	High	High	High	High	High	High	High	High	High	High	High	High	High	1	8	Q80XU3	Q80XU3 1xPhospho [S19(100)]	6.53	100	1	94.7	76.8	78.2	77.9	82.6	64.5	51.2	69.9	67.6	75.2	85.5	69.7	86.4
FALSE	High	[R].MHDSHLSSDEPKHR.[N]	Q3UYK6 [18-31]	1xTMTpro [K12]; 1xTMTpro [N-Term]; 2xPhospho [S4(100); S7(99.6)]	Amino acid transporter OS=Mus musculus OX=10090 GN=Slc1a2 PE=2 SV=1	Slc1a2	0.138026	1.053	0.08	83.3	79	8.27	8.71	High	High	High	High	High	High	High	High	High	High	High	High	High	High	High	High	2	5	Q3UYK6	Q3UYK6 2xPhospho [S21(100); S24(99.6)]	4.71	100	1	72.6	83.7	70.9	85.3	77.5	65.9	66.9	75.7	59.1	72.6	63.4	69.6	83.4
FALSE	High	[R].KETESEAEDDNLDDLER.[H]	E9PUK6 [888-904]	1xTMTpro [K1]; 1xTMTpro [N-Term]; 1xPhospho [S5(100)]	Serine/arginine repetitive matrix protein 1 OS=Mus musculus OX=10090 GN=Srrm1 PE=1 SV=1	Srrm1	0.331288	1.039	0.06	83.2	80	15.83	11.45	High	High	High	High	High	High	High	High	High	High	High	High	High	High	High	High	1	2	E9PUK6	E9PUK6 1xPhospho [S892(100)]	5.31	100	1	107.1	87.8	72.2	78.7	91.3	68.7	57.1	63.6	67.5	74.5	79.5	69	75.6
FALSE	High	[R].GTSQVSSPSQPPEK.[Q]	Q8CJ19 [1148-1161]	1xTMTpro [K14]; 1xTMTpro [N-Term]; 2xPhospho [S6(100); T/S]	[F-actin]-monooxygenase MICAL3 OS=Mus musculus OX=10090 GN=Mical3 PE=1 SV=2	Mical3	0.561483	1.084	0.12	83.1	76.6	14.4	8.58	High	High	High	High	High	High	High	High	High	High	High	High	High	High	High	High	2	4	Q8CJ19	Q8CJ19 2xPhospho [S1153(100); T/S]	2.91	100	1	64.9	61.3	78.3	72.9	82.9	71.1	67.7	79.6	54.4	61.1	77.9	67.4	80.7
FALSE	High	[R].YSLEGGR.[S]	Q8C8R3 [889-895]; S4R2T7 [885-891]	1xTMTpro [N-Term]; 1xPhospho [S2(100)]	Ankyrin-2 OS=Mus musculus OX=10090 GN=Ank2 PE=1 SV=2 Ankyrin-2 (Fragment) OS=Mus musculus OX=10090 GN=Ank2 PE=1 SV=2	Ank2	0.147455	1.202	0.27	83.1	69.1	19.99	12.65	High	High	High	High	High	High	High	High	High	High	High	High	High	High	High	High	1	1	Q8C8R3; S4R2T7	Q8C8R3 1xPhospho [S890(100)]; S4R2T7 1xPhospho [S886(100)]	1.71	100	2	89.1	80.5	80.9	97.2	58.4	66.2	58.9	42.3	43.7	61.1	68.4	78.5	73.3
FALSE	High	[K].RKSLSDSESDDSK.[S]	Q9DCC5 [91-103]	2xTMTpro [K2; K13]; 1xTMTpro [N-Term]; 2xPhospho [S3(100); S5(100)]	Cbx3 protein OS=Mus musculus OX=10090 GN=Cbx3 PE=1 SV=1	Cbx3	0.405735	1.016	0.02	82.9	81.6	12.28	8.99	High	High	High	High	High	High	High	High	High	High	High	High	High	High	High	High	1	2	Q9DCC5	Q9DCC5 2xPhospho [S93(100); S95(100)]	5.02	100	1	74.6	79.6	65.2	75.8	72.8	81.2	83.1	73.6	57	60.2	68.4	82	78.7
FALSE	High	[K].AGEASAESTGAADGAAPEEGEAKK.[T]	Q91XV3 [124-147]	2xTMTpro [K23; K24]; 1xTMTpro [N-Term]; 2xPhospho [S5(100); S8(100)]	Brain acid soluble protein 1 OS=Mus musculus OX=10090 GN=Basp1 PE=1 SV=3	Basp1	0.11702	1.156	0.21	82.8	71.7	11.83	13.83	High	High	High	High	High	High	High	High	High	High	High	High	High	High	High	High	1	2	Q91XV3	Q91XV3 2xPhospho [S128(100); S131(100)]	7.64	100	1	61.9	71.2	65.2	77.9	78.9	76.9	69.6	67.5	66.6	67.4	62.2	67.3	71.2
FALSE	High	[K].YAALSVDGEDEDEGDDCTE.[-]	Q8BGD9 [593-611]; Q3THB0 [593-611]	1xCarbamidomethyl [C17]; 1xTMTpro [N-Term]; 1xPhospho [S5(100)]	Eukaryotic translation initiation factor 4B OS=Mus musculus OX=10090 GN=Eif4b PE=1 SV=1 RRM domain-containing protein OS=Mus musculus OX=10090 GN=Eif4b PE=2 SV=1	Eif4b	0.436085	0.958	-0.06	82.8	86.4	6.71	5.51	High	High	High	High	High	High	High	High	High	High	High	High	High	High	High	High	2	10	Q8BGD9; Q3THB0	Q8BGD9 1xPhospho [S597(100)]; Q3THB0 1xPhospho [S597(100)]	3.56	100	2	79.8	85.5	80.8	76.6	74.3	66.1	65.9	75.8	64.8	78.1	76	76.2	89
FALSE	High	[R].ERSRSPR.[R]	E9PUK6 [167-173]	1xTMTpro [N-Term]; 2xPhospho [S3(100); S5(100)]	Serine/arginine repetitive matrix protein 1 OS=Mus musculus OX=10090 GN=Srrm1 PE=1 SV=1	Srrm1	0.935366	0.957	-0.06	82.7	86.4	11.1	9.32	High	High	High	High	High	High	High	High	High	High	High	High	High	High	High	High	1	1	E9PUK6	E9PUK6 2xPhospho [S169(100); S171(100)]	2.02	100	1	68.5	68.9	74	92.4	82.2	75.1	65.2	68.1	54.8	59.6	83.6	87.3	81.1
FALSE	High	[R].ANSLDNER.[C]	A0A1Y7VLZ7 [452-459]	1xTMTpro [N-Term]; 1xPhospho [S3(100)]	Phosphofurin acidic cluster sorting protein 2 OS=Mus musculus OX=10090 GN=Pacs2 PE=1 SV=1	Pacs2	0.872385	0.937	-0.09	82.3	87.8	16.19	18.39	High	High	High	High	High	High	High	High	High	High	High	High	High	High	High	High	1	1	A0A1Y7VLZ7	A0A1Y7VLZ7 1xPhospho [S454(100)]	2.45	100	1	103.2	75.6	60	80.1	68.1	70.6	80.9	58.4	67	56.9	80.6	86.4	67
FALSE	High	[R].NVTASDEEEGAGLFDSAGK.[A]	A0A2R8VHF1 [896-914]	1xTMTpro [K19]; 1xTMTpro [N-Term]; 2xPhospho [S5(100); S16(100)]	RIKEN cDNA D430041D05 gene OS=Mus musculus OX=10090 GN=D430041D05Rik PE=1 SV=1	D430041D05Rik	0.135992	0.94	-0.09	82.1	87.4	8.78	6.21	High	High	High	High	High	High	High	High	High	High	High	High	High	High	High	High	2	7	A0A2R8VHF1	A0A2R8VHF1 2xPhospho [S900(100); S911(100)]	7.52	100	1	72.8	83.5	71.6	66	81.3	66.6	69.3	68.8	63.3	74.3	73.7	82.7	86.1
FALSE	High	[R].SHGPLLPTIEDSSEEEELREEEELLREQEK.[M]	O88737 [1039-1068]	1xTMTpro [K30]; 1xTMTpro [N-Term]; 2xPhospho [S12(100); S13(100)]	Protein bassoon OS=Mus musculus OX=10090 GN=Bsn PE=1 SV=4	Bsn	0.0874755	1.12	0.16	82	73.2	11.77	13.06	High	High	High	High	High	High	High	High	High	High	High	High	High	High	High	High	1	5	O88737	O88737 2xPhospho [S1050(100); S1051(100)]	6.65	100	1	67	83.8	67.7	74.5	89.1	68.3	76.2	64.5	53.4	62.4	57.3	66	75.7
FALSE	High	[R].FSHSYLSDSDTEAK.[L]	E9QAX2 [2064-2077]	1xTMTpro [K14]; 1xTMTpro [N-Term]; 2xPhospho [S7(100); S9(100)]	Unconventional myosin-XVIIIa OS=Mus musculus OX=10090 GN=Myo18a PE=1 SV=1	Myo18a	0.641107	1.009	0.01	81.5	80.8	9.89	6.77	High	High	High	High	High	High	High	High	High	High	High	High	High	High	High	High	1	2	E9QAX2	E9QAX2 2xPhospho [S2070(100); S2072(100)]	5.54	100	1	80	79.1	73.8	87.6	62.3	56.5	70.6	63.2	66	73.6	72.4	72.4	80.6
FALSE	High	[K].QKSDAEEDGVTGSQDEEDSKPK.[A]	Q3TXE5 [551-572]	3xTMTpro [K2; K20; K22]; 1xTMTpro [N-Term]; 2xPhospho [S3(100); T11(99.3)]	Uncharacterized protein OS=Mus musculus OX=10090 GN=Canx PE=2 SV=1	Canx	0.748429	0.951	-0.07	81.1	85.3	13.48	20.72	High	High	High	High	High	High	High	High	High	High	High	High	High	High	High	High	3	3	Q3TXE5	Q3TXE5 2xPhospho [S553(100); T561(99.3)]	5.01	100	1	81.6	94	71.6	83.7	66.5	56.4	73.1	54.9	63.3	45.9	80.4	91.6	64.8
FALSE	High	[K].EAEEESSGGEEEDEDENIEVVYSK.[T]	Q3TKY2 [337-360]	1xTMTpro [K24]; 1xTMTpro [N-Term]; 2xPhospho [S6(100); S7(100)]	Eukaryotic translation initiation factor 5 (Fragment) OS=Mus musculus OX=10090 GN=Eif5 PE=2 SV=1	Eif5	0.898461	1.078	0.11	81	75.1	10.11	11.15	High	High	High	High	High	High	High	High	High	High	High	High	High	High	High	High	1	10	Q3TKY2	Q3TKY2 2xPhospho [S342(100); S343(100)]	8.26	100	1	78.1	79.6	74.6	77.8	74.6	51.1	60.1	57	57.2	66	69	66.2	67.2
FALSE	High	[LR].RRSRSPR.[R]	Q61136 [456-462]; [463-469]; Q80SY5 [259-265]; Q8K194 [49-55]; Q99M28 [272-278]	1xTMTpro [N-Term]; 2xPhospho [S3(100); S5(100)]	Serine/threonine-protein kinase PRP4 homolog OS=Mus musculus OX=10090 GN=Prpf4b PE=1 SV=3 Pre-mRNA-splicing factor 38B OS=Mus musculus OX=10090 GN=Prpf38b PE=1 SV=1 U4/U6.U5 small nuclear ribonucleoprotein 27 kDa protein OS=Mus musculus OX=10090 GN=Snrnp27 PE=1 SV=1 RNA-binding protein with serine-rich domain 1 OS=Mus musculus OX=10090 GN=Rnps1 PE=1 SV=1	Prpf4b	0.201808	0.873	-0.2	80.9	92.7	32.88	7.22	High	High	High	High	High	High	High	High	High	High	High	High	High	High	High	High	1	2	Q61136; Q80SY5; Q8K194; Q99M28	Q61136 2xPhospho [S458(100); S460(100)]; 2xPhospho [S465(100); S467(100)]; Q80SY5 2xPhospho [S261(100); S263(100)]; Q8K194 2xPhospho [S51(100); S53(100)]; Q99M28 2xPhospho [S274(100); S276(100)]	3.05	100	4	34.8	63	74.5	58.9	73	75.7	85.4	97.9	70.2	70.7	80.7	97.1	85.9
FALSE	High	[R].ELVGDTGSQEGDNEQPSGSETEEDPSASPQK.[I]	E9Q942 [43-73]	1xDeamidated [N/Q]; 1xTMTpro [K31]; 1xTMTpro [N-Term]; 2xPhospho [S/T]	Small integral membrane protein 13 OS=Mus musculus OX=10090 GN=Smim13 PE=1 SV=1	Smim13	0.183077	0.957	-0.06	80.8	84.5	7.54	13.28	High	High	High	High	High	High	High	High	High	High	High	High	High	High	High	High	4	6	E9Q942		5.24	100	1	65.9	67.6	74.9	73.2	72.5	71.3	68	65.7	77	71.3	87.4	62.8	76.9
FALSE	High	[K].TPGDFNYAYQKPENAAGSPDEEDYDYESQEK.[T]	P14873 [1860-1890]	2xTMTpro [K11; K31]; 1xTMTpro [N-Term]; 1xPhospho [S18(100)]	Microtubule-associated protein 1B OS=Mus musculus OX=10090 GN=Map1b PE=1 SV=2	Map1b	0.176189	0.94	-0.09	80.6	85.7	8.71	7.43	High	High	High	High	High	High	High	High	High	High	High	High	High	High	High	High	2	5	P14873	P14873 1xPhospho [S1877(100)]	6.83	100	1	85.2	77.3	83	82.3	65.3	59.6	65.5	60.2	72.9	67.9	80.8	70.2	87.3
FALSE	High	[K].SKEEQELHDIHSTRSKER.[L]	P35802 [256-273]	2xTMTpro [K2; K16]; 1xTMTpro [N-Term]; 1xPhospho [S/T]	Neuronal membrane glycoprotein M6-a OS=Mus musculus OX=10090 GN=Gpm6a PE=1 SV=1	Gpm6a	0.0740519	1.23	0.3	80.5	65.4	18.09	19.75	High	High	High	High	High	High	High	High	High	High	High	High	High	High	High	High	1	7	P35802		4.14	100	1	83.3	92.6	102.2	70.1	61.1	68.1	56.4	62.3	39.5	65.7	57.5	63.1	85.9
FALSE	High	[R].QESLERR.[I]	Q6PB99 [148-154]	1xTMTpro [N-Term]; 1xPhospho [S3(100)]	Ena/VASP-like protein OS=Mus musculus OX=10090 GN=Evl PE=2 SV=1	Evl	0.592605	0.984	-0.02	80.4	81.7	9.33	6.18	High	High	High	High	High	High	High	High	High	High	High	High	High	High	High	High	1	2	Q6PB99	Q6PB99 1xPhospho [S150(100)]	2.31	100	1	69	62.4	74.3	68.9	72.3	71.2	71.3	66.3	63.4	59.9	75.8	73.8	82.8
FALSE	High	[K].LLKEGEEPTVYSDDEEPKDETAR.[K]	Q3TFP8 [150-172]	2xTMTpro [K3; K18]; 1xTMTpro [N-Term]; 1xPhospho [S12(100)]	Cytochrome b5 heme-binding domain-containing protein OS=Mus musculus OX=10090 GN=Pgrmc1 PE=2 SV=1	Pgrmc1	0.593274	1.006	0.01	80	79.5	12.22	7.86	High	High	High	High	High	High	High	High	High	High	High	High	High	High	High	High	2	3	Q3TFP8	Q3TFP8 1xPhospho [S161(100)]	5.33	100	1	66	63.2	74.1	80.6	66.8	80.4	67.9	63.6	60.2	62.6	71.1	73	89.9
FALSE	High	[K].SVPTVDSGNEDDDSSFK.[I]	Q05D44 [209-225]	1xTMTpro [K17]; 1xTMTpro [N-Term]; 1xPhospho [S7(100)]	Eukaryotic translation initiation factor 5B OS=Mus musculus OX=10090 GN=Eif5b PE=1 SV=2	Eif5b	0.796898	0.989	-0.02	80	80.8	6.4	8.28	High	High	High	High	High	High	High	High	High	High	High	High	High	High	High	High	1	3	Q05D44	Q05D44 1xPhospho [S215(100)]	6.09	100	1	71.4	72.8	73.3	76.7	67.7	69.9	72.4	69.7	60.4	54.7	75	76.5	82.5
FALSE	High	[K].QADVADQQTTELPAENGETENQSPASEEEKEAK.[S]	Q8CEW1 [62-94]	2xTMTpro [K30; K33]; 1xTMTpro [N-Term]; 2xPhospho [S23(100); S26(100)]	Uncharacterized protein OS=Mus musculus OX=10090 GN=Hmgn1 PE=2 SV=1	Hmgn1	0.593496	1.039	0.05	79.8	76.8	5.25	13.16	High	High	High	High	High	High	High	High	High	High	High	High	High	High	High	High	1	4	Q8CEW1	Q8CEW1 2xPhospho [S84(100); S87(100)]	7.36	100	1	70.6	70.3	75.5	79	74.2	61.7	69.3	62.1	57.9	47.7	70.4	79.7	74.4
FALSE	High	[K].NSLETVGTPDSGRGRGEK.[K]	A0A2C9F2C1 [51-68]	1xTMTpro [K18]; 1xTMTpro [N-Term]; 2xPhospho [T8(100); S11(100)]	Synaptotagmin-7 OS=Mus musculus OX=10090 GN=Syt7 PE=1 SV=1	Syt7	0.677045	1.011	0.02	79.1	78.3	10.01	8.36	High	High	High	High	High	High	High	High	High	High	High	High	High	High	High	High	1	1	A0A2C9F2C1	A0A2C9F2C1 2xPhospho [T58(100); S61(100)]	5.07	100	1	75.2	74.3	76	69	74.3	60.9	65.8	78.8	64.5	67	68.3	71.5	79.7
FALSE	High	[K].QSEPFVASQSPPYEDGSADH.[-]	O08581 [317-336]	1xTMTpro [N-Term]; 1xPhospho [S10(100)]	Potassium channel subfamily K member 1 OS=Mus musculus OX=10090 GN=Kcnk1 PE=1 SV=2	Kcnk1	0.159941	1.056	0.08	79	74.9	10.01	10.34	High	High	High	High	High	High	High	High	High	High	High	High	High	High	High	High	2	3	O08581	O08581 1xPhospho [S326(100)]	5.99	100	1	69.6	69.8	65.4	75.4	70.9	74.6	68	73.7	60.7	69.6	62.7	57.8	80.7
FALSE	High	[K].KEPVQDDSDLDR.[K]	D6Q0F3 [43-54]	1xTMTpro [K1]; 1xTMTpro [N-Term]; 1xPhospho [S8(100)]	Cytoplasmic dynein intermediate chain 1 isoform 1.4 OS=Mus musculus OX=10090 GN=Dync1i1 PE=2 SV=1	Dync1i1	0.850587	1.027	0.04	78.7	76.7	7.6	11.94	High	High	High	High	High	High	High	High	High	High	High	High	High	High	High	High	1	2	D6Q0F3	D6Q0F3 1xPhospho [S50(100)]	1.42	100	1	69.3	64.3	72.8	81.5	69.1	64.7	70.2	65.8	55.5	59.5	74.2	79.7	68.1
FALSE	High	[K].SLSDSESDDSK.[S]	Q9DCC5 [93-103]	1xTMTpro [K11]; 1xTMTpro [N-Term]; 1xPhospho [S3(100)]	Cbx3 protein OS=Mus musculus OX=10090 GN=Cbx3 PE=1 SV=1	Cbx3	0.369525	1.084	0.12	78.7	72.6	9.08	13.19	High	High	High	High	High	High	High	High	High	High	High	High	High	High	High	High	2	3	Q9DCC5	Q9DCC5 1xPhospho [S95(100)]	4.47	100	1	85.4	72.8	64.3	84.6	70.7	64.8	67.4	56.1	51.5	53.5	69.7	78.2	77
FALSE	High	[K].NLAKPGVTSTSDSEDEDDQEGEK.[K]	Q99JF8 [262-284]	2xTMTpro [K4; K23]; 1xTMTpro [N-Term]; 2xPhospho [S13(100); T/S]	PC4 and SFRS1-interacting protein OS=Mus musculus OX=10090 GN=Psip1 PE=1 SV=1	Psip1	0.677738	0.953	-0.07	78.3	82.2	9.44	15.95	High	High	High	High	High	High	High	High	High	High	High	High	High	High	High	High	3	4	Q99JF8	Q99JF8 2xPhospho [S274(100); T/S]	5.69	100	1	84.1	70.3	66.5	68.2	69	65.8	75.7	69.6	61.6	46.9	85	80.1	77.4
FALSE	High	[K].EEQELHDIHSTRSK.[E]	P35802 [258-271]	1xTMTpro [K14]; 1xTMTpro [N-Term]; 2xPhospho [S10(100); T/S]	Neuronal membrane glycoprotein M6-a OS=Mus musculus OX=10090 GN=Gpm6a PE=1 SV=1	Gpm6a	0.103386	1.396	0.48	78.2	56.1	49.04	21.15	High	High	High	High	High	High	High	High	High	High	High	High	High	High	High	High	1	4	P35802	P35802 2xPhospho [S267(100); T/S]	6.2	100	1	95.2	100.3	118.9	166.8	51.8	48.8	51.4	34.6	34.3	42.5	75.7	68.3	71.4
FALSE	High	[R].QSYGESPQLLSPTPTEGDQDDR.[S]	D3Z0Y4 [103-124]	1xTMTpro [N-Term]; 1xPhospho [S11(100)]	Actin-binding LIM protein 2 OS=Mus musculus OX=10090 GN=Ablim2 PE=1 SV=1	Ablim2	0.0659178	0.881	-0.18	77.8	88.3	10.92	6.93	High	High	High	High	High	High	High	High	High	High	High	High	High	High	High	High	1	2	D3Z0Y4	D3Z0Y4 1xPhospho [S113(100)]	7.02	100	1	69.7	78.6	65	70.9	68.4	67.2	81.3	63.5	69.2	68.5	78.1	84.9	75.8
FALSE	High	[K].SETSSNPSSPEICPNK.[E]	Q5SVL6 [586-601]	1xCarbamidomethyl [C13]; 1xTMTpro [K16]; 1xTMTpro [N-Term]; 3xPhospho [S5(99.4); S8(100); S9(100)]	Rap1 GTPase-activating protein 2 OS=Mus musculus OX=10090 GN=Rap1gap2 PE=1 SV=1	Rap1gap2	0.230898	0.97	-0.04	77.7	80.1	10.76	5.44	High	High	High	High	High	High	High	High	High	High	High	High	High	High	High	High	2	3	Q5SVL6	Q5SVL6 3xPhospho [S590(99.4); S593(100); S594(100)]	4.51	100	1	65.1	75.3	57	71.6	65	66	71.1	66.1	59.6	66.5	75.4	70.5	72.3
FALSE	High	[K].GNKSPSPPPDGSPAATPEIR.[V]	A0A3Q4EBK4 [262-281]	1xTMTpro [K3]; 1xTMTpro [N-Term]; 2xPhospho [S6(100); S12(100)]	Myc box-dependent-interacting protein 1 OS=Mus musculus OX=10090 GN=Bin1 PE=1 SV=1	Bin1	0.882226	0.973	-0.04	77.5	79.6	7.92	10.22	High	High	High	High	High	High	High	High	High	High	High	High	High	High	High	High	3	6	A0A3Q4EBK4	A0A3Q4EBK4 2xPhospho [S267(100); S273(100)]	6.37	100	1	69.2	75.2	68.2	79.1	73.7	53.7	62.4	63.8	59.7	59.3	83.3	75.6	62.3
FALSE	High	[R].FSHSYLSDSDTEAKLTETSA.[-]	E9QAX2 [2064-2083]	1xTMTpro [K14]; 1xTMTpro [N-Term]; 2xPhospho [S7(100); S9(100)]	Unconventional myosin-XVIIIa OS=Mus musculus OX=10090 GN=Myo18a PE=1 SV=1	Myo18a	0.742589	1.018	0.03	77.3	75.9	7.48	8.54	High	High	High	High	High	High	High	High	High	High	High	High	High	High	High	High	2	3	E9QAX2	E9QAX2 2xPhospho [S2070(100); S2072(100)]	6.98	100	1	75.8	70.1	75.9	85.5	68.3	58.6	61.3	62.9	55.1	74.6	71.7	67.4	77.6
FALSE	High	[R].EDAPPEDKESESEAKLDGETASDSESR.[A]	Q99L43 [11-37]	2xTMTpro [K8; K15]; 1xTMTpro [N-Term]; 2xPhospho [S10(98.7); S22(100)]	Phosphatidate cytidylyltransferase 2 OS=Mus musculus OX=10090 GN=Cds2 PE=1 SV=1	Cds2	0.68795	1.039	0.05	77.2	74.4	12.95	17.01	High	High	High	High	High	High	High	High	High	High	High	High	High	High	High	High	2	4	Q99L43	Q99L43 2xPhospho [S20(98.7); S32(100)]	4.56	100	1	75.4	94.9	74.2	72	64.5	62.6	75.6	56	55.8	53.5	91.4	93.2	73.9
FALSE	High	[R].QNGSNDSDRYSDNDEDSKIELK.[L]	Q3UR33 [173-194]	1xDeamidated [N2]; 2xTMTpro [K18; K22]; 1xTMTpro [N-Term]; 1xPhospho [S11(98.3)]	Uncharacterized protein OS=Mus musculus OX=10090 GN=Tmpo PE=2 SV=1	Tmpo	0.603522	0.964	-0.05	77.2	80.1	4.37	14.31	High	High	High	High	High	High	High	High	High	High	High	High	High	High	High	High	2	5	Q3UR33	Q3UR33 1xPhospho [S183(98.3)]	3.07	100	1	77.7	73.2	67.8	72.7	65.5	61.1	67.8	63.1	64.2	51.4	74.1	82.5	80.1
FALSE	High	[R].SCDNASAKSSDSDVSDVSAISR.[A]	F6VBV0 [1305-1326]	1xCarbamidomethyl [C2]; 1xTMTpro [K8]; 1xTMTpro [N-Term]; 3xPhospho [S9(100); S10(100); S12(100)]	Regulating synaptic membrane exocytosis protein 1 OS=Mus musculus OX=10090 GN=Rims1 PE=1 SV=3	Rims1	0.704963	0.952	-0.07	77.2	81	10.15	10.19	High	High	High	High	High	High	High	High	High	High	High	High	High	High	High	High	1	4	F6VBV0	F6VBV0 3xPhospho [S1313(100); S1314(100); S1316(100)]	4.68	100	1	67.8	73	68.6	88.2	80	61	63.7	69.4	61.6	62.8	69.3	71.6	83.1
FALSE	High	[K].TVPATPPRTGSPLTVATGNDQAATEAK.[I]	Q8VD37 [255-281]	1xTMTpro [K27]; 1xTMTpro [N-Term]; 2xPhospho [T5(100); T/S]	SH3-containing GRB2-like protein 3-interacting protein 1 OS=Mus musculus OX=10090 GN=Sgip1 PE=1 SV=1	Sgip1	0.653219	0.986	-0.02	77.2	78.3	8.32	5.62	High	High	High	High	High	High	High	High	High	High	High	High	High	High	High	High	1	4	Q8VD37	Q8VD37 2xPhospho [T259(100); T/S]	6.67	100	1	67.2	64.2	63	75.4	70.8	68.9	62.9	65.9	54.2	67	73	75.6	77.5
FALSE	High	[R].DFQEYVEPGEDFPASPQRR.[T]	Q8R1Q8 [193-211]	1xTMTpro [N-Term]; 1xPhospho [S15(100)]	Cytoplasmic dynein 1 light intermediate chain 1 OS=Mus musculus OX=10090 GN=Dync1li1 PE=1 SV=1	Dync1li1	0.258404	1.061	0.09	77.2	72.7	9.36	7.4	High	High	High	High	High	High	High	High	High	High	High	High	High	High	High	High	1	3	Q8R1Q8	Q8R1Q8 1xPhospho [S207(100)]	5.52	100	1	60.4	71.6	67.4	70.1	70.2	68.6	65.2	68.8	54.7	59.5	59.5	63.6	72.1
FALSE	High	[K].YGPSSVEDTTGSGAADAKDDDDIDLFGSDDEEESEEAK.[K]	A0A087WS46 [38-75]	2xTMTpro [K18; K38]; 1xTMTpro [N-Term]; 1xPhospho [S28(100)]	Eukaryotic translation elongation factor 1 beta 2 OS=Mus musculus OX=10090 GN=Eef1b2 PE=1 SV=1	Eef1b2	0.362905	1.091	0.13	77	70.5	10.95	8.7	High	High	High	High	High	High	High	High	High	High	High	High	High	High	High	High	3	8	A0A087WS46	A0A087WS46 1xPhospho [S65(100)]	7.43	100	1	61.8	71	61.9	76.8	73.5	64.5	51.9	64.9	48.7	53.9	65.5	59	81.5
FALSE	High	[R].SPSIDSIQKDPR.[E]	B7ZNF6 [528-539]; Q68FH0 [509-520]	1xTMTpro [K9]; 1xTMTpro [N-Term]; 2xPhospho [S3(99.5); S6(100)]	Catenin delta-2 OS=Mus musculus OX=10090 GN=Ctnnd2 PE=1 SV=1 Plakophilin-4 OS=Mus musculus OX=10090 GN=Pkp4 PE=1 SV=1	Ctnnd2	0.347527	1.167	0.22	76.9	65.9	35.88	36.13	High	High	High	High	High	High	High	High	High	High	High	High	High	High	High	High	1	1	B7ZNF6; Q68FH0	B7ZNF6 2xPhospho [S530(99.5); S533(100)]; Q68FH0 2xPhospho [S511(99.5); S514(100)]	2.47	100	2	98.1	116.8	83.3	76.5	66.2	52.2	37.3	34.1	46.9	81	49.6	64.4	79.4
FALSE	High	[K].NSQEDSEDSEEKDVK.[T]	Q80XU3 [53-67]	1xDeamidated [Q3]; 2xTMTpro [K12; K15]; 1xTMTpro [N-Term]; 2xPhospho [S6(100); S9(100)]	Nuclear ubiquitous casein and cyclin-dependent kinase substrate 1 OS=Mus musculus OX=10090 GN=Nucks1 PE=1 SV=1	Nucks1	0.106555	0.887	-0.17	76.8	86.6	7.72	12.92	High	High	High	High	High	High	High	High	High	High	High	High	High	High	High	High	1	3	Q80XU3	Q80XU3 2xPhospho [S58(100); S61(100)]	5.22	100	1	80.4	76	72.8	66.5	68.7	54	61.5	61.5	61.8	51	83.6	80.7	78.6
FALSE	High	[K].IYQFPDCDSDEDEDFKLQDQALK.[E]	A0A5F8MP96 [810-832]	1xCarbamidomethyl [C7]; 2xTMTpro [K16; K23]; 1xTMTpro [N-Term]; 1xPhospho [S9(100)]	Septin-4 OS=Mus musculus OX=10090 GN=Septin4 PE=1 SV=1	Septin4	0.964158	0.984	-0.02	76.8	78	12.72	13.03	High	High	High	High	High	High	High	High	High	High	High	High	High	High	High	High	1	4	A0A5F8MP96	A0A5F8MP96 1xPhospho [S818(100)]	6.41	100	1	93.1	70.3	74.5	85.6	69.5	56.4	63.4	53.9	58.5	70.7	82.4	65.7	69.7
FALSE	High	[K].AESPVKEK.[A]	P08553 [667-674]	2xTMTpro [K6; K8]; 1xTMTpro [N-Term]; 1xPhospho [S3(100)]	Neurofilament medium polypeptide OS=Mus musculus OX=10090 GN=Nefm PE=1 SV=4	Nefm	0.886641	1.069	0.1	76.7	71.7	26.16	25.81	High	High	High	High	High	High	High	High	High	High	High	High	High	High	High	High	1	1	P08553	P08553 1xPhospho [S669(100)]	1.88	100	1	110.4	72.3	51.8	83.4	68.6	43.3	52.9	61.5	75.5	81.4	75.6	59.6	60.4
FALSE	High	[R].GDDASEEGQNGSSPKSK.[T]	Q9QYC0 [453-469]; F8WGR0 [453-469]	1xDeamidated [N10]; 2xTMTpro [K15; K17]; 1xTMTpro [N-Term]; 1xPhospho [S13(99.5)]	Alpha-adducin OS=Mus musculus OX=10090 GN=Add1 PE=1 SV=2 Alpha-adducin OS=Mus musculus OX=10090 GN=Add1 PE=1 SV=1	Add1	0.226535	0.929	-0.11	76.6	82.5	12.53	10.32	High	High	High	High	High	High	High	High	High	High	High	High	High	High	High	High	2	4	Q9QYC0; F8WGR0	Q9QYC0 1xPhospho [S465(99.5)]; F8WGR0 1xPhospho [S465(99.5)]	5.6	100	2	60.7	71.2	75.1	62.4	66.7	65.2	64.4	74.9	61.9	79	76.8	65.6	84.7
FALSE	High	[R].SSASELRRDSLTSPEDELGAEVGDEAGDK.[K]	A2A699 [776-804]	1xTMTpro [K29]; 1xTMTpro [N-Term]; 3xPhospho [S10(100); T12(100); S13(100)]	Protein FAM171A2 OS=Mus musculus OX=10090 GN=Fam171a2 PE=1 SV=1	Fam171a2	0.28692	0.949	-0.08	76.5	80.6	7.33	10.69	High	High	High	High	High	High	High	High	High	High	High	High	High	High	High	High	2	5	A2A699	A2A699 3xPhospho [S785(100); T787(100); S788(100)]	8.83	100	1	73.3	67.3	77.4	72.9	70.8	59.9	55.1	64.3	56.2	66.1	70.6	60.1	86.4
FALSE	High	[K].SATLSSTESTASGMQDEVR.[A]	A0A668KLV9 [546-564]	1xTMTpro [N-Term]; 2xPhospho [S6(99.7); S/T]	A-kinase anchor protein 12 OS=Mus musculus OX=10090 GN=Akap12 PE=1 SV=1	Akap12	0.0310901	0.835	-0.26	76.4	91.5	15.09	19.57	High	High	High	High	High	High	High	High	High	High	High	High	High	High	High	High	1	1	A0A668KLV9	A0A668KLV9 2xPhospho [S551(99.7); S/T]	4.35	100	1	93.6	54.2	66	74.7	78	61.1	61.1	66.6	82	111.7	93.1	77.4	90.5
FALSE	High	[R].EAQELGSPEDR.[L]	H3BJU7 [896-906]	1xTMTpro [N-Term]; 1xPhospho [S7(100)]	Guanine nucleotide exchange factor H1 OS=Mus musculus OX=10090 GN=Arhgef2 PE=1 SV=1	Arhgef2	0.640496	0.886	-0.17	76.4	86.2	16.05	23.48	High	High	High	High	High	High	High	High	High	High	High	High	High	High	High	High	1	3	H3BJU7	H3BJU7 1xPhospho [S902(100)]	2.78	100	1	76.9	73.4	65.4	76.4	67	43.5	74.5	48.3	66.5	42.6	78.1	90.4	71.4
FALSE	High	[K].AVDSSSEEIEVEVPVVDRR.[N]	Q5XG69 [627-645]	1xTMTpro [N-Term]; 3xPhospho [S4(100); S5(100); S6(100)]	Soluble lamin-associated protein of 75 kDa OS=Mus musculus OX=10090 GN=Fam169a PE=1 SV=3	Fam169a	0.56214	0.955	-0.07	76.3	80	10.25	12.16	High	High	High	High	High	High	High	High	High	High	High	High	High	High	High	High	1	6	Q5XG69	Q5XG69 3xPhospho [S630(100); S631(100); S632(100)]	6.9	100	1	73.8	60	66.2	72.2	66	70.9	73.5	63.3	56.8	54.2	76.8	73	89.6
FALSE	High	[K].NPPEAATAPASPK.[S]	A0A0A6YY91 [969-981]	1xTMTpro [K13]; 1xTMTpro [N-Term]; 1xPhospho [S11(100)]	Neural cell adhesion molecule 1 (Fragment) OS=Mus musculus OX=10090 GN=Ncam1 PE=1 SV=1	Ncam1	0.402891	1.052	0.07	76.2	72.5	11.31	8.42	High	High	High	High	High	High	High	High	High	High	High	High	High	High	High	High	1	3	A0A0A6YY91	A0A0A6YY91 1xPhospho [S979(100)]	6.21	100	1	67.6	70.5	79.5	66.5	57.9	63.7	75.4	61.7	52.2	60.3	69.2	68	65.8
FALSE	High	[R].FSWGAEGQKPGFGYGGR.[A]	A0A411P8U6 [245-261]	1xTMTpro [K9]; 1xTMTpro [N-Term]; 1xPhospho [S2(100)]	Myelin basic protein (Fragment) OS=Mus musculus OX=10090 GN=Mbp PE=2 SV=1	Mbp	0.699555	1.014	0.02	76	75	44.84	30.66	High	High	High	High	High	High	High	High	High	High	High	High	High	High	High	High	1	2	A0A411P8U6	A0A411P8U6 1xPhospho [S246(100)]	2.49	100	1	133.4	99.7	88.1	67.1	73.7	33.5	33.2	39.2	54.4	106.2	91.6	69.9	84.6
FALSE	High	[R].MGPSSSPIPSPSPSPTDSK.[R]	Q3UN66 [317-335]	1xTMTpro [K19]; 1xTMTpro [N-Term]; 3xPhospho [S10(100); S12(100); S14(100)]	Protein kinase C OS=Mus musculus OX=10090 GN=Prkcg PE=2 SV=1	Prkcg	0.66454	1.035	0.05	75.8	73.3	6.64	9.53	High	High	High	High	High	High	High	High	High	High	High	High	High	High	High	High	2	10	Q3UN66	Q3UN66 3xPhospho [S326(100); S328(100); S330(100)]	4.95	100	1	73.3	73.3	64	71.4	67.8	68.7	56.8	63.1	61.5	68.6	63	62.9	72.7
FALSE	High	[R].RDPSEGEASGR.[A]	Q8VHJ5 [663-673]	1xTMTpro [N-Term]; 1xPhospho [S4(100)]	Serine/threonine-protein kinase MARK1 OS=Mus musculus OX=10090 GN=Mark1 PE=1 SV=2	Mark1	0.781868	0.995	-0.01	75.7	76.1	8.3	11.22	High	High	High	High	High	High	High	High	High	High	High	High	High	High	High	High	1	2	Q8VHJ5	Q8VHJ5 1xPhospho [S666(100)]	2.81	100	1	76.5	71.8	75.6	64	75.7	58.9	56.3	59.8	47.4	69.2	73.6	81	87.3
FALSE	High	[R].NVTASDEEEGAGLFDSAGK.[A]	A0A2R8VHF1 [896-914]	1xTMTpro [K19]; 1xTMTpro [N-Term]; 1xPhospho [S5(100)]	RIKEN cDNA D430041D05 gene OS=Mus musculus OX=10090 GN=D430041D05Rik PE=1 SV=1	D430041D05Rik	0.226719	0.949	-0.08	75.5	79.6	6.57	9.83	High	High	High	High	High	High	High	High	High	High	High	High	High	High	High	High	1	3	A0A2R8VHF1	A0A2R8VHF1 1xPhospho [S900(100)]	8.24	100	1	70.3	74	71.9	64.8	66.7	62.5	62.4	68.1	62.7	61.2	68.9	67	76.1
FALSE	High	[K].QEATPRSPCTPK.[E]	A2ARP8 [1391-1402]	1xCarbamidomethyl [C9]; 1xTMTpro [K12]; 1xTMTpro [N-Term]; 2xPhospho [S7(99.4); T10(100)]	Microtubule-associated protein 1A OS=Mus musculus OX=10090 GN=Map1a PE=1 SV=1	Map1a	0.263479	1.102	0.14	75.5	68.5	14.86	20.26	High	High	High	High	High	High	High	High	High	High	High	High	High	High	High	High	1	2	A2ARP8	A2ARP8 2xPhospho [S1397(99.4); T1400(100)]	3.19	100	1	72.9	70.5	67.6	66.4	73.5	73.2	78.7	46	40.3	81.5	61.9	75.7	71.1
FALSE	High	[K].SEPSSPDHGSSAIEQDLAALDAEMTQK.[L]	Q9Z1B3 [978-1004]	1xTMTpro [K27]; 1xTMTpro [N-Term]; 1xPhospho [S/T]	1-phosphatidylinositol 4,5-bisphosphate phosphodiesterase beta-1 OS=Mus musculus OX=10090 GN=Plcb1 PE=1 SV=2	Plcb1	0.0422769	1.232	0.3	75.3	61.1	31.78	10.11	High	High	High	High	High	High	High	High	High	High	High	High	High	High	High	High	1	2	Q9Z1B3		7.57	100	1	92.9	97.6	82	127.6	56.9	52.5	49.6	49.6	42.2	59.1	62.5	53.9	59.8
FALSE	High	[K].ALASETNGTDSNGSNSSNIQ.[-]	B2RRX2 [502-521]	1xDeamidated [N]; 1xTMTpro [N-Term]; 2xPhospho [S/T]	Serine/threonine-protein phosphatase OS=Mus musculus OX=10090 GN=Ppp3ca PE=2 SV=1	Ppp3ca	0.241034	0.957	-0.06	75.1	78.5	8.42	8.5	High	High	High	High	High	High	High	High	High	High	High	High	High	High	High	High	12	24	B2RRX2		3.58	100	1	73	66.8	68.7	67.1	74.3	54.2	70.6	62	66.7	60.6	79	71.5	72.8
FALSE	High	[K].QAGSHSNSFR.[L]	A0A2R8VHH6 [182-191]	1xTMTpro [N-Term]; 1xPhospho [S8(100)]	Protein-tyrosine-phosphatase (Fragment) OS=Mus musculus OX=10090 GN=Ptpra PE=1 SV=1	Ptpra	0.685381	1.003	0	74.9	74.7	14.57	8.42	High	High	High	High	High	High	High	High	High	High	High	High	High	High	High	High	1	2	A0A2R8VHH6	A0A2R8VHH6 1xPhospho [S189(100)]	4.83	100	1	67.5	56.7	72.4	85.2	63.3	70	77.7	57.1	56.9	54.9	68.6	75	71.4
FALSE	High	[R].ANSQDSLASR.[D]	B2RWW1 [460-469]	1xTMTpro [N-Term]; 1xPhospho [S3(100)]	Microtubule-associated protein 1S OS=Mus musculus OX=10090 GN=Map1s PE=2 SV=1	Map1s	0.66788	1.057	0.08	74.9	70.9	11.25	14.41	High	High	High	High	High	High	High	High	High	High	High	High	High	High	High	High	1	1	B2RWW1	B2RWW1 1xPhospho [S462(100)]	3.16	100	1	70.2	68.7	70.8	68.3	69.8	56.2	72.9	75	51.9	58	90.5	84.1	73.2
FALSE	High	[R].SRTASGSSVTSLEGTR.[S]	Q3TSR4 [326-341]	1xTMTpro [N-Term]; 2xPhospho [T3(100); S5(100)]	N-myc downstream-regulated gene 1 protein OS=Mus musculus OX=10090 GN=Ndrg1 PE=2 SV=1	Ndrg1	0.469099	1.099	0.14	74.9	68.2	10.09	16.39	High	High	High	High	High	High	High	High	High	High	High	High	High	High	High	High	2	3	Q3TSR4	Q3TSR4 2xPhospho [T328(100); S330(100)]	3.51	100	1	77.1	75.9	54.8	66	60.1	63.3	61.1	60.9	65.1	69.7	56.3	52.8	72.4
FALSE	High	[R].SKSESDASSLDAK.[T]	Q8C8R3 [3341-3353]	2xTMTpro [K2; K13]; 1xTMTpro [N-Term]; 1xPhospho [S3(100)]	Ankyrin-2 OS=Mus musculus OX=10090 GN=Ank2 PE=1 SV=2	Ank2	0.954316	1.05	0.07	74.8	71.2	10.62	5.75	High	High	High	High	High	High	High	High	High	High	High	High	High	High	High	High	1	1	Q8C8R3	Q8C8R3 1xPhospho [S3343(100)]	2.79	100	1	62.9	56.4	69.5	70.8	73.7	62.4	53.2	61.6	50.7	57.7	63.8	62.7	73.2
FALSE	High	[K].ADSRSESPTCK.[S]	P59648 [54-64]	1xCarbamidomethyl [C10]; 1xTMTpro [K11]; 1xTMTpro [N-Term]; 2xPhospho [S3(100); S5(100)]	FXYD domain-containing ion transport regulator 7 OS=Mus musculus OX=10090 GN=Fxyd7 PE=3 SV=1	Fxyd7	0.711397	1.01	0.01	74.7	74	5.54	8.15	High	High	High	High	High	High	High	High	High	High	High	High	High	High	High	High	3	3	P59648	P59648 2xPhospho [S56(100); S58(100)]	1.92	100	1	69.4	68.3	69.2	62.1	67	63.7	62.4	62.7	56.4	60.3	77.7	64.3	69.2
FALSE	High	[R].VSPPESPRAR.[A]	F6VBV0 [442-451]	1xTMTpro [N-Term]; 2xPhospho [S2(100); S6(100)]	Regulating synaptic membrane exocytosis protein 1 OS=Mus musculus OX=10090 GN=Rims1 PE=1 SV=3	Rims1	0.218165	0.931	-0.1	74.6	80.1	7.98	9.52	High	High	High	High	High	High	High	High	High	High	High	High	High	High	High	High	1	3	F6VBV0	F6VBV0 2xPhospho [S443(100); S447(100)]	3.21	100	1	66.2	79.6	62.9	69.4	69.1	57.7	63.4	64.6	65.3	59.6	82.3	79.4	67.4
FALSE	High	[R].TPEELEDDSDFEQEDYDVRSR.[T]	E0CXB9 [645-665]	1xTMTpro [N-Term]; 2xPhospho [S9(100); S20(100)]	Alpha N-catenin OS=Mus musculus OX=10090 GN=Ctnna2 PE=1 SV=1	Ctnna2	0.224665	0.953	-0.07	74.5	78.2	5.75	8.31	High	High	High	High	High	High	High	High	High	High	High	High	High	High	High	High	1	3	E0CXB9	E0CXB9 2xPhospho [S653(100); S664(100)]	4.76	100	1	75	69.1	70.8	64.4	67.9	55.9	64.1	55.7	51.3	67.5	80.5	77	78.6
FALSE	High	[R].RYSPSPPPK.[R]	E9PUK6 [622-630]	1xTMTpro [K9]; 1xTMTpro [N-Term]; 2xPhospho [S3(100); S5(100)]	Serine/arginine repetitive matrix protein 1 OS=Mus musculus OX=10090 GN=Srrm1 PE=1 SV=1	Srrm1	0.640672	1.059	0.08	74.4	70.3	6.5	13.27	High	High	High	High	High	High	High	High	High	High	High	High	High	High	High	High	1	4	E9PUK6	E9PUK6 2xPhospho [S624(100); S626(100)]	2.73	100	1	72.5	60.3	68.8	77.7	65.6	59.5	62	59.3	55.6	50	68.9	62.9	79.4
FALSE	High	[R].NDSIVTPSPPQAR.[V]	Q6PCP5 [144-156]	1xTMTpro [N-Term]; 2xPhospho [T6(100); S8(100)]	Mitochondrial fission factor OS=Mus musculus OX=10090 GN=Mff PE=1 SV=1	Mff	0.96392	1.035	0.05	74.2	71.7	11.58	10.34	High	High	High	High	High	High	High	High	High	High	High	High	High	High	High	High	2	9	Q6PCP5	Q6PCP5 2xPhospho [T149(100); S151(100)]	5.37	100	1	54.7	67.5	73	72.7	57.8	66.5	57.1	62.3	58.5	51.9	62.2	67.5	66.7
FALSE	High	[R].AFGESSTESDEDEEEGCSHK.[H]	G3UZ30 [63-82]	1xCarbamidomethyl [C17]; 1xTMTpro [K20]; 1xTMTpro [N-Term]; 3xPhospho [S5(100); S6(100); T7(99.2)]	E3 ubiquitin-protein ligase PPP1R11 (Fragment) OS=Mus musculus OX=10090 GN=Ppp1r11 PE=1 SV=2	Ppp1r11	0.802303	1.006	0.01	74	73.5	13.13	7.58	High	High	High	High	High	High	High	High	High	High	High	High	High	High	High	High	3	6	G3UZ30	G3UZ30 3xPhospho [S67(100); S68(100); T69(99.2)]	4.24	100	1	49.7	68.8	71.9	78.3	66	64.9	62.1	53.7	58.6	53.6	73.6	68.8	66.6
FALSE	High	[K].NLAKPGVTSTSDSEDEDDQEGEKKR.[K]	Q99JF8 [262-286]	3xTMTpro [K4; K23; K24]; 1xTMTpro [N-Term]; 2xPhospho [S11(98.8); S13(100)]	PC4 and SFRS1-interacting protein OS=Mus musculus OX=10090 GN=Psip1 PE=1 SV=1	Psip1	0.532495	0.995	-0.01	73.6	74	10.28	6.74	High	High	High	High	High	High	High	High	High	High	High	High	High	High	High	High	2	3	Q99JF8	Q99JF8 2xPhospho [S272(98.8); S274(100)]	3.8	100	1	63.8	69.7	61.9	74.4	72.4	59.5	60.7	71.8	60.1	57.8	72.1	70.3	66.9
FALSE	High	[R].ETDPSPEERDKKPQES.[-]	A2AUK5 [864-879]; E9PV14 [1541-1556]	2xTMTpro [K11; K12]; 1xTMTpro [N-Term]; 1xPhospho [S5(100)]	Band 4.1-like protein 1 OS=Mus musculus OX=10090 GN=Epb41l1 PE=1 SV=1 Band 4.1-like protein 1 OS=Mus musculus OX=10090 GN=Epb41l1 PE=1 SV=2	Epb41l1	0.963193	0.97	-0.04	73.3	75.6	16.97	17.48	High	High	High	High	High	High	High	High	High	High	High	High	High	High	High	High	1	2	A2AUK5; E9PV14	A2AUK5 1xPhospho [S868(100)]; E9PV14 1xPhospho [S1545(100)]	2.09	100	2	52	58.1	78.1	68.5	67.1	77.2	60	65.2	56.8	80.1	70.5	57.2	78.3
FALSE	High	[R].KGAEEEEEEEDDDSEEEIK.[A]	Q9WV69 [213-231]	2xTMTpro [K1; K19]; 1xTMTpro [N-Term]; 1xPhospho [S14(100)]	Dematin OS=Mus musculus OX=10090 GN=Dmtn PE=1 SV=1	Dmtn	0.781975	1.025	0.04	73.3	71.6	4.17	16.89	High	High	High	High	High	High	High	High	High	High	High	High	High	High	High	High	1	3	Q9WV69	Q9WV69 1xPhospho [S226(100)]	4.52	100	1	68.7	74.2	68.5	72.4	63.7	61	57.9	57.8	48.4	50	77.5	73.5	65
FALSE	High	[K].QASEQNWANYSAEQNR.[M]	P23242 [304-319]	1xTMTpro [N-Term]; 1xPhospho [S3(100)]	Gap junction alpha-1 protein OS=Mus musculus OX=10090 GN=Gja1 PE=1 SV=2	Gja1	0.327035	1.055	0.08	73.1	69.3	11.25	11.52	High	High	High	High	High	High	High	High	High	High	High	High	High	High	High	High	2	5	P23242	P23242 1xPhospho [S306(100)]	5.86	100	1	74.6	56.1	61	75.2	75.3	60.8	53.7	57.6	56.5	64.1	58.8	61.5	72.9
FALSE	High	[K].SASEDSIR.[K]	B1AWN6 [526-533]	1xTMTpro [N-Term]; 1xPhospho [S3(100)]	Sodium channel protein type 2 subunit alpha OS=Mus musculus OX=10090 GN=Scn2a PE=1 SV=1	Scn2a	0.416232	1.236	0.31	73	59.1	15.04	26.04	High	High	High	High	High	High	High	High	High	High	High	High	High	High	High	High	1	2	B1AWN6	B1AWN6 1xPhospho [S528(100)]	2.51	100	1	71.9	59.8	50.7	71.4	57.2	58.7	70	69.1	55.2	43	60.1	50.9	52.8
FALSE	High	[K].ESSESTNTTIEDEDTK.[V]	P11798 [329-344]	1xTMTpro [K16]; 1xTMTpro [N-Term]; 1xPhospho [T9(100)]	Calcium/calmodulin-dependent protein kinase type II subunit alpha OS=Mus musculus OX=10090 GN=Camk2a PE=1 SV=2	Camk2a	0.0928706	0.862	-0.21	72.9	84.5	9.38	14.4	High	High	High	High	High	High	High	High	High	High	High	High	High	High	High	High	3	5	P11798	P11798 1xPhospho [T337(100)]	4.25	100	1	68.2	61.9	68	67.2	70	59.4	72.4	66.2	60.5	51.4	73.9	94.8	88
FALSE	High	[R].SRTSVQTEDDQLIAGQSAR.[A]	Q6NV50 [652-670]; E0CXB9 [664-682]	1xTMTpro [N-Term]; 2xPhospho [S1(99.5); T7(100)]	Catenin (Cadherin associated protein), alpha 1 OS=Mus musculus OX=10090 GN=Ctnna1 PE=2 SV=1 Alpha N-catenin OS=Mus musculus OX=10090 GN=Ctnna2 PE=1 SV=1	Ctnna1	0.790789	1.023	0.03	72.9	71.2	9.93	6.06	High	High	High	High	High	High	High	High	High	High	High	High	High	High	High	High	3	4	Q6NV50; E0CXB9	Q6NV50 2xPhospho [S652(99.5); T658(100)]; E0CXB9 2xPhospho [S664(99.5); T670(100)]	4.73	100	2	69.7	68.2	67.5	54.5	68.1	63.9	68.3	56.2	57.5	54.9	68.2	65.1	73.6
FALSE	High	[K].ATTDNSPSSKAEDGPAKEEPK.[Q]	P06837 [137-157]	1xDeamidated [N5]; 3xTMTpro [K10; K17; K21]; 1xTMTpro [N-Term]; 2xPhospho [S6(99.6); S/T]	Neuromodulin OS=Mus musculus OX=10090 GN=Gap43 PE=1 SV=1	Gap43	0.419506	1.071	0.1	72.8	67.9	12.04	14.1	High	High	High	High	High	High	High	High	High	High	High	High	High	High	High	High	1	4	P06837	P06837 2xPhospho [S142(99.6); S/T]	4.59	100	1	63.9	67.2	67.3	78.9	77.2	68.5	60.4	48	62.9	70.9	65.8	61.5	65.6
FALSE	High	[K].NEKLSPVSPSAK.[T]	Q8C8R3 [1812-1823]	2xTMTpro [K3; K12]; 1xTMTpro [N-Term]; 2xPhospho [S5(100); S8(100)]	Ankyrin-2 OS=Mus musculus OX=10090 GN=Ank2 PE=1 SV=2	Ank2	0.796142	0.971	-0.04	72.7	74.9	11.98	13.82	High	High	High	High	High	High	High	High	High	High	High	High	High	High	High	High	1	1	Q8C8R3	Q8C8R3 2xPhospho [S1816(100); S1819(100)]	2.84	100	1	90.6	68.3	65	69.1	65.9	64.7	59.7	50.6	62.1	72	68.5	70.4	64.1
FALSE	High	[R].SLPELDRDKSDSETEGLVFAR.[D]	A2AUK5 [639-659]; E9PV14 [1316-1336]	1xTMTpro [K9]; 1xTMTpro [N-Term]; 1xPhospho [S10(100)]	Band 4.1-like protein 1 OS=Mus musculus OX=10090 GN=Epb41l1 PE=1 SV=1 Band 4.1-like protein 1 OS=Mus musculus OX=10090 GN=Epb41l1 PE=1 SV=2	Epb41l1	0.556114	1.098	0.14	72.6	66.1	21.56	18.55	High	High	High	High	High	High	High	High	High	High	High	High	High	High	High	High	2	3	A2AUK5; E9PV14	A2AUK5 1xPhospho [S648(100)]; E9PV14 1xPhospho [S1325(100)]	4.09	100	2	53.3	53.1	66.4	69.8	63.7	87.1	70.7	60.8	61.8	46.1	58.4	57.9	66.5
FALSE	High	[R].SGDETPGSEAPGDK.[A]	Q00PI9 [159-172]	1xTMTpro [K14]; 1xTMTpro [N-Term]; 1xPhospho [S1(100)]	Heterogeneous nuclear ribonucleoprotein U-like protein 2 OS=Mus musculus OX=10090 GN=Hnrnpul2 PE=1 SV=2	Hnrnpul2	0.477248	0.908	-0.14	72.5	79.8	12.57	12.61	High	High	High	High	High	High	High	High	High	High	High	High	High	High	High	High	2	3	Q00PI9	Q00PI9 1xPhospho [S159(100)]	3.42	100	1	68.7	69.7	68.4	69.2	64.8	46.3	75.2	57.5	47.6	55.3	79.4	81.1	78.2
FALSE	High	[R].DRSPLRRSPPR.[A]	Q8C2Q3 [213-223]	1xTMTpro [N-Term]; 2xPhospho [S3(100); S8(100)]	RNA-binding protein 14 OS=Mus musculus OX=10090 GN=Rbm14 PE=1 SV=1	Rbm14	0.94911	0.97	-0.04	72.1	74.3	13.31	12.53	High	High	High	High	High	High	High	High	High	High	High	High	High	High	High	High	1	2	Q8C2Q3	Q8C2Q3 2xPhospho [S215(100); S220(100)]	3.64	100	1	67.9	53.4	61	76.4	66.3	56.6	71.3	66.9	58.9	52.6	65.9	70.8	60.9
FALSE	High	[K].ESSESTNTTIEDEDTKVRK.[Q]	P11798 [329-347]	2xTMTpro [K16; K19]; 1xTMTpro [N-Term]; 2xPhospho [T8(99); T9(99)]	Calcium/calmodulin-dependent protein kinase type II subunit alpha OS=Mus musculus OX=10090 GN=Camk2a PE=1 SV=2	Camk2a	0.910596	1.02	0.03	71.9	70.6	8.18	10.86	High	High	High	High	High	High	High	High	High	High	High	High	High	High	High	High	2	5	P11798	P11798 2xPhospho [T336(99); T337(99)]	4.07	100	1	63.8	66.2	67.8	65.4	66.7	57.5	68.6	65.5	64	54.4	67.2	64.9	79.3
FALSE	High	[R].RGGGSGGGDESEGEEVDED.[-]	O35295 [306-324]	1xTMTpro [N-Term]; 1xPhospho [S5(99.6)]	Transcriptional activator protein Pur-beta OS=Mus musculus OX=10090 GN=Purb PE=1 SV=3	Purb	0.415902	0.933	-0.1	71.9	77	10.04	7.71	High	High	High	High	High	High	High	High	High	High	High	High	High	High	High	High	3	12	O35295	O35295 1xPhospho [S310(99.6)]	3.72	100	1	70.2	65.7	65.3	67.1	65.8	72.9	56.7	67.5	61.6	56.4	68.2	77.7	77.7
FALSE	High	[R].DVYLSPRDDGYSTK.[D]	A2AFI3 [204-217]	1xTMTpro [K14]; 1xTMTpro [N-Term]; 1xPhospho [S5(99)]	RNA-binding motif protein, X chromosome OS=Mus musculus OX=10090 GN=Rbmx PE=1 SV=1	Rbmx	0.477193	1.035	0.05	71.9	69.4	6.05	8.8	High	High	High	High	High	High	High	High	High	High	High	High	High	High	High	High	1	1	A2AFI3	A2AFI3 1xPhospho [S208(99)]	1.63	100	1	66.2	63.1	68.2	71	57.3	62.1	62.3	55.7	48.8	64.1	58.3	57	67.8
FALSE	High	[K].NISLSSEEEAEGLAGHPR.[V]	Q5U3K5 [478-495]	1xTMTpro [N-Term]; 3xPhospho [S3(100); S5(100); S6(100)]	Rab-like protein 6 OS=Mus musculus OX=10090 GN=Rabl6 PE=1 SV=2	Rabl6	0.853886	1.004	0.01	71.8	71.5	5.96	9.54	High	High	High	High	High	High	High	High	High	High	High	High	High	High	High	High	1	7	Q5U3K5	Q5U3K5 3xPhospho [S480(100); S482(100); S483(100)]	8.46	100	1	63.2	64.8	68.7	69.5	63.4	64.4	60.9	52.9	56.4	55.8	73.8	57.9	77.4
FALSE	High	[K].RKRETDDEGEDD.[-]	Q9EST5 [261-272]	1xTMTpro [K2]; 1xTMTpro [N-Term]; 1xPhospho [T5(100)]	Acidic leucine-rich nuclear phosphoprotein 32 family member B OS=Mus musculus OX=10090 GN=Anp32b PE=1 SV=1	Anp32b	0.0139358	0.912	-0.13	71.7	78.6	8.17	3.53	High	High	High	High	High	High	High	High	High	High	High	High	High	High	High	High	1	2	Q9EST5	Q9EST5 1xPhospho [T265(100)]	3.47	100	1	61.8	67.1	66.4	63.2	72.6	56.8	60.5	63.9	56.1	65.5	71.2	77.6	77.7
FALSE	High	[R].SPGSPQLSR.[A]	Q3KN99 [480-488]	1xTMTpro [N-Term]; 1xPhospho [S4(100)]	Synapsin III OS=Mus musculus OX=10090 GN=Syn3 PE=2 SV=1	Syn3	0.707234	0.968	-0.05	71.7	74	11.7	16.37	High	High	High	High	High	High	High	High	High	High	High	High	High	High	High	High	1	2	Q3KN99	Q3KN99 1xPhospho [S483(100)]	2.51	100	1	61.2	67.7	78.7	59.8	70.8	58.6	64.2	49.7	48.2	63.4	80.1	84.2	72.1
FALSE	High	[R].FGEAVVVGRPGSGDGDSDQSR.[N]	A0A087WS83 [4-24]	1xTMTpro [N-Term]; 1xPhospho [S12(100)]	Voltage-dependent R-type calcium channel subunit alpha OS=Mus musculus OX=10090 GN=Cacna1e PE=1 SV=1	Cacna1e	0.419625	0.952	-0.07	71.7	75.3	9.57	7.41	High	High	High	High	High	High	High	High	High	High	High	High	High	High	High	High	1	4	A0A087WS83	A0A087WS83 1xPhospho [S15(100)]	3.19	100	1	63.2	66.8	66.7	57.6	72.8	56.6	65.3	61.5	48.1	57.9	72.6	70.3	73.5
FALSE	High	[R].APESDTGDEDQDQERDAVFLK.[D]	A2AUK5 [575-595]; E9PV14 [1252-1272]	1xTMTpro [K21]; 1xTMTpro [N-Term]; 2xPhospho [S4(100); T6(100)]	Band 4.1-like protein 1 OS=Mus musculus OX=10090 GN=Epb41l1 PE=1 SV=1 Band 4.1-like protein 1 OS=Mus musculus OX=10090 GN=Epb41l1 PE=1 SV=2	Epb41l1	0.0176821	1.154	0.21	71.7	62.1	7.9	8.18	High	High	High	High	High	High	High	High	High	High	High	High	High	High	High	High	1	3	A2AUK5; E9PV14	A2AUK5 2xPhospho [S578(100); T580(100)]; E9PV14 2xPhospho [S1255(100); T1257(100)]	7.25	100	2	68.9	69.8	67.3	76.8	59.9	58.9	59	48.9	52.3	57.1	58	56.9	61.2
FALSE	High	[K].KGSLDSDNDDSDCPYSEK.[V]	O88343 [1024-1041]	1xCarbamidomethyl [C13]; 2xTMTpro [K1; K18]; 1xTMTpro [N-Term]; 2xPhospho [S3(100); S6(100)]	Electrogenic sodium bicarbonate cotransporter 1 OS=Mus musculus OX=10090 GN=Slc4a4 PE=1 SV=2	Slc4a4	0.2716	0.909	-0.14	71.4	78.6	11.03	12.5	High	High	High	High	High	High	High	High	High	High	High	High	High	High	High	High	2	3	O88343	O88343 2xPhospho [S1026(100); S1029(100)]	5.11	100	1	70.9	59.6	59.3	74	75.4	56.4	57.5	66.6	67.8	55.4	75.4	71.8	72.4
FALSE	High	[R].AESGGKGER.[M]	Q9JIS5 [104-112]	1xTMTpro [K6]; 1xTMTpro [N-Term]; 1xPhospho [S3(100)]	Synaptic vesicle glycoprotein 2A OS=Mus musculus OX=10090 GN=Sv2a PE=1 SV=1	Sv2a	0.402488	1.021	0.03	71.4	69.9	11.91	11.44	High	High	High	High	High	High	High	High	High	High	High	High	High	High	High	High	1	1	Q9JIS5	Q9JIS5 1xPhospho [S106(100)]	1.61	100	1	57.8	59.5	68.8	66.5	48.8	60.2	60.6	61.8	50.5	57.4	61.2	73.8	59.9
FALSE	High	[R].LQDSSDPDTGSEEEVSSRLSPPHSPR.[D]	H3BJU7 [907-932]	1xTMTpro [N-Term]; 3xPhospho [S4(100); S5(100); S20(99.1)]	Guanine nucleotide exchange factor H1 OS=Mus musculus OX=10090 GN=Arhgef2 PE=1 SV=1	Arhgef2	0.318288	0.911	-0.14	71.4	78.4	13.43	17.77	High	High	High	High	High	High	High	High	High	High	High	High	High	High	High	High	2	6	H3BJU7	H3BJU7 3xPhospho [S910(100); S911(100); S926(99.1)]	5.15	100	1	68.5	57.4	55	68	70.7	61.6	53.5	70.2	70.4	79.1	70.5	56.5	86.5
FALSE	High	[K].RSPQGSSESTSSDKEDDEATDYVFR.[I]	Q8BPQ7 [396-420]	1xTMTpro [K14]; 1xTMTpro [N-Term]; 2xPhospho [S2(100); S/T/Y]	Small G protein signaling modulator 1 OS=Mus musculus OX=10090 GN=Sgsm1 PE=1 SV=2	Sgsm1	0.847178	1.112	0.15	71.4	64.2	16	11.99	High	High	High	High	High	High	High	High	High	High	High	High	High	High	High	High	3	3	Q8BPQ7	Q8BPQ7 2xPhospho [S397(100); S/T/Y]	3.47	100	1	51.2	46.7	64.6	71.3	66.6	59.9	67.3	54.6	54.5	49.1	57.9	60.8	58.9
FALSE	High	[K].VEEEQEADEEDVSEEEAEDREGASK.[A]	Q8VBT0 [233-257]	1xTMTpro [K25]; 1xTMTpro [N-Term]; 1xPhospho [S13(100)]	Thioredoxin-related transmembrane protein 1 OS=Mus musculus OX=10090 GN=Tmx1 PE=1 SV=1	Tmx1	0.220424	0.991	-0.01	71.3	71.9	5.93	4.27	High	High	High	High	High	High	High	High	High	High	High	High	High	High	High	High	1	3	Q8VBT0	Q8VBT0 1xPhospho [S245(100)]	7.88	100	1	63.5	64.5	66.3	74.2	57.9	58.3	59.6	57.5	54.6	58.7	70.8	65.8	71.9
FALSE	High	[R].VHGEPASDLSDID.[-]	Q80UP2 [364-376]	1xTMTpro [N-Term]; 2xPhospho [S7(100); S10(100)]	Brd1 protein (Fragment) OS=Mus musculus OX=10090 GN=Brd1 PE=2 SV=1	Brd1	0.529446	1.018	0.03	71.2	69.9	6.44	10.8	High	High	High	High	High	High	High	High	High	High	High	High	High	High	High	High	1	3	Q80UP2	Q80UP2 2xPhospho [S370(100); S373(100)]	2.05	100	1	62.9	67.7	61.5	69.5	65.7	61.1	51.4	56	61	68	67.3	59.9	77.6
FALSE	High	[K].VVEEMSE.[-]	Q3TI79 [503-509]	1xTMTpro [N-Term]; 1xPhospho [S6(100)]	Uncharacterized protein OS=Mus musculus OX=10090 GN=Dkc1 PE=2 SV=1	Dkc1	0.98417	0.984	-0.02	71	72.1	7.11	9.84	High	High	High	High	High	High	High	High	High	High	High	High	High	High	High	High	1	3	Q3TI79	Q3TI79 1xPhospho [S508(100)]	2.72	100	1	66.1	61.3	68.9	74.7	64.7	66.2	58	55.8	48.1	55	67.7	75.2	72.2
FALSE	High	[K].EFQDYIEPEEGCQGSPQR.[R]	A0A1D5RM94 [180-197]; A0A1D5RMC1 [108-125]	1xCarbamidomethyl [C12]; 1xTMTpro [N-Term]; 1xPhospho [S15(100)]	Dynein light intermediate chain OS=Mus musculus OX=10090 GN=Dync1li2 PE=1 SV=1 Dynein light intermediate chain (Fragment) OS=Mus musculus OX=10090 GN=Dync1li2 PE=1 SV=1	Dync1li2	0.783971	0.937	-0.09	70.8	75.6	7.58	10.19	High	High	High	High	High	High	High	High	High	High	High	High	High	High	High	High	1	4	A0A1D5RM94; A0A1D5RMC1	A0A1D5RM94 1xPhospho [S194(100)]; A0A1D5RMC1 1xPhospho [S122(100)]	6.6	100	2	76.2	64.3	64.9	71.5	62.6	58.7	51.7	61.5	59.8	66.5	65.7	56.6	75.6
FALSE	High	[R].KSSTSFDDDAGR.[R]	Q9QYX7 [1549-1560]	1xTMTpro [K1]; 1xTMTpro [N-Term]; 2xPhospho [S3(99.3); T/S]	Protein piccolo OS=Mus musculus OX=10090 GN=Pclo PE=1 SV=4	Pclo	0.647188	0.819	-0.29	70.8	86.4	24.74	24.54	High	High	High	High	High	High	High	High	High	High	High	High	High	High	High	High	2	2	Q9QYX7	Q9QYX7 2xPhospho [S1551(99.3); T/S]	2.35	100	1	64.7	81.1	86.3	49.4	93.6	53.6	45.9	59.4	43.4	82.1	84.3	94.3	83.2
FALSE	High	[R].GSNSDSPPGHPAPAPSPERR.[R]	A2ARS0 [188-207]	1xTMTpro [N-Term]; 2xPhospho [S6(100); S16(100)]	Ankyrin repeat domain-containing protein 63 OS=Mus musculus OX=10090 GN=Ankrd63 PE=1 SV=1	Ankrd63	0.0241596	1.384	0.47	70.6	51	21.41	10.78	High	High	High	High	High	High	High	High	High	High	High	High	High	High	High	High	2	3	A2ARS0	A2ARS0 2xPhospho [S193(100); S203(100)]	8.74	100	1	53.8	69.5	49.1	64.2	45	66.4	73.7	66.2	44.7	49.2	46.7	46.9	51.6
FALSE	High	[R].SEDDAASGEHDIQIEGVR.[V]	Q8BFT9 [25-42]	1xTMTpro [N-Term]; 1xPhospho [S7(100)]	Synaptic vesicle 2-related protein OS=Mus musculus OX=10090 GN=Svop PE=1 SV=1	Svop	0.491568	1.031	0.04	70.6	68.5	5.48	6.91	High	High	High	High	High	High	High	High	High	High	High	High	High	High	High	High	1	2	Q8BFT9	Q8BFT9 1xPhospho [S31(100)]	5.16	100	1	64	59.9	66.2	61.9	64	59.4	58.3	59.4	46.7	55.2	64.5	56.2	73.8
FALSE	High	[K].SYGATSQENGGWPNGWEK.[K]	A0A0R4J0A6 [543-560]	2xDeamidated [N14; N/Q]; 1xTMTpro [K18]; 1xTMTpro [N-Term]; 1xPhospho [S6(99.6)]	Vesicular glutamate transporter 2 OS=Mus musculus OX=10090 GN=Slc17a6 PE=1 SV=1	Slc17a6	0.679377	0.996	-0.01	70.6	70.9	6.67	5.26	High	High	High	High	High	High	High	High	High	High	High	High	High	High	High	High	3	12	A0A0R4J0A6	A0A0R4J0A6 1xPhospho [S548(99.6)]	3.16	100	1	70.1	63.1	60.2	70.8	64.5	61.5	51.4	55.4	49.3	55.7	68.6	69.1	75.9
FALSE	High	[R].ELGYPQEDDEEDEDEEEDEEEDSQAEVLK.[G]	Q60829 [108-136]	1xTMTpro [K29]; 1xTMTpro [N-Term]; 1xPhospho [S23(100)]	Protein phosphatase 1 regulatory subunit 1B OS=Mus musculus OX=10090 GN=Ppp1r1b PE=1 SV=2	Ppp1r1b	0.0495941	1.238	0.31	70.5	57	16.38	19.93	High	High	High	High	High	High	High	High	High	High	High	High	High	High	High	High	1	9	Q60829	Q60829 1xPhospho [S130(100)]	4.54	100	1	72.5	81	61.2	71.5	69.2	53.1	52.7	38.8	59.3	47.4	56.7	54	55.4
FALSE	High	[K].TDRGTDDSPKNSQEDLQDR.[H]	A2AEC2 [113-131]; Q8CCT4 [113-131]; Q9DB24 [113-131]	1xDeamidated [N/Q]; 1xTMTpro [K10]; 1xTMTpro [N-Term]; 1xPhospho [S8(100)]	Transcription elongation factor A protein-like 3 (Fragment) OS=Mus musculus OX=10090 GN=Tceal3 PE=1 SV=1 Transcription elongation factor A protein-like 5 OS=Mus musculus OX=10090 GN=Tceal5 PE=1 SV=1 Transcription elongation factor A (SII)-like 6 OS=Mus musculus OX=10090 GN=Tceal6 PE=1 SV=1	Tceal3	0.843287	1.066	0.09	70.4	66	15.84	7.3	High	High	High	High	High	High	High	High	High	High	High	High	High	High	High	High	2	2	A2AEC2; Q8CCT4; Q9DB24	A2AEC2 1xPhospho [S120(100)]; Q8CCT4 1xPhospho [S120(100)]; Q9DB24 1xPhospho [S120(100)]	4.4	100	3	63.7	56.8	61.8	46.1	66.6	62.1	64.4	65.9	51.1	51.3	60.4	62.8	63.7
FALSE	High	[K].VQSLEGEKLSPK.[S]	P14873 [1766-1777]	2xTMTpro [K8; K12]; 1xTMTpro [N-Term]; 1xPhospho [S10(100)]	Microtubule-associated protein 1B OS=Mus musculus OX=10090 GN=Map1b PE=1 SV=2	Map1b	0.757359	0.982	-0.03	70.3	71.6	7.62	5.41	High	High	High	High	High	High	High	High	High	High	High	High	High	High	High	High	1	2	P14873	P14873 1xPhospho [S1775(100)]	1.51	100	1	64.9	65.8	60.9	77.5	58.2	60.7	61.6	56.2	52.6	61.7	72.6	62.4	67.1
FALSE	High	[R].KPASVSPTTPTSPTEGEAS.[-]	Q8R1Q8 [505-523]	1xTMTpro [K1]; 1xTMTpro [N-Term]; 2xPhospho [T9(98.1); T11(97.4)]	Cytoplasmic dynein 1 light intermediate chain 1 OS=Mus musculus OX=10090 GN=Dync1li1 PE=1 SV=1	Dync1li1	0.359854	1.018	0.03	70.2	69	7.86	6.3	High	High	High	High	High	High	High	High	High	High	High	High	High	High	High	High	3	3	Q8R1Q8	Q8R1Q8 2xPhospho [T513(98.1); T515(97.4)]	5.23	100	1	66.3	64.8	68.1	61.7	60.3	61.2	59.5	66.1	54.4	63.6	64.8	62.5	67.7
FALSE	High	[R].NESSHGGEFGCTMEELR.[S]	Q3UHH0 [16-32]; S4R1C4 [16-32]	1xCarbamidomethyl [C11]; 1xTMTpro [N-Term]; 1xPhospho [S3(99.7)]	Calcium-transporting ATPase OS=Mus musculus OX=10090 GN=Atp2b2 PE=1 SV=1 Calcium-transporting ATPase OS=Mus musculus OX=10090 GN=Atp2b2 PE=1 SV=1	Atp2b2	0.0970774	1.191	0.25	70.1	58.9	9.96	25.14	High	High	High	High	High	High	High	High	High	High	High	High	High	High	High	High	1	3	Q3UHH0; S4R1C4	Q3UHH0 1xPhospho [S18(99.7)]; S4R1C4 1xPhospho [S18(99.7)]	5.26	100	2	66.9	73.7	67.3	57.6	56.3	66	58.8	53	32.1	64.5	54.5	75.4	71.1
FALSE	High	[K].QKSVDGDDAK.[S]	A0A5F8MPS8 [215-224]	2xTMTpro [K2; K10]; 1xTMTpro [N-Term]; 1xPhospho [S3(100)]	Synaptotagmin-6 OS=Mus musculus OX=10090 GN=Syt6 PE=1 SV=1	Syt6	0.329951	0.967	-0.05	70	72.5	15.75	11.67	High	High	High	High	High	High	High	High	High	High	High	High	High	High	High	High	1	1	A0A5F8MPS8	A0A5F8MPS8 1xPhospho [S217(100)]	2.99	100	1	76.3	69.3	52.9	53.3	73.2	54.6	47.1	61.6	61	57.8	71.1	59.9	68.5
FALSE	High	[R].SCSSPVFSR.[V]	Q3UYN2 [65-73]	1xCarbamidomethyl [C2]; 1xTMTpro [N-Term]; 1xPhospho [S4(99.7)]	Copine-6 OS=Mus musculus OX=10090 GN=Cpne6 PE=1 SV=1	Cpne6	0.403292	1.126	0.17	70	62.2	10.55	12.88	High	High	High	High	High	High	High	High	High	High	High	High	High	High	High	High	2	2	Q3UYN2	Q3UYN2 1xPhospho [S68(99.7)]	1.88	100	1	62.1	55.6	65.2	66.3	52.7	63.1	58.4	62.2	47.7	48.9	56.6	63.4	82.3
FALSE	High	[R].DWEDDSDEDMSNFER.[F]	Q9CRH1 [108-122]	1xDeamidated [N12]; 1xTMTpro [N-Term]; 1xPhospho [S6(100)]	CS domain-containing protein OS=Mus musculus OX=10090 GN=Ptges3 PE=2 SV=2	Ptges3	0.617348	1.007	0.01	70	69.5	11.71	20.04	High	High	High	High	High	High	High	High	High	High	High	High	High	High	High	High	1	2	Q9CRH1	Q9CRH1 1xPhospho [S113(100)]	3.14	100	1	66.3	79.4	65.5	73.5	62.1	46.5	63.3	52.9	42.6	38.5	69	81.8	65.6
FALSE	High	[K].KTEEVEVESEEDPILEHPPENPVK.[T]	O55091 [129-152]	2xTMTpro [K1; K24]; 1xTMTpro [N-Term]; 1xPhospho [S9(100)]	Protein IMPACT OS=Mus musculus OX=10090 GN=Impact PE=1 SV=2	Impact	0.106676	0.962	-0.06	69.8	72.6	6.99	17.42	High	High	High	High	High	High	High	High	High	High	High	High	High	High	High	High	1	2	O55091	O55091 1xPhospho [S137(100)]	4.76	100	1	75.4	62	65.6	65.1	68	52.2	57	57.5	67.6	89.3	68.2	62.7	85.7
FALSE	High	[R].SRPSSPAVR.[K]	E9PUD0 [253-261]	1xTMTpro [N-Term]; 2xPhospho [S4(99.6); S]	Zinc finger Ran-binding domain-containing protein 2 OS=Mus musculus OX=10090 GN=Zranb2 PE=1 SV=1	Zranb2	0.288596	1.116	0.16	69.7	62.4	13.28	17.2	High	High	High	High	High	High	High	High	High	High	High	High	High	High	High	High	2	2	E9PUD0	E9PUD0 2xPhospho [S256(99.6); S]	2.43	100	1	73.9	69.7	67.7	53.7	59.6	63	55	42.6	38.7	41.2	64.7	71.9	73.4
FALSE	High	[K].SPSPPPDGSPAATPEIR.[V]	A0A3Q4EBK4 [265-281]	1xTMTpro [N-Term]; 1xPhospho [S/T]	Myc box-dependent-interacting protein 1 OS=Mus musculus OX=10090 GN=Bin1 PE=1 SV=1	Bin1	0.604855	1.051	0.07	69.5	66.1	8.71	10.82	High	High	High	High	High	High	High	High	High	High	High	High	High	High	High	High	2	3	A0A3Q4EBK4		4.91	100	1	69.4	67.7	63.6	69.3	63.1	50.9	56.1	44.7	59.6	56.9	60.1	64.3	57
FALSE	High	[R].ASSPPDR.[I]	A0A140LIS5 [71-77]	1xTMTpro [N-Term]; 1xPhospho [S3(99.6)]	Arginine and glutamate-rich protein 1 (Fragment) OS=Mus musculus OX=10090 GN=Arglu1 PE=1 SV=1	Arglu1	0.858195	0.884	-0.18	69.4	78.5	11.94	23.64	High	High	High	High	High	High	High	High	High	High	High	High	High	High	High	High	1	1	A0A140LIS5	A0A140LIS5 1xPhospho [S73(99.6)]	2.21	100	1	80.1	74.4	54.9	63.7	63.9	49.5	56.5	57.5	57.6	37.6	75.8	80.4	62.5
FALSE	High	[K].GDQVSQNGLPAEQGSPR.[MV-]	Q62261 [2123-2139]	1xDeamidated [N/Q]; 1xTMTpro [N-Term]; 2xPhospho [S5(100); S15(100)]	Spectrin beta chain, non-erythrocytic 1 OS=Mus musculus OX=10090 GN=Sptbn1 PE=1 SV=2	Sptbn1	0.248456	0.98	-0.03	69.4	70.8	9.79	8.44	High	High	High	High	High	High	High	High	High	High	High	High	High	High	High	High	2	6	Q62261	Q62261 2xPhospho [S2127(100); S2137(100)]	5.07	100	1	65.7	67.2	66	76.1	59.9	49	58.7	47.6	53.5	58.3	64.6	67.4	78
FALSE	High	[K].ATTDNSPSSK.[A]	P06837 [137-146]	1xTMTpro [K10]; 1xTMTpro [N-Term]; 1xPhospho [S6(100)]	Neuromodulin OS=Mus musculus OX=10090 GN=Gap43 PE=1 SV=1	Gap43	0.485289	0.917	-0.12	69.2	75.4	8.45	18.72	High	High	High	High	High	High	High	High	High	High	High	High	High	High	High	High	1	6	P06837	P06837 1xPhospho [S142(100)]	3.19	100	1	74	59.5	64.3	65.5	64.4	59	56.1	46.1	51.4	49.2	77.4	78.1	61.2
FALSE	High	[R].VSEHSSPEEEASPHQR.[T]	Q60829 [41-56]	1xTMTpro [N-Term]; 1xPhospho [S6(100)]	Protein phosphatase 1 regulatory subunit 1B OS=Mus musculus OX=10090 GN=Ppp1r1b PE=1 SV=2	Ppp1r1b	0.0394129	1.369	0.45	69.2	50.5	46.96	9.33	High	High	High	High	High	High	High	High	High	High	High	High	High	High	High	High	2	4	Q60829	Q60829 1xPhospho [S46(100)]	5.58	100	1	96.3	106.7	82.5	147.9	48.2	40.6	40.5	42.1	37.9	41.8	54	43.6	47
FALSE	High	[K].QSPDEFCHSDFEDASQGSDTR.[I]	Q5DTY9 [129-149]	1xCarbamidomethyl [C7]; 1xTMTpro [N-Term]; 2xPhospho [S15(100); S18(100)]	BTB/POZ domain-containing protein KCTD16 OS=Mus musculus OX=10090 GN=Kctd16 PE=1 SV=2	Kctd16	0.791142	1.013	0.02	69.1	68.2	13.31	12.88	High	High	High	High	High	High	High	High	High	High	High	High	High	High	High	High	3	5	Q5DTY9	Q5DTY9 2xPhospho [S143(100); S146(100)]	5.4	100	1	49.3	75.5	62.8	62.7	66	53.9	58.5	63.1	54.4	46.1	66.4	58.8	58.6
FALSE	High	[R].VSALEEDMDDVESSEEEEEEDEKLER.[V]	B2RTE3 [181-206]	1xOxidation [M8]; 1xTMTpro [K23]; 1xTMTpro [N-Term]; 2xPhospho [S13(100); S14(100)]	Pre-mRNA-splicing factor 38A OS=Mus musculus OX=10090 GN=Prpf38a PE=2 SV=1	Prpf38a	0.802651	1.028	0.04	69	67.1	7.6	9.46	High	High	High	High	High	High	High	High	High	High	High	High	High	High	High	High	1	3	B2RTE3	B2RTE3 2xPhospho [S193(100); S194(100)]	5.26	100	1	65.7	58.9	71.5	67.5	57	51.1	58.3	55.6	53.3	51.9	67.7	53.3	65.8
FALSE	High	[R].ICSFEEAK.[G]	E0CZ78 [476-483]	1xCarbamidomethyl [C2]; 1xTMTpro [K8]; 1xTMTpro [N-Term]; 1xPhospho [S3(100)]	Serine/threonine-protein phosphatase OS=Mus musculus OX=10090 GN=Ppp3cb PE=1 SV=1	Ppp3cb	0.699809	1.096	0.13	68.9	62.9	15.98	17.15	High	High	High	High	High	High	High	High	High	High	High	High	High	High	High	High	1	2	E0CZ78	E0CZ78 1xPhospho [S478(100)]	2.74	100	1	50	65.1	70.4	55.7	61.5	64.9	58.4	41	38.5	60.6	57.9	74.5	73.2
FALSE	High	[K].NLAKPGVTSTSDSEDEDDQEGEKK.[R]	Q99JF8 [262-285]	3xTMTpro [K4; K23; K24]; 1xTMTpro [N-Term]; 3xPhospho [S11(100); S13(100); S/T]	PC4 and SFRS1-interacting protein OS=Mus musculus OX=10090 GN=Psip1 PE=1 SV=1	Psip1	0.919129	1.009	0.01	68.6	68	7.36	9.4	High	High	High	High	High	High	High	High	High	High	High	High	High	High	High	High	2	3	Q99JF8	Q99JF8 3xPhospho [S272(100); S274(100); S/T]	3.91	100	1	67.4	67.1	60.5	69.1	67.2	55.3	50.9	49.2	49.4	52.1	65.5	69.8	78.4
FALSE	High	[R].DNLTLWTSDTQGDEAEAGEGGEN.[-]	P63101 [223-245]	1xTMTpro [N-Term]; 1xPhospho [S8(98.4)]	14-3-3 protein zeta/delta OS=Mus musculus OX=10090 GN=Ywhaz PE=1 SV=1	Ywhaz	0.0646426	0.881	-0.18	68.5	77.8	11.61	6.37	High	High	High	High	High	High	High	High	High	High	High	High	High	High	High	High	2	22	P63101	P63101 1xPhospho [S230(98.4)]	4.73	100	1	67.1	80.4	67.1	62	77	54.7	56	53.7	63.4	66.5	73.7	68.2	77.1
FALSE	High	[K].QENGAVVPLQAGDGEEGPAPQPHSPPSTKTPPANGAPPR.[V]	E9PUL5 [185-223]	1xDeamidated [N]; 1xTMTpro [K29]; 1xTMTpro [N-Term]; 2xPhospho [T30(98.2); S/T]	Proline-rich transmembrane protein 2 OS=Mus musculus OX=10090 GN=Prrt2 PE=1 SV=1	Prrt2	0.968264	1.062	0.09	68.5	64.5	10.74	4.55	High	High	High	High	High	High	High	High	High	High	High	High	High	High	High	High	3	4	E9PUL5	E9PUL5 2xPhospho [T214(98.2); S/T]	4.38	100	1	57.9	49	64.2	56.7	64.2	55.6	57.8	57	45.5	51.6	60.1	63.7	62.4
FALSE	High	[K].SKEEQELHDIHSTRSK.[E]	P35802 [256-271]	2xTMTpro [K2; K16]; 1xTMTpro [N-Term]; 2xPhospho [S12(100); S15(99.4)]	Neuronal membrane glycoprotein M6-a OS=Mus musculus OX=10090 GN=Gpm6a PE=1 SV=1	Gpm6a	0.220215	1.129	0.18	68.5	60.6	41.22	28.72	High	High	High	High	High	High	High	High	High	High	High	High	High	High	High	High	1	2	P35802	P35802 2xPhospho [S267(100); S270(99.4)]	4.38	100	1	84.5	94.5	98	112.2	46.4	43.9	41.4	29	22.2	46.7	69.5	67.9	65.6
FALSE	High	[K].AGAYDFPSPEWDTVTPEAK.[DN]	P11798 [227-245]; P28652 [228-246]; Q3TY93 [99-117]; Q923T9 [228-246]	1xTMTpro [K19]; 1xTMTpro [N-Term]; 1xPhospho [S8(100)]	Calcium/calmodulin-dependent protein kinase type II subunit alpha OS=Mus musculus OX=10090 GN=Camk2a PE=1 SV=2 Calcium/calmodulin-dependent protein kinase type II subunit beta OS=Mus musculus OX=10090 GN=Camk2b PE=1 SV=2 Calcium/calmodulin-dependent protein kinase OS=Mus musculus OX=10090 GN=Camk2b PE=2 SV=1 Calcium/calmodulin-dependent protein kinase type II subunit gamma OS=Mus musculus OX=1009…	Camk2a	0.682933	1.08	0.11	68.5	63.4	8.85	10.84	High	High	High	High	High	High	High	High	High	High	High	High	High	High	High	High	1	2	P11798; P28652; Q3TY93; Q923T9	P11798 1xPhospho [S234(100)]; P28652 1xPhospho [S235(100)]; Q3TY93 1xPhospho [S106(100)]; Q923T9 1xPhospho [S235(100)]	5.22	100	4	56.6	71	68.1	66.7	58.5	49.5	56.6	54.8	56.3	53.6	55	58.4	61.6
FALSE	High	[K].AMGDEDSDESGGGSPKPSPK.[T]	B1AZP2 [371-390]	2xTMTpro [K16; K20]; 1xTMTpro [N-Term]; 3xPhospho [S7(100); S10(100); S14(100)]	Disks large-associated protein 4 OS=Mus musculus OX=10090 GN=Dlgap4 PE=1 SV=1	Dlgap4	0.573603	1.001	0	68.5	68.4	3.58	9.39	High	High	High	High	High	High	High	High	High	High	High	High	High	High	High	High	1	2	B1AZP2	B1AZP2 3xPhospho [S377(100); S380(100); S384(100)]	7.27	100	1	63.5	64.3	67.2	64.7	65.6	55.5	58.3	54.6	52.7	66.7	65.3	65.2	66.7
FALSE	High	[R].QSDSNASFLR.[A]	S4R2T7 [24-33]	1xTMTpro [N-Term]; 2xPhospho [S4(100); S7(100)]	Ankyrin-2 (Fragment) OS=Mus musculus OX=10090 GN=Ank2 PE=1 SV=2	Ank2	0.317988	1.252	0.32	68.3	54.6	33.91	21.85	High	High	High	High	High	High	High	High	High	High	High	High	High	High	High	High	1	2	S4R2T7	S4R2T7 2xPhospho [S27(100); S30(100)]	2.19	100	1	97.3	83.3	67.2	76.2	44.7	52.8	35.8	29.5	41.4	62.4	46	53.2	68.1
FALSE	High	[R].HYSPVECDK.[S]	Q91XM9 [363-371]	1xCarbamidomethyl [C7]; 1xTMTpro [K9]; 1xTMTpro [N-Term]; 1xPhospho [S3(100)]	Disks large homolog 2 OS=Mus musculus OX=10090 GN=Dlg2 PE=1 SV=2	Dlg2	0.0375783	1.165	0.22	68.2	58.6	17.53	11.29	High	High	High	High	High	High	High	High	High	High	High	High	High	High	High	High	1	2	Q91XM9	Q91XM9 1xPhospho [S365(100)]	5.08	100	1	65.8	90.8	65.2	67.5	49.1	50.6	55.3	54.2	42.8	41.5	62.6	63.2	59.8
FALSE	High	[R].AAGCASPR.[H]	Q3UHN4 [2324-2331]	1xCarbamidomethyl [C4]; 1xTMTpro [N-Term]; 1xPhospho [S6(100)]	Voltage-dependent P/Q-type calcium channel subunit alpha OS=Mus musculus OX=10090 GN=Cacna1a PE=2 SV=1	Cacna1a	0.617561	0.867	-0.21	68.1	78.6	13.02	21.59	High	High	High	High	High	High	High	High	High	High	High	High	High	High	High	High	1	2	Q3UHN4	Q3UHN4 1xPhospho [S2329(100)]	2.11	100	1	57.6	72.7	73.2	52.7	62.5	60.5	55.5	47.6	35.1	63.1	79.4	76.1	89.8
FALSE	High	[R].SPGTPAGEGSGSPPK.[W]	Q9QYC0 [355-369]; F8WGR0 [355-369]	1xTMTpro [K15]; 1xTMTpro [N-Term]; 1xPhospho [T4(100)]	Alpha-adducin OS=Mus musculus OX=10090 GN=Add1 PE=1 SV=2 Alpha-adducin OS=Mus musculus OX=10090 GN=Add1 PE=1 SV=1	Add1	0.832069	0.966	-0.05	68	70.4	6.82	12.88	High	High	High	High	High	High	High	High	High	High	High	High	High	High	High	High	2	2	Q9QYC0; F8WGR0	Q9QYC0 1xPhospho [T358(100)]; F8WGR0 1xPhospho [T358(100)]	7.3	100	2	75.6	62.5	61.7	66.3	62.4	54.7	60.2	50.4	52.7	51.5	73.2	62.6	70.1
FALSE	High	[K].ADPVLLNNHSNLKPAPTVPAAPSSPDATSEPK.[G]	Q9JKC6 [67-98]	2xDeamidated [N8; N]; 2xTMTpro [K13; K32]; 1xTMTpro [N-Term]; 1xPhospho [S/T]	Cell cycle exit and neuronal differentiation protein 1 OS=Mus musculus OX=10090 GN=Cend1 PE=1 SV=1	Cend1	0.121662	0.968	-0.05	67.9	70.2	6.67	8.29	High	High	High	High	High	High	High	High	High	High	High	High	High	High	High	High	5	9	Q9JKC6		4.6	100	1	59.2	66.6	63	66.9	60.9	51.3	51.3	57.9	49	56.1	67.4	70.5	63.6
FALSE	High	[K].ENSAAPSPGRPQSASPAKEEQK.[S]	Q6ZQE7 [77-98]	2xTMTpro [K18; K22]; 1xTMTpro [N-Term]; 2xPhospho [S7(100); S]	MKIAA0270 protein (Fragment) OS=Mus musculus OX=10090 GN=Palm PE=2 SV=1	Palm	0.312624	1.114	0.16	67.8	60.9	20.78	15.44	High	High	High	High	High	High	High	High	High	High	High	High	High	High	High	High	2	4	Q6ZQE7	Q6ZQE7 2xPhospho [S83(100); S]	3.5	100	1	60.2	66.9	46.3	61.4	56	58.7	83.1	59.9	50.3	42.3	54	53.9	64.1
FALSE	High	[K].KDDSHSAEDSEDEKDDHK.[N]	Q80XU3 [70-87]	3xTMTpro [K1; K14; K18]; 1xTMTpro [N-Term]; 2xPhospho [S6(99.1); S10(100)]	Nuclear ubiquitous casein and cyclin-dependent kinase substrate 1 OS=Mus musculus OX=10090 GN=Nucks1 PE=1 SV=1	Nucks1	0.280256	0.886	-0.17	67.8	76.5	13.84	18.03	High	High	High	High	High	High	High	High	High	High	High	High	High	High	High	High	2	4	Q80XU3	Q80XU3 2xPhospho [S75(99.1); S79(100)]	4.55	100	1	73.7	74.1	68.2	50.1	63	46.6	54.5	51.7	45	44.3	78.6	82.7	67.1
FALSE	High	[R].VFSQENVCDR.[I]	E9Q3M9 [111-120]	1xCarbamidomethyl [C8]; 1xTMTpro [N-Term]; 1xPhospho [S3(100)]	Capping protein-inhibiting regulator of actin-like OS=Mus musculus OX=10090 GN=Cracdl PE=1 SV=1	Cracdl	0.0173681	1.345	0.43	67.8	50.4	23.01	13.57	High	High	High	High	High	High	High	High	High	High	High	High	High	High	High	High	1	2	E9Q3M9	E9Q3M9 1xPhospho [S113(100)]	2.53	100	1	45	59.3	46.3	82	56	70.8	70	58	48.4	48.3	40.3	46.7	50.7
FALSE	High	[R].VESEESGDEEGK.[K]	Q3UM45 [22-33]	1xTMTpro [K12]; 1xTMTpro [N-Term]; 1xPhospho [S6(100)]	Protein phosphatase 1 regulatory subunit 7 OS=Mus musculus OX=10090 GN=Ppp1r7 PE=1 SV=2	Ppp1r7	0.373257	1.041	0.06	67.8	65.1	23.68	12.66	High	High	High	High	High	High	High	High	High	High	High	High	High	High	High	High	1	2	Q3UM45	Q3UM45 1xPhospho [S27(100)]	3.41	100	1	58.8	51	50	71.4	63.6	86.1	68.2	51.7	54.5	48.5	69	52.9	51.4
FALSE	High	[R].AASFDSESSCPSPKPPPTP.[-]	A0A5F8MPS8 [511-529]	1xCarbamidomethyl [C10]; 1xTMTpro [K14]; 1xTMTpro [N-Term]; 2xPhospho [S3(100); T18(100)]	Synaptotagmin-6 OS=Mus musculus OX=10090 GN=Syt6 PE=1 SV=1	Syt6	0.793994	1.016	0.02	67.7	66.6	9.14	7.98	High	High	High	High	High	High	High	High	High	High	High	High	High	High	High	High	1	4	A0A5F8MPS8	A0A5F8MPS8 2xPhospho [S513(100); T528(100)]	2.55	100	1	71.4	54	57.7	63.4	68.1	56.6	53.4	57.1	53.2	62.1	61.7	60.2	62.8
FALSE	High	[R].ERSLSPR.[S]	P39447 [164-170]	1xTMTpro [N-Term]; 2xPhospho [S3(100); S5(100)]	Tight junction protein ZO-1 OS=Mus musculus OX=10090 GN=Tjp1 PE=1 SV=2	Tjp1	0.92107	1.042	0.06	67.6	64.9	17.54	13.99	High	High	High	High	High	High	High	High	High	High	High	High	High	High	High	High	1	2	P39447	P39447 2xPhospho [S166(100); S168(100)]	2.17	100	1	57.4	48.7	45.5	72.4	58.2	64.5	58.8	62.1	59.2	45.9	60.7	54.3	65.2
FALSE	High	[K].MYTQNNVQPYPVGDDEESESD.[-]	Q8BRU6 [497-517]	1xTMTpro [N-Term]; 2xPhospho [S18(100); S20(100)]	Synaptic vesicular amine transporter OS=Mus musculus OX=10090 GN=Slc18a2 PE=1 SV=1	Slc18a2	0.627101	0.972	-0.04	67.6	69.6	9.14	6.4	High	High	High	High	High	High	High	High	High	High	High	High	High	High	High	High	1	7	Q8BRU6	Q8BRU6 2xPhospho [S514(100); S516(100)]	6.21	100	1	57.1	65.4	71.1	61.8	68.2	54	54.2	59.5	48.8	55	66.1	71.1	67.3
FALSE	High	[R].QNSDPTSENPPLPTR.[I]	E0CZD7 [554-568]	1xTMTpro [N-Term]; 1xPhospho [S3(100)]	Traf2 and NCK-interacting protein kinase OS=Mus musculus OX=10090 GN=Tnik PE=1 SV=1	Tnik	0.0675154	0.953	-0.07	67.5	70.8	7.48	5.88	High	High	High	High	High	High	High	High	High	High	High	High	High	High	High	High	1	2	E0CZD7	E0CZD7 1xPhospho [S556(100)]	5.83	100	1	59.9	61.9	63.7	54.8	63.6	57.1	51.2	56.5	52.5	57.2	66.8	63.7	63.1
FALSE	High	[R].TASDSDEQQWPEEK.[R]	F8WHU5 [1255-1268]	1xTMTpro [K14]; 1xTMTpro [N-Term]; 1xPhospho [S3(100)]	Sister chromatid cohesion protein PDS5 homolog B OS=Mus musculus OX=10090 GN=Pds5b PE=1 SV=1	Pds5b	0.24278	0.924	-0.11	67.4	73	9.58	9.89	High	High	High	High	High	High	High	High	High	High	High	High	High	High	High	High	1	2	F8WHU5	F8WHU5 1xPhospho [S1257(100)]	5.75	100	1	59.6	60.8	63.1	58.7	64.9	61.7	55.3	64.2	54.3	61.9	68.6	66.6	67.4
FALSE	High	[R].SVSPGVTQAVVEEHCASPEEK.[T]	P14873 [1291-1311]	1xCarbamidomethyl [C15]; 1xTMTpro [K21]; 1xTMTpro [N-Term]; 1xPhospho [S17(100)]	Microtubule-associated protein 1B OS=Mus musculus OX=10090 GN=Map1b PE=1 SV=2	Map1b	0.9433	0.99	-0.01	67.4	68	7.59	12.42	High	High	High	High	High	High	High	High	High	High	High	High	High	High	High	High	1	4	P14873	P14873 1xPhospho [S1307(100)]	6.8	100	1	66	56.2	57.6	70.5	59.5	60.7	57.8	51.7	51.6	55.7	78.3	58.6	59.5
FALSE	High	[K].KGSSDELQAEPEPSR.[W]	D3Z3B8 [38-52]	1xTMTpro [K1]; 1xTMTpro [N-Term]; 1xPhospho [S]	Disks large homolog 1 OS=Mus musculus OX=10090 GN=Dlg1 PE=1 SV=1	Dlg1	0.28226	0.866	-0.21	67.3	77.7	15.35	12.99	High	High	High	High	High	High	High	High	High	High	High	High	High	High	High	High	2	2	D3Z3B8		3.29	100	1	64.1	84.3	73.8	52.6	70.7	53.6	54	54.2	51.8	68.8	77	81.7	73.6
FALSE	High	[R].RSTPTPELTSK.[K]	Q8VD37 [178-188]	1xTMTpro [K11]; 1xTMTpro [N-Term]; 2xPhospho [T5(100); S/T]	SH3-containing GRB2-like protein 3-interacting protein 1 OS=Mus musculus OX=10090 GN=Sgip1 PE=1 SV=1	Sgip1	0.328838	0.947	-0.08	67.3	71	9.87	5.08	High	High	High	High	High	High	High	High	High	High	High	High	High	High	High	High	1	3	Q8VD37	Q8VD37 2xPhospho [T182(100); S/T]	3.84	100	1	54.6	57.2	61.3	61.7	61.4	63.4	61.5	56.2	47.6	59.7	64	66.5	71.9
FALSE	High	[R].SSSSSSSGVGSPAVTPTEK.[M]	E9QN14 [1044-1062]	1xTMTpro [K19]; 1xTMTpro [N-Term]; 2xPhospho [S/T]	SLIT-ROBO Rho GTPase-activating protein 3 OS=Mus musculus OX=10090 GN=Srgap3 PE=1 SV=1	Srgap3	0.782101	0.987	-0.02	67.3	68.2	9.84	14.93	High	High	High	High	High	High	High	High	High	High	High	High	High	High	High	High	1	1	E9QN14		3.47	100	1	66.4	61.5	58.5	58.2	63.6	64	51.9	62.6	58.9	74.5	61.3	61.6	71.2
FALSE	High	[R].SLSTSGESLYHVLGLDK.[N]	G5E8T0 [8-24]	1xTMTpro [K17]; 1xTMTpro [N-Term]; 1xPhospho [S3(99.6)]	DnaJ homolog subfamily C member 5 OS=Mus musculus OX=10090 GN=Dnajc5 PE=1 SV=1	Dnajc5	0.0267467	1.528	0.61	67.3	44	48.42	18.51	High	High	High	High	High	High	High	High	High	High	High	High	High	High	High	High	1	3	G5E8T0	G5E8T0 1xPhospho [S10(99.6)]	5.07	100	1	81.3	98.2	85.8	142.9	48.1	38	36.9	36.9	24.7	37	41	37.2	58
FALSE	High	[R].GGSGYHSRSPTR.[Q]	Q8BTI8 [1772-1783]	1xTMTpro [N-Term]; 2xPhospho [S7(100); S9(100)]	Serine/arginine repetitive matrix protein 2 OS=Mus musculus OX=10090 GN=Srrm2 PE=1 SV=3	Srrm2	0.0361608	1.295	0.37	67.2	51.9	31.25	11.27	High	High	High	High	High	High	High	High	High	High	High	High	High	High	High	High	2	3	Q8BTI8	Q8BTI8 2xPhospho [S1778(100); S1780(100)]	2.02	100	1	85.5	74.7	78.4	110	44.7	46.1	47.2	43.9	33.8	42.2	47.3	49.5	63
FALSE	High	[K].GSLPPAALESSDSTNTTIEDEDAK.[A]	Q3TY93 [217-240]	1xTMTpro [K24]; 1xTMTpro [N-Term]; 2xPhospho [S10(100); S13(99.5)]	Calcium/calmodulin-dependent protein kinase OS=Mus musculus OX=10090 GN=Camk2b PE=2 SV=1	Camk2b	0.173029	1.018	0.03	67.2	66	8.91	5.61	High	High	High	High	High	High	High	High	High	High	High	High	High	High	High	High	3	9	Q3TY93	Q3TY93 2xPhospho [S226(100); S229(99.5)]	5.74	100	1	63.7	58.2	67.7	60.3	61.2	62.3	65.4	51.6	49.5	49.7	56.8	65.5	64.8
FALSE	High	[R].ASLSPMDEPVPDSESPVEK.[V]	P14873 [1370-1388]	1xOxidation [M6]; 1xTMTpro [K19]; 1xTMTpro [N-Term]; 1xPhospho [S4(100)]	Microtubule-associated protein 1B OS=Mus musculus OX=10090 GN=Map1b PE=1 SV=2	Map1b	0.588705	0.955	-0.07	67.1	70.3	11.38	10.87	High	High	High	High	High	High	High	High	High	High	High	High	High	High	High	High	2	5	P14873	P14873 1xPhospho [S1373(100)]	5.85	100	1	68.8	70.8	54.9	66.7	57.8	51.3	52.2	65.7	58.8	54.9	63.2	58.8	73.5
FALSE	High	[R].VPSAPGQESPVPDTKSTPPTR.[N]	A2ARP8 [2019-2039]	1xTMTpro [K15]; 1xTMTpro [N-Term]; 2xPhospho [S9(100); T17(97.6)]	Microtubule-associated protein 1A OS=Mus musculus OX=10090 GN=Map1a PE=1 SV=1	Map1a	0.529772	1.042	0.06	66.9	64.2	7.97	10.13	High	High	High	High	High	High	High	High	High	High	High	High	High	High	High	High	2	2	A2ARP8	A2ARP8 2xPhospho [S2027(100); T2035(97.6)]	4.74	100	1	73.7	66.4	59	67	57.5	51.8	58.3	48.4	49.3	51.6	66.7	52.7	60.1
FALSE	High	[R].REESEEGFQIPATITER.[Y]	Q9JLM8 [389-405]	1xTMTpro [N-Term]; 1xPhospho [S4(100)]	Serine/threonine-protein kinase DCLK1 OS=Mus musculus OX=10090 GN=Dclk1 PE=1 SV=1	Dclk1	0.258147	1.045	0.06	66.8	63.9	6.35	9.7	High	High	High	High	High	High	High	High	High	High	High	High	High	High	High	High	1	2	Q9JLM8	Q9JLM8 1xPhospho [S392(100)]	6.53	100	1	58.3	62.4	62	59.8	66.7	57.5	56.9	51.5	43.1	58	65.3	65.2	60.1
FALSE	High	[R].AWALFPPSDDYDDTDDDDPFNPQESKR.[F]	A0A0U1RPU8 [320-346]	1xTMTpro [K26]; 1xTMTpro [N-Term]; 1xPhospho [S25(100)]	Protein tweety homolog OS=Mus musculus OX=10090 GN=Ttyh1 PE=1 SV=1	Ttyh1	0.480976	1.047	0.07	66.7	63.7	10.12	8.38	High	High	High	High	High	High	High	High	High	High	High	High	High	High	High	High	1	1	A0A0U1RPU8	A0A0U1RPU8 1xPhospho [S344(100)]	5.44	100	1	72.1	71.2	49.8	63.4	59.9	53.8	55.6	51.7	52.7	60.3	58.8	60.4	58.3
FALSE	High	[R].VGDTEKPEPERSPPNR.[K]	Q3TQI7 [250-265]	1xTMTpro [K6]; 1xTMTpro [N-Term]; 1xPhospho [S12(100)]	Telomere length and silencing protein 1 homolog OS=Mus musculus OX=10090 PE=1 SV=2	1	0.737789	1.03	0.04	66.5	64.6	10.68	5.52	High	High	High	High	High	High	High	High	High	High	High	High	High	High	High	High	1	2	Q3TQI7	Q3TQI7 1xPhospho [S261(100)]	2.77	100	1	51.3	56.8	57.6	62.7	60.4	61.7	56.1	58.7	49.7	53.3	54.3	57.8	63.3
FALSE	High	[K].AEAENNSGVESSGYGSPGPTWDR.[G]	Q05BR6 [122-144]	1xDeamidated [N]; 1xTMTpro [N-Term]; 1xPhospho [S16(100)]	Dhx9 protein (Fragment) OS=Mus musculus OX=10090 GN=Dhx9 PE=2 SV=1	Dhx9	0.196166	0.89	-0.17	66.5	74.7	12.17	16.45	High	High	High	High	High	High	High	High	High	High	High	High	High	High	High	High	2	6	Q05BR6	Q05BR6 1xPhospho [S137(100)]	4.53	100	1	63.5	57.5	49.5	61.7	67	59.8	55.7	63.7	60.3	81.5	64.5	50.4	76.2
FALSE	High	[K].FHDSEGDDTEETEDYR.[Q]	Q8K019 [392-407]	1xTMTpro [N-Term]; 1xPhospho [S4(100)]	Bcl-2-associated transcription factor 1 OS=Mus musculus OX=10090 GN=Bclaf1 PE=1 SV=2	Bclaf1	0.990452	1.004	0.01	66.5	66.2	13.19	9.71	High	High	High	High	High	High	High	High	High	High	High	High	High	High	High	High	1	3	Q8K019	Q8K019 1xPhospho [S395(100)]	7.42	100	1	64.3	62	54.1	65.3	48	52.9	67.2	60.9	56.3	51.1	62.4	62.8	59.9
FALSE	High	[K].TETQEKNPLPSKETIEQEK.[Q]	Q6ZWX2 [21-39]	3xTMTpro [K6; K12; K19]; 1xTMTpro [N-Term]; 1xPhospho [T3(100)]	Thymosin beta OS=Mus musculus OX=10090 GN=Tmsb4x PE=2 SV=1	Tmsb4x	0.465686	0.97	-0.04	66.4	68.5	25.65	28.39	High	High	High	High	High	High	High	High	High	High	High	High	High	High	High	High	1	2	Q6ZWX2	Q6ZWX2 1xPhospho [T23(100)]	3.5	100	1	61.8	67.4	89.3	45.3	74.2	47.5	38.2	54.8	42.8	59.2	67.2	81.2	119
FALSE	High	[K].AEAKEESEESDEDMGFGLFD.[-]	Q5FWB6 [298-317]	1xOxidation [M14]; 1xTMTpro [K4]; 1xTMTpro [N-Term]; 1xPhospho [S10(100)]	60S acidic ribosomal protein P0 OS=Mus musculus OX=10090 GN=Rplp0 PE=2 SV=1	Rplp0	0.258506	1.217	0.28	66.2	54.4	37.75	26.33	High	High	High	High	High	High	High	High	High	High	High	High	High	High	High	High	2	3	Q5FWB6	Q5FWB6 1xPhospho [S307(100)]	3.49	100	1	44.1	45.3	50.3	81.7	50.5	104.5	65	69.5	67.1	39.9	55	42.9	54.5
FALSE	High	[R].GDVTAEEAAGASPAKANGQENGHVR.[S]	P28667 [11-35]	2xDeamidated [N17; N21]; 1xTMTpro [K15]; 1xTMTpro [N-Term]; 1xPhospho [S12(100)]	MARCKS-related protein OS=Mus musculus OX=10090 GN=Marcksl1 PE=1 SV=2	Marcksl1	0.394176	1.045	0.06	66	63.2	16.99	7.62	High	High	High	High	High	High	High	High	High	High	High	High	High	High	High	High	1	8	P28667	P28667 1xPhospho [S22(100)]	7.21	100	1	56.9	45.2	68.1	58	59.8	53.9	70	61.7	44.1	52.2	58.8	49.3	64
FALSE	High	[K].GATPAEDDEDKDIDLFGSDEEEEDKEAAR.[L]	Q91VK2 [140-168]	2xTMTpro [K11; K25]; 1xTMTpro [N-Term]; 1xPhospho [S18(100)]	Eef1d protein OS=Mus musculus OX=10090 GN=Eef1d PE=1 SV=1	Eef1d	0.315594	1.075	0.1	65.9	61.3	11.09	7.2	High	High	High	High	High	High	High	High	High	High	High	High	High	High	High	High	1	2	Q91VK2	Q91VK2 1xPhospho [S157(100)]	5.72	100	1	55.7	52	62.8	68.2	56.5	52.5	62	59.4	45.9	53.6	63.6	56	59.1
FALSE	High	[R].TDSIGEK.[L]	Q80TL7 [1211-1217]	1xTMTpro [K7]; 1xTMTpro [N-Term]; 1xPhospho [S3(100)]	Protein MON2 homolog OS=Mus musculus OX=10090 GN=Mon2 PE=1 SV=2	Mon2	0.364262	1.245	0.32	65.8	52.9	18.82	17.5	High	High	High	High	High	High	High	High	High	High	High	High	High	High	High	High	1	1	Q80TL7	Q80TL7 1xPhospho [S1213(100)]	2.64	100	1	69	61.6	60.9	48.4	66.5	55.7	44.5	32.7	34.9	59.9	48.6	50.4	65.4
FALSE	High	[R].GGQEPAGAGSPSPPEDR.[N]	F7BJK1 [1001-1017]	1xTMTpro [N-Term]; 1xPhospho [S12(100)]	Protocadherin 1 (Fragment) OS=Mus musculus OX=10090 GN=Pcdh1 PE=1 SV=1	Pcdh1	0.426294	1.07	0.1	65.7	61.4	9.53	10.22	High	High	High	High	High	High	High	High	High	High	High	High	High	High	High	High	2	4	F7BJK1	F7BJK1 1xPhospho [S1012(100)]	7.92	100	1	53.6	65.3	57.8	68.7	52.2	52	59.4	54.5	42.5	43.6	66.5	62.3	60.6
FALSE	High	[K].VNGDDHHEEDMDMSD.[-]	Q3UUW4 [199-213]	1xDeamidated [N2]; 1xOxidation [M]; 1xTMTpro [N-Term]; 1xPhospho [S14(100)]	Uncharacterized protein (Fragment) OS=Mus musculus OX=10090 GN=Srsf11 PE=2 SV=1	Srsf11	0.953492	1.029	0.04	65.7	63.8	10.39	10.02	High	High	High	High	High	High	High	High	High	High	High	High	High	High	High	High	2	7	Q3UUW4	Q3UUW4 1xPhospho [S212(100)]	3.1	100	1	62.7	53.5	50.5	60.6	59.6	54.9	63.4	54.7	45.4	48.9	63.5	62.4	57.8
FALSE	High	[K].SENSSTQSSPEMPTTK.[N]	A2ALS7 [280-295]	1xOxidation [M12]; 1xTMTpro [K16]; 1xTMTpro [N-Term]; 2xPhospho [S8(100); S9(100)]	Rap1 GTPase-activating protein 1 (Fragment) OS=Mus musculus OX=10090 GN=Rap1gap PE=1 SV=1	Rap1gap	0.64411	0.914	-0.13	65.7	71.8	11.09	13.11	High	High	High	High	High	High	High	High	High	High	High	High	High	High	High	High	1	3	A2ALS7	A2ALS7 2xPhospho [S287(100); S288(100)]	5.19	100	1	70.9	57.9	65.4	58.3	59	54.1	48.7	64.6	58.4	49.1	72.2	54.2	67.7
FALSE	High	[R].AFSTEK.[-]	Q9QZB7 [412-417]	1xTMTpro [K6]; 1xTMTpro [N-Term]; 1xPhospho [S3(100)]	Actin-related protein 10 OS=Mus musculus OX=10090 GN=Actr10 PE=1 SV=2	Actr10	0.877662	0.994	-0.01	65.5	65.9	10.27	8.02	High	High	High	High	High	High	High	High	High	High	High	High	High	High	High	High	1	2	Q9QZB7	Q9QZB7 1xPhospho [S414(100)]	2.1	100	1	67.9	63.1	62.2	58.4	69.7	52.5	47.4	46.7	45.3	54.2	62.8	62.8	73.5
FALSE	High	[R].RGSALGPDEAGGELER.[L]	C7G3P1 [66-81]	1xTMTpro [N-Term]; 1xPhospho [S3(100)]	MKIAA0654 protein (Fragment) OS=Mus musculus OX=10090 GN=Ppfia3 PE=2 SV=1	Ppfia3	0.313032	1.13	0.18	65.4	57.9	12.56	15.48	High	High	High	High	High	High	High	High	High	High	High	High	High	High	High	High	1	2	C7G3P1	C7G3P1 1xPhospho [S68(100)]	5.5	100	1	56.1	61.4	62	57.1	58.7	66.3	55.4	42.4	41.2	43.9	55.8	69.6	71.3
FALSE	High	[R].ARSDDYLSR.[A]	F8VQ11 [143-151]	1xTMTpro [N-Term]; 1xPhospho [S3(100)]	Rho GTPase-activating protein 23 OS=Mus musculus OX=10090 GN=Arhgap23 PE=1 SV=1	Arhgap23	0.142837	1.099	0.14	65.4	59.5	10.36	11.06	High	High	High	High	High	High	High	High	High	High	High	High	High	High	High	High	1	2	F8VQ11	F8VQ11 1xPhospho [S145(100)]	3.37	100	1	62.9	60.4	73.4	66.8	50.1	55.4	54.3	49.1	40.4	56.9	66.9	57.8	55.6
FALSE	High	[R].IEDSQPHIPLIDDTDLEEDAALKQNSSPPSSLNK.[N]	Q3UHH0 [1126-1159]	2xTMTpro [K23; K34]; 1xTMTpro [N-Term]; 1xPhospho [S27(99)]	Calcium-transporting ATPase OS=Mus musculus OX=10090 GN=Atp2b2 PE=1 SV=1	Atp2b2	0.560998	0.898	-0.15	65.3	72.7	14.36	7.49	High	High	High	High	High	High	High	High	High	High	High	High	High	High	High	High	2	5	Q3UHH0	Q3UHH0 1xPhospho [S1152(99)]	7.94	100	1	63.4	61.4	55.2	62	74.2	53.4	51.3	69.1	56.7	59.5	69.6	69.1	60.6
FALSE	High	[K].TYETPPPSPGLDPTFSNQPVPPDAVR.[M]	Q9WV34 [114-139]	1xTMTpro [N-Term]; 2xPhospho [T4(100); S8(100)]	MAGUK p55 subfamily member 2 OS=Mus musculus OX=10090 GN=Mpp2 PE=1 SV=1	Mpp2	0.361401	1.026	0.04	65.3	63.6	10.55	18.28	High	High	High	High	High	High	High	High	High	High	High	High	High	High	High	High	1	6	Q9WV34	Q9WV34 2xPhospho [T117(100); S121(100)]	6.45	100	1	60.6	57.7	62.4	59.4	68	66	50.9	56.2	60.9	53.8	50.7	41.2	59.5
FALSE	High	[R].TSPTGPK.[N]	D3Z6G3 [146-152]	1xTMTpro [K7]; 1xTMTpro [N-Term]; 1xPhospho [S2(100)]	Microtubule-associated protein RP/EB family member 3 OS=Mus musculus OX=10090 GN=Mapre3 PE=1 SV=1	Mapre3	0.746652	0.955	-0.07	65.3	68.4	7.21	10.17	High	High	High	High	High	High	High	High	High	High	High	High	High	High	High	High	1	2	D3Z6G3	D3Z6G3 1xPhospho [S147(100)]	1.49	100	1	71.4	56.6	58.7	65.2	53.8	52.6	55.3	53.9	51.2	45.4	70.3	65.6	62.6
FALSE	High	[K].KNDGVKESSESTNTTIEDEDTKVR.[K]	P11798 [323-346]	3xTMTpro [K1; K6; K22]; 1xTMTpro [N-Term]; 3xPhospho [S8(97); T14(99); T15(100)]	Calcium/calmodulin-dependent protein kinase type II subunit alpha OS=Mus musculus OX=10090 GN=Camk2a PE=1 SV=2	Camk2a	0.737964	0.974	-0.04	65.2	66.9	10.21	5.87	High	High	High	High	High	High	High	High	High	High	High	High	High	High	High	High	3	4	P11798	P11798 3xPhospho [S330(97); T336(99); T337(100)]	3.29	100	1	55.4	58	62	60.2	62.6	50.1	55.9	63.3	53.8	53.3	64	55.1	69.4
FALSE	High	[K].VGSLTPPSSPKTQR.[A]	Q3UHJ0 [614-627]	1xTMTpro [K11]; 1xTMTpro [N-Term]; 2xPhospho [T5(99.6); S/T]	AP2-associated protein kinase 1 OS=Mus musculus OX=10090 GN=Aak1 PE=1 SV=2	Aak1	0.648105	1.029	0.04	65.1	63.3	13.22	12.88	High	High	High	High	High	High	High	High	High	High	High	High	High	High	High	High	1	3	Q3UHJ0	Q3UHJ0 2xPhospho [T618(99.6); S/T]	4.26	100	1	58.6	56.7	61.2	65.1	57.6	67.9	50.6	64.8	51.9	65.5	59.5	51.1	77.6
FALSE	High	[R].AEPHSEDDSRDASPPEPASPTIGLDK.[K]	Q8K070 [161-186]	1xTMTpro [K26]; 1xTMTpro [N-Term]; 2xPhospho [S13(99.6); S/T]	Sterile alpha motif domain-containing protein 14 OS=Mus musculus OX=10090 GN=Samd14 PE=1 SV=1	Samd14	0.171974	0.913	-0.13	65	71.2	6.32	11.61	High	High	High	High	High	High	High	High	High	High	High	High	High	High	High	High	1	3	Q8K070	Q8K070 2xPhospho [S173(99.6); S/T]	4.14	100	1	62.9	53.7	61	61	59.5	58.1	50.1	51.5	57.6	66	57.9	68	74.3
FALSE	High	[K].QGVDDIEKFEDEGAGFEESSETGDYEEK.[A]	P14873 [915-942]	2xTMTpro [K8; K28]; 1xTMTpro [N-Term]; 1xPhospho [S20(99.4)]	Microtubule-associated protein 1B OS=Mus musculus OX=10090 GN=Map1b PE=1 SV=2	Map1b	0.296431	1.029	0.04	64.6	62.8	15.54	13.88	High	High	High	High	High	High	High	High	High	High	High	High	High	High	High	High	2	10	P14873	P14873 1xPhospho [S934(99.4)]	5.55	100	1	84.7	60.9	56.6	70.7	60.5	47.8	53.5	44.2	44.8	46.5	62.3	61.1	52.6
FALSE	High	[R].STEASPSRDASPVGLK.[I]	A2AAU2 [249-264]	1xTMTpro [K16]; 1xTMTpro [N-Term]; 2xPhospho [S5(99.5); S11(100)]	Voltage-dependent calcium channel gamma-4 subunit OS=Mus musculus OX=10090 GN=Cacng4 PE=1 SV=1	Cacng4	0.312396	0.919	-0.12	64.6	70.3	8.65	8.78	High	High	High	High	High	High	High	High	High	High	High	High	High	High	High	High	1	2	A2AAU2	A2AAU2 2xPhospho [S253(99.5); S259(100)]	2.8	100	1	59.8	71	58.9	62.3	66	49.9	50.2	53	48.7	58.3	68.3	65.9	71.7
FALSE	High	[K].GSLPPAALESSDSTNTTIEDEDAK.[A]	Q3TY93 [217-240]	1xTMTpro [K24]; 1xTMTpro [N-Term]; 1xPhospho [S13(99.1)]	Calcium/calmodulin-dependent protein kinase OS=Mus musculus OX=10090 GN=Camk2b PE=2 SV=1	Camk2b	0.140506	1.094	0.13	64.3	58.8	7.13	9.55	High	High	High	High	High	High	High	High	High	High	High	High	High	High	High	High	2	11	Q3TY93	Q3TY93 1xPhospho [S229(99.1)]	5.95	100	1	58.6	55.9	59.4	63.1	58.7	60.4	53.4	47.3	42.2	45.9	60.2	50.4	61
FALSE	High	[K].LEKEEEEGISQESSEEEQ.[-]	A0A338P6E8 [94-111]	1xTMTpro [K3]; 1xTMTpro [N-Term]; 3xPhospho [S10(100); S13(100); S14(100)]	High mobility group AT-hook protein 1 OS=Mus musculus OX=10090 GN=Hmga1 PE=1 SV=1	Hmga1	0.00534954	0.853	-0.23	64.2	75.3	12.69	8.43	High	High	High	High	High	High	High	High	High	High	High	High	High	High	High	High	1	4	A0A338P6E8	A0A338P6E8 3xPhospho [S103(100); S106(100); S107(100)]	6.01	100	1	66.6	66	56.9	49	66.2	45.9	46.9	53.4	57	67.2	64.9	69.2	81
FALSE	High	[K].SPVVSGDTSPR.[H]	A0A0A0MQC7 [688-698]; Q547J4 [327-337]	1xTMTpro [N-Term]; 2xPhospho [S5(100); S9(99.6)]	Microtubule-associated protein OS=Mus musculus OX=10090 GN=Mapt PE=1 SV=1 Microtubule-associated protein OS=Mus musculus OX=10090 GN=Mapt PE=2 SV=1	Mapt	0.553429	0.982	-0.03	64.2	65.4	11.44	14.3	High	High	High	High	High	High	High	High	High	High	High	High	High	High	High	High	1	3	A0A0A0MQC7; Q547J4	A0A0A0MQC7 2xPhospho [S692(100); S696(99.6)]; Q547J4 2xPhospho [S331(100); S335(99.6)]	4.2	100	2	60.2	54.8	61.7	50.3	48.6	60.8	55.4	52.5	47.8	45.4	62.5	50.6	74.8
FALSE	High	[R].VVREDAPPEDKESESEAKLDGETASDSESR.[A]	Q99L43 [8-37]	2xTMTpro [K11; K18]; 1xTMTpro [N-Term]; 2xPhospho [S/T]	Phosphatidate cytidylyltransferase 2 OS=Mus musculus OX=10090 GN=Cds2 PE=1 SV=1	Cds2	0.457026	0.905	-0.14	64.1	70.8	12.28	9.25	High	High	High	High	High	High	High	High	High	High	High	High	High	High	High	High	1	2	Q99L43		3.76	100	1	60.7	68.8	74.6	61.9	64.7	47.1	48.3	49.8	58.3	47.2	60.8	67.1	72.1
FALSE	High	[K].KSLDSDESEDEDDDYQQK.[R]	B2RTB0 [56-73]	2xTMTpro [K1; K18]; 1xTMTpro [N-Term]; 1xPhospho [S8(100)]	PDGFA associated protein 1 OS=Mus musculus OX=10090 GN=Pdap1 PE=1 SV=1	Pdap1	0.375973	1.115	0.16	64	57.4	29.8	23.33	High	High	High	High	High	High	High	High	High	High	High	High	High	High	High	High	2	3	B2RTB0	B2RTB0 1xPhospho [S63(100)]	4.03	100	1	44	48.7	52.3	81	52.6	88.6	67.7	55.9	53.1	39.1	57.3	43.5	54
FALSE	High	[R].RTNSSEQER.[T]	Q05BF4 [27-35]	1xDeamidated [N3]; 1xTMTpro [N-Term]; 1xPhospho [S4(99.6)]	WD repeat-containing protein 37 OS=Mus musculus OX=10090 GN=Wdr37 PE=1 SV=1	Wdr37	0.932728	1.017	0.02	64	62.9	14.83	13.3	High	High	High	High	High	High	High	High	High	High	High	High	High	High	High	High	1	1	Q05BF4	Q05BF4 1xPhospho [S30(99.6)]	3.45	100	1	49.8	53	58.9	58.6	59.5	65.2	53.4	62.8	42.5	48.6	51.3	67.6	75.7
FALSE	High	[R].SDSLILDHQWELEK.[L]	Q6TA13 [1376-1389]	1xTMTpro [K14]; 1xTMTpro [N-Term]; 1xPhospho [S3(100)]	Kinesin-like protein KIF1A OS=Mus musculus OX=10090 GN=Kif1a PE=1 SV=1	Kif1a	0.820054	0.985	-0.02	64	65	11.75	12.7	High	High	High	High	High	High	High	High	High	High	High	High	High	High	High	High	2	3	Q6TA13	Q6TA13 1xPhospho [S1378(100)]	4.84	100	1	54.2	50.1	67.2	63	60.7	50.8	61	46.4	37.9	56.8	49.3	55.4	70.4
FALSE	High	[K].SPERTEEVLSPDGSPSKSPSK.[K]	Q05C56 [664-684]	2xTMTpro [K17; K21]; 1xTMTpro [N-Term]; 2xPhospho [S14(100); S/T]	Add3 protein (Fragment) OS=Mus musculus OX=10090 GN=Add3 PE=2 SV=1	Add3	0.723677	1.006	0.01	64	63.6	11.5	13.97	High	High	High	High	High	High	High	High	High	High	High	High	High	High	High	High	2	2	Q05C56	Q05C56 2xPhospho [S677(100); S/T]	4.09	100	1	48.4	50	60.5	62.2	56	58.4	52.1	54.7	54.6	58.6	54.6	47.6	67.4
FALSE	High	[R].GEEESEEDSYDPR.[G]	O88737 [3297-3309]	1xTMTpro [N-Term]; 1xPhospho [S5(100)]	Protein bassoon OS=Mus musculus OX=10090 GN=Bsn PE=1 SV=4	Bsn	0.193512	0.972	-0.04	63.9	65.8	8.81	15.27	High	High	High	High	High	High	High	High	High	High	High	High	High	High	High	High	1	3	O88737	O88737 1xPhospho [S3301(100)]	3.2	100	1	65	63.6	52.8	52.2	49.9	53.6	55.1	50	60.6	49.5	68.8	62.9	57.6
FALSE	High	[R].VESEESGDEEGK.[K]	Q3UM45 [22-33]	1xTMTpro [K12]; 1xTMTpro [N-Term]; 2xPhospho [S3(100); S6(100)]	Protein phosphatase 1 regulatory subunit 7 OS=Mus musculus OX=10090 GN=Ppp1r7 PE=1 SV=2	Ppp1r7	0.78847	1.002	0	63.8	63.7	15.5	10.39	High	High	High	High	High	High	High	High	High	High	High	High	High	High	High	High	1	2	Q3UM45	Q3UM45 2xPhospho [S24(100); S27(100)]	4.77	100	1	71.2	71.4	56.4	56.8	60.3	39.7	55.4	41.5	46.8	48	60.7	70.7	63.9
FALSE	High	[R].NVPQEESLEDSDVDADFK.[A]	O35344 [50-67]	1xTMTpro [K18]; 1xTMTpro [N-Term]; 2xPhospho [S7(100); S11(100)]	Importin subunit alpha-4 OS=Mus musculus OX=10090 GN=Kpna3 PE=1 SV=1	Kpna3	0.959015	0.996	-0.01	63.8	64.1	11.22	6.96	High	High	High	High	High	High	High	High	High	High	High	High	High	High	High	High	1	2	O35344	O35344 2xPhospho [S56(100); S60(100)]	4.84	100	1	52.5	59.6	73.1	70	57.4	52.1	53	52.7	47.5	53.1	56.9	69.4	66.4
FALSE	High	[K].AHNLQDGQLSDTGDLGEDIASN.[-]	E9Q0J5 [1651-1672]	1xTMTpro [N-Term]; 1xPhospho [S10(100)]	Kinesin-like protein KIF21A OS=Mus musculus OX=10090 GN=Kif21a PE=1 SV=2	Kif21a	0.265677	0.979	-0.03	63.7	65.1	6.46	8.71	High	High	High	High	High	High	High	High	High	High	High	High	High	High	High	High	2	3	E9Q0J5	E9Q0J5 1xPhospho [S1660(100)]	6.79	100	1	56.1	62.1	59.9	53.7	54.6	52.7	52.7	54.6	48.9	60.7	60.7	55.8	70.1
FALSE	High	[R].SENAFDQAVDSD.[-]	Q3TC04 [347-358]	1xTMTpro [N-Term]; 1xPhospho [S11(100)]	Uncharacterized protein (Fragment) OS=Mus musculus OX=10090 GN=Entpd3 PE=2 SV=1	Entpd3	0.41932	1.069	0.1	63.6	59.4	6.95	7.85	High	High	High	High	High	High	High	High	High	High	High	High	High	High	High	High	1	1	Q3TC04	Q3TC04 1xPhospho [S357(100)]	3.8	100	1	52.7	58.2	62.7	58.3	59.9	53.6	54.7	47.3	52.3	55.4	54.6	52.5	59.9
FALSE	High	[K].ADSRSESPTCK.[S]	P59648 [54-64]	1xCarbamidomethyl [C10]; 1xTMTpro [K11]; 1xTMTpro [N-Term]; 1xPhospho [S7(99.5)]	FXYD domain-containing ion transport regulator 7 OS=Mus musculus OX=10090 GN=Fxyd7 PE=3 SV=1	Fxyd7	0.755609	0.93	-0.1	63.5	68.3	19.43	15.48	High	High	High	High	High	High	High	High	High	High	High	High	High	High	High	High	2	2	P59648	P59648 1xPhospho [S60(99.5)]	1.49	100	1	52.8	56.6	60.5	50.8	71.8	50.7	56.4	73.1	54.1	69.2	51	52.9	67.3
FALSE	High	[K].VENMSSNQDGNDSDEFM.[-]	A0PK78 [192-208]	1xOxidation [M]; 1xTMTpro [N-Term]; 1xPhospho [S13(100)]	Coiled-coil domain-containing protein 25 OS=Mus musculus OX=10090 GN=Ccdc25 PE=1 SV=1	Ccdc25	0.509598	0.984	-0.02	63.5	64.5	11.23	6.77	High	High	High	High	High	High	High	High	High	High	High	High	High	High	High	High	2	6	A0PK78	A0PK78 1xPhospho [S204(100)]	3.69	100	1	71.9	62.2	47	59.5	57.1	46	53.6	50.6	53.6	53.8	62.6	55.9	64.6
FALSE	High	[R].GDNWYSEDEDTDTEEYKNAKPK.[E]	Q80XE1 [463-484]	3xTMTpro [K17; K20; K22]; 1xTMTpro [N-Term]; 2xPhospho [S6(100); T11(100)]	Synembryn-B OS=Mus musculus OX=10090 GN=Ric8b PE=1 SV=2	Ric8b	0.145228	1.152	0.2	63.5	55.1	10.01	10.8	High	High	High	High	High	High	High	High	High	High	High	High	High	High	High	High	2	3	Q80XE1	Q80XE1 2xPhospho [S468(100); T473(100)]	5.05	100	1	62.5	68.8	58.6	60.4	57.8	49.3	44.5	43.8	48.7	53.6	50.8	45.8	53.4
FALSE	High	[K].VDGPRSPSYGR.[S]	H7BX95 [194-204]	1xTMTpro [N-Term]; 2xPhospho [S6(100); S8(100)]	Serine/arginine-rich splicing factor 1 OS=Mus musculus OX=10090 GN=Srsf1 PE=1 SV=1	Srsf1	0.383405	1.118	0.16	63.4	56.7	11.26	15.28	High	High	High	High	High	High	High	High	High	High	High	High	High	High	High	High	1	2	H7BX95	H7BX95 2xPhospho [S199(100); S201(100)]	3.35	100	1	64.5	60.7	60.1	65	54.1	49.2	51.7	36.8	39.1	40.3	56	50.7	59.3
FALSE	High	[R].GHDLSPLASDILTNTSGSMDEGDDYLPPTTPAVEK.[M]	P20357 [722-756]	1xTMTpro [K35]; 1xTMTpro [N-Term]; 1xPhospho [S/Y/T]	Microtubule-associated protein 2 OS=Mus musculus OX=10090 GN=Map2 PE=1 SV=2	Map2	0.0438646	1.23	0.3	63.4	51.5	12.41	15.81	High	High	High	High	High	High	High	High	High	High	High	High	High	High	High	High	2	3	P20357		7.53	100	1	50.9	57.9	65.9	62.6	53.9	53.6	55.7	38.5	37.5	46.9	40.8	53.7	68.9
FALSE	High	[K].TGNESGSNLSDSGSVK.[R]	Q9Z0H8 [199-214]	1xTMTpro [K16]; 1xTMTpro [N-Term]; 3xPhospho [S5(100); S7(100); S10(100)]	CAP-Gly domain-containing linker protein 2 OS=Mus musculus OX=10090 GN=Clip2 PE=1 SV=2	Clip2	0.80703	1.007	0.01	63.3	62.8	8.32	5.48	High	High	High	High	High	High	High	High	High	High	High	High	High	High	High	High	1	2	Q9Z0H8	Q9Z0H8 3xPhospho [S203(100); S205(100); S208(100)]	3.91	100	1	54.3	59.2	53.3	60.4	54.8	59.1	55.2	54.8	49.8	56	59.5	54.3	62.2
FALSE	High	[K].SETLVNAQQTPLGTPKENR.[T]	Q6ZQE7 [99-117]	1xTMTpro [K16]; 1xTMTpro [N-Term]; 2xPhospho [T10(100); T14(100)]	MKIAA0270 protein (Fragment) OS=Mus musculus OX=10090 GN=Palm PE=2 SV=1	Palm	0.623639	0.98	-0.03	63	64.3	19.5	8.27	High	High	High	High	High	High	High	High	High	High	High	High	High	High	High	High	1	1	Q6ZQE7	Q6ZQE7 2xPhospho [T108(100); T112(100)]	6.96	100	1	50.3	44.4	50.1	68.5	51.7	56.9	69.9	54.9	49.1	47	62.9	56.2	62.6
FALSE	High	[K].EGDGSATTDAAPATSPKAEEPSK.[A]	P06837 [82-104]	2xTMTpro [K17; K23]; 1xTMTpro [N-Term]; 1xPhospho [S15(99.4)]	Neuromodulin OS=Mus musculus OX=10090 GN=Gap43 PE=1 SV=1	Gap43	0.548641	0.984	-0.02	63	64	12.59	11.74	High	High	High	High	High	High	High	High	High	High	High	High	High	High	High	High	2	6	P06837	P06837 1xPhospho [S96(99.4)]	4.01	100	1	53	59.3	58	48.6	58	42.9	59.2	55.9	38.3	52.3	61.5	70.5	62.7
FALSE	High	[R].DVYLSPR.[D]	A2AFI3 [204-210]	1xTMTpro [N-Term]; 1xPhospho [S5(100)]	RNA-binding motif protein, X chromosome OS=Mus musculus OX=10090 GN=Rbmx PE=1 SV=1	Rbmx	0.711454	1.011	0.02	62.8	62.1	9.62	9.25	High	High	High	High	High	High	High	High	High	High	High	High	High	High	High	High	1	2	A2AFI3	A2AFI3 1xPhospho [S208(100)]	1.77	100	1	51.5	61.6	62.4	65.3	49.6	49.3	55.9	46.7	44.1	40.2	60.4	57.9	62.1
FALSE	High	[K].KRDGSEEDEDNSK.[R]	Q05D44 [161-173]	2xTMTpro [K1; K13]; 1xTMTpro [N-Term]; 1xPhospho [S5(100)]	Eukaryotic translation initiation factor 5B OS=Mus musculus OX=10090 GN=Eif5b PE=1 SV=2	Eif5b	0.793049	0.979	-0.03	62.7	64.1	10.85	6.06	High	High	High	High	High	High	High	High	High	High	High	High	High	High	High	High	1	3	Q05D44	Q05D44 1xPhospho [S165(100)]	5.8	100	1	54.2	56.5	59	53.8	65.5	57.7	51.2	58.7	46.8	55	60.9	60.8	73.9
FALSE	High	[K].ETAAAHQASSSPPIDAATAEPYGFR.[S]	P14873 [1805-1829]	1xTMTpro [N-Term]; 1xPhospho [S11(99.5)]	Microtubule-associated protein 1B OS=Mus musculus OX=10090 GN=Map1b PE=1 SV=2	Map1b	0.145191	1.112	0.15	62.7	56.4	17.32	8.89	High	High	High	High	High	High	High	High	High	High	High	High	High	High	High	High	2	3	P14873	P14873 1xPhospho [S1815(99.5)]	7.31	100	1	72.2	65.9	59	80.4	54.3	41.3	44.8	49.1	46.3	56.2	52.8	52.4	56
FALSE	High	[R].SRSPSPESR.[S]	A0A3B2WBH9 [263-271]	1xTMTpro [N-Term]; 2xPhospho [S3(100); S5(100)]	Tight junction protein ZO-2 OS=Mus musculus OX=10090 GN=Tjp2 PE=1 SV=1	Tjp2	0.280741	0.902	-0.15	62.4	69.2	12.53	12.03	High	High	High	High	High	High	High	High	High	High	High	High	High	High	High	High	1	2	A0A3B2WBH9	A0A3B2WBH9 2xPhospho [S265(100); S267(100)]	2.99	100	1	76.2	54.6	56.4	54.5	52.3	61.1	54.9	50.9	50	59.8	73.1	60.2	69.2
FALSE	High	[K].AFYGSEEDEAKGPGSEEAATAALPAR.[K]	A0A571BEW4 [236-261]	1xTMTpro [K11]; 1xTMTpro [N-Term]; 1xPhospho [S5(100)]	AP-3 complex subunit beta OS=Mus musculus OX=10090 GN=Ap3b2 PE=1 SV=1	Ap3b2	0.539446	1.018	0.03	62.3	61.2	9.77	9.53	High	High	High	High	High	High	High	High	High	High	High	High	High	High	High	High	1	2	A0A571BEW4	A0A571BEW4 1xPhospho [S240(100)]	5.63	100	1	61.3	52.2	62.5	69.3	62.5	48.1	47.9	48.5	47.7	46.2	54.2	50	70.4
FALSE	High	[R].RNSLTGEEGELVK.[V]	Q3UDY2 [99-111]	1xTMTpro [K13]; 1xTMTpro [N-Term]; 1xPhospho [S3(100)]	acidPPc domain-containing protein OS=Mus musculus OX=10090 GN=Sgpp1 PE=1 SV=1	Sgpp1	0.128941	1.058	0.08	62.3	58.9	9.43	5.54	High	High	High	High	High	High	High	High	High	High	High	High	High	High	High	High	1	2	Q3UDY2	Q3UDY2 1xPhospho [S101(100)]	3.02	100	1	56.4	56.7	62.3	59.2	62.1	44.5	51.9	57.7	47.8	51.8	58.5	55.7	55.8
FALSE	High	[R].CLSPEGVNGNR.[C]	A0A0A6YWI6 [371-381]	1xCarbamidomethyl [C1]; 1xDeamidated [N8]; 1xTMTpro [N-Term]; 1xPhospho [S3(100)]	Serine/threonine-protein kinase DCLK2 OS=Mus musculus OX=10090 GN=Dclk2 PE=1 SV=1	Dclk2	0.854297	1.056	0.08	62.3	59	18.1	10.14	High	High	High	High	High	High	High	High	High	High	High	High	High	High	High	High	1	4	A0A0A6YWI6	A0A0A6YWI6 1xPhospho [S373(100)]	3.14	100	1	36.5	55.9	54.6	63.3	50.8	58.9	60.6	51.9	43.8	41.9	49.6	63.6	63.4
FALSE	High	[R].GQRGDSHSPGHK.[R]	Q8BTI8 [2674-2685]	1xTMTpro [K12]; 1xTMTpro [N-Term]; 2xPhospho [S6(100); S8(100)]	Serine/arginine repetitive matrix protein 2 OS=Mus musculus OX=10090 GN=Srrm2 PE=1 SV=3	Srrm2	0.675692	1.044	0.06	62.3	59.7	8.95	6.88	High	High	High	High	High	High	High	High	High	High	High	High	High	High	High	High	1	2	Q8BTI8	Q8BTI8 2xPhospho [S2679(100); S2681(100)]	3.68	100	1	63.8	58	57.5	49	53	57.9	51.8	51.8	43.5	47.3	59.8	56.8	57.1
FALSE	High	[K].KLEKEEEEGISQESSEEEQ.[-]	A0A338P6E8 [93-111]	2xTMTpro [K1; K4]; 1xTMTpro [N-Term]; 2xPhospho [S14(100); S15(100)]	High mobility group AT-hook protein 1 OS=Mus musculus OX=10090 GN=Hmga1 PE=1 SV=1	Hmga1	0.778283	1.005	0.01	62.2	61.9	9.54	11.7	High	High	High	High	High	High	High	High	High	High	High	High	High	High	High	High	2	4	A0A338P6E8	A0A338P6E8 2xPhospho [S106(100); S107(100)]	5.39	100	1	60.1	51.1	62.4	67.5	55.8	50	49.4	57.5	38.9	54.2	60.9	55.1	57.2
FALSE	High	[K].TPGDFNYAYQKPENAAGSPDEEDYDYESQEK.[T]	P14873 [1860-1890]	1xDeamidated [N/Q]; 2xTMTpro [K11; K31]; 1xTMTpro [N-Term]; 1xPhospho [S18(100)]	Microtubule-associated protein 1B OS=Mus musculus OX=10090 GN=Map1b PE=1 SV=2	Map1b	0.841915	0.972	-0.04	62.1	63.9	14.57	8.03	High	High	High	High	High	High	High	High	High	High	High	High	High	High	High	High	4	6	P14873	P14873 1xPhospho [S1877(100)]	5.59	100	1	72.5	53.6	54.2	68.3	59	40.1	57.1	44.2	50	53.1	61.8	64.4	63.1
FALSE	High	[K].IEDVGSDEEDDSGKDKKK.[K]	Q71LX8 [250-267]	4xTMTpro [K14; K16; K17; K18]; 1xTMTpro [N-Term]; 1xPhospho [S6(100)]	Heat shock protein 84b OS=Mus musculus OX=10090 GN=Hsp90ab1 PE=1 SV=1	Hsp90ab1	0.763021	1.014	0.02	61.9	61.1	10.08	9.59	High	High	High	High	High	High	High	High	High	High	High	High	High	High	High	High	2	2	Q71LX8	Q71LX8 1xPhospho [S255(100)]	2.8	100	1	63.8	50.8	54.9	66.8	54.3	42.5	53.6	50.6	38	52.4	53.4	61.2	63.7
FALSE	High	[K].SCYNLTNPSDSGRGSSLLDR.[T]	A0A1Y7VL44 [615-634]	1xCarbamidomethyl [C2]; 1xTMTpro [N-Term]; 2xPhospho [S15(99.3); S16(100)]	Tetratricopeptide repeat protein 7B OS=Mus musculus OX=10090 GN=Ttc7b PE=1 SV=1	Ttc7b	0.520012	0.959	-0.06	61.7	64.4	12.44	13.95	High	High	High	High	High	High	High	High	High	High	High	High	High	High	High	High	1	2	A0A1Y7VL44	A0A1Y7VL44 2xPhospho [S629(99.3); S630(100)]	5.17	100	1	60.9	65.4	52.6	60.7	43.4	49.5	49	58.2	54.4	66.7	51.7	56.3	67.1
FALSE	High	[R].SSQSLPSDSSPQLQQEQPTG.[-]	F7BQW7 [1305-1324]	1xTMTpro [N-Term]; 1xPhospho [S4(100)]	Phosphoinositide 5-phosphatase (Fragment) OS=Mus musculus OX=10090 GN=Synj1 PE=1 SV=1	Synj1	0.996226	0.928	-0.11	61.7	66.5	19.16	11.84	High	High	High	High	High	High	High	High	High	High	High	High	High	High	High	High	2	3	F7BQW7	F7BQW7 1xPhospho [S1308(100)]	3.51	100	1	62.4	50.6	52.3	52	63.1	72.3	48.8	63.9	47.5	57.9	53.6	53.8	70.6
FALSE	High	[K].AAVLSDSEDDAGNASAK.[K]	A0A1D5RLV0 [339-355]	1xTMTpro [K17]; 1xTMTpro [N-Term]; 2xPhospho [S5(100); S7(100)]	Protein IWS1 homolog OS=Mus musculus OX=10090 GN=Iws1 PE=1 SV=1	Iws1	0.0486578	1.14	0.19	61.6	54	9.91	10.66	High	High	High	High	High	High	High	High	High	High	High	High	High	High	High	High	1	2	A0A1D5RLV0	A0A1D5RLV0 2xPhospho [S343(100); S345(100)]	7.23	100	1	66.9	60.7	46.4	52.5	52	50.8	52.7	49	40.2	34.9	50.5	49.1	60.8
FALSE	High	[K].RKAEDSDSEPEPEDNVR.[L]	Q9DBR1 [494-510]	1xTMTpro [K2]; 1xTMTpro [N-Term]; 2xPhospho [S6(100); S8(100)]	5'-3' exoribonuclease 2 OS=Mus musculus OX=10090 GN=Xrn2 PE=1 SV=1	Xrn2	0.440611	0.918	-0.12	61.6	67.1	12.6	6.44	High	High	High	High	High	High	High	High	High	High	High	High	High	High	High	High	1	2	Q9DBR1	Q9DBR1 2xPhospho [S499(100); S501(100)]	6.05	100	1	52.1	54.9	57.1	56.9	68.5	50.9	51	60.6	49.6	50.4	64.2	54.6	67.7
FALSE	High	[R].SASESAGSSGTA.[-]	Q8BGH4 [190-201]	1xTMTpro [N-Term]; 1xPhospho [S3(100)]	Receptor expression-enhancing protein 1 OS=Mus musculus OX=10090 GN=Reep1 PE=1 SV=1	Reep1	0.429948	1.029	0.04	61.3	59.6	14.88	14.47	High	High	High	High	High	High	High	High	High	High	High	High	High	High	High	High	1	2	Q8BGH4	Q8BGH4 1xPhospho [S192(100)]	3.65	100	1	69.7	55.9	55.2	62.4	56.6	60.1	39.5	40.7	46.1	56.4	57.4	49.9	66.7
FALSE	High	[K].EKAEEEGGSEEEGSDRSPQESKK.[E]	P08553 [707-729]	3xTMTpro [K2; K22; K23]; 1xTMTpro [N-Term]; 3xPhospho [S9(100); S14(98.1); S17(98.1)]	Neurofilament medium polypeptide OS=Mus musculus OX=10090 GN=Nefm PE=1 SV=4	Nefm	0.555589	0.92	-0.12	61.3	66.6	27.26	16.45	High	High	High	High	High	High	High	High	High	High	High	High	High	High	High	High	1	3	P08553	P08553 3xPhospho [S715(100); S720(98.1); S723(98.1)]	5.28	100	1	85	70.2	44.1	73.7	55.2	31.7	50.8	39	59	64.9	67.3	53.4	51.5
FALSE	High	[R].GQTPLTEGSEDLDGHSDPEESFAR.[D]	Q9CQV4 [305-328]	1xTMTpro [N-Term]; 1xPhospho [S16(100)]	Reticulophagy regulator 3 OS=Mus musculus OX=10090 GN=Retreg3 PE=1 SV=1	Retreg3	0.168127	0.923	-0.12	61.2	66.3	13.28	10.34	High	High	High	High	High	High	High	High	High	High	High	High	High	High	High	High	1	2	Q9CQV4	Q9CQV4 1xPhospho [S320(100)]	5.3	100	1	47.3	51.5	50.3	64.2	55.4	50.1	55.4	58.9	47.4	45.3	59.2	63.3	76.7
FALSE	High	[K].AGTKSPAVSPSKTSEDTK.[K]	Q9QYB8 [610-627]	3xTMTpro [K4; K12; K18]; 1xTMTpro [N-Term]; 2xPhospho [S5(99.3); S9(100)]	Beta-adducin OS=Mus musculus OX=10090 GN=Add2 PE=1 SV=4	Add2	0.858144	0.994	-0.01	61.1	61.5	10.54	14.69	High	High	High	High	High	High	High	High	High	High	High	High	High	High	High	High	1	2	Q9QYB8	Q9QYB8 2xPhospho [S614(99.3); S618(100)]	6.69	100	1	56.4	49.2	46.4	59.4	53.8	55.4	56	50.6	49.4	51.3	65.3	40.6	58.1
FALSE	High	[K].SENSSTQSSPEMPTTK.[N]	A2ALS7 [280-295]	1xTMTpro [K16]; 1xTMTpro [N-Term]; 3xPhospho [S5(98.7); S8(100); S9(100)]	Rap1 GTPase-activating protein 1 (Fragment) OS=Mus musculus OX=10090 GN=Rap1gap PE=1 SV=1	Rap1gap	0.184381	0.971	-0.04	61.1	62.9	11.85	10.77	High	High	High	High	High	High	High	High	High	High	High	High	High	High	High	High	2	4	A2ALS7	A2ALS7 3xPhospho [S284(98.7); S287(100); S288(100)]	3.25	100	1	54.8	52.7	47.1	50.1	60.4	56	54.4	54.1	50.4	49.6	57.8	55.5	60.3
FALSE	High	[R].TVSDNSLSSSK.[E]	A2AQ43 [294-304]	1xTMTpro [K11]; 1xTMTpro [N-Term]; 1xPhospho [S3(100)]	Formin-binding protein 1 OS=Mus musculus OX=10090 GN=Fnbp1 PE=1 SV=1	Fnbp1	0.0747899	0.96	-0.06	61	63.5	8.55	6.8	High	High	High	High	High	High	High	High	High	High	High	High	High	High	High	High	2	2	A2AQ43	A2AQ43 1xPhospho [S296(100)]	3.34	100	1	57.3	48.5	59.7	53.1	53.9	54	55.8	49.5	53.1	51.9	62.9	56.9	64.4
FALSE	High	[R].KESPPTPDQGAASR.[I]	Q8C015 [102-115]	1xTMTpro [K1]; 1xTMTpro [N-Term]; 2xPhospho [S3(100); T6(100)]	Serine/threonine-protein kinase PAK 5 OS=Mus musculus OX=10090 GN=Pak5 PE=1 SV=1	Pak5	0.857185	1.015	0.02	60.9	60	6.66	6.27	High	High	High	High	High	High	High	High	High	High	High	High	High	High	High	High	1	2	Q8C015	Q8C015 2xPhospho [S104(100); T107(100)]	2.1	100	1	51.3	56.4	59.5	55.2	57.9	51.1	46.4	49.2	45.4	46.6	62.4	58.7	57.2
FALSE	High	[K].VKEKAEEEGGSEEEGSDRSPQESK.[K]	P08553 [705-728]	3xTMTpro [K2; K4; K24]; 1xTMTpro [N-Term]; 1xPhospho [S11(100)]	Neurofilament medium polypeptide OS=Mus musculus OX=10090 GN=Nefm PE=1 SV=4	Nefm	0.816733	0.985	-0.02	60.9	61.8	23.91	31.1	High	High	High	High	High	High	High	High	High	High	High	High	High	High	High	High	2	3	P08553	P08553 1xPhospho [S715(100)]	3.44	100	1	86.1	55.5	39.8	61.8	60.8	38.7	43.2	50	63.3	79.9	68.7	36.2	59.7
FALSE	High	[R].SRECSLSPK.[S]	Q9WV69 [81-89]	1xCarbamidomethyl [C4]; 1xTMTpro [K9]; 1xTMTpro [N-Term]; 2xPhospho [S5(100); S7(100)]	Dematin OS=Mus musculus OX=10090 GN=Dmtn PE=1 SV=1	Dmtn	0.532271	1.014	0.02	60.9	60.1	22.73	12.02	High	High	High	High	High	High	High	High	High	High	High	High	High	High	High	High	1	2	Q9WV69	Q9WV69 2xPhospho [S85(100); S87(100)]	2.48	100	1	42.6	56.9	62.5	49.7	40.1	62.4	68.5	48.7	44.9	51	39.5	49.9	53.5
FALSE	High	[R].RASVCAEAYNPDEEEDDAESR.[I]	P31324 [110-130]	1xCarbamidomethyl [C5]; 1xTMTpro [N-Term]; 1xPhospho [S3(100)]	cAMP-dependent protein kinase type II-beta regulatory subunit OS=Mus musculus OX=10090 GN=Prkar2b PE=1 SV=3	Prkar2b	0.0936922	1.071	0.1	60.9	56.8	14.18	20.16	High	High	High	High	High	High	High	High	High	High	High	High	High	High	High	High	1	10	P31324	P31324 1xPhospho [S112(100)]	8.35	100	1	57.3	74.4	57.4	65.3	50.2	55.1	47.1	40.9	44.8	49	51.6	37.1	68.5
FALSE	High	[K].ESESDQEPEEEIGMTSEK.[N]	Q8C8R3 [1425-1442]; S4R1M4 [111-128]	1xTMTpro [K18]; 1xTMTpro [N-Term]; 1xPhospho [S4(99.7)]	Ankyrin-2 OS=Mus musculus OX=10090 GN=Ank2 PE=1 SV=2 Ankyrin-2 (Fragment) OS=Mus musculus OX=10090 GN=Ank2 PE=1 SV=1	Ank2	0.198015	1.081	0.11	60.8	56.3	7.55	13.84	High	High	High	High	High	High	High	High	High	High	High	High	High	High	High	High	1	1	Q8C8R3; S4R1M4	Q8C8R3 1xPhospho [S1428(99.7)]; S4R1M4 1xPhospho [S114(99.7)]	6.02	100	2	58.7	50.7	56	62.4	52.3	55.6	48.1	52	39.5	40.6	56.1	61.1	52.3
FALSE	High	[R].RDTSSNDINGGVEPTPSTVSTPSPSADLLGLR.[A]	P17426 [633-664]	1xTMTpro [N-Term]; 3xPhospho [S20(100); T21(100); S23(100)]	AP-2 complex subunit alpha-1 OS=Mus musculus OX=10090 GN=Ap2a1 PE=1 SV=1	Ap2a1	0.858816	1.054	0.08	60.8	57.7	9.81	11.33	High	High	High	High	High	High	High	High	High	High	High	High	High	High	High	High	2	3	P17426	P17426 3xPhospho [S652(100); T653(100); S655(100)]	5.15	100	1	49.6	58.9	55	59.7	56.5	51.1	49.1	38.1	39.4	51.6	45.3	50.2	56
FALSE	High	[R].EGPRSRSR.[S]	Q9JIX8 [1171-1178]	1xTMTpro [N-Term]; 2xPhospho [S5(100); S7(100)]	Apoptotic chromatin condensation inducer in the nucleus OS=Mus musculus OX=10090 GN=Acin1 PE=1 SV=3	Acin1	0.654578	0.911	-0.14	60.8	66.8	16.06	12.27	High	High	High	High	High	High	High	High	High	High	High	High	High	High	High	High	1	1	Q9JIX8	Q9JIX8 2xPhospho [S1175(100); S1177(100)]	2	100	1	48.5	50.9	55.4	58.6	62.7	62.4	49.9	63.6	51	45	53	68.9	65.1
FALSE	High	[R].RQISEDVDGPDNR.[E]	A0A571BEP7 [306-318]	1xTMTpro [N-Term]; 1xPhospho [S4(100)]	E3 ubiquitin-protein ligase NEDD4 OS=Mus musculus OX=10090 GN=Nedd4 PE=1 SV=1	Nedd4	0.00412013	1.261	0.33	60.7	48.1	12.96	8.58	High	High	High	High	High	High	High	High	High	High	High	High	High	High	High	High	1	2	A0A571BEP7	A0A571BEP7 1xPhospho [S309(100)]	4.49	100	1	60.7	67.2	55.2	58.7	48.2	52.4	44.6	37.2	31.5	42.1	45.9	50.4	44
FALSE	High	[R].SLSGSSPCPK.[Q]	Q8BTI8 [773-782]	1xCarbamidomethyl [C8]; 1xTMTpro [K10]; 1xTMTpro [N-Term]; 2xPhospho [S3(99.4); S5(100)]	Serine/arginine repetitive matrix protein 2 OS=Mus musculus OX=10090 GN=Srrm2 PE=1 SV=3	Srrm2	0.0444514	1.119	0.16	60.6	54.2	10.16	8.54	High	High	High	High	High	High	High	High	High	High	High	High	High	High	High	High	2	4	Q8BTI8	Q8BTI8 2xPhospho [S775(99.4); S777(100)]	2.72	100	1	63.5	51.9	47	64.4	55.2	51.1	49.8	42.2	41.6	42.8	41.1	52.7	54.4
FALSE	High	[R].KPASVSPTTPTSPTEGEAS.[-]	Q8R1Q8 [505-523]	1xTMTpro [K1]; 1xTMTpro [N-Term]; 3xPhospho [S6(100); T8(100); T11(98.2)]	Cytoplasmic dynein 1 light intermediate chain 1 OS=Mus musculus OX=10090 GN=Dync1li1 PE=1 SV=1	Dync1li1	0.715402	1.099	0.14	60.6	55.2	13.02	9.91	High	High	High	High	High	High	High	High	High	High	High	High	High	High	High	High	3	4	Q8R1Q8	Q8R1Q8 3xPhospho [S510(100); T512(100); T515(98.2)]	4.46	100	1	44.9	44.5	55.8	58.7	44.7	52	50.6	50.6	40.7	58.9	51.6	51	60.3
FALSE	High	[K].KEESEESEDDMGFGLFD.[-]	Q58E35 [98-114]	1xOxidation [M11]; 1xTMTpro [K1]; 1xTMTpro [N-Term]; 1xPhospho [S4(100)]	Ribosomal protein, large, P1 OS=Mus musculus OX=10090 GN=Rplp1 PE=1 SV=1	Rplp1	0.656137	1.245	0.32	60.6	48.7	62.62	41.07	High	High	High	High	High	High	High	High	High	High	High	High	High	High	High	High	2	4	Q58E35	Q58E35 1xPhospho [S101(100)]	3.98	100	1	27.9	31.2	29.4	95.9	42.6	127.7	64.5	70.1	69.1	29.4	48	32.9	46.3
FALSE	High	[K].EKSPPDQSAVPNTPPSTPVKLEEDLPQEPTSR.[D]	Q9QYC0 [598-629]	2xTMTpro [K2; K20]; 1xTMTpro [N-Term]; 2xPhospho [S16(100); T17(100)]	Alpha-adducin OS=Mus musculus OX=10090 GN=Add1 PE=1 SV=2	Add1	0.544322	0.937	-0.09	60.5	64.6	9.55	9.13	High	High	High	High	High	High	High	High	High	High	High	High	High	High	High	High	3	7	Q9QYC0	Q9QYC0 2xPhospho [S613(100); T614(100)]	7.23	100	1	51.3	56.5	55.2	58.1	52	58.8	57.4	48.6	50.4	44.4	58.3	57.6	69.2
FALSE	High	[R].SQSESSDEVTELDLSHGK.[K]	Q7TPS5 [657-674]	1xTMTpro [K18]; 1xTMTpro [N-Term]; 3xPhospho [S3(100); S5(100); S6(100)]	C2 domain-containing protein 5 OS=Mus musculus OX=10090 GN=C2cd5 PE=1 SV=2	C2cd5	0.735689	0.948	-0.08	60.5	63.8	13.58	7.53	High	High	High	High	High	High	High	High	High	High	High	High	High	High	High	High	1	3	Q7TPS5	Q7TPS5 3xPhospho [S659(100); S661(100); S662(100)]	3.87	100	1	58	57	51	55.1	56.2	52.3	44.3	64.3	49.3	51.4	54.7	49.9	66.6
FALSE	High	[R].ALQSPEHHIDPIYEDR.[V]	B7ZNF6 [408-423]	1xTMTpro [N-Term]; 1xPhospho [S4(100)]	Catenin delta-2 OS=Mus musculus OX=10090 GN=Ctnnd2 PE=1 SV=1	Ctnnd2	0.891147	1.023	0.03	60.3	59	8.92	7.53	High	High	High	High	High	High	High	High	High	High	High	High	High	High	High	High	1	3	B7ZNF6	B7ZNF6 1xPhospho [S411(100)]	4.09	100	1	58.9	46.2	53.3	61.3	53.4	53.7	46.2	49.9	40.3	51.3	51.8	58.4	59.4
FALSE	High	[R].RVSVCAETFNPDEEEEDNDPR.[V]	A0A0A6YX73 [95-115]	1xCarbamidomethyl [C5]; 1xTMTpro [N-Term]; 1xPhospho [S3(100)]	cAMP-dependent protein kinase type II-alpha regulatory subunit OS=Mus musculus OX=10090 GN=Prkar2a PE=1 SV=1	Prkar2a	0.423084	0.865	-0.21	60.3	69.8	16.74	12.39	High	High	High	High	High	High	High	High	High	High	High	High	High	High	High	High	1	3	A0A0A6YX73	A0A0A6YX73 1xPhospho [S97(100)]	7.19	100	1	75.7	69	74.9	60.5	48.5	46.5	47.6	45.6	41.3	57.9	68.3	71.1	80.9
FALSE	High	[R].ALYLEPSDGVSPTQETGEAQSQDDER.[S]	Q6ZPE2 [696-721]	1xTMTpro [N-Term]; 1xPhospho [S11(100)]	Myotubularin-related protein 5 OS=Mus musculus OX=10090 GN=Sbf1 PE=1 SV=2	Sbf1	0.672574	1.015	0.02	60.3	59.4	5.07	6.93	High	High	High	High	High	High	High	High	High	High	High	High	High	High	High	High	2	5	Q6ZPE2	Q6ZPE2 1xPhospho [S706(100)]	6.07	100	1	60	57.3	55.1	58.4	49.7	54.2	49.3	46.8	44.7	49.1	58.6	52.5	58.6
FALSE	High	[K].LVTGDRNNSSCR.[N]	P23242 [288-299]	1xCarbamidomethyl [C11]; 1xTMTpro [N-Term]; 1xPhospho [S9(100)]	Gap junction alpha-1 protein OS=Mus musculus OX=10090 GN=Gja1 PE=1 SV=2	Gja1	0.278399	1.196	0.26	60.3	50.4	23.11	34.33	High	High	High	High	High	High	High	High	High	High	High	High	High	High	High	High	2	2	P23242	P23242 1xPhospho [S296(100)]	2.47	100	1	64.9	51.7	61	62.8	48.1	76.1	38.3	41.9	31.1	62	37.6	53.3	79.7
FALSE	High	[R].SGSRPQSPSGDAESR.[G]	Q8BNW9 [314-328]	1xTMTpro [N-Term]; 1xPhospho [S7(100)]	Kelch repeat and BTB domain-containing protein 11 OS=Mus musculus OX=10090 GN=Kbtbd11 PE=1 SV=3	Kbtbd11	0.876893	1.041	0.06	60.3	57.9	12.3	16.26	High	High	High	High	High	High	High	High	High	High	High	High	High	High	High	High	3	4	Q8BNW9	Q8BNW9 1xPhospho [S320(100)]	2.74	100	1	63.8	56.6	60.4	69.6	46.4	44	50.2	43	41.2	38.6	63.3	65.2	51.8
FALSE	High	[R].SASSGAEGDVSSEREP.[-]	Q9DD18 [194-209]	1xTMTpro [N-Term]; 2xPhospho [S3(100); S4(100)]	D-aminoacyl-tRNA deacylase 1 OS=Mus musculus OX=10090 GN=Dtd1 PE=1 SV=2	Dtd1	0.406535	0.896	-0.16	60.2	67.2	12.5	10.07	High	High	High	High	High	High	High	High	High	High	High	High	High	High	High	High	3	5	Q9DD18	Q9DD18 2xPhospho [S196(100); S197(100)]	5.11	100	1	49.4	55.4	67.9	64.4	52.5	49.5	50.1	58.7	47.1	52.5	64.7	65.7	74.8
FALSE	High	[R].TTGSPDDR.[S]	Q3TM53 [294-301]	1xTMTpro [N-Term]; 1xPhospho [S4(100)]	CCM2_C domain-containing protein (Fragment) OS=Mus musculus OX=10090 GN=Ccm2 PE=2 SV=1	Ccm2	0.451301	0.951	-0.07	59.8	62.9	9.5	14.8	High	High	High	High	High	High	High	High	High	High	High	High	High	High	High	High	1	1	Q3TM53	Q3TM53 1xPhospho [S297(100)]	2.51	100	1	57.4	52.1	50	53	62.3	54	49.9	53.4	50.4	47.6	62.1	55.8	57.9
FALSE	High	[R].GGAGGGPSGD.[-]	P60761 [69-78]	1xTMTpro [N-Term]; 1xPhospho [S8(100)]	Neurogranin OS=Mus musculus OX=10090 GN=Nrgn PE=1 SV=1	Nrgn	0.218859	0.895	-0.16	59.8	66.8	17.3	7.28	High	High	High	High	High	High	High	High	High	High	High	High	High	High	High	High	1	2	P60761	P60761 1xPhospho [S76(100)]	2.9	100	1	54	71.1	61.5	48.6	66.6	52.3	38.8	44.2	54.6	47	60.7	63.6	66.9
FALSE	High	[K].NEEDEGHSNSSPR.[H]	Q60668 [73-85]	1xTMTpro [N-Term]; 1xPhospho [S11(99.7)]	Heterogeneous nuclear ribonucleoprotein D0 OS=Mus musculus OX=10090 GN=Hnrnpd PE=1 SV=2	Hnrnpd	0.0810627	1.195	0.26	59.7	50	7.27	20.65	High	High	High	High	High	High	High	High	High	High	High	High	High	High	High	High	2	3	Q60668	Q60668 1xPhospho [S83(99.7)]	5.58	100	1	60.2	55.9	55.3	63.7	47.6	48.9	45.7	48.9	35.7	30.3	47.9	49.9	49
FALSE	High	[R].DQFGSSHSLPEVQQHMR.[E]	Q9QYX7 [4318-4334]	1xTMTpro [N-Term]; 2xPhospho [S5(99.5); S8(100)]	Protein piccolo OS=Mus musculus OX=10090 GN=Pclo PE=1 SV=4	Pclo	0.288566	1.064	0.09	59.7	56.1	13.47	6.99	High	High	High	High	High	High	High	High	High	High	High	High	High	High	High	High	2	3	Q9QYX7	Q9QYX7 2xPhospho [S4322(99.5); S4325(100)]	4.96	100	1	66.5	47.4	46.5	60.3	52.1	43.7	59	49	46	48.1	51.3	54.3	52.9
FALSE	High	[R].AQTTARVSPPESPR.[A]	F6VBV0 [436-449]	1xTMTpro [N-Term]; 2xPhospho [S8(100); S12(100)]	Regulating synaptic membrane exocytosis protein 1 OS=Mus musculus OX=10090 GN=Rims1 PE=1 SV=3	Rims1	0.446811	0.956	-0.06	59.6	62.3	12.21	15.57	High	High	High	High	High	High	High	High	High	High	High	High	High	High	High	High	1	2	F6VBV0	F6VBV0 2xPhospho [S443(100); S447(100)]	2.77	100	1	68.7	61.7	47.1	51.3	47.9	52.4	53.4	44.4	59.4	45.5	59.9	56.8	48.9
FALSE	High	[R].EGDSPEQR.[H]	Q9D9H8 [74-81]	1xTMTpro [N-Term]; 1xPhospho [S4(100)]	Mitochondrial protein C2orf69 homolog OS=Mus musculus OX=10090 PE=2 SV=3	2	0.196387	0.953	-0.07	59.6	62.5	14.69	7.46	High	High	High	High	High	High	High	High	High	High	High	High	High	High	High	High	1	2	Q9D9H8	Q9D9H8 1xPhospho [S77(100)]	2.52	100	1	58.9	63.9	51.9	45.6	59.4	35.7	48.3	48.7	48.6	47.8	53.1	59.3	61.6
FALSE	High	[K].GPTSPSTPRISPGDQR.[L]	A2AJ23 [175-190]	1xTMTpro [N-Term]; 3xPhospho [S11(100); T/S]	Neural proliferation differentiation and control protein 1 (Fragment) OS=Mus musculus OX=10090 GN=Npdc1 PE=1 SV=1	Npdc1	0.899553	1.003	0	59.4	59.3	13.94	12.3	High	High	High	High	High	High	High	High	High	High	High	High	High	High	High	High	1	2	A2AJ23	A2AJ23 3xPhospho [S185(100); T/S]	3.31	100	1	41.6	47.7	62.9	56.2	55.5	50.6	49.7	40.7	34.7	50.3	54.7	59.9	65.4
FALSE	High	[K].ETDPGSPR.[R]	Q8VDJ3 [939-946]	1xTMTpro [N-Term]; 1xPhospho [S6(100)]	Vigilin OS=Mus musculus OX=10090 GN=Hdlbp PE=1 SV=1	Hdlbp	0.201049	0.964	-0.05	59.4	61.7	8.72	8.07	High	High	High	High	High	High	High	High	High	High	High	High	High	High	High	High	1	1	Q8VDJ3	Q8VDJ3 1xPhospho [S944(100)]	2.58	100	1	58.2	47	47.6	56.5	57.7	46.3	52.3	47.4	44.8	44.9	59.4	60.2	57.2
FALSE	High	[K].VAELEEEQSQGSSSYSDWVK.[N]	A2ARP8 [344-363]	1xTMTpro [K20]; 1xTMTpro [N-Term]; 1xPhospho [S12(99.5)]	Microtubule-associated protein 1A OS=Mus musculus OX=10090 GN=Map1a PE=1 SV=1	Map1a	0.0796038	1.072	0.1	59.4	55.4	23.72	12.78	High	High	High	High	High	High	High	High	High	High	High	High	High	High	High	High	2	6	A2ARP8	A2ARP8 1xPhospho [S355(99.5)]	5.68	100	1	87	67.8	54.8	86.3	44	48.9	48.9	44.7	48.7	53	51.1	43	57.8
FALSE	High	[R].STSMQDTVR.[E]	Q4ACU6 [799-807]	1xTMTpro [N-Term]; 1xPhospho [S3(100)]	SH3 and multiple ankyrin repeat domains protein 3 OS=Mus musculus OX=10090 GN=Shank3 PE=1 SV=3	Shank3	0.520859	1.066	0.09	59.3	55.6	20.26	25.37	High	High	High	High	High	High	High	High	High	High	High	High	High	High	High	High	1	2	Q4ACU6	Q4ACU6 1xPhospho [S801(100)]	2.65	100	1	54	58.7	62.7	45.2	50	57	64.3	32.3	24.6	66.6	43.1	49.8	58.4
FALSE	High	[R].TSSKESSPVPSPTLDR.[K]	Q62261 [2158-2173]	1xTMTpro [K4]; 1xTMTpro [N-Term]; 2xPhospho [S11(100); S/T]	Spectrin beta chain, non-erythrocytic 1 OS=Mus musculus OX=10090 GN=Sptbn1 PE=1 SV=2	Sptbn1	0.218873	0.948	-0.08	59.2	62.4	6.81	9.53	High	High	High	High	High	High	High	High	High	High	High	High	High	High	High	High	2	4	Q62261	Q62261 2xPhospho [S2168(100); S/T]	2.97	100	1	59.4	53.4	54.3	48.8	58.7	49	48.4	47.6	41.5	47	68.3	62.7	64.3
FALSE	High	[K].TIKTPEDGGYTCEITEK.[T]	P14873 [1925-1941]	1xCarbamidomethyl [C12]; 2xTMTpro [K3; K17]; 1xTMTpro [N-Term]; 1xPhospho [T4(100)]	Microtubule-associated protein 1B OS=Mus musculus OX=10090 GN=Map1b PE=1 SV=2	Map1b	0.0778678	1.054	0.08	59.2	56.2	5.19	10.72	High	High	High	High	High	High	High	High	High	High	High	High	High	High	High	High	1	2	P14873	P14873 1xPhospho [T1928(100)]	4.92	100	1	56.1	51.5	53.3	57.2	54.5	49.4	44.3	49.6	41.1	48.3	46.4	56.6	57.2
FALSE	High	[K].SENSSTQSSPEMPTTK.[N]	A2ALS7 [280-295]	1xDeamidated [N3]; 1xTMTpro [K16]; 1xTMTpro [N-Term]; 2xPhospho [S8(100); S9(100)]	Rap1 GTPase-activating protein 1 (Fragment) OS=Mus musculus OX=10090 GN=Rap1gap PE=1 SV=1	Rap1gap	0.843183	1.033	0.05	59.2	57.3	9.49	7.53	High	High	High	High	High	High	High	High	High	High	High	High	High	High	High	High	2	3	A2ALS7	A2ALS7 2xPhospho [S287(100); S288(100)]	3.5	100	1	46.6	52.1	45	58.8	54.5	48.2	49.7	48.2	39.3	49.3	49	55.6	55.5
FALSE	High	[R].DGSPTDR.[S]	Q8CFT0 [185-191]	1xTMTpro [N-Term]; 1xPhospho [S3(99.8)]	RELT-like 2 OS=Mus musculus OX=10090 GN=Rell2 PE=1 SV=1	Rell2	0.777296	0.973	-0.04	59.2	60.8	9.17	16.7	High	High	High	High	High	High	High	High	High	High	High	High	High	High	High	High	1	1	Q8CFT0	Q8CFT0 1xPhospho [S187(99.8)]	2.25	100	1	60.7	58.9	47.7	53.3	58.5	46.6	51.4	40.9	45	43.7	59	57.2	51.7
FALSE	High	[R].HPEPVPEEGSEDELPPQVHKV.[-]	Q68FE2 [819-839]	1xTMTpro [K20]; 1xTMTpro [N-Term]; 1xPhospho [S10(100)]	Autophagy-related protein 9A OS=Mus musculus OX=10090 GN=Atg9a PE=1 SV=2	Atg9a	0.765932	1.012	0.02	59.2	58.5	9.13	15.8	High	High	High	High	High	High	High	High	High	High	High	High	High	High	High	High	1	4	Q68FE2	Q68FE2 1xPhospho [S828(100)]	4.27	100	1	61	51.9	51.7	54	55.4	55.8	42.3	49.1	47.1	57.8	54.9	44	49.2
FALSE	High	[R].VDSFTDR.[T]	B2KGP3 [543-549]	1xTMTpro [N-Term]; 1xPhospho [S3(100)]	Protein phosphatase 1E (PP2C domain containing) OS=Mus musculus OX=10090 GN=Ppm1e PE=1 SV=1	Ppm1e	0.675588	1.198	0.26	59.1	49.3	20.42	22.62	High	High	High	High	High	High	High	High	High	High	High	High	High	High	High	High	1	1	B2KGP3	B2KGP3 1xPhospho [S545(100)]	2.18	100	1	64.5	61.8	57.6	61.5	41.2	46.1	36.5	30.4	37.2	40.6	54.5	73.4	57.8
FALSE	High	[K].HIKEEPLSEEEPCTSTAVPSPEK.[K]	Q6DFW4 [502-524]	1xCarbamidomethyl [C13]; 2xTMTpro [K3; K23]; 1xTMTpro [N-Term]; 2xPhospho [S8(100); S20(100)]	Nucleolar protein 58 OS=Mus musculus OX=10090 GN=Nop58 PE=1 SV=1	Nop58	0.522569	1.006	0.01	59	58.7	11.56	9.54	High	High	High	High	High	High	High	High	High	High	High	High	High	High	High	High	1	4	Q6DFW4	Q6DFW4 2xPhospho [S509(100); S521(100)]	4.42	100	1	43.4	52.5	58.2	62.2	51.1	52.9	45	48.9	41.6	44	54.1	65.9	64.2
FALSE	High	[R].ASSATDGQLASPGENGEVRPGQAK.[R]	P16054 [378-401]	1xDeamidated [N15]; 1xTMTpro [K24]; 1xTMTpro [N-Term]; 1xPhospho [S11(100)]	Protein kinase C epsilon type OS=Mus musculus OX=10090 GN=Prkce PE=1 SV=1	Prkce	0.384527	0.96	-0.06	59	61.5	5.49	13.2	High	High	High	High	High	High	High	High	High	High	High	High	High	High	High	High	1	3	P16054	P16054 1xPhospho [S388(100)]	3.89	100	1	60.1	54.7	54.5	52.4	58.6	47.2	49.1	50	41.4	49.5	69.9	70.2	60.7
FALSE	High	[K].LEKEEEEGISQESSEEEQ.[-]	A0A338P6E8 [94-111]	1xTMTpro [K3]; 1xTMTpro [N-Term]; 1xPhospho [S13(99.7)]	High mobility group AT-hook protein 1 OS=Mus musculus OX=10090 GN=Hmga1 PE=1 SV=1	Hmga1	0.253492	1.095	0.13	59	53.9	13.07	12.63	High	High	High	High	High	High	High	High	High	High	High	High	High	High	High	High	3	4	A0A338P6E8	A0A338P6E8 1xPhospho [S106(99.7)]	4.07	100	1	57.7	54.5	49.9	46.5	54	60.2	46.7	54.8	37.3	40.8	52.7	46.7	55.8
FALSE	High	[K].AEEGDRNGDGSDNNRK.[-]	Q8BVR3 [45-60]	2xDeamidated [N7; N13]; 1xTMTpro [K16]; 1xTMTpro [N-Term]; 1xPhospho [S11(100)]	AKAP7_RIRII_bdg domain-containing protein (Fragment) OS=Mus musculus OX=10090 GN=Akap7 PE=2 SV=1	Akap7	0.642602	1.075	0.1	58.9	54.8	11.38	16.26	High	High	High	High	High	High	High	High	High	High	High	High	High	High	High	High	1	5	Q8BVR3	Q8BVR3 1xPhospho [S55(100)]	3.14	100	1	46.1	50.4	56.6	54.5	59.5	39.9	50.3	48.5	37.7	37.8	49.4	56	57
FALSE	High	[K].LGGSPTNGNSAAPSPPESEP.[-]	P0C027 [145-164]	1xDeamidated [N7]; 1xTMTpro [N-Term]; 1xPhospho [S4(99.5)]	Diphosphoinositol polyphosphate phosphohydrolase 3-alpha OS=Mus musculus OX=10090 GN=Nudt10 PE=1 SV=1	Nudt10	0.898789	1.007	0.01	58.9	58.4	8.47	13.07	High	High	High	High	High	High	High	High	High	High	High	High	High	High	High	High	2	6	P0C027	P0C027 1xPhospho [S148(99.5)]	5.08	100	1	60.2	53.4	51.1	51.9	55.1	48.9	48.5	56.1	54.9	43	53	48.8	62.6
FALSE	High	[R].AASGITNQMSIDELSPCEEEAPSSPAEDEHNQNGNLD.[-]	Q01065 [499-535]	1xCarbamidomethyl [C17]; 1xTMTpro [N-Term]; 1xPhospho [S10(100)]	Calcium/calmodulin-dependent 3',5'-cyclic nucleotide phosphodiesterase 1B OS=Mus musculus OX=10090 GN=Pde1b PE=1 SV=2	Pde1b	0.32076	1.111	0.15	58.9	53	11.92	10.27	High	High	High	High	High	High	High	High	High	High	High	High	High	High	High	High	4	8	Q01065	Q01065 1xPhospho [S508(100)]	7.9	100	1	42.9	54.7	46.7	57.5	49.4	48.9	51.7	52.5	43.4	46.9	51.6	45.5	49
FALSE	High	[K].AMGDEDSGDSDTSPKPSPK.[V]	Q9D415 [356-374]	2xTMTpro [K15; K19]; 1xTMTpro [N-Term]; 3xPhospho [S7(100); S10(100); T/S]	Disks large-associated protein 1 OS=Mus musculus OX=10090 GN=Dlgap1 PE=1 SV=3	Dlgap1	0.339925	0.944	-0.08	58.8	62.3	14.84	7.07	High	High	High	High	High	High	High	High	High	High	High	High	High	High	High	High	1	2	Q9D415	Q9D415 3xPhospho [S362(100); S365(100); T/S]	5.48	100	1	47	46.8	45.4	68.8	57.7	46.1	52.9	49.2	45.8	44.5	53.5	60.1	64.5
FALSE	High	[R].LQVSYEEYLCMKTLLLLSSVPK.[E]	P06537 [671-692]	1xCarbamidomethyl [C10]; 1xDeamidated [Q2]; 2xTMTpro [K12; K22]; 1xTMTpro [N-Term]; 1xPhospho [S19(100)]	Glucocorticoid receptor OS=Mus musculus OX=10090 GN=Nr3c1 PE=1 SV=2	Nr3c1	0.0465918	0.845	-0.24	58.8	69.6	12.15	15.87	High	High	High	High	High	High	High	High	High	High	High	High	High	High	High	High	1	1	P06537	P06537 1xPhospho [S689(100)]	2.65	100	1	57.9	59.8	58.9	46	57.5	38.6	44.5	45.7	49.2	39.4	69.4	68.4	61
FALSE	High	[K].AEGAGTEEEGTPK.[E]	Q91XV3 [26-38]	1xTMTpro [K13]; 1xTMTpro [N-Term]; 1xPhospho [T6(100)]	Brain acid soluble protein 1 OS=Mus musculus OX=10090 GN=Basp1 PE=1 SV=3	Basp1	0.60353	1.048	0.07	58.8	56.1	7.57	11.27	High	High	High	High	High	High	High	High	High	High	High	High	High	High	High	High	2	3	Q91XV3	Q91XV3 1xPhospho [T31(100)]	5.24	100	1	56.2	55.5	53.1	60.9	54.8	43.4	53.7	42.2	41.5	42.8	53.9	64.5	53.6
FALSE	High	[R].TEEERTPNHDGGK.[H]	A0A0A6YY91 [757-769]	1xTMTpro [K13]; 1xTMTpro [N-Term]; 1xPhospho [T6(100)]	Neural cell adhesion molecule 1 (Fragment) OS=Mus musculus OX=10090 GN=Ncam1 PE=1 SV=1	Ncam1	0.864081	0.984	-0.02	58.7	59.7	13.76	13.8	High	High	High	High	High	High	High	High	High	High	High	High	High	High	High	High	2	3	A0A0A6YY91	A0A0A6YY91 1xPhospho [T762(100)]	3.62	100	1	50.1	53.8	55.6	65.7	44	53.8	56.6	39.9	38.5	39.6	60.8	63.9	62
FALSE	High	[R].AVSEEGNDSAGGAALK.[A]	E9PVU7 [12-27]	1xTMTpro [K16]; 1xTMTpro [N-Term]; 1xPhospho [S3(100)]	Phosphodiesterase OS=Mus musculus OX=10090 GN=Pde4d PE=1 SV=1	Pde4d	0.365043	0.935	-0.1	58.7	62.7	6.17	11.06	High	High	High	High	High	High	High	High	High	High	High	High	High	High	High	High	1	2	E9PVU7	E9PVU7 1xPhospho [S14(100)]	4.81	100	1	51.8	57.5	50.5	57	51.6	50.8	53.6	45.8	39.9	42.6	66	62.5	65.2
FALSE	High	[R].GANESLER.[Q]	P46660 [331-338]	1xTMTpro [N-Term]; 1xPhospho [S5(100)]	Alpha-internexin OS=Mus musculus OX=10090 GN=Ina PE=1 SV=3	Ina	0.860516	0.913	-0.13	58.5	64.1	21.48	23.81	High	High	High	High	High	High	High	High	High	High	High	High	High	High	High	High	1	2	P46660	P46660 1xPhospho [S335(100)]	1.85	100	1	86.6	66.6	57.6	54.8	53.5	40.8	43.6	41.5	55.1	74.5	67.6	42.1	64.3
FALSE	High	[R].SDSAPPTPVNR.[L]	E9Q0J2 [357-367]	1xTMTpro [N-Term]; 1xPhospho [S3(100)]	Ral GTPase-activating protein subunit beta OS=Mus musculus OX=10090 GN=Ralgapb PE=1 SV=1	Ralgapb	0.398075	0.89	-0.17	58.5	65.7	14.01	13.14	High	High	High	High	High	High	High	High	High	High	High	High	High	High	High	High	1	2	E9Q0J2	E9Q0J2 1xPhospho [S359(100)]	2.99	100	1	54.8	48.4	54.6	49.2	60.1	47.6	54.3	61.2	44.7	39.2	60	65.7	63.2
FALSE	High	[R].APDRTPPSEEDSAEAER.[L]	Q8BJU0 [78-94]	1xTMTpro [N-Term]; 1xPhospho [T5(100)]	Small glutamine-rich tetratricopeptide repeat-containing protein alpha OS=Mus musculus OX=10090 GN=Sgta PE=1 SV=2	Sgta	0.391771	0.94	-0.09	58.5	62.3	5.42	9.53	High	High	High	High	High	High	High	High	High	High	High	High	High	High	High	High	1	3	Q8BJU0	Q8BJU0 1xPhospho [T82(100)]	3.12	100	1	54	60.5	52.5	56.2	50.3	48	52.7	46.7	39.4	47.3	58.8	57.8	63.3
FALSE	High	[K].NTFTAWSEEDSDYEIDDRDVNK.[I]	Z4YJT3 [598-619]	1xTMTpro [K22]; 1xTMTpro [N-Term]; 2xPhospho [S7(100); S11(100)]	La-related protein 1 OS=Mus musculus OX=10090 GN=Larp1 PE=1 SV=1	Larp1	0.703024	0.951	-0.07	58.5	61.5	9.7	6.98	High	High	High	High	High	High	High	High	High	High	High	High	High	High	High	High	1	3	Z4YJT3	Z4YJT3 2xPhospho [S604(100); S608(100)]	4.62	100	1	55.6	53.2	50.7	56.3	65.6	52.9	47.5	50.4	52.1	45.6	58.9	55	60.6
FALSE	High	[R].GDEDFQSDSDSFNPTLWEEQR.[Q]	A0A0G2JDT9 [438-458]	1xTMTpro [N-Term]; 1xPhospho [S7(100)]	Leucine-rich repeat-containing protein 7 OS=Mus musculus OX=10090 GN=Lrrc7 PE=1 SV=1	Lrrc7	0.704731	0.944	-0.08	58.5	61.9	18.81	13.73	High	High	High	High	High	High	High	High	High	High	High	High	High	High	High	High	4	7	A0A0G2JDT9	A0A0G2JDT9 1xPhospho [S444(100)]	7.58	100	1	53.5	53.6	50.5	47.3	63.5	49.2	57.4	68.7	50.9	43.7	56.8	53.4	60.5
FALSE	High	[K].GNKSPSPPPDGSPAATPEIR.[V]	A0A3Q4EBK4 [262-281]	1xTMTpro [K3]; 1xTMTpro [N-Term]; 3xPhospho [S4(100); S6(100); S12(100)]	Myc box-dependent-interacting protein 1 OS=Mus musculus OX=10090 GN=Bin1 PE=1 SV=1	Bin1	0.988034	1.033	0.05	58.5	56.6	9.5	7.68	High	High	High	High	High	High	High	High	High	High	High	High	High	High	High	High	1	5	A0A3Q4EBK4	A0A3Q4EBK4 3xPhospho [S265(100); S267(100); S273(100)]	7.21	100	1	59.1	54.2	55.5	56.3	41.4	46.6	43.7	49.8	37.3	45.9	56.6	60.2	55.9
FALSE	High	[K].GVVTNGLDVSPAEEK.[K]	P08553 [760-774]	1xTMTpro [K15]; 1xTMTpro [N-Term]; 1xPhospho [S10(100)]	Neurofilament medium polypeptide OS=Mus musculus OX=10090 GN=Nefm PE=1 SV=4	Nefm	0.97637	1.057	0.08	58.3	55.2	12.47	14.34	High	High	High	High	High	High	High	High	High	High	High	High	High	High	High	High	1	2	P08553	P08553 1xPhospho [S769(100)]	5.64	100	1	66.6	54	45.3	56.3	54.8	42.1	50.5	38.7	54.7	52.6	56.4	52.3	49.2
FALSE	High	[R].RLSQSSLESATSPSCS.[-]	Q80U57 [292-307]	1xCarbamidomethyl [C15]; 1xTMTpro [N-Term]; 2xPhospho [S3(100); S5(99.4)]	Regulating synaptic membrane exocytosis protein 3 OS=Mus musculus OX=10090 GN=Rims3 PE=1 SV=2	Rims3	0.390856	0.971	-0.04	58.3	60	12.34	10.8	High	High	High	High	High	High	High	High	High	High	High	High	High	High	High	High	1	2	Q80U57	Q80U57 2xPhospho [S294(100); S296(99.4)]	4.5	100	1	67.1	51.2	42.1	56.1	53.2	42.2	47.9	47.1	49.2	52.9	63.9	47.3	54.7
FALSE	High	[R].DSDESNSPR.[Q]	Q8BIA0 [19-27]	1xTMTpro [N-Term]; 1xPhospho [S7(100)]	Phosphodiesterase OS=Mus musculus OX=10090 GN=Pde8b PE=2 SV=1	Pde8b	0.559185	0.989	-0.02	58.2	58.8	8.74	18.31	High	High	High	High	High	High	High	High	High	High	High	High	High	High	High	High	1	1	Q8BIA0	Q8BIA0 1xPhospho [S25(100)]	2.86	100	1	56	55.6	53.8	46.6	58.9	43.2	50.9	46.4	47.2	43.5	63.5	43.5	53.5
FALSE	High	[K].GQSPPTKDGGSDYQSR.[G]	Q9JM52 [901-916]	1xTMTpro [K7]; 1xTMTpro [N-Term]; 1xPhospho [S3(99.2)]	Misshapen-like kinase 1 OS=Mus musculus OX=10090 GN=Mink1 PE=1 SV=3	Mink1	0.0383553	1.106	0.15	58.2	52.6	6.52	8.31	High	High	High	High	High	High	High	High	High	High	High	High	High	High	High	High	1	2	Q9JM52	Q9JM52 1xPhospho [S903(99.2)]	1.73	100	1	53.2	52.5	54.3	61	50.9	47.4	51.3	52.2	46.2	41.7	57.2	49.1	51.6
FALSE	High	[R].SDISERPSVDDVESETGSTGALETR.[S]	Q80X80 [606-630]	1xTMTpro [N-Term]; 1xPhospho [S8(100)]	Phospholipid transfer protein C2CD2L OS=Mus musculus OX=10090 GN=C2cd2l PE=1 SV=3	C2cd2l	0.227677	1.025	0.04	58.2	56.7	7.38	9.57	High	High	High	High	High	High	High	High	High	High	High	High	High	High	High	High	2	3	Q80X80	Q80X80 1xPhospho [S613(100)]	6.42	100	1	55.2	54.5	58.4	55.5	58.4	47.2	42.1	47.9	42.5	41.6	55.8	42.6	56.4
FALSE	High	[R].QNSATERADSIEIYIPEAQTR.[L]	Q8BJ42 [1038-1058]	1xTMTpro [N-Term]; 2xPhospho [S3(99.3); S10(100)]	Disks large-associated protein 2 OS=Mus musculus OX=10090 GN=Dlgap2 PE=1 SV=2	Dlgap2	0.609331	1.063	0.09	58.1	54.6	22.87	13.02	High	High	High	High	High	High	High	High	High	High	High	High	High	High	High	High	2	3	Q8BJ42	Q8BJ42 2xPhospho [S1040(99.3); S1047(100)]	6.27	100	1	44.7	47.7	56.8	40.3	49.4	67.2	61.6	51.9	38.1	39.9	49.5	45.4	56.7
FALSE	High	[R].SESPTCK.[S]	P59648 [58-64]	1xCarbamidomethyl [C6]; 1xTMTpro [K7]; 1xTMTpro [N-Term]; 1xPhospho [S3(100)]	FXYD domain-containing ion transport regulator 7 OS=Mus musculus OX=10090 GN=Fxyd7 PE=3 SV=1	Fxyd7	0.868935	0.998	0	57.9	58.1	10.87	10.61	High	High	High	High	High	High	High	High	High	High	High	High	High	High	High	High	1	2	P59648	P59648 1xPhospho [S60(100)]	2.04	100	1	54.2	54.2	53.6	59.1	44.5	52.4	43.4	55.3	41.7	44	53.2	55.5	52.5
FALSE	High	[K].SVSTDELGPPGR.[L]	A0A0R3P9D0 [318-329]	1xTMTpro [N-Term]; 1xPhospho [S3(100)]	Phospholipid phosphatase-related protein type 3 OS=Mus musculus OX=10090 GN=Plppr3 PE=1 SV=1	Plppr3	0.650904	0.874	-0.19	57.9	66.3	12.58	22.58	High	High	High	High	High	High	High	High	High	High	High	High	High	High	High	High	1	2	A0A0R3P9D0	A0A0R3P9D0 1xPhospho [S320(100)]	3.01	100	1	54.8	59.7	65.5	46.6	50.4	48.4	49.5	38.8	33.2	57.2	60.9	78.4	67.6
FALSE	High	[R].IKEASPESEDEEEALPCTDWEN.[-]	Q9QXM1 [962-983]	1xCarbamidomethyl [C17]; 1xTMTpro [K2]; 1xTMTpro [N-Term]; 1xPhospho [S8(100)]	Junction-mediating and -regulatory protein OS=Mus musculus OX=10090 GN=Jmy PE=1 SV=1	Jmy	0.847449	1.062	0.09	57.9	54.5	11.79	6.41	High	High	High	High	High	High	High	High	High	High	High	High	High	High	High	High	2	3	Q9QXM1	Q9QXM1 1xPhospho [S969(100)]	4.79	100	1	43.9	49.2	44.4	56.8	50.5	51	52.6	48.2	43.6	45.5	47.7	49.5	57.7
FALSE	High	[R].VKVDGPRSPSYGRSR.[S]	H7BX95 [192-206]	1xTMTpro [K2]; 1xTMTpro [N-Term]; 3xPhospho [S8(100); S10(100); S14(100)]	Serine/arginine-rich splicing factor 1 OS=Mus musculus OX=10090 GN=Srsf1 PE=1 SV=1	Srsf1	0.596681	0.925	-0.11	57.8	62.5	15.14	14.33	High	High	High	High	High	High	High	High	High	High	High	High	High	High	High	High	1	1	H7BX95	H7BX95 3xPhospho [S199(100); S201(100); S205(100)]	2.89	100	1	45.7	64.8	53	65.6	52.3	41	54.2	39.4	47.1	41.5	58	70.7	54.5
FALSE	High	[K].GGNVFEALIQDDSEEEEEEEENR.[V]	Q6P542 [126-148]	1xTMTpro [N-Term]; 1xPhospho [S13(100)]	ATP-binding cassette sub-family F member 1 OS=Mus musculus OX=10090 GN=Abcf1 PE=1 SV=1	Abcf1	0.469161	1.006	0.01	57.8	57.5	12.52	5.38	High	High	High	High	High	High	High	High	High	High	High	High	High	High	High	High	1	4	Q6P542	Q6P542 1xPhospho [S138(100)]	6.51	100	1	49.2	63.8	54.8	42.9	51.1	43.1	51.8	46.9	41.7	48.5	53.3	53	62.7
FALSE	High	[K].RPWPQHQCSAPADLGYEGRVDSFTDR.[T]	B2KGP3 [524-549]	1xCarbamidomethyl [C8]; 1xTMTpro [N-Term]; 2xPhospho [S9(100); S22(100)]	Protein phosphatase 1E (PP2C domain containing) OS=Mus musculus OX=10090 GN=Ppm1e PE=1 SV=1	Ppm1e	0.947612	1.047	0.07	57.5	54.9	11.49	11.43	High	High	High	High	High	High	High	High	High	High	High	High	High	High	High	High	1	3	B2KGP3	B2KGP3 2xPhospho [S532(100); S545(100)]	5.23	100	1	56.7	49.3	52.7	52.4	52.1	59.2	49.5	39.5	41	51.2	49	48.7	71.3
FALSE	High	[K].FQEQECPPSPEPTRK.[E]	P62071 [178-192]	1xCarbamidomethyl [C6]; 1xTMTpro [K15]; 1xTMTpro [N-Term]; 1xPhospho [S9(100)]	Ras-related protein R-Ras2 OS=Mus musculus OX=10090 GN=Rras2 PE=1 SV=1	Rras2	0.554559	0.938	-0.09	57.5	61.3	14.29	15.95	High	High	High	High	High	High	High	High	High	High	High	High	High	High	High	High	1	2	P62071	P62071 1xPhospho [S186(100)]	2.36	100	1	61.3	61.4	57.3	44.6	52.8	37.9	39.5	44.8	47.7	62.1	46.6	57.7	61
FALSE	High	[K].AVQHLQTISNLSENQASEEEDELGELR.[E]	Q60829 [81-107]	1xTMTpro [N-Term]; 1xPhospho [S17(100)]	Protein phosphatase 1 regulatory subunit 1B OS=Mus musculus OX=10090 GN=Ppp1r1b PE=1 SV=2	Ppp1r1b	0.0906492	1.086	0.12	57.3	52.8	12.24	16.92	High	High	High	High	High	High	High	High	High	High	High	High	High	High	High	High	2	6	Q60829	Q60829 1xPhospho [S97(100)]	8.69	100	1	55.4	64.8	52.7	49.1	48.1	56.7	51.4	40.7	36.9	51.8	42.3	54.3	56.3
FALSE	High	[K].EGTQASEGYFSQSQEEEFAQSEEPCAK.[V]	Q9QXS6 [646-672]	1xCarbamidomethyl [C25]; 1xTMTpro [K27]; 1xTMTpro [N-Term]; 1xPhospho [S13(99.6)]	Drebrin OS=Mus musculus OX=10090 GN=Dbn1 PE=1 SV=4	Dbn1	0.14599	1.269	0.34	57.3	45.2	17.53	17.79	High	High	High	High	High	High	High	High	High	High	High	High	High	High	High	High	2	6	Q9QXS6	Q9QXS6 1xPhospho [S658(99.6)]	7.21	100	1	35.5	44.9	45.1	57.9	48.5	51.5	52.3	50.5	44.3	29.6	43	41.5	40.2
FALSE	High	[K].SPPREGSQGELTPANSQSR.[M]	Q99LD4 [448-466]	1xTMTpro [N-Term]; 1xPhospho [S7(100)]	COP9 signalosome complex subunit 1 OS=Mus musculus OX=10090 GN=Gps1 PE=1 SV=1	Gps1	0.384075	1.018	0.03	57.3	56.3	9.14	9.15	High	High	High	High	High	High	High	High	High	High	High	High	High	High	High	High	1	2	Q99LD4	Q99LD4 1xPhospho [S454(100)]	2.97	100	1	48.9	55.3	59.3	57.7	48	54.1	46.3	43.4	47	46.9	42.6	53.2	55.6
FALSE	High	[K].RETTVASDSEEEAGKEESSVK.[K]	A0A1D5RLV0 [378-398]	2xTMTpro [K15; K21]; 1xTMTpro [N-Term]; 2xPhospho [S7(100); S9(100)]	Protein IWS1 homolog OS=Mus musculus OX=10090 GN=Iws1 PE=1 SV=1	Iws1	0.331142	0.936	-0.09	57.3	61.2	15.72	5.69	High	High	High	High	High	High	High	High	High	High	High	High	High	High	High	High	1	2	A0A1D5RLV0	A0A1D5RLV0 2xPhospho [S384(100); S386(100)]	4	100	1	47.4	43.1	49.6	47.3	59.2	51.3	50.8	56.8	47.1	49.4	60.1	52.7	56.4
FALSE	High	[R].EIQSITDESRGSIR.[R]	A0A076FSX1 [929-942]	1xTMTpro [N-Term]; 1xPhospho [S12(99.7)]	KCC2b variant 2 OS=Mus musculus OX=10090 GN=Slc12a5 PE=2 SV=1	Slc12a5	0.937883	0.801	-0.32	57.3	71.5	38.37	55.77	High	High	High	High	High	High	High	High	High	High	High	High	High	High	High	High	2	2	A0A076FSX1	A0A076FSX1 1xPhospho [S940(99.7)]	3.53	100	1	82.5	109.9	96.1	46.8	48.8	49.7	44.6	36.6	31	104.2	41.5	118.3	121.5
FALSE	High	[R].NILVQTPESESPQSR.[R]	Q8C7M3 [36-50]	1xTMTpro [N-Term]; 1xPhospho [S11(100)]	E3 ubiquitin-protein ligase TRIM9 OS=Mus musculus OX=10090 GN=Trim9 PE=1 SV=2	Trim9	0.249985	0.956	-0.06	57.3	59.9	6.47	11.19	High	High	High	High	High	High	High	High	High	High	High	High	High	High	High	High	2	3	Q8C7M3	Q8C7M3 1xPhospho [S46(100)]	3.91	100	1	58.5	52.6	51.2	51.3	52.6	49.8	51.8	41.2	44.4	60.6	45.8	54.7	58.7
FALSE	High	[R].DRSPIRGSPR.[R]	B7ZC24 [27-36]	1xTMTpro [N-Term]; 2xPhospho [S3(100); S8(100)]	Nuclear receptor coactivator 5 OS=Mus musculus OX=10090 GN=Ncoa5 PE=1 SV=1	Ncoa5	0.80481	1.013	0.02	57.2	56.5	10.34	12.99	High	High	High	High	High	High	High	High	High	High	High	High	High	High	High	High	1	3	B7ZC24	B7ZC24 2xPhospho [S29(100); S34(100)]	3.17	100	1	55.1	55.8	44.9	54.4	48.2	50.8	53.6	38.5	42.3	46.3	52.9	52.9	47.5
FALSE	High	[R].ESFLYRSDSDYDLSPK.[SA]	B1AWC8 [55-70]; E9PVU7 [184-199]	1xTMTpro [K16]; 1xTMTpro [N-Term]; 2xPhospho [S9(99.4); S14(100)]	Phosphodiesterase OS=Mus musculus OX=10090 GN=Pde4b PE=1 SV=1 Phosphodiesterase OS=Mus musculus OX=10090 GN=Pde4d PE=1 SV=1	Pde4b	0.870816	1.104	0.14	57.2	51.8	17.42	28.35	High	High	High	High	High	High	High	High	High	High	High	High	High	High	High	High	1	2	B1AWC8; E9PVU7	B1AWC8 2xPhospho [S63(99.4); S68(100)]; E9PVU7 2xPhospho [S192(99.4); S197(100)]	3	100	2	47.6	49.8	56.9	42.7	59.5	52	36.1	54.7	37.1	58.5	47.1	49.9	73.5
FALSE	High	[K].TQGASSPR.[S]	I6L9D6 [498-505]	1xTMTpro [N-Term]; 1xPhospho [S6(100)]	Dystrobrevin OS=Mus musculus OX=10090 GN=Dtna PE=2 SV=1	Dtna	0.46531	0.997	0	57.2	57.3	15.26	25.95	High	High	High	High	High	High	High	High	High	High	High	High	High	High	High	High	1	1	I6L9D6	I6L9D6 1xPhospho [S503(100)]	1.61	100	1	64	57.4	52.7	42.8	51.5	48.3	38.3	35.4	35.9	41.8	73.8	73.7	65.5
FALSE	High	[R].RAPSPVVSPTELSK.[E]	A0A6I8MWY3 [1136-1149]	1xTMTpro [K14]; 1xTMTpro [N-Term]; 2xPhospho [S4(100); S8(100)]	SH3 and multiple ankyrin repeat domains protein 2 OS=Mus musculus OX=10090 GN=Shank2 PE=1 SV=1	Shank2	0.0464875	1.154	0.21	56.9	49.4	18.17	7.02	High	High	High	High	High	High	High	High	High	High	High	High	High	High	High	High	1	2	A0A6I8MWY3	A0A6I8MWY3 2xPhospho [S1139(100); S1143(100)]	4.02	100	1	46.9	41.6	48.1	59.2	44.1	59.5	56.7	52.1	32.5	45.1	47	46.4	48.8
FALSE	High	[K].EGEEPTVYSDDEEPKDETARK.[N]	Q3TFP8 [153-173]	2xTMTpro [K15; K21]; 1xTMTpro [N-Term]; 1xPhospho [S9(100)]	Cytochrome b5 heme-binding domain-containing protein OS=Mus musculus OX=10090 GN=Pgrmc1 PE=2 SV=1	Pgrmc1	0.590967	1.024	0.03	56.9	55.6	13.68	15.37	High	High	High	High	High	High	High	High	High	High	High	High	High	High	High	High	2	2	Q3TFP8	Q3TFP8 1xPhospho [S161(100)]	4.13	100	1	60.3	45.5	51.2	62.8	37.9	45.1	48.6	46.9	41.5	33.4	57.1	51.8	51.7
FALSE	High	[K].FGNVDADSPVEETIQDHSALK.[S]	Q8BPN8 [1281-1301]	1xTMTpro [K21]; 1xTMTpro [N-Term]; 1xPhospho [S8(100)]	DmX-like protein 2 OS=Mus musculus OX=10090 GN=Dmxl2 PE=1 SV=3	Dmxl2	0.243694	0.902	-0.15	56.9	63.1	14.68	9.76	High	High	High	High	High	High	High	High	High	High	High	High	High	High	High	High	1	2	Q8BPN8	Q8BPN8 1xPhospho [S1288(100)]	4.22	100	1	60.1	47.7	52	41.4	49.9	55.7	57.3	45.8	47.4	52.1	52.2	52.1	55.8
FALSE	High	[K].GGANGECGRGEPQCSPEGPAR.[G]	C9K0Z8 [76-96]	2xCarbamidomethyl [C7; C14]; 1xDeamidated [N4]; 1xTMTpro [N-Term]; 1xPhospho [S15(100)]	Hyperpolarization-activated cation channel 2 OS=Mus musculus OX=10090 GN=Hcn2 PE=2 SV=1	Hcn2	0.0507748	0.911	-0.13	56.8	62.3	9.46	10.5	High	High	High	High	High	High	High	High	High	High	High	High	High	High	High	High	1	5	C9K0Z8	C9K0Z8 1xPhospho [S90(100)]	2.78	100	1	50.6	52.5	53.3	63.5	50.3	53.4	42.4	46.7	43.6	58.1	56.6	53	60.8
FALSE	High	[R].GLLYDSSEEDEERPAR.[K]	Q3UK39 [134-149]	1xTMTpro [N-Term]; 2xPhospho [S6(100); S7(100)]	DNA replication licensing factor MCM2 OS=Mus musculus OX=10090 GN=Mcm2 PE=2 SV=1	Mcm2	0.205816	0.946	-0.08	56.7	60	9.64	7.01	High	High	High	High	High	High	High	High	High	High	High	High	High	High	High	High	1	2	Q3UK39	Q3UK39 2xPhospho [S139(100); S140(100)]	1.76	100	1	57.8	51.4	50.6	47.3	52.9	42.1	53.5	51	47.3	46.1	51.7	54.3	66
FALSE	High	[K].NLAKPGVTSTSDSEDEDDQEGEK.[K]	Q99JF8 [262-284]	2xTMTpro [K4; K23]; 1xTMTpro [N-Term]; 3xPhospho [T10(98.5); S11(100); S13(100)]	PC4 and SFRS1-interacting protein OS=Mus musculus OX=10090 GN=Psip1 PE=1 SV=1	Psip1	0.174711	1.036	0.05	56.6	54.6	10.27	7.22	High	High	High	High	High	High	High	High	High	High	High	High	High	High	High	High	1	3	Q99JF8	Q99JF8 3xPhospho [T271(98.5); S272(100); S274(100)]	4.26	100	1	61.8	51.7	55.9	62.8	49.6	40.3	43.1	46.3	41.8	41.8	49.3	50.8	55.1
FALSE	High	[R].HDSPEDVK.[R]	Q60864 [479-486]	1xTMTpro [K8]; 1xTMTpro [N-Term]; 1xPhospho [S3(100)]	Stress-induced-phosphoprotein 1 OS=Mus musculus OX=10090 GN=Stip1 PE=1 SV=1	Stip1	0.467849	0.993	-0.01	56.5	56.9	10.88	22.51	High	High	High	High	High	High	High	High	High	High	High	High	High	High	High	High	1	2	Q60864	Q60864 1xPhospho [S481(100)]	3.85	100	1	51.8	52.7	48	54.2	51.3	39.3	57.3	46.5	42.1	27	59.9	53.5	41
FALSE	High	[R].TGPGEDEDGEDTAPESALDTSLDR.[S]	E9QLA5 [1190-1213]	1xTMTpro [N-Term]; 1xPhospho [T12(100)]	Inverted formin-2 OS=Mus musculus OX=10090 GN=Inf2 PE=1 SV=1	Inf2	0.136008	0.873	-0.2	56.5	64.6	9.09	11.04	High	High	High	High	High	High	High	High	High	High	High	High	High	High	High	High	2	3	E9QLA5	E9QLA5 1xPhospho [T1201(100)]	5.11	100	1	49.9	57.1	50	51	57.1	53.9	49	42.1	52.6	58.6	60.4	49.7	66.6
FALSE	High	[R].APISLSQDPSPPLNGSTTSCGPDRRTPSPK.[E]	A2ARP8 [2277-2306]	1xCarbamidomethyl [C20]; 1xDeamidated [N14]; 1xTMTpro [K30]; 1xTMTpro [N-Term]; 2xPhospho [S28(99); T/S]	Microtubule-associated protein 1A OS=Mus musculus OX=10090 GN=Map1a PE=1 SV=1	Map1a	0.323296	1.088	0.12	56.5	51.9	15.86	13.16	High	High	High	High	High	High	High	High	High	High	High	High	High	High	High	High	1	6	A2ARP8	A2ARP8 2xPhospho [S2304(99); T/S]	7.02	100	1	46.2	46.7	50.4	55.6	45.2	58.6	48.8	56.7	43.8	54.5	48	44.6	46.5
FALSE	High	[R].SSSVTSIDKESR.[E]	D3Z079 [745-756]	1xTMTpro [K9]; 1xTMTpro [N-Term]; 2xPhospho [S2(98.9); S6(99.4)]	Syntaxin-binding protein 5 OS=Mus musculus OX=10090 GN=Stxbp5 PE=1 SV=1	Stxbp5	0.717024	0.93	-0.11	56.4	60.7	18.08	20.64	High	High	High	High	High	High	High	High	High	High	High	High	High	High	High	High	1	1	D3Z079	D3Z079 2xPhospho [S746(98.9); S750(99.4)]	2.92	100	1	55.8	66.8	64.4	48.1	61.7	42	45.6	33.9	38.8	60.9	51.7	62.9	66.9
FALSE	High	[K].SSSFSEEKGESDDEKPR.[K]	Q9JIX8 [206-222]	2xTMTpro [K8; K15]; 1xTMTpro [N-Term]; 1xPhospho [S11(100)]	Apoptotic chromatin condensation inducer in the nucleus OS=Mus musculus OX=10090 GN=Acin1 PE=1 SV=3	Acin1	0.599068	0.979	-0.03	56.4	57.6	6.2	7.2	High	High	High	High	High	High	High	High	High	High	High	High	High	High	High	High	1	1	Q9JIX8	Q9JIX8 1xPhospho [S216(100)]	3.71	100	1	52.7	49.5	56.5	56.2	47.4	48	43.3	46.2	42.7	48.3	59.2	49.2	50.2
FALSE	High	[R].WLHSGRGDDASEEGQNGSSPK.[S]	Q9QYC0 [447-467]; F8WGR0 [447-467]	1xDeamidated [N/Q]; 1xTMTpro [K21]; 1xTMTpro [N-Term]; 1xPhospho [S19(100)]	Alpha-adducin OS=Mus musculus OX=10090 GN=Add1 PE=1 SV=2 Alpha-adducin OS=Mus musculus OX=10090 GN=Add1 PE=1 SV=1	Add1	0.842848	0.982	-0.03	56.4	57.4	10.4	9.53	High	High	High	High	High	High	High	High	High	High	High	High	High	High	High	High	4	9	Q9QYC0; F8WGR0	Q9QYC0 1xPhospho [S465(100)]; F8WGR0 1xPhospho [S465(100)]	5.96	100	2	49.1	61.3	50.3	53	55.2	45.8	47.5	55.3	41.9	48.8	51.8	46.5	53.4
FALSE	High	[K].SDSPSSQR.[V]	Q8BTG3 [42-49]	1xTMTpro [N-Term]; 1xPhospho [S3(100)]	T-complex protein 11-like protein 1 OS=Mus musculus OX=10090 GN=Tcp11l1 PE=1 SV=1	Tcp11l1	0.173166	0.938	-0.09	56.3	60.1	12.08	7.28	High	High	High	High	High	High	High	High	High	High	High	High	High	High	High	High	1	1	Q8BTG3	Q8BTG3 1xPhospho [S44(100)]	2.73	100	1	60.4	43.8	45.6	51.7	52.9	50.2	38.2	46.5	44.1	52.4	56.4	47.2	61.7
FALSE	High	[K].QLEYQQFEDDKLSQR.[S]	Q9WV92 [84-98]; D0VYV6 [84-98]	1xTMTpro [K11]; 1xTMTpro [N-Term]; 1xPhospho [S13(100)]	Band 4.1-like protein 3 OS=Mus musculus OX=10090 GN=Epb41l3 PE=1 SV=1 Band 4.1-like protein 3 OS=Mus musculus OX=10090 GN=Epb41l3 PE=1 SV=1	Epb41l3	0.71843	1	0	56.3	56.3	11.95	9.34	High	High	High	High	High	High	High	High	High	High	High	High	High	High	High	High	1	2	Q9WV92; D0VYV6	Q9WV92 1xPhospho [S96(100)]; D0VYV6 1xPhospho [S96(100)]	3.77	100	2	49.2	55	42.8	53.5	45.5	46.5	48.1	54.5	43.2	47.7	52.1	44.1	53.1
FALSE	High	[K].SAYQDYDSDSDVPEELKR.[D]	Q8CI71 [552-569]	1xTMTpro [K17]; 1xTMTpro [N-Term]; 2xPhospho [S8(100); S10(100)]	Syndetin OS=Mus musculus OX=10090 GN=Vps50 PE=1 SV=2	Vps50	0.265386	1.032	0.05	56.3	54.6	6.5	11.85	High	High	High	High	High	High	High	High	High	High	High	High	High	High	High	High	1	3	Q8CI71	Q8CI71 2xPhospho [S559(100); S561(100)]	4.69	100	1	53.9	55.2	52.1	54.3	54.8	46.3	43.5	39.2	33.9	37.1	56.8	53	57
FALSE	High	[K].SSTPPRQSPSR.[S]	Q8BTI8 [875-885]	1xTMTpro [N-Term]; 2xPhospho [S8(99.6); S/T]	Serine/arginine repetitive matrix protein 2 OS=Mus musculus OX=10090 GN=Srrm2 PE=1 SV=3	Srrm2	0.426785	1.006	0.01	56.3	56	8.33	9.03	High	High	High	High	High	High	High	High	High	High	High	High	High	High	High	High	1	3	Q8BTI8	Q8BTI8 2xPhospho [S882(99.6); S/T]	2.68	100	1	51	56.5	44	58	47.7	48.9	48.6	43.2	39.2	44.9	57.5	59	53.6
FALSE	High	[K].QENGAVVPLQAGDGEEGPAPQPHSPPSTK.[T]	E9PUL5 [185-213]	1xDeamidated [N/Q]; 1xTMTpro [K29]; 1xTMTpro [N-Term]; 1xPhospho [S24(100)]	Proline-rich transmembrane protein 2 OS=Mus musculus OX=10090 GN=Prrt2 PE=1 SV=1	Prrt2	0.729889	0.996	-0.01	56.3	56.5	8.32	8.93	High	High	High	High	High	High	High	High	High	High	High	High	High	High	High	High	2	5	E9PUL5	E9PUL5 1xPhospho [S208(100)]	6.64	100	1	47.2	56.5	47.5	58.1	51	45.7	46.5	50	42.7	41.7	53.6	55.8	56
FALSE	High	[K].AASLDER.[T]	A0A087WSE3 [227-233]	1xTMTpro [N-Term]; 1xPhospho [S3(100)]	Striated muscle-specific serine/threonine-protein kinase (Fragment) OS=Mus musculus OX=10090 GN=Speg PE=1 SV=1	Speg	0.893069	0.997	0	56.2	56.4	5.3	8.07	High	High	High	High	High	High	High	High	High	High	High	High	High	High	High	High	1	1	A0A087WSE3	A0A087WSE3 1xPhospho [S229(100)]	2.03	100	1	52.1	57.7	51.4	55.8	53.7	44.1	47.2	42.6	45.7	41.2	49.2	56.5	54.3
FALSE	High	[K].SGTSTPTTPGSTAITPGTPPSYSSR.[T]	P20357 [1592-1616]	1xTMTpro [N-Term]; 2xPhospho [T18(100); S/T/Y]	Microtubule-associated protein 2 OS=Mus musculus OX=10090 GN=Map2 PE=1 SV=2	Map2	0.0118014	1.078	0.11	56.1	52	6.02	4.19	High	High	High	High	High	High	High	High	High	High	High	High	High	High	High	High	1	4	P20357	P20357 2xPhospho [T1609(100); S/T/Y]	4.11	100	1	53.6	51.2	48.6	58.3	52.1	46.5	42	46.2	36.1	43.9	51.7	48	52.6
FALSE	High	[K].NSQPNRYTNR.[V]	Q99J95 [179-188]	1xTMTpro [N-Term]; 1xPhospho [T8(100)]	Cyclin-dependent kinase 9 OS=Mus musculus OX=10090 GN=Cdk9 PE=1 SV=1	Cdk9	0.0449977	2.101	1.07	56	26.7	35.34	37.98	High	High	High	High	High	High	High	High	High	High	High	High	High	High	High	High	1	1	Q99J95	Q99J95 1xPhospho [T186(100)]	2.03	100	1	65.8	65.4	56.3	65.9	39.8	42.3	22	20.5	45.8	33.3	24.9	23.5	39.7
FALSE	High	[K].ESESDQEPEEEIGMTSEK.[N]	Q8C8R3 [1425-1442]; S4R1M4 [111-128]	1xOxidation [M14]; 1xTMTpro [K18]; 1xTMTpro [N-Term]; 1xPhospho [S4(99.6)]	Ankyrin-2 OS=Mus musculus OX=10090 GN=Ank2 PE=1 SV=2 Ankyrin-2 (Fragment) OS=Mus musculus OX=10090 GN=Ank2 PE=1 SV=1	Ank2	0.999048	0.965	-0.05	56	58	13.17	10.4	High	High	High	High	High	High	High	High	High	High	High	High	High	High	High	High	1	6	Q8C8R3; S4R1M4	Q8C8R3 1xPhospho [S1428(99.6)]; S4R1M4 1xPhospho [S114(99.6)]	4.62	100	2	55	50.4	46.7	69.5	49.3	42.9	49.9	52.7	39.9	40.6	51.6	53.2	61.5
FALSE	High	[K].EGINPGYDDYADSDEDQHDAYLER.[M]	Q08943 [432-455]	1xTMTpro [N-Term]; 1xPhospho [S13(100)]	FACT complex subunit SSRP1 OS=Mus musculus OX=10090 GN=Ssrp1 PE=1 SV=2	Ssrp1	0.0118394	1.161	0.22	55.8	48	10.6	8.72	High	High	High	High	High	High	High	High	High	High	High	High	High	High	High	High	1	2	Q08943	Q08943 1xPhospho [S444(100)]	5.4	100	1	61.9	55.7	53.9	59.6	42.8	41.4	44.2	42.5	31	40.6	49	42.7	50.8
FALSE	High	[R].AQGPSGQEAESPRR.[T]	O88737 [111-124]	1xTMTpro [N-Term]; 1xPhospho [S11(100)]	Protein bassoon OS=Mus musculus OX=10090 GN=Bsn PE=1 SV=4	Bsn	0.661217	0.988	-0.02	55.8	56.4	4.88	10.81	High	High	High	High	High	High	High	High	High	High	High	High	High	High	High	High	1	3	O88737	O88737 1xPhospho [S121(100)]	6.3	100	1	54	51.9	55.3	50.2	49.3	49	46.1	48	40.3	41.4	59.7	61.7	57.7
FALSE	High	[K].DLSLEEIQK.[K]	Q9CZ46 [78-86]; P54227 [44-52]	1xTMTpro [K9]; 1xTMTpro [N-Term]; 1xPhospho [S3(100)]	Uncharacterized protein OS=Mus musculus OX=10090 GN=Stmn2 PE=2 SV=1 Stathmin OS=Mus musculus OX=10090 GN=Stmn1 PE=1 SV=2	Stmn2	0.92648	1.007	0.01	55.7	55.3	9.38	6.85	High	High	High	High	High	High	High	High	High	High	High	High	High	High	High	High	1	2	Q9CZ46; P54227	Q9CZ46 1xPhospho [S80(100)]; P54227 1xPhospho [S46(100)]	3.2	100	2	53.2	46.5	53.5	51.9	47.5	46.2	48.8	53.8	40.3	42	54.5	52	54.9
FALSE	High	[R].SAEDLTDGSYDDILNAEQLKK.[L]	D3Z5T2 [43-63]	2xTMTpro [K20; K21]; 1xTMTpro [N-Term]; 1xPhospho [S1(100)]	Armadillo repeat-containing protein 10 OS=Mus musculus OX=10090 GN=Armc10 PE=1 SV=1	Armc10	0.85687	1.04	0.06	55.7	53.5	3.56	13.65	High	High	High	High	High	High	High	High	High	High	High	High	High	High	High	High	1	4	D3Z5T2	D3Z5T2 1xPhospho [S43(100)]	5.57	100	1	55.1	53.5	48.4	52.5	51.2	43.1	46.3	44.4	38.7	36.3	51.8	47	51.1
FALSE	High	[R].SPPEMLESDCPSPLELK.[S]	Q01065 [7-23]	1xCarbamidomethyl [C10]; 1xTMTpro [K17]; 1xTMTpro [N-Term]; 2xPhospho [S1(100); S12(100)]	Calcium/calmodulin-dependent 3',5'-cyclic nucleotide phosphodiesterase 1B OS=Mus musculus OX=10090 GN=Pde1b PE=1 SV=2	Pde1b	0.413931	0.929	-0.11	55.6	59.8	11.21	7.52	High	High	High	High	High	High	High	High	High	High	High	High	High	High	High	High	1	1	Q01065	Q01065 2xPhospho [S7(100); S18(100)]	1.96	100	1	52.4	65.6	45.8	52.6	58	45	50.4	44.5	49.3	52.9	56.8	55.2	55.8
FALSE	High	[R].NVDNAEGSDTDY.[-]	E9PZP8 [4848-4859]	1xTMTpro [N-Term]; 1xPhospho [S8(100)]	HECT and RLD domain-containing E3 ubiquitin protein ligase family member 1 OS=Mus musculus OX=10090 GN=Herc1 PE=1 SV=1	Herc1	0.776137	1.006	0.01	55.5	55.2	11.91	11.73	High	High	High	High	High	High	High	High	High	High	High	High	High	High	High	High	2	4	E9PZP8	E9PZP8 1xPhospho [S4855(100)]	3.49	100	1	58.2	47.6	44.2	47.2	51.8	44	55.3	49.3	39.7	42.4	58.5	40.2	52.9
FALSE	High	[K].AEEGGESEGDASEKDAK.[E]	Q8BGC0 [435-451]	2xTMTpro [K14; K17]; 1xTMTpro [N-Term]; 2xPhospho [S7(100); S12(100)]	HIV Tat-specific factor 1 homolog OS=Mus musculus OX=10090 GN=Htatsf1 PE=1 SV=1	Htatsf1	0.644474	1.027	0.04	55.5	54	11.09	21.53	High	High	High	High	High	High	High	High	High	High	High	High	High	High	High	High	1	2	Q8BGC0	Q8BGC0 2xPhospho [S441(100); S446(100)]	2.88	100	1	56.6	61.4	52.5	51.6	45.5	40.9	52.8	39.3	36.4	26.2	52.5	61.2	52.3
FALSE	High	[K].NSLETVGTPDSGRGR.[G]	A0A2C9F2C1 [51-65]	1xTMTpro [N-Term]; 3xPhospho [S2(100); T8(100); S11(100)]	Synaptotagmin-7 OS=Mus musculus OX=10090 GN=Syt7 PE=1 SV=1	Syt7	0.682666	1.06	0.08	55.5	52.4	7.63	24.56	High	High	High	High	High	High	High	High	High	High	High	High	High	High	High	High	1	2	A0A2C9F2C1	A0A2C9F2C1 3xPhospho [S52(100); T58(100); S61(100)]	4.09	100	1	56.9	56.3	50.2	52.2	42.3	47.8	43.3	44.8	51.5	63.4	49.2	40.7	44.7
FALSE	High	[R].GAGQQQSQEMMEVDRRVESEESGDEEGK.[K]	Q3UM45 [6-33]	1xTMTpro [K28]; 1xTMTpro [N-Term]; 2xPhospho [S19(98.6); S22(100)]	Protein phosphatase 1 regulatory subunit 7 OS=Mus musculus OX=10090 GN=Ppp1r7 PE=1 SV=2	Ppp1r7	0.885622	0.968	-0.05	55.4	57.3	20.69	22.86	High	High	High	High	High	High	High	High	High	High	High	High	High	High	High	High	2	3	Q3UM45	Q3UM45 2xPhospho [S24(98.6); S27(100)]	4.31	100	1	47.9	44.5	48.5	57.7	61.8	48.2	40	65.8	42.9	61.9	51.1	32	72.2
FALSE	High	[K].SDAAPAASDSKPSSAEPAPSSK.[E]	Q91XV3 [160-181]	2xTMTpro [K11; K22]; 1xTMTpro [N-Term]; 2xPhospho [S8(99.3); S14(99.3)]	Brain acid soluble protein 1 OS=Mus musculus OX=10090 GN=Basp1 PE=1 SV=3	Basp1	0.103606	1.085	0.12	55.2	50.9	12.89	7.96	High	High	High	High	High	High	High	High	High	High	High	High	High	High	High	High	2	2	Q91XV3	Q91XV3 2xPhospho [S167(99.3); S173(99.3)]	5.11	100	1	43.2	56	48.6	46.1	61.4	45.1	48.7	44.3	39.1	42.5	51	41	49.8
FALSE	High	[R].LLEDSESEDEAPPSRPR.[A]	Q9D6J3 [207-223]	1xTMTpro [N-Term]; 2xPhospho [S5(100); S7(100)]	Splicing factor YJU2 OS=Mus musculus OX=10090 GN=Yju2 PE=1 SV=1	Yju2	0.283525	1.06	0.08	55.2	52.1	11.48	10.52	High	High	High	High	High	High	High	High	High	High	High	High	High	High	High	High	1	2	Q9D6J3	Q9D6J3 2xPhospho [S211(100); S213(100)]	3.09	100	1	46.7	58.6	60.2	53.3	52.7	38.3	45.2	42.5	35.4	43.4	56.4	48.6	54.6
FALSE	High	[K].EMLASDDEEESSPK.[I]	A0A0G2JEX1 [76-89]	1xTMTpro [K14]; 1xTMTpro [N-Term]; 1xPhospho [S5(100)]	Nexilin OS=Mus musculus OX=10090 GN=Nexn PE=1 SV=1	Nexn	0.384368	0.943	-0.08	55.2	58.5	11.17	7.29	High	High	High	High	High	High	High	High	High	High	High	High	High	High	High	High	1	2	A0A0G2JEX1	A0A0G2JEX1 1xPhospho [S80(100)]	4.74	100	1	49.3	47.5	61.5	57.2	42	45.7	45.6	45.5	44.8	40.6	54.7	54.8	54.8
FALSE	High	[R].RRSLDSLDKCDMQILEER.[Q]	E9Q8I9 [2493-2510]	1xCarbamidomethyl [C10]; 1xTMTpro [K9]; 1xTMTpro [N-Term]; 2xPhospho [S3(100); S6(100)]	Protein furry homolog OS=Mus musculus OX=10090 GN=Fry PE=1 SV=1	Fry	0.260145	0.969	-0.05	55.1	56.9	11.2	11.56	High	High	High	High	High	High	High	High	High	High	High	High	High	High	High	High	1	2	E9Q8I9	E9Q8I9 2xPhospho [S2495(100); S2498(100)]	3.42	100	1	41.2	50.1	52.9	49.3	54.8	46.1	45.1	50.1	49.9	53	50.1	48.9	51.6
FALSE	High	[R].ALGLEESPEEEGKAR.[E]	A2ARP8 [1838-1852]	1xTMTpro [K13]; 1xTMTpro [N-Term]; 1xPhospho [S7(100)]	Microtubule-associated protein 1A OS=Mus musculus OX=10090 GN=Map1a PE=1 SV=1	Map1a	0.255493	0.956	-0.06	55	57.5	7.71	14.38	High	High	High	High	High	High	High	High	High	High	High	High	High	High	High	High	1	2	A2ARP8	A2ARP8 1xPhospho [S1844(100)]	4.82	100	1	55.3	52.3	49	49.5	55.5	39.8	49.4	43.3	58.1	52.9	48.7	48.1	58.2
FALSE	High	[R].SASSGAEGDVSSEREP.[-]	Q9DD18 [194-209]	1xTMTpro [N-Term]; 1xPhospho [S12(99.7)]	D-aminoacyl-tRNA deacylase 1 OS=Mus musculus OX=10090 GN=Dtd1 PE=1 SV=2	Dtd1	0.645579	0.978	-0.03	55	56.2	9.66	11.4	High	High	High	High	High	High	High	High	High	High	High	High	High	High	High	High	3	5	Q9DD18	Q9DD18 1xPhospho [S205(99.7)]	4.9	100	1	45	55.7	50.2	55.7	58.7	44.4	46.2	42.1	51.4	40	52.7	49.7	58.4
FALSE	High	[R].LETEDTSGSPSR.[A]	Q3V159 [297-308]	1xTMTpro [N-Term]; 1xPhospho [S9(99.7)]	Uncharacterized protein OS=Mus musculus OX=10090 GN=Lmnb2 PE=2 SV=1	Lmnb2	0.0419987	1.098	0.13	55	50.1	8.96	6.35	High	High	High	High	High	High	High	High	High	High	High	High	High	High	High	High	2	2	Q3V159	Q3V159 1xPhospho [S305(99.7)]	3.88	100	1	46.1	45.1	48.9	54.2	52.1	48.5	44.1	48.5	40	41.2	47.6	47.7	53.2
FALSE	High	[K].KEDSDDSLVDYGEGVNGQFNEDGSFIGQYSGK.[K]	Q6P9Y5 [163-194]	1xDeamidated [N/Q]; 2xTMTpro [K1; K32]; 1xTMTpro [N-Term]; 2xPhospho [S4(100); S7(100)]	Nrcam protein (Fragment) OS=Mus musculus OX=10090 GN=Nrcam PE=2 SV=1	Nrcam	0.700305	0.968	-0.05	54.8	56.6	11.74	9.23	High	High	High	High	High	High	High	High	High	High	High	High	High	High	High	High	3	23	Q6P9Y5	Q6P9Y5 2xPhospho [S166(100); S169(100)]	7.68	100	1	54.8	47.4	41.8	55.4	47.4	42.6	54.7	48.5	40.4	38.7	58.3	58.6	53.5
FALSE	High	[R].EAEDEESDHN.[-]	Q8R2V4 [470-479]	1xTMTpro [N-Term]; 1xPhospho [S7(100)]	Eif4g1 protein (Fragment) OS=Mus musculus OX=10090 GN=Eif4g1 PE=2 SV=1	Eif4g1	0.079179	0.913	-0.13	54.8	60	12.38	7.7	High	High	High	High	High	High	High	High	High	High	High	High	High	High	High	High	1	3	Q8R2V4	Q8R2V4 1xPhospho [S476(100)]	3.62	100	1	58.3	47.2	44.9	43.4	53.7	50	39.3	47.5	48.7	44.8	52.1	59	62.3
FALSE	High	[R].RDSVLAASR.[D]	P11881 [1586-1594]	1xTMTpro [N-Term]; 1xPhospho [S3(100)]	Inositol 1,4,5-trisphosphate receptor type 1 OS=Mus musculus OX=10090 GN=Itpr1 PE=1 SV=2	Itpr1	0.0453954	1.235	0.3	54.8	44.4	13.45	18.1	High	High	High	High	High	High	High	High	High	High	High	High	High	High	High	High	1	2	P11881	P11881 1xPhospho [S1588(100)]	2.91	100	1	50.8	61.4	52.5	47.7	51.1	48.5	37.2	35.3	32	44	41.1	42	47.1
FALSE	High	[K].KAEGAGTEEEGTPK.[E]	Q91XV3 [25-38]	2xTMTpro [K1; K14]; 1xTMTpro [N-Term]; 1xPhospho [T7(100)]	Brain acid soluble protein 1 OS=Mus musculus OX=10090 GN=Basp1 PE=1 SV=3	Basp1	0.591914	1.027	0.04	54.7	53.2	6.63	16.34	High	High	High	High	High	High	High	High	High	High	High	High	High	High	High	High	2	3	Q91XV3	Q91XV3 1xPhospho [T31(100)]	2.73	100	1	48.9	54.3	47.6	52.4	50	44.7	45.9	37.1	33.5	40.1	53.3	59.5	52
FALSE	High	[R].ALSPTGSSR.[Y]	Q4KUS2 [253-261]	1xTMTpro [N-Term]; 2xPhospho [S3(100); S7(100)]	Protein unc-13 homolog A OS=Mus musculus OX=10090 GN=Unc13a PE=1 SV=3	Unc13a	0.857885	0.959	-0.06	54.7	57	38.7	29.51	High	High	High	High	High	High	High	High	High	High	High	High	High	High	High	High	1	2	Q4KUS2	Q4KUS2 2xPhospho [S255(100); S259(100)]	3.05	100	1	56.6	74.4	59	25.2	67.3	31.7	42.2	21.8	25.8	44.3	64.6	60.7	61.2
FALSE	High	[R].ERSLESSQR.[Q]	Q9D415 [945-953]	1xTMTpro [N-Term]; 1xPhospho [S3(100)]	Disks large-associated protein 1 OS=Mus musculus OX=10090 GN=Dlgap1 PE=1 SV=3	Dlgap1	0.903988	0.986	-0.02	54.7	55.4	13.43	12.32	High	High	High	High	High	High	High	High	High	High	High	High	High	High	High	High	1	2	Q9D415	Q9D415 1xPhospho [S947(100)]	3.02	100	1	48.5	51.9	54.2	50.7	46	61.1	44.9	44.1	34.7	48.8	50.9	46	62.2
FALSE	High	[R].EHSNEHVTESVADLLALEEPVDYK.[Q]	A0A0R4J087 [11-34]	1xTMTpro [K24]; 1xTMTpro [N-Term]; 1xPhospho [S3(100)]	Transporter OS=Mus musculus OX=10090 GN=Slc6a17 PE=1 SV=1	Slc6a17	0.991126	1.063	0.09	54.6	51.4	15.01	8.16	High	High	High	High	High	High	High	High	High	High	High	High	High	High	High	High	1	3	A0A0R4J087	A0A0R4J087 1xPhospho [S13(100)]	5.68	100	1	57.7	53.4	56.7	49.9	51.1	31.8	42.1	35.2	35	43	46.2	52.9	51.1
FALSE	High	[R].ERSRSRDR.[SH]	B2RWT5 [563-570]	1xTMTpro [N-Term]; 2xPhospho [S3(100); S5(100)]	Peptidyl-prolyl isomerase G (Cyclophilin G) OS=Mus musculus OX=10090 GN=Ppig PE=2 SV=1	Ppig	0.637612	1.116	0.16	54.5	48.9	16.66	13.51	High	High	High	High	High	High	High	High	High	High	High	High	High	High	High	High	1	1	B2RWT5	B2RWT5 2xPhospho [S565(100); S567(100)]	2.47	100	1	42.8	32.4	43	55.1	50.8	48.5	46.7	42.2	33.1	33.1	39	47.5	46.9
FALSE	High	[R].SFSVEREPQENNSNYPDEPWR.[I]	Q3UHE9 [54-74]	1xTMTpro [N-Term]; 1xPhospho [S3(99.4)]	Uncharacterized protein (Fragment) OS=Mus musculus OX=10090 GN=Reps2 PE=2 SV=1	Reps2	0.316188	1.051	0.07	54.5	51.8	10.98	7.69	High	High	High	High	High	High	High	High	High	High	High	High	High	High	High	High	2	3	Q3UHE9	Q3UHE9 1xPhospho [S56(99.4)]	3.07	100	1	52.1	51.5	57	42.5	50.7	39.9	43	49.2	38.7	44	46.3	48.2	54.7
FALSE	High	[R].ASLSPMDEPVPDSESPVEK.[V]	P14873 [1370-1388]	1xTMTpro [K19]; 1xTMTpro [N-Term]; 1xPhospho [S4(99.6)]	Microtubule-associated protein 1B OS=Mus musculus OX=10090 GN=Map1b PE=1 SV=2	Map1b	0.691537	1.031	0.04	54.4	52.8	11.58	13.41	High	High	High	High	High	High	High	High	High	High	High	High	High	High	High	High	2	3	P14873	P14873 1xPhospho [S1373(99.6)]	5.81	100	1	53.9	49.2	35.7	53.2	47.6	46	48.2	40.9	38.2	44	50.4	52.8	52.7
FALSE	High	[K].SPSPPPDGSPAATPEIR.[V]	A0A3Q4EBK4 [265-281]	1xTMTpro [N-Term]; 2xPhospho [S9(100); S/T]	Myc box-dependent-interacting protein 1 OS=Mus musculus OX=10090 GN=Bin1 PE=1 SV=1	Bin1	0.743636	1.014	0.02	54.3	53.6	12.34	11.2	High	High	High	High	High	High	High	High	High	High	High	High	High	High	High	High	3	5	A0A3Q4EBK4	A0A3Q4EBK4 2xPhospho [S273(100); S/T]	5.9	100	1	49	44	53.5	48.2	43.2	49.9	53.9	48.7	44.9	47.4	53.6	45.4	47.3
FALSE	High	[R].GSSDSLDSLSPR.[T]	H3BL28 [183-194]	1xTMTpro [N-Term]; 2xPhospho [S8(100); S10(100)]	Protein phosphatase 1, regulatory subunit 9A (Fragment) OS=Mus musculus OX=10090 GN=Ppp1r9a PE=1 SV=1	Ppp1r9a	0.632614	1.033	0.05	54.3	52.6	15.25	12.29	High	High	High	High	High	High	High	High	High	High	High	High	High	High	High	High	2	3	H3BL28	H3BL28 2xPhospho [S190(100); S192(100)]	2.78	100	1	48.2	41.4	44.5	61.4	45.9	54.8	48.1	50.6	49.1	38.8	43.4	48.1	53.6
FALSE	High	[K].QLEYQQFEDDKLSQRSSSSK.[L]	Q9WV92 [84-103]; D0VYV6 [84-103]	2xTMTpro [K11; K20]; 1xTMTpro [N-Term]; 2xPhospho [S17(98.5); S18(98.5)]	Band 4.1-like protein 3 OS=Mus musculus OX=10090 GN=Epb41l3 PE=1 SV=1 Band 4.1-like protein 3 OS=Mus musculus OX=10090 GN=Epb41l3 PE=1 SV=1	Epb41l3	0.858494	1.026	0.04	54.2	52.9	15.74	15.2	High	High	High	High	High	High	High	High	High	High	High	High	High	High	High	High	1	2	Q9WV92; D0VYV6	Q9WV92 2xPhospho [S100(98.5); S101(98.5)]; D0VYV6 2xPhospho [S100(98.5); S101(98.5)]	4.27	100	2	52.1	51	37.3	57	42.6	52.4	36.6	47.9	48.3	39	49.5	36.7	58.5
FALSE	High	[K].RTSEDTSSGSPPK.[K]	Q3UYQ4 [455-467]	1xTMTpro [K13]; 1xTMTpro [N-Term]; 1xPhospho [S10(100)]	Uncharacterized protein OS=Mus musculus OX=10090 GN=Api5 PE=2 SV=1	Api5	0.0753099	1.074	0.1	54.2	50.5	7.31	9.08	High	High	High	High	High	High	High	High	High	High	High	High	High	High	High	High	1	2	Q3UYQ4	Q3UYQ4 1xPhospho [S464(100)]	3.41	100	1	52.4	47.7	53.8	46.6	48.5	46.9	43.7	48.7	35.8	36.4	50.4	43.2	51.7
FALSE	High	[R].AASGITNQMSIDELSPCEEEAPSSPAEDEHNQNGNLD.[-]	Q01065 [499-535]	1xCarbamidomethyl [C17]; 1xDeamidated [N/Q]; 1xTMTpro [N-Term]; 2xPhospho [S15(100); S24(98.8)]	Calcium/calmodulin-dependent 3',5'-cyclic nucleotide phosphodiesterase 1B OS=Mus musculus OX=10090 GN=Pde1b PE=1 SV=2	Pde1b	0.282934	0.928	-0.11	54.2	58.4	13.47	9.12	High	High	High	High	High	High	High	High	High	High	High	High	High	High	High	High	16	63	Q01065	Q01065 2xPhospho [S513(100); S522(98.8)]	7.46	100	1	48.1	49.4	41.6	63.5	57.4	43.4	46.2	50.1	49.2	47.6	48.6	54.8	64.5
FALSE	High	[K].KGSAEGSSDEEGKLVIDEPAKEK.[N]	P51859 [126-148]	4xTMTpro [K1; K13; K21; K23]; 1xTMTpro [N-Term]; 2xPhospho [S7(100); S8(100)]	Hepatoma-derived growth factor OS=Mus musculus OX=10090 GN=Hdgf PE=1 SV=2	Hdgf	0.961433	1.013	0.02	54.2	53.5	7.08	13.96	High	High	High	High	High	High	High	High	High	High	High	High	High	High	High	High	1	2	P51859	P51859 2xPhospho [S132(100); S133(100)]	3.7	100	1	55.7	53.3	49.8	49.1	48.9	51.1	42.1	41.2	45.7	38.7	52.4	47.8	47.8
FALSE	High	[K].RLSLESEGANEGATAAPELSALEEAFRR.[F]	Q3URG1 [29-56]	1xTMTpro [N-Term]; 2xPhospho [S3(100); S6(100)]	Uncharacterized protein OS=Mus musculus OX=10090 GN=Tppp PE=1 SV=1	Tppp	0.316698	1.342	0.42	54.1	40.4	31.67	46.06	High	High	High	High	High	High	High	High	High	High	High	High	High	High	High	High	1	3	Q3URG1	Q3URG1 2xPhospho [S31(100); S34(100)]	8.68	100	1	77.5	54.2	48.3	53.3	42.7	46.8	21.1	28.8	42.1	70.7	33.5	22.5	45.6
FALSE	High	[K].TLSDVEDQKELASPVSPELR.[Q]	A2AN08 [166-185]	1xTMTpro [K9]; 1xTMTpro [N-Term]; 2xPhospho [S13(100); S16(100)]	E3 ubiquitin-protein ligase UBR4 OS=Mus musculus OX=10090 GN=Ubr4 PE=1 SV=1	Ubr4	0.996757	0.976	-0.03	54.1	55.4	12.95	11.18	High	High	High	High	High	High	High	High	High	High	High	High	High	High	High	High	1	2	A2AN08	A2AN08 2xPhospho [S178(100); S181(100)]	2.44	100	1	52.1	45.8	37.9	43.1	48.6	47.1	46.7	49.1	42.2	47.6	52.1	45.5	41.8
FALSE	High	[R].RGSNQGPR.[G]	Q8C419 [237-244]	1xDeamidated [N4]; 1xTMTpro [N-Term]; 1xPhospho [S3(100)]	Probable G-protein coupled receptor 158 OS=Mus musculus OX=10090 GN=Gpr158 PE=1 SV=2	Gpr158	0.962896	0.963	-0.05	54.1	56.2	20.3	19.85	High	High	High	High	High	High	High	High	High	High	High	High	High	High	High	High	1	1	Q8C419	Q8C419 1xPhospho [S239(100)]	2.57	100	1	46.4	42	40.7	58.1	43.2	61.1	50.4	53.7	55	41.6	52.2	51.1	36
FALSE	High	[K].SLSPAATVTAELHYEQGSPR.[N]	Q80X80 [394-413]	1xTMTpro [N-Term]; 1xPhospho [S18(100)]	Phospholipid transfer protein C2CD2L OS=Mus musculus OX=10090 GN=C2cd2l PE=1 SV=3	C2cd2l	0.313869	1.051	0.07	54	51.4	7.45	11.62	High	High	High	High	High	High	High	High	High	High	High	High	High	High	High	High	1	9	Q80X80	Q80X80 1xPhospho [S411(100)]	5.4	100	1	57.2	51.1	44	54.8	52	41.6	44.6	41.5	37.6	41	52.7	38.7	52.3
FALSE	High	[R].RRHSHSHSPMSTR.[R]	P62996 [92-104]	1xTMTpro [N-Term]; 3xPhospho [S4(100); S6(100); S8(100)]	Transformer-2 protein homolog beta OS=Mus musculus OX=10090 GN=Tra2b PE=1 SV=1	Tra2b	0.282942	1.04	0.06	54	51.9	18.27	5.9	High	High	High	High	High	High	High	High	High	High	High	High	High	High	High	High	1	3	P62996	P62996 3xPhospho [S95(100); S97(100); S99(100)]	4.7	100	1	56.8	58.1	61.1	69	44.4	38.3	38.5	37.2	39.8	43	49.3	51.9	50.3
FALSE	High	[R].LQESPK.[L]	Q8BNH9 [211-216]	1xTMTpro [K6]; 1xTMTpro [N-Term]; 1xPhospho [S4(100)]	Lgl_C domain-containing protein (Fragment) OS=Mus musculus OX=10090 GN=Llgl1 PE=2 SV=1	Llgl1	0.21134	0.901	-0.15	54	59.9	18.48	12.41	High	High	High	High	High	High	High	High	High	High	High	High	High	High	High	High	1	1	Q8BNH9	Q8BNH9 1xPhospho [S214(100)]	1.6	100	1	70.5	50.7	50.2	41.1	47	46.9	44.9	32.1	51	53.9	56.7	50	50.5
FALSE	High	[R].TGDLGIPPNPEDRSPSPEPIYNSEGK.[R]	Q3TZI3 [67-92]	1xDeamidated [N]; 1xTMTpro [K26]; 1xTMTpro [N-Term]; 2xPhospho [S14(100); S16(100)]	Splicing factor 1 OS=Mus musculus OX=10090 GN=Sf1 PE=2 SV=1	Sf1	0.639993	1.029	0.04	54	52.4	7.9	14.66	High	High	High	High	High	High	High	High	High	High	High	High	High	High	High	High	2	5	Q3TZI3	Q3TZI3 2xPhospho [S80(100); S82(100)]	3.3	100	1	51.8	51.8	52.2	62.6	48	44.5	43.8	41.8	48.5	38.3	47.1	42.4	54
FALSE	High	[R].RRDSDGVDGFEAEGK.[K]	B2RUG7 [1029-1043]	1xTMTpro [K15]; 1xTMTpro [N-Term]; 1xPhospho [S4(100)]	Zinc finger RNA binding protein OS=Mus musculus OX=10090 GN=Zfr PE=2 SV=1	Zfr	0.0431385	1.112	0.15	53.9	48.5	14.54	5.52	High	High	High	High	High	High	High	High	High	High	High	High	High	High	High	High	1	3	B2RUG7	B2RUG7 1xPhospho [S1032(100)]	2.45	100	1	52	67	42.5	51.1	46.8	46.6	47.5	36.9	36.6	36.5	41.7	44.8	47.6
FALSE	High	[R].QPSEEEIIK.[L]	Q62048 [114-122]	1xTMTpro [K9]; 1xTMTpro [N-Term]; 1xPhospho [S3(100)]	Astrocytic phosphoprotein PEA-15 OS=Mus musculus OX=10090 GN=Pea15 PE=1 SV=1	Pea15	0.634047	1.028	0.04	53.9	52.4	6.88	11.8	High	High	High	High	High	High	High	High	High	High	High	High	High	High	High	High	1	2	Q62048	Q62048 1xPhospho [S116(100)]	3.47	100	1	53.6	46.5	49.8	51.3	48.3	46.6	50.1	38.8	30	43.4	49.6	55	52
FALSE	High	[K].IGHDSELENQEK.[K]	D6Q0F3 [173-184]	1xTMTpro [K12]; 1xTMTpro [N-Term]; 1xPhospho [S5(100)]	Cytoplasmic dynein intermediate chain 1 isoform 1.4 OS=Mus musculus OX=10090 GN=Dync1i1 PE=2 SV=1	Dync1i1	0.449391	0.982	-0.03	53.7	54.7	6.75	14.22	High	High	High	High	High	High	High	High	High	High	High	High	High	High	High	High	1	2	D6Q0F3	D6Q0F3 1xPhospho [S177(100)]	3.92	100	1	49.7	56.8	54.9	49.9	47	44.5	49.5	42.5	32.7	39.6	60.7	54.2	53.8
FALSE	High	[R].DSCSSPPSLNYGK.[A]	A2ALU4 [1161-1173]	1xCarbamidomethyl [C3]; 1xTMTpro [K13]; 1xTMTpro [N-Term]; 1xPhospho [S/Y]	Protein Shroom2 OS=Mus musculus OX=10090 GN=Shroom2 PE=1 SV=1	Shroom2	0.730714	1.001	0	53.6	53.5	8.01	6.39	High	High	High	High	High	High	High	High	High	High	High	High	High	High	High	High	1	5	A2ALU4		3.64	100	1	48.9	52.6	53.1	56.4	44.8	43.9	44.8	36.9	39.5	43.2	54.6	46.8	54
FALSE	High	[K].VKEKAEEEGGSEEEGSDRSPQESK.[K]	P08553 [705-728]	3xTMTpro [K2; K4; K24]; 1xTMTpro [N-Term]; 3xPhospho [S11(100); S16(100); S19(100)]	Neurofilament medium polypeptide OS=Mus musculus OX=10090 GN=Nefm PE=1 SV=4	Nefm	0.170805	0.911	-0.13	53.6	58.8	14.4	14.85	High	High	High	High	High	High	High	High	High	High	High	High	High	High	High	High	1	2	P08553	P08553 3xPhospho [S715(100); S720(100); S723(100)]	1.96	100	1	54	54.3	47.2	54.6	53.8	34	40.2	32.7	51.4	54.6	58.9	48.6	58.1
FALSE	High	[R].LQSTEFSPSGSEAGSPGLQNGEGQR.[G]	Q9WV69 [301-325]	1xTMTpro [N-Term]; 1xPhospho [S3(99.3)]	Dematin OS=Mus musculus OX=10090 GN=Dmtn PE=1 SV=1	Dmtn	0.051637	1.156	0.21	53.5	46.3	8.02	12.96	High	High	High	High	High	High	High	High	High	High	High	High	High	High	High	High	2	4	Q9WV69	Q9WV69 1xPhospho [S303(99.3)]	4.61	100	1	50.9	49.7	50	46.9	50.9	52.5	42.6	43.4	32.3	48.4	42.7	41.5	58.1
FALSE	High	[R].DLFNGLDSEEENDGEEEVRPSKDEIGSSSGR.[R]	Q9D0E3 [92-122]	1xDeamidated [N]; 1xTMTpro [K22]; 1xTMTpro [N-Term]; 1xPhospho [S8(100)]	LysM and putative peptidoglycan-binding domain-containing protein 1 OS=Mus musculus OX=10090 GN=Lysmd1 PE=1 SV=1	Lysmd1	0.0627467	1.121	0.16	53.4	47.6	8.02	10.37	High	High	High	High	High	High	High	High	High	High	High	High	High	High	High	High	2	4	Q9D0E3	Q9D0E3 1xPhospho [S99(100)]	3.99	100	1	51.7	55.3	50.9	53.9	41	40.5	44.1	40.6	42.5	39.2	49.8	45.1	44.1
FALSE	High	[K].SPPDQSAVPNTPPSTPVKLEEDLPQEPTSR.[D]	Q9QYC0 [600-629]	1xTMTpro [K18]; 1xTMTpro [N-Term]; 2xPhospho [T11(100); T15(98.5)]	Alpha-adducin OS=Mus musculus OX=10090 GN=Add1 PE=1 SV=2	Add1	0.407627	0.953	-0.07	53.3	55.9	13.11	6.15	High	High	High	High	High	High	High	High	High	High	High	High	High	High	High	High	2	4	Q9QYC0	Q9QYC0 2xPhospho [T610(100); T614(98.5)]	7.02	100	1	45.5	45.3	41	56.8	45	49.2	47.2	50.5	44	49.4	50.3	49.8	55.8
FALSE	High	[K].SESGYGFNVR.[G]	Q3UHD6 [47-56]	1xTMTpro [N-Term]; 1xPhospho [S3(100)]	Sorting nexin-27 OS=Mus musculus OX=10090 GN=Snx27 PE=1 SV=2	Snx27	0.00462349	1.231	0.3	53.2	43.3	12.53	15.88	High	High	High	High	High	High	High	High	High	High	High	High	High	High	High	High	1	2	Q3UHD6	Q3UHD6 1xPhospho [S49(100)]	3.33	100	1	55	56.5	48.7	62.4	40.4	44.2	41.2	38.3	39.6	36.3	35.5	30.4	49.7
FALSE	High	[K].QTLQSATVEAIEADEAIKGFSPQHK.[I]	B2RRX2 [442-466]	2xTMTpro [K18; K25]; 1xTMTpro [N-Term]; 1xPhospho [S21(100)]	Serine/threonine-protein phosphatase OS=Mus musculus OX=10090 GN=Ppp3ca PE=2 SV=1	Ppp3ca	0.708029	1.014	0.02	53.2	52.5	8.54	12.93	High	High	High	High	High	High	High	High	High	High	High	High	High	High	High	High	1	3	B2RRX2	B2RRX2 1xPhospho [S462(100)]	7.58	100	1	42.7	45.4	50.3	50.7	42.7	43.8	48	42.9	44.3	47.6	42.6	42.3	50.1
FALSE	High	[K].SHSDNGTDAFK.[E]	A0A0S3CWK3 [214-224]	1xDeamidated [N5]; 1xTMTpro [K11]; 1xTMTpro [N-Term]; 1xPhospho [S3(100)]	NArgBP2 OS=Mus musculus OX=10090 GN=Sorbs2 PE=2 SV=1	Sorbs2	0.971614	0.903	-0.15	53.2	58.8	12.43	15.85	High	High	High	High	High	High	High	High	High	High	High	High	High	High	High	High	1	3	A0A0S3CWK3	A0A0S3CWK3 1xPhospho [S216(100)]	3.87	100	1	50.4	50	40.4	46.7	54.5	48.2	54.2	42.3	46.8	34.4	56.2	54.8	45.5
FALSE	High	[R].SPDTSAYCYETMEK.[I]	P14873 [2030-2043]	1xCarbamidomethyl [C8]; 1xTMTpro [K14]; 1xTMTpro [N-Term]; 1xPhospho [S1(100)]	Microtubule-associated protein 1B OS=Mus musculus OX=10090 GN=Map1b PE=1 SV=2	Map1b	0.700165	1.01	0.01	53.1	52.6	6.61	9.3	High	High	High	High	High	High	High	High	High	High	High	High	High	High	High	High	1	2	P14873	P14873 1xPhospho [S2030(100)]	4.17	100	1	52.6	49.8	51.6	56.6	47.8	38.5	44.1	42.1	36.9	47.5	51.5	41.5	51.2
FALSE	High	[K].TDSERTDTAADGETSATESDQEEDAEIK.[A]	Q9WV92 [529-556]; D0VYV6 [511-538]	1xTMTpro [K28]; 1xTMTpro [N-Term]; 3xPhospho [S15(98.6); T17(100); S19(100)]	Band 4.1-like protein 3 OS=Mus musculus OX=10090 GN=Epb41l3 PE=1 SV=1 Band 4.1-like protein 3 OS=Mus musculus OX=10090 GN=Epb41l3 PE=1 SV=1	Epb41l3	0.0126918	0.878	-0.19	53.1	60.5	9.4	10.75	High	High	High	High	High	High	High	High	High	High	High	High	High	High	High	High	2	3	Q9WV92; D0VYV6	Q9WV92 3xPhospho [S543(98.6); T545(100); S547(100)]; D0VYV6 3xPhospho [S525(98.6); T527(100); S529(100)]	5.65	100	2	43.9	49.7	47.5	44.5	52.8	44.9	44.2	47.4	44.2	51.4	49.4	53.4	62.8
FALSE	High	[K].GEATAERPGEAAVASSPSKANGQENGHVK.[V]	A0A0A1HAM8 [12-40]	1xDeamidated [N]; 2xTMTpro [K19; K29]; 1xTMTpro [N-Term]; 1xPhospho [S/T]	80K protein OS=Mus musculus OX=10090 GN=Marcks PE=2 SV=1	Marcks	0.513472	1.056	0.08	53	50.2	21.03	18.93	High	High	High	High	High	High	High	High	High	High	High	High	High	High	High	High	2	6	A0A0A1HAM8		4.49	100	1	35	43.1	52.5	50.9	45.4	43.2	56.8	57.2	45.7	30.2	48.3	51.1	45.6
FALSE	High	[K].FHDSEGDDTEETEDYR.[Q]	Q8K019 [392-407]	1xTMTpro [N-Term]; 2xPhospho [S4(100); T9(100)]	Bcl-2-associated transcription factor 1 OS=Mus musculus OX=10090 GN=Bclaf1 PE=1 SV=2	Bclaf1	0.902667	1.011	0.02	53	52.4	12.98	10.15	High	High	High	High	High	High	High	High	High	High	High	High	High	High	High	High	1	2	Q8K019	Q8K019 2xPhospho [S395(100); T400(100)]	4.16	100	1	44.8	38.2	49.3	58.8	51	43.8	43.8	36.8	41	33.7	49.8	52.7	50.7
FALSE	High	[R].GFSGQRTPTPPRHSPGR.[G]	Q8CJ40 [488-504]	1xTMTpro [N-Term]; 3xPhospho [T7(98.8); T9(100); S14(100)]	Rootletin OS=Mus musculus OX=10090 GN=Crocc PE=1 SV=2	Crocc	0.717882	1.014	0.02	52.9	52.2	12.32	13.84	High	High	High	High	High	High	High	High	High	High	High	High	High	High	High	High	2	4	Q8CJ40	Q8CJ40 3xPhospho [T494(98.8); T496(100); S501(100)]	3.27	100	1	49.2	49.8	42.9	45.6	47.8	43.4	48.5	53.8	32.5	35.9	52.3	46.8	51.2
FALSE	High	[K].FIDKDQQPSGSEGEDDDAEAALKK.[E]	Q99J36 [78-101]	3xTMTpro [K4; K23; K24]; 1xTMTpro [N-Term]; 2xPhospho [S9(100); S11(100)]	THUMP domain-containing protein 1 OS=Mus musculus OX=10090 GN=Thumpd1 PE=1 SV=1	Thumpd1	0.697438	1.083	0.11	52.9	48.9	15.12	10.08	High	High	High	High	High	High	High	High	High	High	High	High	High	High	High	High	1	1	Q99J36	Q99J36 2xPhospho [S86(100); S88(100)]	4.23	100	1	43.7	49.3	49.3	37	50.2	30.8	46	42.5	38.9	50.9	45	46.5	45.7
FALSE	High	[K].VDGPDVALKDSDQVAQSDGEESPAAEEQLLGER.[I]	Q3UPL0 [510-542]	1xTMTpro [K9]; 1xTMTpro [N-Term]; 1xPhospho [S22(100)]	Protein transport protein Sec31A OS=Mus musculus OX=10090 GN=Sec31a PE=1 SV=2	Sec31a	0.842149	1.028	0.04	52.8	51.4	17.6	14.73	High	High	High	High	High	High	High	High	High	High	High	High	High	High	High	High	2	4	Q3UPL0	Q3UPL0 1xPhospho [S531(100)]	8.46	100	1	42.1	41.9	50.5	40.2	54.9	46.6	42.4	54.9	49.1	43	49.8	37.8	49
FALSE	High	[K].NVTESSSFSGGDNPHVLYSPEFR.[I]	Q3T1F6 [541-563]	1xTMTpro [N-Term]; 2xPhospho [S9(99.6); S/T/Y]	Myelin-associated glycoprotein OS=Mus musculus OX=10090 GN=Mag PE=2 SV=1	Mag	0.462344	0.965	-0.05	52.8	54.7	18.46	24.04	High	High	High	High	High	High	High	High	High	High	High	High	High	High	High	High	2	5	Q3T1F6	Q3T1F6 2xPhospho [S549(99.6); S/T/Y]	4.39	100	1	69.3	51	43.6	49.5	52.6	36.1	33.9	42.8	42.3	73.5	57.5	52	52.3
FALSE	High	[R].LSRSRTASLTSAASIDGSR.[S]	Q9CTJ5 [17-35]	1xTMTpro [N-Term]; 3xPhospho [S/T]	Protein NDRG2 (Fragment) OS=Mus musculus OX=10090 GN=Ndrg2 PE=2 SV=1	Ndrg2	0.663692	1.049	0.07	52.8	50.4	18.24	16.19	High	High	High	High	High	High	High	High	High	High	High	High	High	High	High	High	2	2	Q9CTJ5	Q9CTJ5 3xPhospho [S/T]	5.28	100	1	57	42	46.4	52.9	66	53.8	37.6	39.5	47.2	56	54.6	40.7	51.7
FALSE	High	[R].ASADNSPGR.[G]	G3X932 [120-128]	1xTMTpro [N-Term]; 1xPhospho [S6(100)]	Rho GTPase-activating protein 39 OS=Mus musculus OX=10090 GN=Arhgap39 PE=1 SV=1	Arhgap39	0.691881	0.948	-0.08	52.7	55.6	8.17	25.09	High	High	High	High	High	High	High	High	High	High	High	High	High	High	High	High	1	1	G3X932	G3X932 1xPhospho [S125(100)]	1.81	100	1	50.6	49.5	50.6	47.3	48.6	36.8	45	35.6	38.3	24.7	56.5	59	46.5
FALSE	High	[R].AVSEQDTK.[Q]	P24529 [17-24]	1xTMTpro [K8]; 1xTMTpro [N-Term]; 1xPhospho [S3(100)]	Tyrosine 3-monooxygenase OS=Mus musculus OX=10090 GN=Th PE=1 SV=3	Th	0.228217	0.845	-0.24	52.7	62.3	23.46	16.58	High	High	High	High	High	High	High	High	High	High	High	High	High	High	High	High	1	2	P24529	P24529 1xPhospho [S19(100)]	2.4	100	1	51.5	48.7	58.6	37.9	74.4	41.6	46	36.7	43	50.5	64.7	59.8	76.3
FALSE	High	[K].KEESEESEDDMGFGLFD.[-]	Q58E35 [98-114]	1xTMTpro [K1]; 1xTMTpro [N-Term]; 1xPhospho [S7(100)]	Ribosomal protein, large, P1 OS=Mus musculus OX=10090 GN=Rplp1 PE=1 SV=1	Rplp1	0.415294	1.508	0.59	52.6	34.9	67.68	46.9	High	High	High	High	High	High	High	High	High	High	High	High	High	High	High	High	2	5	Q58E35	Q58E35 1xPhospho [S104(100)]	4.34	100	1	20.4	16.8	25.6	101.3	35.9	104.6	60.1	55.3	52.1	21.4	35.4	23.8	32.3
FALSE	High	[K].GSNYHLSDNDASDVE.[-]	Q3UHK1 [623-637]	1xTMTpro [N-Term]; 2xPhospho [S7(100); S12(100)]	Proton myo-inositol cotransporter OS=Mus musculus OX=10090 GN=Slc2a13 PE=1 SV=2	Slc2a13	0.00463183	1.234	0.3	52.6	42.6	15.34	8.35	High	High	High	High	High	High	High	High	High	High	High	High	High	High	High	High	1	2	Q3UHK1	Q3UHK1 2xPhospho [S629(100); S634(100)]	3.94	100	1	53.8	56.4	52	64.7	40.9	40.6	39.2	35.6	34.6	34.9	39.3	37	43.3
FALSE	High	[K].SDISPLTPR.[E]	P14873 [1778-1786]	1xTMTpro [N-Term]; 2xPhospho [S4(100); T7(100)]	Microtubule-associated protein 1B OS=Mus musculus OX=10090 GN=Map1b PE=1 SV=2	Map1b	0.317757	1.127	0.17	52.5	46.6	6.14	15.96	High	High	High	High	High	High	High	High	High	High	High	High	High	High	High	High	1	3	P14873	P14873 2xPhospho [S1781(100); T1784(100)]	2.09	100	1	50.2	51.4	44.7	47.6	42.8	46.2	45.8	42.1	30.2	39.7	54.3	54.2	41.1
FALSE	High	[R].TGPGEDEDGEDTAPESALDTSLDR.[S]	E9QLA5 [1190-1213]	1xTMTpro [N-Term]; 2xPhospho [T12(100); S21(99.4)]	Inverted formin-2 OS=Mus musculus OX=10090 GN=Inf2 PE=1 SV=1	Inf2	0.992741	0.971	-0.04	52.5	54.1	12.93	11.54	High	High	High	High	High	High	High	High	High	High	High	High	High	High	High	High	1	2	E9QLA5	E9QLA5 2xPhospho [T1201(100); S1210(99.4)]	6.3	100	1	41.3	46	43.9	55.6	47.3	52.2	43.6	47.6	41.5	45.4	60	40.6	48.3
FALSE	High	[K].DSDQVAQSDGEESPAAEEQLLGER.[I]	Q3UPL0 [519-542]	1xTMTpro [N-Term]; 1xPhospho [S8(100)]	Protein transport protein Sec31A OS=Mus musculus OX=10090 GN=Sec31a PE=1 SV=2	Sec31a	0.214704	1.042	0.06	52.4	50.3	9.84	10.71	High	High	High	High	High	High	High	High	High	High	High	High	High	High	High	High	2	4	Q3UPL0	Q3UPL0 1xPhospho [S526(100)]	4.94	100	1	52.3	43.5	44.1	48.1	55.3	46	39.7	43.4	37.4	42	46.8	33.6	52.2
FALSE	High	[R].LADDEGDSDSESVGQSR.[G]	Q9Z277 [1457-1473]	1xTMTpro [N-Term]; 2xPhospho [S8(100); S12(100)]	Tyrosine-protein kinase BAZ1B OS=Mus musculus OX=10090 GN=Baz1b PE=1 SV=2	Baz1b	0.474744	1.085	0.12	52.3	48.2	8.68	11.08	High	High	High	High	High	High	High	High	High	High	High	High	High	High	High	High	2	3	Q9Z277	Q9Z277 2xPhospho [S1464(100); S1468(100)]	4.67	100	1	52.5	49	42.6	50.3	43.1	45.9	43.6	34.5	41.5	40.2	45.3	39.4	48.7
FALSE	High	[R].KASSSDDEGGPR.[T]	A0A668KLV9 [600-611]	1xTMTpro [K1]; 1xTMTpro [N-Term]; 3xPhospho [S3(100); S4(100); S5(100)]	A-kinase anchor protein 12 OS=Mus musculus OX=10090 GN=Akap12 PE=1 SV=1	Akap12	0.5246	0.983	-0.02	52.3	53.2	9.94	9.34	High	High	High	High	High	High	High	High	High	High	High	High	High	High	High	High	1	2	A0A668KLV9	A0A668KLV9 3xPhospho [S602(100); S603(100); S604(100)]	2.92	100	1	55.4	44.5	39.6	53.8	47.9	47.4	42.7	40.8	35.9	50.6	54.5	45.6	51.8
FALSE	High	[K].LVTGDRNNSSCR.[N]	P23242 [288-299]	1xCarbamidomethyl [C11]; 1xDeamidated [N]; 1xTMTpro [N-Term]; 1xPhospho [S9(99.6)]	Gap junction alpha-1 protein OS=Mus musculus OX=10090 GN=Gja1 PE=1 SV=2	Gja1	0.342025	1.088	0.12	52.3	48.1	23.7	21.92	High	High	High	High	High	High	High	High	High	High	High	High	High	High	High	High	3	5	P23242	P23242 1xPhospho [S296(99.6)]	1.62	100	1	47	54.1	48.9	52.4	36.7	68.5	42.9	35.6	35	41	40.2	49.5	72
FALSE	High	[R].GHSRSRSPQWR.[R]	Q8BTI8 [501-511]	1xTMTpro [N-Term]; 3xPhospho [S3(100); S5(100); S7(100)]	Serine/arginine repetitive matrix protein 2 OS=Mus musculus OX=10090 GN=Srrm2 PE=1 SV=3	Srrm2	0.17526	1.157	0.21	52.3	45.2	14.49	16.64	High	High	High	High	High	High	High	High	High	High	High	High	High	High	High	High	1	2	Q8BTI8	Q8BTI8 3xPhospho [S503(100); S505(100); S507(100)]	2.12	100	1	37.6	45	40.9	50.8	46	44	52.1	45.7	29.8	27	51.8	43.5	42.9
FALSE	High	[K].RHSPSPRPR.[A]	E9PUK6 [700-708]	1xTMTpro [N-Term]; 2xPhospho [S3(100); S5(100)]	Serine/arginine repetitive matrix protein 1 OS=Mus musculus OX=10090 GN=Srrm1 PE=1 SV=1	Srrm1	0.987972	0.999	0	52.3	52.3	7.4	7.39	High	High	High	High	High	High	High	High	High	High	High	High	High	High	High	High	1	1	E9PUK6	E9PUK6 2xPhospho [S702(100); S704(100)]	3.77	100	1	49.9	49.4	47.3	52.7	44.1	49.4	45.1	37.9	39.7	38.6	54.4	48	51.6
FALSE	High	[K].TVPATPPRTGSPLTVATGNDQAATEAK.[I]	Q8VD37 [255-281]	1xDeamidated [N/Q]; 1xTMTpro [K27]; 1xTMTpro [N-Term]; 2xPhospho [T5(99.4); T/S]	SH3-containing GRB2-like protein 3-interacting protein 1 OS=Mus musculus OX=10090 GN=Sgip1 PE=1 SV=1	Sgip1	0.141421	0.908	-0.14	52.2	57.5	9.66	9.47	High	High	High	High	High	High	High	High	High	High	High	High	High	High	High	High	2	7	Q8VD37	Q8VD37 2xPhospho [T259(99.4); T/S]	6.66	100	1	46.4	52	48.8	44.1	46.2	50.4	42.8	47.2	45.1	54.5	50	45.6	57
FALSE	High	[K].AQPAPPELNSESEDYSPSSSETVR.[S]	Q9JLM8 [727-750]; A0A0G2JGQ6 [710-733]	1xTMTpro [N-Term]; 3xPhospho [S10(100); S12(100); S16(99)]	Serine/threonine-protein kinase DCLK1 OS=Mus musculus OX=10090 GN=Dclk1 PE=1 SV=1 Serine/threonine-protein kinase DCLK1 OS=Mus musculus OX=10090 GN=Dclk1 PE=1 SV=1	Dclk1	0.441161	0.985	-0.02	52.2	53	12.31	8.97	High	High	High	High	High	High	High	High	High	High	High	High	High	High	High	High	2	5	Q9JLM8; A0A0G2JGQ6	Q9JLM8 3xPhospho [S736(100); S738(100); S742(99)]; A0A0G2JGQ6 3xPhospho [S719(100); S721(100); S725(99)]	4.41	100	2	48.1	43.4	36.9	45.6	49.4	45.5	49.6	43.4	34.2	50.7	46.9	46.6	54.6
FALSE	High	[K].AGPLGGSSYEEEEEEEGGGGGERK.[V]	Q9JKF6 [427-450]	1xTMTpro [K24]; 1xTMTpro [N-Term]; 2xPhospho [S7(100); S8(100)]	Nectin-1 OS=Mus musculus OX=10090 GN=Nectin1 PE=1 SV=3	Nectin1	0.476851	0.956	-0.06	52.2	54.6	12.88	13.06	High	High	High	High	High	High	High	High	High	High	High	High	High	High	High	High	1	2	Q9JKF6	Q9JKF6 2xPhospho [S433(100); S434(100)]	4.16	100	1	49.8	56.6	53.2	50.4	47.3	32.1	42.9	36.4	34.4	40.9	56.4	60.5	56
FALSE	High	[R].TFSATVR.[A]	Q5M9P7 [51-57]	1xTMTpro [N-Term]; 1xPhospho [S3(100)]	Calcium regulated heat stable protein 1 OS=Mus musculus OX=10090 GN=Carhsp1 PE=1 SV=1	Carhsp1	0.218509	1.19	0.25	52.1	43.8	18.81	24.61	High	High	High	High	High	High	High	High	High	High	High	High	High	High	High	High	1	2	Q5M9P7	Q5M9P7 1xPhospho [S53(100)]	1.79	100	1	67.6	54.9	45.6	48.8	54.8	43.4	36.9	30.4	36	57	35.2	38.8	46
FALSE	High	[R].HSWDSPAFNNDVVQR.[R]	A4GZ26 [740-754]	1xTMTpro [N-Term]; 1xPhospho [S5(100)]	ARF6 guanine nucleotide exchange factor IQArfGEF OS=Mus musculus OX=10090 GN=Iqsec2 PE=1 SV=1	Iqsec2	0.975364	1.041	0.06	52	50	8.77	14.06	High	High	High	High	High	High	High	High	High	High	High	High	High	High	High	High	1	3	A4GZ26	A4GZ26 1xPhospho [S744(100)]	4.58	100	1	50.3	54.6	44.2	52.6	41.1	42.6	40.2	45.5	33.2	56.5	45.2	43.8	50.1
FALSE	High	[R].RASQSSLESSSGPPCIR.[S]	F6VBV0 [1649-1665]	1xCarbamidomethyl [C15]; 1xTMTpro [N-Term]; 2xPhospho [S3(100); S6(99.5)]	Regulating synaptic membrane exocytosis protein 1 OS=Mus musculus OX=10090 GN=Rims1 PE=1 SV=3	Rims1	0.748278	0.985	-0.02	52	52.8	12.36	16.42	High	High	High	High	High	High	High	High	High	High	High	High	High	High	High	High	1	1	F6VBV0	F6VBV0 2xPhospho [S1651(100); S1654(99.5)]	5.34	100	1	47.8	49.9	52	39	54.9	41.8	49.5	38.9	29.2	45.7	47.8	56.7	63.1
FALSE	High	[K].EFGEDLVEQNSSYVQDSPSKK.[R]	D3YYS7 [48-68]	2xTMTpro [K20; K21]; 1xTMTpro [N-Term]; 1xPhospho [S17(100)]	mRNA (guanine-N(7))-methyltransferase (Fragment) OS=Mus musculus OX=10090 GN=Rnmt PE=1 SV=1	Rnmt	0.427676	1.014	0.02	52	51.3	15.76	12.65	High	High	High	High	High	High	High	High	High	High	High	High	High	High	High	High	1	2	D3YYS7	D3YYS7 1xPhospho [S64(100)]	5.74	100	1	52.6	32.3	50.2	51.9	48	34.8	42.1	34.2	38.4	33	54.8	46.8	51.3
FALSE	High	[K].TEDGDWEWSDDEMDEK.[S]	Q3V256 [146-161]	1xTMTpro [K16]; 1xTMTpro [N-Term]; 1xPhospho [S9(100)]	Non-specific serine/threonine protein kinase OS=Mus musculus OX=10090 GN=Stk39 PE=2 SV=1	Stk39	0.306739	0.971	-0.04	52	53.5	6	12.56	High	High	High	High	High	High	High	High	High	High	High	High	High	High	High	High	1	3	Q3V256	Q3V256 1xPhospho [S154(100)]	2.7	100	1	48.8	50.7	48	49.4	45	40.4	49.2	42.8	43.8	39.7	63.5	48.4	50.8
FALSE	High	[R].RSGSGYEGSTSWK.[A]	P0C7M9 [44-56]	1xTMTpro [K13]; 1xTMTpro [N-Term]; 2xPhospho [S4(99.7); S9(100)]	C-type lectin domain family 2 member L OS=Mus musculus OX=10090 GN=Clec2l PE=1 SV=1	Clec2l	0.390617	1.067	0.09	51.9	48.6	8.84	10	High	High	High	High	High	High	High	High	High	High	High	High	High	High	High	High	1	1	P0C7M9	P0C7M9 2xPhospho [S47(99.7); S52(100)]	4.05	100	1	47.6	54.7	40.6	48.5	49	39.6	43.9	44.4	35.6	48.7	46.4	43.3	46.3
FALSE	High	[K].FQEQECPPSPEPTR.[K]	P62071 [178-191]	1xCarbamidomethyl [C6]; 1xTMTpro [N-Term]; 1xPhospho [S9(100)]	Ras-related protein R-Ras2 OS=Mus musculus OX=10090 GN=Rras2 PE=1 SV=1	Rras2	0.722002	1.029	0.04	51.9	50.4	10.13	11.81	High	High	High	High	High	High	High	High	High	High	High	High	High	High	High	High	1	2	P62071	P62071 1xPhospho [S186(100)]	5.87	100	1	58.5	48.2	44.8	43	53.3	43.1	45.5	39.4	42.4	52.4	47.8	45.8	53.9
FALSE	High	[K].TPSPPEPEPAGTAQK.[N]	Q80YN3 [523-537]; Q8C0B4 [269-283]	1xTMTpro [K15]; 1xTMTpro [N-Term]; 1xPhospho [T1(99.7)]	Breast carcinoma-amplified sequence 1 homolog OS=Mus musculus OX=10090 GN=Bcas1 PE=1 SV=3 Uncharacterized protein (Fragment) OS=Mus musculus OX=10090 GN=Bcas1 PE=2 SV=1	Bcas1	0.421446	1.008	0.01	51.9	51.4	9.51	10.4	High	High	High	High	High	High	High	High	High	High	High	High	High	High	High	High	2	2	Q80YN3; Q8C0B4	Q80YN3 1xPhospho [T523(99.7)]; Q8C0B4 1xPhospho [T269(99.7)]	4.95	100	2	52.5	43.5	41.8	54.5	47.6	41.8	37.2	43.6	45.8	41.9	56.8	49.2	47.1
FALSE	High	[R].RDSSDDWEIPDGQITVGQR.[I]	P28028 [429-447]	1xTMTpro [N-Term]; 1xPhospho [S3(99.7)]	Serine/threonine-protein kinase B-raf OS=Mus musculus OX=10090 GN=Braf PE=1 SV=4	Braf	0.582798	0.946	-0.08	51.8	54.8	11.59	11.33	High	High	High	High	High	High	High	High	High	High	High	High	High	High	High	High	1	3	P28028	P28028 1xPhospho [S431(99.7)]	6.38	100	1	55.5	49.3	41	51.2	37.4	41.3	42.5	46.8	39.4	46.6	56.8	42.9	42.3
FALSE	High	[R].GLMAGGRPEGQYSEDEDTDTEEYREAK.[A]	Q3TIR3 [423-449]	1xTMTpro [K27]; 1xTMTpro [N-Term]; 2xPhospho [S13(100); T18(98.5)]	Synembryn-A OS=Mus musculus OX=10090 GN=Ric8a PE=1 SV=2	Ric8a	0.505852	0.909	-0.14	51.8	57	7.68	12.12	High	High	High	High	High	High	High	High	High	High	High	High	High	High	High	High	1	2	Q3TIR3	Q3TIR3 2xPhospho [S435(100); T440(98.5)]	5.55	100	1	48.1	49.1	47.4	57.9	52.3	40.9	42	42.3	48.3	49.1	45.3	45.2	55.2
FALSE	High	[R].SPSGGAAGPLLTPSQSLDGSRR.[S]	A0A0R4J2B2 [187-208]	1xTMTpro [N-Term]; 2xPhospho [S1(99.2); S/T]	BTB/POZ domain-containing protein KCTD12 OS=Mus musculus OX=10090 GN=Kctd12 PE=1 SV=1	Kctd12	0.345815	1.024	0.03	51.7	50.5	11.69	9.88	High	High	High	High	High	High	High	High	High	High	High	High	High	High	High	High	2	2	A0A0R4J2B2	A0A0R4J2B2 2xPhospho [S187(99.2); S/T]	3.81	100	1	40.7	44.2	49.8	43.1	53.5	44.6	41.3	45.4	35	35.9	47.6	47.2	50.5
FALSE	High	[K].FKKSQSIDEIDVGTYK.[V]	A0A0G2JDT9 [949-964]	3xTMTpro [K2; K3; K16]; 1xTMTpro [N-Term]; 2xPhospho [S4(100); S6(100)]	Leucine-rich repeat-containing protein 7 OS=Mus musculus OX=10090 GN=Lrrc7 PE=1 SV=1	Lrrc7	0.798678	1.166	0.22	51.7	44.3	31.37	30.22	High	High	High	High	High	High	High	High	High	High	High	High	High	High	High	High	1	2	A0A0G2JDT9	A0A0G2JDT9 2xPhospho [S952(100); S954(100)]	4.76	100	1	51.1	47.2	54	22.3	35.4	45.8	45	19.6	21.6	44.3	39.2	43.9	57.5
FALSE	High	[R].KGTGDCSDEEVDGK.[A]	Q3UFT0 [936-949]	1xCarbamidomethyl [C6]; 2xTMTpro [K1; K14]; 1xTMTpro [N-Term]; 1xPhospho [S7(100)]	Myosin_tail_1 domain-containing protein (Fragment) OS=Mus musculus OX=10090 GN=Myh9 PE=2 SV=1	Myh9	0.558818	1.053	0.07	51.7	49.1	8.63	10.28	High	High	High	High	High	High	High	High	High	High	High	High	High	High	High	High	1	2	Q3UFT0	Q3UFT0 1xPhospho [S942(100)]	2.84	100	1	41.7	50.2	50.7	52.5	47	37.5	40	40.7	37.4	40.3	42.8	44.9	40.2
FALSE	High	[K].KGQEGGEPSEETPM.[-]	Q546L4 [334-347]	1xTMTpro [K1]; 1xTMTpro [N-Term]; 1xPhospho [S9(100)]	p2Y12 receptor OS=Mus musculus OX=10090 GN=P2ry12 PE=1 SV=1	P2ry12	0.536707	1.259	0.33	51.6	41	20.37	18.15	High	High	High	High	High	High	High	High	High	High	High	High	High	High	High	High	1	2	Q546L4	Q546L4 1xPhospho [S342(100)]	2.69	100	1	52.4	47.9	37.6	49.7	47.2	51.3	29.1	28.4	43.8	33.3	38	35.1	41.6
FALSE	High	[R].RGGGSGGGDESEGEEVDED.[-]	O35295 [306-324]	1xTMTpro [N-Term]; 2xPhospho [S5(100); S11(100)]	Transcriptional activator protein Pur-beta OS=Mus musculus OX=10090 GN=Purb PE=1 SV=3	Purb	0.0520955	0.904	-0.15	51.6	57.1	9.47	12.82	High	High	High	High	High	High	High	High	High	High	High	High	High	High	High	High	1	3	O35295	O35295 2xPhospho [S310(100); S316(100)]	6.45	100	1	51.7	46.8	51.3	46.3	52.8	36.3	38.9	42.6	43.1	49	50.2	53	56.3
FALSE	High	[R].QSYGESPQLLSPTPTEGDQDDR.[S]	D3Z0Y4 [103-124]	1xTMTpro [N-Term]; 2xPhospho [S6(100); S11(100)]	Actin-binding LIM protein 2 OS=Mus musculus OX=10090 GN=Ablim2 PE=1 SV=1	Ablim2	0.313385	1.068	0.09	51.6	48.3	13.35	10.12	High	High	High	High	High	High	High	High	High	High	High	High	High	High	High	High	3	4	D3Z0Y4	D3Z0Y4 2xPhospho [S108(100); S113(100)]	7.13	100	1	39.1	46.8	47.3	42.4	50.7	42.8	47.4	49.4	34	39.2	37.9	49.2	49.7
FALSE	High	[K].RASGQAFELILSPR.[S]	P54227 [14-27]	1xTMTpro [N-Term]; 2xPhospho [S3(100); S12(100)]	Stathmin OS=Mus musculus OX=10090 GN=Stmn1 PE=1 SV=2	Stmn1	0.740149	0.885	-0.18	51.6	58.3	20.94	35.16	High	High	High	High	High	High	High	High	High	High	High	High	High	High	High	High	1	3	P54227	P54227 2xPhospho [S16(100); S25(100)]	6.34	100	1	56.1	63	50.6	39.2	60.4	40	35.1	32.6	35.5	78.2	57.5	51.8	63.3
FALSE	High	[R].SRSLSESYELSSDLQDK.[Q]	A0A1D5RM83 [192-208]	1xTMTpro [K17]; 1xTMTpro [N-Term]; 2xPhospho [S3(99.5); S5(100)]	IQ motif and SEC7 domain-containing protein 1 OS=Mus musculus OX=10090 GN=Iqsec1 PE=1 SV=1	Iqsec1	0.475782	1.046	0.07	51.6	49.3	13.82	15.1	High	High	High	High	High	High	High	High	High	High	High	High	High	High	High	High	2	4	A0A1D5RM83	A0A1D5RM83 2xPhospho [S194(99.5); S196(100)]	4.92	100	1	48.6	53.8	56.5	38.5	53.2	39.8	43.8	35.9	32.6	46.2	58	47.8	47.5
FALSE	High	[K].AEAKEESEESDEDMGFGLFD.[-]	Q5FWB6 [298-317]	1xTMTpro [K4]; 1xTMTpro [N-Term]; 1xPhospho [S7(100)]	60S acidic ribosomal protein P0 OS=Mus musculus OX=10090 GN=Rplp0 PE=2 SV=1	Rplp0	0.398728	1.279	0.36	51.6	40.3	60.72	47.44	High	High	High	High	High	High	High	High	High	High	High	High	High	High	High	High	2	4	Q5FWB6	Q5FWB6 1xPhospho [S304(100)]	5.08	100	1	26	30.6	36	115.6	32.1	104.3	56.9	59.8	55.3	27.1	37.1	42.9	36.9
FALSE	High	[K].SQDSYPGSPSLSPR.[H]	A0A0R4J0G4 [386-399]	1xTMTpro [N-Term]; 3xPhospho [S4(100); S8(100); S12(100)]	Ran-binding protein 10 OS=Mus musculus OX=10090 GN=Ranbp10 PE=1 SV=1	Ranbp10	0.356406	0.992	-0.01	51.6	52	8.49	8.61	High	High	High	High	High	High	High	High	High	High	High	High	High	High	High	High	1	3	A0A0R4J0G4	A0A0R4J0G4 3xPhospho [S389(100); S393(100); S397(100)]	4.6	100	1	50.9	43.6	40.8	52.4	51.5	42	40.8	41.5	42.2	51.6	47.5	49.4	51.1
FALSE	High	[K].ESDDKPEIEDVGSDEEEEEK.[K]	Q3TKB9 [251-270]	2xTMTpro [K5; K20]; 1xTMTpro [N-Term]; 1xPhospho [S13(100)]	HATPase_c domain-containing protein (Fragment) OS=Mus musculus OX=10090 GN=Hsp90aa1 PE=2 SV=1	Hsp90aa1	0.702885	0.941	-0.09	51.5	54.7	10.75	18.61	High	High	High	High	High	High	High	High	High	High	High	High	High	High	High	High	1	2	Q3TKB9	Q3TKB9 1xPhospho [S263(100)]	4.71	100	1	48.6	52.4	48.6	55.6	40	41.1	49.1	35.9	31.8	33.6	56.4	62.5	49.9
FALSE	High	[K].SPSLSPSPPSPIEK.[T]	P14873 [1251-1264]	1xTMTpro [K14]; 1xTMTpro [N-Term]; 2xPhospho [S5(99.6); S10(100)]	Microtubule-associated protein 1B OS=Mus musculus OX=10090 GN=Map1b PE=1 SV=2	Map1b	0.430704	0.906	-0.14	51.5	56.8	13.73	11.74	High	High	High	High	High	High	High	High	High	High	High	High	High	High	High	High	2	3	P14873	P14873 2xPhospho [S1255(99.6); S1260(100)]	4.29	100	1	58.4	41.1	45.7	61.9	47.1	41.6	44.3	36.2	47.4	46	55.4	45.3	47.3
FALSE	High	[K].KNDGVKESSESTNTTIEDEDTK.[V]	P11798 [323-344]	1xDeamidated [N]; 3xTMTpro [K1; K6; K22]; 1xTMTpro [N-Term]; 2xPhospho [T14(97.5); S/T]	Calcium/calmodulin-dependent protein kinase type II subunit alpha OS=Mus musculus OX=10090 GN=Camk2a PE=1 SV=2	Camk2a	0.148735	0.83	-0.27	51.5	62	9.83	15.85	High	High	High	High	High	High	High	High	High	High	High	High	High	High	High	High	2	4	P11798	P11798 2xPhospho [T336(97.5); S/T]	4.77	100	1	50.9	48.5	47.1	52.6	41.8	40.2	42.6	50.8	50.1	36.6	54.7	56.9	46.1
FALSE	High	[K].EKTPSPKEEDEEAESPPEKK.[S]	Q80XU3 [200-219]	4xTMTpro [K2; K7; K19; K20]; 1xTMTpro [N-Term]; 2xPhospho [T3(100); S5(100)]	Nuclear ubiquitous casein and cyclin-dependent kinase substrate 1 OS=Mus musculus OX=10090 GN=Nucks1 PE=1 SV=1	Nucks1	0.868125	1.008	0.01	51.4	51	12.57	21.51	High	High	High	High	High	High	High	High	High	High	High	High	High	High	High	High	1	2	Q80XU3	Q80XU3 2xPhospho [T202(100); S204(100)]	2.66	100	1	37.7	48.2	42.9	58.1	44.3	45.1	42.9	42.4	47.3	34.3	52	46.2	42.9
FALSE	High	[R].MQSIARDSDEGSEEEFFDAHENLYCTEEK.[Q]	E9PYJ7 [327-355]	1xCarbamidomethyl [C25]; 1xTMTpro [K29]; 1xTMTpro [N-Term]; 2xPhospho [S8(99); S12(100)]	Membrane-associated phosphatidylinositol transfer protein 2 OS=Mus musculus OX=10090 GN=Pitpnm2 PE=1 SV=1	Pitpnm2	0.335103	1.007	0.01	51.4	51.1	10.11	10.43	High	High	High	High	High	High	High	High	High	High	High	High	High	High	High	High	2	5	E9PYJ7	E9PYJ7 2xPhospho [S334(99); S338(100)]	5.92	100	1	46.7	42	45.1	53	49	36.1	45	45.7	42.8	41.1	47	47.3	51.5
FALSE	High	[R].AHSVDVEK.[N]	Q8QZT2 [220-227]	1xTMTpro [K8]; 1xTMTpro [N-Term]; 1xPhospho [S3(100)]	Centriole, cilia and spindle-associated protein OS=Mus musculus OX=10090 GN=Ccsap PE=1 SV=1	Ccsap	0.196246	0.907	-0.14	51.4	56.7	17.5	12.96	High	High	High	High	High	High	High	High	High	High	High	High	High	High	High	High	1	2	Q8QZT2	Q8QZT2 1xPhospho [S222(100)]	3.57	100	1	53.5	54.3	58.7	38.6	50.2	32.8	39.5	34.7	39.1	49.7	50.6	56.6	65.9
FALSE	High	[K].TLEVVSPSQSVTGSAGHTPYYQSPTDEK.[S]	P14873 [1312-1339]	1xTMTpro [K28]; 1xTMTpro [N-Term]; 2xPhospho [S6(100); S10(97.8)]	Microtubule-associated protein 1B OS=Mus musculus OX=10090 GN=Map1b PE=1 SV=2	Map1b	0.00408247	1.215	0.28	51.4	42.3	19.2	12.36	High	High	High	High	High	High	High	High	High	High	High	High	High	High	High	High	2	3	P14873	P14873 2xPhospho [S1317(100); S1321(97.8)]	5.87	100	1	49.8	58.4	57.2	68.1	37.5	38.2	37	40.7	25.5	35.4	41.2	29.9	37.7
FALSE	High	[K].RESPPAGQK.[T]	A2ALS7 [259-267]	1xTMTpro [K9]; 1xTMTpro [N-Term]; 1xPhospho [S3(100)]	Rap1 GTPase-activating protein 1 (Fragment) OS=Mus musculus OX=10090 GN=Rap1gap PE=1 SV=1	Rap1gap	0.215476	0.906	-0.14	51.3	56.6	9.86	16.06	High	High	High	High	High	High	High	High	High	High	High	High	High	High	High	High	1	2	A2ALS7	A2ALS7 1xPhospho [S261(100)]	2.31	100	1	48.5	46.3	49.7	50.7	46.9	40.4	50.4	34.1	43	35.2	66.4	51.8	47.8
FALSE	High	[R].TEEVLSPDGSPSKSPSKK.[K]	Q05C56 [668-685]	3xTMTpro [K13; K17; K18]; 1xTMTpro [N-Term]; 2xPhospho [S6(100); S10(97.6)]	Add3 protein (Fragment) OS=Mus musculus OX=10090 GN=Add3 PE=2 SV=1	Add3	0.161091	1.052	0.07	51.3	48.8	6.42	10.02	High	High	High	High	High	High	High	High	High	High	High	High	High	High	High	High	3	3	Q05C56	Q05C56 2xPhospho [S673(100); S677(97.6)]	4.18	100	1	47.4	51.4	51.4	46.6	48	44.9	39.8	38.3	31.1	35.2	44.4	52	49.3
FALSE	High	[K].TPSPPEEPSPLPSPTASPNHTLAPASPAPVRPR.[S]	A0A668KM31 [260-292]	1xDeamidated [N19]; 1xTMTpro [N-Term]; 2xPhospho [S3(98.5); S13(100)]	Amphiphysin OS=Mus musculus OX=10090 GN=Amph PE=1 SV=1	Amph	0.406904	0.95	-0.07	51.1	53.8	8.68	19.25	High	High	High	High	High	High	High	High	High	High	High	High	High	High	High	High	2	6	A0A668KM31	A0A668KM31 2xPhospho [S262(98.5); S272(100)]	5.32	100	1	53.4	40.8	44	49.4	46.2	41.7	36.7	42.5	45.7	57.6	56.8	31.1	55
FALSE	High	[K].SPAEAKSPAAVKSPGEAK.[S]	P19246 [727-744]	3xTMTpro [K6; K12; K18]; 1xTMTpro [N-Term]; 2xPhospho [S7(100); S13(100)]	Neurofilament heavy polypeptide OS=Mus musculus OX=10090 GN=Nefh PE=1 SV=3	Nefh	0.445014	0.966	-0.05	51	52.8	17.36	18.66	High	High	High	High	High	High	High	High	High	High	High	High	High	High	High	High	1	1	P19246	P19246 2xPhospho [S733(100); S739(100)]	3.89	100	1	69.4	54.9	43.5	52.2	42.9	34.5	42.3	40.8	50.6	63.7	52.3	46.7	49.9
FALSE	High	[R].TSSLTHSEEK.[S]	Q9CT10 [56-65]	1xTMTpro [K10]; 1xTMTpro [N-Term]; 1xPhospho [S/T]	Ran-binding protein 3 OS=Mus musculus OX=10090 GN=Ranbp3 PE=1 SV=2	Ranbp3	0.615373	0.983	-0.02	51	51.9	12.58	11.57	High	High	High	High	High	High	High	High	High	High	High	High	High	High	High	High	1	3	Q9CT10		2.66	100	1	43.6	44.5	51.2	58.7	42	48.8	38	43.7	39.5	32.5	49	46.3	45.4
FALSE	High	[R].RRSSAASLGR.[V]	Q3UHD9 [1169-1178]	1xTMTpro [N-Term]; 2xPhospho [S3(100); S4(99.5)]	Arf-GAP with GTPase, ANK repeat and PH domain-containing protein 2 OS=Mus musculus OX=10090 GN=Agap2 PE=1 SV=1	Agap2	0.54825	0.887	-0.17	51	57.5	13.16	15.24	High	High	High	High	High	High	High	High	High	High	High	High	High	High	High	High	3	3	Q3UHD9	Q3UHD9 2xPhospho [S1171(100); S1172(99.5)]	1.81	100	1	47.8	47.4	47.5	41	54	53.2	45	37.6	33.3	55.1	54.2	59.1	58.8
FALSE	High	[R].SATPATDGR.[A]	A0A0A6YW88 [408-416]	1xTMTpro [N-Term]; 1xPhospho [T3(100)]	CaM kinase-like vesicle-associated protein OS=Mus musculus OX=10090 GN=Camkv PE=1 SV=1	Camkv	0.403024	0.919	-0.12	50.9	55.4	29.45	11.97	High	High	High	High	High	High	High	High	High	High	High	High	High	High	High	High	1	1	A0A0A6YW88	A0A0A6YW88 1xPhospho [T410(100)]	3.17	100	1	31.3	34.6	40.9	44.6	49.8	60.9	54.7	56.6	46.3	38.4	51.9	51.9	53.7
FALSE	High	[K].KPGNNEGSGAPSPLSK.[S]	Q61548 [289-304]	2xTMTpro [K1; K16]; 1xTMTpro [N-Term]; 2xPhospho [S8(100); S12(100)]	Clathrin coat assembly protein AP180 OS=Mus musculus OX=10090 GN=Snap91 PE=1 SV=1	Snap91	0.0889654	1.087	0.12	50.9	46.8	13.26	13.7	High	High	High	High	High	High	High	High	High	High	High	High	High	High	High	High	1	4	Q61548	Q61548 2xPhospho [S296(100); S300(100)]	4.37	100	1	41.2	43.3	47.3	57	45.5	51.5	38.6	40.8	37.3	27.9	44.9	42.8	42.8
FALSE	High	[K].GSAEGSSDEEGKLVIDEPAK.[E]	P51859 [127-146]	2xTMTpro [K12; K20]; 1xTMTpro [N-Term]; 2xPhospho [S6(100); S7(100)]	Hepatoma-derived growth factor OS=Mus musculus OX=10090 GN=Hdgf PE=1 SV=2	Hdgf	0.743317	1.047	0.07	50.9	48.6	9.26	15.97	High	High	High	High	High	High	High	High	High	High	High	High	High	High	High	High	1	2	P51859	P51859 2xPhospho [S132(100); S133(100)]	5.72	100	1	48.5	50.1	45.8	54.5	50.2	34.4	41.3	40.9	35.4	30.5	51.8	46	45.9
FALSE	High	[R].GYSDSAER.[S]	O89084 [47-54]	1xTMTpro [N-Term]; 1xPhospho [S3(100)]	cAMP-specific 3',5'-cyclic phosphodiesterase 4A OS=Mus musculus OX=10090 GN=Pde4a PE=1 SV=2	Pde4a	0.644661	0.944	-0.08	50.9	53.9	27.91	21.68	High	High	High	High	High	High	High	High	High	High	High	High	High	High	High	High	1	3	O89084	O89084 1xPhospho [S49(100)]	2.48	100	1	53.6	56.4	54.5	25.2	51.3	38.2	37.7	23.4	26.4	47.7	49.9	55.9	54.7
FALSE	High	[R].ISDSESEELPKPR.[V]	A0A1D5RLV0 [182-194]	1xTMTpro [K11]; 1xTMTpro [N-Term]; 2xPhospho [S2(100); S4(100)]	Protein IWS1 homolog OS=Mus musculus OX=10090 GN=Iws1 PE=1 SV=1	Iws1	0.0877332	1.308	0.39	50.8	38.9	28.84	13.21	High	High	High	High	High	High	High	High	High	High	High	High	High	High	High	High	1	1	A0A1D5RLV0	A0A1D5RLV0 2xPhospho [S183(100); S185(100)]	2.6	100	1	64.6	59.2	56	66.7	37.1	34.3	35.5	23.5	28.7	32.7	48.5	40.6	37.8
FALSE	High	[R].SASSDTSEELNSQDSPKR.[Q]	P70441 [283-300]	1xTMTpro [K17]; 1xTMTpro [N-Term]; 1xPhospho [S15(100)]	Na(+)/H(+) exchange regulatory cofactor NHE-RF1 OS=Mus musculus OX=10090 GN=Slc9a3r1 PE=1 SV=3	Slc9a3r1	0.853453	0.981	-0.03	50.8	51.8	21.55	24.91	High	High	High	High	High	High	High	High	High	High	High	High	High	High	High	High	1	3	P70441	P70441 1xPhospho [S297(100)]	3.61	100	1	43.3	45.7	36.9	63	44.5	42.9	45	60.2	48.6	29.1	48.6	48.4	46.5
FALSE	High	[K].SELPSSAPGGGGV.[-]	P59648 [68-80]; A0A0U1RPY2 [65-77]	1xTMTpro [N-Term]; 1xPhospho [S5(99.6)]	FXYD domain-containing ion transport regulator 7 OS=Mus musculus OX=10090 GN=Fxyd7 PE=3 SV=1 FXYD domain-containing ion transport regulator OS=Mus musculus OX=10090 GN=Fxyd7 PE=1 SV=1	Fxyd7	0.379241	1.11	0.15	50.7	45.7	18.89	19.3	High	High	High	High	High	High	High	High	High	High	High	High	High	High	High	High	2	3	P59648; A0A0U1RPY2	P59648 1xPhospho [S72(99.6)]; A0A0U1RPY2 1xPhospho [S69(99.6)]	3	100	2	62.2	60.4	47.1	48.3	41.8	41.7	35.3	29.7	30.5	45.3	37.2	47.6	59.4
FALSE	High	[K].KDEKKEESEESDDDMGFGLFD.[-]	P99027 [95-115]	1xOxidation [M15]; 3xTMTpro [K1; K4; K5]; 1xTMTpro [N-Term]; 2xPhospho [S8(100); S11(100)]	60S acidic ribosomal protein P2 OS=Mus musculus OX=10090 GN=Rplp2 PE=1 SV=3	Rplp2	0.230727	0.958	-0.06	50.7	52.9	7.48	4.39	High	High	High	High	High	High	High	High	High	High	High	High	High	High	High	High	1	4	P99027	P99027 2xPhospho [S102(100); S105(100)]	5.23	100	1	49.6	51	46.1	45.1	47	36.7	47	39.6	39.1	41.5	51.8	47.9	53.4
FALSE	High	[R].TREQESSGEEDNDLSPEER.[E]	Q9DCL8 [117-135]	1xTMTpro [N-Term]; 1xPhospho [S7(100)]	Protein phosphatase inhibitor 2 OS=Mus musculus OX=10090 GN=Ppp1r2 PE=1 SV=3	Ppp1r2	0.216169	0.802	-0.32	50.7	63.2	31.18	17.67	High	High	High	High	High	High	High	High	High	High	High	High	High	High	High	High	2	7	Q9DCL8	Q9DCL8 1xPhospho [S123(100)]	5.31	100	1	38.6	40.4	41.9	52	42.3	46.6	70.2	67	46.1	44.4	60.7	64	51.8
FALSE	High	[R].SSRRSSSELSPEVVEK.[V]	Q8BTI8 [1334-1349]	1xTMTpro [K16]; 1xTMTpro [N-Term]; 3xPhospho [S1(96.1); S2(96.1); S10(100)]	Serine/arginine repetitive matrix protein 2 OS=Mus musculus OX=10090 GN=Srrm2 PE=1 SV=3	Srrm2	0.337515	0.943	-0.09	50.7	53.8	12.2	11.58	High	High	High	High	High	High	High	High	High	High	High	High	High	High	High	High	1	2	Q8BTI8	Q8BTI8 3xPhospho [S1334(96.1); S1335(96.1); S1343(100)]	4.89	100	1	44.3	46.4	39.7	57	50.7	42.8	37	44.8	47.1	35.1	48	49.2	52.9
FALSE	High	[R].GHYEFPVVDDLSSGDTKER.[H]	D3YTS3 [1391-1409]	1xTMTpro [K17]; 1xTMTpro [N-Term]; 2xPhospho [S12(100); S13(100)]	RIKEN cDNA D630045J12 gene OS=Mus musculus OX=10090 GN=D630045J12Rik PE=1 SV=2	D630045J12Rik	0.29864	1.073	0.1	50.6	47.2	8.99	8.4	High	High	High	High	High	High	High	High	High	High	High	High	High	High	High	High	1	2	D3YTS3	D3YTS3 2xPhospho [S1402(100); S1403(100)]	6.6	100	1	41.8	53.6	42.3	48.9	45.5	41.6	42.5	35.8	35.8	32.8	42.9	45.9	47.4
FALSE	High	[K].VVDYSQFQESDDADEDYGR.[D]	Q80XU3 [10-28]	1xTMTpro [N-Term]; 1xPhospho [S10(100)]	Nuclear ubiquitous casein and cyclin-dependent kinase substrate 1 OS=Mus musculus OX=10090 GN=Nucks1 PE=1 SV=1	Nucks1	0.182159	0.925	-0.11	50.6	54.7	11.91	8.53	High	High	High	High	High	High	High	High	High	High	High	High	High	High	High	High	1	4	Q80XU3	Q80XU3 1xPhospho [S19(100)]	5.45	100	1	49.1	59.6	51.2	48.5	40.8	39.6	36.9	40	42.4	44.9	54.9	58.6	49.9
FALSE	High	[R].SLDGEVGTGQYATTK.[G]	D0VYV6 [451-465]	1xTMTpro [K15]; 1xTMTpro [N-Term]; 1xPhospho [S1(100)]	Band 4.1-like protein 3 OS=Mus musculus OX=10090 GN=Epb41l3 PE=1 SV=1	Epb41l3	0.545084	1.101	0.14	50.6	45.9	11.82	16.09	High	High	High	High	High	High	High	High	High	High	High	High	High	High	High	High	1	2	D0VYV6	D0VYV6 1xPhospho [S451(100)]	2.98	100	1	51.4	50.2	52.9	49.7	44	35.1	33.5	37.2	35	53.1	44.6	41.1	52
FALSE	High	[R].GTSQVSSPSQPPEK.[Q]	Q8CJ19 [1148-1161]	1xTMTpro [K14]; 1xTMTpro [N-Term]; 1xPhospho [S/T]	[F-actin]-monooxygenase MICAL3 OS=Mus musculus OX=10090 GN=Mical3 PE=1 SV=2	Mical3	0.0732632	0.85	-0.23	50.6	59.5	15.67	11.27	High	High	High	High	High	High	High	High	High	High	High	High	High	High	High	High	2	2	Q8CJ19		3.47	100	1	41.7	53.5	45.6	42.7	42	42.6	55.8	47.7	50.8	45.8	50.2	60.4	49.8
FALSE	High	[R].DVATSPISPTENNTTPPDALTR.[N]	G5E884 [215-236]	1xDeamidated [N]; 1xPhospho [S8(99.1)]; 1xTMTpro [N-Term]	Non-specific serine/threonine protein kinase OS=Mus musculus OX=10090 GN=Pak1 PE=1 SV=1	Pak1	0.28865	0.971	-0.04	50.5	52	6.6	7.08	High	High	High	High	High	High	High	High	High	High	High	High	High	High	High	High	7	10	G5E884	G5E884 1xPhospho [S222(99.1)]	5.73	100	1	44.3	40.5	46	47.8	47.5	41.8	43.2	41.1	37.3	44.1	48.6	41	52.2
FALSE	High	[K].GDYSTK.[K]	Q9JKF6 [386-391]	1xTMTpro [K6]; 1xTMTpro [N-Term]; 1xPhospho [S4(100)]	Nectin-1 OS=Mus musculus OX=10090 GN=Nectin1 PE=1 SV=3	Nectin1	0.614407	1.02	0.03	50.5	49.5	9.51	18.34	High	High	High	High	High	High	High	High	High	High	High	High	High	High	High	High	1	1	Q9JKF6	Q9JKF6 1xPhospho [S389(100)]	1.43	100	1	44.1	48	53.9	52.3	39.1	44.1	40.8	39.7	26.7	37.3	46.5	50.9	49.4
FALSE	High	[K].KEVQSPEQVK.[S]	Q8K019 [490-499]	2xTMTpro [K1; K10]; 1xTMTpro [N-Term]; 1xPhospho [S5(100)]	Bcl-2-associated transcription factor 1 OS=Mus musculus OX=10090 GN=Bclaf1 PE=1 SV=2	Bclaf1	0.900658	1.01	0.01	50.5	50	11.26	17.96	High	High	High	High	High	High	High	High	High	High	High	High	High	High	High	High	1	1	Q8K019	Q8K019 1xPhospho [S494(100)]	1.41	100	1	43.3	48.9	41.3	50.2	42.9	50.4	47.1	39	36	54.1	38.7	35.6	51.6
FALSE	High	[R].TLKESDSAEGDETESPEQLVR.[E]	A2ALU3 [138-158]	1xTMTpro [K3]; 1xTMTpro [N-Term]; 2xPhospho [S7(99.5); S15(100)]	DENN domain-containing protein 1A (Fragment) OS=Mus musculus OX=10090 GN=Dennd1a PE=1 SV=8	Dennd1a	0.466153	0.938	-0.09	50.4	53.8	15.57	8.15	High	High	High	High	High	High	High	High	High	High	High	High	High	High	High	High	2	2	A2ALU3	A2ALU3 2xPhospho [S144(99.5); S152(100)]	3.51	100	1	50.1	44.2	57.7	40.8	49.8	36	40.6	51.3	36.7	46.9	47.1	48	58.1
FALSE	High	[R].GHGHSDEEDEEQPR.[H]	Q8N7N5 [96-109]	1xTMTpro [N-Term]; 1xPhospho [S5(100)]	DDB1- and CUL4-associated factor 8 OS=Mus musculus OX=10090 GN=Dcaf8 PE=1 SV=1	Dcaf8	0.574815	0.976	-0.04	50.4	51.7	14.65	10.36	High	High	High	High	High	High	High	High	High	High	High	High	High	High	High	High	1	2	Q8N7N5	Q8N7N5 1xPhospho [S100(100)]	5.81	100	1	47.9	36.4	47.5	56.9	43.5	52	40	40.6	33.2	49.9	46.9	46.2	50.1
FALSE	High	[K].VGSLTPPSSPK.[T]	Q3UHJ0 [614-624]	1xTMTpro [K11]; 1xTMTpro [N-Term]; 2xPhospho [T5(100); S9(100)]	AP2-associated protein kinase 1 OS=Mus musculus OX=10090 GN=Aak1 PE=1 SV=2	Aak1	0.181474	1.034	0.05	50.4	48.8	9.58	10.46	High	High	High	High	High	High	High	High	High	High	High	High	High	High	High	High	2	4	Q3UHJ0	Q3UHJ0 2xPhospho [T618(100); S622(100)]	3.21	100	1	45.8	46.4	50.1	59.9	44.2	40	42.8	42.9	32.3	41.6	40.1	53.1	44.5
FALSE	High	[R].HRSHSKSPER.[S]	B2RTE3 [290-299]	1xTMTpro [K6]; 1xTMTpro [N-Term]; 3xPhospho [S3(100); S5(100); S7(100)]	Pre-mRNA-splicing factor 38A OS=Mus musculus OX=10090 GN=Prpf38a PE=2 SV=1	Prpf38a	0.597358	0.951	-0.07	50.2	52.9	13.82	17.25	High	High	High	High	High	High	High	High	High	High	High	High	High	High	High	High	1	1	B2RTE3	B2RTE3 3xPhospho [S292(100); S294(100); S296(100)]	2.95	100	1	43.5	39.2	45.6	47.5	45.4	51.1	48.5	47.4	31.9	26.9	50.9	50.4	51.6
FALSE	High	[K].EAENTANQAGNESPVQELR.[Q]	Q6NVE8 [38-56]	1xTMTpro [N-Term]; 1xPhospho [S13(100)]	WD repeat-containing protein 44 OS=Mus musculus OX=10090 GN=Wdr44 PE=1 SV=1	Wdr44	0.0665508	0.865	-0.21	50.2	58	13.11	13.17	High	High	High	High	High	High	High	High	High	High	High	High	High	High	High	High	1	3	Q6NVE8	Q6NVE8 1xPhospho [S50(100)]	7.98	100	1	43.1	44.6	59.3	47.3	45.6	38.1	44.8	47.8	35.2	55.2	54.6	53.6	72.8
FALSE	High	[R].ESKVNGDDHHEEDMDMSD.[-]	Q3UUW4 [196-213]	1xDeamidated [N5]; 1xOxidation [M]; 1xTMTpro [K3]; 1xTMTpro [N-Term]; 1xPhospho [S17(100)]	Uncharacterized protein (Fragment) OS=Mus musculus OX=10090 GN=Srsf11 PE=2 SV=1	Srsf11	0.508815	0.94	-0.09	50.2	53.4	9.63	8.32	High	High	High	High	High	High	High	High	High	High	High	High	High	High	High	High	2	4	Q3UUW4	Q3UUW4 1xPhospho [S212(100)]	2.38	100	1	47.6	43.3	46.9	46.7	52.4	46.3	39.2	46.7	44.4	47	51.5	48.4	48.2
FALSE	High	[R].GEGAQDEEEGGASSDATEGHDEDDEIYEGEYQGIPR.[A]	Q9JIS5 [68-103]	1xTMTpro [N-Term]; 3xPhospho [S13(100); S14(100); T17(100)]	Synaptic vesicle glycoprotein 2A OS=Mus musculus OX=10090 GN=Sv2a PE=1 SV=1	Sv2a	0.500323	1.085	0.12	50.1	46.2	13.58	13.06	High	High	High	High	High	High	High	High	High	High	High	High	High	High	High	High	2	14	Q9JIS5	Q9JIS5 3xPhospho [S80(100); S81(100); T84(100)]	8.03	100	1	46.8	53.7	48.8	50.7	46.4	35.3	37.7	29.4	41.9	41.8	48.1	42.6	41.4
FALSE	High	[R].VEQALSEVASSLQSSAPK.[Q]	A0A1Y7VL44 [685-702]	1xTMTpro [K18]; 1xTMTpro [N-Term]; 2xPhospho [S10(100); S11(100)]	Tetratricopeptide repeat protein 7B OS=Mus musculus OX=10090 GN=Ttc7b PE=1 SV=1	Ttc7b	0.247727	1.169	0.23	50.1	42.8	26.27	25.89	High	High	High	High	High	High	High	High	High	High	High	High	High	High	High	High	3	5	A0A1Y7VL44	A0A1Y7VL44 2xPhospho [S694(100); S695(100)]	5.26	100	1	49.4	45.9	50.4	61.5	42.9	46.3	28.2	20.3	39.2	41.2	26.9	40.7	42.1
FALSE	High	[K].TVTMISPEDEQKGEK.[V]	Q3TA40 [270-284]	2xTMTpro [K12; K15]; 1xTMTpro [N-Term]; 1xPhospho [S6(100)]	RIKEN cDNA 6430548M08 gene OS=Mus musculus OX=10090 GN=6430548M08Rik PE=1 SV=1	6430548M08Rik	0.962542	0.963	-0.05	50.1	52	15.78	12.1	High	High	High	High	High	High	High	High	High	High	High	High	High	High	High	High	1	2	Q3TA40	Q3TA40 1xPhospho [S275(100)]	5.66	100	1	37.7	38.3	45.3	46.1	49.2	47.8	42.5	49.7	33.2	32	50.1	48.4	54.7
FALSE	High	[R].ELVGDTGSQEGDNEQPSGSETEEDPSASPQK.[I]	E9Q942 [43-73]	1xTMTpro [K31]; 1xTMTpro [N-Term]; 3xPhospho [S28(100); S/T]	Small integral membrane protein 13 OS=Mus musculus OX=10090 GN=Smim13 PE=1 SV=1	Smim13	0.396083	0.943	-0.08	50	53	9.89	12.53	High	High	High	High	High	High	High	High	High	High	High	High	High	High	High	High	2	8	E9Q942	E9Q942 3xPhospho [S70(100); S/T]	5.2	100	1	48.4	44.3	49.5	42.6	39.8	46.5	41.3	45.6	43.8	50	48.4	50.9	48.2
FALSE	High	[R].TSSKESSPVPSPTLDRK.[A]	Q62261 [2158-2174]	2xTMTpro [K4; K17]; 1xTMTpro [N-Term]; 3xPhospho [S2(99); S3(100); S/T]	Spectrin beta chain, non-erythrocytic 1 OS=Mus musculus OX=10090 GN=Sptbn1 PE=1 SV=2	Sptbn1	0.306674	0.971	-0.04	50	51.5	9.06	7.23	High	High	High	High	High	High	High	High	High	High	High	High	High	High	High	High	1	3	Q62261	Q62261 3xPhospho [S2159(99); S2160(100); S/T]	3.72	100	1	49.9	47	46.1	40.3	51.5	41.6	38.6	36.6	35.1	38.5	47.5	48.6	53.5
FALSE	High	[R].TIKSPCDSGYSYETIEK.[T]	P14873 [1908-1924]	1xCarbamidomethyl [C6]; 2xTMTpro [K3; K17]; 1xTMTpro [N-Term]; 1xPhospho [S4(100)]	Microtubule-associated protein 1B OS=Mus musculus OX=10090 GN=Map1b PE=1 SV=2	Map1b	0.677891	1.033	0.05	49.9	48.4	18.22	12.39	High	High	High	High	High	High	High	High	High	High	High	High	High	High	High	High	1	1	P14873	P14873 1xPhospho [S1911(100)]	5.29	100	1	47.9	59.7	56.7	43.3	40.6	56.8	41.7	34.6	39.8	52.2	44.3	55.1	47.8
FALSE	High	[R].KRDSESESDETPTVPQLK.[E]	Q3TI79 [448-465]	2xTMTpro [K1; K18]; 1xTMTpro [N-Term]; 3xPhospho [S4(100); S6(100); S8(100)]	Uncharacterized protein OS=Mus musculus OX=10090 GN=Dkc1 PE=2 SV=1	Dkc1	0.0738401	0.892	-0.16	49.9	56	10.73	13.15	High	High	High	High	High	High	High	High	High	High	High	High	High	High	High	High	2	3	Q3TI79	Q3TI79 3xPhospho [S451(100); S453(100); S455(100)]	5.37	100	1	52	45.7	46.1	47.6	44.8	41.1	39.8	51.8	51.4	54	51.9	48.5	56.7
FALSE	High	[R].VSNGSPSLER.[M]	Q4FJM2 [6-15]	1xDeamidated [N3]; 1xTMTpro [N-Term]; 1xPhospho [S5(99.7)]	Cyclin-dependent kinase inhibitor 1B OS=Mus musculus OX=10090 GN=Cdkn1b PE=2 SV=1	Cdkn1b	0.0448488	1.057	0.08	49.9	47.2	5.13	5.51	High	High	High	High	High	High	High	High	High	High	High	High	High	High	High	High	1	2	Q4FJM2	Q4FJM2 1xPhospho [S10(99.7)]	3.14	100	1	47.2	51.9	44.3	45.8	46.1	43.2	40.1	40.5	38.4	38.5	47.2	41.9	44.9
FALSE	High	[K].NHPGSDTSPEAEASSGGGGVALKK.[E]	Q9QXW9 [14-37]	2xTMTpro [K23; K24]; 1xTMTpro [N-Term]; 3xPhospho [S14(100); S15(100); T/S]	Large neutral amino acids transporter small subunit 2 OS=Mus musculus OX=10090 GN=Slc7a8 PE=1 SV=1	Slc7a8	0.963907	0.972	-0.04	49.9	51.3	12.7	8.88	High	High	High	High	High	High	High	High	High	High	High	High	High	High	High	High	2	3	Q9QXW9	Q9QXW9 3xPhospho [S27(100); S28(100); T/S]	4.51	100	1	43	50.4	41.2	61.4	45.7	40.3	43.2	37.4	42.1	37.3	43.3	48.5	55.5
FALSE	High	[K].LTEERDGSLNQSSGYR.[Y]	D3YZA2 [14-29]	1xTMTpro [N-Term]; 1xPhospho [S8(100)]	Tyrosine-protein kinase Fyn (Fragment) OS=Mus musculus OX=10090 GN=Fyn PE=1 SV=1	Fyn	0.761289	1.006	0.01	49.9	49.6	9.11	7.83	High	High	High	High	High	High	High	High	High	High	High	High	High	High	High	High	1	2	D3YZA2	D3YZA2 1xPhospho [S21(100)]	3.65	100	1	45.7	44.8	49.5	49.6	47.8	34.3	43.7	35.3	38	43	42.5	53.3	45
FALSE	High	[R].SGDETPGSEAPGDKAVEEQGDDQDSEK.[S]	Q00PI9 [159-185]	2xTMTpro [K14; K27]; 1xTMTpro [N-Term]; 1xPhospho [S1(100)]	Heterogeneous nuclear ribonucleoprotein U-like protein 2 OS=Mus musculus OX=10090 GN=Hnrnpul2 PE=1 SV=2	Hnrnpul2	0.344023	1.093	0.13	49.9	45.6	14.14	17.15	High	High	High	High	High	High	High	High	High	High	High	High	High	High	High	High	2	2	Q00PI9	Q00PI9 1xPhospho [S159(100)]	5.89	100	1	46	45	47.9	60.3	46.9	32.7	36.8	43.2	26.9	31.8	47.3	53.3	42.6
FALSE	High	[R].RAVSEQDTK.[Q]	P24529 [16-24]	1xTMTpro [K9]; 1xTMTpro [N-Term]; 1xPhospho [S4(100)]	Tyrosine 3-monooxygenase OS=Mus musculus OX=10090 GN=Th PE=1 SV=3	Th	0.55724	0.927	-0.11	49.8	53.7	20.43	15.74	High	High	High	High	High	High	High	High	High	High	High	High	High	High	High	High	1	2	P24529	P24529 1xPhospho [S19(100)]	2.11	100	1	39.5	45.6	55.4	38.6	63	42	46.5	33.4	31.9	45.1	50.1	51.2	61.1
FALSE	High	[K].LDHELSLDRESEAGTGSSEHEDGEREGSPR.[T]	Q8BPN8 [446-475]	1xTMTpro [N-Term]; 2xPhospho [S28(100); T/S]	DmX-like protein 2 OS=Mus musculus OX=10090 GN=Dmxl2 PE=1 SV=3	Dmxl2	0.202622	1.138	0.19	49.7	43.7	18.53	19.14	High	High	High	High	High	High	High	High	High	High	High	High	High	High	High	High	2	5	Q8BPN8	Q8BPN8 2xPhospho [S473(100); T/S]	5.98	100	1	43.4	48.8	61	57.3	42.8	45.8	29.6	37.8	29.4	45.5	40.1	41.8	48.7
FALSE	High	[R].QREESETRSESSDFEVVPK.[R]	A0A0A0MQ79 [1209-1227]	1xTMTpro [K19]; 1xTMTpro [N-Term]; 2xPhospho [S5(98.3); T/S]	Protein PRRC2C OS=Mus musculus OX=10090 GN=Prrc2c PE=1 SV=1	Prrc2c	0.591232	0.984	-0.02	49.7	50.5	10.25	11.45	High	High	High	High	High	High	High	High	High	High	High	High	High	High	High	High	1	2	A0A0A0MQ79	A0A0A0MQ79 2xPhospho [S1213(98.3); T/S]	5.25	100	1	50.1	40.6	38.9	50.8	49.4	41.8	36.4	38.8	44.6	43.7	51.6	42	43.8
FALSE	High	[R].DQNLPQILEESRSE.[-]	O54991 [1372-1385]	1xTMTpro [N-Term]; 1xPhospho [S13(100)]	Contactin-associated protein 1 OS=Mus musculus OX=10090 GN=Cntnap1 PE=1 SV=2	Cntnap1	0.126725	0.905	-0.14	49.7	54.9	10.58	12.26	High	High	High	High	High	High	High	High	High	High	High	High	High	High	High	High	1	3	O54991	O54991 1xPhospho [S1384(100)]	4.97	100	1	56.3	47.6	45.3	52.5	38.1	41.1	41	35.2	44.2	54.8	51.2	39.1	57.5
FALSE	High	[R].DEADSKTASPWK.[S]	B9EKJ1 [1182-1193]	2xTMTpro [K6; K12]; 1xTMTpro [N-Term]; 2xPhospho [S5(99.3); S9(99.3)]	Spna2 protein OS=Mus musculus OX=10090 GN=Sptan1 PE=2 SV=1	Sptan1	0.303072	1.245	0.32	49.7	39.9	24.61	28.36	High	High	High	High	High	High	High	High	High	High	High	High	High	High	High	High	1	1	B9EKJ1	B9EKJ1 2xPhospho [S1186(99.3); S1190(99.3)]	1.52	100	1	43.2	52.8	50.7	67.5	37.8	47.1	33	26	43.5	51.7	39.6	35.2	35.8
FALSE	High	[K].KDKEETEGNESSEATSPVNAIYSLA.[-]	A0A087WPX3 [1323-1347]	2xTMTpro [K1; K3]; 1xTMTpro [N-Term]; 1xPhospho [T/S/Y]	Neurofascin OS=Mus musculus OX=10090 GN=Nfasc PE=1 SV=1	Nfasc	0.588985	1.003	0	49.7	49.5	3.34	10.17	High	High	High	High	High	High	High	High	High	High	High	High	High	High	High	High	1	4	A0A087WPX3		3.69	100	1	50.5	46.4	45.2	47.5	43.3	41.6	40.2	41.6	33.9	44.5	44.9	40.2	51.2
FALSE	High	[K].QQESDDSLVDYGEGGEGQFNEDGSFIGQYTVK.[K]	A0A087WPX3 [1291-1322]	1xTMTpro [K32]; 1xTMTpro [N-Term]; 1xPhospho [S4(100)]	Neurofascin OS=Mus musculus OX=10090 GN=Nfasc PE=1 SV=1	Nfasc	0.526291	0.993	-0.01	49.6	50	11.2	6.95	High	High	High	High	High	High	High	High	High	High	High	High	High	High	High	High	1	1	A0A087WPX3	A0A087WPX3 1xPhospho [S1294(100)]	5.67	100	1	41.5	38.2	43.6	41.2	46.9	43.1	45.2	42.5	34.8	41.7	43.5	42.2	53.6
FALSE	High	[K].QKFHDSEGDDTEETEDYR.[Q]	Q8K019 [390-407]	1xTMTpro [K2]; 1xTMTpro [N-Term]; 1xPhospho [S6(100)]	Bcl-2-associated transcription factor 1 OS=Mus musculus OX=10090 GN=Bclaf1 PE=1 SV=2	Bclaf1	0.192831	1.058	0.08	49.6	46.9	8.95	11.01	High	High	High	High	High	High	High	High	High	High	High	High	High	High	High	High	1	3	Q8K019	Q8K019 1xPhospho [S395(100)]	6.4	100	1	43.1	45.4	46.3	41.5	46.2	43.2	48	39.2	34.1	29.5	47.7	41.9	47.4
FALSE	High	[K].EKAEEEGGSEEEGSDRSPQESK.[K]	P08553 [707-728]	2xTMTpro [K2; K22]; 1xTMTpro [N-Term]; 1xPhospho [S17(99.4)]	Neurofilament medium polypeptide OS=Mus musculus OX=10090 GN=Nefm PE=1 SV=4	Nefm	0.862581	0.939	-0.09	49.6	52.8	28.56	28.41	High	High	High	High	High	High	High	High	High	High	High	High	High	High	High	High	2	2	P08553	P08553 1xPhospho [S723(99.4)]	4.35	100	1	84.5	58.4	44.3	60.8	46.1	35	36	33.6	55.2	64.8	53.5	33.2	43.7
FALSE	High	[R].TQSSSCEDLPSTTQPK.[G]	A0A067XG53 [541-556]	1xCarbamidomethyl [C6]; 1xTMTpro [K16]; 1xTMTpro [N-Term]; 2xPhospho [S5(99.8); S/T]	Peripheral plasma membrane protein CASK (Fragment) OS=Mus musculus OX=10090 GN=Cask PE=1 SV=1	Cask	0.0425452	0.954	-0.07	49.6	52	7.57	7.64	High	High	High	High	High	High	High	High	High	High	High	High	High	High	High	High	1	2	A0A067XG53	A0A067XG53 2xPhospho [S545(99.8); S/T]	4.36	100	1	50.1	49.3	40.4	51.1	45.1	37.3	38.3	39	46.4	46.6	46.4	47.4	51.9
FALSE	High	[R].SCDELSPVSPTQGGYPSEPTR.[S]	A2A690 [1823-1843]	1xCarbamidomethyl [C2]; 1xTMTpro [N-Term]; 2xPhospho [S6(100); S9(100)]	Protein TANC2 OS=Mus musculus OX=10090 GN=Tanc2 PE=1 SV=1	Tanc2	0.299769	1.275	0.35	49.5	38.8	18.74	23.32	High	High	High	High	High	High	High	High	High	High	High	High	High	High	High	High	1	2	A2A690	A2A690 2xPhospho [S1828(100); S1831(100)]	5.01	100	1	56.1	50.6	30.9	33.9	47.8	41.5	40.4	35.1	42.5	39.3	36.7	32.5	35
FALSE	High	[R].VEEDSDSETYGEENDEQGNFSR.[R]	Q496S6 [33-54]	1xTMTpro [N-Term]; 2xPhospho [S5(100); S7(100)]	Aven protein OS=Mus musculus OX=10090 GN=Aven PE=2 SV=1	Aven	0.949308	1.138	0.19	49.5	43.5	19.24	29.6	High	High	High	High	High	High	High	High	High	High	High	High	High	High	High	High	1	2	Q496S6	Q496S6 2xPhospho [S37(100); S39(100)]	4.1	100	1	34.7	44.1	55.4	34.9	54.8	42.8	39	43.6	31.7	56.1	41.7	38.6	70.8
FALSE	High	[R].SQSSSQFR.[S]	Q61151 [30-37]	1xTMTpro [N-Term]; 1xPhospho [S4(99.6)]	Serine/threonine-protein phosphatase 2A 56 kDa regulatory subunit epsilon isoform OS=Mus musculus OX=10090 GN=Ppp2r5e PE=1 SV=3	Ppp2r5e	0.311976	0.874	-0.19	49.4	56.5	20.19	17	High	High	High	High	High	High	High	High	High	High	High	High	High	High	High	High	1	3	Q61151	Q61151 1xPhospho [S33(99.6)]	1.33	100	1	62.7	49	54	44.4	54.4	32.1	30.6	37	33.7	47.6	66.9	60.8	56
FALSE	High	[K].SESPKEPEQLR.[K]	Q5EBP8 [4-14]	1xTMTpro [K5]; 1xTMTpro [N-Term]; 1xPhospho [S3(100)]	Helix-destabilizing protein OS=Mus musculus OX=10090 GN=Hnrnpa1 PE=1 SV=1	Hnrnpa1	0.479363	0.955	-0.07	49.3	51.6	13.99	17.35	High	High	High	High	High	High	High	High	High	High	High	High	High	High	High	High	1	1	Q5EBP8	Q5EBP8 1xPhospho [S6(100)]	1.64	100	1	51.7	43.3	48.7	53	38.8	34.1	45.6	30.8	40.2	32.5	56.8	54	45
FALSE	High	[R].SPPEMLESDCPSPLELK.[S]	Q01065 [7-23]	1xCarbamidomethyl [C10]; 1xTMTpro [K17]; 1xTMTpro [N-Term]; 1xPhospho [S12(100)]	Calcium/calmodulin-dependent 3',5'-cyclic nucleotide phosphodiesterase 1B OS=Mus musculus OX=10090 GN=Pde1b PE=1 SV=2	Pde1b	0.439528	1.068	0.09	49.3	46.2	12.3	9.98	High	High	High	High	High	High	High	High	High	High	High	High	High	High	High	High	2	4	Q01065	Q01065 1xPhospho [S18(100)]	3.94	100	1	50.3	45.4	43.1	38.4	43	46.6	50.2	40	40.4	37.5	43.2	48.4	44.8
FALSE	High	[R].GMYDGPVFDLTTTPK.[G]	Q3TAS8 [242-256]	1xTMTpro [K15]; 1xTMTpro [N-Term]; 1xPhospho [T13(100)]	Amidohydro-rel domain-containing protein OS=Mus musculus OX=10090 GN=Dpysl3 PE=2 SV=1	Dpysl3	0.697611	0.94	-0.09	49.3	52.4	16.94	11.69	High	High	High	High	High	High	High	High	High	High	High	High	High	High	High	High	1	2	Q3TAS8	Q3TAS8 1xPhospho [T254(100)]	4.81	100	1	45.7	41.7	54.4	63.5	37	37.5	48.1	40.7	39.3	39	48.9	49.2	47
FALSE	High	[K].AKSEDSDAELSD.[-]	A2A791 [1538-1549]	1xTMTpro [K2]; 1xTMTpro [N-Term]; 2xPhospho [S6(100); S11(100)]	Zinc finger MYM-type protein 4 OS=Mus musculus OX=10090 GN=Zmym4 PE=1 SV=1	Zmym4	0.364482	0.962	-0.06	49.3	51.2	11.86	8.43	High	High	High	High	High	High	High	High	High	High	High	High	High	High	High	High	1	2	A2A791	A2A791 2xPhospho [S1543(100); S1548(100)]	3.17	100	1	48	38.1	39.9	48.1	41.4	40	43.7	47.2	37.5	42.6	40.2	52.4	56.8
FALSE	High	[K].ASPSPSPSEAR.[Q]	E9PUL5 [97-107]	1xTMTpro [N-Term]; 1xPhospho [S2(100)]	Proline-rich transmembrane protein 2 OS=Mus musculus OX=10090 GN=Prrt2 PE=1 SV=1	Prrt2	0.684519	1.148	0.2	49.1	42.8	14.46	34.77	High	High	High	High	High	High	High	High	High	High	High	High	High	High	High	High	2	3	E9PUL5	E9PUL5 1xPhospho [S98(100)]	2.63	100	1	48.8	44.9	37.8	56.2	45.4	38.6	43.8	29.2	32.3	24.5	55.3	39	42.2
FALSE	High	[K].AQPSDNAPEKGNKSPSPPPDGSPAATPEIR.[V]	A0A3Q4EBK4 [252-281]	1xDeamidated [N]; 2xTMTpro [K10; K13]; 1xTMTpro [N-Term]; 2xPhospho [S14(100); S16(100)]	Myc box-dependent-interacting protein 1 OS=Mus musculus OX=10090 GN=Bin1 PE=1 SV=1	Bin1	0.461137	0.956	-0.06	49.1	51.4	8.17	10.32	High	High	High	High	High	High	High	High	High	High	High	High	High	High	High	High	2	5	A0A3Q4EBK4	A0A3Q4EBK4 2xPhospho [S265(100); S267(100)]	6.82	100	1	47.4	45.9	44.8	45.2	40.1	47.7	44.5	39.8	45.2	44.1	42	45.1	50.3
FALSE	High	[R].TGESARSEDDAASGEHDIQIEGVR.[V]	Q8BFT9 [19-42]	1xTMTpro [N-Term]; 2xPhospho [S7(99.1); S13(100)]	Synaptic vesicle 2-related protein OS=Mus musculus OX=10090 GN=Svop PE=1 SV=1	Svop	0.752521	1.061	0.09	49.1	46.3	9.46	10.16	High	High	High	High	High	High	High	High	High	High	High	High	High	High	High	High	1	2	Q8BFT9	Q8BFT9 2xPhospho [S25(99.1); S31(100)]	6.71	100	1	39.2	49.3	49.1	48.3	43.6	40.9	38.4	33.8	32.8	36.8	42.8	45.6	52.1
FALSE	High	[K].GPTSPSTPRISPGDQR.[L]	A2AJ23 [175-190]	1xTMTpro [N-Term]; 2xPhospho [S11(100); T/S]	Neural proliferation differentiation and control protein 1 (Fragment) OS=Mus musculus OX=10090 GN=Npdc1 PE=1 SV=1	Npdc1	0.600862	0.998	0	49	49.1	13.73	13.52	High	High	High	High	High	High	High	High	High	High	High	High	High	High	High	High	1	2	A2AJ23	A2AJ23 2xPhospho [S185(100); T/S]	2.76	100	1	46.9	39.9	45.6	60.9	48.2	49.9	40.3	38.5	42.5	34	46.4	42.3	48.9
FALSE	High	[R].SDVETATDSDTESR.[G]	Q8BJ42 [737-750]	1xTMTpro [N-Term]; 2xPhospho [T7(100); S9(100)]	Disks large-associated protein 2 OS=Mus musculus OX=10090 GN=Dlgap2 PE=1 SV=2	Dlgap2	0.918241	0.994	-0.01	49	49.3	11.87	8.6	High	High	High	High	High	High	High	High	High	High	High	High	High	High	High	High	1	3	Q8BJ42	Q8BJ42 2xPhospho [T743(100); S745(100)]	3.76	100	1	42.5	48.2	39.7	40.5	49	39.5	49.1	39.8	35.9	35.7	49.4	41.6	45.1
FALSE	High	[R].EDAPPEDKESESEAKLDGETASDSESR.[A]	Q99L43 [11-37]	2xTMTpro [K8; K15]; 1xTMTpro [N-Term]; 1xPhospho [T/S]	Phosphatidate cytidylyltransferase 2 OS=Mus musculus OX=10090 GN=Cds2 PE=1 SV=1	Cds2	0.778254	1.022	0.03	48.9	47.8	4.29	12.85	High	High	High	High	High	High	High	High	High	High	High	High	High	High	High	High	1	4	Q99L43		2.67	100	1	49.3	47.9	49.2	47.2	43	39.5	39.4	38.4	33.6	37.2	42.6	55.1	46.5
FALSE	High	[R].TREQESSGEEDNDLSPEER.[E]	Q9DCL8 [117-135]	1xDeamidated [N12]; 1xTMTpro [N-Term]; 2xPhospho [S6(100); S7(100)]	Protein phosphatase inhibitor 2 OS=Mus musculus OX=10090 GN=Ppp1r2 PE=1 SV=3	Ppp1r2	0.975915	0.946	-0.08	48.9	51.7	12.78	8.29	High	High	High	High	High	High	High	High	High	High	High	High	High	High	High	High	1	4	Q9DCL8	Q9DCL8 2xPhospho [S122(100); S123(100)]	4.37	100	1	49.5	44.1	51.4	46.1	41.9	32.9	51	39.3	38.7	42.9	50.8	43.2	44.3
FALSE	High	[R].ADSDGDLSENDDGAGDLR.[S]	Q059U9 [318-335]	1xTMTpro [N-Term]; 2xPhospho [S3(100); S8(100)]	A kinase (PRKA) anchor protein 8 OS=Mus musculus OX=10090 GN=Akap8 PE=1 SV=1	Akap8	0.611751	1.046	0.06	48.9	46.7	8	6.73	High	High	High	High	High	High	High	High	High	High	High	High	High	High	High	High	1	3	Q059U9	Q059U9 2xPhospho [S320(100); S325(100)]	5.47	100	1	44.3	39.4	45.5	39.9	44.8	43.1	40.3	39.6	33.2	36.5	48	44.3	41.6
FALSE	High	[R].RASQSSLESSTGPSYSR.[S]	A0A2I3BRM1 [1280-1296]	1xTMTpro [N-Term]; 2xPhospho [S3(99.7); S/T/Y]	Regulating synaptic membrane exocytosis protein 2 (Fragment) OS=Mus musculus OX=10090 GN=Rims2 PE=1 SV=1	Rims2	0.792606	1.006	0.01	48.8	48.6	10.05	13.09	High	High	High	High	High	High	High	High	High	High	High	High	High	High	High	High	1	1	A0A2I3BRM1	A0A2I3BRM1 2xPhospho [S1282(99.7); S/T/Y]	4.23	100	1	52.2	47	44.8	45.5	46.7	31.5	37.4	39.2	39.9	40.8	49.3	41.2	44.2
FALSE	High	[R].SHWDDGTNDSDLEK.[G]	A2ARP8 [2311-2324]	1xDeamidated [N8]; 1xTMTpro [K14]; 1xTMTpro [N-Term]; 1xPhospho [S10(100)]	Microtubule-associated protein 1A OS=Mus musculus OX=10090 GN=Map1a PE=1 SV=1	Map1a	0.912449	1.005	0.01	48.8	48.5	7.35	10.98	High	High	High	High	High	High	High	High	High	High	High	High	High	High	High	High	2	3	A2ARP8	A2ARP8 1xPhospho [S2320(100)]	2.13	100	1	46	45	47	47.2	49.2	37.9	42.9	34.2	34.4	41.3	49.3	54.3	50.1
FALSE	High	[R].RNLLEDDSDEEEDFFLR.[G]	Q8BSN6 [23-39]	1xTMTpro [N-Term]; 1xPhospho [S8(100)]	Vesicle-associated membrane protein 4 OS=Mus musculus OX=10090 GN=Vamp4 PE=1 SV=1	Vamp4	0.672564	1.048	0.07	48.7	46.5	12.06	7.98	High	High	High	High	High	High	High	High	High	High	High	High	High	High	High	High	1	3	Q8BSN6	Q8BSN6 1xPhospho [S30(100)]	4.85	100	1	35.2	40.8	38	46.8	43.4	41.8	40.9	42.6	34.5	35.1	43.8	41.7	50.6
FALSE	High	[K].GADSGGEKEEGANR.[E]	Q9D0B6 [181-194]	1xTMTpro [K8]; 1xTMTpro [N-Term]; 1xPhospho [S4(100)]	Protein PBDC1 OS=Mus musculus OX=10090 GN=Pbdc1 PE=1 SV=1	Pbdc1	0.57676	0.855	-0.23	48.6	56.9	11.35	31.39	High	High	High	High	High	High	High	High	High	High	High	High	High	High	High	High	1	2	Q9D0B6	Q9D0B6 1xPhospho [S184(100)]	0.96	100	1	52.3	51.8	45	46.2	41.6	37.3	43.4	30.5	42	24.3	53.9	67.5	42.3
FALSE	High	[K].KEESEESDDDMGFGLFD.[-]	P99027 [99-115]	1xOxidation [M11]; 1xTMTpro [K1]; 1xTMTpro [N-Term]; 1xPhospho [S7(100)]	60S acidic ribosomal protein P2 OS=Mus musculus OX=10090 GN=Rplp2 PE=1 SV=3	Rplp2	0.439073	1.192	0.25	48.6	40.8	40.91	26.56	High	High	High	High	High	High	High	High	High	High	High	High	High	High	High	High	2	4	P99027	P99027 1xPhospho [S105(100)]	3.84	100	1	33	26.4	32.8	76.8	38.2	70	54.5	44.4	48.4	32.6	45.6	31.2	34
FALSE	High	[R].GLDSAR.[R]	Q3T9L1 [409-414]	1xTMTpro [N-Term]; 1xPhospho [S4(100)]	Coronin OS=Mus musculus OX=10090 GN=Coro1a PE=2 SV=1	Coro1a	0.0287704	1.248	0.32	48.6	38.9	17.75	30.25	High	High	High	High	High	High	High	High	High	High	High	High	High	High	High	High	1	2	Q3T9L1	Q3T9L1 1xPhospho [S412(100)]	1.52	100	1	51.2	43.8	51.7	45.7	43.6	57.6	40.6	30.9	21.1	49.2	35.3	45.4	41.9
FALSE	High	[K].AEGAGTEEEGTPK.[E]	Q91XV3 [26-38]	1xTMTpro [K13]; 1xTMTpro [N-Term]; 2xPhospho [T6(100); T11(100)]	Brain acid soluble protein 1 OS=Mus musculus OX=10090 GN=Basp1 PE=1 SV=3	Basp1	0.324314	0.998	0	48.6	48.7	5.35	14.29	High	High	High	High	High	High	High	High	High	High	High	High	High	High	High	High	1	2	Q91XV3	Q91XV3 2xPhospho [T31(100); T36(100)]	4.96	100	1	46.9	46.6	47.2	44.1	41.9	39.8	45	37.5	37.5	29.8	49.2	51.4	47.7
FALSE	High	[R].TNSPDLDSQSLSLSSGTDQEPLQR.[M]	D3Z0Y4 [209-232]	1xTMTpro [N-Term]; 1xPhospho [S3(100)]	Actin-binding LIM protein 2 OS=Mus musculus OX=10090 GN=Ablim2 PE=1 SV=1	Ablim2	0.94508	0.978	-0.03	48.5	49.6	11.37	9.84	High	High	High	High	High	High	High	High	High	High	High	High	High	High	High	High	1	2	D3Z0Y4	D3Z0Y4 1xPhospho [S211(100)]	8.13	100	1	45.3	37.5	40.2	41.7	45	42.3	45.6	43.6	39.4	41.9	47.4	35.5	44
FALSE	High	[K].SSGGREDSESPGTQR.[S]	P97825 [70-84]	1xTMTpro [N-Term]; 1xPhospho [S8(99.5)]	Jupiter microtubule associated homolog 1 OS=Mus musculus OX=10090 GN=Jpt1 PE=1 SV=3	Jpt1	0.680037	0.965	-0.05	48.5	50.3	10.91	12.2	High	High	High	High	High	High	High	High	High	High	High	High	High	High	High	High	1	1	P97825	P97825 1xPhospho [S77(99.5)]	3.64	100	1	40.9	42.6	51.1	46.3	43.8	38.1	40.3	47.1	37.9	31.3	50.4	38.8	50.2
FALSE	High	[K].QGDEESENSVKR.[H]	P51830 [349-360]	1xTMTpro [K11]; 1xTMTpro [N-Term]; 2xPhospho [S6(100); S9(100)]	Adenylate cyclase type 9 OS=Mus musculus OX=10090 GN=Adcy9 PE=1 SV=1	Adcy9	0.601829	1.057	0.08	48.5	45.9	12.14	14.12	High	High	High	High	High	High	High	High	High	High	High	High	High	High	High	High	1	1	P51830	P51830 2xPhospho [S354(100); S357(100)]	3.6	100	1	47	48.9	53.5	45.9	43.9	35.3	34.8	32.4	32.9	29.8	52.1	44.5	43.2
FALSE	High	[K].AMGDEESGDSDGSPKTSPK.[A]	B1AS06 [398-416]	2xTMTpro [K15; K19]; 1xTMTpro [N-Term]; 3xPhospho [S10(100); S13(99.3); S17(100)]	Disks large-associated protein 3 OS=Mus musculus OX=10090 GN=Dlgap3 PE=1 SV=1	Dlgap3	0.47363	0.992	-0.01	48.5	48.9	3.97	5.15	High	High	High	High	High	High	High	High	High	High	High	High	High	High	High	High	4	6	B1AS06	B1AS06 3xPhospho [S407(100); S410(99.3); S414(100)]	5.79	100	1	45.8	46.9	46.1	44	43.4	40.2	37.5	40.3	35.7	44.3	43.6	42.8	48.9
FALSE	High	[K].GEVAPKETPK.[K]	P28667 [78-87]	2xTMTpro [K6; K10]; 1xTMTpro [N-Term]; 1xPhospho [T8(100)]	MARCKS-related protein OS=Mus musculus OX=10090 GN=Marcksl1 PE=1 SV=2	Marcksl1	0.992037	0.969	-0.05	48.5	50	11.61	11.27	High	High	High	High	High	High	High	High	High	High	High	High	High	High	High	High	1	1	P28667	P28667 1xPhospho [T85(100)]	2.14	100	1	43.1	42.4	51.7	42.9	42.3	41.1	50.3	42.2	35.4	33.5	49.2	44.6	47.6
FALSE	High	[K].QVDTEEAGMVTAATASNVKASPK.[R]	Q99JF8 [156-178]	2xTMTpro [K19; K23]; 1xTMTpro [N-Term]; 1xPhospho [S21(100)]	PC4 and SFRS1-interacting protein OS=Mus musculus OX=10090 GN=Psip1 PE=1 SV=1	Psip1	0.832302	1.006	0.01	48.5	48.2	13.07	9.95	High	High	High	High	High	High	High	High	High	High	High	High	High	High	High	High	1	2	Q99JF8	Q99JF8 1xPhospho [S176(100)]	7.7	100	1	42.4	40.2	42.8	38.2	47.7	47.6	42.1	44.1	36.7	33.6	51.8	44.7	43.9
FALSE	High	[R].SASPDDDLGSSNWEAADLGNEERK.[Q]	D6RI64 [15-38]	1xTMTpro [K24]; 1xTMTpro [N-Term]; 1xPhospho [S3(99.5)]	Small acidic protein OS=Mus musculus OX=10090 GN=1110004F10Rik PE=1 SV=1	1110004F10Rik	0.295908	0.934	-0.1	48.5	51.9	13.79	9.53	High	High	High	High	High	High	High	High	High	High	High	High	High	High	High	High	1	3	D6RI64	D6RI64 1xPhospho [S17(99.5)]	5.18	100	1	43.8	47.6	42.8	53.9	49.9	29	39.1	39.8	42.8	42.9	40.4	48.9	54.3
FALSE	High	[R].GLMAGGRPEGQYSEDEDTDTEEYREAK.[A]	Q3TIR3 [423-449]	1xOxidation [M3]; 1xTMTpro [K27]; 1xTMTpro [N-Term]; 2xPhospho [S13(100); T18(100)]	Synembryn-A OS=Mus musculus OX=10090 GN=Ric8a PE=1 SV=2	Ric8a	0.0242685	1.188	0.25	48.5	40.8	14.21	17.32	High	High	High	High	High	High	High	High	High	High	High	High	High	High	High	High	2	2	Q3TIR3	Q3TIR3 2xPhospho [S435(100); T440(100)]	4.17	100	1	43.3	45.3	46.2	47.9	30.2	44.7	33.6	38.8	32.1	35.8	29.9	27.4	43.2
FALSE	High	[K].THTPSPTSPK.[S]	Q8BKZ3 [249-258]	1xTMTpro [K10]; 1xTMTpro [N-Term]; 1xPhospho [S8(100)]	C-CAP/cofactor C-like domain-containing protein OS=Mus musculus OX=10090 GN=Cap2 PE=2 SV=1	Cap2	0.58984	0.989	-0.02	48.4	49	13.3	12.37	High	High	High	High	High	High	High	High	High	High	High	High	High	High	High	High	1	2	Q8BKZ3	Q8BKZ3 1xPhospho [S256(100)]	4.79	100	1	40	48.8	36.7	54.6	36.2	40.4	41.8	38.1	37.2	34.1	39.7	51.8	48
FALSE	High	[K].KLEGNSPQGSSHGVK.[I]	Q3UHW5 [176-190]	2xTMTpro [K1; K15]; 1xTMTpro [N-Term]; 2xPhospho [S6(100); S11(99.4)]	Uncharacterized protein OS=Mus musculus OX=10090 GN=Rab8a PE=2 SV=1	Rab8a	0.470123	1.085	0.12	48.3	44.5	9.23	11.36	High	High	High	High	High	High	High	High	High	High	High	High	High	High	High	High	2	2	Q3UHW5	Q3UHW5 2xPhospho [S181(100); S186(99.4)]	4.13	100	1	46.3	41.5	48.5	45.3	46.5	44.9	34.1	38.7	37	48.9	41.8	41	47.3
FALSE	High	[R].ANSANGKNGDSAER.[N]	Q8R554 [549-562]	2xDeamidated [N5; N8]; 1xTMTpro [K7]; 1xTMTpro [N-Term]; 1xPhospho [S3(100)]	OTU domain-containing protein 7A OS=Mus musculus OX=10090 GN=Otud7a PE=1 SV=1	Otud7a	0.00499085	0.928	-0.11	48.3	52.1	9.33	5.93	High	High	High	High	High	High	High	High	High	High	High	High	High	High	High	High	1	3	Q8R554	Q8R554 1xPhospho [S551(100)]	2.15	100	1	46.3	46.9	44.8	37.2	43.6	32.9	41.4	36.2	44.3	43.4	47.9	48.6	52.1
FALSE	High	[R].ASAAEGSEASPPSLR.[S]	Q8BNW9 [61-75]	1xTMTpro [N-Term]; 1xPhospho [S10(100)]	Kelch repeat and BTB domain-containing protein 11 OS=Mus musculus OX=10090 GN=Kbtbd11 PE=1 SV=3	Kbtbd11	0.710261	0.979	-0.03	48.3	49.4	12.02	12.12	High	High	High	High	High	High	High	High	High	High	High	High	High	High	High	High	1	3	Q8BNW9	Q8BNW9 1xPhospho [S70(100)]	6.09	100	1	43.3	42.1	50.1	44.4	45	37.4	49.8	46.1	28.1	37.8	45.4	47	54.4
FALSE	High	[R].YKNSLETVGTPDSGRGR.[G]	A0A2C9F2C1 [49-65]	1xTMTpro [K2]; 1xTMTpro [N-Term]; 3xPhospho [S4(100); T10(100); S13(100)]	Synaptotagmin-7 OS=Mus musculus OX=10090 GN=Syt7 PE=1 SV=1	Syt7	0.608448	1.014	0.02	48.3	47.6	9.73	15.34	High	High	High	High	High	High	High	High	High	High	High	High	High	High	High	High	1	2	A0A2C9F2C1	A0A2C9F2C1 3xPhospho [S52(100); T58(100); S61(100)]	4.08	100	1	49.3	41.1	38.6	45.4	41.9	40.2	47.2	41	31.7	28	43.7	47.7	46.6
FALSE	High	[R].YQDEDGPHDHSLPR.[L]	Q91XM9 [18-31]	1xTMTpro [N-Term]; 1xPhospho [S11(100)]	Disks large homolog 2 OS=Mus musculus OX=10090 GN=Dlg2 PE=1 SV=2	Dlg2	0.33726	1.037	0.05	48.2	46.5	7.42	11.02	High	High	High	High	High	High	High	High	High	High	High	High	High	High	High	High	1	4	Q91XM9	Q91XM9 1xPhospho [S28(100)]	4.24	100	1	42.9	49.9	49.8	42.3	41.4	41.2	40.2	38.3	34.3	40.9	44	44.5	55.8
FALSE	High	[R].SVTSNQSDGTQESCESPDVLDR.[H]	Q544I1 [346-367]	1xCarbamidomethyl [C14]; 1xTMTpro [N-Term]; 1xPhospho [S7(100)]	N-myc downstream-regulated gene 3 protein OS=Mus musculus OX=10090 GN=Ndrg3 PE=1 SV=1	Ndrg3	0.551529	1.014	0.02	48.1	47.5	16.76	6.21	High	High	High	High	High	High	High	High	High	High	High	High	High	High	High	High	3	4	Q544I1	Q544I1 1xPhospho [S352(100)]	5.81	100	1	40	38.3	45	41.1	43.5	50	51.9	38.1	36.7	40	44.1	39.2	48.3
FALSE	High	[R].ESSPLYSPGFSDSTSAAK.[E]	P14873 [1787-1804]	1xTMTpro [K18]; 1xTMTpro [N-Term]; 1xPhospho [S3(99.6)]	Microtubule-associated protein 1B OS=Mus musculus OX=10090 GN=Map1b PE=1 SV=2	Map1b	0.779137	0.964	-0.05	48.1	49.8	5.35	10.91	High	High	High	High	High	High	High	High	High	High	High	High	High	High	High	High	2	3	P14873	P14873 1xPhospho [S1789(99.6)]	4.67	100	1	47.7	47.4	45.3	44.8	42.2	40.8	35.5	36.8	41	43.1	46.9	39.8	49.7
FALSE	High	[R].VVSSTSEEEEAFTEK.[F]	E9Q0A7 [192-206]	1xTMTpro [K15]; 1xTMTpro [N-Term]; 1xPhospho [S6(99.8)]	Oxidation resistance protein 1 OS=Mus musculus OX=10090 GN=Oxr1 PE=1 SV=1	Oxr1	0.457098	0.979	-0.03	48	49	13.3	6.2	High	High	High	High	High	High	High	High	High	High	High	High	High	High	High	High	4	5	E9Q0A7	E9Q0A7 1xPhospho [S197(99.8)]	4.31	100	1	41.4	48.5	46.4	43.1	51.4	37.7	30.9	42.6	39.5	41.5	45.3	43.8	46
FALSE	High	[R].ANSLDNERCPDTR.[S]	A0A1Y7VLZ7 [452-464]	1xCarbamidomethyl [C9]; 1xTMTpro [N-Term]; 1xPhospho [S3(100)]	Phosphofurin acidic cluster sorting protein 2 OS=Mus musculus OX=10090 GN=Pacs2 PE=1 SV=1	Pacs2	0.21167	0.865	-0.21	47.9	55.4	7.9	15.87	High	High	High	High	High	High	High	High	High	High	High	High	High	High	High	High	1	2	A0A1Y7VLZ7	A0A1Y7VLZ7 1xPhospho [S454(100)]	2.68	100	1	48.3	40.1	43.5	46.6	40.8	39.8	39.5	44.4	44.2	52.4	37.5	38.4	53.7
FALSE	High	[K].EVSADVSEEENFLTDFK.[L]	Q9WUT8 [570-586]	1xTMTpro [K17]; 1xTMTpro [N-Term]; 1xPhospho [S7(100)]	DSD-1-proteoglycan OS=Mus musculus OX=10090 GN=Ptprz1 PE=2 SV=1	Ptprz1	0.950755	0.95	-0.07	47.9	50.5	11.35	6.43	High	High	High	High	High	High	High	High	High	High	High	High	High	High	High	High	1	1	Q9WUT8	Q9WUT8 1xPhospho [S576(100)]	5.31	100	1	41.8	42.8	46.4	47.3	41.5	38	50.8	41.9	38.3	36.3	43.7	49.9	50.4
FALSE	High	[K].SPAEVKSPAEAKSPAEVKSPGEAK.[S]	P19246 [697-720]	4xTMTpro [K6; K12; K18; K24]; 1xTMTpro [N-Term]; 3xPhospho [S7(100); S13(100); S19(100)]	Neurofilament heavy polypeptide OS=Mus musculus OX=10090 GN=Nefh PE=1 SV=3	Nefh	0.421041	0.925	-0.11	47.9	51.7	20.64	27.14	High	High	High	High	High	High	High	High	High	High	High	High	High	High	High	High	1	1	P19246	P19246 3xPhospho [S703(100); S709(100); S715(100)]	4.09	100	1	66.4	44	40.9	50.5	46.4	34.5	28.8	39	56	59.8	59.6	40.6	44.1
FALSE	High	[R].WHQLQNENHVSSD.[-]	Q768S5 [669-681]	1xTMTpro [N-Term]; 1xPhospho [S12(99.7)]	Rabphilin OS=Mus musculus OX=10090 GN=Rph3a PE=2 SV=1	Rph3a	0.0501042	1.536	0.62	47.9	31.2	58.26	15.91	High	High	High	High	High	High	High	High	High	High	High	High	High	High	High	High	3	3	Q768S5	Q768S5 1xPhospho [S680(99.7)]	5.3	100	1	55.1	72.7	52.5	123.3	32.8	27.4	22.9	32.1	32	23.9	28.8	27.7	31.7
FALSE	High	[R].LASESANDDNEDS.[-]	Q3UMU9 [657-669]	1xTMTpro [N-Term]; 2xPhospho [S3(100); S5(100)]	Hepatoma-derived growth factor-related protein 2 OS=Mus musculus OX=10090 GN=Hdgfl2 PE=1 SV=1	Hdgfl2	0.104146	0.894	-0.16	47.8	53.5	12.52	15.64	High	High	High	High	High	High	High	High	High	High	High	High	High	High	High	High	1	2	Q3UMU9	Q3UMU9 2xPhospho [S659(100); S661(100)]	2.65	100	1	38.8	51	38.5	37.2	40.9	41.7	41.9	41.3	42.5	50.2	37.8	46.8	60.8
FALSE	High	[K].NDGVKESSESTNTTIEDEDTKVR.[K]	P11798 [324-346]	1xDeamidated [N12]; 2xTMTpro [K5; K21]; 1xTMTpro [N-Term]; 2xPhospho [S7(99.4); S/T]	Calcium/calmodulin-dependent protein kinase type II subunit alpha OS=Mus musculus OX=10090 GN=Camk2a PE=1 SV=2	Camk2a	0.695928	1.031	0.04	47.8	46.3	13.77	10.53	High	High	High	High	High	High	High	High	High	High	High	High	High	High	High	High	2	3	P11798	P11798 2xPhospho [S330(99.4); S/T]	3.46	100	1	37.1	48.3	42	35.9	46.2	38.7	40.4	45.3	41.9	41.8	40.9	40.3	44.5
FALSE	High	[R].RASGEEQECLD.[-]	Q8R4E6 [340-350]	1xCarbamidomethyl [C9]; 1xTMTpro [N-Term]; 1xPhospho [S3(100)]	Purine-rich element-binding protein gamma OS=Mus musculus OX=10090 GN=Purg PE=1 SV=1	Purg	0.493477	1.006	0.01	47.8	47.5	13.82	9.98	High	High	High	High	High	High	High	High	High	High	High	High	High	High	High	High	1	3	Q8R4E6	Q8R4E6 1xPhospho [S342(100)]	4.46	100	1	30.8	45.1	45.8	45.2	44.3	42.2	34.1	37.3	40.3	36.7	36.5	43.9	51.8
FALSE	High	[R].SRAEGYEKTDDVSEKTSLADQEEVR.[T]	A1L332 [10-34]	2xTMTpro [K8; K15]; 1xTMTpro [N-Term]; 3xPhospho [S13(100); T16(100); S17(100)]	Phospholipid-transporting ATPase OS=Mus musculus OX=10090 GN=Atp8a1 PE=2 SV=1	Atp8a1	0.835384	1.109	0.15	47.8	43	21.11	19.46	High	High	High	High	High	High	High	High	High	High	High	High	High	High	High	High	2	2	A1L332	A1L332 3xPhospho [S22(100); T25(100); S26(100)]	2.29	100	1	30.2	27.4	46.9	45.1	43.3	43.7	32.5	39.5	41.8	36.2	37.3	34.9	48.4
FALSE	High	[K].LLAPEDVKQSPDEFCHSDFEDASQGSDTR.[I]	Q5DTY9 [121-149]	1xCarbamidomethyl [C15]; 1xTMTpro [K8]; 1xTMTpro [N-Term]; 2xPhospho [S10(100); S17(100)]	BTB/POZ domain-containing protein KCTD16 OS=Mus musculus OX=10090 GN=Kctd16 PE=1 SV=2	Kctd16	0.953363	0.952	-0.07	47.7	50.1	8	11.3	High	High	High	High	High	High	High	High	High	High	High	High	High	High	High	High	2	3	Q5DTY9	Q5DTY9 2xPhospho [S130(100); S137(100)]	5.42	100	1	43.6	41.6	44.3	45.3	47	37.7	44.5	43.2	41.7	32.7	40.7	47.3	49.6
FALSE	High	[K].SSTEARPGTSTAGTPDGPEAPPGPDASPDASFGK.[Q]	O35954 [274-307]	1xTMTpro [K34]; 1xTMTpro [N-Term]; 2xPhospho [T14(100); S27(100)]	Membrane-associated phosphatidylinositol transfer protein 1 OS=Mus musculus OX=10090 GN=Pitpnm1 PE=1 SV=1	Pitpnm1	0.605757	1.031	0.04	47.7	46.2	9.96	13.55	High	High	High	High	High	High	High	High	High	High	High	High	High	High	High	High	1	1	O35954	O35954 2xPhospho [T287(100); S300(100)]	5.85	100	1	38.8	42.6	46.3	41.2	45.9	43	44.1	35.3	27.9	34.8	50.2	48.5	52.7
FALSE	High	[R].EFDSDSLR.[H]	S4R1S2 [915-922]	1xTMTpro [N-Term]; 1xPhospho [S4(100)]	Ankyrin-3 OS=Mus musculus OX=10090 GN=Ank3 PE=1 SV=1	Ank3	0.451662	1.056	0.08	47.7	45.2	11.92	10.04	High	High	High	High	High	High	High	High	High	High	High	High	High	High	High	High	1	2	S4R1S2	S4R1S2 1xPhospho [S918(100)]	1.61	100	1	49.1	48.9	41.1	39	45.9	45.9	34.6	34.1	30.4	44.2	47.4	40	45.6
FALSE	High	[K].KQTPPASPSPQPIEDRPPSSPIYEDAAPFK.[A]	Q8BNA5 [362-391]	2xTMTpro [K1; K30]; 1xTMTpro [N-Term]; 2xPhospho [T3(100); S7(99.9)]	SH3 domain-containing protein OS=Mus musculus OX=10090 GN=Cttn PE=2 SV=1	Cttn	0.917574	1.004	0.01	47.6	47.4	13.91	21.43	High	High	High	High	High	High	High	High	High	High	High	High	High	High	High	High	1	2	Q8BNA5	Q8BNA5 2xPhospho [T364(100); S368(99.9)]	7.26	100	1	33.2	45.4	43.3	47.9	35.3	41.8	45.1	37.2	38.7	28.8	39.3	53.9	43.6
FALSE	High	[K].SKEEQELHDIHSTR.[S]	P35802 [256-269]	1xTMTpro [K2]; 1xTMTpro [N-Term]; 1xPhospho [S12(99.7)]	Neuronal membrane glycoprotein M6-a OS=Mus musculus OX=10090 GN=Gpm6a PE=1 SV=1	Gpm6a	0.135125	1.345	0.43	47.5	35.3	38.79	22.38	High	High	High	High	High	High	High	High	High	High	High	High	High	High	High	High	1	2	P35802	P35802 1xPhospho [S267(99.7)]	5.17	100	1	54.6	64.5	58.9	61.6	32.3	32.7	21.8	18.1	16.5	29.9	32.7	37.3	40.4
FALSE	High	[R].NDSIVTPSPPQAR.[V]	Q6PCP5 [144-156]	1xTMTpro [N-Term]; 3xPhospho [S3(100); T6(100); S8(100)]	Mitochondrial fission factor OS=Mus musculus OX=10090 GN=Mff PE=1 SV=1	Mff	0.737081	1.043	0.06	47.5	45.5	15.37	14.21	High	High	High	High	High	High	High	High	High	High	High	High	High	High	High	High	1	6	Q6PCP5	Q6PCP5 3xPhospho [S146(100); T149(100); S151(100)]	5.21	100	1	46.4	46	45.2	36.1	42	33.3	42.5	25.3	26.2	43.9	38.4	50.7	48
FALSE	High	[K].AKTDHGAEIVYKSPVVSGDTSPR.[H]	A0A0A0MQC7 [676-698]; Q547J4 [315-337]	2xTMTpro [K2; K12]; 1xTMTpro [N-Term]; 3xPhospho [S13(96.4); S17(96.4); T/S/Y]	Microtubule-associated protein OS=Mus musculus OX=10090 GN=Mapt PE=1 SV=1 Microtubule-associated protein OS=Mus musculus OX=10090 GN=Mapt PE=2 SV=1	Mapt	0.815296	1.07	0.1	47.4	44.3	17.51	12.87	High	High	High	High	High	High	High	High	High	High	High	High	High	High	High	High	1	2	A0A0A0MQC7; Q547J4	A0A0A0MQC7 3xPhospho [S688(96.4); S692(96.4); T/S/Y]; Q547J4 3xPhospho [S327(96.4); S331(96.4); T/S/Y]	2.73	100	2	30.1	33.2	39.2	48.3	46.2	36.5	42.4	40.5	38.7	35.3	33.4	42.4	45.6
FALSE	High	[K].ARSYIETETESR.[E]	Q8C8R3 [3360-3371]	1xTMTpro [N-Term]; 1xPhospho [S3(100)]	Ankyrin-2 OS=Mus musculus OX=10090 GN=Ank2 PE=1 SV=2	Ank2	0.362869	1.065	0.09	47.4	44.5	10.4	7.39	High	High	High	High	High	High	High	High	High	High	High	High	High	High	High	High	1	2	Q8C8R3	Q8C8R3 1xPhospho [S3362(100)]	3.76	100	1	39.2	42	46.7	43.8	34.8	41.2	43.4	38.9	36.9	37.4	39.6	36.6	44.1
FALSE	High	[K].FKGPGDTSNFDDYEEEEIRVSINEK.[C]	P05132 [319-343]	2xTMTpro [K2; K25]; 1xTMTpro [N-Term]; 1xPhospho [S21(100)]	cAMP-dependent protein kinase catalytic subunit alpha OS=Mus musculus OX=10090 GN=Prkaca PE=1 SV=3	Prkaca	0.0532553	1.164	0.22	47.4	40.7	14.78	11.24	High	High	High	High	High	High	High	High	High	High	High	High	High	High	High	High	1	1	P05132	P05132 1xPhospho [S339(100)]	4.85	100	1	44	46	55.2	51.7	36.2	42.2	37.7	30.7	30.7	34	39.8	33.9	40.6
FALSE	High	[R].GDDASEEGQNGSSPK.[S]	Q9QYC0 [453-467]; F8WGR0 [453-467]	1xDeamidated [N10]; 1xTMTpro [K15]; 1xTMTpro [N-Term]; 2xPhospho [S5(100); S13(100)]	Alpha-adducin OS=Mus musculus OX=10090 GN=Add1 PE=1 SV=2 Alpha-adducin OS=Mus musculus OX=10090 GN=Add1 PE=1 SV=1	Add1	0.232012	0.945	-0.08	47.3	50.1	5.31	10.93	High	High	High	High	High	High	High	High	High	High	High	High	High	High	High	High	1	2	Q9QYC0; F8WGR0	Q9QYC0 2xPhospho [S457(100); S465(100)]; F8WGR0 2xPhospho [S457(100); S465(100)]	3.49	100	2	44.8	48.6	42.9	45.8	40	41.8	37.7	38.6	34.2	38	54	48.1	49
FALSE	High	[K].AGEASAESTGAADGAAPEEGEAK.[K]	Q91XV3 [124-146]	1xTMTpro [K23]; 1xTMTpro [N-Term]; 1xPhospho [S5(100)]	Brain acid soluble protein 1 OS=Mus musculus OX=10090 GN=Basp1 PE=1 SV=3	Basp1	0.0684332	1.087	0.12	47.3	43.5	7.51	11.21	High	High	High	High	High	High	High	High	High	High	High	High	High	High	High	High	2	4	Q91XV3	Q91XV3 1xPhospho [S128(100)]	6.62	100	1	44.9	44.6	43.5	46.6	41.9	42.1	40	31.1	26.7	40.5	40.7	42.1	36.6
FALSE	High	[K].MYTQNNVQPYPVGDDEESESD.[-]	Q8BRU6 [497-517]	1xDeamidated [N/Q]; 1xTMTpro [N-Term]; 2xPhospho [S18(100); S20(100)]	Synaptic vesicular amine transporter OS=Mus musculus OX=10090 GN=Slc18a2 PE=1 SV=1	Slc18a2	0.0219938	0.868	-0.2	47.3	54.5	13.9	8.89	High	High	High	High	High	High	High	High	High	High	High	High	High	High	High	High	4	10	Q8BRU6	Q8BRU6 2xPhospho [S514(100); S516(100)]	5.49	100	1	35.9	40.6	50.6	40.3	46.3	39.7	38.5	45.3	46.7	42.7	46.9	46.7	60.5
FALSE	High	[K].GSTSSTR.[L]	E0CX65 [68-74]	1xTMTpro [N-Term]; 1xPhospho [S4(99.7)]	Tyrosine-protein phosphatase non-receptor type substrate 1 OS=Mus musculus OX=10090 GN=Sirpa PE=1 SV=1	Sirpa	0.536529	1.271	0.35	47.2	37.2	38.83	28.06	High	High	High	High	High	High	High	High	High	High	High	High	High	High	High	High	1	1	E0CX65	E0CX65 1xPhospho [S71(99.7)]	1.81	100	1	30.3	35	48.4	71.1	16.7	37.4	55	39.1	26.7	27.2	36.3	51	24.7
FALSE	High	[R].RDSLTSPEDELGAEVGDEAGDK.[K]	A2A699 [783-804]	1xTMTpro [K22]; 1xTMTpro [N-Term]; 2xPhospho [S3(100); T5(100)]	Protein FAM171A2 OS=Mus musculus OX=10090 GN=Fam171a2 PE=1 SV=1	Fam171a2	0.0630328	0.916	-0.13	47.2	51.5	7.24	8.36	High	High	High	High	High	High	High	High	High	High	High	High	High	High	High	High	2	2	A2A699	A2A699 2xPhospho [S785(100); T787(100)]	5.27	100	1	48.9	39.3	43.5	43.7	39.4	38.9	42.8	40	39.1	38.6	44.1	52.8	53.5
FALSE	High	[R].ASAAEGSEASPPSLR.[S]	Q8BNW9 [61-75]	1xTMTpro [N-Term]; 2xPhospho [S10(100); S13(100)]	Kelch repeat and BTB domain-containing protein 11 OS=Mus musculus OX=10090 GN=Kbtbd11 PE=1 SV=3	Kbtbd11	0.11627	0.888	-0.17	47.1	53	13.08	10.69	High	High	High	High	High	High	High	High	High	High	High	High	High	High	High	High	2	5	Q8BNW9	Q8BNW9 2xPhospho [S70(100); S73(100)]	6.87	100	1	51.7	43.8	31.6	47.5	39.8	35.9	43.1	37.9	41	38.7	54.5	47.9	54.9
FALSE	High	[R].ETSPTRGEPVPAWEGKSPEQEVR.[Y]	A2ARP8 [1870-1892]	1xTMTpro [K16]; 1xTMTpro [N-Term]; 2xPhospho [S3(99.1); S17(100)]	Microtubule-associated protein 1A OS=Mus musculus OX=10090 GN=Map1a PE=1 SV=1	Map1a	0.921485	0.998	0	47.1	47.2	10.5	17.08	High	High	High	High	High	High	High	High	High	High	High	High	High	High	High	High	2	3	A2ARP8	A2ARP8 2xPhospho [S1872(99.1); S1886(100)]	3.8	100	1	53.7	43.5	40.8	51.3	36.5	37.2	40.1	38.2	41.6	50.9	42.7	34.3	45.8
FALSE	High	[R].ENGSDNLPPSPGSGDQTLPDHAPF.[-]	A2AUD5 [206-229]	1xDeamidated [N2]; 1xTMTpro [N-Term]; 2xPhospho [T17(99.3); S]	Tumor protein D54 OS=Mus musculus OX=10090 GN=Tpd52l2 PE=1 SV=1	Tpd52l2	0.867875	0.925	-0.11	47.1	50.9	16.08	11.79	High	High	High	High	High	High	High	High	High	High	High	High	High	High	High	High	2	5	A2AUD5	A2AUD5 2xPhospho [T222(99.3); S]	2.07	100	1	42.9	43.8	39	43.6	50.2	46.6	39.5	52.9	40.8	40.8	37	41.4	51.3
FALSE	High	[K].TTCSSSEEDDCISLSK.[A]	D3YW54 [217-232]	2xCarbamidomethyl [C3; C11]; 1xTMTpro [K16]; 1xTMTpro [N-Term]; 2xPhospho [S4(99.4); S5(99.4)]	Mitochondrial fission regulator 1-like (Fragment) OS=Mus musculus OX=10090 GN=Mtfr1l PE=1 SV=1	Mtfr1l	0.534309	0.925	-0.11	47	50.8	12.18	11.66	High	High	High	High	High	High	High	High	High	High	High	High	High	High	High	High	3	3	D3YW54	D3YW54 2xPhospho [S220(99.4); S221(99.4)]	2.18	100	1	44.7	45.5	49.3	43.9	39.5	35.3	39.6	48.8	40.7	50.6	47.1	47.9	45.6
FALSE	High	[R].SGSRPQSPSGDAESRGDAAVYCYQAEAGEWR.[E]	Q8BNW9 [314-344]	1xCarbamidomethyl [C22]; 1xTMTpro [N-Term]; 2xPhospho [S3(98.9); S7(100)]	Kelch repeat and BTB domain-containing protein 11 OS=Mus musculus OX=10090 GN=Kbtbd11 PE=1 SV=3	Kbtbd11	0.759261	0.966	-0.05	46.9	48.5	16.34	14.44	High	High	High	High	High	High	High	High	High	High	High	High	High	High	High	High	2	2	Q8BNW9	Q8BNW9 2xPhospho [S316(98.9); S320(100)]	5.22	100	1	42.3	36.7	43.2	46.9	42.3	47.3	31.6	47.6	39.9	49.2	36.8	36.7	54.7
FALSE	High	[R].SLMSSPEDLTKDFEELKAEEIDVAK.[D]	P14873 [825-849]	3xTMTpro [K11; K17; K25]; 1xTMTpro [N-Term]; 2xPhospho [S4(100); S5(98.5)]	Microtubule-associated protein 1B OS=Mus musculus OX=10090 GN=Map1b PE=1 SV=2	Map1b	0.104307	0.98	-0.03	46.9	47.9	6.62	10.33	High	High	High	High	High	High	High	High	High	High	High	High	High	High	High	High	1	1	P14873	P14873 2xPhospho [S828(100); S829(98.5)]	2.58	100	1	47	45.6	41.8	47.3	43.2	33.7	35.9	36.4	34.6	39.8	55.4	43.2	47.9
FALSE	High	[RX].DMSPPEGDVAPPK.[K]	E9Q3M9 [505-517]; [526-538]; [547-559]; [589-601]	1xTMTpro [K13]; 1xTMTpro [N-Term]; 1xPhospho [S3(100)]	Capping protein-inhibiting regulator of actin-like OS=Mus musculus OX=10090 GN=Cracdl PE=1 SV=1	Cracdl	0.833269	0.914	-0.13	46.8	51.2	9.23	15.32	High	High	High	High	High	High	High	High	High	High	High	High	High	High	High	High	1	2	E9Q3M9	E9Q3M9 1xPhospho [S507(100)]; 1xPhospho [S528(100)]; 1xPhospho [S549(100)]; 1xPhospho [S591(100)]	5.21	100	1	49.5	40.5	39.5	43.9	42.2	38.5	46.1	41.1	38.9	41	55.7	49.6	41.2
FALSE	High	[R].MFSNPDNGSPAMTHR.[N]	O88343 [237-251]	1xDeamidated [N7]; 1xTMTpro [N-Term]; 1xPhospho [S9(100)]	Electrogenic sodium bicarbonate cotransporter 1 OS=Mus musculus OX=10090 GN=Slc4a4 PE=1 SV=2	Slc4a4	0.95697	0.89	-0.17	46.8	52.5	27.89	19.95	High	High	High	High	High	High	High	High	High	High	High	High	High	High	High	High	1	3	O88343	O88343 1xPhospho [S245(100)]	5.69	100	1	54.1	66.2	66.5	46.8	40.1	33.2	29.3	30.8	27.4	49.6	49.4	55.8	61.9
FALSE	High	[R].RVNSPESER.[L]	Q6PCN3 [453-461]	1xTMTpro [N-Term]; 1xPhospho [S4(100)]	Tau-tubulin kinase 1 OS=Mus musculus OX=10090 GN=Ttbk1 PE=1 SV=3	Ttbk1	0.831108	0.986	-0.02	46.8	47.5	12.46	7.68	High	High	High	High	High	High	High	High	High	High	High	High	High	High	High	High	1	2	Q6PCN3	Q6PCN3 1xPhospho [S456(100)]	2.85	100	1	36.3	42	41.5	45	41.6	45.9	46.3	38.5	35.6	41.6	44.2	41.8	55.1
FALSE	High	[K].SRSVDKSDEELQFPK.[E]	A0A286YE32 [264-278]	2xTMTpro [K6; K15]; 1xTMTpro [N-Term]; 2xPhospho [S3(99); S7(100)]	Protein spire homolog 1 (Fragment) OS=Mus musculus OX=10090 GN=Spire1 PE=1 SV=1	Spire1	0.616632	1.083	0.12	46.8	43.2	13.13	8.62	High	High	High	High	High	High	High	High	High	High	High	High	High	High	High	High	1	3	A0A286YE32	A0A286YE32 2xPhospho [S266(99); S270(100)]	2.67	100	1	36.8	39.1	43.6	35	48.4	38.4	39	40.5	29.9	34.7	48.5	42.4	42.4
FALSE	High	[R].ASLSPMDEPVPDSESPVEK.[V]	P14873 [1370-1388]	1xTMTpro [K19]; 1xTMTpro [N-Term]; 2xPhospho [S4(100); S15(100)]	Microtubule-associated protein 1B OS=Mus musculus OX=10090 GN=Map1b PE=1 SV=2	Map1b	0.852073	1.027	0.04	46.8	45.5	6.4	7.74	High	High	High	High	High	High	High	High	High	High	High	High	High	High	High	High	3	5	P14873	P14873 2xPhospho [S1373(100); S1384(100)]	4.84	100	1	45.1	37.7	43.2	44	42.1	40.8	41.3	36.1	32.3	43.1	40.9	40.5	46.8
FALSE	High	[K].ADPVLLNNHSNLKPAPTVPAAPSSPDATSEPK.[G]	Q9JKC6 [67-98]	2xTMTpro [K13; K32]; 1xTMTpro [N-Term]; 1xPhospho [S24(98.5)]	Cell cycle exit and neuronal differentiation protein 1 OS=Mus musculus OX=10090 GN=Cend1 PE=1 SV=1	Cend1	0.120267	0.91	-0.14	46.7	51.3	11.59	10.8	High	High	High	High	High	High	High	High	High	High	High	High	High	High	High	High	2	3	Q9JKC6	Q9JKC6 1xPhospho [S90(98.5)]	4.8	100	1	43.3	43.7	43.3	54.5	37.6	38.9	38.5	45.5	48.6	43.3	47.6	52.9	50.6
FALSE	High	[K].SAPSSPTLDCEK.[M]	Q9ERR1 [194-205]	1xCarbamidomethyl [C10]; 1xTMTpro [K12]; 1xTMTpro [N-Term]; 2xPhospho [S1(100); S5(100)]	Nuclear distribution protein nudE-like 1 OS=Mus musculus OX=10090 GN=Ndel1 PE=1 SV=2	Ndel1	0.655806	0.938	-0.09	46.7	49.8	8.06	8.12	High	High	High	High	High	High	High	High	High	High	High	High	High	High	High	High	2	2	Q9ERR1	Q9ERR1 2xPhospho [S194(100); S198(100)]	3.44	100	1	46.6	44.2	39.8	51.3	41.7	37.6	42.1	33.8	35.5	32.8	46.8	47.5	46.2
FALSE	High	[K].WLKEAEEESSGGEEEDEDENIEVVYSK.[T]	Q3TKY2 [334-360]	1xDeamidated [N20]; 2xTMTpro [K3; K27]; 1xTMTpro [N-Term]; 2xPhospho [S9(100); S10(100)]	Eukaryotic translation initiation factor 5 (Fragment) OS=Mus musculus OX=10090 GN=Eif5 PE=2 SV=1	Eif5	0.852401	0.944	-0.08	46.6	49.4	12.27	9.74	High	High	High	High	High	High	High	High	High	High	High	High	High	High	High	High	1	1	Q3TKY2	Q3TKY2 2xPhospho [S342(100); S343(100)]	5.81	100	1	44.1	41.8	51.4	44.6	48.9	48.6	35.4	37	40.2	49.4	42.6	42.6	49.2
FALSE	High	[R].SLESDNEEK.[A]	P11627 [1181-1189]	1xTMTpro [K9]; 1xTMTpro [N-Term]; 1xPhospho [S4(100)]	Neural cell adhesion molecule L1 OS=Mus musculus OX=10090 GN=L1cam PE=1 SV=1	L1cam	0.611269	1.103	0.14	46.6	42.3	10.45	20.99	High	High	High	High	High	High	High	High	High	High	High	High	High	High	High	High	1	2	P11627	P11627 1xPhospho [S1184(100)]	2.89	100	1	47	42.8	44	46.4	33.9	33.4	43.5	34.9	29.5	29.5	42.2	52.5	39.8
FALSE	High	[K].SPSSDSWTCADASTGR.[R]	Q3TGS9 [322-337]	1xCarbamidomethyl [C9]; 1xTMTpro [N-Term]; 2xPhospho [S1(99.4); S6(99.4)]	ADP-ribosylation factor GTPase-activating protein 1 OS=Mus musculus OX=10090 GN=Arfgap1 PE=1 SV=1	Arfgap1	0.288917	0.949	-0.07	46.5	49	8.31	11.19	High	High	High	High	High	High	High	High	High	High	High	High	High	High	High	High	3	6	Q3TGS9	Q3TGS9 2xPhospho [S322(99.4); S327(99.4)]	4.29	100	1	40.1	49.5	45	44.7	43.6	35.9	34.6	36.7	31.8	40.4	46.5	47.1	50.7
FALSE	High	[K].ALSFDNRGEEHR.[A]	P16054 [366-377]	1xTMTpro [N-Term]; 1xPhospho [S3(100)]	Protein kinase C epsilon type OS=Mus musculus OX=10090 GN=Prkce PE=1 SV=1	Prkce	0.968498	0.972	-0.04	46.4	47.8	12.11	17.41	High	High	High	High	High	High	High	High	High	High	High	High	High	High	High	High	1	1	P16054	P16054 1xPhospho [S368(100)]	2.23	100	1	53.1	45.8	49.4	43.4	39.4	38.9	37.3	29.6	32	44.5	42.9	46.6	59.2
FALSE	High	[K].ETIEQEKQAGES.[-]	Q6ZWX2 [33-44]	1xTMTpro [K7]; 1xTMTpro [N-Term]; 1xPhospho [S12(100)]	Thymosin beta OS=Mus musculus OX=10090 GN=Tmsb4x PE=2 SV=1	Tmsb4x	0.857377	0.949	-0.08	46.4	48.9	4.87	9.03	High	High	High	High	High	High	High	High	High	High	High	High	High	High	High	High	1	2	Q6ZWX2	Q6ZWX2 1xPhospho [S44(100)]	3.8	100	1	41	45.6	41.2	47.1	43.6	38.1	38.7	36.8	38.4	36.5	48.1	40.1	49
FALSE	High	[R].SATPATDGSATPATDGSVTPATDGSITPATDGSVTPATDR.[S]	A0A0A6YW88 [368-407]	1xTMTpro [N-Term]; 2xPhospho [S25(100); T27(100)]	CaM kinase-like vesicle-associated protein OS=Mus musculus OX=10090 GN=Camkv PE=1 SV=1	Camkv	0.0266211	0.918	-0.12	46.4	50.5	6.72	7.12	High	High	High	High	High	High	High	High	High	High	High	High	High	High	High	High	4	6	A0A0A6YW88	A0A0A6YW88 2xPhospho [S392(100); T394(100)]	7.94	100	1	45	39.1	43.4	41.2	46.4	36.9	38.3	39	37	40.3	41.8	44.4	54.9
FALSE	High	[K].HSAPSPPVSVGSEEHPHSVLK.[T]	Q8R4E6 [155-175]	1xTMTpro [K21]; 1xTMTpro [N-Term]; 3xPhospho [S5(100); S9(100); S12(100)]	Purine-rich element-binding protein gamma OS=Mus musculus OX=10090 GN=Purg PE=1 SV=1	Purg	0.112168	1.103	0.14	46.4	42.1	8.36	13.96	High	High	High	High	High	High	High	High	High	High	High	High	High	High	High	High	1	2	Q8R4E6	Q8R4E6 3xPhospho [S159(100); S163(100); S166(100)]	6.95	100	1	43.2	43.5	47.8	52.6	41.7	40.1	38.7	34.2	33.2	33.1	44.4	38.7	56.7
FALSE	High	[R].GSPIVQEPEEASEPKEESSPR.[K]	Q8C8R3 [3763-3783]	1xTMTpro [K15]; 1xTMTpro [N-Term]; 1xPhospho [S]	Ankyrin-2 OS=Mus musculus OX=10090 GN=Ank2 PE=1 SV=2	Ank2	0.371249	0.902	-0.15	46.4	51.4	11.56	4.58	High	High	High	High	High	High	High	High	High	High	High	High	High	High	High	High	1	3	Q8C8R3		4.99	100	1	43.3	42.1	43.1	48.7	39.9	44.5	38.4	48	38.4	39.6	48.3	44.3	54.6
FALSE	High	[R].EAEEESSEDD.[-]	A0A338P6D9 [294-303]	1xTMTpro [N-Term]; 2xPhospho [S6(100); S7(100)]	Translation initiation factor eIF-2B subunit epsilon (Fragment) OS=Mus musculus OX=10090 GN=Eif2b5 PE=1 SV=1	Eif2b5	0.0317462	0.877	-0.19	46.3	52.8	9	10.25	High	High	High	High	High	High	High	High	High	High	High	High	High	High	High	High	1	3	A0A338P6D9	A0A338P6D9 2xPhospho [S299(100); S300(100)]	3.44	100	1	39.4	46.5	40	48.9	41.9	37.9	34.2	40.5	34.5	36	49	52.4	53.4
FALSE	High	[K].VVDYSQFQESDDADEDYGRDSGPPAKK.[I]	Q80XU3 [10-36]	1xDeamidated [Q8]; 2xTMTpro [K26; K27]; 1xTMTpro [N-Term]; 1xPhospho [S10(98.9)]	Nuclear ubiquitous casein and cyclin-dependent kinase substrate 1 OS=Mus musculus OX=10090 GN=Nucks1 PE=1 SV=1	Nucks1	0.345904	0.922	-0.12	46.3	50.2	18.9	12.58	High	High	High	High	High	High	High	High	High	High	High	High	High	High	High	High	1	2	Q80XU3	Q80XU3 1xPhospho [S19(98.9)]	3.17	100	1	45.2	50.2	51.2	29.6	45	28.6	36.4	36.3	39.2	45.5	44.3	46.7	50.4
FALSE	High	[R].GGSSGEELEDEEPVK.[K]	Q3UMU9 [364-378]	1xTMTpro [K15]; 1xTMTpro [N-Term]; 2xPhospho [S3(100); S4(100)]	Hepatoma-derived growth factor-related protein 2 OS=Mus musculus OX=10090 GN=Hdgfl2 PE=1 SV=1	Hdgfl2	0.798475	0.98	-0.03	46.3	47.2	9.2	9.44	High	High	High	High	High	High	High	High	High	High	High	High	High	High	High	High	1	2	Q3UMU9	Q3UMU9 2xPhospho [S366(100); S367(100)]	6.12	100	1	44.6	51.6	45.1	42.4	40.9	45.7	38.3	35.9	35.8	36.9	43.6	52.6	45.4
FALSE	High	[R].SASPDYNR.[T]	A0A087WP92 [117-124]	1xTMTpro [N-Term]; 1xPhospho [S3(100)]	E3 ubiquitin-protein ligase TRIP12 (Fragment) OS=Mus musculus OX=10090 GN=Trip12 PE=1 SV=1	Trip12	0.0375352	1.095	0.13	46.2	42.2	8.77	10.07	High	High	High	High	High	High	High	High	High	High	High	High	High	High	High	High	1	2	A0A087WP92	A0A087WP92 1xPhospho [S119(100)]	2.33	100	1	53.6	43.4	43.7	50.1	38.8	37.5	38	36.8	29.5	34.6	35.5	38.5	42.8
FALSE	High	[R].AWALFPPSDDYDDTDDDDPFNPQESK.[R]	A0A0U1RPU8 [320-345]	1xTMTpro [K26]; 1xTMTpro [N-Term]; 1xPhospho [S25(100)]	Protein tweety homolog OS=Mus musculus OX=10090 GN=Ttyh1 PE=1 SV=1	Ttyh1	0.897612	1.035	0.05	46.2	44.6	28.04	20.38	High	High	High	High	High	High	High	High	High	High	High	High	High	High	High	High	1	1	A0A0U1RPU8	A0A0U1RPU8 1xPhospho [S344(100)]	4.9	100	1	65.3	62.4	50.3	42.8	42.6	34.8	25.1	28	33	54.4	37.7	52.8	48.5
FALSE	High	[R].SLPELDRDKSDSETEGLVFAR.[D]	A2AUK5 [639-659]; E9PV14 [1316-1336]	1xTMTpro [K9]; 1xTMTpro [N-Term]; 3xPhospho [S1(100); S10(99.5); S/T]	Band 4.1-like protein 1 OS=Mus musculus OX=10090 GN=Epb41l1 PE=1 SV=1 Band 4.1-like protein 1 OS=Mus musculus OX=10090 GN=Epb41l1 PE=1 SV=2	Epb41l1	0.486426	1.09	0.12	46.1	42.3	18.72	25.72	High	High	High	High	High	High	High	High	High	High	High	High	High	High	High	High	1	1	A2AUK5; E9PV14	A2AUK5 3xPhospho [S639(100); S648(99.5); S/T]; E9PV14 3xPhospho [S1316(100); S1325(99.5); S/T]	2.4	100	2	34.5	44.5	47.3	34.5	46.6	36.9	44.8	25.9	19.5	42.2	34.7	49.6	50.7
FALSE	High	[K].SGERSGYSSPGSPGTPGSR.[S]	A0A0A0MQC7 [483-501]; Q547J4 [122-140]	1xTMTpro [N-Term]; 3xPhospho [S5(99.3); S8(100); S9(100)]	Microtubule-associated protein OS=Mus musculus OX=10090 GN=Mapt PE=1 SV=1 Microtubule-associated protein OS=Mus musculus OX=10090 GN=Mapt PE=2 SV=1	Mapt	0.304589	0.963	-0.05	46.1	47.9	9.07	10.9	High	High	High	High	High	High	High	High	High	High	High	High	High	High	High	High	2	3	A0A0A0MQC7; Q547J4	A0A0A0MQC7 3xPhospho [S487(99.3); S490(100); S491(100)]; Q547J4 3xPhospho [S126(99.3); S129(100); S130(100)]	3.51	100	2	44.2	40.1	49.8	47.1	39.9	38.7	33.4	36.9	32.6	37.3	48.2	52.8	46.7
FALSE	High	[R].QNGSNDSDRYSDNDEDSKIELK.[L]	Q3UR33 [173-194]	2xTMTpro [K18; K22]; 1xTMTpro [N-Term]; 2xPhospho [S/Y]	Uncharacterized protein OS=Mus musculus OX=10090 GN=Tmpo PE=2 SV=1	Tmpo	0.416471	1.054	0.08	46.1	43.7	7.74	11.47	High	High	High	High	High	High	High	High	High	High	High	High	High	High	High	High	1	3	Q3UR33		1.73	100	1	52.4	43.5	42.8	42.9	41.3	34.2	38.1	37.1	30.3	31.1	41.3	49.6	49.8
FALSE	High	[K].KTSNSVEKTPSPPEPEPAGTAQK.[N]	Q8C0B4 [261-283]	3xTMTpro [K1; K8; K23]; 1xTMTpro [N-Term]; 2xPhospho [T/S]	Uncharacterized protein (Fragment) OS=Mus musculus OX=10090 GN=Bcas1 PE=2 SV=1	Bcas1	0.523382	0.915	-0.13	46.1	50.3	11.92	15.65	High	High	High	High	High	High	High	High	High	High	High	High	High	High	High	High	2	2	Q8C0B4		3.74	100	1	58.8	44.4	41.4	47.2	40.3	35.7	37.1	37.8	42.7	52.6	49.1	44.1	41.3
FALSE	High	[K].EEVASEPEEAASPTTPK.[K]	A2APD7 [248-264]	1xTMTpro [K17]; 1xTMTpro [N-Term]; 2xPhospho [S5(100); S12(100)]	Nucleolar protein 56 (Fragment) OS=Mus musculus OX=10090 GN=Nop56 PE=1 SV=1	Nop56	0.565203	0.986	-0.02	46	46.7	19.49	14.34	High	High	High	High	High	High	High	High	High	High	High	High	High	High	High	High	1	1	A2APD7	A2APD7 2xPhospho [S252(100); S259(100)]	4.5	100	1	68.4	43.8	44.5	52.4	40.9	33.1	37.7	35.3	38	37.6	48.8	40.7	48.4
FALSE	High	[R].TDSPDMPEDT.[-]	D3Z6F8 [28-37]	1xTMTpro [N-Term]; 1xPhospho [S3(100)]	DET1- and DDB1-associated protein 1 OS=Mus musculus OX=10090 GN=Dda1 PE=1 SV=1	Dda1	0.740154	0.984	-0.02	46	46.8	8.03	7.52	High	High	High	High	High	High	High	High	High	High	High	High	High	High	High	High	1	2	D3Z6F8	D3Z6F8 1xPhospho [S30(100)]	1.97	100	1	39.5	43	42.8	40.4	44.9	41.4	42.7	35.9	34.5	39.2	46.5	43.4	41.6
FALSE	High	[R].MHDSHLSSDEPK.[H]	Q3UYK6 [18-29]	1xTMTpro [K12]; 1xTMTpro [N-Term]; 2xPhospho [S4(100); S7(100)]	Amino acid transporter OS=Mus musculus OX=10090 GN=Slc1a2 PE=2 SV=1	Slc1a2	0.0332947	0.9	-0.15	46	51.1	9.64	15.79	High	High	High	High	High	High	High	High	High	High	High	High	High	High	High	High	2	3	Q3UYK6	Q3UYK6 2xPhospho [S21(100); S24(100)]	3.79	100	1	44.9	42.6	38.3	37.3	47	40.1	41.9	35	37.6	44.5	48.7	65.2	50.3
FALSE	High	[K].GRPSSPQR.[R]	H3BL28 [91-98]	1xTMTpro [N-Term]; 1xPhospho [S]	Protein phosphatase 1, regulatory subunit 9A (Fragment) OS=Mus musculus OX=10090 GN=Ppp1r9a PE=1 SV=1	Ppp1r9a	0.451727	0.943	-0.08	46	48.8	7.26	13.26	High	High	High	High	High	High	High	High	High	High	High	High	High	High	High	High	1	1	H3BL28		2.1	100	1	42.6	41.8	39.1	46.9	38.6	39.3	39.5	41.4	38.9	34.8	48.8	51.2	40.5
FALSE	High	[R].QQSLQQPLSQNQQGR.[Q]	A0A2C9F2C1 [149-163]	1xTMTpro [N-Term]; 1xPhospho [S3(100)]	Synaptotagmin-7 OS=Mus musculus OX=10090 GN=Syt7 PE=1 SV=1	Syt7	0.263872	1.081	0.11	46	42.6	12.7	18.91	High	High	High	High	High	High	High	High	High	High	High	High	High	High	High	High	1	2	A0A2C9F2C1	A0A2C9F2C1 1xPhospho [S151(100)]	4.45	100	1	39	51.9	42.8	43.4	39.2	29.3	39.8	38.1	31.4	45.3	35.9	44.5	44.4
FALSE	High	[R].QSLGESPR.[T]	E9Q030 [149-156]	1xTMTpro [N-Term]; 1xPhospho [S6(100)]	Actin-binding LIM protein 1 OS=Mus musculus OX=10090 GN=Ablim1 PE=1 SV=1	Ablim1	0.646643	1.019	0.03	46	45.1	10.1	9.78	High	High	High	High	High	High	High	High	High	High	High	High	High	High	High	High	1	2	E9Q030	E9Q030 1xPhospho [S154(100)]	2.08	100	1	39.1	46.4	42.1	44.1	33.3	36.6	42.5	37.4	36.1	34.7	42.9	39.5	44.6
FALSE	High	[R].LHHYDERSDGESDSPEKEAEFAPYPR.[M]	B2RUJ5 [239-264]	1xTMTpro [K17]; 1xTMTpro [N-Term]; 3xPhospho [S8(100); S12(100); S14(100)]	Amyloid-beta A4 precursor protein-binding family A member 1 OS=Mus musculus OX=10090 GN=Apba1 PE=1 SV=2	Apba1	0.941839	0.987	-0.02	46	46.6	7.8	15.7	High	High	High	High	High	High	High	High	High	High	High	High	High	High	High	High	1	2	B2RUJ5	B2RUJ5 3xPhospho [S246(100); S250(100); S252(100)]	9.96	100	1	44.1	41.4	48.1	38	39.1	39.1	38.3	38.2	26	32.8	42.7	44.5	52
FALSE	High	[R].ALSSAQR.[Q]	Q8BYP9 [395-401]	1xTMTpro [N-Term]; 1xPhospho [S3(100)]	GB1/RHD3-type G domain-containing protein OS=Mus musculus OX=10090 GN=Atl2 PE=2 SV=1	Atl2	0.583493	0.892	-0.16	46	51.5	16.11	31.62	High	High	High	High	High	High	High	High	High	High	High	High	High	High	High	High	1	1	Q8BYP9	Q8BYP9 1xPhospho [S397(100)]	1.84	100	1	47.1	48.3	46.6	34.2	43.7	35.7	32.8	26.3	16.9	61.1	49.8	47.4	63.4
FALSE	High	[R].ADAHSMELEEK.[T]	P16014 [216-226]	1xOxidation [M6]; 1xTMTpro [K11]; 1xTMTpro [N-Term]; 1xPhospho [S5(100)]	Secretogranin-1 OS=Mus musculus OX=10090 GN=Chgb PE=1 SV=2	Chgb	0.831684	0.961	-0.06	45.9	47.8	12.06	24.08	High	High	High	High	High	High	High	High	High	High	High	High	High	High	High	High	1	1	P16014	P16014 1xPhospho [S220(100)]	3.88	100	1	41.2	33.4	44.7	50.8	39.7	39.3	41.1	33.4	28.3	27.3	51.6	63.4	51.6
FALSE	High	[R].ERPKTPPSNLSPIEDASPTEELR.[Q]	Q9QYX7 [1756-1778]	1xTMTpro [K4]; 1xTMTpro [N-Term]; 3xPhospho [T5(100); S11(98.7); S17(100)]	Protein piccolo OS=Mus musculus OX=10090 GN=Pclo PE=1 SV=4	Pclo	0.66488	0.941	-0.09	45.9	48.7	17.95	17.54	High	High	High	High	High	High	High	High	High	High	High	High	High	High	High	High	3	3	Q9QYX7	Q9QYX7 3xPhospho [T1760(100); S1766(98.7); S1772(100)]	6.98	100	1	43.8	48.6	58.3	32.2	41.5	34.2	41.1	35.4	27.2	38.6	45.7	48.9	57.7
FALSE	High	[K].STSPAPADVAPAQEDLR.[T]	Q571F9 [269-285]	1xTMTpro [N-Term]; 1xPhospho [S3(99.5)]	MKIAA4115 protein (Fragment) OS=Mus musculus OX=10090 GN=G3bp1 PE=2 SV=1	G3bp1	0.359567	0.891	-0.17	45.8	51.4	10.6	10.41	High	High	High	High	High	High	High	High	High	High	High	High	High	High	High	High	2	2	Q571F9	Q571F9 1xPhospho [S271(99.5)]	5.02	100	1	42.1	43.5	44.9	42.3	49.9	37.3	37.4	45.3	43.5	44.6	49.6	45.6	53.6
FALSE	High	[R].TDSTSDGRPAWMR.[T]	Q80U36 [1719-1731]	1xTMTpro [N-Term]; 1xPhospho [S3(99.6)]	MKIAA0325 protein (Fragment) OS=Mus musculus OX=10090 GN=Dync1h1 PE=2 SV=1	Dync1h1	0.0764527	1.185	0.24	45.8	38.6	19.19	19.38	High	High	High	High	High	High	High	High	High	High	High	High	High	High	High	High	1	2	Q80U36	Q80U36 1xPhospho [S1721(99.6)]	2.16	100	1	55.1	41	45.3	54.5	41.2	37.6	27.9	28	35.1	40.3	35.5	31.3	40.1
FALSE	High	[R].IKQEQDYWSESDKEEADTPSTPK.[Q]	Q80YA9 [677-699]	3xTMTpro [K2; K13; K23]; 1xTMTpro [N-Term]; 2xPhospho [S9(98.2); S11(98.2)]	Connector enhancer of kinase suppressor of ras 2 OS=Mus musculus OX=10090 GN=Cnksr2 PE=1 SV=1	Cnksr2	0.372036	0.936	-0.1	45.8	48.9	11.26	7.79	High	High	High	High	High	High	High	High	High	High	High	High	High	High	High	High	1	1	Q80YA9	Q80YA9 2xPhospho [S685(98.2); S687(98.2)]	4.71	100	1	38	42.9	45.7	43.6	46.1	33.4	37.8	44	40.6	37.5	45.4	42.9	51.5
FALSE	High	[R].APSPQGR.[G]	B7ZMR0 [438-444]	1xTMTpro [N-Term]; 1xPhospho [S3(100)]	Ubiquitin carboxyl-terminal hydrolase OS=Mus musculus OX=10090 GN=Mindy1 PE=2 SV=1	Mindy1	0.95376	0.942	-0.09	45.7	48.5	19.26	12.57	High	High	High	High	High	High	High	High	High	High	High	High	High	High	High	High	1	1	B7ZMR0	B7ZMR0 1xPhospho [S440(100)]	1.98	100	1	59	42.7	35.6	32.1	49.2	39.1	33.9	36.6	37.6	39.8	46.3	38.3	34.8
FALSE	High	[R].APISLSQDPSPPLNGSTTSCGPDR.[R]	A2ARP8 [2277-2300]	1xCarbamidomethyl [C20]; 1xDeamidated [N14]; 1xTMTpro [N-Term]; 1xPhospho [S10(100)]	Microtubule-associated protein 1A OS=Mus musculus OX=10090 GN=Map1a PE=1 SV=1	Map1a	0.630756	1.049	0.07	45.6	43.5	10.7	13.72	High	High	High	High	High	High	High	High	High	High	High	High	High	High	High	High	1	3	A2ARP8	A2ARP8 1xPhospho [S2286(100)]	4.54	100	1	42.9	43.9	39.5	38	46.8	43.3	35.8	41.9	36.2	49.1	45	37.9	45
FALSE	High	[K].TDRGTDDSPKNSQEDLQDR.[H]	A2AEC2 [113-131]; Q8CCT4 [113-131]; Q9DB24 [113-131]	1xTMTpro [K10]; 1xTMTpro [N-Term]; 2xPhospho [S8(100); S12(100)]	Transcription elongation factor A protein-like 3 (Fragment) OS=Mus musculus OX=10090 GN=Tceal3 PE=1 SV=1 Transcription elongation factor A protein-like 5 OS=Mus musculus OX=10090 GN=Tceal5 PE=1 SV=1 Transcription elongation factor A (SII)-like 6 OS=Mus musculus OX=10090 GN=Tceal6 PE=1 SV=1	Tceal3	0.886574	0.988	-0.02	45.6	46.2	11.37	12.7	High	High	High	High	High	High	High	High	High	High	High	High	High	High	High	High	1	2	A2AEC2; Q8CCT4; Q9DB24	A2AEC2 2xPhospho [S120(100); S124(100)]; Q8CCT4 2xPhospho [S120(100); S124(100)]; Q9DB24 2xPhospho [S120(100); S124(100)]	3.45	100	3	41.3	43.7	50.6	38.6	37.2	43.3	41.7	35.6	38.7	38.1	40.7	48.3	56.9
[truncated: 6,363 more rows]
[truncated: 3 more columns]

## Sheet: Cleaned
Master Protein Accessions	GeneIDs	Abundance Ratio P-Value: (PME, DMS) / (PSE, DMS)	Abundance Ratio: (PME, DMS) / (PSE, DMS)	Abundance Ratio (log2): (PME, DMS) / (PSE, DMS)	Negative log(AR p-Value)	Abundance: F8: 126, Sample, M, PME, DMS	Abundance: F8: 127N, Sample, F, PME, DMS	Abundance: F8: 127C, Sample, M, PME, DMS	Abundance: F8: 128N, Sample, M, PME, DMS	Abundance: F8: 128C, Sample, F, PME, DMS	Abundance: F8: 130N, Sample, F, PME, DMS	Abundance: F8: 132C, Sample, M, PME, DMS	Abundance: F8: 133N, Sample, F, PME, DMS	Abundance: F8: 129N, Sample, F, PSE, DMS	Abundance: F8: 129C, Sample, F, PSE, DMS	Abundance: F8: 130C, Sample, M, PSE, DMS	Abundance: F8: 131N, Sample, M, PSE, DMS	Abundance: F8: 131C, Sample, M, PSE, DMS	Abundance: F8: 132N, Sample, F, PSE, DMS	Abundance: F8: 133C, Sample, M, PSE, DMS	Abundance: F8: 134N, Sample, F, PSE, DMS		Average()	STDV			Abundance: F8: 126, Sample, M, PME, DMS	Abundance: F8: 127N, Sample, F, PME, DMS	Abundance: F8: 127C, Sample, M, PME, DMS	Abundance: F8: 128N, Sample, M, PME, DMS	Abundance: F8: 128C, Sample, F, PME, DMS	Abundance: F8: 130N, Sample, F, PME, DMS	Abundance: F8: 132C, Sample, M, PME, DMS	Abundance: F8: 133N, Sample, F, PME, DMS	Abundance: F8: 129N, Sample, F, PSE, DMS	Abundance: F8: 129C, Sample, F, PSE, DMS	Abundance: F8: 130C, Sample, M, PSE, DMS	Abundance: F8: 131N, Sample, M, PSE, DMS	Abundance: F8: 131C, Sample, M, PSE, DMS	Abundance: F8: 132N, Sample, F, PSE, DMS	Abundance: F8: 133C, Sample, M, PSE, DMS	Abundance: F8: 134N, Sample, F, PSE, DMS
[truncated: 4,594 more rows]

[truncated: 3 more sheets: Significant, HeatMap, DB Out]
