# Supplementary material for: Prenatal methadone exposure selectively alters protein expression in primary motor cortex: Implications for synaptic function
Source: Front Pharmacol. 2023 Feb 1;14:1124108. doi: 10.3389/fphar.2023.1124108 (PMC9928955; doi:10.3389/fphar.2023.1124108)
Supplement: Supplementary file 4 [file DataSheet3.xlsx]

## Sheet: S1 Proteins
Checked	Sum PEP Score	Protein FDR Confidence: Combined	Exp. q-value: Combined	Master	Accession	GeneID	Description	Abundance Ratio: (PME, S1) / (PSE, S1)	Abundance Ratio (log2): (PME, S1) / (PSE, S1)	Abundance Ratio P-Value: (PME, S1) / (PSE, S1)	Abundances (Grouped): PME, S1	Abundances (Grouped): PSE, S1	Abundances (Grouped) CV [%]: PME, S1	Abundances (Grouped) CV [%]: PSE, S1	# Unique Peptides	# Protein Groups	# PSMs	Abundance: F1: 126, Sample, F, PME, S1	Abundance: F1: 127N, Sample, M, PME, S1	Abundance: F1: 127C, Sample, F, PME, S1	Abundance: F1: 129N, Sample, F, PME, S1	Abundance: F1: 131C, Sample, M, PME, S1	Abundance: F1: 133N, Sample, F, PME, S1	Abundance: F1: 133C, Sample, M, PME, S1	Abundance: F1: 134N, Sample, M, PME, S1	Abundance: F1: 128N, Sample, F, PSE, S1	Abundance: F1: 128C, Sample, F, PSE, S1	Abundance: F1: 129C, Sample, M, PSE, S1	Abundance: F1: 130N, Sample, M, PSE, S1	Abundance: F1: 130C, Sample, M, PSE, S1	Abundance: F1: 131N, Sample, F, PSE, S1	Abundance: F1: 132N, Sample, M, PSE, S1	Abundance: F1: 132C, Sample, F, PSE, S1
FALSE	18.678	High	0	Master Protein	Q921C3	Brwd1	Bromodomain and WD repeat-containing protein 1 OS=Mus musculus OX=10090 GN=Brwd1 PE=1 SV=2	0.254	-1.98	0.00447266	29.3	115.6	71.37	43.83	2	1	6	34.7	17.8	34.6	69.3	68.7	16.6	24	13.7	31.8	77.5	93.1	102.4	103.9	72.7	126.1	41.7
FALSE	234.765	High	0	Master Protein	Q91VK2	Eef1d	Eef1d protein OS=Mus musculus OX=10090 GN=Eef1d PE=1 SV=1	0.84	-0.25	0.0690235	1004.4	1196	18.01	13.07	1	1	116	847.5	834.5	984	1123.5	884.7	877.5	951.2	647.1	865.2	931.6	1054	964.5	942.9	744.7	911.7	1154.4
FALSE	2.681	Medium	0.015	Master Protein	Q8BVV7	Cep95	Centrosomal protein of 95 kDa OS=Mus musculus OX=10090 GN=Cep95 PE=1 SV=2	0.262	-1.93	0.0195175	229.1	874.8	98.25	48.45	1	1	3	348.8	119.4	391.5	429.1	671	16.2	36.3	30.6	122.7	718.8	536.3	577.3	1102.5	419.8	917.1	926.8
FALSE	1.617	Low	0.05	Master Protein	Q9CX62	Inka1	PAK4-inhibitor INKA1 OS=Mus musculus OX=10090 GN=Inka1 PE=1 SV=2	0.27	-1.89	0.0277346	37.9	140.5	102.54	48.82	1	1	1	87.3	16.2	110.3	55	162.3	7	13.9	7.7	32.9	128.6	114	95.8	166.5	82.2	198.7	78.4
FALSE	84.351	High	0	Master Protein	Q3UBA0	Fkbp1a	Peptidylprolyl isomerase (Fragment) OS=Mus musculus OX=10090 GN=Fkbp1a PE=2 SV=1	0.401	-1.32	0.0335886	59	147.2	69.2	31.52	2	1	88	58.3	47.4	69.8	145.8	109.6	32.5	50.8	24.4	43.9	75.7	149.1	112.6	125.5	66.5	127.3	139
FALSE	7.815	High	0	Master Protein	P62965	Crabp1	Cellular retinoic acid-binding protein 1 OS=Mus musculus OX=10090 GN=Crabp1 PE=1 SV=2	0.424	-1.24	0.0153631	50	117.9	56.65	25.38	1	1	2	48.6	40.7	69.1	90.9	97.2	32.9	36.5	20.7	57.5	95.6	87.4	91.3	102.6	61	96.7	69.4
FALSE	326.766	High	0	Master Protein	I6L9D2	Actg2	Actg2 protein OS=Mus musculus OX=10090 GN=Actg2 PE=2 SV=1	0.446	-1.16	0.0269804	72.5	162.4	69.03	26.55	1	1	1483	145.2	50.2	157.2	64.7	130.4	25.9	32	14.6	67.7	140.4	137.5	103.6	133.8	81.1	175	147.4
FALSE	1.277	Low	0.09	Master Protein	Q3TBC0	Gvin3	Uncharacterized protein (Fragment) OS=Mus musculus OX=10090 GN=Gvin3 PE=2 SV=1	0.454	-1.14	0.0454662	31.9	70.4	75.38	29.88	1	1	1	59.5	15.6	66.3	40.4	64.6	4.6	13.6	8	24.1	56.8	64.8	63.1	62.7	33.2	75	53.8
FALSE	36.92	High	0	Master Protein	A0A1Y7VMH3	Vrk1	Serine/threonine-protein kinase VRK1 OS=Mus musculus OX=10090 GN=Vrk1 PE=1 SV=1	0.944	-0.08	0.0659028	610.8	646.8	5.01	5.26	8	1	11	567.3	516.1	650.3	461.4	536.5	511.5	582.3	368	533.2	525.8	591.3	482.4	496.2	302.8	537.5	618.1
FALSE	88.113	High	0	Master Protein	Q3TVI8	Pbxip1	Pre-B-cell leukemia transcription factor-interacting protein 1 OS=Mus musculus OX=10090 GN=Pbxip1 PE=1 SV=2	1.103	0.14	0.0689815	1363.3	1235.7	12.88	13.32	16	1	20	1151	1090.9	1265.6	1053.5	1004.3	1368.1	1626.7	1000.4	998.1	1012.7	1051.8	994.9	917.8	507.4	969.2	1485.4
FALSE	10.031	High	0	Master Protein	Q8K013	Gtpbp10	GTP-binding protein 10 OS=Mus musculus OX=10090 GN=Gtpbp10 PE=2 SV=1	0.466	-1.1	0.0397026	137.6	295.7	68.04	30.02	2	1	7	262.7	77.5	282.4	151.2	276.4	46.1	56.6	46.7	99.7	227	248.4	227.6	270.1	145.6	324.4	294.2
FALSE	10.097	High	0	Master Protein	Q3TM31	Tlr3	TIR domain-containing protein OS=Mus musculus OX=10090 GN=Tlr3 PE=2 SV=1	0.477	-1.07	0.0179127	43.5	91	59.09	25.6	3	1	3	74.9	26.4	81.2	44.2	64.2	16.6	18.1	14	36.4	71.7	76.3	61.5	80.1	45.6	86.7	94.5
FALSE	37.669	High	0	Master Protein	Q3UFG5		Uncharacterized protein OS=Mus musculus OX=10090 PE=2 SV=1	0.479	-1.06	0.031405	108.5	226.3	65.79	30.25	1	1	25	105.8	41.9	131.6	185	181	41.4	44.3	65.9	86.4	212.5	190.6	95	184.9	117.1	184	205.6
FALSE	9.406	High	0	Master Protein	Q3TVV4	Hmox1	Uncharacterized protein OS=Mus musculus OX=10090 GN=Hmox1 PE=2 SV=1	0.486	-1.04	0.0231512	157.8	324.5	64.22	35.03	1	1	2	191.9	111.1	187.4	233.8	255.1	48.6	61.3	42.1	113.8	242.3	221.5	175.7	313.7	171.4	329.2	374.1
FALSE	2.92	Medium	0.011	Master Protein	Q9D9U9	Cfap45	Cilia- and flagella-associated protein 45 OS=Mus musculus OX=10090 GN=Cfap45 PE=1 SV=1	0.506	-0.98	0.0300466	123.2	243.7	51.54	38.55	2	1	2	154	56.3	199.2	155.2	221	71.7	87.4	58.4	77.3	173	208	168.7	290.4	128	285	273.1
FALSE	2.046	Medium	0.031	Master Protein	Q3U0J7	Vdr	1,25-dihydroxyvitamin D3 receptor OS=Mus musculus OX=10090 GN=Vdr PE=2 SV=1	0.507	-0.98	0.043051	86	169.7	52.04	34.09	1	1	1	131.7	53.5	149.8	85.4	156	53.9	54.1	31.4	69.1	133.8	154.5	140.6	152.8	83.6	194.3	85.8
FALSE	190.308	High	0	Master Protein	Q3UIC3	Ldha	L-lactate dehydrogenase (Fragment) OS=Mus musculus OX=10090 GN=Ldha PE=2 SV=1	0.511	-0.97	0.0461985	601.9	1178	60.11	23.5	1	1	119	1181.8	442	1459.7	506.7	1088.2	334.8	352.9	216	575.3	917.9	1123.5	880.5	984.8	549.9	1311.7	1159.4
FALSE	18.213	High	0	Master Protein	Q9WUH7	Sema4g	Semaphorin-4G OS=Mus musculus OX=10090 GN=Sema4g PE=1 SV=1	0.915	-0.13	0.058813	297.8	325.3	9.46	3.91	4	1	8	273.5	236.4	328.5	196.8	284.1	257.1	292.5	186.9	290.7	261.7	298.6	233.8	222.4	168.5	262.7	302.8
FALSE	37.173	High	0	Master Protein	Q497N1	Rps26	40S ribosomal protein S26 OS=Mus musculus OX=10090 GN=Rps26 PE=1 SV=1	0.929	-0.11	0.0661975	4723.4	5082.2	14.26	5.63	6	1	43	4624.8	4054.1	4652.7	4241.5	3803.8	3409.2	3627.7	2492.3	4674	4430.2	4502.6	3617.3	3523.1	2563.8	4046.2	4459.3
FALSE	2.698	Medium	0.014	Master Protein	A0A0B4J1L8	Cd101	Immunoglobulin superfamily member 2 OS=Mus musculus OX=10090 GN=Cd101 PE=1 SV=1	0.518	-0.95	0.0213864	121.7	234.9	58.12	37.33	2	1	2	144.1	81.5	169.8	180.3	174.4	46.2	59.1	32.8	131.2	206.2	198.9	218.6	127.9	189.6	250.4	111.3
FALSE	40.799	High	0	Master Protein	A0A1L1SU47	Mrpl3	39S ribosomal protein L3, mitochondrial (Fragment) OS=Mus musculus OX=10090 GN=Mrpl3 PE=1 SV=1	0.525	-0.93	0.0196772	278.6	530.3	54.27	29.28	1	1	14	308.4	211.3	291.1	521.6	531.1	231.5	185.6	155.7	385.2	405.5	483.1	306.1	428.9	455.4	541.9	497.2
FALSE	101.577	High	0	Master Protein	A0PK78	Ccdc25	Coiled-coil domain-containing protein 25 OS=Mus musculus OX=10090 GN=Ccdc25 PE=1 SV=1	0.835	-0.26	0.0554505	5048.7	6045.4	23.29	6.2	21	1	33	4799.3	4215	5231	5468.1	4694.4	3446.8	4040.7	2363.1	4587.4	5112.8	5258.6	4854.7	4379.1	2886.6	4565.9	5738.3
FALSE	1.117	Low	0.124	Master Protein	Q9D7Z6	Clca1	Calcium-activated chloride channel regulator 1 OS=Mus musculus OX=10090 GN=Clca1 PE=1 SV=2	0.525	-0.93	0.0214711	87.7	167.1	61.57	28.96	1	1	1	124.6	48.9	142.1	104.7	136.9	29.4	41.1	19.6	68.9	130.9	137.2	131.6	171.2	80.4	175.5	172.1
FALSE	98.547	High	0	Master Protein	Q9CYI4	Luc7l	Putative RNA-binding protein Luc7-like 1 OS=Mus musculus OX=10090 GN=Luc7l PE=1 SV=2	0.816	-0.29	0.0539673	5403.4	6623.1	20.95	7.04	13	1	38	5285.4	4384	5650.5	6145.4	5361.1	4187	4899.7	2946.4	5178.3	5594.1	5976.9	5197.3	5198.8	3401.3	5215.3	5816.8
FALSE	5.171	High	0.002	Master Protein	A0A0B4J1F9	Tchh	Trichohyalin OS=Mus musculus OX=10090 GN=Tchh PE=1 SV=1	0.529	-0.92	0.0492097	40	75.7	64.75	36.51	1	1	3	54.6	23.5	57.1	47.5	84.3	15	26.4	11.3	27.4	50.4	66.1	61.9	85.6	45.6	73.9	51.8
FALSE	56.942	High	0	Master Protein	Q8BHJ9	Slu7	Pre-mRNA-splicing factor SLU7 OS=Mus musculus OX=10090 GN=Slu7 PE=1 SV=1	0.76	-0.4	0.0560107	1114.4	1465.6	20.58	12.04	16	1	20	1100.7	881.7	1251.6	1280.3	1178.2	901.6	1032	653	981.5	1198	1172.5	1126.2	1151.2	684.4	1233.2	1484
FALSE	23.125	High	0	Master Protein	A0A0G2JG96	Fubp1	Far upstream element-binding protein 1 (Fragment) OS=Mus musculus OX=10090 GN=Fubp1 PE=1 SV=1	0.538	-0.89	0.0323311	459.6	854.2	74.79	23.87	1	1	12	427.7	392	509.3	777.7	678.1	103.8	112.9	88	365.9	732.3	731.9	692.4	705	498.9	651.2	641.5
FALSE	1.88	Medium	0.038	Master Protein	Q5DTJ9	Mypn	Myopalladin OS=Mus musculus OX=10090 GN=Mypn PE=1 SV=2	0.538	-0.89	0.0330263	111.5	207.1	49.52	21.48	1	1	1	108	91.4	169.8	187.9	171.9	70.5	81.5	44.8	118.5	165.5	184	180	159.3	126.7	166.5	130.6
FALSE	1.176	Low	0.11	Master Protein	G3UXI8	Lgr5	Leucine-rich repeat-containing G-protein-coupled receptor 5 OS=Mus musculus OX=10090 GN=Lgr5 PE=1 SV=1	0.541	-0.89	0.0150946	207.6	383.9	47.64	24.98	1	1	1	257.1	133	307.2	265.7	305.8	108.5	121.3	79.5	173.6	284.8	351.7	269.2	362.2	187.9	352.6	432.3
FALSE	74.204	High	0	Master Protein	O35926	Cdk5r2	Cyclin-dependent kinase 5 activator 2 OS=Mus musculus OX=10090 GN=Cdk5r2 PE=1 SV=2	1.141	0.19	0.0545115	1669.8	1464	14.68	6.61	14	1	21	1577.4	1402.8	1639.2	924.7	1242.9	1780	1879.1	1169.4	1394.3	1127.5	1462.6	1162.8	959.2	684	1274.7	1330.9
FALSE	1.429	Low	0.067	Master Protein	A0A1B0GT42	Gm32742	Predicted gene, 32742 OS=Mus musculus OX=10090 GN=Gm32742 PE=4 SV=1	0.542	-0.88	0.0434486	113.7	209.7	61.84	31.85	1	1	2	140.1	73.2	162.7	182.1	192.3	45.1	54	35.5	87	151.8	215.2	183.3	204.2	86.8	235.4	150.8
FALSE	1.356	Low	0.078	Master Protein	E9Q0B5	Fcgbp	Fc fragment of IgG-binding protein OS=Mus musculus OX=10090 GN=Fcgbp PE=1 SV=1	0.543	-0.88	0.0178814	87.7	161.6	39.13	32.09	1	1	1	102.1	66.9	75.3	80.9	157	68.9	85.2	54.3	62.4	122.3	129.2	102.4	119.7	113.8	165.9	200.6
FALSE	39.725	High	0	Master Protein	A0A0N4SVA0	Gm44596	Predicted gene 44596 (Fragment) OS=Mus musculus OX=10090 GN=Gm44596 PE=4 SV=1	0.805	-0.31	0.0523653	1159.5	1439.9	27.34	7.79	10	1	14	1043.6	1022.5	1327.8	1346.4	1064.5	765	921.5	513.5	1070.5	1135.8	1250.6	1137.1	1121.5	691.1	1196.6	1360.1
FALSE	354.624	High	0	Master Protein	P51881	Slc25a5	ADP/ATP translocase 2 OS=Mus musculus OX=10090 GN=Slc25a5 PE=1 SV=3	1.234	0.3	0.0511165	27577	22355.9	28.05	8.73	17	1	591	26714.1	22592.4	25360.7	13054.4	18151.8	33338.2	35011.9	26091.7	22006.6	17778.4	22885	18225.4	13872.3	9900.3	18070.1	19981.9
FALSE	193.633	High	0	Master Protein	O35381	Anp32a	Acidic leucine-rich nuclear phosphoprotein 32 family member A OS=Mus musculus OX=10090 GN=Anp32a PE=1 SV=1	0.779	-0.36	0.0549432	11577.9	14859.1	22.34	13.86	18	1	157	10635.3	9750.4	12081	14452.3	10680.9	9579.8	11064.3	7176.8	10152.9	12147.7	12312.6	11416.5	11778.8	8394.8	11114.8	16420.3
FALSE	92.496	High	0	Master Protein	Q6PD31	Trak1	Trafficking kinesin-binding protein 1 OS=Mus musculus OX=10090 GN=Trak1 PE=1 SV=1	0.928	-0.11	0.0525017	1376.3	1482.4	4.91	4.76	20	1	26	1249.9	1171.6	1370	1087.9	1202.4	1181	1332	830.1	1161.3	1145.3	1350.9	1204.2	1038	743.2	1135.5	1406.6
FALSE	389.435	High	0	Master Protein	O55106	Strn	Striatin OS=Mus musculus OX=10090 GN=Strn PE=1 SV=2	0.824	-0.28	0.0653749	14608	17734.4	21.39	8.62	42	1	192	13583.4	12740.5	14914	16615.9	13679.9	11040.8	12579.1	7877.3	13179.7	14504.6	15562.8	13902.5	13064	9880.6	13979.1	15396.6
FALSE	43.309	High	0	Master Protein	Q9JME9	Vstm2b	V-set and transmembrane domain-containing protein 2B OS=Mus musculus OX=10090 GN=Vstm2b PE=2 SV=1	0.908	-0.14	0.0502379	826.5	909.9	22.47	8.56	6	1	7	777.5	721.7	834.1	650.7	729.1	479.7	558	318.1	792.5	732.4	876.5	705.5	614.4	470.8	734.7	666.9
FALSE	1.674	Medium	0.047	Master Protein	Q8R5H5		BRMS1 OS=Mus musculus OX=10090 PE=4 SV=1	0.544	-0.88	0.035392	155.7	286.4	55.3	20.83	1	1	1	231.1	74	260.7	182.1	255.9	70.9	84	62.2	156.7	257.1	262.2	160.8	246.6	128.2	237.2	267.2
FALSE	17.703	High	0	Master Protein	O35671	Itgb1bp1	Integrin beta-1-binding protein 1 OS=Mus musculus OX=10090 GN=Itgb1bp1 PE=1 SV=1	0.89	-0.17	0.0516146	281.1	315.8	18.16	8.08	4	1	5	296.8	215.1	319.9	227.1	264.3	193.3	214	134.3	237.3	264.8	286.6	251.6	253.2	152.8	253.2	282.3
FALSE	1.115	Low	0.124	Master Protein	Q8VEY4	Olfr135	Olfactory receptor OS=Mus musculus OX=10090 GN=Olfr135 PE=2 SV=1	0.547	-0.87	0.0342021	124.6	227.7	67.96	26.4	1	1	1	175.9	70	204.9	173.4	185.5	30.8	37.3	28.1	96.9	179.6	196.4	161.8	216.1	135.5	224	216.8
FALSE	1.329	Low	0.081	Master Protein	A0A0R4J0W9	Exoc3l4	Exocyst complex component 3-like protein 4 OS=Mus musculus OX=10090 GN=Exoc3l4 PE=1 SV=1	0.552	-0.86	0.036924	267	483.4	60.95	25.76	1	1	1	283.2	199.7	403.9	347.4	392.5	80.3	106.4	59.5	259	346.5	412	410.7	361.9	280.7	446	249.7
FALSE	1.519	Low	0.059	Master Protein	Q9CZ70	3110001I22Rik	RIKEN cDNA 3110001I22 gene OS=Mus musculus OX=10090 GN=3110001I22Rik PE=1 SV=1	0.553	-0.85	0.040651	74.6	135	70.33	27.29	1	1	1	85.8	51.5	98.5	85	144.9	21.9	28	15	54.3	114	109.1	100.4	124.7	71	121.4	96.7
FALSE	1.141	Low	0.118	Master Protein	F6QH34	Stk31	Serine/threonine-protein kinase 31 (Fragment) OS=Mus musculus OX=10090 GN=Stk31 PE=1 SV=1	0.554	-0.85	0.0254942	95.2	172	53.66	25.4	1	1	1	132.1	57.6	149.2	97.4	131.2	33.6	49.1	27.2	66.6	116.7	154.1	131.4	154.4	87.7	147.8	162.5
FALSE	1.871	Medium	0.038	Master Protein	Q8CHK2	Rln3	Relaxin-3 OS=Mus musculus OX=10090 GN=Rln3 PE=2 SV=1	0.558	-0.84	0.00775096	61.1	109.4	31.68	28.01	1	1	1	69.2	44.7	85.4	71.7	55.3	44.4	40.7	26.1	77.1	90.4	55.8	54.3	103.2	61	88.2	100.3
FALSE	157.573	High	0	Master Protein	A0A0U1RPJ4	Rnf40	E3 ubiquitin protein ligase OS=Mus musculus OX=10090 GN=Rnf40 PE=1 SV=1	0.564	-0.83	0.017307	165.8	293.8	51.1	23.89	1	1	49	205	106.4	239.3	211	225	70	83.6	54.4	133	237	268.7	228.7	277	165.7	269.1	251.9
FALSE	12.38	High	0	Master Protein	Q9WTZ8	Bex2	Protein BEX2 OS=Mus musculus OX=10090 GN=Bex2 PE=1 SV=1	0.564	-0.83	0.0248634	359	636.4	44.37	16.53	3	1	4	333.9	306.3	516.5	528.1	566.6	254.3	261.8	149.9	423.8	522.6	519.9	522.9	506.5	375.8	498.1	458.9
FALSE	4.41	High	0.003	Master Protein	A0A0U1RPM9	Polr1a	DNA-directed RNA polymerase (Fragment) OS=Mus musculus OX=10090 GN=Polr1a PE=1 SV=1	0.57	-0.81	0.035592	86.7	152.1	45.34	22.62	1	1	2	95.4	60.5	114.7	91	155.1	49.7	72	39.5	66.8	93.2	138.6	123.2	122.8	74.9	134.1	139.6
FALSE	10.597	High	0	Master Protein	Q3UUI4	Fstl5	Uncharacterized protein OS=Mus musculus OX=10090 GN=Fstl5 PE=2 SV=1	0.574	-0.8	0.0374763	112.5	195.9	69.06	25.84	3	1	3	155.9	64.4	193.3	122.2	170.6	23.4	37.7	18.6	92.3	141.4	168.3	162.9	174.9	104.2	213.2	158
FALSE	4.536	High	0.002	Master Protein	A2AS03	Helz2	Helicase with zinc finger domain 2 OS=Mus musculus OX=10090 GN=Helz2 PE=1 SV=1	0.577	-0.79	0.0351439	179.5	311.1	57.52	31.94	1	1	4	256.3	110.6	293.1	180.2	282.6	67	73.5	57.8	123.4	256.4	280.4	234.1	331.8	185.2	323	227.1
FALSE	1.531	Low	0.058	Master Protein	Q3U3N8	Ccl9	C-C motif chemokine OS=Mus musculus OX=10090 GN=Ccl9 PE=2 SV=1	0.577	-0.79	0.0383165	97.7	169.3	55.51	27.35	1	1	1	136	55.7	149.5	111.2	145.6	35	53.1	28	71	131.3	139	104.6	155.7	90.7	169.6	164
FALSE	1.568	Low	0.055	Master Protein	Q6P3A9	Arl11	ADP-ribosylation factor-like protein 11 OS=Mus musculus OX=10090 GN=Arl11 PE=2 SV=1	0.584	-0.78	0.0449695	39	66.9	55.91	22.77	1	1	1	48.6	24.9	58.3	52	63.4	17.8	15.4	14.9	34.5	59.8	54.3	43.4	60.2	36.5	61.6	56.2
FALSE	3.269	High	0.008	Master Protein	E9PUV9	Card10	Caspase recruitment domain-containing protein 10 OS=Mus musculus OX=10090 GN=Card10 PE=1 SV=1	0.589	-0.76	0.0410737	215	365.3	73.59	26.79	1	1	2	302.8	138.3	336.4	206.6	326.1	37.7	44.8	23.5	161.9	251.1	312.7	297.5	334.9	183.8	395.5	328.9
FALSE	98.128	High	0	Master Protein	Q66JR8	Ptms	Ptms protein OS=Mus musculus OX=10090 GN=Ptms PE=2 SV=1	0.702	-0.51	0.0583674	5330.5	7591.2	27.05	15.67	5	1	141	5054.6	4414.4	6096.1	7389	5570.3	4398.4	5141.5	3297.6	4679.3	6257.5	6189.1	5805.8	6193.3	4389.9	5586.5	7166.5
FALSE	5.164	High	0.002	Master Protein	A0A1L1SRM4	Prdm10	PR domain zinc finger protein 10 OS=Mus musculus OX=10090 GN=Prdm10 PE=1 SV=1	0.591	-0.76	0.047878	140.1	237.1	43.07	29.23	2	1	2	136.3	79.6	112.4	96.7	252.6	118.6	166.9	112.3	156.5	154.4	225.8	260.2	163.8	116.2	230	109.6
FALSE	9.962	High	0	Master Protein	Q8BNE5	Pkib	Uncharacterized protein OS=Mus musculus OX=10090 GN=Pkib PE=2 SV=1	0.596	-0.75	0.0363606	196.3	329.6	62.74	33.4	2	1	2	212.4	144	233.8	250.9	217.7	48.1	74.9	22.2	211.5	237.1	318.1	244	295.1	233.6	275.6	119.4
FALSE	1.62	Low	0.05	Master Protein	Q64329	Klra3	Killer cell lectin-like receptor 3 OS=Mus musculus OX=10090 GN=Klra3 PE=1 SV=2	0.598	-0.74	0.0195698	114.7	191.9	43.91	22.12	1	1	1	147.6	70.8	165	122.3	134.2	52.4	65.6	39.8	86.8	152.2	145.4	158.1	158.7	87.1	175	181.7
FALSE	43.648	High	0	Master Protein	Q9DA03	Lyrm7	Complex III assembly factor LYRM7 OS=Mus musculus OX=10090 GN=Lyrm7 PE=3 SV=2	1.061	0.09	0.0581873	776.8	732.1	6.43	6.41	7	1	8	740.3	597.8	766.5	615.2	613.9	723	825.5	456.6	656.8	595.9	668.4	643.6	526.7	342.7	560.7	625.2
FALSE	1.678	Medium	0.047	Master Protein	Q3TZ00	Gm10555	Uncharacterized protein OS=Mus musculus OX=10090 GN=Gm10555 PE=2 SV=1	0.598	-0.74	0.0210367	63.6	106.4	35.89	28.74	1	1	1	71.6	34.6	85.5	69.6	80.6	38.6	44	33.5	50.5	65.5	73.5	74.2	103.4	59.6	96.8	110.1
FALSE	26.86	High	0	Master Protein	D3YUW7	Cgn	Cingulin OS=Mus musculus OX=10090 GN=Cgn PE=1 SV=2	0.602	-0.73	0.0216722	227.9	378.5	49.19	40.5	6	1	10	220.7	186.8	296.5	332	308.8	115.9	136.1	75.1	193.8	317.7	335.2	242	416.1	365.7	365.1	288.1
FALSE	70.091	High	0	Master Protein	Q8BMJ3	Eif1ax	Eukaryotic translation initiation factor 1A, X-chromosomal OS=Mus musculus OX=10090 GN=Eif1ax PE=2 SV=3	0.832	-0.27	0.0693691	4493.8	5403.4	18.14	11.24	2	1	47	4619.7	3556.6	4746.5	4416.6	4533.7	3336.8	3838.1	2351.7	4440.5	4597	4986.1	4158.3	4157.7	2861	4280.7	3764.5
FALSE	217.048	High	0	Master Protein	Q8VHL1	Setd7	Histone-lysine N-methyltransferase SETD7 OS=Mus musculus OX=10090 GN=Setd7 PE=1 SV=2	0.83	-0.27	0.0619542	7349.7	8853.5	22.99	12	17	1	125	7013	6282.5	7312.3	8506.7	7005.5	5471	6258.8	3831.2	6255.6	6973.6	8268	7368.3	6919.3	5284.6	6930.9	7899.6
FALSE	1.261	Low	0.093	Master Protein	A0A494BAV6	Ccdc40	Coiled-coil domain-containing protein 40 OS=Mus musculus OX=10090 GN=Ccdc40 PE=4 SV=1	0.571	-0.81	0.0530141	80.5	140.9	49.63	28.78	1	1	1	99.2	49.9	108.1	86	154.5	53.8	55.5	37.2	65.4	121.5	95	84	132.6	66.1	142.7	136.1
FALSE	10.004	High	0	Master Protein	B2RWX5	Cep250	Centrosomal protein 250 OS=Mus musculus OX=10090 GN=Cep250 PE=2 SV=1	0.873	-0.2	0.0632129	94.8	108.6	31.47	9.57	1	1	5	87.5	85.9	97.6	89.4	88.5	59	48.6	31.2	96.2	85.7	98.3	79.4	76.5	60.6	96.4	84.7
FALSE	1.832	Medium	0.041	Master Protein	A2AKX3	Setx	Probable helicase senataxin OS=Mus musculus OX=10090 GN=Setx PE=1 SV=1	0.608	-0.72	0.0153687	75.8	124.6	43.89	20.04	1	1	3	91.3	49.9	106.2	71.9	110.1	45.4	45.9	24.7	80.3	98.4	97.8	76	103.7	65.1	130.2	118.4
FALSE	2.578	Medium	0.017	Master Protein	F6Z9A1	Senp6	Sentrin-specific protease 6 OS=Mus musculus OX=10090 GN=Senp6 PE=1 SV=2	0.61	-0.71	0.0105987	51.2	83.9	30.85	20.84	1	1	1	64.6	36.2	73.4	42.9	66	39.2	39.6	22.5	49.4	67.8	58	53.7	68.2	48.6	78.8	78
FALSE	86.867	High	0	Master Protein	Q68EF8	Rapgefl1	Rap guanine nucleotide exchange factor-like 1 OS=Mus musculus OX=10090 GN=Rapgefl1 PE=1 SV=2	0.891	-0.17	0.0674041	1404.5	1575.8	12.71	6.83	17	1	22	1473	1262.6	1577.8	878.3	1291.9	1106.4	1258.4	757.4	1483.5	1277	1445	1108.8	1066.2	780.1	1294.4	1281.5
FALSE	1.466	Low	0.063	Master Protein	A0A0R4J1M5	Fbxl21	F-box/LRR-repeat protein 21 OS=Mus musculus OX=10090 GN=Fbxl21 PE=4 SV=1	0.615	-0.7	0.047142	443.3	720.5	71.93	26.5	1	1	2	641.4	243.1	755.2	519.9	582.2	64.9	106.9	73.3	315.5	577.7	667.8	611.3	715.8	339.2	738.3	638.1
FALSE	1232	High	0	Master Protein	Q3U804	Actb	Uncharacterized protein OS=Mus musculus OX=10090 GN=Actb PE=2 SV=1	0.615	-0.7	0.0421231	113.5	184.5	42.51	27.46	1	1	3525	160.1	84	182.8	94.9	157.3	63	69.2	45.2	87	150.1	143.4	104.1	163	89.4	186.6	213.1
FALSE	81.383	High	0	Master Protein	A0A2R8W744	Aco2	Aconitate hydratase, mitochondrial (Fragment) OS=Mus musculus OX=10090 GN=Aco2 PE=1 SV=1	0.623	-0.68	0.0317871	188.9	303.2	37.96	16.19	2	1	34	278	140.8	314.2	156.8	234.4	112.3	129.2	84.5	167	219.8	277.9	239	241.2	133.2	259.8	282.5
FALSE	207.847	High	0	Master Protein	Q549A5	Clu	Clusterin OS=Mus musculus OX=10090 GN=Clu PE=1 SV=1	0.849	-0.24	0.0613154	8334.2	9820.5	28.38	13.37	25	1	96	7854.3	7018.3	8828.7	9903	7552.3	5484.2	6163.5	3828.8	7118.4	8351.6	8617.3	7608.2	8310.9	6032	7806.9	9127.7
FALSE	1.491	Low	0.061	Master Protein	Q9D232	Spns3	Protein spinster homolog 3 OS=Mus musculus OX=10090 GN=Spns3 PE=2 SV=1	0.624	-0.68	0.0265457	109.8	176	40.06	10.62	1	1	1	114.3	83.7	157.6	123.4	174.7	73.8	77.4	51	126	137.3	167.9	136.6	128.8	85.9	161.4	141.5
FALSE	90.825	High	0	Master Protein	W8QPF2	Syn1	Truncated synapsin 1-S (Fragment) OS=Mus musculus OX=10090 GN=Syn1 PE=2 SV=1	0.629	-0.67	0.0310278	128.9	205	52.61	21.74	1	1	206	148.7	88.6	178.3	135	166	45.1	51.3	34.8	91.9	158.8	174.1	144.2	172.6	111.8	176	198.8
FALSE	55.996	High	0	Master Protein	A0A0J9YVI1	Tcf4	Transcription factor 4 OS=Mus musculus OX=10090 GN=Tcf4 PE=1 SV=1	0.766	-0.39	0.0512397	599	782.4	29.09	10.75	8	1	15	571.2	498.5	669.6	712.9	646.6	402.3	512.8	254.4	536.2	638.7	707.8	628.6	628.5	408.6	616	679.6
FALSE	51.752	High	0	Master Protein	A0A0J9YUY7	Syngap1	Ras/Rap GTPase-activating protein SynGAP (Fragment) OS=Mus musculus OX=10090 GN=Syngap1 PE=1 SV=1	0.638	-0.65	0.0251195	118.3	185.3	26.09	23.34	1	1	19	117.6	65.2	121.9	120.8	146.5	96.9	110.2	71.7	82.6	153.3	150.2	116.4	154.1	106.9	154.8	168.3
FALSE	38.616	High	0	Master Protein	Q3UC82	Lig3	DNA ligase OS=Mus musculus OX=10090 GN=Lig3 PE=1 SV=1	1.132	0.18	0.0681705	582.2	514.4	16.49	5.25	10	1	10	547.4	465.4	587.8	303.1	441.2	589	683.1	434.2	484.6	423.2	462.3	384.5	352.5	228.1	414.3	495.6
FALSE	69.251	High	0	Master Protein	Q8BIF7	Grwd1	CAF1C_H4-bd domain-containing protein OS=Mus musculus OX=10090 GN=Grwd1 PE=2 SV=1	0.858	-0.22	0.0688078	595.1	693.2	21.44	10.87	10	1	11	560.8	510.2	599.5	654.8	552.3	422.8	496.3	312.2	501.4	553	640.2	563.5	534.3	411.4	540.8	641.1
FALSE	86.479	High	0	Master Protein	P97825	Jpt1	Jupiter microtubule associated homolog 1 OS=Mus musculus OX=10090 GN=Jpt1 PE=1 SV=3	0.639	-0.65	0.0150817	2945.9	4612.6	38.45	22.44	8	1	33	2865.8	2403.3	3141	4342.4	3827.2	2333.7	2130.3	1440.3	3077.2	3711.4	4260.1	3168.8	3797.6	3463.8	4233.5	3997.3
FALSE	172.763	High	0	Master Protein	F6ZSG0	Mtdh	Protein LYRIC (Fragment) OS=Mus musculus OX=10090 GN=Mtdh PE=1 SV=1	0.64	-0.64	0.0210992	99.1	154.9	21.81	25.24	1	1	74	94.6	67.1	93.2	99.2	119.9	85.6	91.4	69.5	69.8	112.5	145.5	117.8	152.3	68.2	127.4	147.7
FALSE	5.082	High	0.002	Master Protein	A0A0R4J0R3	Isg20l2	Interferon-stimulated 20 kDa exonuclease-like 2 OS=Mus musculus OX=10090 GN=Isg20l2 PE=1 SV=1	0.641	-0.64	0.00557366	80.3	125.2	19.63	16.95	1	1	1	71.6	63.2	81.1	83.4	91.1	62.1	76.6	52.7	68.9	102.4	109.5	99.5	88.2	68.6	98.4	89.4
FALSE	66.222	High	0	Master Protein	Q61390	Cct6b	T-complex protein 1 subunit zeta-2 OS=Mus musculus OX=10090 GN=Cct6b PE=1 SV=4	0.644	-0.63	0.0230828	136.8	212.3	32.64	25.17	1	1	28	146.8	94.6	172.6	141.1	197.1	89	113.1	75.5	102.1	173.6	188.8	163	206	125.2	215.6	177.7
FALSE	8.557	High	0	Master Protein	Q3TBR2	F10	Uncharacterized protein OS=Mus musculus OX=10090 GN=F10 PE=1 SV=1	0.644	-0.63	0.0195488	350.6	544.5	35.53	21.51	3	1	3	419.5	232.6	465.1	349.1	442.2	206	237.7	147.3	258.8	413	464.5	398.8	467.2	308.1	489.1	536.7
FALSE	1.254	Low	0.094	Master Protein	A2A9R3	Mageb4	Melanoma-associated antigen B4 OS=Mus musculus OX=10090 GN=Mageb4 PE=1 SV=1	0.644	-0.64	0.00577989	226.4	351.8	23.41	21.34	1	1	1	247.3	164.5	268.1	220.3	258	169	177.8	115.1	189.5	269.6	282.7	230.3	308.2	208.5	301.1	344.8
FALSE	1.573	Low	0.055	Master Protein	Q8BMW6	Adgra3	Ig-like domain-containing protein OS=Mus musculus OX=10090 GN=Adgra3 PE=2 SV=1	0.646	-0.63	0.0251953	176.4	273.2	46	20.2	1	1	1	231.6	119.8	244.3	160.7	214.6	70.3	88.8	56.5	139.4	217.3	255.3	198	241	117	232.6	276.9
FALSE	6.37	High	0.001	Master Protein	E9Q264	Myh15	Myosin, heavy chain 15 OS=Mus musculus OX=10090 GN=Myh15 PE=1 SV=1	0.646	-0.63	0.0177064	89.8	138.9	15.58	22.79	2	1	5	81.8	65.2	105.9	84.1	93	77.4	79.2	56.4	64.4	80.2	122.6	106.3	110.5	69.8	112.1	149.9
FALSE	209.775	High	0	Master Protein	Q08331	Calb2	Calretinin OS=Mus musculus OX=10090 GN=Calb2 PE=1 SV=3	0.649	-0.62	0.00570027	8040.4	12394.2	37.2	25.33	25	1	111	7410.4	6923.4	11446.6	7804.2	7377.3	3740.2	4334.9	2906.4	8676.7	10624.2	9248.1	7166.3	11587.4	8838.5	9294.2	12774.4
FALSE	142.148	High	0	Master Protein	P11404	Fabp3	Fatty acid-binding protein, heart OS=Mus musculus OX=10090 GN=Fabp3 PE=1 SV=5	0.649	-0.62	0.0306949	20486.7	31575.8	41.79	19.04	14	1	143	20340.9	16375.1	22613.8	26584	24732	11198.9	12542	7453.6	18538.7	26112	27979.3	23983.5	22963.2	18066.7	26607.3	19799.2
FALSE	3.959	High	0.004	Master Protein	D3Z621	Nmb	Neuromedin-B OS=Mus musculus OX=10090 GN=Nmb PE=3 SV=1	0.652	-0.62	0.018307	29	44.5	43.55	49.19	1	1	1	27.7	24.1	66.3	25	30.3	20.9	21.6	14.3	29.1	33	35.2	29.7	70	35.6	38.5	98.2
FALSE	24.73	High	0	Master Protein	Q8BVX7	Zfp277	Uncharacterized protein OS=Mus musculus OX=10090 GN=Zfp277 PE=2 SV=1	0.652	-0.62	0.0319291	434.9	667.2	35.71	21.27	6	1	6	574.6	294.3	629.4	397.4	524.8	238.1	299.5	191.1	336.7	556.5	530.1	445.3	577.8	321.3	619.3	628.1
FALSE	1.225	Low	0.099	Master Protein	Q9CTV7	Cnrip1	Uncharacterized protein (Fragment) OS=Mus musculus OX=10090 GN=Cnrip1 PE=2 SV=1	0.654	-0.61	0.0201025	116.2	177.5	29.12	17.1	1	1	4	154.4	77.1	152.5	96	154.4	90.3	97.3	59.6	105	127.5	164	119.3	149.3	87.7	161.9	164.2
FALSE	108.984	High	0	Master Protein	Q0KL01	Ubxn2b	UBX domain-containing protein 2B OS=Mus musculus OX=10090 GN=Ubxn2b PE=1 SV=2	0.852	-0.23	0.0542952	3784.8	4441.6	22.32	9.35	17	1	43	3625.6	3135.6	3922.4	4224.5	3561.6	2825.1	3032.3	1929.2	3565.9	3608.2	4063	3345.5	3393	2638.3	3760.8	3920.6
FALSE	221.958	High	0	Master Protein	B0LAC8	Atp6v1b2	ATPase H+ transporting lysosomal V1 subunit B2 (Fragment) OS=Mus musculus OX=10090 GN=Atp6v1b2 PE=2 SV=1	0.656	-0.61	0.0340706	156.9	238.9	53.09	19.79	1	1	297	205.6	96.9	220	157	190.7	50.4	68.3	41	128.8	193.7	219.1	200.9	210.9	104.4	211.7	192.2
FALSE	39.895	High	0	Master Protein	A3KMN0	Zbtb16	Zbtb16 protein (Fragment) OS=Mus musculus OX=10090 GN=Zbtb16 PE=2 SV=1	0.888	-0.17	0.0664058	938	1056.4	19.53	7.89	13	1	14	921.6	757.7	981.7	869	839.9	659.9	672.7	428.3	802.5	856.1	956.1	862.3	731.4	527.8	921.1	860.9
FALSE	2.053	Medium	0.031	Master Protein	Q3V079	Bbof1	Basal body-orientation factor 1 OS=Mus musculus OX=10090 GN=Bbof1 PE=2 SV=2	0.658	-0.6	0.0371312	45.2	68.7	47.76	36.21	1	1	2	79.2	48.8	36.1	35.4	79.1	20.8	36.5	26.6	47.8	98.3	64.4	47.8	38.6	53.7	99	62.5
FALSE	96.961	High	0	Master Protein	B1AVN9	Phactr2	Phosphatase and actin regulator OS=Mus musculus OX=10090 GN=Phactr2 PE=1 SV=2	0.659	-0.6	0.00186422	152.9	231.9	36.77	19.23	1	1	31	141.1	131.6	161.8	117	151.7	64.1	68.2	48.8	187.4	158.5	196.9	148.5	201	156.6	210.5	231.8
FALSE	1.33	Low	0.081	Master Protein	A0A0U1RNU5	E130218I03Rik	RIKEN cDNA E130218I03 gene OS=Mus musculus OX=10090 GN=E130218I03Rik PE=4 SV=1	0.66	-0.6	0.02599	46.1	69.9	36.1	17.88	1	1	2	51.7	32.7	61.9	44.2	57.7	27.1	31.1	16.8	36.6	58.4	60.4	46.3	57.7	34.6	55.9	64.6
FALSE	112.694	High	0	Master Protein	Q91ZU4	Hsc70t	Heat shock protein Hsc70t (Fragment) OS=Mus musculus OX=10090 GN=Hsc70t PE=3 SV=1	0.734	-0.45	0.0533246	161.7	220.5	47.1	23.76	1	1	92	181.7	114.9	209.1	140.8	178.1	54.7	64	46.9	121.9	173.7	205.1	169.3	179.5	123	204.2	121.4
FALSE	19.272	High	0	Master Protein	A2A7B5	Prdm2	PR domain-containing 2, with ZNF domain OS=Mus musculus OX=10090 GN=Prdm2 PE=1 SV=1	0.661	-0.6	0.00781509	669.7	1012.6	24.32	14.26	9	1	10	632.6	495.4	696.1	727.2	842	533.6	648.4	387.8	634.8	790.3	861.3	825	779.2	557.6	834.1	794.3
FALSE	4.802	High	0.002	Master Protein	A0A338P6S4	2510009E07Rik	RIKEN cDNA 2510009E07 gene (Fragment) OS=Mus musculus OX=10090 GN=2510009E07Rik PE=1 SV=1	0.663	-0.59	0.0486254	40.9	61.6	40.55	19.68	1	1	1	39.4	25.4	37	66.5	52.3	44.1	38.8	22.4	45.4	56.9	54.9	36.7	56.4	40.3	49.2	57
FALSE	3.751	High	0.005	Master Protein	A0A140LHM5	Catsperg2	Cation channel sperm-associated protein subunit gamma 2 OS=Mus musculus OX=10090 GN=Catsperg2 PE=4 SV=1	0.664	-0.59	0.0162183	140.3	211.4	48.99	32.69	2	1	5	181.7	123.7	133	136.7	204.7	63.6	63.4	44.8	143.2	249.6	171.1	155.3	155.2	183.7	239.1	152.3
FALSE	57.053	High	0	Master Protein	B7ZCA7	Kazn	Kazrin (Fragment) OS=Mus musculus OX=10090 GN=Kazn PE=1 SV=1	0.664	-0.59	0.0402262	11.7	17.6	21.25	23.83	1	1	25	10.3	9.9	14.5	8.5	12	7.8	12.1	4.9	15.4	10.8	16.1	12.9	12.7	3.7	14.1	18.1
FALSE	56.708	High	0	Master Protein	B7ZNY3	Pard3	Pard3 protein OS=Mus musculus OX=10090 GN=Pard3 PE=1 SV=1	0.939	-0.09	0.0636007	769.5	819.7	6.59	6.4	12	1	14	718.2	595.6	812	630.6	633.8	632.2	754.1	445.5	642	646.3	706.5	633.2	618.4	402.2	688.6	808.3
FALSE	1.273	Low	0.091	Master Protein	Q3URB8	Unc13a	Uncharacterized protein OS=Mus musculus OX=10090 GN=Unc13a PE=2 SV=1	0.665	-0.59	0.0264561	151.4	227.7	43.42	20.83	1	1	1	176.9	102.8	213.6	157.6	171.4	63.7	76.5	54.3	109.7	177.2	213	173.8	189.2	129.3	212.2	195.5
FALSE	1.831	Medium	0.041	Master Protein	G3UYQ4	Ak9	Nucleoside-diphosphate kinase OS=Mus musculus OX=10090 GN=Ak9 PE=1 SV=2	0.667	-0.58	0.0489974	69.4	104.1	42.19	14.16	1	1	1	82.9	46.1	102.6	82.9	86.5	35.9	42.1	27.5	75.9	80.7	101.6	74.8	83.2	53.4	86.3	70.3
FALSE	2.534	Medium	0.018	Master Protein	Q61477	Nbl1	Neuroblastoma suppressor of tumorigenicity 1 OS=Mus musculus OX=10090 GN=Nbl1 PE=1 SV=2	0.668	-0.58	0.0166689	70.3	105.2	29.66	18.04	1	1	1	68.9	57	80.3	73.4	99.8	58	62.1	32.8	67.3	74.6	94.2	84	95.5	61.8	88.6	88.8
FALSE	1.748	Medium	0.044	Master Protein	Q8K3N1	Clcn1	Chloride channel protein (Fragment) OS=Mus musculus OX=10090 GN=Clcn1 PE=2 SV=1	0.671	-0.58	0.0442158	85.5	127.4	46.5	14.67	1	1	1	102.9	72.4	134.1	62.5	117.2	42.9	43.9	26.2	115.2	88.5	130.9	93.5	87.2	63.1	109.1	79.9
FALSE	13.876	High	0	Master Protein	Q6PGK3	2700097O09Rik	RIKEN cDNA 2700097O09 gene OS=Mus musculus OX=10090 GN=2700097O09Rik PE=1 SV=1	0.675	-0.57	0.0460968	97.7	144.8	47.81	17.78	3	1	3	42	41.8	48.8	123.1	103	99.1	123.5	52.2	78.5	117.7	108.5	134.1	102.6	70.5	115.3	122
FALSE	150.474	High	0	Master Protein	Q6PEB6	Mob4	MOB-like protein phocein OS=Mus musculus OX=10090 GN=Mob4 PE=1 SV=1	0.92	-0.12	0.0585189	7703.6	8374.8	17.18	7.63	17	1	69	7200.4	6788	7824.4	6935.4	6391.7	5357.1	5750.9	3617.6	6871.3	6920.5	8022.5	6485.9	5832	4723.9	6486.7	6977.2
FALSE	1.314	Low	0.083	Master Protein	Q571F4	Ikzf1	MKIAA4227 protein (Fragment) OS=Mus musculus OX=10090 GN=Ikzf1 PE=2 SV=1	0.675	-0.57	0.0468167	259.5	384.7	49.38	15.96	1	1	1	367.1	217.9	403	191	341.8	103.9	121.1	82.7	249.6	308.3	355	304.3	283.2	186.9	387.4	289.9
FALSE	6.592	High	0.001	Master Protein	Q9EQF5	Dpys	Dihydropyrimidinase OS=Mus musculus OX=10090 GN=Dpys PE=1 SV=2	0.675	-0.57	0.0394946	190.2	281.8	36.08	19.81	2	1	2	224.7	126.2	278.3	183	248.9	102.8	130.2	95.5	156.6	245.3	228.7	213.7	244.6	119.1	267.9	268.3
FALSE	19.465	High	0	Master Protein	P61458	Pcbd1	Pterin-4-alpha-carbinolamine dehydratase OS=Mus musculus OX=10090 GN=Pcbd1 PE=1 SV=2	0.675	-0.57	0.0154846	908.9	1345.8	21.28	16.17	5	1	10	880.7	724.6	1091.9	1075.8	940.5	721.2	842.9	556.1	792.8	1074.9	1045.9	934.3	1034.8	714.6	1083.1	1430.1
FALSE	3.865	High	0.004	Master Protein	E9Q1Y3	Apob	Apolipoprotein B-100 (Fragment) OS=Mus musculus OX=10090 GN=Apob PE=1 SV=1	0.675	-0.57	0.00675943	128.5	190.4	24.24	20.04	2	1	2	150.8	86.7	157.9	100	153.3	106.1	104.5	63	109.8	143.5	152.8	147.5	179.6	101.1	168	177.4
FALSE	1.109	Low	0.125	Master Protein	B2RRE4	Znf518b	Zinc finger protein 518B OS=Mus musculus OX=10090 GN=Znf518b PE=2 SV=1	0.678	-0.56	0.0116857	217.2	320.3	37.23	24.19	1	1	1	204.9	182.7	257.2	255.9	226.8	120.4	136.8	72.6	221.5	284.4	268.1	198	259.8	241.7	225.4	330.2
FALSE	3.045	Medium	0.01	Master Protein	Q9D9J3	Actrt1	Actin-related protein T1 OS=Mus musculus OX=10090 GN=Actrt1 PE=2 SV=1	0.68	-0.56	0.0385959	728	1070.1	49.32	16.41	1	1	3	1043.3	587	1154.2	558.2	865.8	250.9	379.2	215.5	668.4	845.2	1006.8	807.5	899	555.2	1048.2	890.5
FALSE	1.147	Low	0.116	Master Protein	Q9CZH8	Ccdc77	Coiled-coil domain-containing protein 77 OS=Mus musculus OX=10090 GN=Ccdc77 PE=1 SV=1	0.681	-0.56	0.0452803	181	266	34.09	19.95	1	1	1	195	133.4	256.4	185.8	244.2	115.7	126.9	86.8	142.3	195.3	227.4	184.9	229.2	147.8	240.9	265.9
FALSE	23.832	High	0	Master Protein	G1UCX4	Saal1	Synoviocyte proliferation-associated in collagen-induced arthritis 1 OS=Mus musculus OX=10090 GN=Saal1 PE=2 SV=1	0.852	-0.23	0.0508673	528.4	620.2	25.97	6.4	5	1	7	596.5	477.8	663.9	361.3	511.7	294.8	369.7	233.6	524.8	532.3	556.9	464.7	461.2	309.7	534.2	517.4
FALSE	95.152	High	0	Master Protein	Q8VDI7	Ubac1	Ubiquitin-associated domain-containing protein 1 OS=Mus musculus OX=10090 GN=Ubac1 PE=1 SV=2	0.885	-0.18	0.0678821	3296.4	3724.2	14	11.81	20	1	34	2879.2	2772.5	3207.5	3376.9	2960.1	2913	3136.2	2046	2832.4	2942.2	3375.7	2905.7	2891.5	2217.5	2949.5	4220.7
FALSE	6.185	High	0.001	Master Protein	Q9D8C8	Ppp1r35	Protein phosphatase 1 regulatory subunit 35 OS=Mus musculus OX=10090 GN=Ppp1r35 PE=1 SV=1	0.684	-0.55	0.0237278	9.5	13.9	32.52	26.89	1	1	1	9.4	7	14.1	11.9	8.3	7.9	7.9	3.6	9.8	10.9	10.5	7.9	13.7	10.1	13.3	13.4
FALSE	4.226	High	0.003	Master Protein	Q8CF60	Znf263	Zinc finger protein 263 OS=Mus musculus OX=10090 GN=Znf263 PE=1 SV=1	0.685	-0.55	0.0366104	78.7	115	44.68	22.33	1	1	3	95.2	54	118.4	71	115.7	34.7	55.1	29.6	74.1	81.8	96.8	90.1	107.1	60.4	131.6	106
FALSE	104.169	High	0	Master Protein	Q8VHX6	Flnc	Filamin-C OS=Mus musculus OX=10090 GN=Flnc PE=1 SV=3	0.685	-0.55	0.0458483	1641.5	2396.2	42.25	18.65	6	1	34	1730.6	1263.9	1782.2	2019.5	2325.3	955.5	1104.2	602.7	1731.3	2045	2086.4	1713.6	1809	1434.7	2285.5	1518.8
FALSE	4.382	High	0.003	Master Protein	B2RSE6	Tfb2m	rRNA adenine N(6)-methyltransferase OS=Mus musculus OX=10090 GN=Tfb2m PE=2 SV=1	0.686	-0.54	0.0128236	170.7	248.9	23.7	14.99	2	1	2	178.8	117.1	198.1	156.9	196.2	113	134.3	96.7	149.8	180.8	222.6	198.8	179.5	125.2	209.6	175
FALSE	11.237	High	0	Master Protein	Q61532	Mapk6	Mitogen-activated protein kinase 6 OS=Mus musculus OX=10090 GN=Mapk6 PE=1 SV=3	0.686	-0.54	0.0011281	99.2	144.6	19.83	10.16	1	1	5	94.7	61.4	97.4	89.8	113.1	80.1	99.9	61.6	104.8	126.6	150	113	107.8	61.8	114.5	133.2
FALSE	180.717	High	0	Master Protein	Q80U48	mKIAA0285	MKIAA0285 protein (Fragment) OS=Mus musculus OX=10090 GN=mKIAA0285 PE=4 SV=1	0.687	-0.54	0.00504496	450.3	654.9	24.7	11.02	1	1	92	490.4	328.1	607.2	403.6	439.5	293.5	346	203.7	626.3	489.6	627.3	521.6	389.2	317.1	524.8	472.7
FALSE	59.905	High	0	Master Protein	Q08288	Lyar	Cell growth-regulating nucleolar protein OS=Mus musculus OX=10090 GN=Lyar PE=1 SV=2	0.835	-0.26	0.0610735	767.7	919.6	21.75	7.94	11	1	17	722.1	647.7	870	725	758.9	507.3	569.9	360.2	721.1	769.9	813.7	712.6	673.2	451.3	733.3	700.5
FALSE	1.724	Medium	0.045	Master Protein	Q8CIB9	Esco2	N-acetyltransferase ESCO2 OS=Mus musculus OX=10090 GN=Esco2 PE=1 SV=3	0.689	-0.54	0.0274662	56.7	82.3	39.82	16.48	1	1	2	75.3	71.5	85.7	35.6	52.9	36.6	29.5	19.9	68.9	59	77.7	62.4	48.3	42.1	68	107.1
FALSE	2.168	Medium	0.027	Master Protein	Q9D1M1	Polr1d	DNA-directed RNA polymerases I and III subunit RPAC2 OS=Mus musculus OX=10090 GN=Polr1d PE=1 SV=1	0.689	-0.54	0.0270246	114	165.4	31.29	19.09	1	1	1	120.7	67.5	138	124	148.2	76.8	92.7	63.8	98.9	138.3	146.9	121.1	153	85	152.5	133.9
FALSE	67.248	High	0	Master Protein	Q4V9X1	Wdr12	Ribosome biogenesis protein WDR12 OS=Mus musculus OX=10090 GN=Wdr12 PE=1 SV=1	0.793	-0.34	0.0592682	1191.8	1503.6	18.39	10.76	14	1	18	1081.3	1039.6	1210.7	1325.9	1155.3	927.2	1125.6	732.6	1016.8	1234.8	1233.2	1131.6	1147.8	800.3	1176.8	1421.4
FALSE	24.878	High	0	Master Protein	B2CQD6	Fbln1	Fibulin-1 OS=Mus musculus OX=10090 GN=Fbln1 PE=2 SV=1	0.689	-0.54	0.0170054	451.6	655.9	27.79	17.6	7	1	8	473.7	341.7	602	421.5	511.5	307.8	307.4	207.4	415.8	492.8	619.8	508	530.2	376	523.3	442.9
FALSE	8.369	High	0	Master Protein	Q9D0P5	Pygo1	Pygopus homolog 1 OS=Mus musculus OX=10090 GN=Pygo1 PE=1 SV=1	0.69	-0.54	0.007416	73.7	106.8	20.04	14.29	2	1	2	75.4	58.4	73.2	75.6	87.9	63.1	71.5	41.6	71.2	82.5	89.1	68.7	84.8	57.7	88.9	109.8
FALSE	105.938	High	0	Master Protein	Q8BMZ7	Vps28	Vacuolar protein sorting-associated protein 28 homolog OS=Mus musculus OX=10090 GN=Vps28 PE=2 SV=1	0.691	-0.53	0.0369426	148.3	214.7	32.61	18.2	1	1	49	167.4	104.2	190.8	143.1	203.1	99.8	109.6	70.7	122.5	152.3	190	152.9	185.3	108.8	195.9	212
FALSE	92.332	High	0	Master Protein	P26339	Chga	Chromogranin-A OS=Mus musculus OX=10090 GN=Chga PE=1 SV=1	0.695	-0.52	0.0282911	1867.1	2684.9	39.32	16.21	18	1	26	1715.2	1613	2160.3	2616.2	2060.5	1117.3	1369.8	741.4	1781.2	2262.1	2307.1	2084.4	2147.2	1732.4	2137	2331.9
FALSE	8.526	High	0	Master Protein	Q6RT24	Cenpe	Centromere-associated protein E OS=Mus musculus OX=10090 GN=Cenpe PE=1 SV=1	0.91	-0.14	0.0580513	640.7	704	14.23	10.18	3	1	10	652.1	586.4	723.7	520.2	453.8	424.7	575.8	334.2	685.8	525.5	612.5	534.1	500.5	375.6	640.1	559.2
FALSE	444.073	High	0	Master Protein	Q5EBQ2	Pebp1	Phosphatidylethanolamine binding protein 1 OS=Mus musculus OX=10090 GN=Pebp1 PE=1 SV=1	0.809	-0.31	0.0671308	15565.9	19243.5	20.34	12.3	15	1	346	14361.5	13506.9	15480.4	18515.3	13978.5	12793.5	15079.3	9358.6	13378	15590.3	16913.5	14919.6	15116.6	11024.1	14061.9	19937.9
FALSE	12.527	High	0	Master Protein	Q3UM97	Eapp	Uncharacterized protein OS=Mus musculus OX=10090 GN=Eapp PE=2 SV=1	0.695	-0.52	0.0275838	87.1	125.3	30.68	17.81	2	1	2	84.2	71.5	108.5	89	94.2	53	60.2	33	87.1	95.9	114.5	98	99.7	63.4	104.8	71
FALSE	1.224	Low	0.099	Master Protein	Q3UW00	Isg20	Exonuclease domain-containing protein OS=Mus musculus OX=10090 GN=Isg20 PE=2 SV=1	0.696	-0.52	0.0137416	69.7	100.2	22.91	25.89	1	1	1	56.7	44.1	71.7	70.9	80.7	58.9	64.8	51.9	60.2	79.4	92.9	83.6	111.2	60.3	79	78
FALSE	1.35	Low	0.078	Master Protein	Q3UP24	Nlrc4	NLR family CARD domain-containing protein 4 OS=Mus musculus OX=10090 GN=Nlrc4 PE=1 SV=1	0.67	-0.58	0.0605122	162	241.6	49.59	20.99	1	1	1	240.2	121.2	223.7	133.8	257	74.8	90.8	58.1	134.4	170.4	255.8	203	196.9	105.4	249.4	207.6
FALSE	5.485	High	0.001	Master Protein	Q9D1Q1	Mphosph6	M-phase phosphoprotein 6 OS=Mus musculus OX=10090 GN=Mphosph6 PE=1 SV=1	0.696	-0.52	0.0195546	83.7	120.2	32.1	13.17	3	1	4	82.7	67.2	105.7	87.7	102.3	48.4	55.1	40.6	82.7	92.8	106.7	109.3	86.4	66	100.9	94.2
FALSE	10.796	High	0	Master Protein	Q9JLL3	Tnfrsf19	Tumor necrosis factor receptor superfamily member 19 OS=Mus musculus OX=10090 GN=Tnfrsf19 PE=1 SV=2	0.865	-0.21	0.0540957	259	299.2	10.6	11.1	3	1	4	237.5	227.5	276.8	181.8	244.9	207.7	258.3	136.5	217.6	204.6	264.8	205	218.6	160.3	258.1	288.8
FALSE	1.252	Low	0.095	Master Protein	Q9CYU2	Ccnb2	Cyclin N-terminal domain-containing protein OS=Mus musculus OX=10090 GN=Ccnb2 PE=2 SV=1	0.698	-0.52	0.0491243	12.8	18.3	33.61	18.18	1	1	1	13.4	5.8	10.6	16.1	12.6	10.1	16.6	7	9.7	14.7	15.5	16.7	12.8	10.4	14	18.7
FALSE	66.636	High	0	Master Protein	Q8K3K8	Optn	Optineurin OS=Mus musculus OX=10090 GN=Optn PE=1 SV=1	0.698	-0.52	0.00734719	1135.7	1627.1	23.1	15.02	15	1	17	1036.7	987.5	1248.4	1187.7	1273	809.4	920.1	595.8	1090.5	1317.4	1285.1	1111.2	1251.6	981.7	1315.2	1509.4
FALSE	12.152	High	0	Master Protein	Q2M4I5	Sp3	Sp3 (Fragment) OS=Mus musculus OX=10090 GN=Sp3 PE=4 SV=1	0.813	-0.3	0.0680336	196.8	242.2	24.34	10.22	2	1	3	181.2	169.6	220.4	250	176.9	157.2	174.4	115	192.9	198.3	219.8	205.4	191.9	143.1	178.1	219.8
FALSE	17.121	High	0	Master Protein	Q91WZ8	Dtnbp1	Dysbindin OS=Mus musculus OX=10090 GN=Dtnbp1 PE=1 SV=1	0.699	-0.52	0.00935836	627.2	897.8	28.51	14.95	2	1	5	608.7	512.9	670.2	657.9	695.8	397.1	447.4	270.4	578.7	621.3	828.3	695.2	692.2	524.6	751.5	743.9
FALSE	1.193	Low	0.106	Master Protein	F6T2U3	Gm9925	Predicted gene 9925 OS=Mus musculus OX=10090 GN=Gm9925 PE=4 SV=1	0.699	-0.52	0.00679216	45.5	65.1	21.72	17.19	1	1	1	47.4	34.7	56.5	47.2	49.1	34.6	38.4	23.7	42.1	50.3	53.9	45.9	54.3	39.9	59.8	63.3
FALSE	139.654	High	0	Master Protein	Q8BIW1	Prune1	Exopolyphosphatase PRUNE1 OS=Mus musculus OX=10090 GN=Prune1 PE=1 SV=1	0.928	-0.11	0.0661832	3398.7	3663.9	18.1	10.67	21	1	54	3461.3	3097.8	3640.3	2364.3	2866.6	2148.4	2435.2	1553.5	3199	3255.7	3540.7	2758.2	2447.8	2031.2	2900.1	2672.7
FALSE	5.436	High	0.001	Master Protein	Q8BG09	Tmem184b	Transmembrane protein 184B OS=Mus musculus OX=10090 GN=Tmem184b PE=2 SV=1	0.7	-0.51	0.00608567	45.1	64.4	23.15	14.05	2	1	3	47.9	35.6	43.6	37	56.4	31.3	44.9	23.6	42.7	55.5	55.5	55.5	50.7	27.3	55.3	51.7
FALSE	148.048	High	0	Master Protein	Q8WTY4	Ciapin1	Anamorsin OS=Mus musculus OX=10090 GN=Ciapin1 PE=1 SV=1	0.774	-0.37	0.0601284	4662	6025.7	31.17	11.61	18	1	58	4275.2	4301.2	4826.3	5967.9	4444.8	3153.5	3519.8	2143.7	4363.9	4923.3	5480.5	4959.4	4321.5	3468.4	4428.3	4759.3
FALSE	20.007	High	0	Master Protein	Q69ZB9	Sema4c	MKIAA1739 protein (Fragment) OS=Mus musculus OX=10090 GN=Sema4c PE=2 SV=1	0.872	-0.2	0.0510412	137	157.1	14.48	10.45	5	1	7	140.9	115.4	161.5	80.9	131.5	118	127	72	112.3	118.1	147.9	119.3	122.5	74.5	142.9	154.7
FALSE	18.187	High	0	Master Protein	Q3UG02	Dusp6	Dual specificity protein phosphatase OS=Mus musculus OX=10090 GN=Dusp6 PE=2 SV=1	0.91	-0.14	0.0611721	78.2	85.9	15.41	12.2	3	1	4	73.6	65.9	89.7	60.1	64.9	52	57.1	39.9	73.6	70.3	77.2	51.3	61	46.7	79.5	72.3
FALSE	534.865	High	0	Master Protein	E9PW06	Nfasc	Neurofascin OS=Mus musculus OX=10090 GN=Nfasc PE=1 SV=1	1.172	0.23	0.0534466	26269.4	22422.6	14.53	6.64	11	1	240	25465.2	21506.2	25246	13740.3	18058.8	25221.8	28856	17897.5	22169.9	18261.8	20638.5	17403	14252.6	10423.3	18440.9	20029.5
FALSE	3.863	High	0.004	Master Protein	M0QWU0	Cxxc4	CXXC-type zinc finger protein 4 OS=Mus musculus OX=10090 GN=Cxxc4 PE=4 SV=1	0.885	-0.18	0.0554082	24.5	27.7	26.23	8.05	1	1	2	23.4	20.3	25.5	21.6	22.6	12.3	17.1	9.5	25.2	23.2	22.3	22.7	17.6	14.9	20.5	24.8
FALSE	4.364	High	0.003	Master Protein	P48760	Fpgs	Folylpolyglutamate synthase, mitochondrial OS=Mus musculus OX=10090 GN=Fpgs PE=1 SV=3	0.687	-0.54	0.0524036	33.6	48.9	29.85	18.12	1	1	1	34.7	25.8	42.3	32.4	48.7	24.1	28.7	18.6	28.6	39.7	36.5	39.6	42.7	23.8	42.1	41.9
FALSE	7.503	High	0	Master Protein	Q8VEU0	Olfr780	Olfactory receptor OS=Mus musculus OX=10090 GN=Olfr780 PE=2 SV=1	0.7	-0.51	0.0192387	995.7	1422.7	28.54	9.43	2	1	10	943.2	758.7	1093.6	1391.3	995.5	836.1	961.4	591.2	1065.6	1144.9	1420.2	1271.7	1031.6	695	1008.7	1320.1
FALSE	238.194	High	0	Master Protein	Q8C5K4	Mapt	Microtubule-associated protein OS=Mus musculus OX=10090 GN=Mapt PE=2 SV=1	0.7	-0.51	0.0100589	93.9	134.1	21.99	16.62	1	1	152	89.7	64.5	95.4	88.3	114.8	81	86.3	52.2	77	97.2	119.1	97.4	100.7	78.3	118.1	129
FALSE	42.786	High	0	Master Protein	Q921P9	Tceal1	Transcription elongation factor A protein-like 1 OS=Mus musculus OX=10090 GN=Tceal1 PE=2 SV=1	0.701	-0.51	0.0232793	539	768.3	28.8	16.83	7	1	8	524.4	439.6	618.2	675.6	560.6	365.6	425	279.9	490.1	634	580.4	538.7	614.4	463.2	598.5	752.5
FALSE	92.025	High	0	Master Protein	O88271	Cfdp1	Craniofacial development protein 1 OS=Mus musculus OX=10090 GN=Cfdp1 PE=1 SV=1	0.701	-0.51	0.0288827	2778.8	3966.4	31.67	14.82	16	1	30	2636.3	2324.6	2981.4	3901	2917.6	2141.6	2367.4	1446	2646.8	3581.9	3109.7	2869.5	3169.7	2308.5	3143.6	3697.8
FALSE	27.759	High	0	Master Protein	Q6S5C2	Gnptg	N-acetylglucosamine-1-phosphotransferase subunit gamma OS=Mus musculus OX=10090 GN=Gnptg PE=1 SV=1	0.87	-0.2	0.0694834	151.4	174.1	11.9	20.94	6	1	6	133.3	102.7	135.8	126.2	133	149.3	141.5	97.5	126.8	154.4	123.2	129.9	119.8	101.2	139.6	237.3
FALSE	2.185	Medium	0.025	Master Protein	V9GX60	Tex9	Testis-expressed protein 9 OS=Mus musculus OX=10090 GN=Tex9 PE=1 SV=1	0.701	-0.51	0.0181523	469.1	669.6	34.76	14.27	1	1	2	531.1	328.8	622.1	432.7	527.5	244.8	293.6	183.6	406.2	520.9	560.6	521.8	522.2	339.7	612.5	620.4
FALSE	103.105	High	0	Master Protein	A0A140LJF7	Ryr3	Ryanodine receptor 3 OS=Mus musculus OX=10090 GN=Ryr3 PE=1 SV=1	0.701	-0.51	0.014729	48	68.6	30	17.37	1	1	41	51.6	30.6	57.2	40.2	61.3	31.8	32.3	26.5	44.8	46.5	52.5	58.8	49.5	33.3	69.8	64
FALSE	14.138	High	0	Master Protein	D3YZV8	Ccdc8	Coiled-coil domain-containing protein 8 homolog OS=Mus musculus OX=10090 GN=Ccdc8 PE=1 SV=2	0.702	-0.51	0.037208	199.2	283.8	28.83	19.29	5	1	5	200.8	141.7	273.8	219.4	240.4	162.8	162.8	88.9	160.6	222	244.8	221.9	262.2	137.6	238.2	309.8
FALSE	10.304	High	0	Master Protein	Q99M85	Scrt1	Transcriptional repressor scratch 1 OS=Mus musculus OX=10090 GN=Scrt1 PE=1 SV=1	0.702	-0.51	0.0383611	215	306.4	35.49	14.5	3	1	3	222.4	183.5	195.7	316.7	226.4	182.9	158.8	109.9	222.4	305.6	285.5	234.8	220.6	174.3	219.2	238.5
FALSE	1.341	Low	0.08	Master Protein	Q0P557	Spata18	Mitochondria-eating protein OS=Mus musculus OX=10090 GN=Spata18 PE=1 SV=2	0.703	-0.51	0.034096	700.1	995.6	32.39	16.25	1	1	3	656.7	689	708.5	1019.7	647.3	560.6	585.1	378.4	632.9	786.2	822.9	851.7	716	633.6	783.9	934.3
FALSE	30.038	High	0	Master Protein	Q8VEM9	Klhdc3	Kelch domain-containing protein 3 OS=Mus musculus OX=10090 GN=Klhdc3 PE=2 SV=1	0.705	-0.5	0.00862483	205.3	291.3	19.57	14.06	5	1	5	177.7	136.6	201.2	190	236.1	178.1	199.8	128.3	193.9	258.4	257.9	235	211.2	148.2	214.3	200.5
FALSE	2.261	Medium	0.023	Master Protein	Q8CGN4	Bcor	BCL-6 corepressor OS=Mus musculus OX=10090 GN=Bcor PE=1 SV=2	0.705	-0.5	0.0105887	110.3	156.5	21.98	12.97	1	1	1	95.1	83	95	104.7	136	102.1	106.5	68.7	101.1	132.3	138.7	126.1	121	81.1	117.5	121.1
FALSE	42.074	High	0	Master Protein	Q8CI03	Flywch1	FLYWCH-type zinc finger-containing protein 1 OS=Mus musculus OX=10090 GN=Flywch1 PE=1 SV=2	0.705	-0.5	0.0383644	1228.9	1742.4	27.82	10.91	11	1	15	1217.3	984.5	1406.7	1578.5	1429.6	939.1	1078.5	678	1208.7	1447.6	1380.7	1306.8	1314.6	945.9	1413.7	1586.8
FALSE	105.467	High	0	Master Protein	O08585	Clta	Clathrin light chain A OS=Mus musculus OX=10090 GN=Clta PE=1 SV=2	0.706	-0.5	0.0431347	2224.7	3151.8	55.01	19.37	1	1	137	2052.4	1941.6	2289.4	3142.8	2118.5	845.6	957.6	539.9	1900.9	2590.2	2750.9	2582.8	2477.1	1866.1	2465.2	2043.9
FALSE	99.469	High	0	Master Protein	P26350	Ptma	Prothymosin alpha OS=Mus musculus OX=10090 GN=Ptma PE=1 SV=2	0.706	-0.5	0.04095	5856.8	8294.9	31.5	16.56	10	1	53	5514.1	4936.9	6479.7	8424.5	5954.3	4542.7	4993.5	3341.7	5152.1	6822.5	6789	6598.1	6853.7	5066.7	6468.1	7574.5
FALSE	150.124	High	0	Master Protein	Q3UPX0	Crym	Ketimine reductase mu-crystallin OS=Mus musculus OX=10090 GN=Crym PE=1 SV=1	0.706	-0.5	0.00297097	9775.1	13852.9	29.91	17.76	13	1	118	10351.5	8330.3	9880.7	7153.2	8654	4822	5209.3	3373.6	11486.3	12218.4	9728.9	8151.8	10077.1	8616.5	11704.2	11672.4
FALSE	172.073	High	0	Master Protein	G3UZR1	Tubb5	Tubulin beta-5 chain (Fragment) OS=Mus musculus OX=10090 GN=Tubb5 PE=1 SV=8	0.706	-0.5	0.0142948	90.1	127.7	25.19	14.94	1	1	340	97.5	66.1	105.8	86.2	107.7	65.9	65	48	78.4	94.6	118.3	99.2	110	64.3	98.6	118.7
FALSE	1.74	Medium	0.044	Master Protein	E9PVD7	Cftr	Cystic fibrosis transmembrane conductance regulator OS=Mus musculus OX=10090 GN=Cftr PE=1 SV=1	0.707	-0.5	0.0147796	103.6	146.5	32.4	24.8	1	1	1	113.5	78.1	114.9	89.3	110	65	53.9	35.8	65.5	115.8	137.6	125.2	132.6	68.5	155.9	132.5
FALSE	32.367	High	0	Master Protein	P60898	Polr2i	DNA-directed RNA polymerase II subunit RPB9 OS=Mus musculus OX=10090 GN=Polr2i PE=1 SV=1	0.707	-0.5	0.0158303	823.6	1164.8	22.98	12.58	6	1	12	762.5	701	937.4	1010.7	893.2	692.1	779.2	467.7	807.3	902.1	991.2	898.4	885.4	699.9	933.2	1097.2
FALSE	433.691	High	0	Master Protein	Q03517	Scg2	Secretogranin-2 OS=Mus musculus OX=10090 GN=Scg2 PE=1 SV=1	0.707	-0.5	0.0147843	9070	12820.7	24.98	16.31	47	1	196	8726.7	7481.3	10623.2	11323.8	9487.3	6824.9	8224.9	5081.3	8765.3	10774.8	10540.5	9221.5	10389.7	8170.9	9805.8	13263.8
FALSE	49.338	High	0	Master Protein	A0A0H2UKB6	Mef2c	Myocyte-specific enhancer factor 2C OS=Mus musculus OX=10090 GN=Mef2c PE=1 SV=1	0.708	-0.5	0.0199	47	66.4	30.7	15.81	1	1	17	49.9	35.2	52.8	50.2	49.8	28.3	31.2	19.5	41.8	53.7	52.7	51.6	53.5	34.4	57.3	49
FALSE	121.646	High	0	Master Protein	A6H663	Bag3	BCL2-associated athanogene 3 OS=Mus musculus OX=10090 GN=Bag3 PE=2 SV=1	0.708	-0.5	0.0411921	1822.5	2573.1	27.82	15.86	26	1	30	1684.7	1564.8	2140.4	2268	2108	1385.1	1445	999.7	1537.3	1889.4	2420.3	2025.3	2195.1	1401.5	2020.1	2324.4
FALSE	1.918	Medium	0.037	Master Protein	Q3TDU4	Idua	Uncharacterized protein OS=Mus musculus OX=10090 GN=Idua PE=2 SV=1	0.71	-0.49	0.0365457	110.5	155.6	30.13	19.77	1	1	1	112.8	78.5	131.7	114.1	139.4	68.3	99	49.5	84.7	111.1	131.8	116.9	135.5	89.3	138.7	149.5
FALSE	60.967	High	0	Master Protein	Q8C0W0	Tmsb15l	Thymosin beta 15b-like OS=Mus musculus OX=10090 GN=Tmsb15l PE=1 SV=1	0.71	-0.49	0.0225909	3252.5	4583.7	35.86	18.55	8	1	34	3075	2730.2	3501.1	4274.6	3359	2005.1	2280.1	1358.3	3018.1	3695.4	3966.7	3693.9	3633.8	3059.6	3654.7	3558
FALSE	13.716	High	0	Master Protein	B7ZWF9	Oxld1	Oxidoreductase-like domain-containing protein OS=Mus musculus OX=10090 GN=Oxld1 PE=2 SV=1	0.71	-0.49	0.0325006	409.6	577	32.89	17.15	3	1	3	388.9	342.4	490.6	476	467.1	246.3	285.7	174.7	367.2	426.4	541.2	526.3	425	339.6	449.8	422.5
FALSE	82.415	High	0	Master Protein	Q8QZY7	Nrp2	Neuropilin OS=Mus musculus OX=10090 GN=Nrp2 PE=2 SV=1	0.712	-0.49	0.00746965	1243.4	1745.8	22.4	19.18	18	1	21	1432.7	1295.2	1770.6	729.3	1127.5	932.1	1048	655.8	2076.2	1310.4	1415.9	1009.1	1316.8	1038.9	1443.3	1560.4
FALSE	27.358	High	0	Master Protein	F6XD63	Elmo2	Engulfment and cell motility protein 2 (Fragment) OS=Mus musculus OX=10090 GN=Elmo2 PE=1 SV=1	0.713	-0.49	0.0178329	112.4	157.6	33.25	14.46	1	1	8	146.8	85.7	135.6	91.1	149.9	76.7	84.1	44.5	128.1	135.8	141.9	118.1	132.1	78.5	164.3	124.5
FALSE	57.607	High	0	Master Protein	Q9JJF0	Nap1l5	Nucleosome assembly protein 1-like 5 OS=Mus musculus OX=10090 GN=Nap1l5 PE=1 SV=1	0.713	-0.49	0.0144092	2452.7	3439.4	25.68	16.17	7	1	15	2388.2	2036.8	2442.3	3248.6	2271.2	2065.5	2173.6	1538.1	2306.4	2829.8	2832.2	2582.1	2734.8	2218.9	2687.1	3399.3
FALSE	171.925	High	0	Master Protein	D3YZP9	Ccdc6	Coiled-coil domain-containing protein 6 OS=Mus musculus OX=10090 GN=Ccdc6 PE=1 SV=1	0.857	-0.22	0.0591202	4420.3	5157.2	14.6	10.19	27	1	55	3953.7	3571.3	4402.7	4553.8	4092.7	3853.1	4063.6	2782.5	3719.6	4215.7	4581.1	3962.8	3908.2	2899.8	4035.4	5395.9
FALSE	47.351	High	0	Master Protein	Q8VE42	Ankrd49	Ankyrin repeat domain-containing protein 49 OS=Mus musculus OX=10090 GN=Ankrd49 PE=1 SV=1	0.714	-0.49	0.0492468	205.1	287.1	31.99	15.37	7	1	10	184	181.4	234.2	274.6	226.6	151.6	165.1	97.3	181.3	210.3	264.7	226	218.3	175.4	210.1	266
FALSE	8.539	High	0	Master Protein	Q9D945	Llph	Protein LLP homolog OS=Mus musculus OX=10090 GN=Llph PE=1 SV=1	0.715	-0.48	0.0185566	47.9	67.1	21.58	19.23	2	1	2	42.7	35.9	54.2	55.8	50.7	39	46.1	30	41.8	46.4	59.1	50	60	42	55.6	66.8
FALSE	208.362	High	0	Master Protein	A0A3B2WCL5	Ranbp3	Ran-binding protein 3 OS=Mus musculus OX=10090 GN=Ranbp3 PE=1 SV=1	0.799	-0.32	0.0636893	7158.9	8964.6	22.84	9.65	28	1	66	6637.9	6127.4	7523.1	8572.9	6869.4	5599.2	6227.8	3994.3	6424.2	7497.3	7728	7135.4	6754.3	4948.9	6738.2	8131.9
FALSE	30.067	High	0	Master Protein	Q91XZ8	Pcdhb22	Protocadherin beta 22 OS=Mus musculus OX=10090 GN=Pcdhb22 PE=2 SV=1	0.657	-0.61	0.0562285	67.6	102.9	62.88	27.56	1	1	9	63.6	57.1	85.9	99.7	70.2	18.9	26.6	11.3	63.6	81.7	95.4	79.8	95.6	62.1	82	47.4
FALSE	16.64	High	0	Master Protein	Q8CBC6	Lrrn3	Leucine-rich repeat neuronal protein 3 OS=Mus musculus OX=10090 GN=Lrrn3 PE=2 SV=1	0.715	-0.48	0.0416082	333.2	465.7	34.33	15.69	4	1	5	442	269	489.5	255.2	397.4	183.6	235.7	142.5	281.5	360.6	413.2	360.8	352.3	227.9	466.7	438.3
FALSE	8.094	High	0	Master Protein	Q5RL79	Krtcap2	Keratinocyte-associated protein 2 OS=Mus musculus OX=10090 GN=Krtcap2 PE=1 SV=2	0.715	-0.48	0.00325038	133.7	187	17.46	11.7	1	1	2	131.7	103.5	133	120.2	146.5	96.2	115.5	83.9	127.9	148.5	180.2	145.7	129.4	94.1	155.6	134.6
FALSE	97.513	High	0	Master Protein	A0A0N4SW28	Gng12	Guanine nucleotide-binding protein subunit gamma OS=Mus musculus OX=10090 GN=Gng12 PE=1 SV=1	1.071	0.1	0.0687501	7506.3	7008.4	5.86	5.48	6	1	75	7335.8	5542.3	7783.1	5621	5584.6	6183.1	7583.4	4630.1	5900.3	5740.2	6214.3	5566.4	5157.1	3070.5	5500.2	6919.4
FALSE	1.462	Low	0.064	Master Protein	B7ZWD8	Dcpp2	Jacalin-type lectin domain-containing protein OS=Mus musculus OX=10090 GN=Dcpp2 PE=2 SV=1	0.715	-0.48	0.0297939	138.4	193.6	46.1	24.86	1	1	1	136.2	158.7	133.4	146.8	159.7	48.8	70.1	41.6	113.7	156.4	166.3	141.3	188.8	140.5	161.9	180
FALSE	238.461	High	0	Master Protein	Q9JMH6	Txnrd1	Thioredoxin reductase 1, cytoplasmic OS=Mus musculus OX=10090 GN=Txnrd1 PE=1 SV=3	0.776	-0.37	0.0587265	8246.2	10623.5	24.77	13.4	27	1	80	7904.7	6827	8706.5	10454.7	8309.1	6547.1	7451.8	4737.8	7082.5	8593	9382.2	8249.7	8640.7	6275.9	8324.1	10439.5
FALSE	34.275	High	0	Master Protein	B2RX14	Tut4	Terminal uridylyltransferase 4 OS=Mus musculus OX=10090 GN=Tut4 PE=1 SV=2	0.715	-0.48	0.046807	425.6	595.5	28.28	15.9	9	1	11	535.7	333.4	633.4	335.9	554.4	300.5	360.1	227.1	385	484.9	543.6	414.9	476.7	306.6	604.6	529.2
FALSE	3.541	High	0.006	Master Protein	Q8R367	Rerg	Ras-related and estrogen-regulated growth inhibitor OS=Mus musculus OX=10090 GN=Rerg PE=2 SV=1	0.716	-0.48	0.0181283	18.8	26.3	19.49	17.15	1	1	1	19.3	19.7	17.5	17.2	20.5	13.4	16.6	10.2	19	19.8	27.7	22.5	19.6	11.3	23.6	16.7
FALSE	39.199	High	0	Master Protein	Q3UL36	Arglu1	Arginine and glutamate-rich protein 1 OS=Mus musculus OX=10090 GN=Arglu1 PE=1 SV=2	0.717	-0.48	0.0463244	3271	4560.9	27.71	15.51	13	1	24	3121	2284.5	3266.4	4219.7	3726.9	2760	2941.7	2045.5	3208.5	4097.3	4012.2	2919.7	3926.7	2359	3790.3	3631.3
FALSE	230.618	High	0	Master Protein	P47791	Gsr	Glutathione reductase, mitochondrial OS=Mus musculus OX=10090 GN=Gsr PE=1 SV=3	0.717	-0.48	0.0282897	6618	9227.8	24.01	14.41	23	1	79	6285.7	5469.6	7866.5	8562.4	6623	5432.6	6372.8	3958.1	5986.2	7654.2	7970.5	6971.9	7346.7	5565.7	7150.9	8898.1
FALSE	2.039	Medium	0.031	Master Protein	Q9CZW2	Cenpn	Centromere protein N OS=Mus musculus OX=10090 GN=Cenpn PE=2 SV=1	0.735	-0.44	0.05155	494.5	672.6	42.3	20.76	1	1	2	617.1	380	561.2	398	536.6	215.9	238.7	129.8	350	449.6	702.9	568.6	475.3	322.2	597.2	466.6
FALSE	96.931	High	0	Master Protein	O35684	Serpini1	Neuroserpin OS=Mus musculus OX=10090 GN=Serpini1 PE=1 SV=1	0.718	-0.48	0.0237664	2201.2	3066	27.93	13.58	13	1	31	2123.5	1810.9	2354.5	2759.9	2397.7	1562.3	1845	1171.6	1960.3	2386.9	2638.2	2465.4	2436.6	1751.7	2513.1	2763.9
FALSE	253.467	High	0	Master Protein	Q3TNY2	Sptan1	Uncharacterized protein (Fragment) OS=Mus musculus OX=10090 GN=Sptan1 PE=2 SV=1	0.721	-0.47	0.0165445	124.4	172.6	22.32	15.54	1	1	193	127.2	86	138.5	119.5	147.8	90.5	109.8	72.1	100.1	134.5	147.6	128	138.3	87.3	151.6	177.6
FALSE	70.328	High	0	Master Protein	Q922X9	Prmt7	Protein arginine N-methyltransferase 7 OS=Mus musculus OX=10090 GN=Prmt7 PE=1 SV=1	0.93	-0.1	0.0692942	686.7	738.1	10.38	5.49	14	1	16	672.4	596.4	730.1	492.4	612.8	509.6	579.6	374	641.8	604.7	647.1	573.3	515.5	388.5	558.2	614.6
FALSE	280.72	High	0	Master Protein	Q7TQG1	Plekha6	Pleckstrin homology domain-containing family A member 6 OS=Mus musculus OX=10090 GN=Plekha6 PE=1 SV=1	0.817	-0.29	0.0624804	7801	9551.1	21.12	8.22	57	1	91	7556	6398.2	7951	8299.8	7859.9	5848.6	6618.8	3859.9	6814.4	7442.8	8786.3	7975.3	6906.4	4655.9	7694.2	8068.2
FALSE	65.771	High	0	Master Protein	B7ZNJ7	Tdrp	2610019F03Rik protein OS=Mus musculus OX=10090 GN=Tdrp PE=2 SV=1	0.83	-0.27	0.0507406	1032	1242.9	29.92	12.23	1	1	16	976.7	865.3	1079.5	1092.8	978	595.1	645.8	416.4	908.8	966.5	1179.9	1014.7	951.8	711.1	957.1	948.8
FALSE	8.881	High	0	Master Protein	P30415	Nktr	NK-tumor recognition protein OS=Mus musculus OX=10090 GN=Nktr PE=1 SV=4	0.721	-0.47	0.0339002	632.7	877.1	44.46	17.93	3	1	5	660.3	481.1	709.4	691.1	693.9	252.1	299.7	188.2	480.2	641.2	813.7	675.4	753.3	448.1	769.7	762.1
FALSE	36.183	High	0	Master Protein	Q9CPT4	Mydgf	Myeloid-derived growth factor OS=Mus musculus OX=10090 GN=Mydgf PE=1 SV=1	0.834	-0.26	0.0644846	2073.2	2484.6	22.64	9.56	6	1	23	1988.3	1715.6	2181.1	2195.6	1874	1366.7	1554.2	1037.1	1773.4	2087.2	2216.2	1989.9	1826.6	1283.5	1893.2	1964.4
FALSE	14.255	High	0	Master Protein	Q6P8K4	AW551984	AW551984 protein OS=Mus musculus OX=10090 GN=AW551984 PE=2 SV=1	0.721	-0.47	0.0103161	51	70.8	22.08	9.67	2	1	4	59.7	37.4	68.1	43	55.3	38.9	40.7	26.2	49.9	56.4	60.5	50.6	54.5	35.6	60.4	66.7
FALSE	134.037	High	0	Master Protein	Q8BLF1	Nceh1	Neutral cholesterol ester hydrolase 1 OS=Mus musculus OX=10090 GN=Nceh1 PE=1 SV=1	1.257	0.33	0.0679635	10040.5	7990.3	19.28	10.26	17	1	68	9548.7	8378.8	9114.7	4643	6527.1	10069.1	11118	7252.6	8628.5	6430.2	7900.8	6236.5	5064.3	3705.7	6653.5	6977.3
FALSE	282.074	High	0	Master Protein	Q3UVN5	Nsfl1c	NSFL1 cofactor p47 OS=Mus musculus OX=10090 GN=Nsfl1c PE=2 SV=1	0.722	-0.47	0.0191395	16317	22605.6	25.66	13.08	5	1	145	15300	13810.2	17277	20357.4	16675.6	12540	13856.8	8961.6	14980.9	18319.4	18804.1	16812.5	17341.2	13223	17930.5	21477
FALSE	32.272	High	0	Master Protein	P97865	Pex7	Peroxisomal targeting signal 2 receptor OS=Mus musculus OX=10090 GN=Pex7 PE=1 SV=1	0.722	-0.47	0.0361504	53.7	74.4	25.67	9.36	6	1	7	46.2	46.5	72.3	59.7	58.1	34.5	43.6	32.4	57.2	60.1	58.6	50.4	51.7	40.4	60.1	71.2
FALSE	126.507	High	0	Master Protein	Q8VHG2	Amot	Angiomotin OS=Mus musculus OX=10090 GN=Amot PE=1 SV=3	0.809	-0.31	0.0690193	2983.9	3688.6	16.57	9.03	27	1	47	2792.6	2525.7	3249.4	3193	2978.9	2558.7	2723.5	1751.1	2651.4	2706.8	3386.8	3086.1	2801.6	1876.9	2810.6	3431.7
FALSE	99.726	High	0	Master Protein	P27048	Snrpb	Small nuclear ribonucleoprotein-associated protein B OS=Mus musculus OX=10090 GN=Snrpb PE=1 SV=1	0.723	-0.47	0.0191528	68.8	95.2	29.87	13.16	1	1	43	69.2	58.3	68	64	86.3	42	48.1	32	63.6	78.2	86.1	75.9	75	43.2	82	71.6
FALSE	4.805	High	0.002	Master Protein	Q6PGE4	Znf316	Zinc finger protein 316 OS=Mus musculus OX=10090 GN=Znf316 PE=2 SV=1	0.723	-0.47	0.0405699	173	239.4	28.88	13.74	2	1	3	159.3	97.8	170.6	159.3	240.9	164.3	158	109.5	150.9	194.2	219.3	168.6	198.3	122.9	201.5	211.8
FALSE	12.115	High	0	Master Protein	Q66JX5	Cep43	Centrosomal protein 43 OS=Mus musculus OX=10090 GN=Cep43 PE=1 SV=1	0.723	-0.47	0.0430784	57	78.8	22.46	12.29	2	1	2	51	46.7	64.1	66	66.3	45	53.6	36.3	52.1	65.1	72.9	51.1	60.3	42.2	62.1	72.7
FALSE	14.917	High	0	Master Protein	Q80UU1	Ankzf1	Ankyrin repeat and zinc finger domain-containing protein 1 OS=Mus musculus OX=10090 GN=Ankzf1 PE=1 SV=2	0.723	-0.47	0.028089	417.2	576.9	20.19	15.43	5	1	5	421.5	309.8	466.7	402.9	488.4	340.4	367.1	231.9	327.2	453.3	480.9	415.2	462.6	289.5	483.5	554.8
FALSE	5.305	High	0.002	Master Protein	Q32P49	Mier1	Mesoderm induction early response protein 1 OS=Mus musculus OX=10090 GN=Mier1 PE=2 SV=1	0.723	-0.47	0.0258295	67.9	93.8	33.07	16.6	2	1	2	65.1	56.2	76.7	78	76.2	47.1	41.4	27.1	61.2	83.4	75	73	75.2	58.1	74.5	78.7
FALSE	401.019	High	0	Master Protein	A0A2L2P595	Dlg2	Discs large MAGUK scaffold protein 2 eta OS=Mus musculus OX=10090 GN=Dlg2 PE=2 SV=1	0.724	-0.47	0.00371054	190	262.5	17.89	9.85	4	1	209	173.2	137.9	204.8	202.3	192	171.8	174.9	113.7	227.3	215.9	223.5	165	206.8	122.9	223.7	244.8
FALSE	127.059	High	0	Master Protein	A0A1L1SS63	Vps13c	Vacuolar protein sorting-associated protein 13C (Fragment) OS=Mus musculus OX=10090 GN=Vps13c PE=1 SV=1	1.156	0.21	0.05427	91.2	78.9	12.61	16.44	1	1	34	97.9	88.1	99.2	52.2	64.6	80	86.1	56.4	84.4	65.2	83.7	60.7	43.4	38.5	62.7	54.5
FALSE	13.916	High	0	Master Protein	A0A087WSH8	Bend6	BEN domain-containing protein 6 OS=Mus musculus OX=10090 GN=Bend6 PE=1 SV=1	0.724	-0.47	0.0491353	147.8	204.1	33.02	18.37	2	1	2	142	122.1	152.5	171.7	154.5	83.9	93.2	65.4	114	165.9	183.8	171.7	155.9	99	164.5	131.8
FALSE	25.531	High	0	Master Protein	Q6PDP7	Dcakd	Dcakd protein (Fragment) OS=Mus musculus OX=10090 GN=Dcakd PE=2 SV=1	0.724	-0.47	0.0290036	57.2	79	31.56	14.47	1	1	8	57.6	32.4	61.7	58.9	65.1	46.8	42.6	20.8	51.1	52.5	70.1	63.9	61.6	42.1	65.1	62.1
FALSE	204.528	High	0	Master Protein	Q6P5H2	Nes	Nestin OS=Mus musculus OX=10090 GN=Nes PE=1 SV=1	0.759	-0.4	0.0635766	3495.8	4604.1	22.32	13.11	46	1	61	3044	3228.7	3811.2	3736.2	3678.4	2526.4	3026.6	1752.2	2899.2	3120.8	4325.1	3648.2	3527.5	2303.9	3590.4	3766.2
FALSE	52.779	High	0	Master Protein	A0A087WPF5	Zfand2b	AN1-type zinc finger protein 2B (Fragment) OS=Mus musculus OX=10090 GN=Zfand2b PE=1 SV=1	0.806	-0.31	0.055651	1490.6	1849.5	16.65	11.47	9	1	22	1350.3	1203.6	1457.1	1618.2	1451.1	1288	1492.3	935.2	1238.4	1440	1610	1403.9	1440.1	998.2	1505.6	1871
FALSE	14.143	High	0	Master Protein	D3Z511	Eva1a	Protein eva-1 homolog A (Fragment) OS=Mus musculus OX=10090 GN=Eva1a PE=1 SV=1	1.143	0.19	0.0594495	197.5	172.8	13.1	3.83	2	1	5	189.5	164.3	193.9	107	144.6	200.1	211.5	123.9	158	130.9	156.5	140.4	119	82.8	138.5	165.8
FALSE	30.441	High	0	Master Protein	E9PUD6	Zscan18	Zinc finger and SCAN domain-containing 18 OS=Mus musculus OX=10090 GN=Zscan18 PE=1 SV=1	0.725	-0.46	0.0244906	446.9	616.8	37.62	22.32	6	1	6	417.2	380	475.4	412	517.2	220.2	241.7	142.8	409.2	474.9	581.4	467.5	489.1	406.9	503	362.6
FALSE	62.281	High	0	Master Protein	O35852	Pdyn	Beta-neoendorphin-dynorphin (Fragment) OS=Mus musculus OX=10090 GN=Pdyn PE=1 SV=1	0.725	-0.46	0.00125266	546.2	753.1	14.68	16.2	9	1	12	537.2	450.6	553.5	471.3	585.9	458.4	477.1	303.3	513.6	567.2	702	563.1	520.2	502.1	638.4	703.1
FALSE	1.241	Low	0.096	Master Protein	Q9D245	Cstad	CSA-conditional, T cell activation-dependent protein OS=Mus musculus OX=10090 GN=Cstad PE=2 SV=1	0.949	-0.08	0.0641111	273.6	288.2	15.52	7.81	1	1	2	280.3	221.5	297.2	209.4	224	166.7	219	135.5	236.1	259.6	252.4	205.8	209.5	156.6	240.2	255.7
FALSE	1.279	Low	0.089	Master Protein	Q8R4W5	Xpa	Xeroderma pigmentosum complementation group A OS=Mus musculus OX=10090 GN=Xpa PE=2 SV=1	0.726	-0.46	0.0437683	166.1	228.6	29.83	22.14	1	1	2	177.3	94.4	216.7	124	196.9	102.1	113.3	102.7	115.7	157.3	175.1	174.6	203.6	122	204.8	216.2
FALSE	95.877	High	0	Master Protein	Q8C8T8	Tsr2	Pre-rRNA-processing protein TSR2 homolog OS=Mus musculus OX=10090 GN=Tsr2 PE=1 SV=1	0.726	-0.46	0.0152879	1473.9	2031	20.49	12.66	1	1	33	1347	1237.8	1580.3	1685.7	1585.5	1164	1379.7	916.2	1335	1612.8	1725.8	1498.7	1598.1	1139	1644	1989.3
FALSE	8.774	High	0	Master Protein	A0A0A0MQM2	Plch1	Phosphoinositide phospholipase C OS=Mus musculus OX=10090 GN=Plch1 PE=1 SV=1	0.727	-0.46	0.0105782	539.3	741.5	19.84	12.96	1	1	6	428.1	418.4	508.8	552.2	585.4	416.6	569.3	357	459.2	600.1	671.5	575.5	563.7	411.9	601.5	643.8
FALSE	410.675	High	0	Master Protein	B2RXQ5	Prex1	Phosphatidylinositol-3,4, 5-trisphosphate-dependent Rac exchange factor 1 OS=Mus musculus OX=10090 GN=Prex1 PE=2 SV=1	1.231	0.3	0.0601231	13754.6	11175.5	17.86	9.73	69	1	125	12565.9	11948.4	12549.3	6541	9028.3	13770.3	14906.7	9466.5	11095.6	8012.5	11631.1	8893.4	7018.1	5055.7	9131.6	10139.3
FALSE	216.412	High	0	Master Protein	Q3TUF3	Calu	Calumenin OS=Mus musculus OX=10090 GN=Calu PE=1 SV=1	0.728	-0.46	0.0302382	5386.4	7396.6	33.28	16.44	4	1	78	4973.4	4629.7	6043.9	6914.6	5602.7	3446.2	3849.5	2434.6	4904.2	5935.4	6495.4	5817.4	6026.8	4656	5925	5920.6
FALSE	16.211	High	0	Master Protein	Q3U4G3	Xxylt1	Xyloside xylosyltransferase 1 OS=Mus musculus OX=10090 GN=Xxylt1 PE=1 SV=2	0.728	-0.46	0.00840019	253.5	348.3	22.1	15.51	6	1	7	286.2	198.6	327.7	200	284.6	180.6	211.4	126.1	235.6	282.5	319.1	245.6	282.7	202.5	330.8	284.7
FALSE	210.475	High	0	Master Protein	A0A1W2P7S8	Gm32717	Predicted gene, 32717 OS=Mus musculus OX=10090 GN=Gm32717 PE=1 SV=1	0.728	-0.46	0.0306791	34.9	48	24	12.71	1	1	66	28.8	28.2	47.9	41.5	34	30.5	33.4	18.6	33.2	34.9	41.5	38.9	39.5	26.5	39.8	42.8
FALSE	111.142	High	0	Master Protein	Q9DD18	Dtd1	D-aminoacyl-tRNA deacylase 1 OS=Mus musculus OX=10090 GN=Dtd1 PE=1 SV=2	0.803	-0.32	0.0634375	4761.1	5929.3	26.87	7.27	14	1	37	4749.9	3787.4	5163.8	5146.6	4779.1	3426.7	3578.8	1863.8	4583.7	4948.9	5222.7	4533.1	4255.5	2445.6	4812.3	5599.6
FALSE	52.342	High	0	Master Protein	Q9CQP2	Trappc2	Trafficking protein particle complex subunit 2 OS=Mus musculus OX=10090 GN=Trappc2 PE=1 SV=1	0.895	-0.16	0.0517814	2047.9	2287.9	16.96	5.94	2	1	24	1966.6	1716.7	2042.2	1880.5	1809	1390.3	1598.5	1017.5	1756.4	1839.9	2055.2	1808.9	1679.9	1173.3	1828.7	1982.7
FALSE	40.947	High	0	Master Protein	Q3UQV0	Igfbp5	Insulin-like growth factor-binding protein 5 OS=Mus musculus OX=10090 GN=Igfbp5 PE=1 SV=1	0.728	-0.46	0.0280854	939.8	1291.5	28.61	13.46	9	1	11	899.7	779	1196.9	1143.5	1017.1	658.1	774.5	445.4	879.7	1025.2	1176.5	943.8	1077.1	758.5	1036.6	1241.9
FALSE	24.163	High	0	Master Protein	P03975	Iap	IgE-binding protein OS=Mus musculus OX=10090 GN=Iap PE=2 SV=1	0.729	-0.46	0.00865363	197.2	270.3	20.58	14.4	1	1	7	195.5	174.6	224.1	139.7	216.9	120.8	164.7	106.5	173.7	208.6	241	225.2	199.6	136	232.7	190.2
FALSE	106.491	High	0	Master Protein	A2A6A1	Gpatch8	G patch domain-containing protein 8 OS=Mus musculus OX=10090 GN=Gpatch8 PE=1 SV=1	0.729	-0.46	0.0320409	1465.9	2009.5	27.74	12.69	24	1	26	1482.6	1150.2	1652.6	1667.8	1666.5	996.4	1155.5	707.8	1252.9	1616.1	1709.7	1569.4	1578.5	1066.1	1618.4	1817.3
FALSE	61.683	High	0	Master Protein	Q9CWU4		UPF0690 protein C1orf52 homolog OS=Mus musculus OX=10090 PE=1 SV=1	0.729	-0.46	0.0305969	2270.5	3113	26.09	14.83	12	1	22	2204.3	1856.1	2529.6	2831.1	2289.1	1669.3	1980.5	1195.2	1992.8	2514.6	2486.6	2304.8	2502.2	1812.8	2477.2	2964.2
FALSE	89.905	High	0	Master Protein	Q99LH9	Sh3bp5l	SH3 domain-binding protein 5-like OS=Mus musculus OX=10090 GN=Sh3bp5l PE=1 SV=1	0.771	-0.37	0.0683718	1482.4	1922	25.52	11.36	18	1	25	1360.7	1281.8	1548.3	1867.5	1531.1	1130.5	1319.6	840.3	1266.6	1463.2	1755.8	1648.6	1469.2	1013.7	1507	1797.2
FALSE	41.873	High	0	Master Protein	Q7TPD1	Fbxo11	F-box only protein 11 OS=Mus musculus OX=10090 GN=Fbxo11 PE=1 SV=3	0.729	-0.46	0.00561739	995	1365.2	13.34	10.7	11	1	15	958.1	815.8	1103.4	948.3	1046.7	850.5	942.3	612.5	924.4	1126.3	1194.9	1061.5	991.1	702.7	1085	1048.6
FALSE	6.133	High	0.001	Master Protein	Q9CQ25	Mzt2	Mitotic-spindle organizing protein 2 OS=Mus musculus OX=10090 GN=Mzt2 PE=1 SV=1	1.151	0.2	0.0522613	120.2	104.4	25.04	7.3	1	1	1	114	92.4	120.2	62.4	87.5	135.9	140.9	117.3	93.8	78.4	93.5	83.3	61	49.5	86.1	102.6
FALSE	163.893	High	0	Master Protein	Q8VCI5	Pex19	Peroxisomal biogenesis factor 19 OS=Mus musculus OX=10090 GN=Pex19 PE=1 SV=1	0.729	-0.46	0.0331869	3645.8	4999.8	28.47	12.64	18	1	51	3463.2	3045.9	3845.4	4995.8	3828.2	3089.2	3273.9	2015.3	3510.3	4299	4455.7	3703.7	4032.8	2970.2	3830.4	4792.6
FALSE	16.657	High	0	Master Protein	Q3URR4	Sgsh	Uncharacterized protein (Fragment) OS=Mus musculus OX=10090 GN=Sgsh PE=2 SV=1	0.872	-0.2	0.0539522	162.1	185.9	11.61	18.31	5	1	5	141.8	124.3	153.2	141.3	136.1	120.3	176.4	110.6	125.4	149.9	160.9	133.1	159.4	101.4	148.2	238.6
FALSE	157.764	High	0	Master Protein	Q6ZWX2	Tmsb4x	Thymosin beta OS=Mus musculus OX=10090 GN=Tmsb4x PE=2 SV=1	0.73	-0.45	0.0344211	21681.4	29709.2	41.67	20.03	11	1	168	20546.3	18157.4	24114	27777.1	22740.1	10695.2	13039	7372.7	19102.1	24036.5	25497.6	23065.1	25129.4	20060.9	23715.4	23325
FALSE	1.523	Low	0.058	Master Protein	Q925A3	Fgf2	Fibroblast growth factor OS=Mus musculus OX=10090 GN=Fgf2 PE=1 SV=1	0.73	-0.45	0.0199767	271.9	372.4	21.08	18.97	1	1	2	284.4	178.5	337.1	218.6	307.8	207.4	224.6	156.2	205.9	279.1	300.9	267.2	297.4	195.9	357	394
FALSE	336.777	High	0	Master Protein	Q0VGU4	Vgf	Neurosecretory protein VGF OS=Mus musculus OX=10090 GN=Vgf PE=1 SV=1	0.73	-0.45	0.0144979	9282.1	12718.6	24.76	15.09	44	1	118	8614.5	7937.3	9984.5	11654.6	9191.9	7756	7884.2	5122.9	9194.8	11008	10628.8	9265.2	9883.7	8266.3	9776.7	12225.3
FALSE	14.428	High	0	Master Protein	A0PJ89	Mphosph10	Mphosph10 protein (Fragment) OS=Mus musculus OX=10090 GN=Mphosph10 PE=2 SV=1	0.822	-0.28	0.0668229	326.4	397.1	18.83	11.74	5	1	5	317.9	252.8	350.7	329.6	358.4	262	306.5	175.4	280.1	307.2	354.9	307	339.5	205.9	337.2	370.8
FALSE	120.586	High	0	Master Protein	Q91VW3	Sh3bgrl3	SH3 domain-binding glutamic acid-rich-like protein 3 OS=Mus musculus OX=10090 GN=Sh3bgrl3 PE=1 SV=1	0.731	-0.45	0.0337348	11502.8	15745.9	31.05	15.01	8	1	92	10899.8	9633.8	11911.9	15307.7	11427.6	8227.5	9265.6	5687.2	10189.8	12894.7	12716.2	11575.2	11966.7	9606.8	12359.3	15021.3
FALSE	50.179	High	0	Master Protein	Q9Z2X2	Psmd10	26S proteasome non-ATPase regulatory subunit 10 OS=Mus musculus OX=10090 GN=Psmd10 PE=1 SV=3	0.839	-0.25	0.0648164	984.6	1173.9	13.19	15.43	9	1	13	868.2	811.8	996.5	985.5	917	844.6	1068	603.4	831.3	964.4	1008.4	826.7	958.9	664.6	918.5	1406.3
FALSE	357.347	High	0	Master Protein	Q9Z1A1	Tfg	TFG protein OS=Mus musculus OX=10090 GN=Tfg PE=1 SV=1	0.837	-0.26	0.0600287	9817.5	11725.9	16.25	10.87	20	1	220	8715	7809.7	9610.8	10490.6	9253.1	8844.3	9098.9	6262.4	8239.6	9477.6	10267	9048.5	9207.1	6569.7	9325.3	11943.2
FALSE	153.91	High	0	Master Protein	Q8K0G5	Eipr1	EARP and GARP complex-interacting protein 1 OS=Mus musculus OX=10090 GN=Eipr1 PE=1 SV=2	0.8	-0.32	0.0556907	3622.1	4527.3	21.63	10.17	15	1	50	3414.6	3166.2	3647.6	4220.7	3421.2	2838.7	3187.8	1982.3	3171.2	3660.2	4110.6	3560	3272.5	2564.5	3320.5	4205.9
FALSE	48.413	High	0	Master Protein	Q6P9N1	Fam126a	Hyccin OS=Mus musculus OX=10090 GN=Fam126a PE=1 SV=3	0.866	-0.21	0.0576336	1227	1416.5	13.21	5.58	11	1	13	1332.5	1120	1476.2	821.4	1150	966.8	1065.8	701.7	1270.2	1132.4	1316.7	1008.8	1029	678.6	1175.4	1188.2
FALSE	161.785	High	0	Master Protein	Q8BHJ5	Tbl1xr1	F-box-like/WD repeat-containing protein TBL1XR1 OS=Mus musculus OX=10090 GN=Tbl1xr1 PE=1 SV=1	0.822	-0.28	0.0553621	3722.8	4527.4	19.22	10.29	16	1	52	3404.2	3231	3894.7	4169.2	3413.5	2940.7	3276.5	2137.5	3223.5	3760.4	3923	3562	3433.2	2580.7	3505.8	4154.9
FALSE	14.753	High	0	Master Protein	O35309	Nmi	N-myc-interactor OS=Mus musculus OX=10090 GN=Nmi PE=1 SV=1	0.731	-0.45	0.0401725	32.1	43.9	23.65	18.87	4	1	4	33.5	18.1	37.6	31.5	33.4	25.3	25.6	17	20.8	37.4	39.4	33	34.8	23.5	34	41.7
FALSE	2.425	Medium	0.02	Master Protein	O35423	Agxt	Serine--pyruvate aminotransferase, mitochondrial OS=Mus musculus OX=10090 GN=Agxt PE=1 SV=3	0.731	-0.45	0.0170274	426.7	583.7	22.43	13.23	1	1	6	415.3	342.5	453.8	489.4	478.7	348.9	400.9	229.8	398.8	476	491.9	449.5	450	345.7	516.4	515.2
FALSE	109.525	High	0	Master Protein	Q05186	Rcn1	Reticulocalbin-1 OS=Mus musculus OX=10090 GN=Rcn1 PE=1 SV=1	0.732	-0.45	0.0351726	3725.2	5087.1	38.99	17.62	19	1	35	3510.7	3137	4558.3	5603	3655.3	2506.2	2883.1	1627.1	3644.9	4812	4358.3	3844.8	4633.8	3346.4	3897.4	4859.8
FALSE	2.192	Medium	0.025	Master Protein	Q9CRB5	Prl7c1	Prolactin-7C1 OS=Mus musculus OX=10090 GN=Prl7c1 PE=2 SV=1	0.732	-0.45	0.0357185	35.7	48.8	38.85	15.5	1	1	1	41.4	35.1	47.7	27.3	27.4	16.7	17.8	10.1	41.9	40.1	35.6	27.6	35	24.1	43.2	34.9
FALSE	11.124	High	0	Master Protein	E9PZH0	Tmem29	Transmembrane protein 29 OS=Mus musculus OX=10090 GN=Tmem29 PE=1 SV=1	0.733	-0.45	0.0197954	47.4	64.7	46.29	20.78	3	1	3	47.3	43.6	45.2	51.6	52.4	15.8	26.7	11.6	43.8	62.6	59.3	49	56.5	47.5	49.3	60.3
FALSE	5.101	High	0.002	Master Protein	Q3TV70	Nr2c2ap	Nuclear receptor 2C2-associated protein OS=Mus musculus OX=10090 GN=Nr2c2ap PE=1 SV=1	0.733	-0.45	0.0495233	95.3	129.9	23.91	16.27	2	1	2	81.5	82.5	91.9	111.1	109.8	89.4	79.6	56.9	82.2	90.1	117.2	90.7	102.3	78	111.3	123
FALSE	5.195	High	0.002	Master Protein	Q8VC34	Rpap2	Putative RNA polymerase II subunit B1 CTD phosphatase Rpap2 OS=Mus musculus OX=10090 GN=Rpap2 PE=2 SV=2	0.733	-0.45	0.00231127	223.6	305.2	13.42	12.73	3	1	5	225.1	190.6	219.3	204.2	216.3	168.1	204.6	124.8	200.8	236.5	283.4	254.7	209.7	154	264.9	227.1
FALSE	1.887	Medium	0.037	Master Protein	Q9D6A0	Gm9725	Uncharacterized protein OS=Mus musculus OX=10090 GN=Gm9725 PE=2 SV=1	0.734	-0.45	0.00301779	28.6	38.9	18.81	10.37	1	1	1	26.9	22.7	27	24.2	35.1	25.4	27.8	17.4	30.2	32.2	37.7	30.1	26	23.3	31.1	32.7
FALSE	133.427	High	0	Master Protein	Q3TWZ9	Cltb	Clathrin light chain OS=Mus musculus OX=10090 GN=Cltb PE=2 SV=1	0.762	-0.39	0.0579585	20517.8	26911.9	33.18	14.75	3	1	107	19225.6	18135.2	20787.7	29104.3	19824	14894.3	16072	11041	17477.4	21682.4	24822.5	22798.1	21499.2	16533.5	21248.3	23820.7
FALSE	35.281	High	0	Master Protein	Q9DCC8	Tomm20	Mitochondrial import receptor subunit TOM20 homolog OS=Mus musculus OX=10090 GN=Tomm20 PE=1 SV=1	0.734	-0.45	0.0352552	2781.2	3789.3	38.89	12.78	5	1	33	2794.4	2196.8	3391.2	2795.4	2789.4	1312.3	1417.7	838.5	2722.1	2895.5	3593.8	2954.8	2789.7	1877	3002.8	2486.9
FALSE	14.223	High	0	Master Protein	P97465	Dok1	Docking protein 1 OS=Mus musculus OX=10090 GN=Dok1 PE=1 SV=2	0.734	-0.45	0.0201727	101.4	138.2	19.19	16.8	3	1	3	117.5	84.7	140	75	107.7	79.7	85.5	56.3	90.3	115.2	109.6	91.1	115.1	65.3	121.6	154
FALSE	330.003	High	0	Master Protein	Q9CZD3	Gars1	Glycine--tRNA ligase OS=Mus musculus OX=10090 GN=Gars1 PE=1 SV=1	0.952	-0.07	0.0631041	17711	18601.1	6.48	2.3	46	1	154	17382.1	15849.4	18767.3	12672	15136.2	14349.5	16107.2	10264.5	16265.7	15775.6	16883.3	14252.8	12587	9186.2	14979.2	17177
FALSE	10.76	High	0	Master Protein	Q6P7V4	Zfp93	Zfp93 protein OS=Mus musculus OX=10090 GN=Zfp93 PE=2 SV=1	0.734	-0.45	0.0137218	195.3	266	19.74	7.68	1	1	4	186.7	162.2	235.2	201.8	224.7	159	171.7	113.3	200.5	211.1	225.4	213.8	189.7	145.6	213.4	245
FALSE	108.015	High	0	Master Protein	Q8K2T8	Paf1	RNA polymerase II-associated factor 1 homolog OS=Mus musculus OX=10090 GN=Paf1 PE=1 SV=1	0.734	-0.45	0.0454677	1487.7	2026	22.12	13.76	21	1	26	1413.2	1234.8	1642.1	1794	1632.7	1178.4	1419	928.4	1379.1	1634.9	1720.1	1581.2	1557.8	1214.4	1613.9	1659.4
FALSE	25.471	High	0	Master Protein	Q8CHP6	Phc3	Polyhomeotic-like protein 3 OS=Mus musculus OX=10090 GN=Phc3 PE=1 SV=2	0.83	-0.27	0.0607311	314.6	378.9	33.45	11.79	4	1	9	304.1	258.2	347.1	313.2	301.3	157	181.7	108.7	301.7	302.9	352.3	318.5	271.9	203.1	288	258.8
FALSE	4.874	High	0.002	Master Protein	Q8BU00	Ikzf5	Zinc finger protein Pegasus OS=Mus musculus OX=10090 GN=Ikzf5 PE=2 SV=1	0.734	-0.45	0.0434673	68.7	93.6	36.93	15.27	2	1	2	67.7	55.3	83.3	84.5	77.6	45.1	43.2	24.4	62	78.8	79.5	69.9	75.3	56.2	83.2	77.9
FALSE	44.661	High	0	Master Protein	Q8C535	Dffa	DNAation factor, alpha subunit OS=Mus musculus OX=10090 GN=Dffa PE=2 SV=1	0.735	-0.44	0.0302231	96.1	130.8	23.36	13.29	1	1	14	85.9	81	101.8	120.5	99.9	82	88.5	59.5	84.9	105.3	112.5	102	106.5	73.3	101.9	130.2
FALSE	3.454	High	0.006	Master Protein	E9QLG3	Mga	MAX gene-associated protein OS=Mus musculus OX=10090 GN=Mga PE=1 SV=1	0.735	-0.44	0.0181332	172.5	234.7	25.7	10.19	2	1	3	172.9	139.9	191.6	131.5	229.8	138.2	142.5	87.7	173.5	187.7	226	181.3	168.1	123.5	187.7	173.2
FALSE	28.616	High	0	Master Protein	Q9D6V8	Paip2	Polyadenylate-binding protein-interacting protein 2 OS=Mus musculus OX=10090 GN=Paip2 PE=1 SV=1	0.736	-0.44	0.0252762	468.1	636.3	26.55	15.32	3	1	8	426.9	397.7	514.9	619.1	502.1	399.9	442.9	256	454.8	510.9	575.2	478.2	531	417.9	509.3	653.5
FALSE	22.577	High	0	Master Protein	G3UZI7	Arhgap6	Rho GTPase-activating protein 6 OS=Mus musculus OX=10090 GN=Arhgap6 PE=1 SV=1	0.737	-0.44	0.0176664	77.6	105.3	14.06	22	5	1	5	84.3	73.8	101.9	52.2	63.1	64.9	72.9	42.3	105.5	70.7	82.4	56.8	89.7	60.8	72.7	124.9
FALSE	3.011	Medium	0.01	Master Protein	Q8CEC4	Klf9	Bteb1 protein OS=Mus musculus OX=10090 GN=Klf9 PE=1 SV=1	0.737	-0.44	0.0421525	114.6	155.6	33.03	18.71	1	1	1	122.3	85.2	147.7	107.7	151.7	81.3	80.1	45.8	102.7	128.5	134.3	118.3	138.7	97.3	133.1	119.5
FALSE	43.531	High	0	Master Protein	Q8BGS2	Bola2	BolA-like protein 2 OS=Mus musculus OX=10090 GN=Bola2 PE=1 SV=1	0.738	-0.44	0.0190659	1522.3	2061.8	20.56	14.6	8	1	17	1430	1354	1531.5	1833	1411.2	1313.7	1420.3	906.2	1386.8	1662.8	1753.8	1605.9	1539.3	1288.3	1501.7	1943.6
FALSE	4.941	High	0.002	Master Protein	Q4VAD4	Zfp92	Zfp92 protein OS=Mus musculus OX=10090 GN=Zfp92 PE=2 SV=1	0.843	-0.25	0.0544795	42.3	50.2	12.36	14.18	2	1	2	40.8	40.6	49.8	30.9	41.3	32.7	37.5	25.1	43.1	41.3	46.7	30.1	33.4	30.1	47.2	43.3
FALSE	137.523	High	0	Master Protein	Q3TIV5	Zc3h15	Zinc finger CCCH domain-containing protein 15 OS=Mus musculus OX=10090 GN=Zc3h15 PE=1 SV=2	0.739	-0.44	0.0221149	5162.5	6982.6	24.7	11.65	29	1	46	5074.3	4168.3	5419.6	6103.3	5627.1	4038.1	4373	2721.4	5160.4	5915	6125.6	4742.5	5530.2	3900.4	5925.3	5952.9
FALSE	47.605	High	0	Master Protein	Q99JP4	Cdc26	Anaphase-promoting complex subunit CDC26 OS=Mus musculus OX=10090 GN=Cdc26 PE=1 SV=1	0.739	-0.44	0.0337667	1057.6	1430.7	34.28	17.44	9	1	13	1006.6	881.8	1162.7	1360.9	1071.2	639.2	733.3	475.5	950	1174	1193.7	1129.3	1204.2	906.3	1120.7	1153.4
FALSE	3.907	High	0.004	Master Protein	Q9D173	Tomm7	Mitochondrial import receptor subunit TOM7 homolog OS=Mus musculus OX=10090 GN=Tomm7 PE=3 SV=1	0.739	-0.44	0.041735	1047.4	1416.6	24.05	13.13	2	1	6	1301	735.8	1463	845.9	1168.7	718.4	924.2	571.5	936.6	1152.8	1293.7	1125.6	1135.1	588.5	1249.4	1238.1
FALSE	89.553	High	0	Master Protein	Q5U4C3	Scaf1	Splicing factor, arginine/serine-rich 19 OS=Mus musculus OX=10090 GN=Scaf1 PE=1 SV=1	0.852	-0.23	0.0669784	1894	2223.2	13.17	8.04	20	1	30	1697.3	1524.8	1965.9	1901.6	1749.9	1620.6	1809.6	1192.6	1652.8	1735.2	1893.8	1721.4	1705.3	1131.6	1774.2	2203.9
FALSE	1.781	Medium	0.043	Master Protein	Q9DBS8	Poc5	Centrosomal protein POC5 OS=Mus musculus OX=10090 GN=Poc5 PE=2 SV=1	0.739	-0.44	0.0209087	89.2	120.8	19.38	13.33	1	1	1	76.3	73.2	80.5	98.1	93.5	77.2	93.9	55.9	82.9	96.1	106.4	95.3	99.9	48.2	103.3	115.1
FALSE	8.283	High	0	Master Protein	K4DI63	Creg1	Protein CREG1 OS=Mus musculus OX=10090 GN=Creg1 PE=1 SV=1	0.74	-0.43	0.044923	136.4	184.4	37.4	10.31	2	1	4	139.4	106	158.1	154.4	154.6	73.2	98.3	41.6	127.2	150.6	167.7	139.3	141.2	95.2	154.7	151.6
FALSE	76.208	High	0	Master Protein	E9PZ11	Zfp651	Zinc finger protein 651 OS=Mus musculus OX=10090 GN=Zfp651 PE=1 SV=1	0.816	-0.29	0.0661055	450.8	552.3	24.91	9.98	8	1	14	455.7	354	513.4	470.6	456.2	302.9	332.5	207.5	368.2	462.2	499	419.7	426	265.8	446.8	520.2
FALSE	59.908	High	0	Master Protein	Q64299	Ccn3	CCN family member 3 OS=Mus musculus OX=10090 GN=Ccn3 PE=1 SV=1	0.741	-0.43	0.00497917	1399.4	1888.6	24.74	13.71	12	1	19	1339.9	1159.9	1607.4	1264.7	1282.9	831.9	939.5	571.5	1483.7	1548.7	1464.9	1177.9	1436	1105.5	1480.4	1909.5
FALSE	38.51	High	0	Master Protein	S4R287	Washc3	Coiled-coil domain-containing protein 53 OS=Mus musculus OX=10090 GN=Washc3 PE=1 SV=1	0.741	-0.43	0.0202456	558.1	753.6	25.2	13.95	7	1	11	520.6	474.8	591.7	681.6	529.5	392.5	485.8	301.9	481.2	605.2	633.7	590	620.2	423.5	591.3	704.8
FALSE	18.537	High	0	Master Protein	Q3UIW5	Rnf10	RING finger protein 10 OS=Mus musculus OX=10090 GN=Rnf10 PE=2 SV=2	0.743	-0.43	0.0323217	354.9	477.5	17.51	10.43	4	1	4	335.6	293.5	404.6	381.9	378.7	305.7	343.2	204.8	336.1	394.5	357.5	363.1	344.8	223.9	405	458.9
FALSE	426.701	High	0	Master Protein	P16014	Chgb	Secretogranin-1 OS=Mus musculus OX=10090 GN=Chgb PE=1 SV=2	0.743	-0.43	0.022728	12513.4	16848.6	31.46	18.15	58	1	149	11835	10500	14022.9	16085.4	13352	8767.3	9710	5689.6	11983.8	14131.8	14927.9	12517.9	14225.7	11825	12789	17126.3
FALSE	35.611	High	0	Master Protein	Q9JKK0	Rcan3	Calcipressin-3 OS=Mus musculus OX=10090 GN=Rcan3 PE=2 SV=1	0.744	-0.43	0.00428509	166.5	223.8	16.05	15.03	3	1	7	156.4	140.6	193.2	173.6	152.2	127.5	149.7	100.9	151.2	184.4	191.4	162.6	191.8	132.2	174.6	231
FALSE	112.174	High	0	Master Protein	Q9JJU8	Sh3bgrl	SH3 domain-binding glutamic acid-rich-like protein OS=Mus musculus OX=10090 GN=Sh3bgrl PE=1 SV=1	0.744	-0.43	0.0253246	4651	6251.8	26.98	11.51	12	1	56	4268.4	4111.6	4811.1	5805.5	4390.5	3361.7	3938	2341.6	4245.4	4490.1	5644.6	4946.7	4640	3524.4	4796.5	5939.8
FALSE	18.329	High	0	Master Protein	Q505H4	Vwc2l	von Willebrand factor C domain-containing protein 2-like OS=Mus musculus OX=10090 GN=Vwc2l PE=1 SV=1	0.744	-0.43	0.0283049	155	208.3	17.96	18.39	3	1	4	145.1	131.4	193.8	165.6	160.2	126.3	142	91.4	143.7	175.1	163.7	136.9	172.7	126.9	159.3	241.7
FALSE	115.044	High	0	Master Protein	Q61599	Arhgdib	Rho GDP-dissociation inhibitor 2 OS=Mus musculus OX=10090 GN=Arhgdib PE=1 SV=3	0.744	-0.43	0.0499492	2906.3	3906.7	23.45	13.35	18	1	39	2642.5	2439.7	3291.7	3694.9	3046.8	2444.1	2788.3	1775.4	2576.4	3066.1	3461.9	3126.7	3185.5	2258.7	3003.9	3747.6
FALSE	2.953	Medium	0.011	Master Protein	A2AUM9	Cep152	Centrosomal protein of 152 kDa OS=Mus musculus OX=10090 GN=Cep152 PE=1 SV=1	0.731	-0.45	0.0504483	495.5	677.9	44.99	20.79	2	1	2	467.9	416.5	541.5	607.6	562.5	235.9	260.6	141.2	430.6	574.8	561.2	515	586.2	420	551.4	453.9
FALSE	494.684	High	0	Master Protein	P26645	Marcks	Myristoylated alanine-rich C-kinase substrate OS=Mus musculus OX=10090 GN=Marcks PE=1 SV=2	0.745	-0.43	0.0351479	19131.6	25685.7	41.44	19.77	23	1	236	17972.1	16162.6	22599.8	23678.9	19632.6	9236.5	10256.5	6763.7	18175.3	21372.1	22704.9	20096.3	21887.4	17590.4	20286.3	18875.5
FALSE	16.001	High	0	Master Protein	Q91X45	Zbtb3	Zinc finger and BTB domain-containing protein 3 OS=Mus musculus OX=10090 GN=Zbtb3 PE=2 SV=3	0.746	-0.42	0.0204497	180	241.3	21.24	13.24	3	1	3	171.6	149.9	200.4	190.4	197.9	148.3	150.8	91.4	157.2	183.8	214.3	194.1	189	136.8	204.9	206.4
FALSE	186.128	High	0	Master Protein	Q9ERT9	Ppp1r1a	Protein phosphatase 1 regulatory subunit 1A OS=Mus musculus OX=10090 GN=Ppp1r1a PE=1 SV=1	0.793	-0.33	0.0619636	4473.4	5641.8	22.67	13.92	13	1	70	4059.3	3559.8	4520.7	5554.4	4247.6	3939	4264.7	2702.2	3976.9	4715.2	5011.9	4240.1	4590	3416.5	4029.4	5731.4
FALSE	3.847	High	0.004	Master Protein	Q9ES18	Foxj2	Forkhead box protein J2 OS=Mus musculus OX=10090 GN=Foxj2 PE=1 SV=1	0.747	-0.42	0.00693313	46.9	62.8	17.97	16.29	1	1	2	41.5	37.5	49.7	41.1	48.6	42.6	34.6	23.8	37.7	45.8	54.3	49.9	50.8	37.1	52.1	57
FALSE	460.967	High	0	Master Protein	Q6IWE3	Gapd	Glyceraldehyde-3-phosphate-dehydrogenase (Fragment) OS=Mus musculus OX=10090 GN=Gapd PE=2 SV=1	0.747	-0.42	0.0154264	110.9	148.5	18.69	10.21	2	1	470	107	90.4	116	116.1	122.8	94.7	95.3	66.2	101.1	131.4	135.5	104.8	112	72.5	117.9	141.7
FALSE	2.42	Medium	0.02	Master Protein	E9PUQ9	Piezo1	Piezo-type mechanosensitive ion channel component OS=Mus musculus OX=10090 GN=Piezo1 PE=1 SV=1	0.747	-0.42	0.0428841	196.5	262.9	25.28	16.73	1	1	2	203.4	157.6	231	151.5	232.3	138.6	143.1	89	236.8	226	254.2	158.2	176	122.7	228.1	157
FALSE	63.856	High	0	Master Protein	Q91WE2	Psme3ip1	PSME3-interacting protein OS=Mus musculus OX=10090 GN=Psme3ip1 PE=1 SV=1	0.747	-0.42	0.0401355	3158.7	4228.6	25.27	13.45	17	1	23	2909	2722	3344.3	4075.4	3179	2518.2	2852.8	1864	2870.5	3448.8	3489.9	3256.7	3257.2	2553.3	3328.9	4088.8
FALSE	43.602	High	0	Master Protein	O35668	Hap1	Huntingtin-associated protein 1 OS=Mus musculus OX=10090 GN=Hap1 PE=1 SV=1	0.747	-0.42	0.0150531	855.1	1144.7	36.98	21.42	12	1	14	802	723.5	1152.2	709.2	692.5	371.3	421.5	276.4	915.3	1005.7	787.8	639.4	994.5	715.3	813.7	1180.5
FALSE	320.51	High	0	Master Protein	P28667	Marcksl1	MARCKS-related protein OS=Mus musculus OX=10090 GN=Marcksl1 PE=1 SV=2	0.747	-0.42	0.017971	10212.9	13665.1	32.14	17.45	14	1	134	9259.3	8939.8	10928.5	11933.9	10865.8	6352.3	6718.1	4402	9721.8	11326.2	12252	9976	10626.2	9539.2	11261	12165.6
FALSE	2.731	Medium	0.014	Master Protein	B7ZN01	Fbf1	Fbf1 protein OS=Mus musculus OX=10090 GN=Fbf1 PE=2 SV=1	0.748	-0.42	0.00461772	24.2	32.3	20.74	16.52	1	1	4	21.9	21.9	25.3	22.1	21.7	14.8	21.7	10	22.4	22.1	25.5	24.5	27.4	17.1	31.4	30.8
FALSE	9.35	High	0	Master Protein	Q66JW3	Tox	Thymocyte selection-associated high mobility group box protein TOX OS=Mus musculus OX=10090 GN=Tox PE=1 SV=2	0.748	-0.42	0.0191267	138.8	185.4	26.6	14.19	1	1	3	148.1	154.7	123.5	131.4	163.7	99.6	113.8	61.5	143.9	185.6	161	141.9	130.7	101.2	186.8	153.5
FALSE	118.744	High	0	Master Protein	Q61686	Cbx5	Chromobox protein homolog 5 OS=Mus musculus OX=10090 GN=Cbx5 PE=1 SV=1	0.748	-0.42	0.0358885	2839.8	3794.2	24.98	8.33	15	1	46	2777.1	2304.6	3367.3	3322.9	2947	2058.5	2378	1444.5	2742	3100	3175.3	2783.3	2854.2	1949.9	2985.1	3578.3
FALSE	10.017	High	0	Master Protein	E9Q8P0	Tnnc1	Troponin C, slow skeletal and cardiac muscles OS=Mus musculus OX=10090 GN=Tnnc1 PE=1 SV=1	0.748	-0.42	0.00050337	138.5	185.1	15.56	12.17	2	1	2	132.4	126.3	137.6	117.9	131.3	108.1	109.5	66.1	137.1	152.2	167.4	155.2	118	104.8	178.8	161.2
FALSE	1.197	Low	0.105	Master Protein	Q3UV16	Itpripl2	Inositol 1,4,5-trisphosphate receptor-interacting protein-like 2 OS=Mus musculus OX=10090 GN=Itpripl2 PE=2 SV=1	0.748	-0.42	0.0117259	226.6	303.1	19.26	9.97	1	1	1	208.5	166.2	243	236.5	241.9	192.6	223.1	121.3	206.5	258.2	271.3	219	210.1	161.2	259.1	282
FALSE	73.367	High	0	Master Protein	Q9D853	Eef1akmt2	EEF1A lysine methyltransferase 2 OS=Mus musculus OX=10090 GN=Eef1akmt2 PE=1 SV=1	0.898	-0.15	0.0616723	1260.3	1402.9	23.53	7.36	14	1	20	1178.5	1069.6	1317.1	1147	1085.4	680.5	874.7	547.3	1070.7	1175.2	1280.3	1044.8	1044.5	730.8	1123.8	1172.2
FALSE	287.189	High	0	Master Protein	Q80XN0	Bdh1	D-beta-hydroxybutyrate dehydrogenase, mitochondrial OS=Mus musculus OX=10090 GN=Bdh1 PE=1 SV=2	1.063	0.09	0.0635746	26858.5	25257.1	13.84	6.14	27	1	361	24725.5	21231.5	27697.5	18483.3	20490.3	28887.8	30457	21891.9	20926.1	20088	24999.2	20660.6	17411.4	11450.8	20220.7	26083.1
FALSE	37.752	High	0	Master Protein	A0A0N4SVY3	Pianp	PILR alpha-associated neural protein OS=Mus musculus OX=10090 GN=Pianp PE=1 SV=1	0.749	-0.42	0.0229381	1367.7	1825.3	21.54	14.27	4	1	13	1649.5	1318.4	1760.1	877.3	1280.8	971.9	1118.5	646.4	1722.1	1508.5	1427.1	1062.1	1239	1014.5	1535.7	1423.1
FALSE	4.689	High	0.002	Master Protein	E0CYJ7	Mpnd	MPN domain-containing protein OS=Mus musculus OX=10090 GN=Mpnd PE=1 SV=1	0.888	-0.17	0.0537755	90.8	102.2	12.5	10.2	2	1	2	82.9	77.8	99.7	74.9	81.6	63.3	73.3	55.3	78.7	85.9	83	71.8	82.3	51	79.5	103.5
FALSE	18.01	High	0	Master Protein	A0A087WQH8	Slc35a4	Probable UDP-sugar transporter protein SLC35A4 OS=Mus musculus OX=10090 GN=Slc35a4 PE=1 SV=1	1.109	0.15	0.0612576	958.3	863.8	15.13	8.45	3	1	7	825.3	776.7	869.4	731.1	607.2	999.2	1005.3	746.8	745.4	703.3	803.7	743.5	574.1	360.8	616.1	859.8
FALSE	91.16	High	0	Master Protein	Q9QXV0	Pcsk1n	ProSAAS OS=Mus musculus OX=10090 GN=Pcsk1n PE=1 SV=2	0.749	-0.42	0.012661	2650.4	3537.8	18.97	17.01	12	1	37	2526.4	2169.2	2969.2	2981.4	2548	1980.1	2543.1	1611.7	2550.1	2905.1	2991.2	2365.6	2937.3	2313.8	2769.3	3696.5
FALSE	15.506	High	0	Master Protein	A2AKP6	Gm12394	Predicted gene 12394 OS=Mus musculus OX=10090 GN=Gm12394 PE=4 SV=1	0.749	-0.42	0.041421	18.6	24.8	23.77	12.43	2	1	2	16.6	16.4	24	17.1	24.2	15.3	16.8	9.9	18.6	19.7	23.2	16.4	20.7	13.2	22.2	21.8
FALSE	4.423	High	0.003	Master Protein	Q99K41	Emilin1	EMILIN-1 OS=Mus musculus OX=10090 GN=Emilin1 PE=1 SV=1	0.749	-0.42	0.0479152	103.1	137.6	14	21.58	2	1	4	99.1	84.6	117.1	93.1	105.8	75.6	97.2	63.5	81.7	89.6	132.2	88.1	130.6	73.6	107.8	129.8
FALSE	142.478	High	0	Master Protein	E9PX38	Pde8b	Phosphodiesterase OS=Mus musculus OX=10090 GN=Pde8b PE=1 SV=1	1.211	0.28	0.0509517	281.4	232.4	16.92	8.28	1	1	37	226.9	229.4	305.5	134.2	179.2	250.6	294.9	183.7	208.4	158	213.9	180.4	162.5	95.7	190	199.4
FALSE	179.602	High	0	Master Protein	Q3USR5	Fbxo2	Uncharacterized protein OS=Mus musculus OX=10090 GN=Fbxo2 PE=1 SV=1	0.809	-0.31	0.0630485	5046.7	6237.8	22.44	11.48	17	1	58	4713	4288.8	5354.7	5787.8	4936.1	3675.1	4457.4	2669.4	4307.8	4740.8	6099.7	5042.8	4731	3562.2	4733.8	5571
FALSE	379.936	High	0	Master Protein	G5E8R0	Tpm1	Tropomyosin alpha-1 chain OS=Mus musculus OX=10090 GN=Tpm1 PE=1 SV=1	0.75	-0.42	0.0388551	2629.7	3506.3	21.85	13.54	4	1	304	2450.7	2222.3	2767.1	3233.7	2664.7	2189.8	2498.8	1624.4	2269.2	2765.1	3076.8	2715.3	2775.3	2059.9	2797.8	3356.1
FALSE	95.841	High	0	Master Protein	Q8VCM5	Mul1	Mitochondrial ubiquitin ligase activator of NFKB 1 OS=Mus musculus OX=10090 GN=Mul1 PE=1 SV=2	1.136	0.18	0.0644784	787.7	693.7	15.76	8.36	16	1	20	902	795.7	921.5	431.4	628.2	680.3	725.4	458.4	716.7	566	669.1	509.6	476.9	326.2	562.7	587.6
FALSE	182.01	High	0	Master Protein	E9QL08	Tacc2	Transforming acidic coiled-coil-containing protein 2 OS=Mus musculus OX=10090 GN=Tacc2 PE=1 SV=1	0.75	-0.42	0.00942245	158.3	211.2	24.57	10.73	1	1	50	153.8	129.3	175.9	166.5	154.3	104.1	124	69.4	148.5	160.2	184.8	162.9	171.1	110.2	169.1	210.7
FALSE	49.332	High	0	Master Protein	Q9DBT3	Ccdc97	Coiled-coil domain-containing protein 97 OS=Mus musculus OX=10090 GN=Ccdc97 PE=1 SV=1	0.751	-0.41	0.0198837	1103.9	1470.3	21	12.17	9	1	12	1037.6	932.1	1163.6	1307.4	1067.5	925	978	644.2	1004.6	1135.4	1263	1136.5	1114.8	865.3	1175.4	1377.5
FALSE	6.556	High	0.001	Master Protein	B2RWV8	Ubqln3	Ubqln3 protein OS=Mus musculus OX=10090 GN=Ubqln3 PE=2 SV=1	0.752	-0.41	0.0434994	31.7	42.2	28.8	21.87	1	1	4	21.8	19.9	23.5	29	39.4	29.6	33.6	18.5	25.7	39.1	33.8	26.6	36.2	25.5	39	32.2
FALSE	15.603	High	0	Master Protein	Q8K057	Ift80	Intraflagellar transport protein 80 homolog OS=Mus musculus OX=10090 GN=Ift80 PE=1 SV=1	0.752	-0.41	0.0315237	305.5	406.3	30.78	11.35	4	1	4	362.2	225.9	408.5	255.4	347.9	178.4	205	134.2	268.8	330.1	371.2	306.2	327.3	197.9	347.5	378.1
FALSE	12.865	High	0	Master Protein	Q6GTY5	Pla2g12a	Phospholipase A2, group XIIA OS=Mus musculus OX=10090 GN=Pla2g12a PE=2 SV=1	0.752	-0.41	0.0193646	131.1	174.3	25.13	18.73	3	1	4	121.3	112.4	146.9	166.4	123.4	100.1	113.1	76.4	132.7	141.1	135.6	125.1	153.4	102.9	138.3	224.7
FALSE	1.448	Low	0.065	Master Protein	Q9JM85	Etos1	DD64 protein OS=Mus musculus OX=10090 GN=Etos1 PE=2 SV=1	0.753	-0.41	0.037373	157.7	209.4	57.76	43.13	1	1	1	149	133	158.3	127.3	141.9	36.3	39.5	15.7	70.9	126.3	158	148	194	131.3	183.1	370.3
FALSE	32.866	High	0	Master Protein	Q54AC6	COX17	Cox17p OS=Mus musculus OX=10090 GN=COX17 PE=1 SV=1	0.768	-0.38	0.0584403	2404.3	3130.5	46.63	22.69	5	1	10	2252.2	2036.9	2711.5	2860.8	2269.4	974.3	1101.6	621.9	2123	2353.2	2871.8	2978.3	2378.4	1966.8	2494.7	1750.7
FALSE	80.33	High	0	Master Protein	Q8K3C3	Lzic	Protein LZIC OS=Mus musculus OX=10090 GN=Lzic PE=1 SV=1	0.766	-0.38	0.0502559	1479.6	1931.9	29.39	12.16	15	1	30	1445.9	1201.5	1664.5	1709.4	1571	928.6	1076.4	687.1	1316.1	1600.7	1760.4	1514.6	1549.8	999.3	1521	1500.1
FALSE	16.886	High	0	Master Protein	Q9CZW6	Rnf146	E3 ubiquitin-protein ligase RNF146 OS=Mus musculus OX=10090 GN=Rnf146 PE=1 SV=2	0.753	-0.41	0.0249759	426.7	566.8	24.51	7.6	5	1	5	412.3	392.9	419.2	479.3	415.4	291.2	325.6	217.9	407.7	457.4	456.6	444.2	405.2	277.3	451.4	494.5
FALSE	5.62	High	0.001	Master Protein	Q3UEP3	Dpyd	Fer4_20 domain-containing protein OS=Mus musculus OX=10090 GN=Dpyd PE=2 SV=1	0.753	-0.41	0.0200674	14.8	19.7	30.73	21.86	1	1	1	20.3	14.3	18	9.5	15.5	8.7	8.6	7.6	14.6	15.8	20.5	12.3	20.1	9.7	21.1	17.5
FALSE	112.977	High	0	Master Protein	Q3UWE6	Wdr20	WD repeat-containing protein 20 OS=Mus musculus OX=10090 GN=Wdr20 PE=1 SV=1	1.081	0.11	0.0630283	3880.5	3588.6	6.06	3.86	20	1	38	3733.8	3265	3970.9	2466.8	2789	3347.4	3674.6	2443.5	3346	2944.3	3322.9	2795.8	2361.3	1679.6	2789.6	3325.7
FALSE	236.837	High	0	Master Protein	Q3TE95	Rcn2	Uncharacterized protein OS=Mus musculus OX=10090 GN=Rcn2 PE=2 SV=1	0.753	-0.41	0.0362863	7635.5	10141.6	21.75	12.58	22	1	145	7094	6522.1	8401.8	9057.5	7943.4	6099.2	6959.5	4460.7	6852.9	8245.1	8879.5	7982.1	8225.1	5711.4	7433.6	9369.1
FALSE	123.019	High	0	Master Protein	E9PVS5	Immt	MICOS complex subunit MIC60 (Fragment) OS=Mus musculus OX=10090 GN=Immt PE=1 SV=1	0.922	-0.12	0.0681835	280.7	304.6	12.91	5.29	3	1	59	268.1	233.2	304.8	228.6	246.1	202.3	235.7	139.4	242.5	248	282.1	250.5	220.1	135.8	240.4	277.4
FALSE	308.565	High	0	Master Protein	P54227	Stmn1	Stathmin OS=Mus musculus OX=10090 GN=Stmn1 PE=1 SV=2	0.753	-0.41	0.0285057	40331.9	53578	22.26	17.78	28	1	367	35607.1	32098.1	38795	49563.8	37572.2	35564.2	38258.7	26453.6	35095.7	43512.8	43494.8	38281.2	42534.5	34118.3	42405.8	60275.2
FALSE	58.638	High	0	Master Protein	P12265	Gusb	Beta-glucuronidase OS=Mus musculus OX=10090 GN=Gusb PE=1 SV=2	0.753	-0.41	0.0481179	969.9	1287.2	30.15	14.41	14	1	17	906.1	823.8	1054.9	1239.5	1017.8	622.7	849	470.1	811.4	979.6	1140.1	1014.2	1046.6	729.1	1009.5	1331.4
FALSE	39.322	High	0	Master Protein	Q80VJ3	Dnph1	2'-deoxynucleoside 5'-phosphate N-hydrolase 1 OS=Mus musculus OX=10090 GN=Dnph1 PE=1 SV=2	0.753	-0.41	0.036136	424	563.2	32.11	9.5	7	1	9	407.2	350.4	469.2	463.1	462.1	244.4	270.6	177.6	412.9	471.8	482.6	443.6	421.2	283.8	441.8	433.9
FALSE	40.303	High	0	Master Protein	G3UWX9	Sumo3	Small ubiquitin-related modifier 3 OS=Mus musculus OX=10090 GN=Sumo3 PE=4 SV=1	0.754	-0.41	0.0332372	991.6	1314.8	26.84	13.97	3	1	29	924.3	844.3	1103.3	1258.6	901.3	759	926.3	467.5	890.1	1045.1	1080.6	1038.9	1041.6	704.9	986	1483.4
FALSE	7.434	High	0	Master Protein	Q8C6B9	Rps19bp1	Active regulator of SIRT1 OS=Mus musculus OX=10090 GN=Rps19bp1 PE=1 SV=1	0.754	-0.41	0.0426726	56.9	75.4	32.54	15.54	1	1	1	65.1	46.4	76.5	43.1	62.2	32.6	36.9	20.3	68.2	58.3	74.6	52.7	50.4	42.8	62.3	46.2
FALSE	129.195	High	0	Master Protein	P58044	Idi1	Isopentenyl-diphosphate Delta-isomerase 1 OS=Mus musculus OX=10090 GN=Idi1 PE=1 SV=1	0.837	-0.26	0.0574637	4184.4	4996.9	14.86	11.99	18	1	44	3554.4	3432.7	4223.5	4358.7	3691.1	3548.2	4241.9	2588.9	3377.4	3851.4	4478.1	3932.8	3639.3	2775.6	3923.2	5426.9
FALSE	133.641	High	0	Master Protein	Q3UDG5	Nup62	Nsp1_C domain-containing protein OS=Mus musculus OX=10090 GN=Nup62 PE=2 SV=1	0.837	-0.26	0.0619958	2309.2	2760	22.75	9.73	13	1	39	2159.6	1959.5	2378	2518.5	2233.6	1640.9	1861.7	1131.1	1991.4	2268.2	2495.8	2211.1	2181.1	1489.3	2135.7	2384.7
FALSE	12.583	High	0	Master Protein	A0A0R4J216	Cys1	Cystin-1 OS=Mus musculus OX=10090 GN=Cys1 PE=1 SV=1	0.754	-0.41	0.0162691	42.6	56.5	23.06	14.77	2	1	2	40.6	35.2	52.5	42.7	47.6	36.8	35.2	18.5	41.9	50.8	48.8	46.7	49.4	34.7	42.1	49.3
FALSE	1.264	Low	0.092	Master Protein	Q6NV51	Edar	Ectodysplasin-A receptor OS=Mus musculus OX=10090 GN=Edar PE=2 SV=1	0.754	-0.41	0.0468307	36.5	48.4	35.61	19.12	1	1	1	44.3	17.5	43.3	29.8	51.1	22.4	31.8	20.2	37	39.8	54.1	36.9	39.6	22.6	53.5	34.7
FALSE	32.383	High	0	Master Protein	A2AES5	Otud5	Deubiquitinating enzyme A OS=Mus musculus OX=10090 GN=Otud5 PE=1 SV=1	0.754	-0.41	0.0438337	185.8	246.4	21.16	12.97	7	1	7	188.7	139.1	216.9	201.2	201.5	143.4	167.3	102.4	155.6	198.6	206.3	192.1	194.3	114.3	202.3	253.3
FALSE	72.802	High	0	Master Protein	Q99246	Cacna1d	Voltage-dependent L-type calcium channel subunit alpha-1D OS=Mus musculus OX=10090 GN=Cacna1d PE=1 SV=3	0.754	-0.41	0.0283926	157.7	209.1	39.26	15.02	6	1	20	172.8	125.9	208.3	122.2	194.3	79	92.2	49.8	142.2	161.3	195.1	157.7	181.2	106.2	207.3	191.3
FALSE	16.371	High	0	Master Protein	D3Z558	Dgcr6	Protein DGCR6 OS=Mus musculus OX=10090 GN=Dgcr6 PE=1 SV=1	0.89	-0.17	0.0519733	175.4	197.1	10.67	7.63	4	1	4	146.7	138.1	174.6	145.9	170.3	152.9	171.1	105.1	148.1	155.9	178.6	142.3	141.6	101.7	159.1	202.9
FALSE	64.851	High	0	Master Protein	A0A3Q4L393	Srsf7	Serine/arginine-rich-splicing factor 7 OS=Mus musculus OX=10090 GN=Srsf7 PE=1 SV=1	0.665	-0.59	0.0540878	8928.7	13419.5	33.81	12.39	13	1	55	8767.7	7216	9453.1	13673.5	10059	7425.3	8028.8	5233	8350.3	10887	10583.4	10389.8	9645.7	7119.2	10339.4	12768.7
FALSE	100.427	High	0	Master Protein	Q9JHJ0	Tmod3	Tropomodulin-3 OS=Mus musculus OX=10090 GN=Tmod3 PE=1 SV=1	0.786	-0.35	0.0557901	2321.3	2954.3	18.09	11.95	20	1	39	2167.2	1973.1	2575.1	2509.4	2284.5	1791.5	2095.9	1354.3	1952.1	2115.8	2695.4	2211.7	2382.9	1461.8	2429.3	2766
FALSE	76.638	High	0	Master Protein	Q91YE3	Egln1	Egl nine homolog 1 OS=Mus musculus OX=10090 GN=Egln1 PE=1 SV=2	1.053	0.07	0.0638372	2250.7	2137.6	6.03	4.17	20	1	25	2027.1	1742.3	2142.5	1641.2	1811.1	2159.2	2294.4	1429	1902.3	1676.9	2015.1	1776.8	1471.1	976.5	1645.8	2002.9
FALSE	118.067	High	0	Master Protein	Q8CAP3	Rad23a	UV excision repair protein RAD23 OS=Mus musculus OX=10090 GN=Rad23a PE=1 SV=1	0.755	-0.4	0.044162	2514.1	3328.5	37.22	14.58	1	1	48	2428.8	2065.3	2694.6	3189.6	2565.2	1422.8	1579.7	1000	2158.9	2858.6	2964.9	2625.9	2689.5	1888.9	2607.1	2615.2
FALSE	200.859	High	0	Master Protein	Q8BG18	Necab1	N-terminal EF-hand calcium-binding protein 1 OS=Mus musculus OX=10090 GN=Necab1 PE=1 SV=1	0.755	-0.41	0.00796397	3475.3	4606.1	21.08	16.3	18	1	89	3209.6	2986.4	3684.1	3442.7	3027.4	2246.3	2490.2	1739	3338.1	4221.1	3252.7	2933.4	3378.1	2718.8	3535.3	4434.1
FALSE	84.491	High	0	Master Protein	Q9D0B6	Pbdc1	Protein PBDC1 OS=Mus musculus OX=10090 GN=Pbdc1 PE=1 SV=1	0.756	-0.4	0.0295219	2685.5	3553.1	34.63	17.41	15	1	27	2646.7	2162.5	3054.5	3437.2	2696.1	1703.3	1760.3	1156.5	2693.7	3187	3059.1	2766.3	2806.5	2453.8	2820	2838
FALSE	121.324	High	0	Master Protein	S4R270	Bin2	Bridging integrator 2 OS=Mus musculus OX=10090 GN=Bin2 PE=1 SV=1	0.756	-0.4	0.0392632	1239.3	1640.3	22.25	10.18	21	1	40	1167	1033.2	1273.6	1465.7	1353.9	1078.8	1170.8	681.6	1160.2	1279.8	1458.7	1168.4	1273.1	879.5	1378.9	1575.6
FALSE	320.476	High	0	Master Protein	E9Q5J9	Tpm3	Tropomyosin alpha-3 chain OS=Mus musculus OX=10090 GN=Tpm3 PE=1 SV=1	0.756	-0.4	0.0406513	9413.3	12443.5	26.88	14.9	11	1	264	8563.6	8211.7	10018.2	12280.6	9122.2	7252.5	8044.8	5383.6	8482.4	10044.8	10881.2	9682.6	9966.3	7835.1	9189.3	11803.5
FALSE	1.197	Low	0.105	Master Protein	Q9Z1W5	Serp1	Stress-associated endoplasmic reticulum protein 1 OS=Mus musculus OX=10090 GN=Serp1 PE=3 SV=1	0.768	-0.38	0.050506	205.4	267.5	25.33	18.24	1	1	1	239.2	152.1	199.6	181.7	234.8	151.9	203.7	77.4	295.5	232.5	278.4	131.9	188.3	122	209.7	245
FALSE	61.962	High	0	Master Protein	Q3U3G2	Rnf126	RING-type E3 ubiquitin transferase OS=Mus musculus OX=10090 GN=Rnf126 PE=1 SV=1	0.806	-0.31	0.056795	1232.7	1529.2	24.49	14.6	10	1	17	1186.2	1016.7	1314.3	1322.9	1167.6	810.7	861.3	616.9	1078.3	1181.3	1387.6	1284.2	1118.3	886.3	1232	1062.3
FALSE	32.729	High	0	Master Protein	Q8R3V6	Cuedc1	CUE domain-containing protein 1 OS=Mus musculus OX=10090 GN=Cuedc1 PE=2 SV=2	0.756	-0.4	0.0163105	321.4	425.4	20.12	5.86	4	1	10	301.1	271.9	317.5	374.9	308.9	286.8	302.8	179.7	317	344.8	377.2	335.3	292.3	206.9	340.8	416.8
FALSE	238.08	High	0	Master Protein	Q0PD54	Rab6a	Rab6A OS=Mus musculus OX=10090 GN=Rab6a PE=2 SV=1	1.114	0.16	0.0527711	18765.2	16846.4	7.36	5.82	1	1	155	18290.8	16039.3	18137.8	11490.6	13563	16364.4	17999.3	12166.7	16170.9	14139.3	15561.5	12798.5	11234.8	8178.4	14225.4	14412.1
FALSE	852.602	High	0	Master Protein	D1FNM8	Atp2b4	Calcium-transporting ATPase OS=Mus musculus OX=10090 GN=Atp2b4 PE=2 SV=2	0.757	-0.4	0.0180503	88.4	116.7	22.4	8.23	1	1	678	115.7	65.4	112.7	69.1	104.4	66.7	76.7	52.2	94.6	91	106.6	90.3	93.6	62.1	106.9	108.9
FALSE	170.08	High	0	Master Protein	Q80U04	Pja2	E3 ubiquitin-protein ligase Praja-2 OS=Mus musculus OX=10090 GN=Pja2 PE=1 SV=2	0.758	-0.4	0.0274992	2335.6	3081.9	22.44	11.13	19	1	35	2184.1	1982.1	2477.4	2719.6	2400.1	1868.4	2080.3	1230.9	2162.6	2354.7	2582.8	2530.2	2247.3	1773.2	2443.1	2872.6
FALSE	91.135	High	0	Master Protein	Q3TY62	Mta3	Uncharacterized protein OS=Mus musculus OX=10090 GN=Mta3 PE=2 SV=1	0.758	-0.4	0.022882	587	774	29.57	12.69	3	1	36	604.4	474.7	606.9	557.2	594.9	318	391.7	216.3	533.8	584.7	713	600.3	544.2	416.9	656.2	551.4
FALSE	222.637	High	0	Master Protein	Q9CQZ1	Hsbp1	Heat shock factor-binding protein 1 OS=Mus musculus OX=10090 GN=Hsbp1 PE=1 SV=1	0.759	-0.4	0.0186768	4798.7	6323.2	28.2	15.07	9	1	79	4532.2	4032.2	5083.8	5658.6	4741.8	3182.3	3683.2	2183.3	4084.8	5146.5	5685.7	4879.9	5175.3	3901.7	5299.7	5762.5
FALSE	200.827	High	0	Master Protein	Q3TQY2	Dctn4	Uncharacterized protein OS=Mus musculus OX=10090 GN=Dctn4 PE=2 SV=1	0.914	-0.13	0.0664699	6462	7068.4	8.03	5.94	1	1	70	6095.9	5466.4	6407.2	5766.9	5195.4	5365	6265.2	3801.1	5550.3	6021	6047.3	5768.5	4884	3463.2	5342.2	6911.8
FALSE	35.522	High	0	Master Protein	V9PVS1	Irgm1	Immunity related GTPase m1 OS=Mus musculus castaneus OX=10091 GN=Irgm1 PE=2 SV=1	1.236	0.31	0.0515151	1356.7	1097.3	17	9.61	9	1	13	1206.1	1112.9	1382.7	658.7	908.2	1374.8	1453.8	930.3	1094	792.1	1150.1	911.1	745.4	482.7	891.5	992.9
FALSE	121.773	High	0	Master Protein	Q0GA42	Cnnm1	Metal transporter CNNM1 OS=Mus musculus OX=10090 GN=Cnnm1 PE=1 SV=5	0.919	-0.12	0.063051	47	51.1	13.02	15.44	1	1	38	50.3	39.4	56.8	32.7	33.8	32.1	45.2	29.9	38.3	41.2	57.3	39.9	46.4	23.5	49.9	44.8
FALSE	155.797	High	0	Master Protein	P62073	Timm10	Mitochondrial import inner membrane translocase subunit Tim10 OS=Mus musculus OX=10090 GN=Timm10 PE=1 SV=1	0.759	-0.4	0.0438595	12958.9	17077.4	26.32	13.38	13	1	149	12122.5	10994	13425.3	16561.3	13167	10220.8	11494	6946.7	11261.8	13303.1	15008.6	13136	13653.7	10035.7	13718.7	16550.3
FALSE	13.257	High	0	Master Protein	O70176	Adcyap1	Pituitary adenylate cyclase-activating polypeptide OS=Mus musculus OX=10090 GN=Adcyap1 PE=2 SV=1	0.759	-0.4	0.0357779	44.9	59.2	43.25	24.08	3	1	3	43.5	36.8	55.2	52.6	42.9	16	23.8	15.4	44.6	55.2	44.3	44.9	54.8	42.6	48.2	42
FALSE	6.42	High	0.001	Master Protein	D3YYS9	Asic4	Acid-sensing ion channel 4 OS=Mus musculus OX=10090 GN=Asic4 PE=1 SV=1	1.32	0.4	0.0594479	122.6	92.9	15.2	16.02	1	1	2	106.6	108.1	134	66	72.2	109.7	114.6	81.7	116.6	74.8	102.7	72.4	62.9	43.8	75.5	81.4
FALSE	5.84	High	0.001	Master Protein	Q9Z1D9	Znf394	Zinc finger protein 394 OS=Mus musculus OX=10090 GN=Znf394 PE=2 SV=3	0.76	-0.4	0.00491948	31.1	40.9	14.46	22.12	1	1	1	31	19.2	34.2	21.9	28.7	22.6	31.5	18.1	26.4	28.4	33	29.9	38.4	21.1	34.8	52.2
FALSE	102.963	High	0	Master Protein	Q91V77	S100a1	Protein S100 OS=Mus musculus OX=10090 GN=S100a1 PE=1 SV=1	0.76	-0.4	0.0242632	3309.6	4353.8	19.09	15.57	10	1	44	3136.3	2689.9	3650.4	3748.2	3270.7	2611.1	3194.4	1959	2747	3310.6	3944.9	3431.4	3742.4	2337.9	3413.5	4803.6
FALSE	4.163	High	0.003	Master Protein	Q3UG26	Zfp61	Uncharacterized protein OS=Mus musculus OX=10090 GN=Zfp61 PE=2 SV=1	0.47	-1.09	0.0681162	236.5	502.7	82.89	43.74	1	1	2	399.5	146.2	549.6	236.5	534	50.9	68	32.1	203.3	319.2	457	395.1	510.8	307.5	619.2	174.7
FALSE	7.192	High	0	Master Protein	B1AS46	Casz1	Zinc finger protein castor homolog 1 OS=Mus musculus OX=10090 GN=Casz1 PE=1 SV=1	0.76	-0.4	0.0285935	30.5	40.1	18.28	19.03	1	1	2	35.2	25.6	29.7	29.5	29	19.9	25.1	19	26.4	41.3	38.7	38.1	28.1	19.3	24.6	33
FALSE	2.761	Medium	0.014	Master Protein	Q8BLR5	Psd4	PH and SEC7 domain-containing protein 4 OS=Mus musculus OX=10090 GN=Psd4 PE=1 SV=1	0.76	-0.4	0.0228623	13.6	17.9	17.41	15.33	1	1	3	15.3	10.6	13	9.6	15.3	10	15.3	8.9	14.1	15.3	16.2	11	12.7	10.2	17	13.3
FALSE	23.574	High	0	Master Protein	Q4FZG2	Fdx1	Fdx1 protein (Fragment) OS=Mus musculus OX=10090 GN=Fdx1 PE=2 SV=1	0.73	-0.45	0.0633263	725.7	994.4	30.08	16.11	6	1	10	687.5	607.9	833.8	955.3	788.8	510.8	627.1	365.4	604.8	713.5	906.4	783.1	817.3	582.6	797.5	882.2
FALSE	14.945	High	0	Master Protein	A0A2I3BPS6	Otulinl	Inactive ubiquitin thioesterase OTULINL OS=Mus musculus OX=10090 GN=Otulinl PE=1 SV=1	0.76	-0.4	0.0028443	215.2	283.3	14.89	9.53	3	1	6	208.9	163.7	231.5	154.3	237.7	200.7	202.7	122.9	203.7	237.8	244.2	211.9	212.9	145.4	239.6	232.2
FALSE	3.654	High	0.005	Master Protein	B8JJH0	Ccdc191	Coiled-coil domain-containing 191 OS=Mus musculus OX=10090 GN=Ccdc191 PE=1 SV=1	0.719	-0.48	0.0637225	143.8	200.1	48.25	25.67	2	1	2	131.2	125	181	169.4	149.3	55.7	66.7	35.4	134.9	143	173.3	165	167.1	127.9	169.2	97
FALSE	10.476	High	0	Master Protein	O70281	Tpst1	Protein-tyrosine sulfotransferase 1 OS=Mus musculus OX=10090 GN=Tpst1 PE=1 SV=1	0.76	-0.4	0.0104712	564.3	742.2	18.16	12.42	6	1	6	642.9	425.1	694.6	463.2	569.6	407.4	478.9	297.6	524.6	563.1	672.4	585.3	571.7	298.3	654.3	767.1
FALSE	17.954	High	0	Master Protein	Q3TBL6	Tnfaip8l3	Tumor necrosis factor alpha-induced protein 8-like protein 3 OS=Mus musculus OX=10090 GN=Tnfaip8l3 PE=1 SV=1	0.761	-0.39	0.0420463	545.1	716	26.7	15.43	6	1	6	683.8	617.9	792.4	338.6	467.8	370.9	485.4	249.2	782.6	595.5	584.9	440.6	483	419.4	527.1	713.4
FALSE	195.485	High	0	Master Protein	Q9JJC6	Rilpl1	RILP-like protein 1 OS=Mus musculus OX=10090 GN=Rilpl1 PE=1 SV=1	0.761	-0.39	0.00794336	4319.5	5678.2	16.73	10.56	28	1	63	4149.1	3877.5	4269	4467.8	4295.9	3632.4	3850.6	2357.6	4105.1	4076	5448.3	4478.4	4081.4	3264.5	4367.5	5198.1
FALSE	27.66	High	0	Master Protein	Q99PJ2	Trim8	E3 ubiquitin-protein ligase TRIM8 OS=Mus musculus OX=10090 GN=Trim8 PE=1 SV=3	0.761	-0.39	0.0357153	317.2	416.6	20.5	12.8	6	1	6	271.4	204.4	280	314	343.4	264.7	317.9	207.5	256.3	327.5	365.3	334.6	313.3	208.9	342.4	331.2
FALSE	59.993	High	0	Master Protein	Q9QZ23	Nfu1	NFU1 iron-sulfur cluster scaffold homolog, mitochondrial OS=Mus musculus OX=10090 GN=Nfu1 PE=1 SV=2	0.801	-0.32	0.0615149	4015.9	5011.3	29.34	12.85	9	1	30	3793.3	3374.1	4058.9	4857.6	3970.4	2634.4	2848.2	2001.1	3278.2	4033.7	4609.1	4147.1	3968	2794.8	3983.2	4197.1
FALSE	128.968	High	0	Master Protein	D3Z4U0	Zranb2	Zinc finger Ran-binding domain-containing protein 2 OS=Mus musculus OX=10090 GN=Zranb2 PE=1 SV=2	0.761	-0.39	0.0479997	5538.2	7280.1	34.84	15.93	20	1	49	5322.3	4573.4	5935.2	7278.4	5244.3	3464.6	3878.9	2397.6	4933	6034.7	6164.2	6049.3	5710.4	4446.1	5645.3	5500.1
FALSE	232.639	High	0	Master Protein	P54728	Rad23b	UV excision repair protein RAD23 homolog B OS=Mus musculus OX=10090 GN=Rad23b PE=1 SV=2	0.761	-0.39	0.0439189	8317	10925.5	23.43	13.37	18	1	108	7760.6	7394.9	8389.1	10614.4	8042.5	7159	7913.1	4875.3	7351.6	8870.2	9419.3	8452.7	8497.7	6103	8381.6	12195.1
FALSE	79.33	High	0	Master Protein	A0A0G2JDP0	Hax1	HCLS1-associated protein X-1 OS=Mus musculus OX=10090 GN=Hax1 PE=1 SV=1	0.761	-0.39	0.0494963	1725.5	2266.2	36.72	14	14	1	26	1636.3	1444.1	1885.9	2203.6	1811.2	981.7	1173.5	684.6	1581.3	1820.2	1982.1	1842.2	1857.4	1319.6	1813.6	1777.9
FALSE	37.387	High	0	Master Protein	E9QPK1	Cgref1	Cell growth regulator with EF hand domain protein 1 OS=Mus musculus OX=10090 GN=Cgref1 PE=1 SV=1	0.761	-0.39	0.00787592	438.6	576.6	20.89	15.22	6	1	6	412.4	375.6	442.8	479.1	451.1	332.9	388.9	230.8	434.2	464.2	490.5	417.7	474.4	379.4	491.8	538
FALSE	38.442	High	0	Master Protein	Q8R593	Rchy1	Ring finger and CHY zinc finger domain containing 1 OS=Mus musculus OX=10090 GN=Rchy1 PE=2 SV=1	0.762	-0.39	0.0218429	1250.8	1641.9	19.61	14.6	9	1	12	1141.8	1087.5	1333	1432.8	1217.9	1024.7	1152.5	720.8	1120.6	1288.9	1419.4	1214.6	1173.3	850.3	1706.9	1583
FALSE	30.031	High	0	Master Protein	Q9CPW2	Fdx2	Ferredoxin-2, mitochondrial OS=Mus musculus OX=10090 GN=Fdx2 PE=1 SV=1	0.762	-0.39	0.038416	1206.7	1584.2	34.87	14.77	6	1	10	1141.6	1012.2	1294	1453.6	1240.9	686.3	811.8	465.2	1041.1	1250.2	1441.3	1243.9	1268.5	941	1307.4	1263.5
FALSE	1500.99	High	0	Master Protein	Q6ZQ49	Atp1a2	Sodium/potassium-transporting ATPase subunit alpha (Fragment) OS=Mus musculus OX=10090 GN=Atp1a2 PE=2 SV=1	1.262	0.34	0.0516603	163316	129455	18.02	8.24	57	1	1913	156441	135306	155895	76710.4	107022	159442	179073	116817	132037	100692	131295	104541	86412.7	60710.1	110050	112750
FALSE	30.475	High	0	Master Protein	Q7TS68	Nsun6	tRNA (cytosine(72)-C(5))-methyltransferase NSUN6 OS=Mus musculus OX=10090 GN=Nsun6 PE=2 SV=2	0.863	-0.21	0.0600021	379	439	10.19	7.74	9	1	9	361.8	303.8	409.8	333	365.8	321	363.1	221.6	321.6	367.4	379.2	331.6	322.1	203.6	359.1	437.5
FALSE	21.241	High	0	Master Protein	A2AUC6	Bbs5	Bardet-Biedl syndrome 5 protein homolog OS=Mus musculus OX=10090 GN=Bbs5 PE=1 SV=1	0.762	-0.39	0.032924	222.9	292.7	21.67	12.7	6	1	8	277.6	189.2	291.5	162.3	238.2	166.9	177.3	113.5	288.9	236.5	282.6	203.9	203.1	139.7	258.9	201.7
FALSE	39.358	High	0	Master Protein	P28574	Max	Protein max OS=Mus musculus OX=10090 GN=Max PE=1 SV=2	0.763	-0.39	0.0493259	799	1047	29.25	15.16	8	1	13	766.2	661.2	871.4	957.2	836.1	518.5	603.2	380.5	642.5	809.4	869.1	805.8	876.2	572.4	889	982.3
FALSE	98.976	High	0	Master Protein	Q8K2Q9	Shtn1	Shootin-1 OS=Mus musculus OX=10090 GN=Shtn1 PE=1 SV=1	0.763	-0.39	0.0183774	1732.8	2270.6	24.63	8.28	21	1	25	1633.5	1458.8	1972.6	1787.6	1803.7	1152.5	1305.3	802.9	1693.9	1838	1850.2	1731.1	1740.4	1144.2	1896.2	2106.7
FALSE	60.919	High	0	Master Protein	Q6QWF9	Camk2n1	Calcium/calmodulin-dependent protein kinase II inhibitor 1 OS=Mus musculus OX=10090 GN=Camk2n1 PE=1 SV=1	0.763	-0.39	0.0219335	3837.8	5028.2	16.78	14.57	5	1	32	3303.8	2825.8	3841.2	4033.2	3689	3465.9	3694.2	2389.8	3397.2	3262.6	4410.5	4102.6	3476.4	3012.4	4106	4689.9
FALSE	66.806	High	0	Master Protein	P46938	Yap1	Transcriptional coactivator YAP1 OS=Mus musculus OX=10090 GN=Yap1 PE=1 SV=2	0.763	-0.39	0.0305605	754.8	989.4	29.1	15.87	10	1	14	727.8	621.2	857.8	833.6	824.3	486.9	550.2	324.4	657.1	759.7	913.5	765.6	868.1	570.8	867.9	812
FALSE	18.924	High	0	Master Protein	E9PY62	Cntnap3	Contactin-associated protein-like 3 OS=Mus musculus OX=10090 GN=Cntnap3 PE=3 SV=1	0.763	-0.39	0.0200245	155.5	203.7	19.22	11.38	4	1	6	146.3	131.2	190.7	137	175.3	112.3	128.7	91.1	156	177	180.4	151.5	156.2	108.5	168.2	148.8
FALSE	8.918	High	0	Master Protein	Q544D4	Sgcd	Sarcoglycan, delta (Dystrophin-associated glycoprotein) OS=Mus musculus OX=10090 GN=Sgcd PE=1 SV=1	0.763	-0.39	0.0182706	183.4	240.2	17.04	11.02	4	1	4	197.7	152.9	248.5	136	175.1	134.7	167.9	97.2	185.3	176.3	228	198.1	162.1	122.3	196.4	167.9
FALSE	65.486	High	0	Master Protein	Q3TCS3	Lyn	Tyrosine-protein kinase OS=Mus musculus OX=10090 GN=Lyn PE=2 SV=1	1.141	0.19	0.0574115	1027	900	20.9	7.01	13	1	28	977.2	856.6	1003.8	532	745.8	1198.3	1299.4	802	883.9	672.3	839.1	639.9	593.7	432.9	740	851.5
FALSE	8.667	High	0	Master Protein	P02662		Alpha-S1-casein CONTAMINANT OS=Bos taurus GN=CSN1S1 PE=1 SV=2	0.763	-0.39	0.0400279	115.1	150.9	10.28	55.9	2	1	2	103.5	114.7	107.6	83.7	105.8	103	112.7	64.8	94.3	351.2	139.1	112.8	109.7	85.8	119.7	138.2
FALSE	28.404	High	0	Master Protein	Q6NWW0	Sox6	Sox6 protein OS=Mus musculus OX=10090 GN=Sox6 PE=2 SV=1	0.763	-0.39	0.0127572	35.4	46.3	18.31	13.83	2	1	7	34.4	29.7	34.3	35.4	38.6	26	33.9	20.5	31.7	39.8	41.4	37.3	41.3	21.1	36.9	43
FALSE	69.248	High	0	Master Protein	Q8C5P7	Tdrp	Testis development-related protein OS=Mus musculus OX=10090 GN=Tdrp PE=1 SV=1	0.764	-0.39	0.0143218	30.7	40.2	15.29	14.6	1	1	16	28.9	25.9	38.4	27.6	29.6	22.2	26.4	18.4	25	29.1	35.5	35.5	32.7	18.9	33.6	38.8
FALSE	10.58	High	0	Master Protein	Q8CCC0	Aurkaip1	DUF1713 domain-containing protein OS=Mus musculus OX=10090 GN=Aurkaip1 PE=2 SV=1	0.894	-0.16	0.0672684	398	445.3	25.55	8.57	2	1	3	392.3	325.7	406.5	352.9	359.1	219.3	272.1	148.5	384.2	336.1	406.3	373.7	316.4	226.2	356.7	332.5
FALSE	47.465	High	0	Master Protein	Q91YJ3	Thyn1	Thymocyte nuclear protein 1 OS=Mus musculus OX=10090 GN=Thyn1 PE=1 SV=1	0.764	-0.39	0.029484	1325.6	1736.2	23.29	10.66	11	1	15	1308.4	1028.7	1546.9	1591	1392	1075.8	1228.4	714	1346.9	1562.7	1621.5	1256.7	1415.5	987.1	1359	1526.4
FALSE	22.532	High	0	Master Protein	Q3UCI6	Ptcd1	Uncharacterized protein OS=Mus musculus OX=10090 GN=Ptcd1 PE=2 SV=1	0.764	-0.39	0.0233889	696.8	912.6	18.68	12.09	8	1	9	807.9	531.9	861.2	554.6	804.1	562.3	615.9	400.7	631.5	711.6	819.7	638.5	702.2	455.6	859.2	895
FALSE	122.559	High	0	Master Protein	Q9DB41	Slc25a18	Mitochondrial glutamate carrier 2 OS=Mus musculus OX=10090 GN=Slc25a18 PE=1 SV=4	1.053	0.08	0.0656839	5370.6	5098.3	14.82	4.72	15	1	79	5069.9	4164.1	5401	3510.4	4150.5	5830.3	6631.6	4108.2	4382.7	4061.1	4804.7	4024.7	3537.4	2214.6	4055.5	4971.3
FALSE	38.575	High	0	Master Protein	A2AJ71	Fubp3	Far upstream element (FUSE)-binding protein 3 (Fragment) OS=Mus musculus OX=10090 GN=Fubp3 PE=1 SV=1	0.883	-0.18	0.0622338	81.7	92.5	19.73	9.48	1	1	15	81	67.8	82.2	71.1	75.3	51.1	54.5	41.8	64.6	81.5	91.9	72.3	65	41	70.8	85.4
FALSE	39.408	High	0	Master Protein	Q9D0C1	Rnf115	E3 ubiquitin-protein ligase RNF115 OS=Mus musculus OX=10090 GN=Rnf115 PE=1 SV=1	0.764	-0.39	0.0434165	263.4	344.8	23.03	10.69	6	1	11	228.2	205.3	267.4	326.1	266.4	263.5	246	162	242.5	281.5	312.1	254.8	267.2	190.2	271.4	358.2
FALSE	165.411	High	0	Master Protein	Q8VED9	Lgalsl	Galectin-related protein OS=Mus musculus OX=10090 GN=Lgalsl PE=1 SV=1	0.891	-0.17	0.0666506	3397.7	3815.4	18.08	6.54	9	1	87	3196.3	2866.4	3429.5	3457.6	2918.4	2425.8	2821.7	1760.4	2953.2	3149.8	3405.6	2987.8	2813.5	2070.8	3010.8	3472.3
FALSE	611.92	High	0	Master Protein	Q8CJ40	Crocc	Rootletin OS=Mus musculus OX=10090 GN=Crocc PE=1 SV=2	0.764	-0.39	0.0212307	16484.4	21579.2	20.86	12.1	125	1	188	15816.5	13634.7	18513.9	18701.4	16767.9	13060.4	14421.2	9148.9	15773.7	17422.6	18243.3	16791.1	16650.5	13108.4	17180.1	19361.5
FALSE	11.745	High	0	Master Protein	Q14AT3	6430571L13Rik	6430571L13Rik protein OS=Mus musculus OX=10090 GN=6430571L13Rik PE=2 SV=1	0.765	-0.39	0.0456969	278	363.5	16.58	15.78	2	1	5	262.7	213.3	293	297.3	275.2	231.4	268	173.5	230.6	278.3	289.9	244.4	281.3	190	305.2	403.5
FALSE	873.571	High	0	Master Protein	Q99J49	Tubb2a	Tubb2a protein (Fragment) OS=Mus musculus OX=10090 GN=Tubb2a PE=2 SV=1	0.765	-0.39	0.0106764	299.4	391.6	21.17	12.43	1	1	2497	323.7	248.4	393.7	223.2	321.7	211.3	236	154	271	316.5	352	304.4	311.6	209.2	368.3	333.3
FALSE	51.061	High	0	Master Protein	Q3UWL8	Pfdn4	Prefoldin subunit 4 OS=Mus musculus OX=10090 GN=Pfdn4 PE=1 SV=1	0.765	-0.39	0.0230421	1102	1441.4	21.87	13.33	7	1	39	1086.4	887.2	1222.9	1191.1	1107.7	762.1	874.2	619	962.2	1124.8	1206.6	1022.9	1169.7	801.8	1187.3	1415.1
FALSE	1.408	Low	0.07	Master Protein	Q91YD4	Trpm2	Transient receptor potential cation channel subfamily M member 2 OS=Mus musculus OX=10090 GN=Trpm2 PE=1 SV=2	0.702	-0.51	0.0529408	336.6	479.5	51.14	27.34	1	1	1	407	230	452.7	304.6	451.1	121.6	155.4	89.2	249.5	409.2	417.5	349.5	476	255.1	479.5	308.8
FALSE	136.801	High	0	Master Protein	A5GZX3	Glo1	Lactoylglutathione lyase OS=Mus musculus OX=10090 GN=Glo1 PE=1 SV=1	0.808	-0.31	0.0576559	12263.6	15183.1	20.34	9.4	17	1	87	11726.4	10178.5	12713.6	13863.8	11247.8	9019.5	10650.7	7216.4	10229.9	12188.9	13463.1	11879.5	11552.3	7613.7	11916.8	14210
FALSE	87.499	High	0	Master Protein	Q3UA13	Eif6	Eukaryotic translation initiation factor 6 OS=Mus musculus OX=10090 GN=Eif6 PE=2 SV=1	0.773	-0.37	0.0520841	1766.9	2287.1	23.74	13.39	8	1	22	1628.3	1521.6	1866.5	2251.1	1679.5	1471.7	1608.4	1063.8	1567.3	1813.3	1949.8	1812	1751	1361	1733.2	2424.9
FALSE	284.463	High	0	Master Protein	A2ALU4	Shroom2	Protein Shroom2 OS=Mus musculus OX=10090 GN=Shroom2 PE=1 SV=1	0.765	-0.39	0.0435974	8263.7	10806.7	23.78	12.34	46	1	101	7734.4	7269.3	8381.9	9711.5	7999.5	5988	6961.2	4418.7	7375.6	7591.9	10132.3	8926.1	7816	5991.8	8426.3	8653.6
FALSE	22.034	High	0	Master Protein	Q61650		Beta-globin (Fragment) OS=Mus musculus OX=10090 PE=2 SV=1	0.714	-0.49	0.0626937	45.3	63.5	30.86	21.9	1	1	28	52.9	30.8	57.9	42.6	56.2	28.9	30.3	23	34.3	39.7	63.1	53	58.3	31.1	50.2	52.7
FALSE	18.247	High	0	Master Protein	Q91WV0	Dr1	Protein Dr1 OS=Mus musculus OX=10090 GN=Dr1 PE=1 SV=1	0.765	-0.39	0.0373468	1178.5	1541.1	25.98	13.25	4	1	8	1111.3	991.7	1300.2	1473.5	1100.4	856.8	1032.5	617.4	1053.1	1279.5	1286.1	1211	1197.3	924.1	1173.3	1416
FALSE	7.387	High	0	Master Protein	Q0PL83	Rpain	RPA interacting protein alpha OS=Mus musculus OX=10090 GN=Rpain PE=2 SV=1	0.765	-0.39	0.0224139	153.7	200.9	18.79	19.97	2	1	2	131.7	122.7	152.3	167.4	156.1	134.8	157.8	86.9	134.9	153.9	163.1	152.5	172	140.6	163.5	197.6
FALSE	107.117	High	0	Master Protein	Q9CVF5	Nqo2	Flavodoxin_2 domain-containing protein (Fragment) OS=Mus musculus OX=10090 GN=Nqo2 PE=2 SV=1	0.766	-0.38	0.016255	1993.1	2600.9	17.81	12.93	18	1	30	1959.5	1607.9	2168.1	2178.7	1945.3	1671	1785.3	1145.4	1732	2038.8	2243.1	1982.7	2086.7	1491.6	2108.4	2581.2
FALSE	815.619	High	0	Master Protein	D3Z3M7	Clip1	CAP-Gly domain-containing linker protein 1 OS=Mus musculus OX=10090 GN=Clip1 PE=1 SV=1	0.766	-0.38	0.0349404	1955.5	2552	25.19	8.64	1	1	314	1793.1	1739	2024.6	2383.2	1862.6	1537	1586.3	1010.3	1797.6	2067.7	2177.3	1978.4	1893.2	1249.1	2000.7	2562.9
FALSE	22.236	High	0	Master Protein	Q9JKX4	Aatf	Protein AATF OS=Mus musculus OX=10090 GN=Aatf PE=1 SV=1	0.909	-0.14	0.0509592	43	47.3	13.97	11.77	4	1	5	42.5	34.5	45.4	35.6	35	36.4	39.9	17.9	40.4	36.8	43.9	41.5	32.5	18.8	43.9	51.4
FALSE	18.843	High	0	Master Protein	E9Q0B9	Tox2	TOX high mobility group box family member 2 OS=Mus musculus OX=10090 GN=Tox2 PE=1 SV=1	0.766	-0.39	0.0493277	124.2	162.3	23.36	13.95	4	1	7	131.7	91.4	158.2	117.8	146.2	87.5	102	69.4	105.6	133.6	141.3	123.8	125	70.9	151.1	170.9
FALSE	44.488	High	0	Master Protein	Q03958	Pfdn6	Prefoldin subunit 6 OS=Mus musculus OX=10090 GN=Pfdn6 PE=1 SV=1	0.767	-0.38	0.0489828	2620.2	3416.8	26.94	8.58	10	1	26	2494.2	2184.5	2842.7	3147.6	2735.9	1824.3	2089.4	1340.6	2392.7	2804.6	3024	2723.5	2593.7	1694.6	2675.7	2995.8
FALSE	71.804	High	0	Master Protein	V9GX62	Mlip	Muscular LMNA-interacting protein (Fragment) OS=Mus musculus OX=10090 GN=Mlip PE=1 SV=1	0.767	-0.38	0.0188534	90.9	118.5	22.12	7.75	1	1	19	96.5	75.1	124.3	68	100.2	64.2	72	48.2	103.4	88.3	112.3	91.7	81.9	60.8	103.2	93.4
FALSE	319.105	High	0	Master Protein	B9EHZ5	Pals2	Membrane protein, palmitoylated 6 (MAGUK p55 subfamily member 6) OS=Mus musculus OX=10090 GN=Pals2 PE=2 SV=1	0.767	-0.38	0.0491406	421	548.8	28.76	8.22	1	1	158	397.6	353.7	434.8	534.7	421.6	301	382.2	193.3	412.8	467.5	478.1	453.9	413.1	279.6	396.8	488.2
FALSE	1.323	Low	0.082	Master Protein	H9KV07	Nphp3	Nephrocystin-3 OS=Mus musculus OX=10090 GN=Nphp3 PE=1 SV=2	0.767	-0.38	0.0223603	19.6	25.5	25.2	20.78	1	1	1	16.8	19	20	18.7	18.7	11.8	18.5	7.2	17.3	26.7	18.4	21.1	18.6	16.6	19.3	20.9
FALSE	31.695	High	0	Master Protein	Q8BW22	Ss18l1	Calcium-responsive transactivator OS=Mus musculus OX=10090 GN=Ss18l1 PE=1 SV=1	0.768	-0.38	0.0330651	849.3	1105.8	27.44	11.63	4	1	7	780.6	733.3	938.4	1034.9	826	580.6	689.3	416.3	785.6	940.4	966.2	906.8	871.4	626	835.9	938.5
FALSE	62.578	High	0	Master Protein	Q91VL8	Terf2ip	Telomeric repeat-binding factor 2-interacting protein 1 OS=Mus musculus OX=10090 GN=Terf2ip PE=1 SV=1	0.768	-0.38	0.0413159	1038.9	1353.1	31.53	14.05	13	1	19	1015.4	843.6	1187.5	1082.9	1042.7	562.8	664.9	402.3	893	1098.4	1130.8	1047.1	1040.2	740.1	1108.1	989.8
FALSE	149.849	High	0	Master Protein	Q9QXE7	Tbl1x	F-box-like/WD repeat-containing protein TBL1X OS=Mus musculus OX=10090 GN=Tbl1x PE=1 SV=2	0.768	-0.38	0.0391286	1439.6	1873.8	28.28	12.11	13	1	42	1301.5	1281.3	1511.8	1786.8	1391.2	1009.5	1101.7	729	1284.3	1577.4	1625.4	1525.1	1447.3	1066.2	1430.7	1583.7
FALSE	25.462	High	0	Master Protein	Q9DB93	Mea1	Male-enhanced antigen 1 OS=Mus musculus OX=10090 GN=Mea1 PE=2 SV=1	0.768	-0.38	0.0387515	581.9	757.6	25.2	13.23	4	1	6	563.6	488.7	579.3	719.6	543.7	429.2	482.1	333.5	500.7	608.5	644.5	592.5	570.3	450.9	571.8	710
FALSE	24.017	High	0	Master Protein	Q99L02	Pagr1a	PAXIP1-associated glutamate-rich protein 1A OS=Mus musculus OX=10090 GN=Pagr1a PE=1 SV=1	0.768	-0.38	0.0203908	406.6	529.3	28.83	11.28	6	1	7	396.4	331.1	445.9	471	412.6	246.9	311.3	187	394.3	431.2	461	408.1	436.3	303.7	457.5	469.3
FALSE	194.226	High	0	Master Protein	Q3TJA2	Sod2	Superoxide dismutase OS=Mus musculus OX=10090 GN=Sod2 PE=2 SV=1	0.768	-0.38	0.0419907	63	82.1	24.22	12.7	1	1	150	72.1	47.6	69.8	68	73.9	47.3	50.6	35.1	58.3	65.3	74.6	58.3	66	40.5	78.5	86
FALSE	14.341	High	0	Master Protein	Q8CB62	Cntrob	Centrobin OS=Mus musculus OX=10090 GN=Cntrob PE=2 SV=2	0.769	-0.38	0.0318902	145.8	189.6	16.48	11.47	6	1	7	148.8	119.6	142.3	150.4	158.3	125.6	135.2	91.8	130.6	154.3	158.2	133.1	144.9	101.9	149.7	193.5
FALSE	15.554	High	0	Master Protein	Q330P7	Dbndd2	SCF apoptosis response protein 1 OS=Mus musculus OX=10090 GN=Dbndd2 PE=1 SV=1	0.769	-0.38	0.0322163	509.9	662.8	36.21	14.65	2	1	5	478.8	433.4	515.5	675.5	477	308.8	365.3	207.5	456.2	502.4	594.5	527.9	557	399.3	489.6	677.4
FALSE	10.388	High	0	Master Protein	Q9Z1W4	Gdf11	Growth/differentiation factor 11 OS=Mus musculus OX=10090 GN=Gdf11 PE=1 SV=1	0.874	-0.19	0.0509226	74.7	85.5	26.01	17.15	2	1	2	69.2	65.7	76.6	78.1	67.6	50.5	51.6	30	62.9	62.7	77.7	62.2	69.2	58	68.8	94.4
FALSE	44.298	High	0	Master Protein	P70279	Surf6	Surfeit locus protein 6 OS=Mus musculus OX=10090 GN=Surf6 PE=1 SV=1	0.769	-0.38	0.0469117	667.9	868.6	26.77	8.62	12	1	12	632.8	559.4	768.6	797	733.3	501.7	536.4	330.1	663.9	738.6	760.1	642.7	691.9	452.3	725.3	768.1
FALSE	4.768	High	0.002	Master Protein	A0A0R4J2B5	2310022A10Rik	RIKEN cDNA 2310022A10 gene OS=Mus musculus OX=10090 GN=2310022A10Rik PE=1 SV=1	0.812	-0.3	0.0579949	88.6	109.2	18.84	11.01	1	1	1	93.6	50.6	83.5	66.7	93.1	93.2	83.9	52.9	93.6	93.7	101.8	63.5	72.6	50.6	96.6	103.8
FALSE	73.061	High	0	Master Protein	Q542X9	Sod3	Superoxide dismutase [Cu-Zn] OS=Mus musculus OX=10090 GN=Sod3 PE=1 SV=1	0.769	-0.38	0.0260303	1316.7	1712.5	19.81	11.91	10	1	23	1266.2	1086.6	1474.3	1435.4	1375.4	1036.7	1186.6	718.3	1149.8	1322	1528.7	1370.5	1355.6	958.7	1320.5	1667.7
FALSE	163.138	High	0	Master Protein	B9EKI3	Tmf1	TATA element modulatory factor OS=Mus musculus OX=10090 GN=Tmf1 PE=1 SV=2	0.77	-0.38	0.0322204	3096.3	4022.4	22.58	10.85	38	1	48	2900.6	2623.1	3472.6	3520.3	3158.4	2310	2632.8	1640.2	2808.5	3252.8	3406.1	3134.7	3152.5	2234.7	3197.3	3625.3
FALSE	121.15	High	0	Master Protein	Q3T9S3	Set	SET translocation OS=Mus musculus OX=10090 GN=Set PE=2 SV=1	0.77	-0.38	0.0493079	7896.8	10250.1	37.59	13.97	18	1	51	7395.1	6692.2	8523.1	10670.1	7837.7	4696.3	5168	3422.6	7069	8885.4	8834.5	8333.5	8302.4	6189.7	7636.5	9102.7
FALSE	5.991	High	0.001	Master Protein	Q8K1N2	Phldb2	Pleckstrin homology-like domain family B member 2 OS=Mus musculus OX=10090 GN=Phldb2 PE=1 SV=2	0.77	-0.38	0.0326712	32.7	42.5	13.37	17.59	2	1	4	31.8	23.1	35	27.3	32.4	26.7	30.8	17.7	23.5	33	39.4	26.1	33.9	20.5	34.4	44
FALSE	34.246	High	0	Master Protein	Q9DCV1	Ctsc	Cathepsin C OS=Mus musculus OX=10090 GN=Ctsc PE=2 SV=1	0.81	-0.3	0.0559711	246	303.6	19.61	17.46	5	1	6	225.5	213	270.6	270.4	234.7	192.5	222.9	128.9	194.2	232.7	275.2	218.4	265.7	169.2	244.9	357.7
FALSE	13.222	High	0	Master Protein	Q8K190	Saysd1	SAYSvFN domain-containing protein 1 OS=Mus musculus OX=10090 GN=Saysd1 PE=1 SV=1	0.77	-0.38	0.0186587	33.9	44.1	26.11	19.16	2	1	3	41.2	30.4	41.4	23.4	33.7	20.3	23.6	14.8	41.2	37.7	38.3	29.5	42.8	16.7	40.1	36.8
FALSE	58.382	High	0	Master Protein	Q9CQY2	Ramac	RNA guanine-N7 methyltransferase activating subunit OS=Mus musculus OX=10090 GN=Ramac PE=3 SV=1	0.774	-0.37	0.0560874	2238.5	2893	19.1	12.17	8	1	23	2135.4	1833.2	2310.9	2576.4	2183.4	1905.7	2146.3	1311.9	1924.4	2448.1	2319.4	2147.4	2189.7	1485.9	2174.3	2996.4
FALSE	192.56	High	0	Master Protein	P47867	Scg3	Secretogranin-3 OS=Mus musculus OX=10090 GN=Scg3 PE=1 SV=1	0.77	-0.38	0.0409511	7604.3	9876.4	37.29	16.39	31	1	51	6837.1	6712.1	8501.4	10088.3	7674.8	4572.6	5287.9	2970.4	6857	8388.8	8825.6	7520	8967.8	6184.6	8015.3	8735.4
FALSE	49.181	High	0	Master Protein	Q9WV89	Stxbp4	Syntaxin-binding protein 4 OS=Mus musculus OX=10090 GN=Stxbp4 PE=1 SV=1	0.771	-0.37	0.0279132	845.1	1095.6	19.41	9.49	11	1	12	812.1	677.3	941.7	886.2	927.9	678.3	804.3	452.9	758	889.2	990.1	847.9	863.8	556.4	891.4	1012.3
FALSE	33.21	High	0	Master Protein	Q8BH75	Rnf41	E3 ubiquitin-protein ligase NRDP1 OS=Mus musculus OX=10090 GN=Rnf41 PE=1 SV=1	0.771	-0.37	0.0276438	313.7	406.7	16.17	12.62	5	1	10	300.1	244.5	333.4	323.7	315.4	249.5	291.4	194.3	264.8	319.7	323.3	303.3	321.3	206.4	332.5	405.5
FALSE	13.593	High	0	Master Protein	P58686	Bbln	Bublin coiled-coil protein OS=Mus musculus OX=10090 GN=Bbln PE=3 SV=1	0.771	-0.38	0.0304742	268	347.7	20.73	10.95	2	1	4	257.5	221.4	279.9	319.4	238.8	213.7	246.3	164.2	240.6	273	287.2	270.7	272.8	189.3	275.9	324.2
FALSE	94.785	High	0	Master Protein	Q9QUN9	Dkk3	Dickkopf-related protein 3 OS=Mus musculus OX=10090 GN=Dkk3 PE=2 SV=1	0.771	-0.38	0.0388247	3584.3	4651.2	23.61	13.06	12	1	40	3575.7	3167	3410.9	4221	3551.4	2734.5	3129.5	1849.7	3132.7	3769	4120.7	3605.3	3246.8	2828.9	3818.5	4034.5
FALSE	17.22	High	0	Master Protein	A0A5F8MPR6	Ift46	Intraflagellar transport protein 46 homolog OS=Mus musculus OX=10090 GN=Ift46 PE=1 SV=2	1.264	0.34	0.0545858	49.6	39.2	26.64	21.36	4	1	4	48.4	34	36.7	30.2	38.2	61.7	70.6	37.6	28	33.7	30.7	31.1	29.2	18.7	30.6	56.3
FALSE	536.638	High	0	Master Protein	E9QNY8	Sacs	Sacsin OS=Mus musculus OX=10090 GN=Sacs PE=1 SV=1	1.15	0.2	0.0676599	12949.1	11257.8	10.92	6.92	121	1	158	12910.2	10741.9	13049.1	6942.9	9518.4	11343.3	13033.2	7695.2	10630.8	8586.7	11240.8	9088.1	7646.1	5117.1	9148.1	9506.6
FALSE	18.393	High	0	Master Protein	Q80UW5	Cdc42bpg	Serine/threonine-protein kinase MRCK gamma OS=Mus musculus OX=10090 GN=Cdc42bpg PE=1 SV=2	0.692	-0.53	0.0685869	647.4	935.3	67.61	26.1	2	1	15	613.2	815.5	648.8	1137.8	545	253.8	240.4	131.7	648.6	777.7	768.1	958	704.8	655.7	723	538.4
FALSE	50.505	High	0	Master Protein	Q54AA2	Pycard	Apoptosis-associated speck-like protein containing CARD OS=Mus musculus OX=10090 GN=Pycard PE=1 SV=1	0.771	-0.38	0.0446727	341.9	443.4	27.6	9.74	8	1	11	332	279.4	359.8	390.3	356.5	210.9	253.4	175.2	336.5	367.3	414.9	340.5	336.5	218.9	346.2	327.2
FALSE	4.71	High	0.002	Master Protein	B7ZMT9	Chst11	Carbohydrate sulfotransferase OS=Mus musculus OX=10090 GN=Chst11 PE=2 SV=1	0.876	-0.19	0.0686922	29.8	34	21.61	11.35	1	1	1	30.8	22.9	35	24.3	29.6	20.3	19.5	14.5	27.6	24	26.8	26.9	23.1	19.5	29.4	35
FALSE	706.174	High	0	Master Protein	Q8BUT2	Dnm3	Dynamin GTPase OS=Mus musculus OX=10090 GN=Dnm3 PE=2 SV=1	0.886	-0.17	0.0532822	137.7	155.3	24.43	13.36	1	1	464	138.7	108.5	155.6	112.7	135.7	89.2	92	53.2	114.4	109.3	145	118.9	125.1	91	143.8	137.5
FALSE	43.178	High	0	Master Protein	M0QWZ1	Fam193a	Protein FAM193A OS=Mus musculus OX=10090 GN=Fam193a PE=1 SV=1	0.767	-0.38	0.0564803	1507.3	1966.5	42.21	19.7	13	1	14	1402.6	1285.6	1624.8	1589.5	1504.2	616.7	718.8	426	1275.5	1556.9	1689.7	1560.2	1530.4	1110.6	1651.5	1114.4
FALSE	2.67	Medium	0.015	Master Protein	E9PWG6	Ncapg	Non-SMC condensin I complex, subunit G OS=Mus musculus OX=10090 GN=Ncapg PE=1 SV=1	0.827	-0.27	0.05044	153.5	185.5	20.48	7.4	2	1	2	182.1	133.5	186.7	109.1	149.7	112.2	117	71.2	160.1	141.3	180.9	146.3	129.7	88.1	152.9	142.4
FALSE	21.544	High	0	Master Protein	Q8C6Q7	Ptprc	Protein-tyrosine-phosphatase (Fragment) OS=Mus musculus OX=10090 GN=Ptprc PE=2 SV=2	0.845	-0.24	0.0563087	449.5	531.8	28.61	12.25	8	1	9	467.2	379.6	491.2	329.2	447.2	243.3	276.3	160.2	406.9	424.3	498	391.3	385.9	262.8	461.9	354.3
FALSE	179.63	High	0	Master Protein	A0A1L1SSC0	Lrrfip2	Leucine-rich repeat flightless-interacting protein 2 OS=Mus musculus OX=10090 GN=Lrrfip2 PE=1 SV=2	0.818	-0.29	0.0544475	3945	4820.2	24.77	9.59	9	1	60	3725	3315.6	4014.9	4480.7	3822.8	2800	3102.8	1911	3368.8	3785.5	4432.1	3955.4	3652.5	2594.6	3832.5	4248.2
FALSE	20.627	High	0	Master Protein	Q923D3	Parm1	Prostate androgen-regulated mucin-like protein 1 homolog OS=Mus musculus OX=10090 GN=Parm1 PE=1 SV=1	0.81	-0.3	0.0510583	365.4	451.3	37.13	18.01	3	1	6	348.9	303.7	388.9	365.9	328.2	155.8	185	118.6	335.3	366.2	393	355.8	312	273.6	382.9	266.2
FALSE	20.492	High	0	Master Protein	Q3TNB8	Fgd3	FYVE, RhoGEF and PH domain-containing protein 3 OS=Mus musculus OX=10090 GN=Fgd3 PE=1 SV=1	0.771	-0.38	0.00532952	42	54.6	16.78	14.41	4	1	6	42	33.4	54.2	36.8	39.3	30	35	23.4	42.1	45.3	44.7	42.4	48.4	23.3	51.6	50.7
FALSE	20.57	High	0	Master Protein	A0A571BF63	Ankfn1	Ankyrin-repeat and fibronectin type III domain-containing 1 OS=Mus musculus OX=10090 GN=Ankfn1 PE=4 SV=1	0.772	-0.37	0.0371687	107	138.6	18.91	13.92	4	1	6	122.9	79.1	137.7	100.4	93.3	76.7	87.1	60.8	122.2	114.2	105.9	88.7	113.1	73.4	108.6	104.2
FALSE	210.22	High	0	Master Protein	Q9R1T2	Sae1	SUMO-activating enzyme subunit 1 OS=Mus musculus OX=10090 GN=Sae1 PE=1 SV=1	0.914	-0.13	0.0525205	7868.8	8608	8.59	5.98	27	1	71	7447.5	6598.1	8266	6773	6841.3	6136.9	7069.6	4754.8	6982.3	7682.8	7787.4	6816.9	6071.2	4391.1	6726.1	7353.4
FALSE	76.085	High	0	Master Protein	Q9ERL7	Gmfg	Glia maturation factor gamma OS=Mus musculus OX=10090 GN=Gmfg PE=1 SV=1	0.829	-0.27	0.0692815	77.6	93.6	24.32	12.13	3	1	19	80.5	59.3	91.5	70.5	76.7	44	53	39.4	64.2	62.8	86	68.5	70.7	46.6	84.4	87
FALSE	209.268	High	0	Master Protein	Q11136	Pepd	Xaa-Pro dipeptidase OS=Mus musculus OX=10090 GN=Pepd PE=1 SV=3	0.807	-0.31	0.0586451	6833	8462.8	20.74	10.72	25	1	113	6559.5	5648.9	7312.2	7722.1	6546.2	5153	5923.8	3822	5763.1	6879.5	7377.9	6585.5	6522.1	4677.9	6720.2	7714.7
FALSE	18.326	High	0	Master Protein	Q3TP92	Ctdnep1	CTD nuclear envelope phosphatase 1 OS=Mus musculus OX=10090 GN=Ctdnep1 PE=1 SV=2	1.287	0.36	0.0568412	523.1	406.3	48.73	7.3	5	1	5	506.5	401.5	512.8	244.3	315.1	754.4	749.5	804.7	406.1	317.9	385.8	300	270.5	187.4	337	409.7
FALSE	19.782	High	0	Master Protein	P63147	Ube2b	Ubiquitin-conjugating enzyme E2 B OS=Mus musculus OX=10090 GN=Ube2b PE=1 SV=1	0.772	-0.37	0.0323374	519.9	673.5	20.13	10	4	1	8	481.5	445.6	543	578.5	502.2	396.2	465.8	283.1	453.7	536.2	547.5	539.6	489.6	348.2	509.7	635.3
FALSE	71.671	High	0	Master Protein	O35730	Ring1	E3 ubiquitin-protein ligase RING1 OS=Mus musculus OX=10090 GN=Ring1 PE=1 SV=2	0.772	-0.37	0.0308646	813.5	1053.6	19.41	9.41	9	1	15	769.8	682.4	914.8	924.9	828.4	676.9	762.6	461.5	769.3	897.5	890.1	802.9	835.1	555.8	833.7	983.9
FALSE	35.296	High	0	Master Protein	Q62467	Scn7a	Sodium channel protein OS=Mus musculus OX=10090 GN=Scn7a PE=2 SV=1	0.772	-0.37	0.0454318	490.2	635.2	26.47	15.97	12	1	12	660.1	493.4	600.1	255.9	494.4	353.5	389.6	240.7	659.9	500.9	598.6	431.2	386	333.9	618.5	455.3
FALSE	32.898	High	0	Master Protein	A0A0R4J1R7	Pcbd2	4a-hydroxytetrahydrobiopterin dehydratase OS=Mus musculus OX=10090 GN=Pcbd2 PE=1 SV=1	0.772	-0.37	0.0360052	1405.5	1820.9	20.09	12.68	6	1	12	1358.3	1154.2	1565.9	1668.1	1352	1151.6	1327.7	850.4	1236.7	1500.7	1572.6	1386.2	1479.5	954	1420.2	1987.4
FALSE	24.233	High	0	Master Protein	A0A087WRN5	Gm13889	Predicted gene 13889 OS=Mus musculus OX=10090 GN=Gm13889 PE=1 SV=1	0.772	-0.37	0.0418796	529.1	685.1	35.56	11.26	5	1	7	492.7	451	582.8	625.1	498.3	289.5	332.3	191.1	479.8	584.4	545.2	530.3	545.2	345.9	546.8	582.5
FALSE	16.478	High	0	Master Protein	Q8BN82	Slc17a5	Sialin OS=Mus musculus OX=10090 GN=Slc17a5 PE=1 SV=2	0.815	-0.29	0.0674256	137.5	168.6	18.88	10.42	4	1	4	167.9	110.4	168.8	105.8	153.4	109.2	124.2	72.5	150.5	132.7	145.1	116.9	123.4	85.3	164.8	146.1
FALSE	87.589	High	0	Master Protein	I7DM66	Dhrs7b	PexRAP OS=Mus musculus OX=10090 GN=Dhrs7b PE=2 SV=1	1.157	0.21	0.0602569	4081.4	3527.5	12.52	5.3	17	1	26	3886.9	3286.5	4068.5	2230.1	2949.6	3885.4	4311.7	2829.5	3384.1	2873.9	3552.5	2706.8	2379.8	1657.1	2900.7	3252.1
FALSE	6.469	High	0.001	Master Protein	P54099	Polg	DNA polymerase subunit gamma-1 OS=Mus musculus OX=10090 GN=Polg PE=1 SV=3	0.867	-0.21	0.0506805	413.1	476.7	17.61	9.44	4	1	5	433.6	325.9	437.7	324.5	409.3	283.4	298.9	220	345.9	380.9	468	389.1	332	231.7	404	374.4
FALSE	11.042	High	0	Master Protein	O88396	Grpel2	GrpE protein homolog 2, mitochondrial OS=Mus musculus OX=10090 GN=Grpel2 PE=2 SV=2	0.788	-0.34	0.0557619	79.1	100.3	17.8	13.17	3	1	4	76.6	64.8	100.3	73.7	88.8	66.1	67.9	46	69.9	80.5	93	73.3	85.5	43.8	89.4	97.8
FALSE	20.683	High	0	Master Protein	Q80UF4	Sdccag8	Serologically defined colon cancer antigen 8 homolog OS=Mus musculus OX=10090 GN=Sdccag8 PE=1 SV=1	0.773	-0.37	0.0110461	165.8	214.5	13.73	11.13	6	1	6	156.9	136.5	176.5	155	171.2	135.6	160.2	94.8	144.9	161.9	177.2	163	164.8	114.6	174.4	204.3
FALSE	74.849	High	0	Master Protein	Q3TT51	Scg5	Neuroendocrine protein 7B2 OS=Mus musculus OX=10090 GN=Scg5 PE=1 SV=1	0.773	-0.37	0.0317911	1343.3	1738.2	19.45	14.56	9	1	18	1256.2	1115.9	1450.3	1561.7	1334.2	1098.7	1257.8	844.1	1188.3	1434	1565.7	1310	1318.5	1107.4	1313.1	1766.7
FALSE	82.399	High	0	Master Protein	Q9DCB8	Isca2	Iron-sulfur cluster assembly 2 homolog, mitochondrial OS=Mus musculus OX=10090 GN=Isca2 PE=1 SV=2	0.773	-0.37	0.0444158	1775.7	2298.5	25.27	12.99	11	1	26	1663.7	1504	1852.8	2222	1743.8	1313.9	1586.6	993.8	1508.1	1761	2102.8	1911.7	1868.4	1298.9	1825.6	2138.2
FALSE	66.692	High	0	Master Protein	Q9EPR4	Slc23a2	Solute carrier family 23 member 2 OS=Mus musculus OX=10090 GN=Slc23a2 PE=1 SV=2	1.155	0.21	0.0665709	1411.3	1222.2	22.47	9.61	11	1	18	1326.9	1191.3	1337	795	969.9	1606.5	1906.3	1198.5	1162.5	958.5	1158.7	966.3	804.1	551.7	955.2	1397.8
FALSE	1.179	Low	0.109	Master Protein	E9QKY4	Fgd5	FYVE, RhoGEF and PH domain-containing protein 5 OS=Mus musculus OX=10090 GN=Fgd5 PE=1 SV=1	0.773	-0.37	0.0126924	324.8	420	17.49	8.81	1	1	1	293.6	263.3	335	349.7	324	264.5	329.7	188.4	301.6	339.8	377.2	312.4	321.2	225.4	346.6	389.8
FALSE	67.442	High	0	Master Protein	A7VK12	Chn1	Alpha1-chimerin OS=Mus musculus OX=10090 GN=Chn1 PE=2 SV=1	0.773	-0.37	0.0143057	152.7	197.4	18.39	11.73	2	1	22	146.4	126.3	156.2	154.1	151.2	109.9	123.7	87.4	154.6	174.1	177.9	159.4	139.8	107.4	145.5	139.7
FALSE	590.679	High	0	Master Protein	A0A0R4J1E3	Dbn1	Drebrin OS=Mus musculus OX=10090 GN=Dbn1 PE=1 SV=1	0.774	-0.37	0.0030366	267	345.1	15.65	9	2	1	316	237.4	219.7	277.8	255.7	275.1	235.6	235.5	146.6	286.9	276.6	324.2	244.2	259	200.6	276.8	297.7
FALSE	33.001	High	0	Master Protein	A0A0R4J012	Lratd1	Protein LRATD1 OS=Mus musculus OX=10090 GN=Lratd1 PE=1 SV=1	0.846	-0.24	0.0694281	332.6	393.1	12.06	6.16	8	1	9	309.3	286.3	329.2	308.3	331.6	291.8	309.2	196	312.2	319.2	358.7	304.1	280	193.2	314.3	311
FALSE	11.976	High	0	Master Protein	Q80VC6	Trnau1ap	tRNA selenocysteine 1-associated protein 1 OS=Mus musculus OX=10090 GN=Trnau1ap PE=1 SV=2	0.774	-0.37	0.0416191	152.8	197.3	21.64	9.67	4	1	5	143.4	129.2	168.8	167.7	157.8	119.4	126.4	78.9	137.6	159.1	182.7	144.9	143.8	106.4	140.2	183.8
FALSE	9.371	High	0	Master Protein	F8WGD4	Nek3	Serine/threonine-protein kinase Nek3 OS=Mus musculus OX=10090 GN=Nek3 PE=1 SV=1	0.774	-0.37	0.0134367	113.9	147.3	17.24	9.94	2	1	2	102	80.1	106.5	94	118.4	133.1	106	73.6	111.8	122.2	131.9	106.5	107.5	83.6	103.5	145.1
FALSE	47.344	High	0	Master Protein	Q1XH17	Trim72	Tripartite motif-containing protein 72 OS=Mus musculus OX=10090 GN=Trim72 PE=1 SV=1	0.774	-0.37	0.0174891	398.2	514.5	22.85	13.74	10	1	10	428.2	371.7	394.5	297.3	428.3	270.4	308.6	165.7	433.3	429.3	493.8	365.5	296.7	292.1	451	367.8
FALSE	13.525	High	0	Master Protein	Q9D1C9	Rrp7a	Ribosomal RNA-processing protein 7 homolog A OS=Mus musculus OX=10090 GN=Rrp7a PE=2 SV=1	0.774	-0.37	0.0343626	80.5	103.9	29.7	7.08	3	1	3	79.7	64.5	87	96.4	80.1	48	61.9	38.2	84.8	88.1	99.4	73.9	76.6	48.7	90.6	89.5
FALSE	23.926	High	0	Master Protein	Q8BT51	COA4	Cytochrome c oxidase assembly factor 4 homolog, mitochondrial OS=Mus musculus OX=10090 GN=COA4 PE=3 SV=1	0.774	-0.37	0.030481	782.4	1010.5	31.57	14.92	4	1	7	715.1	679.5	844.4	941.6	745.7	478.5	554.3	332.2	676.3	817.3	854.4	762.3	816.1	627.8	822.4	938.3
FALSE	51.051	High	0	Master Protein	Q9DCH6	Zfand6	AN1-type zinc finger protein 6 OS=Mus musculus OX=10090 GN=Zfand6 PE=1 SV=1	0.831	-0.27	0.0663521	914.8	1100.2	18.35	10.46	7	1	13	871.3	762.3	980.1	931.9	870.8	675.3	768.2	477.6	731	886.7	943.2	857.5	819.8	578.1	833	1075.9
FALSE	65.871	High	0	Master Protein	Q9CPR7	Sike1	Suppressor of IKBKE 1 OS=Mus musculus OX=10090 GN=Sike1 PE=1 SV=1	0.775	-0.37	0.0388574	779.3	1005.6	27.94	14.06	13	1	15	720.4	669.1	840.6	934.8	791	515.7	624.9	374.9	681	811.4	849.1	796.5	811.2	610.5	776.4	936
FALSE	315.621	High	0	Master Protein	A0A0J9YV86	Specc1	Cytospin-B OS=Mus musculus OX=10090 GN=Specc1 PE=1 SV=1	0.775	-0.37	0.0150439	162.6	209.9	15.21	9.09	1	1	93	148.5	131	168.7	154.6	170.8	126.4	163.3	95.8	146.1	174.8	178.9	170.2	149.5	91.6	162.7	204.1
FALSE	78.053	High	0	Master Protein	Q8VCQ3	Nrbf2	Nuclear receptor-binding factor 2 OS=Mus musculus OX=10090 GN=Nrbf2 PE=1 SV=1	0.775	-0.37	0.0431813	2045.3	2640.4	19.75	9.94	15	1	24	1951	1701.6	2147.4	2366.7	2133.4	1692	1933.4	1254.6	1832.7	2118.4	2367.2	2049.5	2054.3	1436.9	2109.6	2456.1
FALSE	21.184	High	0	Master Protein	Q9D823	Rpl37	60S ribosomal protein L37 OS=Mus musculus OX=10090 GN=Rpl37 PE=1 SV=3	0.776	-0.37	0.0243112	6156.2	7932.9	21.3	8.24	10	1	24	5947.7	5141.6	6067.8	7350.3	5479.9	5349.9	5601.4	3438.1	6039.9	7272.1	6691.7	5785.7	5679.7	3799.5	6424.5	7673
FALSE	10.118	High	0	Master Protein	B1AWL2	Znf462	Zinc finger protein 462 OS=Mus musculus OX=10090 GN=Znf462 PE=1 SV=1	0.776	-0.37	0.0326344	78.7	101.4	13.66	41.48	3	1	5	74.7	65.6	78.7	72.8	75.7	65.8	87.4	40.5	69.5	83.3	85.8	183.2	82.8	48.6	76.5	113.3
FALSE	85.514	High	0	Master Protein	A5A4Y9	Ppp1r11	E3 ubiquitin-protein ligase PPP1R11 OS=Mus musculus OX=10090 GN=Ppp1r11 PE=1 SV=1	0.776	-0.37	0.0381301	1670.9	2151.9	36.04	14.27	6	1	36	1529.7	1488.7	1732.6	2107.8	1457.6	953.4	1017.7	700.4	1501.7	1793.8	1918.5	1786.1	1618.9	1297.3	1637.7	1643.4
FALSE	123.495	High	0	Master Protein	S4R1W8	Gapdh	Glyceraldehyde-3-phosphate dehydrogenase (Fragment) OS=Mus musculus OX=10090 GN=Gapdh PE=1 SV=1	0.776	-0.37	0.0218558	490.3	632.1	18.59	15.87	2	1	102	481.1	396.5	580.2	458	470.6	348.6	373.2	258.6	375.7	471.1	561.8	451.2	494.5	318.9	531.2	703.4
FALSE	22.19	High	0	Master Protein	O08580	Esrra	Steroid hormone receptor ERR1 OS=Mus musculus OX=10090 GN=Esrra PE=1 SV=4	0.878	-0.19	0.0525497	68.5	78	10.49	9.94	4	1	4	72.2	59.5	78.6	48.7	62.6	56.2	60.3	38	59.8	61.4	66.7	53.1	59.6	39.7	71	74.4
FALSE	24.932	High	0	Master Protein	A0A0A0MQA2	Mapkbp1	Mitogen-activated protein kinase-binding protein 1 OS=Mus musculus OX=10090 GN=Mapkbp1 PE=1 SV=1	0.776	-0.37	0.0319576	396.1	510.7	27.94	17.1	7	1	7	438.6	301.1	526.2	322.3	448.4	248.9	281.7	176.7	316.5	407	473.7	393.3	439.4	301.4	472.6	426.4
FALSE	64.669	High	0	Master Protein	P70445	Eif4ebp2	Eukaryotic translation initiation factor 4E-binding protein 2 OS=Mus musculus OX=10090 GN=Eif4ebp2 PE=1 SV=1	0.776	-0.37	0.0086377	542	698.2	13.96	9	6	1	16	503.5	408.6	604.8	509.2	552.7	445.5	503	345.9	487	525.8	637.3	546.4	526.4	358.7	573.3	619
FALSE	42.937	High	0	Master Protein	Q9CWF6	Bbs2	Bardet-Biedl syndrome 2 protein homolog OS=Mus musculus OX=10090 GN=Bbs2 PE=1 SV=1	0.891	-0.17	0.0539589	907.6	1018.6	17.35	5.99	11	1	12	911.3	717.3	1055.6	738.1	849.4	591	714	462.1	807.5	857.6	890.8	788.2	783.2	498.9	821.2	910.8
FALSE	40.234	High	0	Master Protein	P0C7T6	Atxn1l	Ataxin-1-like OS=Mus musculus OX=10090 GN=Atxn1l PE=1 SV=1	0.776	-0.37	0.00803864	501.6	646.4	17.14	9.52	10	1	12	495.8	389.2	540.3	479.1	534.4	418.2	435.7	268.8	466.7	533	566	491.1	497.9	359	526.5	588.7
FALSE	288.904	High	0	Master Protein	A2RSH1	Pde4d	Phosphodiesterase OS=Mus musculus OX=10090 GN=Pde4d PE=2 SV=1	0.776	-0.37	0.0167354	71.3	91.9	23.51	23.26	1	1	104	76.1	53	83.2	71.3	69.8	53.2	56.3	29.6	124.6	60.7	80.6	61.6	59.9	48.9	76.6	111.6
FALSE	111.642	High	0	Master Protein	H7BWY8	Tsr2	Pre-rRNA-processing protein TSR2 homolog OS=Mus musculus OX=10090 GN=Tsr2 PE=1 SV=1	0.777	-0.36	0.0302294	128.5	165.4	29.35	13.53	1	1	35	121.5	107.8	150.2	131	134.3	70.6	92	52.9	113	128.3	139.6	115.9	126.7	96.5	137	172.4
FALSE	37.776	High	0	Master Protein	F6TRJ8	Ccdc85a	Coiled-coil domain-containing protein 85A (Fragment) OS=Mus musculus OX=10090 GN=Ccdc85a PE=1 SV=1	0.777	-0.36	0.00968812	438.5	564.2	14.52	8.89	2	1	12	413.8	355.3	454.1	419.8	465.6	369	425.1	259.5	400.1	420.6	502.7	446.6	413.7	296	479.4	514.7
FALSE	142.14	High	0	Master Protein	Q61425	Hadh	Hydroxyacyl-coenzyme A dehydrogenase, mitochondrial OS=Mus musculus OX=10090 GN=Hadh PE=1 SV=2	1.192	0.25	0.0508937	11541.1	9680.5	16.14	11.16	22	1	63	9417.7	7734	10123.4	9225	8472	11135.4	13666.4	8561.4	7980.7	7595.6	9168.5	8960.3	7613.5	4228.1	7036.7	10331.1
FALSE	97.563	High	0	Master Protein	Q3UDK1	Trafd1	TRAF-type zinc finger domain-containing protein 1 OS=Mus musculus OX=10090 GN=Trafd1 PE=1 SV=1	0.777	-0.36	0.0134583	2061.8	2654.7	18.83	8.5	18	1	28	1901.5	1774.2	2285.7	2212.3	2086.9	1663.6	1799.8	1131.4	2012.5	2216.7	2378.7	1989.3	1977.2	1511.1	2111.8	2465.7
FALSE	30.554	High	0	Master Protein	Q8C1M2	Znf428	Zinc finger protein 428 OS=Mus musculus OX=10090 GN=Znf428 PE=1 SV=1	0.777	-0.36	0.0268565	515.6	663.9	26.11	15.7	5	1	9	490.1	432.2	515	599.1	518.8	386.1	397.6	242.8	434.6	541.9	586.1	497.6	540.9	420.5	522.9	629.7
FALSE	81.212	High	0	Master Protein	Q9DAK9	Phpt1	14 kDa phosphohistidine phosphatase OS=Mus musculus OX=10090 GN=Phpt1 PE=1 SV=1	0.808	-0.31	0.0600288	4431.9	5482.6	33.37	14.2	12	1	51	4178.2	3730.8	4802.6	5643.5	4437.9	2783.2	3140	1945.2	3895.3	4742.3	5046.1	4255.4	4719.5	3351.3	4155.5	4925.3
FALSE	47.344	High	0	Master Protein	P61600	Naa20	N-alpha-acetyltransferase 20 OS=Mus musculus OX=10090 GN=Naa20 PE=1 SV=1	0.777	-0.36	0.0381408	1247.6	1606.1	20.63	7.84	7	1	15	1155.1	1043.2	1266.2	1418.7	1318.4	1082.9	1200.2	672	1242.7	1357.8	1414.8	1112.2	1206.9	854.4	1273.1	1497.1
FALSE	79.314	High	0	Master Protein	E9Q2Y3	Ikbkg	NF-kappa-B essential modulator OS=Mus musculus OX=10090 GN=Ikbkg PE=1 SV=1	0.777	-0.36	0.034793	2439.9	3139.1	21.43	12.89	19	1	27	2174.9	2002.2	2485.5	2687.4	2618.1	2199.6	2065.9	1301.1	2109.6	2373.5	2736.7	2323.1	2395	1816	2750.9	3062.5
FALSE	75.272	High	0	Master Protein	D0EM45	Tesc	Tescalcin variant 1 OS=Mus musculus OX=10090 GN=Tesc PE=1 SV=1	0.896	-0.16	0.0606801	2414.5	2693.6	17.78	6.69	10	1	26	2329	2049.7	2377.6	2293.9	2065	1680.2	1931	1140	2166.8	2266.2	2408.3	2152.3	1985.6	1392.7	1889.1	2415.6
FALSE	18.734	High	0	Master Protein	A0A2I3BQV4	Sall2	Sal-like protein 2 OS=Mus musculus OX=10090 GN=Sall2 PE=1 SV=1	0.777	-0.36	0.0273671	166.8	214.8	25.88	9.17	3	1	4	156.8	158.1	168.5	198.7	153.4	119.6	138.5	78.7	157.8	172.8	192.8	167.6	164.1	120.5	162.8	203.1
FALSE	25.963	High	0	Master Protein	Q9QZ29	Igbp1b	Immunoglobulin-binding protein 1b OS=Mus musculus OX=10090 GN=Igbp1b PE=1 SV=1	0.778	-0.36	0.00617015	262.3	337.3	21.87	17.14	3	1	6	258.1	212	271.4	243.6	238	163.6	187.9	115.4	241.4	301.6	258.4	229.9	270.1	214	247.8	339.3
FALSE	178.275	High	0	Master Protein	Q8BGC0	Htatsf1	HIV Tat-specific factor 1 homolog OS=Mus musculus OX=10090 GN=Htatsf1 PE=1 SV=1	0.773	-0.37	0.0543504	4277.8	5536.7	36.64	16.11	34	1	53	3964.4	3663.3	4723.6	5165.7	4311.4	2289.6	2691.1	1602.4	3915.2	4611.9	4733.3	4313.8	4484.2	3311.3	4391.2	3891.9
FALSE	28.763	High	0	Master Protein	Q8R3Q1	F3	Tissue factor OS=Mus musculus OX=10090 GN=F3 PE=2 SV=1	1.224	0.29	0.0581511	1077.9	880.6	14.56	9.39	2	1	12	1026.9	967.4	1157.7	516.5	749.4	916.2	1034.9	675.9	886	639	880.5	685.8	609.9	412.3	755.4	726.7
FALSE	118.564	High	0	Master Protein	Q9R1K9	Cetn2	Centrin-2 OS=Mus musculus OX=10090 GN=Cetn2 PE=1 SV=1	0.778	-0.36	0.0209705	2270.6	2918.1	27.58	12.56	12	1	43	2120.9	1929.1	2514.9	2548.7	2190.1	1497.2	1659.3	977.2	2054.7	2441.9	2554.6	2212.9	2274.4	1777	2338.5	2690.6
FALSE	456.625	High	0	Master Protein	Q60902	Eps15l1	Epidermal growth factor receptor substrate 15-like 1 OS=Mus musculus OX=10090 GN=Eps15l1 PE=1 SV=3	0.778	-0.36	0.0381857	12754.8	16398.1	23.96	13	67	1	187	11843.4	10901.4	13461.3	14813.3	12585	9445.2	10405.5	6602.5	11045.5	12762.5	15126.7	13105.5	12753.2	9526.6	12995.7	13469.6
FALSE	108.946	High	0	Master Protein	Q60710	Samhd1	Deoxynucleoside triphosphate triphosphohydrolase SAMHD1 OS=Mus musculus OX=10090 GN=Samhd1 PE=1 SV=3	0.911	-0.13	0.0595821	2042.6	2241.2	7.13	4.96	3	1	29	1876.2	1692.4	2360.7	1609.5	1802.2	1716	1985.4	1231.9	1803.8	1817	2122.2	1760.7	1689.3	1033.4	1777	2045.5
FALSE	153.175	High	0	Master Protein	Q9ER47	Kcnh7	Potassium voltage-gated channel subfamily H member 7 OS=Mus musculus OX=10090 GN=Kcnh7 PE=1 SV=2	1.11	0.15	0.0576281	2175.3	1960.3	19.51	7.19	32	1	41	2001.8	1839.9	2082	1226.6	1705.4	2512.1	2811	1733.7	1797.8	1436.8	2008.6	1522.6	1294.9	889.3	1662.4	1822.3
FALSE	47.11	High	0	Master Protein	A0A087WRX8	Srrm2	Serine/arginine repetitive matrix protein 2 (Fragment) OS=Mus musculus OX=10090 GN=Srrm2 PE=1 SV=1	0.778	-0.36	0.0360641	65.8	84.5	45.27	8.2	1	1	27	66.1	51.9	75.9	74.3	61.8	24.3	30	18.7	66.7	79.1	79.5	66.2	57.6	45	61.9	77.9
FALSE	33.382	High	0	Master Protein	Q8BIF4		MEF2_binding domain-containing protein OS=Mus musculus OX=10090 PE=2 SV=1	0.778	-0.36	0.0351666	442.1	567.9	11.58	15.84	5	1	7	418.6	356.4	443.1	378.6	404.6	371.7	388.7	347.6	350.8	495.9	457.8	524.5	411.7	299.3	432.4	451.4
FALSE	45.587	High	0	Master Protein	Q91VN1	Znf24	Zinc finger protein 24 OS=Mus musculus OX=10090 GN=Znf24 PE=1 SV=1	0.859	-0.22	0.0512252	878.1	1022.2	17.3	6.16	8	1	9	828.7	738.3	944.4	879.8	775.1	647	729.3	455.2	778.8	830.2	884.4	815.3	765.9	483.5	826.4	945.4
FALSE	1.129	Low	0.121	Master Protein	O55134	Pcdh12	Protocadherin-12 OS=Mus musculus OX=10090 GN=Pcdh12 PE=1 SV=2	0.865	-0.21	0.0535047	17.1	19.8	16.23	11.47	1	1	1	12.9	12.6	19.4	15.8	15.9	13.5	14.7	11.8	14.9	17.1	18.1	13.9	13.8	10.4	19.5	17.8
FALSE	228.766	High	0	Master Protein	G3UWW1	Map2	Microtubule-associated protein (Fragment) OS=Mus musculus OX=10090 GN=Map2 PE=1 SV=1	0.778	-0.36	0.0133499	241.1	310	15.09	10.92	2	1	209	226.3	204	259.9	240.2	228.2	205.6	215.6	127.7	199.4	236.1	286	240	236.7	156.1	245.7	298.5
FALSE	9.446	High	0	Master Protein	Q6GU28	Meis2	Meis homeobox 2 OS=Mus musculus OX=10090 GN=Meis2 PE=2 SV=1	0.779	-0.36	0.0137391	310.9	399.3	21.8	10.89	3	1	3	317.8	260.3	310.5	322.3	320.2	236.7	250	145.9	312.4	363.6	345	323.8	304.3	228.5	304.2	326.3
FALSE	31.301	High	0	Master Protein	Q91X96	Rabif	Guanine nucleotide exchange factor MSS4 OS=Mus musculus OX=10090 GN=Rabif PE=1 SV=1	0.779	-0.36	0.0233501	1070.8	1375.3	15.84	13.41	6	1	14	1021.4	854.9	1115.8	1137	1035.6	910	1026.6	635.8	923.1	1069	1120.3	1022.6	1057.5	805.2	1137.4	1359
FALSE	144.007	High	0	Master Protein	Q5NCM7	Epn2	ENTH domain-containing protein OS=Mus musculus OX=10090 GN=Epn2 PE=2 SV=1	1.159	0.21	0.0635229	114	98.4	26.25	9.47	1	1	63	98.4	101.6	107	68.7	79.2	155.9	165.1	87.3	81.9	78	88	72.2	73.8	50.2	79.8	113.7
FALSE	195.131	High	0	Master Protein	P62897	Cycs	Cytochrome c, somatic OS=Mus musculus OX=10090 GN=Cycs PE=1 SV=2	1.186	0.25	0.0563932	16282.9	13728.8	50.77	16.02	12	1	149	14013.3	12726.9	12920	12881.5	10833.7	32266.9	33374.6	24970.4	14469.8	11685.8	11857.6	12792.6	9048.6	5599.2	8960	15381.1
FALSE	1.239	Low	0.097	Master Protein	Q3V3B1	St8sia1	Uncharacterized protein OS=Mus musculus OX=10090 GN=St8sia1 PE=2 SV=1	0.779	-0.36	0.0127041	72	92.4	16.86	12.39	1	1	1	71.7	57.4	87.8	65.3	73.7	54.7	62.1	38.6	66.1	69.8	80.5	64.7	69.5	54.8	77.5	90.7
FALSE	78.189	High	0	Master Protein	Q9CYA0	Creld2	Protein disulfide isomerase Creld2 OS=Mus musculus OX=10090 GN=Creld2 PE=1 SV=1	0.78	-0.36	0.0297318	1781.4	2285.2	22.31	12.24	13	1	20	1626.8	1559	1804.6	2159.7	1525.4	1431.4	1694.1	995.5	1588.2	1838.5	1860.4	1784.1	1761.3	1310.4	1768.4	2324.9
FALSE	5.683	High	0.001	Master Protein	Q8K0W9	Dph3	DPH3 homolog OS=Mus musculus OX=10090 GN=Dph3 PE=1 SV=1	0.841	-0.25	0.0544659	54.6	64.9	17.43	15.4	1	1	1	46.4	48.6	63.2	53.6	51.4	44.4	48.3	26.9	54.2	45.7	61.6	58.4	43.6	41.9	55.5	50.5
FALSE	2.099	Medium	0.029	Master Protein	D3Z4N4	Igf2	Insulin-like growth factor II (Fragment) OS=Mus musculus OX=10090 GN=Igf2 PE=1 SV=2	0.78	-0.36	0.0472294	93.9	120.4	17.38	27.55	1	1	1	92.3	75.8	111	83.2	85.2	59.2	84.3	47.5	71.2	73.1	117.1	89	134.1	55.2	100.7	118.9
FALSE	240.086	High	0	Master Protein	Q9DCL8	Ppp1r2	Protein phosphatase inhibitor 2 OS=Mus musculus OX=10090 GN=Ppp1r2 PE=1 SV=3	0.78	-0.36	0.0303362	3286.5	4214.8	30.6	17.21	13	1	66	3042	2817.8	3499.2	4210.3	3156	2199.5	2502.2	1604.7	3057.1	3601.5	3731.4	3266.1	3588	2882.1	3360.9	3630.5
FALSE	5.123	High	0.002	Master Protein	Q9D727		Uncharacterized protein C6orf226 homolog OS=Mus musculus OX=10090 PE=1 SV=1	0.781	-0.36	0.0396336	70	89.6	29.41	20.98	1	1	1	67	57.9	84.3	69.8	78.7	46.8	50.5	26	56.9	74.4	80.1	62.9	80	62.3	75.8	79
FALSE	35.068	High	0	Master Protein	Q9EQM6	Dgcr8	Microprocessor complex subunit DGCR8 OS=Mus musculus OX=10090 GN=Dgcr8 PE=1 SV=2	0.862	-0.21	0.0618102	481.1	558	14.85	4.9	9	1	9	434.4	422.8	509.3	457.4	476.6	380.8	422.3	268.5	448.1	465.3	506.4	432.1	410.7	282.7	445.3	483.1
FALSE	38.372	High	0	Master Protein	Q9DC11	Plxdc2	Plexin domain-containing protein 2 OS=Mus musculus OX=10090 GN=Plxdc2 PE=1 SV=1	0.905	-0.14	0.0576548	969.7	1071.9	9.57	6.99	9	1	13	871.5	812.7	997.4	843.2	889.7	826.8	931.9	539.9	934.4	889.9	936	763.7	742.1	604.9	854.4	988.9
FALSE	432.131	High	0	Master Protein	A0A0G2JGS4	Camk2d	Calcium/calmodulin-dependent protein kinase OS=Mus musculus OX=10090 GN=Camk2d PE=1 SV=1	0.781	-0.36	0.0147805	8325	10653.2	18.76	12.16	3	1	367	9326.6	8392.2	10694.2	4736.8	7440.2	6415.4	7065.7	4585.6	11155.6	8780.2	8714.2	6709.5	7251.5	5583.1	9007.7	9360.4
FALSE	187.083	High	0	Master Protein	Q9D5V6	Syap1	Synapse-associated protein 1 OS=Mus musculus OX=10090 GN=Syap1 PE=1 SV=1	0.781	-0.36	0.0430279	3562.3	4560.5	25.85	13.02	5	1	54	3248.5	3118	3708.4	4447.7	3498.4	2644.8	3024.9	1966.1	3148.6	3557.6	4080.8	3701.9	3581.3	2780.8	3690.5	4164.1
FALSE	42.093	High	0	Master Protein	F6WIU1	Kri1	Protein KRI1 homolog OS=Mus musculus OX=10090 GN=Kri1 PE=1 SV=2	0.781	-0.36	0.0148316	713.9	913.9	15.7	7.95	10	1	13	668.7	604.8	808.1	754.6	706.3	604.7	673.7	420.9	669.7	730.1	821.9	689.3	685	471.4	735.3	928.1
FALSE	46.847	High	0	Master Protein	A0A0A0MQ99	Swi5	DNA repair protein SWI5 homolog OS=Mus musculus OX=10090 GN=Swi5 PE=1 SV=2	0.781	-0.36	0.0374843	973.7	1246.5	25.39	10.66	8	1	12	905.5	831	1031.9	1099.4	1006.4	685.9	748.6	479.3	873.8	1023.3	1022.3	964.8	968.1	682	995.2	1134.6
FALSE	23.631	High	0	Master Protein	Q9CQ28	Dph6	Diphthine--ammonia ligase OS=Mus musculus OX=10090 GN=Dph6 PE=1 SV=1	0.781	-0.36	0.0463839	690.3	883.8	21.87	11.52	6	1	9	637.3	593.4	779.7	762.2	769.5	519.6	612.6	385.9	610.5	699.6	826.3	724.5	707	501	691	791.8
FALSE	14.941	High	0	Master Protein	Q8CD14	Ddx54	ATP-dependent RNA helicase DDX54 OS=Mus musculus OX=10090 GN=Ddx54 PE=2 SV=1	0.781	-0.36	0.0090271	208.6	267	15.29	7.23	4	1	4	225.1	175.5	244.2	153.2	220.3	168.1	187.6	109.6	224.8	220.6	242.9	176.7	191.4	131.6	222.5	220.6
FALSE	3.438	High	0.007	Master Protein	Q3LR78	Zbtb38	CtBP-interacting BTB zinc finger protein OS=Mus musculus OX=10090 GN=Zbtb38 PE=1 SV=1	0.955	-0.07	0.0644712	135.5	141.9	8.79	5.95	1	1	2	132.4	106.4	140.2	103.5	125.6	104.9	120.3	82.2	122.1	119.5	126.3	107.3	111.9	75.8	112.7	132
FALSE	5.789	High	0.001	Master Protein	Q8C3Q0	Casp9	Uncharacterized protein (Fragment) OS=Mus musculus OX=10090 GN=Casp9 PE=2 SV=1	0.781	-0.36	0.00323793	75.5	96.7	15.38	13.98	2	1	2	78.8	58.8	91.8	58.5	70.5	55.4	69.4	36.9	67.4	77.5	87.8	66.1	81.7	47.6	90	101.8
FALSE	80.136	High	0	Master Protein	P49710	Hcls1	Hematopoietic lineage cell-specific protein OS=Mus musculus OX=10090 GN=Hcls1 PE=1 SV=2	0.781	-0.36	0.0276741	3279.2	4201.2	21.24	11.15	18	1	27	3054.6	2793.7	3492.1	3724.5	3324.9	2483.1	2952.8	1810.8	2920.5	3399.5	3858.2	3214.6	3315.8	2390.6	3478.7	3754.6
FALSE	105.62	High	0	Master Protein	Q9D8L5	Ccdc91	Coiled-coil domain-containing protein 91 OS=Mus musculus OX=10090 GN=Ccdc91 PE=1 SV=2	0.781	-0.36	0.025937	4232	5416.4	25.04	11.89	25	1	38	3933.9	3613	4484.6	5008.1	4125.9	2949.2	3513.4	2210.4	3836.1	4376.2	4731.4	4210.8	4354.9	3193	4407.1	5027.8
FALSE	123.721	High	0	Master Protein	O08842	Gfra2	GDNF family receptor alpha-2 OS=Mus musculus OX=10090 GN=Gfra2 PE=1 SV=2	1.063	0.09	0.0573975	4570.3	4299.8	15.53	5.41	21	1	50	4255	3895.9	4436.6	2943.8	3354.1	5116.4	5487.1	3571.8	3922.2	3442.5	3867.2	3386.9	2607.6	2089.8	3431.6	4145.5
FALSE	578.874	High	0	Master Protein	B2MWM9	Calr	Calreticulin OS=Mus musculus OX=10090 GN=Calr PE=1 SV=1	0.782	-0.35	0.0464226	27734	35460.6	25.58	12.41	40	1	372	25867.8	24799	28228.5	35093	25860.2	21548.1	23362.8	15466.9	25524.9	30049.8	30347.7	29222.5	26792.7	21489.5	26898	31214.8
FALSE	66.685	High	0	Master Protein	Q14B01	Rnf113a2	Ring finger protein 113A2 OS=Mus musculus OX=10090 GN=Rnf113a2 PE=1 SV=1	0.782	-0.35	0.046014	985.4	1259.9	32.19	15.48	14	1	14	899.8	856.5	1068.1	1224.1	945.8	608.4	746.5	412.3	866.7	1024	1069.6	973.7	1018.9	796.6	1017.8	1063
FALSE	6.533	High	0.001	Master Protein	A0A0N4SUI7	Nbdy	Negative regulator of P-body association OS=Mus musculus OX=10090 GN=Nbdy PE=1 SV=1	0.782	-0.35	0.0234047	897.8	1147.8	27.17	7.19	2	1	16	867.6	737.3	985.4	955.1	949	593.8	658.9	382.7	897	930.4	1013	878.9	912.9	587.9	954.3	1063.5
FALSE	39.73	High	0	Master Protein	Q6SKR2	N6amt1	Methyltransferase N6AMT1 OS=Mus musculus OX=10090 GN=N6amt1 PE=1 SV=1	0.93	-0.1	0.0507684	626.2	673.2	13.45	7.99	9	1	9	597.8	520.5	666	519.2	551.8	418.8	510.9	337.5	581.6	583.3	580.3	486.8	492.8	317.4	538.5	734.8
FALSE	55.124	High	0	Master Protein	Q9QZH3	Ppie	Peptidyl-prolyl cis-trans isomerase E OS=Mus musculus OX=10090 GN=Ppie PE=1 SV=2	0.691	-0.53	0.0599238	1134.6	1641.8	30.06	13.45	11	1	17	1069.3	955.5	1272.1	1645.2	1261.6	946.4	1079.1	666.8	1017.4	1341.7	1374.4	1211.9	1270.6	896.7	1291.3	1622.2
FALSE	12.766	High	0	Master Protein	Q3UD01	Atxn7l3b	Ataxin-7-like protein 3B OS=Mus musculus OX=10090 GN=Atxn7l3b PE=1 SV=1	0.782	-0.36	0.0437431	268.1	343.1	36.16	17.01	3	1	5	251.3	229.8	271.6	317.4	263.1	134.6	164.8	106.1	235	283.4	317.2	248.2	272.2	217.4	271.3	253.8
FALSE	52.323	High	0	Master Protein	Q3U1T3	Brms1l	Breast cancer metastasis-suppressor 1-like protein OS=Mus musculus OX=10090 GN=Brms1l PE=2 SV=1	0.782	-0.36	0.0233045	690	882.7	17.29	11.41	11	1	17	645.9	584.9	741	750.7	687	580.3	617.1	415.5	633.4	721.5	742.7	696.3	684.4	516.4	694.2	797.4
FALSE	24.185	High	0	Master Protein	Q7TN33	Celf6	CUGBP Elav-like family member 6 OS=Mus musculus OX=10090 GN=Celf6 PE=2 SV=1	0.783	-0.35	0.0150891	255.1	325.9	18.82	11.96	2	1	16	244.2	172.8	271.8	222	284	203.9	205.9	158	225.7	267.2	274	226.8	262.7	174.8	273.4	298.6
FALSE	8.378	High	0	Master Protein	P56379	Atp5mj	ATP synthase subunit ATP5MJ, mitochondrial OS=Mus musculus OX=10090 GN=Atp5mj PE=1 SV=1	1.063	0.09	0.0693885	897.3	844.5	6.92	6.86	2	1	10	967.3	733.7	952.3	600.7	683.9	763.7	881.9	575.2	788.2	676.4	838.9	703.3	546.9	388.1	677.7	714.5
FALSE	35.641	High	0	Master Protein	Q8CGF5	Tlcd4	TLC domain-containing protein 4 OS=Mus musculus OX=10090 GN=Tlcd4 PE=2 SV=1	1.142	0.19	0.0666461	1253.1	1097.5	21.1	5.56	9	1	15	1204	1034.9	1161.6	651.5	923.4	1370.9	1574.7	1049.7	1025.4	867.2	990.1	869.1	693.8	507.6	920.2	1055.2
FALSE	86.905	High	0	Master Protein	Q3UX10	Tubal3	Tubulin alpha chain-like 3 OS=Mus musculus OX=10090 GN=Tubal3 PE=2 SV=2	0.783	-0.35	0.0273368	258.6	330.4	28.61	14.62	1	1	208	299.9	202.2	321.3	204.5	263.5	139.6	167.5	111.3	223.3	262.6	314.8	238.3	268.7	163.9	318.1	264.9
FALSE	1037.72	High	0	Master Protein	B2RRE2	Myo18a	Myo18a protein OS=Mus musculus OX=10090 GN=Myo18a PE=1 SV=1	1.27	0.34	0.0689574	44986.6	35421.3	16.72	9.9	2	1	359	42182.2	38075.7	40691.8	21238.4	29721.7	43515.5	47058.9	30216.6	38013.6	27887.8	36336.5	28003	22876.2	16982.7	30389.8	31225.9
FALSE	19.031	High	0	Master Protein	P15975	Usp53	Inactive ubiquitin carboxyl-terminal hydrolase 53 OS=Mus musculus OX=10090 GN=Usp53 PE=1 SV=2	0.907	-0.14	0.0509089	162.3	178.9	12.64	16.08	3	1	4	155.2	134.7	171.2	126	136.5	124	136.5	72.9	158.2	137.4	155.2	102.2	144	98.1	139.9	212.3
FALSE	291.562	High	0	Master Protein	P12658	Calb1	Calbindin OS=Mus musculus OX=10090 GN=Calb1 PE=1 SV=2	0.783	-0.35	0.0308868	21862.8	27936.7	12.31	13.1	25	1	171	20303.2	18116.8	22055.5	21923.9	19502.7	18561.5	20743.9	14145.9	17533.7	19454.4	25792.6	21616.5	20665.5	15150.4	20560.3	27195.9
FALSE	1.81	Medium	0.042	Master Protein	Z4YKQ9	Atad5	ATPase family AAA domain-containing protein 5 OS=Mus musculus OX=10090 GN=Atad5 PE=1 SV=1	0.783	-0.35	0.0280505	193.9	247.5	19.53	17.4	1	1	1	207.1	118.7	231.9	145.7	211.3	145.7	174	119.2	150.6	194.4	234.2	172.9	212.2	113.7	236	262.1
FALSE	39.149	High	0	Master Protein	P62257	Ube2h	Ubiquitin-conjugating enzyme E2 H OS=Mus musculus OX=10090 GN=Ube2h PE=1 SV=1	0.783	-0.35	0.0426962	2004.9	2559.9	26.89	9.83	7	1	15	1847.1	1727.1	2074.9	2475.4	1939.8	1437	1670.6	1013.7	1811.2	1988.1	2338	2107	1877.7	1438.4	1951.7	2394.3
FALSE	43.355	High	0	Master Protein	O35973	Per1	Period circadian protein homolog 1 OS=Mus musculus OX=10090 GN=Per1 PE=1 SV=2	0.783	-0.35	0.00838574	750	957.9	17.35	9.26	9	1	10	810.3	535.4	832.3	650.4	808.5	586.9	650.5	418.8	706.9	832.7	824.2	717.7	718	464.9	871.6	894.5
FALSE	54.884	High	0	Master Protein	Q8BXN7	Ppm1k	Protein phosphatase 1K, mitochondrial OS=Mus musculus OX=10090 GN=Ppm1k PE=1 SV=1	0.784	-0.35	0.0203979	1584.6	2020.7	17.73	6.75	11	1	21	1575.5	1264.9	1736.2	1565.2	1649.4	1208.6	1371.7	870.1	1472.7	1593.1	1862.6	1566.1	1433.9	1028.8	1626.8	1741.6
FALSE	18.101	High	0	Master Protein	Q8VEJ4	Nle1	Notchless protein homolog 1 OS=Mus musculus OX=10090 GN=Nle1 PE=1 SV=4	0.784	-0.35	0.0405713	116.2	148.1	16.73	14.57	3	1	3	104.4	91.8	97.8	112.1	123	104.4	121.2	70.1	91.6	121.9	133.8	119.8	122.6	80.7	110.8	126.4
FALSE	1.143	Low	0.117	Master Protein	Q8R3C1		Uncharacterized protein C2orf42 homolog OS=Mus musculus OX=10090 PE=2 SV=1	0.784	-0.35	0.00951457	61.9	79	21.95	17.45	1	1	1	60	50.7	70.2	65.7	61.2	43.3	49.8	31.3	63.4	67.2	69.1	57.9	66.4	55.3	73.4	65.8
FALSE	340.297	High	0	Master Protein	Q7M702	Klc1	Kinesin light chain OS=Mus musculus OX=10090 GN=Klc1 PE=2 SV=1	0.784	-0.35	0.0455801	358.9	457.6	43.62	15.17	2	1	133	327.4	312.1	382.3	359.4	361.2	140	167.6	87.5	326	356.6	427.5	355.5	359.5	256.3	363.9	301.3
FALSE	83.402	High	0	Master Protein	Q5DU47	Git2	MKIAA0148 protein (Fragment) OS=Mus musculus OX=10090 GN=Git2 PE=2 SV=1	0.784	-0.35	0.0238356	79.7	101.6	15.13	17.4	1	1	35	59.7	57.3	76.4	67.1	79.3	72.1	73.2	55.2	62.1	73.6	78.9	79.2	74.2	60.9	80.6	110.6
FALSE	460.022	High	0	Master Protein	O35551	Rabep1	Rab GTPase-binding effector protein 1 OS=Mus musculus OX=10090 GN=Rabep1 PE=1 SV=2	0.784	-0.35	0.0284526	17629.3	22495	23.01	12.46	73	1	183	16392.5	15247	17998.9	20334.5	17423.7	13252.4	14930	9252	15432.2	17963.8	20140.6	17742.8	17258.8	13540	18107	20341.8
FALSE	12.583	High	0	Master Protein	Q7TNV1	Tlcd3b	Ceramide synthase OS=Mus musculus OX=10090 GN=Tlcd3b PE=1 SV=2	0.785	-0.35	0.0346305	144.3	183.8	24.43	13.38	3	1	5	149.9	102.4	167.1	130.1	170.1	103.8	127.1	65	138.4	154.6	169.6	139.1	152.5	105.9	145.7	138.1
FALSE	8.941	High	0	Master Protein	Q5DU13	Pnma2	MKIAA0883 protein (Fragment) OS=Mus musculus OX=10090 GN=Pnma2 PE=2 SV=1	0.785	-0.35	0.00352808	139.1	177.2	18.21	15.2	3	1	3	135.3	113.4	152.2	106.5	140.2	97.2	101.3	68.8	119	147.4	158.3	125.1	138.6	92.5	136.6	213
FALSE	58.109	High	0	Master Protein	A6P3E3	Ncoa2	Nuclear receptor coactivator OS=Mus musculus OX=10090 GN=Ncoa2 PE=2 SV=1	0.881	-0.18	0.0646801	917.7	1041.4	10.77	8.75	12	1	15	772.9	658.6	877.2	743.5	867.2	797.6	883.1	594.5	727.3	818.7	885.4	832.1	772.6	479.1	852.7	1000.2
FALSE	69.72	High	0	Master Protein	Q9CQ79	Txndc9	Thioredoxin domain-containing protein 9 OS=Mus musculus OX=10090 GN=Txndc9 PE=1 SV=1	0.785	-0.35	0.0499137	3713.9	4731.8	27.96	8.42	13	1	28	3522.8	3107.4	3895.7	4501.4	3612	2538.1	2919.8	1772.3	3371.7	3934	4105.2	3811.7	3487.5	2457.5	3658.4	4129.3
FALSE	18.359	High	0	Master Protein	Q6P9P9	Zfp655	Zinc finger protein 655 OS=Mus musculus OX=10090 GN=Zfp655 PE=2 SV=1	0.785	-0.35	0.00270115	70.7	90.1	13.25	11.72	4	1	6	66.3	53.4	71.6	60.8	70.6	55.4	70	38.6	62.7	76.5	74.5	68.8	74.9	46.4	69.8	85.2
FALSE	18.464	High	0	Master Protein	Q52KG3	Magee2	MAGE family member E2 OS=Mus musculus OX=10090 GN=Magee2 PE=1 SV=1	0.785	-0.35	0.00353421	322.3	410.3	14.08	11.23	7	1	7	331	260.9	377.2	246.2	292.3	240.2	261.8	164.3	337.4	330.9	311.8	255.7	310	214.1	347.2	382.2
FALSE	33.223	High	0	Master Protein	E9Q1I7	U2af1l4	Splicing factor U2AF 26 kDa subunit OS=Mus musculus OX=10090 GN=U2af1l4 PE=1 SV=1	0.785	-0.35	0.0279139	383.4	488.1	17.79	11.04	3	1	13	339.9	274.1	390.6	393.9	402.8	344.5	361.3	234.9	336.6	397.8	422.1	376.1	371.7	273.5	402.2	420.5
FALSE	833.938	High	0	Master Protein	Q7M739	Tpr	Nucleoprotein TPR OS=Mus musculus OX=10090 GN=Tpr PE=1 SV=1	0.76	-0.4	0.0568315	25859.1	34046.2	22.68	10.83	2	1	271	24068.4	21924	27747.7	32595.6	25711.1	21877.4	24564.6	15766.1	23580.2	27670	28932	26313.1	26203	18694.4	25577	33582.8
FALSE	2.691	Medium	0.015	Master Protein	A9L8T0	Elk1	Elk-1 (Fragment) OS=Mus musculus OX=10090 GN=Elk1 PE=2 SV=1	0.785	-0.35	0.00934566	71.8	91.5	18.74	12.83	1	1	1	65.9	62.1	80.7	67.1	61.4	41.2	59.7	39.7	62.1	66	81.8	64.8	73.2	49.4	74.8	93.5
FALSE	160.415	High	0	Master Protein	Q91ZP9	Necab2	N-terminal EF-hand calcium-binding protein 2 OS=Mus musculus OX=10090 GN=Necab2 PE=1 SV=1	0.785	-0.35	0.0220967	3921.2	4997	25.3	12.85	22	1	57	3832.4	3184	4609.9	4254.4	3878.3	2578.9	2923.1	1884.6	3761.5	4278.4	4217.1	3662.6	4074.6	3043.6	4144.2	4451.9
FALSE	76.425	High	0	Master Protein	Q8R1G2	Cmbl	Carboxymethylenebutenolidase homolog OS=Mus musculus OX=10090 GN=Cmbl PE=1 SV=1	0.908	-0.14	0.0573985	4252.8	4684.5	25.94	7.81	14	1	29	4059.7	3535.7	4838.5	3896.1	3883.2	2468.8	3053.2	1556.4	3986.4	4346.7	4146.8	3709.8	3779.9	2488.7	3655.2	4265
FALSE	156.901	High	0	Master Protein	Q60605	Myl6	Myosin light polypeptide 6 OS=Mus musculus OX=10090 GN=Myl6 PE=1 SV=3	0.786	-0.35	0.0488803	13663.2	17386.2	22.47	15.73	1	1	114	11652.7	11758.1	14227.9	16513.8	13135	11030.5	12787	8057.5	11232.6	13189.9	15625	13581.7	14813.2	10532.9	13752.7	17620.6
FALSE	119.842	High	0	Master Protein	Q8C9S4	Ccdc186	Coiled-coil domain-containing protein 186 OS=Mus musculus OX=10090 GN=Ccdc186 PE=1 SV=2	0.786	-0.35	0.0383449	2385.3	3033.9	18.26	8.48	29	1	38	2284.3	1976.8	2604.1	2488.3	2520.8	1872.6	2142.1	1349.8	2176.2	2464.2	2675.5	2481.9	2221.3	1565.2	2401	2537.6
FALSE	33.093	High	0	Master Protein	B7ZCR6	Zfp512b	Zinc finger protein 512B OS=Mus musculus OX=10090 GN=Zfp512b PE=1 SV=1	0.786	-0.35	0.00828927	442.9	563.4	14.75	11.17	8	1	9	421	369.8	539.6	381	464.3	361.1	393.5	249	426	486.9	499.4	404.1	427.4	332.3	464.7	478.8
FALSE	216.964	High	0	Master Protein	Q3UIT2	Cops6	COP9 signalosome complex subunit 6 OS=Mus musculus OX=10090 GN=Cops6 PE=1 SV=1	0.886	-0.18	0.0620141	5089.6	5747.6	18.23	7.87	20	1	82	5102.5	4029.1	5507.4	4762.1	4637	3443.2	3908.1	2601.7	4594.6	4732.5	5647.9	4945.3	4278.8	2706.5	4487	4713.2
FALSE	4.179	High	0.003	Master Protein	Q6NZJ3	Zfp870	Zinc finger protein 870 OS=Mus musculus OX=10090 GN=Zfp870 PE=2 SV=1	0.786	-0.35	0.00343439	120.4	153.1	9.29	13.03	1	1	1	103.2	91.6	120.2	88.4	112.1	117.6	116.1	79.1	101.6	132.4	128	111.3	128.4	76.9	121.7	142.3
FALSE	10.465	High	0	Master Protein	Q80ZV0	Rnaseh2b	Ribonuclease H2 subunit B OS=Mus musculus OX=10090 GN=Rnaseh2b PE=1 SV=2	0.938	-0.09	0.0548134	310.5	331.2	8.86	4.01	4	1	5	303.8	261.8	321.2	198	289.8	267.3	294.3	183.6	290.8	274.4	296.1	251.1	238.6	159.4	288	304.6
FALSE	61.155	High	0	Master Protein	Q52KC0	Ubr7	Ubiquitin protein ligase E3 component n-recognin 7 (Putative) OS=Mus musculus OX=10090 GN=Ubr7 PE=1 SV=1	0.786	-0.35	0.0362978	1608.7	2045.9	20.32	9.8	15	1	19	1474.1	1393.3	1744.1	1826.1	1580.9	1231.2	1424.9	937.9	1472.2	1680.4	1821.3	1654.5	1459.1	1170.7	1530.8	1870.9
FALSE	7.145	High	0	Master Protein	Q8VE91	Retreg1	Reticulophagy regulator 1 OS=Mus musculus OX=10090 GN=Retreg1 PE=1 SV=2	0.857	-0.22	0.054083	221.7	258.5	15.7	12.65	3	1	3	246.8	183.8	257.9	165.3	214.7	174.8	177.1	112.4	183	223.2	224.8	181.8	205.6	133.3	244.1	225.5
FALSE	181.622	High	0	Master Protein	E9Q8T1	Tacc2	Transforming acidic coiled-coil-containing protein 2 OS=Mus musculus OX=10090 GN=Tacc2 PE=1 SV=1	0.786	-0.35	0.0327187	2630.5	3344.9	16.51	11	2	1	50	2385.5	2223.1	2793	2803.9	2671.5	2195.4	2506.7	1601.7	2276.2	2540.6	3024.2	2702.7	2506	1887.9	2601.2	3160.3
FALSE	161.442	High	0	Master Protein	P81117	Nucb2	Nucleobindin-2 OS=Mus musculus OX=10090 GN=Nucb2 PE=1 SV=2	0.786	-0.35	0.0496072	3322.2	4226.4	28.65	14.46	21	1	49	3145.6	2784.5	3597	4160.8	3561.5	2448.1	2668.5	1629.3	3126.3	3723.8	3711.2	3268.9	3490.4	2710.1	3376.5	3649.8
FALSE	28.434	High	0	Master Protein	A0A0R4J131	Btd	Biotinidase OS=Mus musculus OX=10090 GN=Btd PE=1 SV=1	0.855	-0.23	0.0616626	232.5	272	24.29	9.69	5	1	5	236.3	182.7	247.2	200.9	238.3	141.7	167.5	96.1	244.5	211.2	251.9	195.5	187.4	146.8	220.7	198.4
FALSE	10.303	High	0	Master Protein	Q7TS72	Itpkc	Inositol-trisphosphate 3-kinase C OS=Mus musculus OX=10090 GN=Itpkc PE=1 SV=1	0.786	-0.35	0.0346594	165	210	19.7	8.45	3	1	3	159	121.7	205.3	148.2	186.7	121.6	140.4	101.5	163.6	173.4	179.6	159.8	162.7	108.1	171.7	170.3
FALSE	88.949	High	0	Master Protein	Q3TWW8	Srsf6	Serine/arginine-rich splicing factor 6 OS=Mus musculus OX=10090 GN=Srsf6 PE=1 SV=1	0.75	-0.42	0.0660943	5487.9	7319.5	29.46	10.35	16	1	40	5124.8	4663.8	5884	7362.4	5641.1	4088.8	4636.1	2966.1	4889.3	6046.3	6282.5	5742.8	5545.6	3864.6	5764.7	6601.5
FALSE	205.728	High	0	Master Protein	F6RBX1	Tom1l2	TOM1-like protein 2 (Fragment) OS=Mus musculus OX=10090 GN=Tom1l2 PE=1 SV=1	0.787	-0.34	0.0274314	1376.5	1748.3	20.82	11.06	5	1	75	1303.6	1153.6	1561	1385.1	1359.5	974.7	1051.8	700.2	1283.2	1302	1619.5	1362.5	1257.4	999.9	1386.1	1371.4
FALSE	23.529	High	0	Master Protein	E9QP49	Ehbp1l1	EH domain-binding protein 1-like protein 1 OS=Mus musculus OX=10090 GN=Ehbp1l1 PE=1 SV=1	0.787	-0.34	0.0492883	61.9	78.6	31.58	17.59	4	1	5	70.3	43.3	81.4	56.1	67.5	32.1	42.5	27	49	70.9	66	62	67.8	35.2	77.9	72
FALSE	58.905	High	0	Master Protein	Q6PI17	Timp2	Metalloproteinase inhibitor 2 OS=Mus musculus OX=10090 GN=Timp2 PE=1 SV=1	0.787	-0.35	0.016263	1648.3	2094.5	13.49	13.18	13	1	17	1480.6	1325.2	1769.7	1647.7	1509.6	1380.7	1486.9	1066.9	1517.4	1784.7	1622.1	1429.1	1571.7	1143	1580.1	2261.7
FALSE	173.038	High	0	Master Protein	Q8BJU0	Sgta	Small glutamine-rich tetratricopeptide repeat-containing protein alpha OS=Mus musculus OX=10090 GN=Sgta PE=1 SV=2	0.824	-0.28	0.0596247	6773.5	8216.4	18.03	9.75	19	1	73	6151.1	5401.8	6856.5	7603.9	6211.5	5809.8	6238.2	4293.5	6051.5	6835.1	7168.8	6027.4	6215.2	4669.2	6348.7	7911.4
FALSE	46.022	High	0	Master Protein	P29268	Ccn2	CCN family member 2 OS=Mus musculus OX=10090 GN=Ccn2 PE=1 SV=3	0.852	-0.23	0.053229	629.3	738.4	12.95	9.86	10	1	12	570.2	547.3	719.9	587	614.1	512.1	582.8	363.2	545.9	589.2	665.5	548.2	612.4	374	594.8	741.8
FALSE	756.512	High	0	Master Protein	Q8BL66	Eea1	Early endosome antigen 1 OS=Mus musculus OX=10090 GN=Eea1 PE=1 SV=2	0.787	-0.35	0.0200585	29210.3	37138.6	18.76	11.7	64	1	270	27290.9	25041.4	29680.8	32210.2	27503.3	23385.8	26172.8	16260.9	26028	30289	31338.1	28602.8	27711.2	21986.6	29044	34990.9
FALSE	55.588	High	0	Master Protein	Q62219	Tgfb1i1	Transforming growth factor beta-1-induced transcript 1 protein OS=Mus musculus OX=10090 GN=Tgfb1i1 PE=1 SV=2	0.787	-0.35	0.0428761	742.6	943.7	19.68	15.34	13	1	15	682.3	641.5	919.9	815.2	724.9	568.8	663.8	420.1	666.4	683.7	878.7	724	818.1	578.5	780.7	831.6
FALSE	13.181	High	0	Master Protein	Q9D113	Dnlz	DNL-type zinc finger protein OS=Mus musculus OX=10090 GN=Dnlz PE=1 SV=1	0.787	-0.35	0.0258482	498.8	633.9	22.68	10.82	3	1	3	471.2	419.6	501.3	580	434.3	382.7	436.1	252.3	426.2	504	564.1	507.3	475.4	349.9	473.6	598.9
FALSE	1.559	Low	0.056	Master Protein	A0A0A6YY04	Nr5a2	Nuclear receptor subfamily 5 group A member 2 OS=Mus musculus OX=10090 GN=Nr5a2 PE=3 SV=1	0.615	-0.7	0.0597774	118.4	192.6	64.18	32.93	1	1	1	130.6	85.2	152.9	155.4	186.3	32.7	49.2	22.3	93.9	145.5	168.5	157.3	180.8	127	190.2	91
FALSE	11.593	High	0	Master Protein	Q9D1H0	Rita1	RBPJ-interacting and tubulin-associated protein 1 OS=Mus musculus OX=10090 GN=Rita1 PE=2 SV=1	0.788	-0.34	0.0240197	239.1	303.2	13.27	12.94	6	1	6	220.1	187.3	232.1	225.7	242.7	225.6	237.2	142.3	201.6	247.5	276.1	206.4	240.1	153.5	276.4	267.9
FALSE	5.838	High	0.001	Master Protein	Q4VA98	Zfp219	Zfp219 protein OS=Mus musculus OX=10090 GN=Zfp219 PE=1 SV=1	0.788	-0.34	0.0220436	103.4	131.2	17.19	13.81	2	1	2	98.2	80.7	129.6	107.3	85.7	84.2	86.5	64.5	93.5	101.4	100.4	105.4	103.8	71.5	100.8	145.6
FALSE	2.242	Medium	0.024	Master Protein	Q05A44	Serpina3b	Serine (Or cysteine) peptidase inhibitor, clade A, member 3B OS=Mus musculus OX=10090 GN=Serpina3b PE=2 SV=1	0.706	-0.5	0.0650851	323.4	458.3	36.38	19.97	1	1	6	327.9	253	434.6	349.4	391.6	177.4	209	126.9	305.6	352	424.9	384.2	369.4	254.2	361.4	254.4
FALSE	116.926	High	0	Master Protein	P16045	Lgals1	Galectin-1 OS=Mus musculus OX=10090 GN=Lgals1 PE=1 SV=3	0.789	-0.34	0.0268327	5251	6657.8	17.86	16.36	10	1	63	4743.3	4515.1	6032.4	5523.6	4936.6	3901.5	4918.4	2887.6	4491	5650.6	5359.9	4927.3	5656.5	3785.3	4926.8	7551
FALSE	527.587	High	0	Master Protein	Q5D0A4	Stx1a	Stx1a protein (Fragment) OS=Mus musculus OX=10090 GN=Stx1a PE=2 SV=1	1.158	0.21	0.0660055	37589.4	32450.3	13.15	6.68	34	1	457	35846.7	31281.8	35028.1	20718.8	25701.5	36382.4	38213.2	26315.4	32013.8	25034.9	30328.6	23573.1	21316.6	15570	26728.8	31757.7
FALSE	14.084	High	0	Master Protein	Q6P539	Fam222b	Protein FAM222B OS=Mus musculus OX=10090 GN=Fam222b PE=2 SV=2	0.789	-0.34	0.0201438	624.1	791.3	18.68	10.24	5	1	7	621.7	497.3	680.2	593.9	616.7	445.7	506.2	312.5	511.6	620.6	683	628.9	584.2	395.9	640.2	722.8
FALSE	2.45	Medium	0.019	Master Protein	Q5SSE9	Abca13	ATP-binding cassette sub-family A member 13 OS=Mus musculus OX=10090 GN=Abca13 PE=1 SV=1	0.789	-0.34	0.0347352	103.8	131.6	21.89	12.01	1	1	5	116.2	93.5	141	71.2	106.3	68.8	85.1	53.1	119.5	104.2	118.7	104.9	93.1	61.6	125	93.1
FALSE	3.956	High	0.004	Master Protein	G3X9N5	Nxph4	Neurexophilin OS=Mus musculus OX=10090 GN=Nxph4 PE=1 SV=1	0.789	-0.34	0.0152437	107.8	136.7	20.71	10.54	1	1	1	110.9	83.2	143.5	88.3	104.5	71.4	83.6	56.1	102.9	110.2	125.7	87.8	108.3	71.2	116	127
FALSE	551.819	High	0	Master Protein	A2AEW8	Gripap1	GRIP1-associated protein 1 OS=Mus musculus OX=10090 GN=Gripap1 PE=1 SV=1	0.789	-0.34	0.0371659	15971.7	20252.8	19.83	11.27	33	1	227	14870.6	13725	16285.3	18525.1	15428.5	13204.4	14741.8	9413.5	14106.9	16238.9	17607.9	15865.6	15510.8	11728.9	15778	19679.5
FALSE	39.098	High	0	Master Protein	Q80U76	Rrs1	Ribosome biogenesis regulatory protein (Fragment) OS=Mus musculus OX=10090 GN=Rrs1 PE=2 SV=2	0.79	-0.34	0.0195994	1079.1	1366.1	13.06	8.84	12	1	15	1041.8	887.1	1142.5	1052.7	1072.1	911	1019.4	644.4	1018.2	1159.8	1078.4	957.6	1002.9	682.9	1128.1	1238.7
FALSE	68.097	High	0	Master Protein	Q8BQ47	Cnpy4	Protein canopy homolog 4 OS=Mus musculus OX=10090 GN=Cnpy4 PE=1 SV=1	0.79	-0.34	0.0331241	957.3	1211.2	17.14	12.95	14	1	25	882.1	764.5	951.4	967.3	1003.4	850.8	928	510.7	790.5	940.5	1021.5	945.2	963.8	632.6	959	1284.8
FALSE	84.84	High	0	Master Protein	Q9D4H9	Phf14	PHD finger protein 14 OS=Mus musculus OX=10090 GN=Phf14 PE=1 SV=1	0.859	-0.22	0.0635777	2739.1	3188.6	26.74	9.9	23	1	26	2637.9	2257.2	3057.4	2642.2	2613.6	1597.2	1830.6	1109.4	2676.4	2930.5	2752.6	2548.2	2401.6	1522.8	2589.8	2403.6
FALSE	4.107	High	0.003	Master Protein	Q9Z0X0	Cdc42ep5	Cdc42 effector protein 5 OS=Mus musculus OX=10090 GN=Cdc42ep5 PE=1 SV=2	0.74	-0.44	0.0556992	19.7	26.6	32.07	15.61	1	1	1	23.3	15.8	20.5	17.8	28.5	15.2	18.1	7.8	20.1	18.4	23.5	17.7	22.1	15.1	26.1	25.7
FALSE	64.154	High	0	Master Protein	E0CY14	Tle3	Transducin-like enhancer protein 3 OS=Mus musculus OX=10090 GN=Tle3 PE=1 SV=1	0.79	-0.34	0.0343936	1948.9	2467.4	19.55	6.91	8	1	20	1840.2	1638	2181.1	2060.6	2062.9	1571.1	1725.7	1022.1	1850.9	2050.6	2179.4	1886.7	1834.6	1292.3	1993.9	2213.6
FALSE	209.175	High	0	Master Protein	P08228	Sod1	Superoxide dismutase [Cu-Zn] OS=Mus musculus OX=10090 GN=Sod1 PE=1 SV=2	0.791	-0.34	0.0109726	25329.5	32039.5	23.49	13.66	20	1	202	24357.3	20904.2	26315.8	23109.9	23870.8	14843.9	18958.8	10294.6	21264.8	24514.5	26276.1	23558.5	26242.8	17655.9	26916.6	31704
FALSE	196.963	High	0	Master Protein	Q9ERB0	Snap29	Synaptosomal-associated protein 29 OS=Mus musculus OX=10090 GN=Snap29 PE=1 SV=1	0.791	-0.34	0.025696	5301.9	6704.7	19.36	12.45	25	1	82	4846.3	4317.1	5445	6117.8	5164.8	4681.4	5022.6	3140.6	4739.6	5489.6	5971	5143.6	5186.8	3991	5256.9	7247.5
FALSE	20.522	High	0	Master Protein	B1AR10	Mllt6	Myeloid/lymphoid or mixed-lineage leukemia; translocated to, 6 OS=Mus musculus OX=10090 GN=Mllt6 PE=1 SV=1	0.791	-0.34	0.019093	264.5	334.2	20.33	5.08	4	1	6	245.6	226	291.6	298.7	237.4	205.8	237	140	279.5	271.2	292.4	274	220.2	178.3	265.1	311.4
FALSE	93.253	High	0	Master Protein	F7BGR7	Gm21992	Predicted gene 21992 OS=Mus musculus OX=10090 GN=Gm21992 PE=4 SV=1	0.791	-0.34	0.0403076	1558	1969.7	26.15	9.4	1	1	38	1460.6	1318.9	1731	1672	1606.4	1008.9	1161.8	710.8	1439.4	1620.7	1756.6	1552.6	1501.3	1055.1	1544.1	1604.1
FALSE	37.63	High	0	Master Protein	Q8BWY4	Mblac1	Metallo-beta-lactamase domain-containing protein 1 OS=Mus musculus OX=10090 GN=Mblac1 PE=1 SV=1	0.841	-0.25	0.0563299	811.4	965.2	12.14	10.1	7	1	16	711.4	687.1	811.9	779.9	765.9	688.3	771.6	506.4	664.9	704.8	877.2	743.8	708.2	523.3	773.9	941.9
FALSE	16.504	High	0	Master Protein	Q3TMB5	Trip6	Uncharacterized protein OS=Mus musculus OX=10090 GN=Trip6 PE=2 SV=1	0.791	-0.34	0.017123	231.4	292.4	14.28	10.43	4	1	4	215.4	180.3	241.7	207.4	247	192.7	227.4	133.2	194.4	224.1	273.9	229.4	229.2	138.9	230.3	275.8
FALSE	68.171	High	0	Master Protein	Q8BGC1		UPF0489 protein C5orf22 homolog OS=Mus musculus OX=10090 PE=1 SV=1	0.792	-0.34	0.0236088	646.4	816.4	19.42	8	12	1	16	616.9	537.6	686.9	646.7	690.7	483.8	537.5	350.4	599.3	663.9	746.1	607.6	591	440.6	671.4	708.3
FALSE	410.92	High	0	Master Protein	Q61696	Hspa1a	Heat shock 70 kDa protein 1A OS=Mus musculus OX=10090 GN=Hspa1a PE=1 SV=2	0.792	-0.34	0.025517	9523.1	12019.8	21.68	9.64	1	1	338	9375.3	7667.8	10114.1	11141.5	8753.9	7973.1	8734.1	4827.3	9157.2	9583.1	11374.9	9050.9	9570	6871.4	9159.3	11323.1
FALSE	274.561	High	0	Master Protein	Q5SWP3	Nacad	NAC-alpha domain-containing protein 1 OS=Mus musculus OX=10090 GN=Nacad PE=1 SV=1	0.792	-0.34	0.0425661	3648.4	4605.8	20.62	9.3	40	1	63	3504.6	3510.4	3605.8	4177.8	3636.7	2916.8	3359.5	1984.7	3465.9	3872.8	4050.5	3935.4	3380.4	2604.4	3510.5	4114.1
FALSE	9.7	High	0	Master Protein	Q8C0D7	Ing4	Inhibitor of growth protein 4 OS=Mus musculus OX=10090 GN=Ing4 PE=1 SV=2	0.792	-0.34	0.0435963	239.9	303	19.79	7.41	4	1	5	249.4	183.2	286.8	248.2	238.8	188.4	202.4	123.6	228.6	232.5	250.8	233.5	230.3	150.2	242.9	287.5
FALSE	43.065	High	0	Master Protein	A2A6G4	Lasp1	LIM and SH3 domain protein 1 (Fragment) OS=Mus musculus OX=10090 GN=Lasp1 PE=1 SV=1	0.792	-0.34	0.0278767	25.3	31.9	29.33	18.41	1	1	33	24.6	15	27.3	19.7	34.1	21.4	19	14.1	22.9	25.3	28	21.4	30.4	15.9	31.3	36.1
FALSE	8.674	High	0	Master Protein	Q9DBA6	Tysnd1	Peroxisomal leader peptide-processing protease OS=Mus musculus OX=10090 GN=Tysnd1 PE=1 SV=1	0.792	-0.34	0.0472505	29.1	36.8	26.84	16.81	2	1	2	35.6	26.8	40.6	17.4	32.7	17	25.4	15.9	29.2	27	39.1	27.2	28.7	25.4	30.7	30.9
FALSE	18.822	High	0	Master Protein	Q9D142	Nudt14	Uridine diphosphate glucose pyrophosphatase NUDT14 OS=Mus musculus OX=10090 GN=Nudt14 PE=1 SV=1	0.793	-0.33	0.0179174	434.9	548.5	18.13	7.78	5	1	7	415.4	373.5	432.3	465.5	428.1	363.2	382.4	236.9	427.2	448.9	498.1	453.2	412.7	293	413.6	462.9
FALSE	120.203	High	0	Master Protein	O70591	Pfdn2	Prefoldin subunit 2 OS=Mus musculus OX=10090 GN=Pfdn2 PE=1 SV=2	0.793	-0.33	0.0435734	5877.4	7412.6	24.18	11.2	16	1	62	5546.1	4943	6223.3	7132.4	5992.5	4600.7	4968.8	3265.3	5312.6	6281.6	6789	5777.4	6126.7	4239.5	5865	6866.8
FALSE	41.502	High	0	Master Protein	Q9Z131	Sh3bp5	SH3 domain-binding protein 5 OS=Mus musculus OX=10090 GN=Sh3bp5 PE=1 SV=3	0.793	-0.33	0.0408274	1524.2	1922.5	17.68	9.28	14	1	15	1420.4	1298	1641.9	1642.9	1489.3	1208.4	1420.1	859	1353	1562.2	1594.7	1486.1	1489.4	962.2	1491.7	1819
FALSE	6.328	High	0.001	Master Protein	P54279	Pms2	Mismatch repair endonuclease PMS2 OS=Mus musculus OX=10090 GN=Pms2 PE=2 SV=1	0.793	-0.33	0.0153153	30.1	37.9	19.98	10.25	2	1	2	33.6	26.6	35.8	21	29.8	20.2	21.7	15.6	32.2	32.2	35.7	22.9	29.4	17.3	29.4	36.8
FALSE	129.139	High	0	Master Protein	E9Q5E1	Pcdh19	Protocadherin-19 OS=Mus musculus OX=10090 GN=Pcdh19 PE=1 SV=1	0.893	-0.16	0.0652836	2097.9	2348.5	15.08	11.53	26	1	36	2257.7	2016.5	2375.1	1163.8	1810.2	1622.7	1858.1	1170.3	2490.8	1915.1	2031.4	1536.8	1615.6	1290.2	1950.9	2068.1
FALSE	199.548	High	0	Master Protein	Q8CFE4	Scyl2	SCY1-like protein 2 OS=Mus musculus OX=10090 GN=Scyl2 PE=1 SV=1	1.382	0.47	0.0650549	140.4	101.6	88.74	54.25	1	1	55	129.1	113.6	145	60.2	86.8	538.7	501.2	498.3	126.5	60.6	100.2	73.8	75.5	37.6	57.9	247.5
FALSE	1.322	Low	0.082	Master Protein	Q8VF20	Olfr509	Olfactory receptor 509 OS=Mus musculus OX=10090 GN=Olfr509 PE=2 SV=1	0.793	-0.33	0.0240021	157.7	198.7	18.95	15.54	1	1	1	152.8	102.5	185.2	132.5	171.7	134.1	125.2	93	126.7	154.8	169	158	171.1	104.1	187.1	180.5
FALSE	140.757	High	0	Master Protein	E9QMU3	Map7	Ensconsin OS=Mus musculus OX=10090 GN=Map7 PE=1 SV=3	0.919	-0.12	0.0658873	78.1	85.1	5.35	11.73	1	1	52	74.3	63.5	78.4	61.3	62.5	67.8	74.6	42.6	61.2	70.1	81.5	60.6	64.7	40.7	62.8	95.5
FALSE	128.553	High	0	Master Protein	Q8BFS6	Cpped1	Serine/threonine-protein phosphatase CPPED1 OS=Mus musculus OX=10090 GN=Cpped1 PE=1 SV=1	0.851	-0.23	0.057654	1721.3	2022.2	12.46	13.21	14	1	30	1563.5	1427.3	1627.8	1684.1	1572.9	1435	1671.9	1090.7	1331.5	1648	1806.8	1558.6	1537.3	1085.6	1587.7	2297.2
FALSE	167.432	High	0	Master Protein	D3Z0Y4	Ablim2	Actin-binding LIM protein 2 OS=Mus musculus OX=10090 GN=Ablim2 PE=1 SV=1	0.793	-0.33	0.0180453	84.3	106.3	25.48	8.84	1	1	69	83.5	67.5	89.1	87.3	85.4	54.6	64.8	35.9	90.9	80.9	105.4	83.5	84.8	57.1	83.6	86.3
FALSE	1.431	Low	0.067	Master Protein	Q3V1M1	Igsf10	Immunoglobulin superfamily member 10 OS=Mus musculus OX=10090 GN=Igsf10 PE=2 SV=2	0.793	-0.33	0.0143171	226.5	285.4	28.38	18.44	1	1	1	214.2	190	243.5	182.7	233.5	106.7	159.5	87.9	183.1	205.2	235.7	216.2	247.5	168.5	282.5	272.1
FALSE	2.819	Medium	0.013	Master Protein	Q3TYP4	Tmem88b	Transmembrane protein 88B OS=Mus musculus OX=10090 GN=Tmem88b PE=1 SV=2	1.175	0.23	0.0665267	104.4	88.9	12.6	14.48	1	1	1	106.8	79.7	116.8	75.1	94.9	71.3	103.5	57.6	76.1	76.5	83	65.2	73.3	41	86	62.4
FALSE	52.969	High	0	Master Protein	Q9D7X1	Kctd4	BTB/POZ domain-containing protein KCTD4 OS=Mus musculus OX=10090 GN=Kctd4 PE=1 SV=1	0.793	-0.33	0.019015	1266.7	1596.9	19.53	11.58	9	1	13	1464.6	1222.3	1616.3	788.9	1205.2	942.2	1057.2	638.6	1622	1317.8	1379.5	1015.4	1085.7	877.4	1368.9	1357.6
FALSE	15.047	High	0	Master Protein	A0A668KLF4	Tsga10	Testis-specific gene 10 protein OS=Mus musculus OX=10090 GN=Tsga10 PE=1 SV=1	0.794	-0.33	0.018187	142.5	179.5	16.72	12.92	1	1	5	142.5	106.4	160.9	119.5	154.4	102	130.3	83.3	118.5	143.2	152	136.3	134.1	105.7	151	168.9
FALSE	18.958	High	0	Master Protein	P70298	Cux2	Homeobox protein cut-like 2 OS=Mus musculus OX=10090 GN=Cux2 PE=2 SV=2	0.794	-0.33	0.0117252	51.5	64.8	13.8	13.55	3	1	6	54.5	42.3	67.8	38.8	50.7	43.7	45.3	30.5	47.1	50.8	61.4	46	53.5	29.4	57.4	73.9
FALSE	430.811	High	0	Master Protein	E9Q7Q3	Tpm3	Tropomyosin alpha-3 chain OS=Mus musculus OX=10090 GN=Tpm3 PE=1 SV=1	0.794	-0.33	0.0316198	464.4	584.7	22.3	12.99	2	1	328	454.6	376.5	500.7	510.9	460.8	329.1	376.5	246.2	389.5	474.8	512.5	437.3	474.8	334.4	500.3	540.8
FALSE	501.266	High	0	Master Protein	E9QP99	Golga3	Golgin subfamily A member 3 OS=Mus musculus OX=10090 GN=Golga3 PE=1 SV=1	0.845	-0.24	0.0658056	12346.4	14609.2	17.06	6.27	90	1	138	11426.1	10693.4	12664.9	12902.8	11668.6	9642	10843	6942.7	10839.5	11621.1	13199.8	12019.5	10617.1	7155.5	11569.6	13639.5
FALSE	4.495	High	0.002	Master Protein	Q91VT8	Smim14	Small integral membrane protein 14 OS=Mus musculus OX=10090 GN=Smim14 PE=1 SV=1	0.795	-0.33	0.0380136	50.5	63.5	24.36	11.12	1	1	1	47.3	42.7	62.2	44.2	55.1	32.8	41	21.3	46.6	52.3	53.9	48.8	44.5	36.6	54.1	51.3
FALSE	10.334	High	0	Master Protein	A0A0N4SUT6	Gm43951	Predicted gene, 43951 OS=Mus musculus OX=10090 GN=Gm43951 PE=1 SV=1	0.795	-0.33	0.00685769	92.1	115.8	10.97	11.88	3	1	3	78.8	83.6	97.5	70.6	84.3	77.1	76.4	50	74	84.7	91.1	91.6	81.5	58.5	90.8	115.6
FALSE	421.084	High	0	Master Protein	V9GXM1	Arfgap1	ADP-ribosylation factor GTPase-activating protein 1 OS=Mus musculus OX=10090 GN=Arfgap1 PE=1 SV=1	0.795	-0.33	0.0306689	14466.2	18194.2	19.87	10.32	35	1	193	13754.7	12403.8	14443.8	15877.5	13842.1	11254.2	12031.4	8043.6	13114.2	14845.6	16327.2	14198.8	12751.1	10486.9	14406.2	15129.3
FALSE	37.386	High	0	Master Protein	P16254	Srp14	Signal recognition particle 14 kDa protein OS=Mus musculus OX=10090 GN=Srp14 PE=1 SV=1	0.795	-0.33	0.0325725	1820.9	2291.6	13.67	12.15	8	1	13	1767.2	1489	1950.3	1737.2	1771.5	1426.4	1679.7	1042.6	1764.9	1969	2072.2	1388.1	1728	1206.8	1852.6	1789.4
FALSE	6.064	High	0.001	Master Protein	Q91YI7	Zfp36l1	Zfp36l1 protein OS=Mus musculus OX=10090 GN=Zfp36l1 PE=2 SV=1	0.795	-0.33	0.0149193	264.7	333	18.2	7.3	3	1	3	255.1	189.6	294.8	228.8	287.1	226.4	213.8	139.6	251.7	273.7	301.2	243.8	239.6	166.4	287	280.9
FALSE	16.739	High	0	Master Protein	Q3TB21	Icam1	Ig-like domain-containing protein OS=Mus musculus OX=10090 GN=Icam1 PE=2 SV=1	1.113	0.15	0.0528439	106.1	95.4	10.2	8.8	3	1	3	89.3	85	115	60.9	83.9	93.7	107.8	66.5	81.1	67.2	87.3	60.2	70.9	46.7	77.5	89.9
FALSE	41.869	High	0	Master Protein	Q6ZQC2	mKIAA0410	MKIAA0410 protein (Fragment) OS=Mus musculus OX=10090 GN=mKIAA0410 PE=2 SV=1	0.91	-0.14	0.0645746	1707.5	1877.3	11.66	4.75	9	1	12	1669	1386.3	1813.5	1509.5	1500.8	1311.1	1468.3	933.7	1511.5	1544.7	1631.2	1489.6	1353.3	886.1	1466.6	1851.8
FALSE	72.296	High	0	Master Protein	Q8CC47	Galns	N-acetylgalactosamine-6-sulfatase OS=Mus musculus OX=10090 GN=Galns PE=1 SV=1	0.796	-0.33	0.0252446	1713.3	2152.3	27.04	14.04	12	1	21	1596.8	1460.7	1745.3	2017.7	1708.1	1137.5	1306.5	873	1552.9	1723.1	1900.7	1688.6	1751.5	1369.1	1902.1	1947.4
FALSE	64.343	High	0	Master Protein	Q3TYA4	Stxbp6	Syntaxin-binding protein 6 OS=Mus musculus OX=10090 GN=Stxbp6 PE=1 SV=1	0.945	-0.08	0.0687389	4043.6	4278.6	12.12	5.01	12	1	26	3937.9	3304.5	4163.3	3059.6	3509.1	3090.1	3534.8	1837.6	3882.3	3486.8	3692.3	3404.3	2945.4	1917.5	3336.9	4232
FALSE	1.891	Medium	0.037	Master Protein	A0A1L1SQU5	Ss18l2	SS18-like protein 2 OS=Mus musculus OX=10090 GN=Ss18l2 PE=1 SV=1	0.706	-0.5	0.0645631	105.5	149.6	29.4	15	1	1	1	100.1	85.2	105.6	141.8	123	77.9	95.4	66.8	87	115.8	141.2	119.2	116.7	71.1	134.1	125.1
FALSE	133.772	High	0	Master Protein	Q5SUT0	Ewsr1	RNA-binding protein EWS OS=Mus musculus OX=10090 GN=Ewsr1 PE=1 SV=1	0.78	-0.36	0.0667544	3488.7	4472.5	30.23	11.82	12	1	56	3393.5	2846.3	4117.7	3926.8	3605.1	2216.7	2395.4	1460.2	3622.4	3731.7	4145.8	3300	3386	2334.6	3527.4	3006.8
FALSE	1.36	Low	0.078	Master Protein	Q9D3E0	5830453K13Rik	Uncharacterized protein OS=Mus musculus OX=10090 GN=5830453K13Rik PE=2 SV=1	0.796	-0.33	0.0455297	170.6	214.4	32.04	13.25	1	1	1	182.9	129.7	203.2	138.8	173.6	82.9	100.1	63.7	155.6	168.1	214.5	177.3	153.4	93.1	176.1	144.9
FALSE	288.22	High	0	Master Protein	B2L107	Vsnl1	Visinin-like protein 1 OS=Mus musculus OX=10090 GN=Vsnl1 PE=2 SV=1	0.796	-0.33	0.0476911	356.2	447.3	34.54	19.12	1	1	307	415.6	259.6	507	302.2	415.2	192	241	140.9	314.6	370.4	392.9	311.5	433.2	213	458.5	496.6
FALSE	12.062	High	0	Master Protein	A0A494BB10	Gm50478	Predicted gene, 50478 OS=Mus musculus OX=10090 GN=Gm50478 PE=4 SV=1	0.812	-0.3	0.0573581	359.7	443.1	26.65	8.4	5	1	5	353	290.9	394.5	398.3	369.2	237.8	297.1	152.5	326.7	359.1	417.8	338.9	356.5	215.5	357.3	407.3
FALSE	285.492	High	0	Master Protein	Q3UKC1	Tax1bp1	Tax1-binding protein 1 homolog OS=Mus musculus OX=10090 GN=Tax1bp1 PE=1 SV=2	0.796	-0.33	0.0322325	7999.6	10048.6	26.04	13.3	50	1	77	7321.5	6936.6	8312.2	8471.1	7800.3	5203.3	5826	3430.8	7001.5	8017.3	9021.6	8000.8	7533.8	5942.5	8095.8	7725.2
FALSE	1.166	Low	0.112	Master Protein	L7MU96	Pramel30	PRAME-like 30 OS=Mus musculus OX=10090 GN=Pramel30 PE=3 SV=1	0.747	-0.42	0.0547825	142.8	191.2	27.5	12.92	1	1	1	123.9	82.3	118.4	149	176.3	146.5	146.5	83.8	120.9	161.4	168.1	141.1	156.3	94.9	159.5	174.5
FALSE	5.557	High	0.001	Master Protein	Q3U0F1	Selplg	Uncharacterized protein OS=Mus musculus OX=10090 GN=Selplg PE=2 SV=1	0.796	-0.33	0.0230113	151.5	190.3	16.04	9.08	2	1	6	162.7	125.2	190.8	113.4	152.9	115.1	131.4	81.2	168.6	155.4	171	126.3	143.8	92.9	151.2	145.9
FALSE	6.738	High	0.001	Master Protein	Q8C3J3	Glra4	Uncharacterized protein OS=Mus musculus OX=10090 GN=Glra4 PE=2 SV=1	0.796	-0.33	0.0115933	82.5	103.7	17.89	11.21	1	1	2	93.3	66.3	100.1	62.9	91.1	58.3	72.4	50	83.2	79.5	95.9	77.1	91.3	56	81.9	107.9
FALSE	3.866	High	0.004	Master Protein	Q4FZC9	Syne3	Nesprin-3 OS=Mus musculus OX=10090 GN=Syne3 PE=1 SV=1	0.797	-0.33	0.0197102	364.7	457.7	18.91	9.55	2	1	3	368.8	286.2	398.4	313.5	396.6	268.6	314.8	177.5	318.1	339.6	413.2	373.7	331.9	227.3	400.7	408.3
FALSE	24.939	High	0	Master Protein	A2AR76	Tank	TRAF family member-associated NF-kappa-B activator OS=Mus musculus OX=10090 GN=Tank PE=1 SV=1	0.797	-0.33	0.0156588	663	831.8	20	8.83	8	1	11	635.8	548.7	689.4	654.5	682.1	483.3	526.1	337.2	610	673.3	758.5	645.5	629.9	436.7	715.7	699.2
FALSE	87.815	High	0	Master Protein	Q7TPD2	Fam185a	Protein FAM185A OS=Mus musculus OX=10090 GN=Fam185a PE=2 SV=1	0.797	-0.33	0.047353	1484.1	1862.1	24.83	10.41	14	1	23	1379.2	1267.3	1550.2	1568.2	1475.3	949.2	1123.5	690.1	1273.4	1505.3	1711.8	1454.5	1337.5	986.2	1438	1455
FALSE	118.151	High	0	Master Protein	Q9CR98	Fam136a	Protein FAM136A OS=Mus musculus OX=10090 GN=Fam136a PE=1 SV=1	0.797	-0.33	0.0489994	5305.1	6655.4	18.14	11.3	14	1	45	4770	4498.2	5383.2	5952.8	4791.8	4341.6	4899.9	3266.2	4472.2	5289.6	5582.2	5259.7	4808.5	3625.4	4907.3	6751.2
FALSE	23.946	High	0	Master Protein	Q3UTC9	Mdm4	Protein Mdm4 OS=Mus musculus OX=10090 GN=Mdm4 PE=1 SV=1	0.797	-0.33	0.0474121	234.7	294.4	18.04	16.71	6	1	7	211.2	208.9	232.5	201	273.8	196.5	190.7	148	202.1	201.8	243.6	204.8	231.4	159.6	277.3	333.5
FALSE	19.409	High	0	Master Protein	Q9DAR0		Uncharacterized protein C5orf49 homolog OS=Mus musculus OX=10090 PE=1 SV=1	0.797	-0.33	0.0190443	243.1	305.1	17.36	14.35	5	1	6	207.6	177.9	220.7	214.6	271.9	226.7	227.4	156.4	201	253.6	272.8	225.6	237.6	185.7	272.1	275.7
FALSE	69.38	High	0	Master Protein	Q8C3X2	Ccdc90b	Coiled-coil domain-containing protein 90B, mitochondrial OS=Mus musculus OX=10090 GN=Ccdc90b PE=1 SV=1	0.881	-0.18	0.0627867	1424.8	1616.6	17.15	8.83	10	1	20	1268.6	1270	1570.6	1303.4	1285.6	981	1161.8	707	1210	1226.9	1514.7	1232.5	1285.8	818.6	1356.7	1398.7
FALSE	133.34	High	0	Master Protein	Q80Y55	Bsdc1	BSD domain-containing protein 1 OS=Mus musculus OX=10090 GN=Bsdc1 PE=1 SV=1	0.797	-0.33	0.0227244	2157.5	2706.8	21.93	10.66	18	1	35	1965.3	1879.7	2320.5	2395.6	2101	1569.1	1787	1139	1996.6	2144.2	2443.8	2155.5	2082.3	1610.9	2191.8	2441.6
FALSE	20.157	High	0	Master Protein	Q920B0	Frmd4b	FERM domain-containing protein 4B OS=Mus musculus OX=10090 GN=Frmd4b PE=1 SV=2	0.797	-0.33	0.0407753	24.8	31	28.48	11.59	1	1	5	25.8	18.8	31.6	22.7	24.6	18.3	18	7.6	24	26	25.4	22.8	26.4	17.1	25.8	27.8
FALSE	92.031	High	0	Master Protein	Q8BGB7	Enoph1	Enolase-phosphatase E1 OS=Mus musculus OX=10090 GN=Enoph1 PE=1 SV=1	0.797	-0.33	0.046754	5364.6	6727.2	20.48	10.25	13	1	48	5054.3	4858.3	5405.5	6138.1	4912.7	4112.9	4779.8	2999.2	4694.1	5546.4	5693.1	5125.2	4952.3	3703.4	5044.9	6621.9
FALSE	44.189	High	0	Master Protein	Q9CQ43	Dut	Deoxyuridine 5'-triphosphate nucleotidohydrolase OS=Mus musculus OX=10090 GN=Dut PE=1 SV=1	0.798	-0.32	0.0346046	1089.8	1364.9	14.79	8.33	10	1	12	1069.4	848.5	1194.3	1065.5	1080.3	915.4	983	616.4	957.2	1024.4	1266.5	1092.7	959.2	691	1075.3	1140.1
FALSE	113.308	High	0	Master Protein	Q6P069	Sri	Sorcin OS=Mus musculus OX=10090 GN=Sri PE=1 SV=1	0.798	-0.32	0.0270213	6777	8488	19.89	8.68	13	1	58	6636.4	5492.4	7064.3	7477	6708.1	5441.1	5740.7	3763.5	6629	7251.2	7707.2	5850.8	6365.7	4730.2	6834	7748.8
FALSE	131.232	High	0	Master Protein	Q8CE50	Snx30	Sorting nexin-30 OS=Mus musculus OX=10090 GN=Snx30 PE=1 SV=1	0.798	-0.32	0.0440538	4713.6	5904	26.89	9.28	23	1	43	4359.2	4128.1	4838.7	5659.7	4439.6	3283.8	3727.3	2288.8	4227.6	4881.5	5306.4	4819.4	4433.3	3237.4	4546.3	5205.2
FALSE	20.181	High	0	Master Protein	Q9CXL3		Uncharacterized protein C7orf50 homolog OS=Mus musculus OX=10090 PE=1 SV=3	0.798	-0.33	0.0327338	234.5	293.8	23.5	9.94	5	1	6	231.5	188.5	284.5	201.3	234.3	163	173.3	92	244.4	239.3	277.6	201.1	212.5	154.4	231.8	213.7
FALSE	9.521	High	0	Master Protein	A0A286YD55	Zkscan4	Zinc finger with KRAB and SCAN domains 4 OS=Mus musculus OX=10090 GN=Zkscan4 PE=4 SV=1	0.798	-0.33	0.0429318	111.5	139.8	35.44	19.94	2	1	2	108.9	90.7	133.7	106.1	111.6	50.6	58.2	41.1	99.5	129.5	128.5	95.5	124	84.7	111.1	93.2
FALSE	20.406	High	0	Master Protein	Q8BY46	Znf574	Zinc finger protein 574 OS=Mus musculus OX=10090 GN=Znf574 PE=1 SV=1	0.799	-0.32	0.0193133	275.4	344.9	11.61	9.77	5	1	5	253.4	233.8	299.6	258.9	264.9	234.2	261.3	161.4	235.3	275.6	278.5	271	256.8	164.6	281.6	332.6
FALSE	4.075	High	0.003	Master Protein	Q6P8Z1	Mycb	Protein B-Myc OS=Mus musculus OX=10090 GN=Mycb PE=1 SV=1	0.799	-0.32	0.0160121	342	428	14.8	12.2	2	1	2	336.3	276	382.1	317.3	346.5	249.1	311.6	205.1	307	355.7	353.3	306.6	342.3	240.2	377.1	386.7
FALSE	3.864	High	0.004	Master Protein	Q99MY8	Ash1l	Histone-lysine N-methyltransferase ASH1L OS=Mus musculus OX=10090 GN=Ash1l PE=1 SV=3	0.82	-0.29	0.0603137	40.1	48.9	22.07	18.73	1	1	1	29.8	26.5	39.9	31.7	46.3	34.9	47.1	22.2	31.4	36.7	40.8	38.1	40.5	32.8	41.2	45.3
FALSE	23.274	High	0	Master Protein	Q9QZV9	Nxt1	NTF2-related export protein 1 OS=Mus musculus OX=10090 GN=Nxt1 PE=1 SV=2	0.891	-0.17	0.0672217	348.8	391.6	9.35	7.8	2	1	6	356.3	271.5	382.5	269.8	324.3	284	306.2	208.3	300.6	327.2	351	309.6	267.1	207.4	322.9	314.5
FALSE	132.599	High	0	Master Protein	Q91VX2	Ubap2	Ubiquitin-associated protein 2 OS=Mus musculus OX=10090 GN=Ubap2 PE=1 SV=1	0.799	-0.32	0.027386	2922.8	3658	14.65	8.82	21	1	44	2767.7	2394	3121.8	3035.1	2773	2544	2744.3	1710.6	2572.8	2940.7	3055.2	2839.3	2714.7	1909.3	2912.1	3462.2
FALSE	11.927	High	0	Master Protein	Q99L05	Sdc2	Syndecan (Fragment) OS=Mus musculus OX=10090 GN=Sdc2 PE=2 SV=1	0.799	-0.32	0.00670493	444.4	556.2	15.49	10.39	3	1	4	456.3	345.5	460.1	317.6	503.2	372.7	454.3	259.7	444.4	460.3	499.5	385.4	431.3	304.4	516.7	480.7
FALSE	2.048	Medium	0.031	Master Protein	Q99JY3	Gimap4	GTPase IMAP family member 4 OS=Mus musculus OX=10090 GN=Gimap4 PE=1 SV=2	0.799	-0.32	0.0211775	104.5	130.8	20.7	15.61	1	1	1	99.7	87	89.4	100	118.5	84.7	79.4	69.6	112.9	109.6	121.2	86.9	112.5	85.2	102.5	109.8
FALSE	43.257	High	0	Master Protein	Q9JJN6	Ctnnbip1	Beta-catenin-interacting protein 1 OS=Mus musculus OX=10090 GN=Ctnnbip1 PE=1 SV=1	0.799	-0.32	0.0198545	442.6	554	18.55	11.49	4	1	11	435	357.4	492.6	427.5	420.6	314.3	350.1	226	386.8	461.8	491.4	417.4	406.5	309.2	463.3	436.7
FALSE	51.784	High	0	Master Protein	Q91YN9	Bag2	BAG family molecular chaperone regulator 2 OS=Mus musculus OX=10090 GN=Bag2 PE=1 SV=1	0.799	-0.32	0.0237291	2730.1	3418	21.59	7.06	14	1	21	2597	2277.6	2966.6	2888.6	2854.2	2020.1	2246.7	1387.3	2658.2	2717.1	3185.4	2837.5	2638.9	1808.4	2681.3	3065.6
FALSE	29.308	High	0	Master Protein	H3BJ07	Golph3l	Golgi phosphoprotein 3-like OS=Mus musculus OX=10090 GN=Golph3l PE=1 SV=1	0.891	-0.17	0.05276	757.5	850.1	18.46	8.36	7	1	8	734.2	620.3	859.8	591.4	720.6	479.3	561.9	373.3	703.2	705.3	754.7	643.7	661	427.7	703.9	660.9
FALSE	36.45	High	0	Master Protein	Q9EQY5	Fcrls	Fc receptor-like S, scavenger receptor OS=Mus musculus OX=10090 GN=Fcrls PE=1 SV=1	0.8	-0.32	0.022777	290.3	362.9	14.37	8.92	7	1	8	253.2	242.6	290.4	273.9	294.1	244.1	284.7	161.4	245.9	293.9	319.4	290.7	254.2	185.9	288.1	310.5
FALSE	158.764	High	0	Master Protein	P62774	Mtpn	Myotrophin OS=Mus musculus OX=10090 GN=Mtpn PE=1 SV=2	0.8	-0.32	0.0400307	9701.4	12120.7	21.93	12.29	15	1	78	9009	8290.9	10237.3	11092.9	9537.5	7475.5	8184.5	5251.9	8517.7	9507.9	11087.7	9636.4	9480	7289.6	9204.1	11318.4
FALSE	49.753	High	0	Master Protein	P60041	Sst	Somatostatin OS=Mus musculus OX=10090 GN=Sst PE=1 SV=1	0.801	-0.32	0.0463268	1911.8	2386.7	18.57	27.93	5	1	27	1639.2	1280.3	2340.1	1946.6	1642.7	1541	1651.2	1286	1588	1984.7	2132.9	1573.5	2273.2	1879	1565.1	2879.5
FALSE	1.758	Medium	0.044	Master Protein	Q3URX6	Lhx1	Uncharacterized protein OS=Mus musculus OX=10090 GN=Lhx1 PE=2 SV=1	0.407	-1.3	0.0653278	92.3	227.1	97.33	36.07	1	1	2	289.8	66	313.6	79.9	241.9	4.4	18.2	10.4	88	219.1	217.9	156.3	215.9	103.5	320.1	202.1
FALSE	42.051	High	0	Master Protein	B2RRP1	Tpgs1	Gene trap ROSA b-geo 22 OS=Mus musculus OX=10090 GN=Tpgs1 PE=1 SV=1	0.876	-0.19	0.0512305	852.4	973.4	13.06	9.83	10	1	15	693.1	630.6	742.7	665.8	840.7	714.2	869.1	551.6	644.6	774.6	878.3	759.8	715.7	497.1	824	900.3
FALSE	139.726	High	0	Master Protein	P97371	Psme1	Proteasome activator complex subunit 1 OS=Mus musculus OX=10090 GN=Psme1 PE=1 SV=2	0.801	-0.32	0.0140964	5361.8	6697.3	20.79	9.82	22	1	57	4944.4	4614.5	6039.9	5199	5239.6	3605.1	4225.2	2577.9	5142.5	5425.9	6236.5	4933.1	5243.2	3837.9	5313.8	5743.2
FALSE	202.463	High	0	Master Protein	Q543P6	Acot11	Uncharacterized protein OS=Mus musculus OX=10090 GN=Acot11 PE=1 SV=1	1.2	0.26	0.0673012	7969.4	6643.9	12.83	10.18	31	1	69	7810.1	6528.6	8331.4	4111.3	5483.3	7350.5	7835	4646.4	6900.4	5233.1	6614.8	5506.5	4174.2	3013.5	5422	5549.1
FALSE	159.98	High	0	Master Protein	Q99NB8	Ubqln4	Ubiquilin-4 OS=Mus musculus OX=10090 GN=Ubqln4 PE=1 SV=1	0.801	-0.32	0.0384437	3185.6	3975.5	32.97	12.56	15	1	113	3019.8	2666.8	3406.6	3600	2977.3	1720.8	1996.5	1260.3	2771.3	3368.8	3439.8	3029.3	3153.7	2289.7	3223.8	3293.4
FALSE	279.739	High	0	Master Protein	Q3TVC0	Vsnl1	Visinin-like protein 1 OS=Mus musculus OX=10090 GN=Vsnl1 PE=2 SV=1	0.759	-0.4	0.0522939	263.5	347	35.3	17.26	1	1	300	262.4	210	319.6	293.7	331.2	156	168.9	112.5	266.6	301.4	275.8	227.4	318.6	163.6	343.2	333.5
FALSE	4.299	High	0.003	Master Protein	Q60698	Ski	Ski oncogene OS=Mus musculus OX=10090 GN=Ski PE=1 SV=2	0.869	-0.2	0.0632147	48.2	55.4	15.74	17.11	2	1	4	38.2	34.4	45.8	39.3	44.8	48.7	48.9	23.4	36.1	44.5	56	43.4	39.4	36.9	42.2	47.8
FALSE	174.27	High	0	Master Protein	E9PW83	Fam184a	Family with sequence similarity 184, member A OS=Mus musculus OX=10090 GN=Fam184a PE=1 SV=1	0.801	-0.32	0.0161977	3258	4066.9	17.14	9.83	34	1	47	3100.9	2716.6	3494.7	3182.5	3335.3	2469.2	2790.8	1786.6	2947.1	3220.6	3830.9	3128.2	3154.8	2257.1	3267.1	3481.2
FALSE	1314.56	High	0	Master Protein	B0V2P5	Dmxl2	DmX-like protein 2 OS=Mus musculus OX=10090 GN=Dmxl2 PE=1 SV=1	0.801	-0.32	0.0359901	22	27.5	27.97	18.84	1	1	554	25.2	15	29.7	14.1	20.3	12.5	27.2	9.2	22.1	18.1	26.1	19.4	20.7	15.7	31.7	24.8
FALSE	1.502	Low	0.06	Master Protein	Q3TR66	Pros1	Vitamin K-dependent protein S OS=Mus musculus OX=10090 GN=Pros1 PE=2 SV=1	0.801	-0.32	0.0244551	192.2	239.9	19.55	13.11	1	1	1	173.8	168.7	210.2	181.9	168.5	132.7	167.1	80.9	148.5	175.6	217.2	174.3	183.6	123.3	193.7	244.7
FALSE	15.689	High	0	Master Protein	Q0VGZ0	Gtf2a1	Gtf2a1 protein OS=Mus musculus OX=10090 GN=Gtf2a1 PE=2 SV=1	0.801	-0.32	0.0339461	1106.6	1382.3	20.28	12.07	5	1	9	1056.1	920.3	1202.1	1211.3	1049.2	839.5	941.3	581.5	929.5	1134.7	1184.9	1057.8	1084.2	780.1	1067.9	1368.9
FALSE	244.497	High	0	Master Protein	Q64010	Crk	Adapter molecule crk OS=Mus musculus OX=10090 GN=Crk PE=1 SV=1	0.801	-0.32	0.0365156	5780.3	7218.6	26.97	11.45	5	1	120	5381.8	4927	6072.6	6767	5581.2	3892.9	4469.8	2738.2	5119.6	5930.2	6513.4	5610.4	5824.5	4165.6	5739.2	6421.1
FALSE	14.895	High	0	Master Protein	Q91WA6	Sharpin	Sharpin OS=Mus musculus OX=10090 GN=Sharpin PE=1 SV=1	0.802	-0.32	0.000540439	427	532.5	7.13	10.05	3	1	4	443.6	350.2	429.6	337.9	398.9	368.6	399	260.6	387.6	421.1	548.3	487.6	375.2	270	415.2	487.3
FALSE	38.068	High	0	Master Protein	Q91VE6	Nifk	MKI67 FHA domain-interacting nucleolar phosphoprotein OS=Mus musculus OX=10090 GN=Nifk PE=1 SV=1	0.802	-0.32	0.0294475	595.5	742.1	18.71	8.8	10	1	12	567	496.5	636.7	597.3	600.7	441	503	310.2	529.7	611	617.7	549.3	553.1	355.4	630.9	710.2
FALSE	193.117	High	0	Master Protein	Q91WG2	Rabep2	Rab GTPase-binding effector protein 2 OS=Mus musculus OX=10090 GN=Rabep2 PE=1 SV=3	0.802	-0.32	0.0291176	4042.7	5041	15.86	12.16	36	1	49	3753.1	3378.5	4205.2	4318.2	3907.4	3511	3747.6	2432.7	3465.8	3878.6	4571.9	3890.3	3980.5	2955.7	4036.3	4896.3
FALSE	227.863	High	0	Master Protein	F6XWD4	Ppp1r12c	Protein phosphatase 1 regulatory subunit 12C (Fragment) OS=Mus musculus OX=10090 GN=Ppp1r12c PE=1 SV=1	0.802	-0.32	0.0185588	44.4	55.4	22.56	13.39	1	1	61	42.7	36.7	47	45.9	36.5	32	33.7	18.7	37.1	39.1	49.3	44.6	44.7	28.3	50.1	47.8
FALSE	6.726	High	0.001	Master Protein	Q8CBX9	Bivm	Basic immunoglobulin-like variable motif-containing protein OS=Mus musculus OX=10090 GN=Bivm PE=2 SV=1	0.802	-0.32	0.00104689	42.1	52.5	10.94	12.22	2	1	2	42.6	36.3	42.5	28.4	38.9	36.2	34.3	22.7	40.2	45	43.9	35.1	44.5	24.7	43.2	52.9
FALSE	145.74	High	0	Master Protein	E9PXX7	Txndc5	Thioredoxin domain-containing protein 5 OS=Mus musculus OX=10090 GN=Txndc5 PE=1 SV=1	0.803	-0.32	0.0309162	3769.1	4695	19.83	11.06	20	1	46	3361	3354.4	4090.2	4190.1	3586.4	2862.2	3253.5	2180	3328.5	3778.2	4212.5	3690.1	3718.3	2723.8	3718	4380.7
FALSE	15.807	High	0	Master Protein	Q8BHE5	Bmp3	Bone morphogenetic protein 3 OS=Mus musculus OX=10090 GN=Bmp3 PE=1 SV=1	0.957	-0.06	0.0548539	998.1	1043	14.89	7.47	6	1	9	957.4	825.8	1047.3	758.9	820.4	671.3	729.8	464.1	897.6	898.8	903.2	746	757.4	571.3	837.6	884.2
FALSE	287.133	High	0	Master Protein	A0A668KL65	Sorbs1	Sorbin and SH3 domain-containing protein 1 (Fragment) OS=Mus musculus OX=10090 GN=Sorbs1 PE=1 SV=1	0.803	-0.32	0.0394326	107	133.2	16.35	8.9	2	1	110	104.4	83.4	117.9	109.7	104.4	83.9	93.6	65	95.2	115.4	109.4	106.9	97.9	61.5	108.6	120.6
FALSE	27.267	High	0	Master Protein	Q9D219	Bcl9	B-cell CLL/lymphoma 9 protein OS=Mus musculus OX=10090 GN=Bcl9 PE=1 SV=3	0.803	-0.32	0.0438079	398.1	495.8	14.2	11.29	8	1	8	350.6	285.9	371.4	382.4	371.6	353	375.5	277.7	348.7	389.7	377.6	333.5	364.2	260	405.4	475.9
FALSE	34.503	High	0	Master Protein	Q8BWU8	Etnppl	Ethanolamine-phosphate phospho-lyase OS=Mus musculus OX=10090 GN=Etnppl PE=2 SV=1	1.1	0.14	0.0602697	654.7	595.4	12.53	8.72	9	1	11	639.8	490	617.7	490.4	552.1	561.3	622.4	540.9	489.3	520.2	499.4	473.9	392.5	342.6	462.3	588.9
FALSE	605.137	High	0	Master Protein	Q71RH5	Gda	Guanine deaminase OS=Mus musculus castaneus OX=10091 GN=Gda PE=2 SV=1	0.804	-0.31	0.00681503	37763.9	46951.4	15.98	10.87	35	1	650	35630.2	31764.8	40303.4	36896.1	35502.3	28218.4	31748.4	20769.6	35057.3	37818.1	41177.2	34150.1	36568.8	27738.5	38650.7	43780.3
FALSE	79.369	High	0	Master Protein	E9Q6B2	Ccdc85c	Coiled-coil domain-containing protein 85C OS=Mus musculus OX=10090 GN=Ccdc85c PE=1 SV=1	0.804	-0.31	0.0269516	1555	1933.5	14.79	10.11	13	1	20	1420.5	1288.1	1807.6	1595.1	1525.6	1362.4	1460.2	923.6	1433.6	1567.4	1678.4	1469.1	1556.9	1087.5	1533.9	1800.8
FALSE	28.602	High	0	Master Protein	Q08024	Cbfb	Core-binding factor subunit beta OS=Mus musculus OX=10090 GN=Cbfb PE=1 SV=1	0.804	-0.31	0.0295892	817.5	1017	23.86	10.11	3	1	7	810.4	654.5	886.3	811.2	836.4	560.7	599.7	362.6	694.8	813.8	897.4	761	766.4	546	816.9	1009.5
FALSE	18.996	High	0	Master Protein	B1AXD8	Akirin2	Akirin-2 OS=Mus musculus OX=10090 GN=Akirin2 PE=1 SV=1	0.87	-0.2	0.0516092	93.5	107.4	11.41	9.21	6	1	6	90.8	82.3	89.8	88.5	81	77.6	88	52.6	83.3	92.4	89.6	75.4	75.2	60.2	84.7	105.3
FALSE	85.927	High	0	Master Protein	P56873	Znrd2	Protein ZNRD2 OS=Mus musculus OX=10090 GN=Znrd2 PE=1 SV=1	0.849	-0.24	0.0609055	952.3	1121.8	16.26	9.38	8	1	38	900.8	741.8	964.1	1022.2	825.3	803.9	853.6	596.8	824	926.9	985.9	852.8	851.3	627.8	843.7	1090.4
FALSE	3.124	High	0.01	Master Protein	P30935	Sstr3	Somatostatin receptor type 3 OS=Mus musculus OX=10090 GN=Sstr3 PE=2 SV=2	0.804	-0.31	0.0208911	69.3	86.2	17.91	13.03	1	1	1	61.9	42.7	63.3	59.8	74.3	59.3	73.1	43.9	58.5	70.2	73.3	66.4	66.1	50.8	65.2	88.6
FALSE	15.681	High	0	Master Protein	P42867	Dpagt1	UDP-N-acetylglucosamine--dolichyl-phosphate N-acetylglucosaminephosphotransferase OS=Mus musculus OX=10090 GN=Dpagt1 PE=1 SV=2	0.804	-0.31	0.0320237	405.4	504.3	14.95	10.11	5	1	7	445.2	361.2	463.8	270.4	416.1	320.2	366.5	218.4	405.5	428.7	464.4	399	364.2	233.9	400.3	351
FALSE	61.444	High	0	Master Protein	Q8CAB8	Castor2	Cytosolic arginine sensor for mTORC1 subunit 2 OS=Mus musculus OX=10090 GN=Castor2 PE=1 SV=1	0.804	-0.31	0.0219507	604.9	751.9	14.72	7.25	10	1	17	553.9	477	596.9	624	584.2	541.6	577.5	381.1	565.2	627.7	669.4	539.4	546.1	393.1	571.4	726.8
FALSE	78.514	High	0	Master Protein	P59017	Bcl2l13	Bcl-2-like protein 13 OS=Mus musculus OX=10090 GN=Bcl2l13 PE=1 SV=2	0.842	-0.25	0.0579823	3881.4	4612.2	23.45	13.7	17	1	37	3818.1	3138.7	4404.8	2967.9	3805.8	2335.8	2602.6	1631.6	3447.1	3619.7	4286.4	3545.3	3300.3	2483.8	3713.1	2914.2
FALSE	29.574	High	0	Master Protein	F8VPV0	Pcnt	Pericentrin OS=Mus musculus OX=10090 GN=Pcnt PE=1 SV=1	0.804	-0.31	0.0182956	285.2	354.6	13.07	10.15	7	1	7	254.9	214.5	278.2	213.5	302	244.7	305.3	190.2	242.4	254.7	307.9	283.5	257.9	183.1	302.3	320.2
FALSE	139.008	High	0	Master Protein	Q8K2C7	Os9	Protein OS-9 OS=Mus musculus OX=10090 GN=Os9 PE=1 SV=2	0.804	-0.31	0.0443211	3043	3783.3	14.65	9.95	4	1	42	2840.4	2548.9	3316.4	3209.4	2797.5	2548.7	2925.9	1842.8	2730	3186.2	3032.4	2837.4	2721.7	2078.4	2854.1	3642.3
FALSE	177.344	High	0	Master Protein	Q149F3	Gspt2	Eukaryotic peptide chain release factor GTP-binding subunit ERF3B OS=Mus musculus OX=10090 GN=Gspt2 PE=1 SV=1	0.939	-0.09	0.0694147	814	867.2	10.8	7.63	8	1	73	813.8	779.3	883.7	575.3	675.8	644.7	707.4	423	825.9	771.6	796.8	674.2	575.4	475.5	661.8	738.6
FALSE	103.955	High	0	Master Protein	E9QQ33	Sh3rf1	E3 ubiquitin-protein ligase SH3RF1 OS=Mus musculus OX=10090 GN=Sh3rf1 PE=1 SV=1	0.897	-0.16	0.0568001	1755.9	1958.3	20.76	6.95	17	1	25	1691.3	1465.8	1758.4	1490	1652.6	1148.5	1235.5	739.8	1647.4	1588.7	1824.8	1609.4	1354.2	924.3	1636.1	1525.2
FALSE	45.659	High	0	Master Protein	Q9D6L8	Ppil3	Peptidyl-prolyl cis-trans isomerase-like 3 OS=Mus musculus OX=10090 GN=Ppil3 PE=1 SV=1	0.804	-0.31	0.0475515	1571	1954.2	20.15	7.34	10	1	14	1467.3	1360.5	1596.8	1755	1506.2	1168.1	1348.7	924.8	1405.7	1567.9	1810.1	1531.5	1443.7	993.2	1503.2	1738.4
FALSE	17.164	High	0	Master Protein	Q3TQI9	Vgll4	Uncharacterized protein OS=Mus musculus OX=10090 GN=Vgll4 PE=2 SV=1	0.804	-0.32	0.0437526	173.4	215.8	30.6	12.97	5	1	5	186.2	128.2	219.4	149.7	209.9	105.4	116.1	77.4	148.7	197.9	196.2	163	181.6	103.9	199.7	202.7
FALSE	1.54	Low	0.057	Master Protein	A0A0R4J1R4	Map7d3	MAP7 domain-containing protein 3 (Fragment) OS=Mus musculus OX=10090 GN=Map7d3 PE=4 SV=1	0.887	-0.17	0.0541809	196	220.9	9.82	7.81	1	1	1	165.3	157.7	187.3	149.9	183.4	164.5	196.4	140.8	168.2	193.6	182.4	178.3	149.1	117	176.7	204
FALSE	14.703	High	0	Master Protein	P06240	Lck	Proto-oncogene tyrosine-protein kinase LCK OS=Mus musculus OX=10090 GN=Lck PE=1 SV=4	0.742	-0.43	0.0552369	32.3	43.5	41.99	16.67	1	1	15	40.3	22.1	41.8	29.1	38.2	14.4	18.6	9.9	35.3	41.8	38	24.2	32	23.9	36.4	32
FALSE	13.637	High	0	Master Protein	B1AVP5	Gemin8	Gem-associated protein 8 OS=Mus musculus OX=10090 GN=Gemin8 PE=1 SV=1	0.804	-0.32	0.0246205	248.5	309.2	24.56	12.29	4	1	4	244.8	201.5	256.3	251.3	248.9	167.5	186.2	104.6	232.1	262.4	271.7	295.1	232.2	157.8	234.2	246.1
FALSE	37.685	High	0	Master Protein	Q9D903	Ebna1bp2	Probable rRNA-processing protein EBP2 OS=Mus musculus OX=10090 GN=Ebna1bp2 PE=2 SV=1	0.804	-0.32	0.0312871	1254.3	1560.3	15.53	8.42	10	1	10	1134.5	1017.1	1274.3	1312.5	1227.8	1071.9	1227.7	758	1124.6	1258	1351.4	1157.3	1150.2	763.1	1248	1603.3
FALSE	248.838	High	0	Master Protein	Q9WUD1	Stub1	E3 ubiquitin-protein ligase CHIP OS=Mus musculus OX=10090 GN=Stub1 PE=1 SV=1	0.805	-0.31	0.0261541	6711.5	8334.8	13.05	6.89	32	1	108	6162.3	5951.6	6759.9	6784	6299.7	5697.8	6410.5	4161.1	6119.5	6547.4	7655.1	6483	5956.8	4113	5937.8	7948.7
FALSE	203.869	High	0	Master Protein	Q9ERR1	Ndel1	Nuclear distribution protein nudE-like 1 OS=Mus musculus OX=10090 GN=Ndel1 PE=1 SV=2	0.805	-0.31	0.0458837	7227.8	8983.7	25.09	9.8	23	1	79	6781.2	6113.9	7708.5	8056.3	7150.7	4905.2	5479.8	3528.7	6455.2	7266.4	8008.3	7176.4	6770.6	4964.9	7139.3	7517.5
FALSE	22.226	High	0	Master Protein	Q3TEW0	Bnip3l	Uncharacterized protein OS=Mus musculus OX=10090 GN=Bnip3l PE=2 SV=1	0.854	-0.23	0.0559842	393.1	460.2	27.41	17.16	5	1	7	378.8	374.2	387.4	348	374.7	222.2	244.5	151.1	343.4	348.8	393.4	381.4	355.3	292.6	394.3	319.5
FALSE	62.676	High	0	Master Protein	B2RXU5	Zfp365	Zfp365 protein OS=Mus musculus OX=10090 GN=Zfp365 PE=2 SV=1	0.805	-0.31	0.00382532	2000.5	2484.3	11.83	5.46	12	1	25	1964.5	1528.9	2014.6	1804.7	1950.5	1724.6	1875.3	1153.3	2021.6	1962.2	2362.8	1820.4	1767.7	1244.5	2021.8	2058.9
FALSE	166.166	High	0	Master Protein	Q3TFP8	Pgrmc1	Cytochrome b5 heme-binding domain-containing protein OS=Mus musculus OX=10090 GN=Pgrmc1 PE=2 SV=1	0.805	-0.31	0.00761935	11479.8	14268.6	10.33	14.92	16	1	89	10782.9	9699.4	11889.7	10431.1	10276.2	9151.3	10194.4	6964	10727	12433.6	11477	9434.7	11406.9	8162.5	10525.3	15992.4
FALSE	15.756	High	0	Master Protein	Q6ZPR1	Cfap97	Cilia- and flagella-associated protein 97 OS=Mus musculus OX=10090 GN=Cfap97 PE=1 SV=2	0.805	-0.31	0.0302441	67.7	84	17.77	7.75	4	1	4	70.2	51.3	66.1	68.4	70.2	56.7	66.8	35.2	67.3	69.8	72.8	70.3	64.8	42.8	65.1	69.9
FALSE	465.621	High	0	Master Protein	P35436	Grin2a	Glutamate receptor ionotropic, NMDA 2A OS=Mus musculus OX=10090 GN=Grin2a PE=1 SV=2	1.244	0.32	0.0537838	11499.9	9242.5	14.56	10.28	59	1	166	10756	9757.8	10606.4	5698	7916.8	11019.3	11893	7411.8	9505.9	6770.6	9777.9	7551.2	6062.8	4287.9	7962.4	8084.3
FALSE	57.323	High	0	Master Protein	Q0VAW6	8030462N17Rik	RIKEN cDNA 8030462N17 gene OS=Mus musculus OX=10090 GN=8030462N17Rik PE=1 SV=1	0.805	-0.31	0.0465478	950.5	1180.1	28.22	13.49	7	1	16	890.4	805.3	1015.2	1125.5	925.4	625	740.8	430.5	819.9	906.2	1094.6	963.6	945.3	722.6	930.1	1049.7
FALSE	42.039	High	0	Master Protein	Q6ZWZ2	Ube2r2	Ubiquitin-conjugating enzyme E2 R2 OS=Mus musculus OX=10090 GN=Ube2r2 PE=1 SV=1	0.806	-0.31	0.0286341	2054	2549.3	18.52	12.33	11	1	18	1928.9	1805.5	2076.4	2334.7	1921.1	1718.9	1945	1183.9	1882.3	2145.9	2230.1	1902.3	1975.8	1495.7	1937.1	2831
FALSE	257.144	High	0	Master Protein	Q3U8C4	Psap	Uncharacterized protein OS=Mus musculus OX=10090 GN=Psap PE=2 SV=1	0.898	-0.16	0.0630867	8958.7	9979.7	27.98	11.64	1	1	102	8580.7	7423	9219.1	8407.6	7959.1	4793.6	5434.9	3451.5	7737.5	8933.3	8920.9	7649	7451.7	5740.7	8045.7	7567.1
FALSE	622.248	High	0	Master Protein	Q3UYK6	Slc1a2	Amino acid transporter OS=Mus musculus OX=10090 GN=Slc1a2 PE=2 SV=1	1.33	0.41	0.056421	74330.9	55904.2	16.92	9.25	6	1	626	72220.6	62484.9	75361.7	32748.9	45213.7	64427.2	71732.4	44527.9	58288.9	42630.2	56523.4	44926.4	36935.2	26367.5	48286.6	48613.5
FALSE	13.488	High	0	Master Protein	Q80TZ9	Rere	Arginine-glutamic acid dipeptide repeats protein OS=Mus musculus OX=10090 GN=Rere PE=1 SV=3	0.806	-0.31	0.00401541	142.2	176.5	12.16	10	4	1	5	132.6	121	145.3	131.1	138.8	121.1	130.5	80.4	131.9	144	154.4	127.5	140.3	98.5	149	162.4
FALSE	922.721	High	0	Master Protein	D3Z5K8	Shank2	SH3 and multiple ankyrin repeat domains protein 2 OS=Mus musculus OX=10090 GN=Shank2 PE=1 SV=1	0.868	-0.2	0.0596482	29540.7	34027.2	10.7	5.61	1	1	374	27768.2	24940.5	28701.8	27684.2	27418.4	26536	27765.4	17592.9	26215	26314.2	31773.3	28187.9	23612.6	15737.8	27062.6	32459
FALSE	1.406	Low	0.07	Master Protein	Q01822	Hoxd1	Homeobox protein Hox-D1 OS=Mus musculus OX=10090 GN=Hoxd1 PE=2 SV=2	0.674	-0.57	0.0566998	198.5	294.7	70.13	20.77	1	1	1	237.3	161.8	331.6	150.6	298.6	35.1	51.7	28.6	173.6	217.3	309.4	235.4	251.6	139.9	299.6	218.1
FALSE	133.617	High	0	Master Protein	Q6PAL7	Ahdc1	AT-hook DNA-binding motif-containing protein 1 OS=Mus musculus OX=10090 GN=Ahdc1 PE=1 SV=1	0.806	-0.31	0.0198165	1910	2368.4	22.71	12.63	26	1	31	1961.2	1476.3	2169.9	1662	1975.5	1203.1	1384.7	901.1	1565.5	1831.5	2101.8	1823.7	1931.3	1231.5	2138.3	2220.7
FALSE	13.897	High	0	Master Protein	Q9D0R4	Ddx56	Probable ATP-dependent RNA helicase DDX56 OS=Mus musculus OX=10090 GN=Ddx56 PE=2 SV=1	0.806	-0.31	0.0389918	51.6	64.1	14.47	15.06	3	1	3	47.7	35.9	62.1	37.7	54.2	45.4	49.1	34.4	40.5	51.6	58	43.7	50.5	35.1	60.9	59.7
FALSE	56.251	High	0	Master Protein	A0A338P673	Clcn2	Chloride channel protein 2 OS=Mus musculus OX=10090 GN=Clcn2 PE=1 SV=1	1.292	0.37	0.0530217	781.2	604.7	15.18	11.36	11	1	13	739.4	676.4	748.9	364.5	535.8	724.5	791.1	489.3	644.7	463.5	659.4	471.5	418.3	281.1	538.9	512.2
FALSE	139.975	High	0	Master Protein	Q9WTX8	Mad1l1	Mitotic spindle assembly checkpoint protein MAD1 OS=Mus musculus OX=10090 GN=Mad1l1 PE=1 SV=1	0.806	-0.31	0.0414868	3151.7	3908.7	24.03	11.88	34	1	42	3046.4	2587.8	3358.4	3494.3	3115.8	2219.2	2519.5	1512	2728.4	3142.6	3353.1	3066.3	3109.3	2262.6	3019.7	3651.3
FALSE	29.47	High	0	Master Protein	H3BK17	Dbndd1	Dysbindin domain-containing protein 1 OS=Mus musculus OX=10090 GN=Dbndd1 PE=1 SV=1	0.807	-0.31	0.0478054	467	578.8	20.92	20.85	5	1	9	358.2	309.3	388.4	477	458.4	389.8	480.3	303.4	363.8	516.2	550.2	369.3	481.2	395.7	445.1	510.4
FALSE	97.213	High	0	Master Protein	Q640L6	Atf2	Atf2 protein OS=Mus musculus OX=10090 GN=Atf2 PE=2 SV=1	0.779	-0.36	0.050356	2642.1	3392.8	19.66	10.29	11	1	27	2306.5	2103.8	2666	3024.3	2648.6	2289	2550.9	1642	2286.5	2767.8	2864.9	2741.8	2546.8	1795.1	2601.5	3123.7
FALSE	6.158	High	0.001	Master Protein	J3QMK2	Bbip1	BBSome-interacting protein 1 OS=Mus musculus OX=10090 GN=Bbip1 PE=1 SV=1	0.807	-0.31	0.0479428	334.8	415	28.19	8.96	2	1	2	315.7	295	337	402.7	299.2	215.9	251.5	163.5	305.7	338.5	342.6	339.6	322.7	200.7	319.7	409.2
FALSE	95.615	High	0	Master Protein	Q9D4H2	Gcc1	GRIP and coiled-coil domain-containing protein 1 OS=Mus musculus OX=10090 GN=Gcc1 PE=1 SV=2	0.807	-0.31	0.0496303	1911	2368	20.05	7.54	24	1	29	1791.7	1617.6	2020	2078.6	1884.3	1451.6	1716.4	993.7	1718.4	1919.3	2042.6	1862.2	1789.3	1185.9	1877.9	2140.7
FALSE	2.185	Medium	0.025	Master Protein	Q8BGZ3	Dcaf12	DDB1- and CUL4-associated factor 12 OS=Mus musculus OX=10090 GN=Dcaf12 PE=2 SV=1	0.807	-0.31	0.00908481	54.3	67.4	17.74	8.57	1	1	1	52.3	40.5	60.3	46.4	56.6	46.5	41.3	27.6	57.4	52.7	63.1	48.9	48.9	37.2	59	54.5
FALSE	58.463	High	0	Master Protein	Q91VH2	Snx9	Sorting nexin-9 OS=Mus musculus OX=10090 GN=Snx9 PE=1 SV=1	0.888	-0.17	0.0559459	701	789.2	11.46	7.59	13	1	13	658	592.7	778.4	594.4	654.7	571.2	645.7	364.7	637.2	583.2	799.5	614.7	596.3	408.2	626.1	675.3
FALSE	147.624	High	0	Master Protein	P97447	Fhl1	Four and a half LIM domains protein 1 OS=Mus musculus OX=10090 GN=Fhl1 PE=1 SV=3	0.807	-0.31	0.0193741	7013	8689.6	16.73	14.33	5	1	59	6609.2	5905.7	7564.3	7606.5	6347.7	5756.1	6575.1	3990.6	6223	7149.6	7690.8	6563.2	6668.6	5627.6	6788.6	9088
FALSE	160.406	High	0	Master Protein	Q8C6E0	Cfap36	Cilia- and flagella-associated protein 36 OS=Mus musculus OX=10090 GN=Cfap36 PE=1 SV=1	0.833	-0.26	0.0661466	3079.1	3697.2	22.69	6.45	19	1	41	2869.3	2622.3	3297	3277.2	2960.6	2076.9	2434.4	1510	2745	3045.9	3350	2980.4	2683.7	1829.8	2787.3	3263
FALSE	132.102	High	0	Master Protein	Q8C852	Dcx	Uncharacterized protein OS=Mus musculus OX=10090 GN=Dcx PE=2 SV=1	0.807	-0.31	0.0356708	2666.8	3302.9	26.91	8.72	17	1	48	2520.5	2239.2	2995.8	2436.1	2641.3	1562.5	1695.1	1079.8	2659.3	2663.8	3043.3	2590.7	2350.4	1633.4	2597.4	2369.2
FALSE	73.928	High	0	Master Protein	Q7TNV0	Dek	Protein DEK OS=Mus musculus OX=10090 GN=Dek PE=1 SV=1	0.808	-0.31	0.0374084	2177.5	2694.6	17.93	9.68	13	1	30	2180.1	1648.7	2523.8	2264.2	2154.3	1696	1874.6	1289.3	2120.7	2375.6	2484.4	1939.3	2159	1417.7	2136.7	2210.1
FALSE	818.762	High	0	Master Protein	Q8BYI9	Tnr	Tenascin-R OS=Mus musculus OX=10090 GN=Tnr PE=1 SV=2	0.808	-0.31	0.0234813	38712.5	47891.5	16.54	10.49	66	1	642	36768.7	32347.1	39135.7	41267.5	35914.2	31336.4	35290.6	22496.7	35244.6	38989.5	39774.8	35596.3	35120.3	27843.6	37812.8	46640.7
FALSE	58.74	High	0	Master Protein	Q8R0P4	Aamdc	Mth938 domain-containing protein OS=Mus musculus OX=10090 GN=Aamdc PE=1 SV=1	0.809	-0.31	0.0494989	1908.2	2358.2	23.35	9.15	9	1	24	1791.7	1612.9	2120.5	2194.9	1842.2	1387.9	1608.5	972.9	1712.8	1893.8	2108.4	1836.7	1862.3	1282.5	1870.9	2221.7
FALSE	161.33	High	0	Master Protein	Q62048	Pea15	Astrocytic phosphoprotein PEA-15 OS=Mus musculus OX=10090 GN=Pea15 PE=1 SV=1	0.809	-0.31	0.0136683	8072.2	9977.5	29.63	16.74	14	1	97	7284.9	7098.5	8584.2	8755	7321.5	4540.8	5245.8	3431	7895.3	8962.4	8746.5	7320.4	8395.3	7016.9	7801.9	9428
FALSE	5.756	High	0.001	Master Protein	A0A0R4J262	Scnm1	Sodium channel modifier 1 OS=Mus musculus OX=10090 GN=Scnm1 PE=1 SV=1	0.809	-0.31	0.037407	193.6	239.3	15.81	11.67	2	1	2	174.1	127.7	168.9	148.1	201.8	174.4	180.3	135	149.4	191.2	225.8	191.7	165.9	121.6	190.5	192.1
FALSE	98.655	High	0	Master Protein	Q9D7M1	Gid8	Glucose-induced degradation protein 8 homolog OS=Mus musculus OX=10090 GN=Gid8 PE=1 SV=1	0.809	-0.31	0.0299017	2519.8	3113.5	19.77	9.6	16	1	41	2326	2180	2591.4	2805.6	2357.2	1969.6	2211.4	1380.6	2261.6	2520.6	2857.9	2510.8	2345.5	1771	2438.2	2749.6
FALSE	34.005	High	0	Master Protein	A0A2R8VHR3	Masp1	Mannan-binding lectin serine protease 1 OS=Mus musculus OX=10090 GN=Masp1 PE=1 SV=1	0.809	-0.31	0.0366312	217.7	269	16.84	11.08	7	1	9	211.8	177.5	245.6	221.7	214.4	173.6	195.6	117.1	185.9	225.2	239.1	216.2	210.9	126.7	202.7	285.4
FALSE	20.755	High	0	Master Protein	A2A4U6	Zfp334	Zinc finger protein 334 OS=Mus musculus OX=10090 GN=Zfp334 PE=1 SV=1	0.809	-0.31	0.0285029	451.5	558.3	24.12	13.36	7	1	9	330.7	289.9	371.9	370.3	539.4	378	451.1	292.6	367.9	425.4	513.8	410.7	460.7	305.7	493.8	518.3
FALSE	34.338	High	0	Master Protein	Q8C0D9	Cep68	Centrosomal protein of 68 kDa OS=Mus musculus OX=10090 GN=Cep68 PE=1 SV=2	0.81	-0.3	0.0028332	341.8	421.8	11.38	7.9	9	1	9	328.9	271.6	351.9	312.1	331.6	292.8	308.2	207.1	322.9	360.1	368.4	310.1	323	226.8	340.2	386.4
FALSE	88.055	High	0	Master Protein	Q0PHV7	Dact3	Dapper homolog 3 OS=Mus musculus OX=10090 GN=Dact3 PE=1 SV=1	0.81	-0.3	0.0246239	2541.8	3137.9	17.09	7.3	17	1	27	2620.1	2070.1	2608.9	2432.4	2624.5	2028.9	2122.9	1345.5	2377.6	2526.5	2910.8	2265.6	2357.2	1536.7	2353.3	3138.9
FALSE	245.81	High	0	Master Protein	P98084	Apba2	Amyloid-beta A4 precursor protein-binding family A member 2 OS=Mus musculus OX=10090 GN=Apba2 PE=1 SV=2	0.928	-0.11	0.0684082	4277.4	4609.3	13.36	4.18	21	1	84	4069	3568.5	4417.8	3457	3763.8	3089.8	3394.8	2089.9	3760.9	3705	4279.2	3601.8	3237.3	2297.3	3564	3876.9
FALSE	18.341	High	0	Master Protein	Q8BIF9	Znf787	Zinc finger protein 787 OS=Mus musculus OX=10090 GN=Znf787 PE=2 SV=3	0.81	-0.3	0.0202614	442	545.8	14.43	9.29	4	1	5	413.7	346.5	466.9	417.7	446.6	353.9	381.9	280	382.9	428.1	477.5	444.1	418.2	279.5	447.4	477.9
FALSE	72.819	High	0	Master Protein	Q8VCH5	Rabepk	Rab9 effector protein with kelch motifs OS=Mus musculus OX=10090 GN=Rabepk PE=1 SV=2	0.876	-0.19	0.0680397	800.5	914.2	24.85	8.94	12	1	16	739.8	720.2	822.3	785.3	710.7	497.5	548	328.4	675.6	773.8	818.9	757.7	650.1	493.9	709.5	752.3
FALSE	90.201	High	0	Master Protein	Q9DBG5	Plin3	Perilipin-3 OS=Mus musculus OX=10090 GN=Plin3 PE=1 SV=1	0.757	-0.4	0.0664055	1623.6	2143.9	26.57	15.94	19	1	26	1551.3	1348.5	1813.3	2059.7	1588.8	1214.6	1418.8	843.8	1337.2	1760.7	1828.9	1639.7	1791	1216.8	1476.5	2119.7
FALSE	6.246	High	0.001	Master Protein	Q3UFY0	Rrp36	Ribosomal RNA processing protein 36 homolog OS=Mus musculus OX=10090 GN=Rrp36 PE=1 SV=1	0.815	-0.29	0.0597217	155.7	190.9	11.33	13.6	2	1	2	143.1	113.8	163.3	137.1	147.7	125.4	146.9	99.3	134.3	156.2	143	117.7	147.2	101.6	150.1	180.9
FALSE	174.326	High	0	Master Protein	Q9D1P4	Chordc1	Cysteine and histidine-rich domain-containing protein 1 OS=Mus musculus OX=10090 GN=Chordc1 PE=1 SV=1	0.81	-0.3	0.0236348	8388.4	10355.9	15.71	8.41	22	1	71	7884.5	6721	8657.3	8843	7787.6	7355.9	7886.5	4765.8	7529.6	8234.8	8903.1	8519.7	7612.3	5555.3	7991.2	9781.5
FALSE	48.94	High	0	Master Protein	Q3UZA1	Rcsd1	CapZ-interacting protein OS=Mus musculus OX=10090 GN=Rcsd1 PE=1 SV=1	0.81	-0.3	0.0310959	622.7	768.3	24.55	10.81	14	1	15	587.9	523.4	656.9	620	601.9	379.3	455.6	273.7	514.8	571.7	703.4	564.7	586.1	402.9	649.9	716.9
FALSE	29.49	High	0	Master Protein	D3Z7G4	BC024978	cDNA sequence BC024978 OS=Mus musculus OX=10090 GN=BC024978 PE=1 SV=1	0.811	-0.3	0.0147546	510.6	629.8	12.67	7.57	4	1	9	477.9	401.1	513.7	486.2	507.7	445.5	482.3	317.3	453.3	489.8	568.6	498.3	450.7	329.6	480.5	603.9
FALSE	25.475	High	0	Master Protein	Q80WM5	Hapln3	Hyaluronan and proteoglycan link protein 3 OS=Mus musculus OX=10090 GN=Hapln3 PE=2 SV=3	0.811	-0.3	0.0420351	412.2	508.3	22.37	8.73	7	1	9	405.6	332.5	516.6	414.4	410.7	260.6	330.1	219.5	383.2	399.6	450.2	399.6	412.8	266.1	399.5	484.6
FALSE	365.47	High	0	Master Protein	D3YUM1	Ndufv1	NADH dehydrogenase [ubiquinone] flavoprotein 1, mitochondrial OS=Mus musculus OX=10090 GN=Ndufv1 PE=1 SV=1	1.064	0.09	0.0504035	22163.9	20837.3	12.78	6.29	36	1	231	21045.2	17471.8	22159.6	14701.9	17337.2	22538	24630.7	17870.4	17933.1	16809.5	20340.4	17583.9	14121.4	8894.8	16845.4	19400.3
FALSE	236.873	High	0	Master Protein	Q9D0M3	Cyc1	Cytochrome c1, heme protein, mitochondrial OS=Mus musculus OX=10090 GN=Cyc1 PE=1 SV=1	1.139	0.19	0.0546778	12786.3	11221.4	10.2	7.99	14	1	202	10606.1	10379.4	11188	10595	8738.4	11432.3	13035.5	8405.2	10650.9	8873.1	10464	9554	8476.4	4705.7	8693.1	10279.2
FALSE	146.73	High	0	Master Protein	Q91YU9	Prdx5	Thioredoxin-dependent peroxiredoxin (Fragment) OS=Mus musculus OX=10090 GN=Prdx5 PE=2 SV=1	0.811	-0.3	0.0226731	44	54.2	31.89	11.93	1	1	132	42.5	36.1	47.7	36.1	45.5	23	23	15.9	43.8	52.2	48.4	45.5	38.8	22.2	47.3	44.1
FALSE	1.247	Low	0.095	Master Protein	P50636	Rnf19a	E3 ubiquitin-protein ligase RNF19A OS=Mus musculus OX=10090 GN=Rnf19a PE=1 SV=2	0.811	-0.3	0.00588184	444.9	548.8	11.51	13.64	1	1	1	478.2	350	445.6	294.1	402.6	312	427.9	293.3	370.8	423.2	471.4	387	400.6	280.6	467.1	629.7
FALSE	225.402	High	0	Master Protein	Q3UDC3	Tom1	Target of Myb protein 1 OS=Mus musculus OX=10090 GN=Tom1 PE=1 SV=1	0.811	-0.3	0.0218272	5140.2	6340.5	17.75	11.9	1	1	83	4784.6	4382.6	5363.6	5426.3	4944.7	3983.6	4566.8	2846.8	4488.6	4833.4	5645	4873.5	4888.6	3707.7	5097.4	6629.7
FALSE	84.27	High	0	Master Protein	A0A2I3BQE0	Stk3	Non-specific serine/threonine protein kinase OS=Mus musculus OX=10090 GN=Stk3 PE=1 SV=1	0.811	-0.3	0.0172287	580.8	715.7	16.4	9.16	10	1	19	564.4	474.2	644.5	565.9	582.2	452.8	520.4	306.7	527.6	582.1	636.8	552.7	574.4	386.6	581	653.8
FALSE	25.05	High	0	Master Protein	Q99PU7	Bap1	Ubiquitin carboxyl-terminal hydrolase BAP1 OS=Mus musculus OX=10090 GN=Bap1 PE=1 SV=1	0.811	-0.3	0.0178374	295.6	364.6	18.68	13.15	7	1	7	299.2	231.8	335.7	239.5	316.7	206.6	245.5	150.7	277.1	302.7	326.4	269.4	263.8	199.2	359.5	280.4
FALSE	106.878	High	0	Master Protein	Q9CQT1	Mri1	Methylthioribose-1-phosphate isomerase OS=Mus musculus OX=10090 GN=Mri1 PE=1 SV=1	0.916	-0.13	0.0512717	2902.1	3169.3	8.44	4.28	14	1	25	2866.4	2550.9	3141.4	2063.2	2591.9	2339.5	2670.7	1592.7	2765.2	2551.9	2932	2350	2160	1606.2	2550.2	2654.5
FALSE	13.336	High	0	Master Protein	Q6NY15	Tsga10	Testis-specific gene 10 protein OS=Mus musculus OX=10090 GN=Tsga10 PE=1 SV=1	0.811	-0.3	0.0480324	22.3	27.5	32.16	16.42	1	1	3	24.5	19.6	21.2	20.7	20.6	10.8	11.4	9	23.5	21.9	29.5	21.7	21	13.9	20.1	16.1
FALSE	349.922	High	0	Master Protein	A2ALS5	Rap1gap	Rap1 GTPase-activating protein 1 OS=Mus musculus OX=10090 GN=Rap1gap PE=1 SV=2	0.92	-0.12	0.0651815	11904.7	12936.1	10.88	6.86	1	1	140	11182.1	10058.3	12332.3	10755.1	9949.9	9398.2	10339	6627.5	10037.3	10982.4	11621.2	10272.6	9129.6	7135.7	10116.2	11672.1
FALSE	83.146	High	0	Master Protein	Q04899	Cdk18	Cyclin-dependent kinase 18 OS=Mus musculus OX=10090 GN=Cdk18 PE=1 SV=1	0.811	-0.3	0.0391048	1775.5	2190.4	21.51	10.96	13	1	35	2195.8	1807.1	2191.1	1093.1	1654.7	1287	1456	866.8	2155.9	2071.6	1777.1	1489.6	1475.3	1101	1838.8	1897.1
FALSE	29.635	High	0	Master Protein	Q6PAC3	Dcaf13	DDB1- and CUL4-associated factor 13 OS=Mus musculus OX=10090 GN=Dcaf13 PE=2 SV=2	0.811	-0.3	0.017724	361	445.1	16.15	6.43	7	1	9	342.7	287.4	376.2	336.7	398	313.4	337.5	199.9	357.9	364.9	401.1	322.6	331.1	235.6	383.5	407.8
FALSE	37.757	High	0	Master Protein	A0A6I8MWW1	Gas7	Growth arrest-specific protein 7 OS=Mus musculus OX=10090 GN=Gas7 PE=1 SV=1	0.812	-0.3	0.0105489	86.9	107	22.3	7.9	1	1	7	79.8	78.8	89.9	75.2	83.4	53.3	57.9	39.9	86.5	78.9	99.5	78.5	77.7	60.5	87.6	98.4
FALSE	8.12	High	0	Master Protein	E9Q136	Abhd14a	Protein ABHD14A OS=Mus musculus OX=10090 GN=Abhd14a PE=1 SV=1	0.812	-0.3	0.00660011	23.5	29	9.89	14.42	2	1	2	22.7	18.1	26.2	16.4	22.9	19.8	22.3	15.2	23.6	24.8	21.3	21.2	23.6	17.1	26.8	24.7
FALSE	211.503	High	0	Master Protein	Q9Z2U1	Psma5	Proteasome subunit alpha type-5 OS=Mus musculus OX=10090 GN=Psma5 PE=1 SV=1	0.812	-0.3	0.0424042	9196.2	11319.1	24.1	10.93	13	1	160	8434.1	7957.8	9602.2	10609.9	8852.7	6488.2	7487	4782.2	8031.4	9201.1	10347.9	9115.8	8738.7	6618	8942.9	10181.2
FALSE	4.755	High	0.002	Master Protein	Q14C45	Pradc1	Protease-associated domain-containing protein 1 OS=Mus musculus OX=10090 GN=Pradc1 PE=2 SV=1	0.812	-0.3	0.0295622	45.9	56.5	20.05	11.82	1	1	1	44.9	37.2	53.1	44.1	47.3	35.6	35.3	22.5	46	46.9	52.7	40	39.8	35.4	44.4	48
FALSE	23.762	High	0	Master Protein	Q9R022	Dnajc12	DnaJ homolog subfamily C member 12 OS=Mus musculus OX=10090 GN=Dnajc12 PE=1 SV=1	0.812	-0.3	0.0380117	133.9	164.8	23.52	10.07	3	1	4	125.9	112.9	150.5	153.1	120.2	97.2	112.8	64.5	132.5	134.7	131.4	122.7	134.8	89.5	129.5	163.3
FALSE	55.363	High	0	Master Protein	Q684Q4	Ids	Iduronate 2-sulfatase (Fragment) OS=Mus musculus OX=10090 GN=Ids PE=2 SV=1	0.812	-0.3	0.0279767	1677.9	2065.3	25.02	10.62	11	1	19	1675.2	1333.7	1796	1574.8	1657.8	1048.6	1166.8	687.6	1555.6	1832.9	1739.7	1610.8	1516.5	1123.1	1636.3	1601.8
FALSE	11.519	High	0	Master Protein	Q8R1F0	D8Ertd738e	Leydig cell tumor 10 kDa protein homolog OS=Mus musculus OX=10090 GN=D8Ertd738e PE=3 SV=1	0.813	-0.3	0.0242206	505.8	621.9	16.39	10.7	5	1	5	496.5	408.9	556.5	458.1	491.5	381.7	458.1	237.9	510.5	525	547.5	385.8	467.6	328.6	530.6	512.1
FALSE	118.886	High	0	Master Protein	Q9JHU9	Isyna1	Inositol-3-phosphate synthase 1 OS=Mus musculus OX=10090 GN=Isyna1 PE=1 SV=1	0.813	-0.3	0.0171823	3706.2	4557.9	16.87	14.76	18	1	49	3506.1	3109.1	4041	3408.6	3554.3	2531.1	3153.2	1907.9	3033.5	3456.7	4202.4	3343.7	3893.4	2677.7	3614.1	4261.2
FALSE	159.063	High	0	Master Protein	D3Z0V7	Tsc22d1	TSC22 domain family protein 1 OS=Mus musculus OX=10090 GN=Tsc22d1 PE=1 SV=1	0.773	-0.37	0.0508106	6957.8	8997	26.16	13.45	11	1	69	6368.2	6075.3	7216.8	8790.9	6917.8	5705.7	5869.1	3625.8	5956.2	7082.1	7909.6	7179.2	7275.7	5235.3	6867.6	8972.1
FALSE	85.481	High	0	Master Protein	Q9DBX3	Susd2	Sushi domain-containing protein 2 OS=Mus musculus OX=10090 GN=Susd2 PE=1 SV=1	0.813	-0.3	0.0124993	1852.4	2277.1	5.02	14.61	17	1	23	1743.8	1488.4	1866.4	1493.2	1605.9	1633.7	1771.2	1115.9	1864.8	1798.7	1748.2	1354.7	1691.6	1299.7	1852.9	2466.5
FALSE	130.18	High	0	Master Protein	Q922S5	Os9	Os9 protein (Fragment) OS=Mus musculus OX=10090 GN=Os9 PE=2 SV=1	1.432	0.52	0.0529453	157.7	110.1	14.06	32.57	1	1	38	147.7	167.6	159.9	119.4	101.6	142.6	144.9	83.5	141.8	82.2	94.8	88.7	75.8	47.5	88.4	200.1
FALSE	85.132	High	0	Master Protein	D3Z2W0	Tnip1	TNFAIP3-interacting protein 1 OS=Mus musculus OX=10090 GN=Tnip1 PE=1 SV=1	0.813	-0.3	0.0365385	3170.6	3902.2	16.52	6.73	22	1	35	2965.6	2709	3218	3356.1	3159.4	2642.5	2937.2	1854.4	2896.3	3069.5	3507.3	3069.3	2819.7	2008.4	3065.7	3855
FALSE	10.059	High	0	Master Protein	Q3U1J1	Tfpt	TCF3 fusion partner homolog OS=Mus musculus OX=10090 GN=Tfpt PE=1 SV=1	0.807	-0.31	0.0592952	123.2	152.7	31.49	16.21	2	1	2	118.7	101.6	130.8	136.9	134.9	71.5	82.9	53.4	97.2	130.8	132.5	110.8	131.9	87.9	137.2	133.7
FALSE	22.896	High	0	Master Protein	Q8CFI2	Cdc34	Ubiquitin-conjugating enzyme E2 R1 OS=Mus musculus OX=10090 GN=Cdc34 PE=1 SV=1	0.813	-0.3	0.030254	636.7	782.7	15.4	9.21	7	1	9	591.1	491.7	656.9	640.6	650.8	544.4	580.8	403.7	558.3	617.2	730.6	585.4	594.6	426.8	651.8	716.2
FALSE	219.61	High	0	Master Protein	Q6XLQ8	Calu	Calumenin OS=Mus musculus OX=10090 GN=Calu PE=1 SV=1	0.671	-0.58	0.0643293	382	569.6	53.74	28.87	3	1	72	386.9	299.2	480.2	456	479.7	134.4	157.6	88.4	319.6	454.1	526.3	440.4	517.4	331.8	510	249.6
FALSE	14.367	High	0	Master Protein	Q9CQE6	Asf1a	Histone chaperone ASF1A OS=Mus musculus OX=10090 GN=Asf1a PE=1 SV=1	0.813	-0.3	0.0389297	175.1	215.3	20.21	13.1	3	1	3	166.4	146.1	194.6	169.7	187.9	123.8	144.2	91.3	143.6	182.7	188.7	163.9	174.2	125.6	172.5	198.6
FALSE	66.401	High	0	Master Protein	E9PYL2	Prr12	Proline-rich protein 12 OS=Mus musculus OX=10090 GN=Prr12 PE=1 SV=1	0.813	-0.3	0.0106338	711.3	874.7	12.13	5.43	14	1	14	660.8	602.3	767.5	653	697.7	609.6	644.2	405.7	672.2	706.2	776.9	680.6	634.7	433	641.1	819.4
FALSE	37.557	High	0	Master Protein	E0CZ50	Ndrg4	Protein NDRG4 (Fragment) OS=Mus musculus OX=10090 GN=Ndrg4 PE=1 SV=8	0.887	-0.17	0.0659462	502.2	566.5	18.83	8.8	3	1	11	554.1	477.3	562.1	341.7	433.1	341.6	385.4	225.3	515.4	454.7	524.4	407.8	368.1	314.8	453.6	446.8
FALSE	180.296	High	0	Master Protein	Q9R0L6	Pcm1	Pericentriolar material 1 protein OS=Mus musculus OX=10090 GN=Pcm1 PE=1 SV=2	0.944	-0.08	0.065591	3861.1	4089.1	14.03	3.91	37	1	51	3681	3246	3844.9	3030	3445.9	2734.6	3003.1	1844.4	3466.2	3368.6	3749.2	3246.1	2907	1994.3	3252.2	3440.3
FALSE	35.46	High	0	Master Protein	Q53Z05	Sirt1	Sir2alpha OS=Mus musculus OX=10090 GN=Sirt1 PE=2 SV=1	0.813	-0.3	0.0244853	179.8	221.2	25.02	16.97	6	1	6	166.3	154.2	206.6	159.9	189.9	113.5	124.2	77.9	147.5	195.2	198.9	175.7	175.7	147.5	167.8	193.8
FALSE	249.437	High	0	Master Protein	Q3TQ49	Stam	Uncharacterized protein OS=Mus musculus OX=10090 GN=Stam PE=1 SV=1	0.813	-0.3	0.0407444	7346.8	9037.8	17.25	9.48	20	1	144	6843.5	6346.1	7487.6	8018	6832.6	6024.2	6459.4	4476.1	6377.6	7288	8038.9	7039.8	6700.3	5026.8	6938.2	8621.1
FALSE	1.961	Medium	0.035	Master Protein	Q14CG6	Gpr165	Gpr165 protein OS=Mus musculus OX=10090 GN=Gpr165 PE=2 SV=1	0.813	-0.3	0.016336	48.4	59.6	16.37	20.23	1	1	1	50	33.4	46.1	39.5	48.5	42.7	34.7	29.8	42.6	44.2	46.6	45.9	61.2	31.5	54.6	55.8
FALSE	84.228	High	0	Master Protein	J3QN89	Aamp	Angio-associated migratory protein OS=Mus musculus OX=10090 GN=Aamp PE=1 SV=1	0.813	-0.3	0.0299284	2091.2	2572.9	21.42	10.32	13	1	19	1913.1	1814.2	2181.7	2275	2012.9	1523.4	1765.1	1055.9	1926.2	2093.8	2288	2048	1923.3	1524.1	2032.3	2237.9
FALSE	23.604	High	0	Master Protein	Q9D4L6	Rnf220	E3 ubiquitin-protein ligase Rnf220 OS=Mus musculus OX=10090 GN=Rnf220 PE=1 SV=2	0.836	-0.26	0.0540591	910.8	1089.2	18.93	8.18	6	1	9	892	738.1	942.5	966	888.1	670.9	793.7	507.7	810.9	930	934.4	852.4	839.3	574.5	855	1005
FALSE	144.665	High	0	Master Protein	Q9WUB0	Rbck1	RanBP-type and C3HC4-type zinc finger-containing protein 1 OS=Mus musculus OX=10090 GN=Rbck1 PE=1 SV=2	0.814	-0.3	0.0215939	2436.1	2993.8	12.54	9.3	26	1	32	2247.4	1998.6	2546.8	2423.1	2282.6	2067.1	2382.3	1498.7	2096.3	2428.2	2580.6	2270.6	2242.5	1605.6	2372.6	2893.4
FALSE	129.288	High	0	Master Protein	Q60692	Psmb6	Proteasome subunit beta type-6 OS=Mus musculus OX=10090 GN=Psmb6 PE=1 SV=3	0.805	-0.31	0.063939	7756.6	9632.3	21.24	9.74	12	1	82	7285.7	6586.6	7839.6	8947	7121.4	6002.4	6696.8	4346.7	6529.1	7693.1	8215.1	7575.3	7063.5	5095.6	7296.3	9193.4
FALSE	8.066	High	0	Master Protein	A0A087WP54	Fam135a	Protein FAM135A OS=Mus musculus OX=10090 GN=Fam135a PE=1 SV=1	1.158	0.21	0.0658676	88.9	76.8	11.21	8.32	2	1	2	75.6	74.8	92.5	49.3	67.6	76.7	94.9	56.9	76	62.4	77	51.3	55.6	36.2	60.4	71
FALSE	801.283	High	0	Master Protein	Q922J3	Clip1	CAP-Gly domain-containing linker protein 1 OS=Mus musculus OX=10090 GN=Clip1 PE=1 SV=1	0.814	-0.3	0.0429017	27834.5	34194.1	16.97	7.72	7	1	308	25579.8	24042.5	28418.9	30213.2	25921.6	23669.6	25817.7	15792.9	25204.1	27664.5	29311.1	27066.9	25248	16664.7	26090.4	34633.9
FALSE	168.887	High	0	Master Protein	Q8R357	Olfm1	Noelin OS=Mus musculus OX=10090 GN=Olfm1 PE=1 SV=1	0.938	-0.09	0.064395	11206.3	11944.5	15.01	4.57	21	1	99	10586.5	10213.7	11261.6	9424.6	9589.5	7984.8	8851.4	5291.4	10113.7	9660.5	10975	9442.1	8347.9	6521.9	9401.7	10853.2
FALSE	79.296	High	0	Master Protein	Q9CYA6	Zcchc8	Zinc finger CCHC domain-containing protein 8 OS=Mus musculus OX=10090 GN=Zcchc8 PE=1 SV=3	0.814	-0.3	0.0351228	818	1004.9	14.62	8.09	13	1	17	794	667.1	901.3	831.4	788.1	643	766.4	499.6	736.2	818	871.5	776.6	777	517.6	768.1	938.9
FALSE	128.326	High	0	Master Protein	Q5DTS4	Rbm6	MKIAA4015 protein (Fragment) OS=Mus musculus OX=10090 GN=Rbm6 PE=2 SV=1	0.814	-0.3	0.0527569	3109.5	3818.1	19.77	7.91	33	1	40	2933.7	2615.7	3336.1	3428.4	3209	2465.8	2792.7	1726.9	2906.9	3224	3386.6	3150.6	3050.7	1831.6	3044.7	3537.8
FALSE	13.262	High	0	Master Protein	Q3US17	Znf48	Zinc finger protein 48 OS=Mus musculus OX=10090 GN=Znf48 PE=1 SV=2	0.814	-0.3	0.0408138	225.7	277.2	17.04	9.33	5	1	5	214.1	188.8	269	213.6	206.9	168.9	195.5	110.3	207.9	215.7	225.3	223.7	201.5	141.9	231.3	218.4
FALSE	208.15	High	0	Master Protein	Q9QZD9	Eif3i	Eukaryotic translation initiation factor 3 subunit I OS=Mus musculus OX=10090 GN=Eif3i PE=1 SV=1	0.814	-0.3	0.0477387	6788.2	8335.1	17.92	8.49	21	1	93	6324.6	5867.9	6916.7	7345.1	6374.9	5264.7	5991.8	3970.7	5966.7	6681.6	7119.1	6531.1	6116.1	4440.5	6304.2	7913.7
FALSE	348.686	High	0	Master Protein	Q8BL65	Ablim2	Actin-binding LIM protein 2 OS=Mus musculus OX=10090 GN=Ablim2 PE=1 SV=1	0.814	-0.3	0.0398712	13901.3	17085.4	14.59	8.47	3	1	183	13195.7	11566.2	14090.5	14591.1	12382.6	11626.3	13394.2	8285	11953.5	13582.2	14588.5	13779.4	12057.3	8605.3	12785	16752.2
FALSE	36.763	High	0	Master Protein	Q149F1	Rpusd2	RNA pseudouridylate synthase domain-containing protein 2 OS=Mus musculus OX=10090 GN=Rpusd2 PE=1 SV=2	0.832	-0.26	0.0603746	894.9	1075.3	16.38	6.48	9	1	9	916.8	693.3	1041.9	858.7	865.1	674.9	793	480.7	820.2	887.1	930.3	818.8	787.1	540.1	876.5	911.8
FALSE	104.032	High	0	Master Protein	Q8N7N5	Dcaf8	DDB1- and CUL4-associated factor 8 OS=Mus musculus OX=10090 GN=Dcaf8 PE=1 SV=1	0.814	-0.3	0.0346095	3156.9	3877.2	16.35	7.5	22	1	34	2887.6	2781	3276.5	3292.7	3065.2	2537.6	2858.3	1821.2	2829.7	3014.3	3555.5	3088.1	2794.9	2072.3	2993.1	3611.6
FALSE	27.468	High	0	Master Protein	Q80X32		UPF0461 protein C5orf24 homolog OS=Mus musculus OX=10090 PE=2 SV=1	0.815	-0.29	0.0438921	282.7	346.7	17.38	8.19	5	1	5	270.2	203.6	307.8	302.6	267.4	226.2	270.5	174.9	251.1	273.8	307.9	269.7	267.8	168.9	279.4	343.3
FALSE	254.874	High	0	Master Protein	Q9QZM0	Ubqln2	Ubiquilin-2 OS=Mus musculus OX=10090 GN=Ubqln2 PE=1 SV=2	0.815	-0.29	0.0251556	3822.6	4687.8	21.66	10.17	12	1	190	3556.6	3260.6	4004.4	4038.5	3622.3	2654.2	2997.4	1923	3372.8	3836.1	4063.1	3465.9	3635.1	2587.8	3682.2	4723.5
FALSE	595.327	High	0	Master Protein	Q91VW5	Golga4	Golgin subfamily A member 4 OS=Mus musculus OX=10090 GN=Golga4 PE=1 SV=2	0.815	-0.29	0.0300733	10876.1	13343.3	19.28	9.06	128	1	154	10213.4	9191.5	11353.1	11075.7	10705.4	7840.8	9078.3	5647.3	9781.8	10967.4	11581.2	10667.1	9861.4	7355.6	10435.1	11360.8
FALSE	14.326	High	0	Master Protein	Q99KN1	Arrdc1	Arrestin domain-containing protein 1 OS=Mus musculus OX=10090 GN=Arrdc1 PE=1 SV=2	0.926	-0.11	0.0650697	119.6	129.1	10.02	8.96	4	1	4	118	98.3	139.2	85.1	111	90.5	111.4	76	111.2	102.8	119.8	96.7	102.1	61.4	125.5	121.6
FALSE	79.106	High	0	Master Protein	Q9CS69	Sltm	RRM domain-containing protein (Fragment) OS=Mus musculus OX=10090 GN=Sltm PE=2 SV=1	0.815	-0.29	0.0288522	85.5	104.8	31.67	14.56	1	1	24	78.5	73.8	105.2	69.9	78.2	38.2	56.7	28	71.8	89.2	98.3	78.3	89.9	50.1	94.8	82
FALSE	2.258	Medium	0.023	Master Protein	A0A1B0GSJ7	Fank1	Fibronectin type 3 and ankyrin repeat domains 1 protein OS=Mus musculus OX=10090 GN=Fank1 PE=1 SV=1	0.815	-0.29	0.00423507	109.5	134.3	17.77	8.02	1	1	1	102.1	95.7	111.5	89	113.1	75.8	90.7	52.8	106.2	108.8	117.6	104.1	106.5	70	119.9	122.4
FALSE	1.225	Low	0.099	Master Protein	Q8BGR5	Fam53b	Protein FAM53B OS=Mus musculus OX=10090 GN=Fam53b PE=1 SV=1	0.815	-0.29	0.0463872	188.7	231.6	15.08	10.71	1	1	1	180.9	154.6	206.2	187.8	187.3	145.8	180.1	109.3	166.8	164.4	201.9	169.8	178.3	124.3	194.2	229.6
FALSE	62.163	High	0	Master Protein	Q80V42	Cpm	Carboxypeptidase M OS=Mus musculus OX=10090 GN=Cpm PE=1 SV=2	1.135	0.18	0.0694715	1203.8	1060.8	10.49	10.22	12	1	16	1215.5	906	1203.6	1019.3	899.4	879.2	1295.4	751.9	799.2	1019.7	929.4	928.1	807.1	512	818.4	996
FALSE	18.867	High	0	Master Protein	Q03963	Eif2ak2	Interferon-induced, double-stranded RNA-activated protein kinase OS=Mus musculus OX=10090 GN=Eif2ak2 PE=1 SV=2	0.815	-0.3	0.0228661	524.2	643.1	15.66	13.88	5	1	6	492.8	363.5	594.1	492	433.8	387.1	422.6	330.5	388.6	488.7	612.2	530.5	524	309.4	518.6	584.8
FALSE	231.402	High	0	Master Protein	P97450	Atp5pf	ATP synthase-coupling factor 6, mitochondrial OS=Mus musculus OX=10090 GN=Atp5pf PE=1 SV=1	0.758	-0.4	0.0620984	11037.1	14562.3	25.58	14.75	11	1	143	10067.9	9145.9	11134.5	14551.6	10694.6	9446.6	10896.8	6388.5	9183.1	11151.2	12671.4	11735.6	11514.9	8419.4	11165.9	15397.6
FALSE	1.335	Low	0.08	Master Protein	Q6A0E8	Tlr1	MKIAA0012 protein (Fragment) OS=Mus musculus OX=10090 GN=Tlr1 PE=2 SV=1	1.197	0.26	0.0599781	269.3	225.1	18.29	9.75	1	1	1	244.3	215.4	281.5	123.8	197.9	276.9	290.2	197.7	220.5	150.1	209	186.1	143.6	102.6	190.5	207
FALSE	11.169	High	0	Master Protein	Q8K288	Tnfaip8l1	Tumor necrosis factor alpha-induced protein 8-like protein 1 OS=Mus musculus OX=10090 GN=Tnfaip8l1 PE=1 SV=1	0.815	-0.3	0.00815032	608.8	747	13.28	11.87	2	1	3	596	493.6	679.1	531	582.8	441.1	524.8	356.6	554.1	601.1	637.5	525.3	638.4	399.4	596.7	726.6
FALSE	151.695	High	0	Master Protein	Q9D1E6	Tbcb	Tubulin-folding cofactor B OS=Mus musculus OX=10090 GN=Tbcb PE=1 SV=2	0.849	-0.24	0.0614268	9947.9	11717.6	14.48	13.99	23	1	66	9021.8	8262.9	9789.5	10438.5	8566.8	8692.5	10171.9	5936.2	8529.7	9669.1	10066.4	8919.4	8940.7	6417.4	8688.9	14161.7
FALSE	43.408	High	0	Master Protein	Q60838	Dvl2	Segment polarity protein dishevelled homolog DVL-2 OS=Mus musculus OX=10090 GN=Dvl2 PE=1 SV=2	0.815	-0.3	0.025071	117.8	144.7	22.25	15.51	3	1	9	107.1	102.9	133.3	121.7	109.9	84.9	90.8	53.5	105.8	109.5	117.6	104.7	128.6	85.4	128.8	143.6
FALSE	307.53	High	0	Master Protein	Q91VI7	Rnh1	Ribonuclease inhibitor OS=Mus musculus OX=10090 GN=Rnh1 PE=1 SV=1	0.815	-0.3	0.0378351	8509.7	10443.7	15.64	11.27	29	1	103	7726.2	7656.8	8857.9	8839.9	8011.4	6837.1	7876.1	4917.6	7145.5	8304.6	9505.6	8284.4	7926.3	5999.8	7870.5	9801.6
FALSE	268.293	High	0	Master Protein	P84075	Hpca	Neuron-specific calcium-binding protein hippocalcin OS=Mus musculus OX=10090 GN=Hpca PE=1 SV=2	0.944	-0.08	0.0669879	26095.4	27649.6	3.65	4.89	10	1	213	26112.2	21919	26413	18272.6	21154.5	21510.4	24639	16218.2	21903.5	23218.8	25438.6	21469.1	17401.2	13200.4	22101.1	26077
FALSE	44.612	High	0	Master Protein	Q8BLR9	Hif1an	Hypoxia-inducible factor 1-alpha inhibitor OS=Mus musculus OX=10090 GN=Hif1an PE=1 SV=2	0.947	-0.08	0.0616319	938.3	990.6	11	5.47	11	1	13	898.8	810.5	967.4	687.8	772.3	686.3	781.7	453.5	832	811.4	906.4	790.5	690.7	486.1	783.8	789.1
FALSE	4.99	High	0.002	Master Protein	Q8VBT1	Txlnb	Beta-taxilin OS=Mus musculus OX=10090 GN=Txlnb PE=1 SV=2	0.815	-0.3	0.0362993	25.7	31.5	30.58	17.11	1	1	5	26.7	21	31.4	19.4	28.7	13.7	18.8	9.2	23.2	28.8	25.9	21.4	26.2	20.1	27.9	26.2
FALSE	44.423	High	0	Master Protein	Q923D4	Sf3b5	Splicing factor 3B subunit 5 OS=Mus musculus OX=10090 GN=Sf3b5 PE=1 SV=1	0.792	-0.34	0.0658163	1543.9	1950.2	20.7	10.48	7	1	12	1468.7	1287.9	1640.5	1809.4	1435.7	1274.7	1400.3	860.5	1319.8	1594	1641.4	1498.6	1447.5	1059.3	1480.4	1856.7
FALSE	45.565	High	0	Master Protein	Q9D9K3	Aven	Cell death regulator Aven OS=Mus musculus OX=10090 GN=Aven PE=1 SV=2	0.851	-0.23	0.0625134	619.2	727.9	13.61	7.49	8	1	10	613.5	506.5	632.8	597.2	584	517.3	575.8	332.1	550.5	561.5	684.8	553.5	547.6	370.2	591.5	605.8
FALSE	28.378	High	0	Master Protein	Q3TBS5	Scaf8	Uncharacterized protein (Fragment) OS=Mus musculus OX=10090 GN=Scaf8 PE=2 SV=1	0.815	-0.3	0.0131165	76.3	93.6	22.98	11.03	1	1	8	73.5	62.8	78	68.5	73.7	53.4	53.8	29.2	69.6	76	82.6	72.8	80.6	48.9	71	86.8
FALSE	515.992	High	0	Master Protein	B2RSU7	Gcc2	GRIP and coiled-coil domain containing 2 OS=Mus musculus OX=10090 GN=Gcc2 PE=1 SV=1	0.816	-0.29	0.0423281	10966.7	13438.3	21.08	10.99	97	1	150	10409.7	9169.1	11462.2	11884.4	10860.5	8133.4	9203.4	5662.5	9569.7	11008.7	12133.3	11092.9	10441.5	7621.4	10544.4	11355.8
FALSE	297.312	High	0	Master Protein	F6Y3V0	Ptprf	Protein-tyrosine-phosphatase (Fragment) OS=Mus musculus OX=10090 GN=Ptprf PE=1 SV=1	0.816	-0.29	0.0192531	133.2	163.2	22.1	6.36	2	1	102	128.7	109.4	150.6	126.9	132.8	87.8	111.7	56.9	135.2	149.5	149.7	120.7	120.4	85.8	127.3	151.9
FALSE	28.204	High	0	Master Protein	Q9CX66	Nopchap1	NOP protein chaperone 1 OS=Mus musculus OX=10090 GN=Nopchap1 PE=1 SV=1	0.817	-0.29	0.0327056	287.3	351.6	20.05	11.88	5	1	6	274.4	238.7	300.4	292.1	285	205.3	236.3	144.8	250.7	287	288.3	271.6	277.5	203.5	281.2	315
FALSE	58.666	High	0	Master Protein	A2AU35	Psmf1	Proteasome inhibitor PI31 subunit OS=Mus musculus OX=10090 GN=Psmf1 PE=1 SV=1	0.817	-0.29	0.0480727	2332.6	2853.6	29.69	11.55	10	1	35	2247.5	1921.3	2498.8	2488.7	2276.1	1336	1569.2	940.5	2005.1	2303.9	2626.5	2190.2	2168.4	1596.1	2413.1	2265.4
FALSE	17.459	High	0	Master Protein	Q8BHK1	Nipa1	Magnesium transporter NIPA1 OS=Mus musculus OX=10090 GN=Nipa1 PE=1 SV=1	0.842	-0.25	0.0687689	103.9	123.5	14.69	7.76	2	1	4	126.5	84.5	118	79	106.7	86.3	89	61.5	100.9	102.7	122.2	95.2	86.3	54.2	110.2	105.5
FALSE	18.968	High	0	Master Protein	Q6RUT7	Ccsmst1	Protein CCSMST1 OS=Mus musculus OX=10090 GN=Ccsmst1 PE=1 SV=1	0.926	-0.11	0.0577154	69.9	75.6	9.89	5.33	2	1	2	75.6	56	73.2	53.8	53.4	56.7	71.8	35.7	66	59	63.9	58.4	58.1	37.4	59.2	71.1
FALSE	2.405	Medium	0.02	Master Protein	H3BIW7	Gm29394	Predicted gene 29394 OS=Mus musculus OX=10090 GN=Gm29394 PE=4 SV=2	0.817	-0.29	0.000807826	9.6	11.7	13.71	10.53	1	1	2	10.1	8.2	9.7	7.5	7.5	6.1	8.4	4.7	9.6	9.8	11.8	8.2	7.7	7	9.8	10.5
FALSE	37.447	High	0	Master Protein	Q9R013	Ctsf	Cathepsin F OS=Mus musculus OX=10090 GN=Ctsf PE=1 SV=1	0.817	-0.29	0.0444506	352.6	431.5	10.02	12.13	8	1	9	341.1	321.7	346.1	303.9	341	281.2	333.4	214.7	339.2	383.1	301.6	290.4	298	218.4	374.9	402.8
FALSE	3253.19	High	0	Master Protein	A0A668KLC6	Map2	Microtubule-associated protein OS=Mus musculus OX=10090 GN=Map2 PE=1 SV=1	0.817	-0.29	0.0108847	151749	185811	12.95	7.44	2	1	1921	143134	131988	150822	151963	139900	132561	138733	90939.7	142635	141527	164950	151278	132636	101816	143663	179357
FALSE	104.829	High	0	Master Protein	Q3UFA8	Vdac3	Voltage-dependent anion-selective channel protein 3 (Fragment) OS=Mus musculus OX=10090 GN=Vdac3 PE=2 SV=1	0.763	-0.39	0.0575561	438.3	574.7	19.28	28.49	1	1	128	419.9	308.6	456	477.4	431.7	357	391.1	271.2	294.9	425	538.4	438.1	536.9	301.8	447.9	862
FALSE	233.658	High	0	Master Protein	Q569X4	Psmc4	26S proteasome AAA-ATPase subunit RPT3 OS=Mus musculus OX=10090 GN=Psmc4 PE=2 SV=1	0.77	-0.38	0.0514456	10466	13596.5	19.6	9.52	33	1	133	9658.1	8821.4	10477.6	12280.6	10076.5	8819.2	10044.9	6528.4	9148.3	10892.3	11782.7	10660.5	9701.9	7085.5	10032.7	13065.1
FALSE	18.027	High	0	Master Protein	Q9Z255	Ube2a	Ubiquitin-conjugating enzyme E2 A OS=Mus musculus OX=10090 GN=Ube2a PE=1 SV=1	0.817	-0.29	0.0412953	398.1	487.2	26.11	9.37	3	1	6	384.5	327.1	422.2	437.6	370.1	256.9	327.8	163.5	345.3	430.3	444.4	380.7	380.2	246.5	369.4	450.2
FALSE	134.944	High	0	Master Protein	E9Q5L4	Cracd	Capping protein-inhibiting regulator of actin dynamics OS=Mus musculus OX=10090 GN=Cracd PE=1 SV=1	0.817	-0.29	0.0174911	2479.7	3034.4	17.69	5.95	33	1	42	2322.3	2101.3	2657.9	2331.2	2348.9	1863	2024.6	1165.7	2378.2	2469.5	2513.1	2233.7	2184.4	1495.6	2541.1	2800.4
FALSE	43.316	High	0	Master Protein	Q6PDY0	Ccdc85b	Coiled-coil domain-containing protein 85B OS=Mus musculus OX=10090 GN=Ccdc85b PE=1 SV=1	0.817	-0.29	0.0400982	1343	1644.7	25.16	6.83	12	1	12	1292.9	1107.2	1368.3	1500.7	1275	928.2	1021.1	626.7	1248.4	1338.1	1433.8	1289.5	1212.6	876.9	1264.5	1518.4
FALSE	17.101	High	0	Master Protein	D3Z6S7	Igsf11	Immunoglobulin superfamily member 11 OS=Mus musculus OX=10090 GN=Igsf11 PE=1 SV=1	1.069	0.1	0.0521746	448.2	419.4	8.43	4.12	5	1	6	427.5	372.9	429.2	281.8	344.4	432	468	302	358	322.1	398.8	303.2	285.4	213.2	342	396.7
FALSE	721.683	High	0	Master Protein	P62259	Ywhae	14-3-3 protein epsilon OS=Mus musculus OX=10090 GN=Ywhae PE=1 SV=1	0.817	-0.29	0.0274419	101912	124730	22.15	10.98	2	1	1426	95585.3	86232.1	104690	110425	97591.2	71578	80343.8	52600	88225	99002.9	113343	97309.2	97505.7	72624.6	101539	115435
FALSE	3.419	High	0.007	Master Protein	Q5DTT7	B3gat2	Galactosylgalactosylxylosylprotein 3-beta-glucuronosyltransferase (Fragment) OS=Mus musculus OX=10090 GN=B3gat2 PE=2 SV=1	0.64	-0.64	0.0622896	539.9	843.7	62.11	29.31	1	1	3	520.2	444.7	711.9	637.1	573.9	125.1	146.6	80.1	567.8	573.6	893.7	774.9	586.3	411	677.6	270.3
FALSE	32.5	High	0	Master Protein	Q64519	Sdc3	Syndecan-3 OS=Mus musculus OX=10090 GN=Sdc3 PE=1 SV=2	0.817	-0.29	0.0313131	1265.4	1549.7	28.78	18.66	5	1	8	1410.6	1086.5	1539.2	911.3	1136.9	701.9	732.7	478	1331.2	1374	1366.6	1106.9	1088.2	1012.7	1329	965.2
FALSE	79.815	High	0	Master Protein	Q0VGN2	Myt1l	Myt1l protein OS=Mus musculus OX=10090 GN=Myt1l PE=2 SV=1	0.817	-0.29	0.0420086	1773.7	2170.1	21.04	9.7	23	1	25	1634.6	1527.5	1987.3	1839.2	1706.7	1274.4	1385.5	888.8	1596.6	1782.9	1827	1659.2	1739	1130.9	1769	1875
FALSE	19.827	High	0	Master Protein	G3UZM1	Jmjd1c	Probable JmjC domain-containing histone demethylation protein 2C OS=Mus musculus OX=10090 GN=Jmjd1c PE=1 SV=1	0.818	-0.29	0.0302659	175.4	214.4	13.51	16.77	4	1	6	177.8	137.4	206.2	142.8	171.6	136.3	149.6	98.3	138.6	162.7	187.4	146.1	180.4	110	187.7	248
FALSE	428.532	High	0	Master Protein	E9Q8N8	Slc4a4	Anion exchange protein OS=Mus musculus OX=10090 GN=Slc4a4 PE=1 SV=1	1.093	0.13	0.0688106	2064.4	1888.9	7.28	4.33	3	1	171	2011.5	1730.1	2103.2	1238.9	1539.6	1787.8	1995.4	1228.9	1733.9	1478.6	1756.2	1513.2	1302.6	873.3	1511.7	1626.9
FALSE	55.996	High	0	Master Protein	Q80ZX8	Spag1	Sperm-associated antigen 1 OS=Mus musculus OX=10090 GN=Spag1 PE=1 SV=1	0.836	-0.26	0.050743	1044.7	1249	12.47	9.7	12	1	16	981.8	882.2	1167.1	970.4	974.3	857.3	981.8	564.2	875.4	887.3	1179.7	1017.5	956.9	598.4	990.3	1163.8
FALSE	35.011	High	0	Master Protein	Q7TPE5	Slc7a6os	Probable RNA polymerase II nuclear localization protein SLC7A6OS OS=Mus musculus OX=10090 GN=Slc7a6os PE=1 SV=1	0.93	-0.1	0.0600418	438.9	471.6	20.07	6.43	6	1	8	406.3	394.5	464.6	396.1	357	280	330.5	187.7	417.1	404.7	420.4	413.4	317.6	251.7	368.6	416.2
FALSE	169.095	High	0	Master Protein	Q64524	H2bc21	Histone H2B type 2-E OS=Mus musculus OX=10090 GN=H2bc21 PE=1 SV=3	0.818	-0.29	0.0245323	244.8	299.1	12.57	17.58	1	1	380	205.5	196	287.5	208.3	225.6	194.8	246.2	133.8	213.8	211.5	261.7	191.4	262.2	153.3	290.9	324.1
FALSE	120.282	High	0	Master Protein	B0FTY3	Nudcd3	NudC-like protein OS=Mus musculus OX=10090 GN=Nudcd3 PE=2 SV=1	0.818	-0.29	0.0334458	5744.1	7025.5	21.14	9.26	17	1	51	5432.1	4890	5766.3	6418.1	5337.9	4378.4	4886.6	2985.7	5134.1	5905.8	6099.7	5521.2	5395.3	3907.2	5518.1	6454.7
FALSE	230.059	High	0	Master Protein	Q80TB8	Vat1l	Synaptic vesicle membrane protein VAT-1 homolog-like OS=Mus musculus OX=10090 GN=Vat1l PE=1 SV=2	0.818	-0.29	0.0186998	9272.4	11332	28.08	11.69	28	1	87	9315.3	8507.1	10887.6	6481.1	8316.3	4796.2	5676.2	3435.6	9986.5	10268.5	9587.1	7203.1	7755.9	6507.8	9167.2	9549.7
FALSE	155.744	High	0	Master Protein	O08915	Aip	AH receptor-interacting protein OS=Mus musculus OX=10090 GN=Aip PE=1 SV=1	0.818	-0.29	0.0335804	4857.3	5935.5	12.37	8.17	19	1	50	4458.9	4015.8	5104.1	4855.7	4435	4189.7	4587.9	3053.1	4269	4720.4	5077.5	4721.4	4249.4	3114.1	4331.4	5605.5
FALSE	103.237	High	0	Master Protein	G5E8R8	Ubxn7	UBX domain-containing protein 7 OS=Mus musculus OX=10090 GN=Ubxn7 PE=1 SV=1	0.818	-0.29	0.034234	2508.5	3065.8	18.36	9.17	20	1	35	2393.5	2086.5	2882.6	2570.1	2344	1868.5	2104	1323.2	2242.6	2475.6	2636.2	2279.1	2295.6	1712.2	2440.5	2877.1
FALSE	9.688	High	0	Master Protein	Q99KK1	Reep3	Receptor expression-enhancing protein 3 OS=Mus musculus OX=10090 GN=Reep3 PE=1 SV=1	1.113	0.16	0.0674034	353.8	317.8	21.46	3.69	3	1	4	338.6	293.5	320.6	200.8	269.9	379.9	394.6	333.1	285.4	259.5	285.6	234.8	226.1	160.1	237.4	292.2
FALSE	3.774	High	0.005	Master Protein	Q6P1D7	Slx4	Structure-specific endonuclease subunit SLX4 OS=Mus musculus OX=10090 GN=Slx4 PE=1 SV=1	0.819	-0.29	0.0489403	44.5	54.4	28.46	31.27	1	1	1	47	35.4	46.9	47.1	47.3	33.6	36.6	14.4	36	53.3	45.5	42	67.9	42.2	43.5	48
FALSE	23.055	High	0	Master Protein	E9QJS7	Adgre5	Adhesion G protein-coupled receptor E5 OS=Mus musculus OX=10090 GN=Adgre5 PE=1 SV=1	0.819	-0.29	0.037532	407.9	497.8	17.5	10.33	6	1	7	413.6	319.2	436	356.1	433.8	292	332.8	228.7	340.3	392.1	469.6	369.5	385.4	252	412.5	417.4
FALSE	315.988	High	0	Master Protein	Q8K183	Pdxk	Pyridoxal kinase OS=Mus musculus OX=10090 GN=Pdxk PE=1 SV=1	0.819	-0.29	0.0238683	13741.9	16777.7	13.71	13.81	24	1	211	12307.4	11216.7	14105.9	14078.1	12523.7	11865.6	13312.2	8487.4	11614.6	13430	14342.8	12572.4	13479.7	10066.1	13472.7	17904.3
FALSE	1.301	Low	0.086	Master Protein	A0A571BD84	Asb18	Ankyrin repeat and SOCS box protein 18 OS=Mus musculus OX=10090 GN=Asb18 PE=3 SV=1	0.819	-0.29	0.0134367	448.2	547.4	12.43	6.03	1	1	2	436.3	349.1	497	397	441.2	379.4	394.5	257.2	421.6	451.1	505.9	428.5	398.8	239.3	433	486.3
FALSE	11.703	High	0	Master Protein	Q9R0B6	Lamc3	Laminin subunit gamma-3 OS=Mus musculus OX=10090 GN=Lamc3 PE=1 SV=2	0.82	-0.29	0.0334447	345.2	421	12.66	12.68	4	1	4	289	282.8	378.4	303.4	340.8	273.3	339.4	205.1	266	324	416.8	318.6	324.5	210.9	372.2	372
FALSE	101.225	High	0	Master Protein	Q8BTY1	Kyat1	Kynurenine--oxoglutarate transaminase 1 OS=Mus musculus OX=10090 GN=Kyat1 PE=1 SV=1	0.82	-0.29	0.0133823	1559.1	1900.3	15.71	11.65	13	1	31	1466.5	1315.5	1624.5	1265.9	1506.4	1058.7	1271.6	780.5	1323.2	1541.3	1741	1405.4	1332	1066.5	1557.5	1456.4
FALSE	500.007	High	0	Master Protein	Q80YX1	Tnc	Tenascin OS=Mus musculus OX=10090 GN=Tnc PE=1 SV=1	0.82	-0.29	0.0189383	12910.2	15745.8	13.71	12.95	12	1	155	11953.9	11065.4	13602.9	11413.4	12582.1	10404.9	10768.9	6912.6	11414.6	11555.2	15236.2	11624.8	11698.8	9236.9	10601	15690.5
FALSE	508.908	High	0	Master Protein	P31324	Prkar2b	cAMP-dependent protein kinase type II-beta regulatory subunit OS=Mus musculus OX=10090 GN=Prkar2b PE=1 SV=3	0.795	-0.33	0.0531129	26892.6	33810.4	19.68	9.56	29	1	348	24130	22721.1	27095.3	31406.8	24387.1	23173.9	25046.7	16241.5	23922.6	27305.8	29435.8	26295.9	24456.8	18496.8	24528.2	32899.8
FALSE	102.22	High	0	Master Protein	Q91WG7	Dgkg	Diacylglycerol kinase gamma OS=Mus musculus OX=10090 GN=Dgkg PE=1 SV=1	0.82	-0.29	0.016993	5104.4	6226.7	24.66	13.22	22	1	38	5198.5	4245.9	6497.8	3794.4	4305.7	2890.7	3423.7	2125.2	5984.3	5808.6	4677.6	4113.3	4609	3409.2	4642.7	5290.1
FALSE	19.714	High	0	Master Protein	E9Q6K3	Pibf1	Progesterone immunomodulatory-binding factor 1 OS=Mus musculus OX=10090 GN=Pibf1 PE=1 SV=1	0.82	-0.29	0.039416	150.5	183.6	16.52	10.97	6	1	6	140.9	114.9	163.9	130.8	159.5	104.8	131.2	95.3	121.1	148.4	161.8	146.1	146.2	86.6	148.6	170.7
FALSE	151.907	High	0	Master Protein	O55137	Acot1	Acyl-coenzyme A thioesterase 1 OS=Mus musculus OX=10090 GN=Acot1 PE=1 SV=1	0.856	-0.22	0.0503044	1045.4	1221.2	13.19	7.18	10	1	50	956.9	906.4	1159.5	953.1	1055.5	866.3	961.7	586.8	929.1	973.6	1138.4	923.4	948.3	582.6	1004.2	1209.4
FALSE	423.905	High	0	Master Protein	Q9DBR7	Ppp1r12a	Protein phosphatase 1 regulatory subunit 12A OS=Mus musculus OX=10090 GN=Ppp1r12a PE=1 SV=2	0.82	-0.29	0.0460111	24970.8	30453.7	22.47	7.54	33	1	179	23003.3	21690.6	25733.5	27755.8	24455.7	18704	20564.8	12483.1	22625.5	23643.6	28082	24937.6	22774.5	16227.2	23935.7	28211.1
FALSE	49.687	High	0	Master Protein	Q8K2P6	Rfesd	Rieske domain-containing protein OS=Mus musculus OX=10090 GN=Rfesd PE=1 SV=1	0.82	-0.29	0.0187223	1144.1	1395.8	18.22	9.25	9	1	13	1096.1	947.8	1226.4	1182.6	1043.7	843.4	1040.4	573.1	1032.8	1141.7	1268.1	1059.9	1087.6	784.8	1130.7	1259.5
FALSE	106.26	High	0	Master Protein	Q3TW10	Hexa	Beta-hexosaminidase OS=Mus musculus OX=10090 GN=Hexa PE=2 SV=1	0.875	-0.19	0.0645444	2671.5	3052.6	15.5	5.69	17	1	34	2525.9	2242.3	2860.2	2599.2	2350.3	2047	2241.7	1399.5	2416.3	2483.6	2579	2250.4	2209.1	1522.1	2411.7	3009.6
FALSE	336.136	High	0	Master Protein	Q3UKJ6	Dhx15	RNA helicase OS=Mus musculus OX=10090 GN=Dhx15 PE=1 SV=1	1.161	0.22	0.0692306	14758.2	12709.2	10.29	7.29	52	1	129	14032.5	11874.2	14760	8045.1	10594.2	12811.7	14245.8	9702.6	12735.9	10991.1	11822	9760.5	8383.1	5748.2	10282.1	11292.7
FALSE	36.613	High	0	Master Protein	Q8CII2	Cdc123	Cell division cycle protein 123 homolog OS=Mus musculus OX=10090 GN=Cdc123 PE=1 SV=2	0.898	-0.16	0.0625081	732.1	815.2	21.66	9.16	8	1	8	693.5	613.3	807.5	622.7	671.4	441.9	521.1	312.6	625.5	670.9	738.7	630.1	620.3	449.3	651.7	655.8
FALSE	166.431	High	0	Master Protein	O08908	Pik3r2	Phosphatidylinositol 3-kinase regulatory subunit beta OS=Mus musculus OX=10090 GN=Pik3r2 PE=1 SV=2	0.82	-0.29	0.0194871	2407.9	2935.6	13.77	7.15	28	1	49	2318.3	1984.8	2489.7	2298.2	2340.5	1898.4	2177.6	1379.7	2109.1	2290.1	2695.1	2342.1	2109.8	1493.3	2337.6	2599.1
FALSE	139.09	High	0	Master Protein	Q99MP8	Brap	BRCA1-associated protein OS=Mus musculus OX=10090 GN=Brap PE=1 SV=1	0.873	-0.2	0.0520761	2232.6	2557	11.16	3.79	22	1	36	2092.3	1941.5	2261.5	2080.4	2042.5	1854.4	2068.7	1274.2	2049.2	2055.3	2244.3	2046.8	1800.1	1254.2	2047.6	2265
FALSE	13.945	High	0	Master Protein	Q52KI9	Zfp592	Zfp592 protein OS=Mus musculus OX=10090 GN=Zfp592 PE=2 SV=2	0.82	-0.29	0.0131996	273.1	333.1	16.87	6.02	4	1	4	259.2	228.4	312.9	243.8	257.5	220.9	224.4	123.5	269.7	296.3	313.1	259.2	230.9	171.2	260.6	283.5
FALSE	626.922	High	0	Master Protein	P17156	Hspa2	Heat shock-related 70 kDa protein 2 OS=Mus musculus OX=10090 GN=Hspa2 PE=1 SV=2	0.82	-0.29	0.0183014	15749.1	19215.4	14.85	8.21	31	1	687	14579	13416.4	16276.9	16468.9	15021.2	13251.7	14699.2	9651	14686.8	15270	17481.3	15088.9	14847	10303.5	14688.1	19853.6
FALSE	458.28	High	0	Master Protein	Q8BTI8	Srrm2	Serine/arginine repetitive matrix protein 2 OS=Mus musculus OX=10090 GN=Srrm2 PE=1 SV=3	0.819	-0.29	0.0542448	14105.5	17221.5	19.48	7.26	66	1	169	13359.9	11819.1	14953.1	15038	13472.7	10482.1	11841.6	7590	12567.4	14066.8	14654.9	13530.7	12849.4	8506.6	13102.7	15835.4
FALSE	19.551	High	0	Master Protein	Q5U5M8	Bloc1s3	Biogenesis of lysosome-related organelles complex 1 subunit 3 OS=Mus musculus OX=10090 GN=Bloc1s3 PE=1 SV=1	0.82	-0.29	0.0465716	422.1	515	16.84	12.04	6	1	6	372.4	333.9	426.5	456.7	402.5	366.8	403.1	263.3	356.5	403.4	451.2	392.2	418.9	292.9	417.9	508.4
FALSE	11.017	High	0	Master Protein	Q3TIY5	Pkp2	Uncharacterized protein OS=Mus musculus OX=10090 GN=Pkp2 PE=2 SV=1	0.82	-0.29	0.0225797	101.3	123.6	17.13	10.34	4	1	4	110	91.6	117.4	59.8	97.9	81.3	82.7	51.5	113.4	95.8	112.5	78.6	94.9	60.9	103.6	97.5
FALSE	56.074	High	0	Master Protein	E9Q0Y4	Sipa1	Signal-induced proliferation-associated protein 1 OS=Mus musculus OX=10090 GN=Sipa1 PE=1 SV=1	0.821	-0.28	0.00711799	195.6	238.2	12.76	9.48	10	1	13	177.1	145.3	181.6	167.6	195.7	183.4	197.6	112.5	193.3	194.4	214.5	183.4	169.2	126.6	221.3	188.5
FALSE	306.507	High	0	Master Protein	F8WIG2	Begain	Brain-enriched guanylate kinase-associated protein OS=Mus musculus OX=10090 GN=Begain PE=1 SV=2	0.821	-0.28	0.0390514	8990.9	10949.4	14.6	7	46	1	88	8443.4	8399.2	9006.3	9244.7	8319.4	7792.7	8221.4	5125.3	8164.3	8144.4	10403.8	8577.8	7505.2	5683.4	8636.5	10681.2
FALSE	13.326	High	0	Master Protein	P70274	Selenop	Selenoprotein P OS=Mus musculus OX=10090 GN=Selenop PE=1 SV=3	0.728	-0.46	0.0522025	251.7	345.7	34.36	15.94	4	1	4	231.1	217.6	298.9	363	226.6	173.8	213.4	125	214.4	244.8	310.5	261.9	272	208.5	294.7	328.8
FALSE	17.508	High	0	Master Protein	A0A0R4IZZ6	Fnbp4	Formin-binding protein 4 OS=Mus musculus OX=10090 GN=Fnbp4 PE=1 SV=1	0.822	-0.28	0.032787	179.4	218.3	15.63	8.38	5	1	6	178	143.6	187.3	180.2	172.6	136.9	157.7	106.9	156.3	175	189.1	170.7	169	107.3	179.2	201.6
FALSE	6.806	High	0	Master Protein	A0A1L1SUK4	Oaf	Out at first protein homolog (Fragment) OS=Mus musculus OX=10090 GN=Oaf PE=1 SV=1	0.822	-0.28	0.0182278	330.2	401.4	16.9	7.41	3	1	3	317.4	272.5	359.7	309.7	341.8	247.5	276.6	181.4	308.2	325.8	362.2	302.6	308.4	218.4	324.4	371.5
FALSE	4.79	High	0.002	Master Protein	Q14AM7	Tapr1	Telomere attrition and p53 response 1 protein OS=Mus musculus OX=10090 GN=Tapr1 PE=2 SV=1	0.822	-0.28	0.0116868	28.4	34.5	17.01	7.83	1	1	1	27.9	21	27.4	24	24.1	19.1	30.5	12.3	23.9	27.9	32.3	27.2	24.8	15.9	27.4	30.6
FALSE	172.859	High	0	Master Protein	J3QNT7	Epn2	Epsin-2 OS=Mus musculus OX=10090 GN=Epn2 PE=1 SV=1	0.822	-0.28	0.0209374	6228.7	7573.7	16.35	6.6	1	1	70	5985.1	5144.5	6549.6	5831.1	6170.2	4778.8	5256.2	3190.2	5696.7	6239.5	6831.6	5696.4	5466	3877.3	6190.4	6448.1
FALSE	55.882	High	0	Master Protein	Q80ZM5	H1f10	H1 histone family, member X OS=Mus musculus OX=10090 GN=H1f10 PE=1 SV=1	0.822	-0.28	0.0317437	2639.1	3209	23.65	9.85	12	1	22	2556.5	2162.1	3069.5	2547.5	2482.1	1659.8	1898.7	1170.4	2591.2	2833.8	2634	2137.9	2450.9	1726.8	2621.6	2902.4
FALSE	39.205	High	0	Master Protein	Q5XJE5	Leo1	RNA polymerase-associated protein LEO1 OS=Mus musculus OX=10090 GN=Leo1 PE=1 SV=2	0.745	-0.42	0.0647593	566.8	760.8	31.83	14.89	10	1	10	542.6	469.9	662.5	714.9	642.5	389.5	413.6	269.5	489.8	638.4	651	582.9	652.1	415.4	613.5	633.9
FALSE	251.743	High	0	Master Protein	O88704	Hcn1	Potassium/sodium hyperpolarization-activated cyclic nucleotide-gated channel 1 OS=Mus musculus OX=10090 GN=Hcn1 PE=1 SV=1	1.298	0.38	0.0500472	10639.1	8197.8	16.4	11.77	22	1	91	10326.2	9303.5	10406.2	4772.2	7094.3	9969.1	10562.2	6449.4	8878.3	6271.8	8555.6	6699	5270.6	3802.5	6909.7	6795.6
FALSE	7.137	High	0	Master Protein	Q91XQ5	Chst15	Carbohydrate sulfotransferase 15 OS=Mus musculus OX=10090 GN=Chst15 PE=2 SV=1	0.914	-0.13	0.0594978	39.7	43.5	19.71	6.31	2	1	2	41.1	32.9	45.9	29.7	37.4	25.8	25.3	21.6	35.9	34.8	46.1	33.7	32.2	21.2	36.7	39.8
FALSE	12.486	High	0	Master Protein	O35206	Col15a1	Collagen alpha-1(XV) chain OS=Mus musculus OX=10090 GN=Col15a1 PE=1 SV=2	0.822	-0.28	0.0399411	380	462.2	17.71	10.71	4	1	6	375.7	305.1	488.9	323.5	403.4	286	333.4	206	341.7	359.9	441.5	334	378	221.6	421.4	436.9
FALSE	32.665	High	0	Master Protein	Q9D7W5	Med8	Mediator of RNA polymerase II transcription subunit 8 OS=Mus musculus OX=10090 GN=Med8 PE=1 SV=1	0.807	-0.31	0.0610251	815.9	1011	30.93	10.74	8	1	12	794.4	665.1	954.4	886.2	845.2	501.1	557.1	311.2	692	792.4	920.7	834.8	822.2	497.8	828.2	921.8
FALSE	22.331	High	0	Master Protein	Q9CQ13	Coprs	Coordinator of PRMT5 and differentiation stimulator OS=Mus musculus OX=10090 GN=Coprs PE=1 SV=1	0.822	-0.28	0.00963501	148.2	180.2	12.98	10.4	4	1	4	148	110.1	156.2	140.5	135.4	122.2	134	85.5	129.7	146.4	157.6	129.9	139.4	97.5	160.8	166.5
FALSE	46.188	High	0	Master Protein	Q9QYK9	Pnck	Calcium/calmodulin-dependent protein kinase type 1B OS=Mus musculus OX=10090 GN=Pnck PE=1 SV=1	0.822	-0.28	0.0423503	1079.3	1312.7	15.37	10.01	13	1	15	1086.2	970.4	1405.9	753.1	979.4	779.7	930.6	605.4	1117	1042.9	1063.2	778.8	931	651.6	1098.4	1250.5
FALSE	123.979	High	0	Master Protein	Q3TJI7	Yes1	Tyrosine-protein kinase OS=Mus musculus OX=10090 GN=Yes1 PE=1 SV=1	1.089	0.12	0.0688836	1588.6	1459.1	11.39	6.56	11	1	62	1622	1566.1	1832.5	970.1	1166.7	1372.1	1529.3	992.8	1441.4	1118	1395.5	1056.4	969.6	704.1	1172.9	1397.9
FALSE	11.928	High	0	Master Protein	A2AF58	Sytl5	Synaptotagmin-like 5 OS=Mus musculus OX=10090 GN=Sytl5 PE=2 SV=1	0.823	-0.28	0.00572755	210.5	255.9	15.92	10.38	4	1	4	201.7	160.3	231.1	155.9	229.9	156.2	202.7	120.1	193.3	207.8	234.1	196.5	200.8	143.4	238.3	225.6
FALSE	19.023	High	0	Master Protein	Q3UJY1	Slc29a1	Uncharacterized protein OS=Mus musculus OX=10090 GN=Slc29a1 PE=2 SV=1	0.823	-0.28	0.0224021	127.3	154.7	14.45	9.41	4	1	5	122.9	92.7	143.1	109.2	130.1	108.7	110.7	71	113.2	122.4	145.3	110.4	119.9	68.4	127.9	154.1
FALSE	131.597	High	0	Master Protein	F8WJ64	Ndufab1	Acyl carrier protein (Fragment) OS=Mus musculus OX=10090 GN=Ndufab1 PE=1 SV=1	0.823	-0.28	0.0496337	7584.9	9214.3	29.33	12.08	7	1	78	7319.8	6237.5	8110.4	8540.1	6860.8	4528.1	5133.8	3276.7	6291.6	7166.6	8492.5	7438.2	7283.8	5219	7308.8	7802.9
FALSE	37.039	High	0	Master Protein	Q0VG22	Stard10	START domain containing 10 OS=Mus musculus OX=10090 GN=Stard10 PE=1 SV=1	1.105	0.14	0.0599635	918.5	831.1	10.56	8.41	7	1	9	788.7	680.9	836.2	746.8	682.1	851.8	1008.8	634.4	715.3	678.4	756.6	703.3	611	350.2	611.2	864.9
FALSE	89.345	High	0	Master Protein	E3WH30	Sfr1	Meiosis protein 5 homolog OS=Mus musculus OX=10090 GN=Sfr1 PE=2 SV=1	0.823	-0.28	0.0346923	3904.1	4746.2	26.46	10.45	18	1	32	3551	3406.4	4153.8	4333.8	3570.1	2626.3	2964.1	1639.4	3640.2	3831.6	4052.3	3764.7	3584.2	2851.5	3696.8	4415.6
FALSE	26.937	High	0	Master Protein	Q6PAQ4	Rexo4	RNA exonuclease 4 OS=Mus musculus OX=10090 GN=Rexo4 PE=2 SV=2	0.823	-0.28	0.0283689	678.8	825.2	16.94	8.73	9	1	10	665.9	549.1	746.3	623.5	640.2	491.6	545.7	339.3	645.8	680.1	661.9	628.9	601.4	414.5	689.6	644.9
FALSE	111.91	High	0	Master Protein	Q9R257	Hebp1	Heme-binding protein 1 OS=Mus musculus OX=10090 GN=Hebp1 PE=1 SV=2	0.823	-0.28	0.047962	2535.9	3081.2	21.63	4.78	12	1	29	2398.9	2262.6	2544.9	2666.1	2502.3	1780.4	2074.4	1246.6	2364.5	2547.1	2899.8	2445.4	2152.7	1493	2388.4	2767.6
FALSE	715.924	High	0	Master Protein	B2RWW2	Golgb1	Golgb1 protein OS=Mus musculus OX=10090 GN=Golgb1 PE=2 SV=1	0.93	-0.11	0.06222	15139.4	16287.1	8.13	5.56	143	1	197	15462.4	13726.3	15885.4	10672.3	13615.4	12400.4	13553.6	8787.1	14286	13060	14860.6	12240.8	11389.6	8870.8	13632.1	14075
FALSE	20.853	High	0	Master Protein	A0A6M8TZJ8	ATP6	ATP synthase subunit a OS=Mus musculus OX=10090 GN=ATP6 PE=3 SV=1	0.789	-0.34	0.0640003	998.9	1266	32.39	16.01	2	1	11	1201.6	885.9	1394.9	696.5	927.7	520	629.2	384.3	963.9	988.5	1343.3	866.8	909.7	679.4	1078.2	794.4
FALSE	42.232	High	0	Master Protein	G3X8R1	Kptn	KICSTOR complex protein kaptin OS=Mus musculus OX=10090 GN=Kptn PE=1 SV=1	0.909	-0.14	0.0596785	583.4	641.5	17.07	8.17	9	1	9	555.4	486.3	620.3	475.6	492.6	376.5	450.3	256	501	518.8	591.6	497.7	476.1	312.7	523	487.4
FALSE	288.209	High	0	Master Protein	Q9CX34	Sugt1	Protein SGT1 homolog OS=Mus musculus OX=10090 GN=Sugt1 PE=1 SV=3	0.823	-0.28	0.0373783	11794.5	14334.9	22.3	9.78	35	1	123	11047.8	9992.9	12121.1	13093.1	10673.8	8554	9420.9	5978.4	10401.1	11965.3	12704.9	11695	10684.5	8064.2	11039.2	12374.3
FALSE	41.085	High	0	Master Protein	A2AF33	Tmsb15b1	Thymosin beta OS=Mus musculus OX=10090 GN=Tmsb15b1 PE=1 SV=1	0.824	-0.28	0.0168209	314.1	381.1	20.81	16.79	3	1	16	292.1	268.1	321.4	314.3	292.2	237.6	246.6	136.6	269.6	280.1	331.5	278.8	330.2	239.4	320.2	426.9
FALSE	71.009	High	0	Master Protein	Q102J0	Ctbs	Di-N-acetylchitobiase OS=Mus musculus OX=10090 GN=Ctbs PE=2 SV=1	0.824	-0.28	0.043589	1629.1	1976.6	25.93	10.18	10	1	17	1555.1	1354.5	1732.3	1727.6	1569.1	1013.3	1153.3	746.4	1375.1	1588	1778.4	1545.4	1559.3	1058	1615.1	1734.5
FALSE	34.223	High	0	Master Protein	Q99N12	Dusp19	Dual specificity phosphatase 19 OS=Mus musculus OX=10090 GN=Dusp19 PE=1 SV=1	0.824	-0.28	0.0168814	1112.1	1349	19.36	10.63	7	1	10	1083.3	906	1154	1108.4	1051.8	809.4	897.3	537.4	996.8	1109.7	1170.5	989.5	1053.1	776.4	1054.1	1350.9
FALSE	455.001	High	0	Master Protein	Q00PI9	Hnrnpul2	Heterogeneous nuclear ribonucleoprotein U-like protein 2 OS=Mus musculus OX=10090 GN=Hnrnpul2 PE=1 SV=2	0.829	-0.27	0.0605404	20707.6	24993.8	14.81	7.32	49	1	214	18594.8	17611.7	20757.6	21567.7	18510.8	16991.8	19215	12899.9	18261.1	20243.8	20695.3	19382.8	17542	12778.5	18552.5	23753.6
FALSE	197.432	High	0	Master Protein	Q9DBS5	Klc4	Kinesin light chain 4 OS=Mus musculus OX=10090 GN=Klc4 PE=1 SV=1	0.824	-0.28	0.0367552	2678.8	3249.7	13.54	8.59	24	1	66	2406.4	2123.6	2753.4	2643.3	2551.5	2262.7	2430.5	1777.3	2272.6	2500.3	2874.8	2647.7	2431.7	1645.2	2568.6	3037.9
FALSE	450.602	High	0	Master Protein	Q3TLH4	Prrc2c	Protein PRRC2C OS=Mus musculus OX=10090 GN=Prrc2c PE=1 SV=3	0.931	-0.1	0.0673511	19818.8	21282.7	11.73	4.77	4	1	161	18663.3	16702.3	20039.3	17849	17708.5	16080.2	17273	10585.1	18455.3	18781.7	19062.6	17915.2	15591.7	10042.9	16869.5	19818.8
FALSE	1.256	Low	0.094	Master Protein	A6H694	Lrrc63	Leucine-rich repeat-containing protein 63 OS=Mus musculus OX=10090 GN=Lrrc63 PE=2 SV=1	0.824	-0.28	0.00311288	237.8	288.7	10.59	7.37	1	1	1	227.8	196.8	269.3	189.7	228.1	197.1	197.1	147.1	243.3	255	235	205.3	198.3	151.4	232	280.7
FALSE	39.365	High	0	Master Protein	Q9CWG9	Bloc1s2	Biogenesis of lysosome-related organelles complex 1 subunit 2 OS=Mus musculus OX=10090 GN=Bloc1s2 PE=1 SV=1	0.824	-0.28	0.0373818	792.1	961.4	28.42	9.89	7	1	13	749.7	664.2	875.8	822.7	761.3	456.3	523.7	332.9	708.7	750.5	866	762.5	750.2	536.9	810.2	828.3
FALSE	1.467	Low	0.063	Master Protein	Q8C343	Rexo1	Uncharacterized protein (Fragment) OS=Mus musculus OX=10090 GN=Rexo1 PE=2 SV=1	0.824	-0.28	0.0471491	82.9	100.6	29.73	11.65	1	1	1	94	70.7	101.9	60.1	82.6	44.5	52.6	31.2	79.8	80.7	93.2	68	80.2	50.3	90.4	77.3
FALSE	125.338	High	0	Master Protein	E9PWW9	Rsf1	Remodeling and spacing factor 1 OS=Mus musculus OX=10090 GN=Rsf1 PE=1 SV=2	0.824	-0.28	0.0209081	1916.3	2325.2	18.68	9.05	26	1	34	1773.4	1643.3	2152.9	1790.6	1940.9	1355.9	1587.5	960.3	1722.1	1901.4	2044.8	1769.8	1793.9	1290.8	1967.6	2135.6
FALSE	75.028	High	0	Master Protein	F7AIV2	Shf	SH2 domain-containing adapter protein F (Fragment) OS=Mus musculus OX=10090 GN=Shf PE=1 SV=1	0.74	-0.43	0.0654446	1126.2	1521.5	27.99	7.44	9	1	20	1097.2	917.4	1274.1	1482.2	1223.5	941.2	993	570.2	1088.9	1198.3	1358.3	1181.7	1140	759.1	1211.9	1414.4
FALSE	36.366	High	0	Master Protein	Q91XZ3	Pcdhb7	Protocadherin beta 7 OS=Mus musculus OX=10090 GN=Pcdhb7 PE=2 SV=1	0.824	-0.28	0.00368872	80.2	97.3	16.59	11.63	3	1	10	75.9	66.6	84.4	59.5	82	54.4	77.8	38.4	79.2	75.8	91.2	71.4	69.1	56.3	98	88.8
FALSE	76.8	High	0	Master Protein	P97760	Polr2c	DNA-directed RNA polymerase II subunit RPB3 OS=Mus musculus OX=10090 GN=Polr2c PE=1 SV=2	0.824	-0.28	0.0475839	551.4	668.8	19.76	10.91	10	1	22	524.3	460.2	601.3	551.2	558.4	392.6	456	281.6	467.8	534.9	576.5	543.3	511.7	376.9	537.5	581.2
FALSE	9.417	High	0	Master Protein	P43023	Cox6a2	Cytochrome c oxidase subunit 6A2, mitochondrial OS=Mus musculus OX=10090 GN=Cox6a2 PE=1 SV=2	0.824	-0.28	0.0262296	89.6	108.7	14.97	8.94	2	1	3	85.2	72.1	107.1	66.1	98	70.4	87.5	53.5	79.8	96.2	99.5	84.8	84.5	55.4	80.1	97.8
FALSE	29.634	High	0	Master Protein	Q541P3	Bdnf	Brain-derived neurotrophic factor OS=Mus musculus OX=10090 GN=Bdnf PE=2 SV=1	0.824	-0.28	0.00570732	826.8	1003.2	11.39	8.54	8	1	9	785.7	690.6	895.3	764.7	697.1	642.4	770.1	460.9	777.7	870.1	812.7	705.2	747.1	520.2	775	959.5
FALSE	121.333	High	0	Master Protein	Q9D7I5	Lhpp	Phospholysine phosphohistidine inorganic pyrophosphate phosphatase OS=Mus musculus OX=10090 GN=Lhpp PE=1 SV=1	0.824	-0.28	0.0102636	2092.9	2540.3	12.82	8	8	1	35	1927.6	1749.3	2031.3	2113.5	1866.4	1817.4	2005.9	1311.5	1939.3	2082.6	2222.2	1889.3	1851	1396	1991.7	2569.6
FALSE	18.597	High	0	Master Protein	Q8BYU6	Tor1aip2	Torsin-1A-interacting protein 2 OS=Mus musculus OX=10090 GN=Tor1aip2 PE=1 SV=1	0.825	-0.28	0.00973256	183.2	222.2	12.14	7.95	3	1	5	148.2	156.2	175.5	164.9	171.2	145.9	176.4	114.4	173.8	180.4	174.7	174.1	153.5	119	164	211.7
FALSE	8.042	High	0	Master Protein	O88593	Pglyrp1	Peptidoglycan recognition protein 1 OS=Mus musculus OX=10090 GN=Pglyrp1 PE=1 SV=1	0.825	-0.28	0.00656982	54.9	66.5	11.16	9.51	2	1	2	49.2	48.1	64.9	43.4	52.8	43.3	50.5	32.3	50.6	57.1	61.2	58.5	51.2	31.5	52.9	54.4
FALSE	321.933	High	0	Master Protein	G5E8T6	Magi3	Membrane-associated guanylate kinase inverted 3 OS=Mus musculus OX=10090 GN=Magi3 PE=1 SV=1	0.924	-0.11	0.051894	5387.9	5831.4	13.23	3.76	54	1	87	5047	4648.2	5460.4	4467.5	4930.4	3939.8	4454.1	2721	4857.8	4710.7	5518.8	4833.4	4163.1	2746.9	4640	5250.1
FALSE	121.936	High	0	Master Protein	P16460	Ass1	Argininosuccinate synthase OS=Mus musculus OX=10090 GN=Ass1 PE=1 SV=1	0.873	-0.2	0.0612006	6695.8	7665.8	12.93	7.94	25	1	45	7016.8	6091.6	7886.7	4301.9	5616.6	4953.3	6100.4	3586.6	6876.1	6347.1	6561.9	4884.6	5226.2	3842.3	6205.8	6418
FALSE	102.028	High	0	Master Protein	O89079	Cope	Coatomer subunit epsilon OS=Mus musculus OX=10090 GN=Cope PE=1 SV=3	0.825	-0.28	0.0428519	4277.3	5184.6	15.53	9.71	16	1	42	3997.7	3768	4344.6	4467.5	3855.7	3472.9	3810.2	2499.6	3796.8	4208.4	4308.8	4012	3740.6	2931.5	3859.2	4937.2
FALSE	7.303	High	0	Master Protein	Q8C2A6		Ig-like domain-containing protein OS=Mus musculus OX=10090 PE=2 SV=1	0.825	-0.28	0.000549266	68.2	82.6	8.75	7.65	1	1	2	67.4	48.1	72	50.8	62.5	57	65.1	42.2	63.6	63.9	77.6	66.8	56.1	45.8	61.5	79.2
FALSE	14.161	High	0	Master Protein	E9Q4F2	Klhl18	Kelch-like protein 18 OS=Mus musculus OX=10090 GN=Klhl18 PE=1 SV=1	0.825	-0.28	0.0204678	315.3	382.4	19.59	7.52	4	1	5	335.2	265.7	384.6	231.4	314.3	203.1	249	158.2	302.1	323.6	344	284.4	293.1	190.7	326.3	319.9
FALSE	4.329	High	0.003	Master Protein	E9QN37	Mpeg1	Macrophage-expressed gene 1 protein OS=Mus musculus OX=10090 GN=Mpeg1 PE=1 SV=1	0.825	-0.28	0.0366037	57.2	69.3	29.19	14.81	1	1	1	55.6	46.6	65.9	52.2	59.9	31.2	39.5	21.4	49.2	47.9	72.8	53.1	55.4	42.6	54.2	65.3
FALSE	148.893	High	0	Master Protein	Q91Z38	Ttc1	Tetratricopeptide repeat protein 1 OS=Mus musculus OX=10090 GN=Ttc1 PE=1 SV=1	0.825	-0.28	0.0440316	4666.6	5653.1	16.96	11.14	19	1	58	4261.1	3911.8	4653.9	5050.2	4390.2	4115.4	4462.3	2612.9	4007.8	4612.4	4868.8	4344.6	4351	3221.4	4453.7	5869.5
FALSE	104.101	High	0	Master Protein	P51141	Dvl1	Segment polarity protein dishevelled homolog DVL-1 OS=Mus musculus OX=10090 GN=Dvl1 PE=1 SV=2	0.826	-0.28	0.011502	1208.2	1463.2	13.82	7.5	16	1	26	1115.7	1040.9	1242	1138.6	1160.4	952.4	1078.5	668.7	1073.5	1188.4	1275.1	1128.1	1094.1	755	1157.9	1431.5
FALSE	25.393	High	0	Master Protein	P70444	Bid	BH3-interacting domain death agonist OS=Mus musculus OX=10090 GN=Bid PE=1 SV=2	0.826	-0.28	0.0117838	848.3	1026.5	11.91	12.5	5	1	7	752	665.9	842.7	805.7	772.9	741.4	841.6	497.2	746.5	805.4	876	732	770.2	584.8	841	1144.8
FALSE	43.285	High	0	Master Protein	O88665	Brd7	Bromodomain-containing protein 7 OS=Mus musculus OX=10090 GN=Brd7 PE=1 SV=1	0.826	-0.28	0.00975517	433.1	524.3	11.54	8.31	10	1	13	424.6	350.5	513.3	374.9	421.5	350.9	399.1	256.9	396.4	430	468.1	391.7	420.1	252.1	443.3	510.4
FALSE	34.077	High	0	Master Protein	B2RY26	Myh7	Myh7 protein OS=Mus musculus OX=10090 GN=Myh7 PE=2 SV=1	0.826	-0.28	0.0181064	95.5	115.6	15.15	13.97	1	1	12	85.1	68.2	84.7	80	96.1	88.3	107.4	52.7	85.5	93.3	106.5	76.7	78.4	60.8	112.2	131.5
FALSE	70.488	High	0	Master Protein	E9PYH6	Setd1a	Histone-lysine N-methyltransferase SETD1A OS=Mus musculus OX=10090 GN=Setd1a PE=1 SV=1	0.826	-0.28	0.0425864	645.9	781.6	18.86	7.48	16	1	20	635.9	520.7	762.5	658	618.1	479.3	545.9	336.3	602.9	685.9	704.1	629.8	600.7	370.5	634.3	675.3
FALSE	342.354	High	0	Master Protein	Q8K1M3	Prkar2a	Protein kinase, cAMP dependent regulatory, type II alpha OS=Mus musculus OX=10090 GN=Prkar2a PE=1 SV=1	0.827	-0.27	0.0190999	13226.6	15988.1	14.04	10.62	25	1	234	12375.5	11218.8	13618.4	13384.7	11995.9	10661.5	11734	8135	11441.3	12879	13984.4	12443.4	12284.8	9281.4	12693.8	15314.3
FALSE	4.289	High	0.003	Master Protein	Q8C8Z0	Gm9997	Uncharacterized protein (Fragment) OS=Mus musculus OX=10090 GN=Gm9997 PE=2 SV=1	0.864	-0.21	0.0592207	328.4	379.8	13.16	11.62	1	1	5	304.7	220.6	310	303.6	271.6	291.7	345.6	187.6	288.7	337.8	322.6	238.5	274.7	190.4	293.9	404.9
FALSE	158.284	High	0	Master Protein	Q921C5	Bicd2	Protein bicaudal D homolog 2 OS=Mus musculus OX=10090 GN=Bicd2 PE=1 SV=1	0.827	-0.27	0.0358749	2933.3	3547.4	12.5	7.91	33	1	58	2710.8	2409.9	3118.2	2859.6	2870	2536	2838	1779.2	2543.1	2817.5	3141.6	2705.7	2639.6	1850	2870.9	3381.6
FALSE	228.438	High	0	Master Protein	Q8BMP6	Acbd3	Golgi resident protein GCP60 OS=Mus musculus OX=10090 GN=Acbd3 PE=1 SV=3	0.827	-0.27	0.0335128	4720.7	5708.2	24.33	10.8	24	1	64	4441.4	4213	4763.3	5036.4	4334.9	3152.3	3541.2	2112	4239.9	4912.2	4943.3	4481.5	4242.7	3372.8	4492.8	4922.9
FALSE	124.247	High	0	Master Protein	Q8K3X4	Irf2bpl	Probable E3 ubiquitin-protein ligase IRF2BPL OS=Mus musculus OX=10090 GN=Irf2bpl PE=1 SV=1	0.827	-0.27	0.0451119	3158.9	3818.5	16.83	7.39	21	1	41	2882.7	2747.2	3420.3	3284.9	2966.1	2466.5	2808.9	1756.5	2817.1	3112.1	3281.6	3077.4	2840.9	1975.1	2948.7	3519
FALSE	71.459	High	0	Master Protein	Q3TLS3	Gdpgp1	GDP-D-glucose phosphorylase 1 OS=Mus musculus OX=10090 GN=Gdpgp1 PE=1 SV=2	0.943	-0.09	0.0623843	2558.5	2714.1	5.94	4.66	13	1	22	2597.1	2295.3	2722.4	1812.9	2097.6	2080.3	2384.9	1509.6	2373.3	2350.1	2493.6	2001.8	1828.8	1404.2	2159.7	2383.7
FALSE	28.909	High	0	Master Protein	Q9QXV1	Cbx8	Chromobox protein homolog 8 OS=Mus musculus OX=10090 GN=Cbx8 PE=1 SV=1	0.827	-0.27	0.0269961	485.4	587	15.1	8.96	7	1	7	467.2	400.2	571.9	468.3	456.7	372.1	420.5	276.7	434.1	482.9	506.9	452.8	474.1	286.5	494.5	545.1
FALSE	55.11	High	0	Master Protein	Q9DBY8	Nvl	Nuclear valosin-containing protein-like OS=Mus musculus OX=10090 GN=Nvl PE=1 SV=1	0.827	-0.27	0.0422667	520.3	629.4	26.38	9.76	15	1	18	528	406.9	601.4	425.9	544	302.2	369.2	205.4	490.1	503.7	555.5	541.1	462.6	310	507.3	468.2
FALSE	70.626	High	0	Master Protein	Q6P6I6	Polr2m	DNA-directed RNA polymerase II subunit GRINL1A OS=Mus musculus OX=10090 GN=Polr2m PE=2 SV=2	0.774	-0.37	0.066401	1016.6	1312.7	28.91	11.02	14	1	19	969	846.5	1182.4	1122	1102.7	633.8	747.1	451.7	988.3	994.4	1169.1	1075.9	957.2	686.3	1077.6	939.2
FALSE	6.593	High	0.001	Master Protein	A0A3Q4EH67	Fez2	Fasciculation and elongation protein zeta-2 OS=Mus musculus OX=10090 GN=Fez2 PE=1 SV=1	0.828	-0.27	0.0101796	55.1	66.5	16.8	11.97	2	1	2	53.1	50.8	55.3	40.6	57.5	41	46.5	26.8	50.5	55.8	70.8	49.8	55.5	28.8	55.7	57.8
FALSE	99.176	High	0	Master Protein	Q3ZB59	Gab2	GRB2-associated-binding protein 2 OS=Mus musculus OX=10090 GN=Gab2 PE=1 SV=1	0.828	-0.27	0.0402839	1456.9	1758.8	27.45	11.9	20	1	28	1398.8	1204.3	1520.9	1387.8	1379.9	788.7	933.5	596.6	1301.5	1417.2	1552.2	1371.1	1317.9	958.8	1460.2	1258.4
FALSE	329.934	High	0	Master Protein	Q3U738	P4hb	Protein disulfide-isomerase OS=Mus musculus OX=10090 GN=P4hb PE=2 SV=1	0.705	-0.51	0.0688622	71.8	101.9	28.89	24.57	2	1	165	68.9	59.4	80.5	74.8	78.7	46.6	54.5	27.1	58	77.1	96.4	79.3	74.9	62.5	80.9	51.4
FALSE	45.7	High	0	Master Protein	Q3UND4	Ptprg	Uncharacterized protein OS=Mus musculus OX=10090 GN=Ptprg PE=2 SV=1	0.828	-0.27	0.00284705	19.2	23.2	6.29	15.62	1	1	15	18.3	14.5	19.2	14.2	15.5	15.4	18.7	10.3	16.9	18.9	19.5	17.9	18.6	14.7	15.6	23.4
FALSE	2.118	Medium	0.028	Master Protein	Q69ZQ9	Zfp473	MKIAA1141 protein (Fragment) OS=Mus musculus OX=10090 GN=Zfp473 PE=2 SV=1	0.828	-0.27	0.021397	117.7	142.2	12.37	18.24	1	1	1	114.5	97.9	111	107.7	116.2	102.7	105.4	69.1	106.2	106.4	126	118.7	114.7	101.1	117.4	120.9
FALSE	2.148	Medium	0.027	Master Protein	D3YTM7	Tmem151a	Transmembrane protein 151A (Fragment) OS=Mus musculus OX=10090 GN=Tmem151a PE=4 SV=1	0.829	-0.27	0.0425063	49.4	59.6	30.6	9.91	1	1	1	45.5	42.6	51.1	47.8	48.3	28.8	32.5	15.6	44.9	49.3	50.3	51.8	45.8	30.5	46.3	48.7
FALSE	121.478	High	0	Master Protein	Q8C3W1		Uncharacterized protein C1orf198 homolog OS=Mus musculus OX=10090 PE=1 SV=1	0.76	-0.4	0.0525141	2259.5	2973.4	24.58	13.39	17	1	42	2183.7	1855.4	2606.3	2762.1	2099.8	1701.7	1908.3	1221.2	2017.6	2502.6	2265	2219	2306.1	1587.2	2146.1	3064
FALSE	1.165	Low	0.112	Master Protein	K7N705	Vmn2r33	Vomeronasal 2, receptor 33 OS=Mus musculus OX=10090 GN=Vmn2r33 PE=4 SV=1	1.308	0.39	0.0632926	203.6	155.6	56.15	18.89	1	1	1	201.5	163.2	194.8	93	120.4	340.9	327.4	362.8	198.7	124.7	163.8	122	85.8	79.7	122.5	134
FALSE	10.996	High	0	Master Protein	Q80ZU5	Ccdc181	Coiled-coil domain-containing protein 181 OS=Mus musculus OX=10090 GN=Ccdc181 PE=1 SV=1	0.829	-0.27	0.0374278	99.6	120.1	17.79	11.96	2	1	2	92.7	74.5	107.8	99.7	93	86.5	96	46.1	97.6	97.9	96.1	93.9	106.1	58.3	89.2	116.8
FALSE	20.303	High	0	Master Protein	Q8R0F5	Rbmx2	RNA-binding motif protein, X-linked 2 OS=Mus musculus OX=10090 GN=Rbmx2 PE=1 SV=1	0.829	-0.27	0.0103997	390.3	470.6	14.28	8.24	6	1	6	384.8	314.2	428.8	345.2	378.7	297.1	329.5	210.4	379.4	403.8	406.3	327.3	354.6	245.8	408.3	411.9
FALSE	143.021	High	0	Master Protein	Q8C080	Snx16	Sorting nexin-16 OS=Mus musculus OX=10090 GN=Snx16 PE=1 SV=2	0.829	-0.27	0.022887	2081.6	2511.1	14.9	8.6	22	1	41	1979.2	1737.5	2101.3	2147	1977.1	1685.3	1927.5	1264.6	1860.1	2017.8	2278.4	1935.5	1895.6	1412.1	2008.8	2432.2
FALSE	72.4	High	0	Master Protein	Q3UF16	P4ha1	Procollagen-proline 4-dioxygenase OS=Mus musculus OX=10090 GN=P4ha1 PE=2 SV=1	0.829	-0.27	0.0365851	1833.3	2211.6	14.16	8.25	5	1	21	1552.7	1477.6	1822.4	1841.3	1673	1601.3	1794.8	1090.8	1560.4	1762	1891.8	1743.6	1641.3	1115	1690.4	2119.4
FALSE	20.949	High	0	Master Protein	Q3TLX9	Smpdl3b	Acid sphingomyelinase-like phosphodiesterase OS=Mus musculus OX=10090 GN=Smpdl3b PE=1 SV=1	0.829	-0.27	0.0133794	397.1	478.8	12.72	15.57	5	1	5	370.2	338.8	480.1	299.2	326.7	284.8	341.7	209.3	435.2	389.2	357.1	296.5	394.4	284.9	349.6	442.4
FALSE	13.944	High	0	Master Protein	Q3U2A5	D030056L22Rik	RIKEN cDNA D030056L22 gene OS=Mus musculus OX=10090 GN=D030056L22Rik PE=1 SV=1	0.777	-0.36	0.0578743	457.3	588.5	17.85	11.09	4	1	5	432.8	383.4	478.6	491.4	502.6	381.8	437	282.8	388.3	464.5	509.6	460	452.9	316.6	465.2	561.1
FALSE	8.783	High	0	Master Protein	Q792Y6	Prss2	Pancreatic trypsin OS=Mus musculus OX=10090 GN=Prss2 PE=1 SV=1	0.829	-0.27	0.0327441	127.7	154	9.67	18.04	1	1	2	123.7	106.6	114.4	94.5	97.6	107	141.9	94.8	105	115.7	121.9	119.6	107	104.3	128.2	159.1
FALSE	458.37	High	0	Master Protein	V9GX76	Myo6	Unconventional myosin-6 OS=Mus musculus OX=10090 GN=Myo6 PE=1 SV=1	1.211	0.28	0.0684719	14373.5	11872.7	14.58	5.14	19	1	142	13677.1	11987.9	14123.4	7183.2	9706.3	13214.3	15285.1	9647.9	11555.5	9508.5	11697.1	9107.1	8222.8	5604.2	9985.9	11054.8
FALSE	5.216	High	0.002	Master Protein	Q91Y74	St3gal4	CMP-N-acetylneuraminate-beta-galactosamide-alpha-2,3-sialyltransferase 4 OS=Mus musculus OX=10090 GN=St3gal4 PE=1 SV=1	0.83	-0.27	0.0102548	58.3	70.2	9.64	10.96	1	1	1	49.8	42.6	53.6	42.9	46.5	53.9	61.5	41.4	48.3	57.7	69.2	53.7	50.8	37.2	52.1	55.5
FALSE	175.609	High	0	Master Protein	P22599	Serpina1b	Alpha-1-antitrypsin 1-2 OS=Mus musculus OX=10090 GN=Serpina1b PE=1 SV=2	0.83	-0.27	0.0423092	132	159	17	11.6	2	1	71	125.7	109.9	146.5	135.7	125.2	97.9	112.4	77.9	123.5	109.4	168.3	126.5	122.7	89.9	119.4	144.3
FALSE	76.708	High	0	Master Protein	Q80W54	Zmpste24	CAAX prenyl protease 1 homolog OS=Mus musculus OX=10090 GN=Zmpste24 PE=1 SV=2	1.143	0.19	0.0569309	1869.4	1636.1	12.28	8.7	13	1	21	1860.7	1496.3	1751.7	978.6	1397.7	1704	1881	1251.3	1538.2	1369.9	1596.1	1135.9	1114.3	686.8	1163.3	1549.2
FALSE	377.071	High	0	Master Protein	Q9D394	Rufy3	Protein RUFY3 OS=Mus musculus OX=10090 GN=Rufy3 PE=1 SV=1	0.83	-0.27	0.0195004	2611.7	3146.8	12.04	7.42	7	1	197	2502.3	2038.2	2587.7	2510	2463.3	2335.2	2478.8	1575.2	2450.8	2712.3	2754.9	2161.4	2289.4	1636.5	2445.7	2991.6
FALSE	195.583	High	0	Master Protein	Q9D666	Sun1	SUN domain-containing protein 1 OS=Mus musculus OX=10090 GN=Sun1 PE=1 SV=2	1.178	0.24	0.0549898	3999.8	3395.1	12.9	6.46	19	1	51	3635.8	3511.1	3870.2	2095.1	2927.3	3589.1	4305	2656.4	3378.1	2686.2	3221.9	2673.9	2254.5	1564.1	2873.8	3112.4
FALSE	5.827	High	0.001	Master Protein	A0A452J893	Slc39a3	Zinc transporter ZIP3 OS=Mus musculus OX=10090 GN=Slc39a3 PE=1 SV=1	0.83	-0.27	0.0261955	57.8	69.6	16.58	13.36	1	1	1	62.3	37.1	67	39.6	57.3	50.3	55.5	29.8	50.5	56.3	64.9	54.1	55.6	29.7	68.6	60.6
FALSE	9.275	High	0	Master Protein	Q9WTK5	Nfkb2	Nuclear factor NF-kappa-B p100 subunit OS=Mus musculus OX=10090 GN=Nfkb2 PE=1 SV=1	0.83	-0.27	0.0191819	102.5	123.5	9.12	9.79	2	1	4	94	77	101.5	83.9	97.9	88.7	100.2	64.1	82	92.1	113.9	89.8	89.6	63.9	98.4	114.5
FALSE	84.678	High	0	Master Protein	Q3TBW2	Mrpl10	39S ribosomal protein L10, mitochondrial OS=Mus musculus OX=10090 GN=Mrpl10 PE=1 SV=2	0.921	-0.12	0.066533	1821.1	1978.2	8.61	7.13	12	1	33	1607.9	1268.2	1781.3	1451.2	1594.3	1557.9	1780.7	1176.3	1434.4	1604.8	1894.3	1518.2	1469.8	947.5	1617.3	1831.4
FALSE	56.223	High	0	Master Protein	Q9WV30	Nfat5	Nuclear factor of activated T-cells 5 OS=Mus musculus OX=10090 GN=Nfat5 PE=1 SV=2	0.83	-0.27	0.00568739	521.2	628.2	11.31	6.68	10	1	17	495.4	435.2	565.6	465.5	511.8	435.2	496.2	295.1	501.4	519.9	555.7	480.6	480	341.1	507.4	567.1
FALSE	77.511	High	0	Master Protein	B1B1D8	Mrpl2	39S ribosomal protein L2, mitochondrial OS=Mus musculus OX=10090 GN=Mrpl2 PE=1 SV=1	0.83	-0.27	0.0498212	2637.1	3177.8	13.72	6.12	16	1	22	2526.9	2080.1	2665.9	2634.6	2572.7	2240.7	2505.8	1631.5	2364.5	2583.4	2849.1	2315.5	2193	1572	2653.2	2993.9
FALSE	20.443	High	0	Master Protein	Q8VED2	Bloc1s4	Biogenesis of lysosome-related organelles complex 1 subunit 4 OS=Mus musculus OX=10090 GN=Bloc1s4 PE=1 SV=1	0.875	-0.19	0.050626	314.4	359.4	17.13	7.27	5	1	7	310.7	252.4	338.9	288.1	290.6	209	244.3	171.2	285	309.1	305.6	274.3	274	160.7	291	349.6
FALSE	202.425	High	0	Master Protein	Q3TML0	Pdia6	Protein disulfide-isomerase A6 OS=Mus musculus OX=10090 GN=Pdia6 PE=1 SV=1	0.83	-0.27	0.0219496	8860.4	10669.8	15.66	7.28	27	1	84	8313.9	7494	9275.5	8809.1	8400	6976.2	8030.3	4696.8	8028.4	8706.8	9430.6	8530.2	7862.5	5779.6	8280.8	9820.5
FALSE	160.365	High	0	Master Protein	P61971	Nutf2	Nuclear transport factor 2 OS=Mus musculus OX=10090 GN=Nutf2 PE=1 SV=1	0.83	-0.27	0.0328965	4039.9	4866	19.25	10.43	6	1	80	3816.2	3394.1	4298.2	4221.5	3823.2	2851.7	3353.7	2217.9	3517.3	3940	4264.7	3695.3	3974	2670.9	4027.8	4513.7
FALSE	23.855	High	0	Master Protein	Q8BPZ5	Ssbp2	LisH domain-containing protein OS=Mus musculus OX=10090 GN=Ssbp2 PE=2 SV=1	0.831	-0.27	0.0186236	118.2	142.2	16.24	9.33	3	1	6	115.5	96	143.4	111.3	101.8	83.8	108	61	111.9	117	116.8	105.3	108.3	68.1	131.3	140.9
FALSE	1479.43	High	0	Master Protein	Q8VDD5	Myh9	Myosin-9 OS=Mus musculus OX=10090 GN=Myh9 PE=1 SV=4	1.286	0.36	0.0552036	51024.5	39663.9	20.24	8.36	152	1	591	45649.9	42974.7	50644.6	23463.2	32535.4	51715.3	60207.4	35989.8	41833.1	30701.4	40374.3	30866.6	26899.1	19319	33289.9	36041.7
FALSE	65.068	High	0	Master Protein	O35594	Ift81	Intraflagellar transport protein 81 homolog OS=Mus musculus OX=10090 GN=Ift81 PE=1 SV=4	0.831	-0.27	0.0263308	1156.5	1391.1	18.81	11.27	16	1	18	1215.5	873.2	1370	975	1193.6	820.3	954.8	582.2	1006.8	1156	1238.5	1051.5	1188.3	706.5	1205.2	1257.2
FALSE	75.317	High	0	Master Protein	P50428	Arsa	Arylsulfatase A OS=Mus musculus OX=10090 GN=Arsa PE=1 SV=2	0.821	-0.28	0.0582596	2365	2880.3	21.84	10.34	11	1	24	2219.6	2077.6	2392.3	2690.2	2157.9	1756.6	2000.8	1251.3	1976.3	2310.9	2544.4	2255	2184.4	1593.8	2221.9	2762.2
FALSE	161.532	High	0	Master Protein	Q3TLY3	Bcar1	SH3 domain-containing protein OS=Mus musculus OX=10090 GN=Bcar1 PE=2 SV=1	0.831	-0.27	0.00212928	21.2	25.6	10.61	11.64	1	1	48	22.3	18.2	24.6	14.8	18.1	15	19.9	13	24.3	20.3	23.9	18.7	21.2	15.1	19	21.3
FALSE	4807.43	High	0	Master Protein	E9Q447	Sptan1	Spectrin alpha chain, non-erythrocytic 1 OS=Mus musculus OX=10090 GN=Sptan1 PE=1 SV=1	0.831	-0.27	0.0157248	1967.3	2366.4	11.41	8.23	3	1	3625	1779.9	1653	1957.3	1848.5	1846.5	1622.3	1934.4	1180.7	1703.4	1781.6	2147.7	1840.1	1702.6	1274.1	1880.6	2262.2
FALSE	126.391	High	0	Master Protein	Q6P5F6	Slc39a10	Zinc transporter ZIP10 OS=Mus musculus OX=10090 GN=Slc39a10 PE=1 SV=1	0.919	-0.12	0.0532801	7038	7659.9	18.62	10.71	24	1	49	7067.4	6354.2	7591.4	4939.4	5884.1	4412.7	5132.7	3033.5	6823.7	6027.1	7190.9	5823.2	5206.2	4359.5	6397	5575.7
FALSE	3.906	High	0.004	Master Protein	Q62158	Trim27	Zinc finger protein RFP OS=Mus musculus OX=10090 GN=Trim27 PE=1 SV=2	0.831	-0.27	0.0214878	67.7	81.5	12.87	12.18	1	1	1	60.2	56.7	63.5	53.8	72.2	56.6	67.4	42.2	57.1	65.3	75.6	56.3	64.4	38.7	75.8	82.2
FALSE	113.962	High	0	Master Protein	J3QPR1	Atxn1	Ataxin-1 OS=Mus musculus OX=10090 GN=Atxn1 PE=1 SV=1	0.831	-0.27	0.0445875	1542.6	1857	13.6	8.5	23	1	32	1496	1249.7	1610.6	1538	1442	1311	1420.2	886.7	1323.5	1507.8	1627.4	1516.4	1413.5	918.5	1470.2	1611.5
FALSE	58.386	High	0	Master Protein	Q99LI5	Znf281	Zinc finger protein 281 OS=Mus musculus OX=10090 GN=Znf281 PE=1 SV=1	0.857	-0.22	0.061251	1340.9	1564	14.49	8.65	11	1	14	1230.2	1078.4	1376.3	1387.5	1220	1166.5	1289.2	786.1	1198.6	1242.1	1353.5	1369.9	1145.2	727.2	1265.9	1630
FALSE	47.052	High	0	Master Protein	A0A0R4J086	Olfml3	Olfactomedin-like protein 3 OS=Mus musculus OX=10090 GN=Olfml3 PE=1 SV=1	0.831	-0.27	0.0199303	353.9	425.8	17.98	3.95	8	1	10	335.4	296.3	375.2	308.3	358.1	257.8	334.2	154.4	363	358.3	378.5	314	315.3	208.8	348.4	393.5
FALSE	100.501	High	0	Master Protein	D3YUI2	Mrtfa	Myocardin-related transcription factor A OS=Mus musculus OX=10090 GN=Mrtfa PE=1 SV=3	0.831	-0.27	0.0486604	1867.6	2248.3	24.38	5.7	22	1	40	1749.1	1582.6	2000	1927.3	1871.1	1236	1422.8	827.8	1734.5	1844.2	2006.1	1749.4	1696.4	1125.2	1785.6	2030.8
FALSE	9.831	High	0	Master Protein	Q3TCM6	Lrrc41	Uncharacterized protein (Fragment) OS=Mus musculus OX=10090 GN=Lrrc41 PE=2 SV=1	0.831	-0.27	0.0306285	116.1	139.6	16.85	10.35	2	1	4	123.5	100.8	132.1	81.6	126.3	84.4	96.4	69.7	112.8	107.1	135.5	108.8	111.7	67.9	127	110.2
FALSE	147.038	High	0	Master Protein	A0A0R4J2B2	Kctd12	BTB/POZ domain-containing protein KCTD12 OS=Mus musculus OX=10090 GN=Kctd12 PE=1 SV=1	0.832	-0.26	0.00108263	3875	4654.7	8.26	7.42	15	1	72	3664.2	3169.8	4011.2	3191.6	3639.6	3377.6	3448.5	2342.1	3682.3	3687.6	4192.4	3265.7	3405.2	2560.9	3786.4	4413
FALSE	38.094	High	0	Master Protein	Q0VBU3	Chrm4	Muscarinic acetylcholine receptor OS=Mus musculus OX=10090 GN=Chrm4 PE=2 SV=1	1.192	0.25	0.0502825	1624.2	1362.9	11.17	10.14	9	1	10	1558.7	1327.2	1610.6	919.8	1166.4	1422.1	1779.6	1073.2	1379.4	1239	1262.4	1051.2	937	631.7	1282.7	1135.1
FALSE	10.406	High	0	Master Protein	P58801	Ripk2	Receptor-interacting serine/threonine-protein kinase 2 OS=Mus musculus OX=10090 GN=Ripk2 PE=1 SV=1	0.832	-0.27	0.0291605	93.1	111.9	11.09	7.89	1	1	2	83.2	79.6	105.5	67.4	91.7	74.4	84.7	65.2	82.8	84.2	103.7	75.2	79.7	56.2	93	103.2
FALSE	6.804	High	0	Master Protein	Q6KAQ0	Nsmce3	MFLJ00211 protein (Fragment) OS=Mus musculus OX=10090 GN=Nsmce3 PE=2 SV=1	0.976	-0.03	0.0662233	73.8	75.6	7.01	7.18	3	1	3	59.1	57.3	72.7	50.1	60.1	65.6	72.2	47.6	73.6	59.4	78.6	56.1	49.3	35.9	61.9	72.1
FALSE	40.02	High	0	Master Protein	Q569U6	Junb	Transcription factor jun-B OS=Mus musculus OX=10090 GN=Junb PE=1 SV=1	0.832	-0.27	0.0155079	767.5	922.5	14.62	12.78	7	1	9	723.3	593.7	836.7	723.7	727	580	635.5	482.8	674.1	801.9	817.9	670.2	811.7	460.7	716.5	969.1
FALSE	106.632	High	0	Master Protein	Q9EP71	Rai14	Ankycorbin OS=Mus musculus OX=10090 GN=Rai14 PE=1 SV=1	0.832	-0.27	0.0338218	2007.2	2413.1	12.02	10.14	24	1	28	1931.2	1560.4	2286.4	1792	2036.3	1695.6	1891.2	1236.7	1854	2115	1995.8	1795.2	1919.7	1296.2	2004.4	2058.4
FALSE	126.556	High	0	Master Protein	Q8BWR2	Pithd1	PITH domain-containing protein 1 OS=Mus musculus OX=10090 GN=Pithd1 PE=1 SV=1	0.832	-0.27	0.0147414	5687.9	6835.3	22.94	18.55	17	1	38	5349.3	4975.7	5741.5	5176.9	5149.4	3338.8	3921.4	2465.1	5147	6030.1	5899.5	4782	5299.6	4799.8	5789.7	5510.4
FALSE	612.709	High	0	Master Protein	B7ZWM6	Sorbs2	Sorbin and SH3 domain-containing protein 2 OS=Mus musculus OX=10090 GN=Sorbs2 PE=1 SV=1	0.832	-0.27	0.0112978	53.7	64.5	14.51	9.42	2	1	334	44.4	35.5	47.7	48.6	48.2	46.8	51.5	36.3	50.4	54.4	54.7	49.7	52.4	32.1	51.8	52.9
FALSE	424.882	High	0	Master Protein	Q3TPJ8	Dync1i2	Cytoplasmic dynein 1 intermediate chain 2 OS=Mus musculus OX=10090 GN=Dync1i2 PE=1 SV=1	0.833	-0.26	0.0481569	10407.3	12497.8	23.02	8.6	1	1	187	9784.6	8785	10922.9	10974.8	9904.1	7005.5	8066.1	4913.1	9316.7	10116.5	11473.6	10315.2	8983.5	6857.8	9425.7	10584.5
FALSE	2.132	Medium	0.028	Master Protein	Q6P8L0	Zfp808	Predicted gene, EG630579 OS=Mus musculus OX=10090 GN=Zfp808 PE=2 SV=1	0.833	-0.26	0.0310373	775.7	930.9	20.29	8.93	1	1	2	766.5	623	815.6	785.5	689.5	575.9	632.4	344.1	720.2	817.6	782.3	728.9	641.2	510.7	661.7	899.2
FALSE	20.663	High	0	Master Protein	Q8CD19	Lancl3	LanC-like protein 3 OS=Mus musculus OX=10090 GN=Lancl3 PE=2 SV=2	0.833	-0.26	0.0343302	367.9	441.6	12.91	7.17	5	1	6	407.6	313.3	426.4	261.3	367.6	313.5	336.2	198.8	365.3	377.3	409.6	326.2	303.7	224.5	359	343.3
FALSE	31.376	High	0	Master Protein	A0A494B9M3	Btbd9	BTB/POZ domain-containing protein 9 (Fragment) OS=Mus musculus OX=10090 GN=Btbd9 PE=1 SV=1	0.833	-0.26	0.0328557	1154.7	1386.8	26.95	10.45	9	1	9	1187.4	926.8	1202.7	907.3	1195.1	657.5	744.1	446.4	1086	1163.9	1249.3	1022.8	1026.9	739	1125.5	1002.8
FALSE	52.841	High	0	Master Protein	Q9D4J7	Phf6	PHD finger protein 6 OS=Mus musculus OX=10090 GN=Phf6 PE=1 SV=1	0.833	-0.26	0.0477568	573.7	688.6	20.25	11.43	12	1	13	594	453.8	606.3	579.5	520.2	394	438.4	293.6	499.8	582.4	613.5	541.3	567.3	333.9	460.9	643.6
FALSE	66.311	High	0	Master Protein	Q9D787	Ppil2	RING-type E3 ubiquitin-protein ligase PPIL2 OS=Mus musculus OX=10090 GN=Ppil2 PE=1 SV=2	0.909	-0.14	0.0674703	804.3	884.7	15.05	5.9	13	1	18	801.6	640.5	859	637.1	762.2	554.7	664.3	400.6	699	701.7	829	721.3	652.8	400.2	719.3	772.5
FALSE	1001.07	High	0	Master Protein	Q91XV3	Basp1	Brain acid soluble protein 1 OS=Mus musculus OX=10090 GN=Basp1 PE=1 SV=3	0.834	-0.26	0.0323119	94887	113822	32.83	17.22	46	1	1021	90452.8	80833.9	94496	96141	83236.8	49654.2	56530.2	30308.5	81884.5	95868.6	100286	84882.9	87982.5	75556	97013.4	86004.6
FALSE	182.787	High	0	Master Protein	Q8CF89	Tab1	TGF-beta-activated kinase 1 and MAP3K7-binding protein 1 OS=Mus musculus OX=10090 GN=Tab1 PE=1 SV=2	0.834	-0.26	0.030619	1731.7	2076.2	13.88	9.23	22	1	41	1580.6	1484.6	1851.6	1740	1647.2	1466.2	1600.3	1014.1	1509.4	1667.9	1882.7	1623.3	1582.1	1172.9	1639.3	1976.4
FALSE	23.624	High	0	Master Protein	Q9Z2E2	Mbd1	Methyl-CpG-binding domain protein 1 OS=Mus musculus OX=10090 GN=Mbd1 PE=1 SV=2	0.834	-0.26	0.0218226	401.4	481.5	17.3	6.73	6	1	7	398.7	320.7	443	339.7	413.7	299	319.4	202.9	364.8	375.2	448.4	376.3	360.1	221.5	408.4	444.9
FALSE	2.263	Medium	0.023	Master Protein	Q9QZ26	Kcne5	Potassium voltage-gated channel subfamily E regulatory beta subunit 5 OS=Mus musculus OX=10090 GN=Kcne5 PE=2 SV=1	0.851	-0.23	0.0593423	167.4	196.7	17.07	9.64	1	1	1	172.5	142.2	222.4	103.7	154.1	117.5	158.7	95.1	152.4	145.1	184.2	132.9	156.6	98.3	167.8	179.5
FALSE	50.811	High	0	Master Protein	G3X9I7	Zc3h12b	Zinc finger CCCH-type-containing 12B OS=Mus musculus OX=10090 GN=Zc3h12b PE=1 SV=1	0.834	-0.26	0.0210474	778.8	934.4	16.01	5.97	11	1	14	753.9	638.6	834.9	718.6	775.8	574.9	699.9	399.2	722.2	755.6	862.6	703.9	714.7	455.6	767.3	854.5
FALSE	79.309	High	0	Master Protein	Q9Z275	Rlbp1	Retinaldehyde-binding protein 1 OS=Mus musculus OX=10090 GN=Rlbp1 PE=1 SV=3	0.834	-0.26	0.00688726	1948.4	2335	13.45	8.44	17	1	27	1996.1	1816.6	2306.6	1335.5	1839.3	1459.1	1651.8	1118.5	1913.3	1854.8	2133.2	1605.9	1752.8	1270.5	2100.1	2183.3
FALSE	26.134	High	0	Master Protein	E0CX35	Mfsd4a	Major facilitator superfamily domain-containing protein 4A (Fragment) OS=Mus musculus OX=10090 GN=Mfsd4a PE=1 SV=1	0.834	-0.26	0.0346982	77.2	92.6	8.95	19.12	1	1	7	72.5	65	81.8	57.5	68.2	62	73.9	39.4	64.2	56.8	83.6	65.8	88.1	46	79.3	91.5
FALSE	285.806	High	0	Master Protein	P08032	Spta1	Spectrin alpha chain, erythrocytic 1 OS=Mus musculus OX=10090 GN=Spta1 PE=1 SV=3	0.834	-0.26	0.0481886	4595.8	5508	10.48	11.41	59	1	84	4502.8	3708.4	4851.6	3801.7	4463.5	3866.2	4177.6	2557.1	3604.4	3901.4	5065.3	4012.9	4069.2	2949.3	4378.6	5153.1
FALSE	27.072	High	0	Master Protein	A0A140LHB6	Vstm2a	V-set and transmembrane domain-containing protein 2A (Fragment) OS=Mus musculus OX=10090 GN=Vstm2a PE=1 SV=1	0.834	-0.26	0.0450045	677.5	812.2	18.23	7.93	5	1	9	665.8	621.6	654.5	697.2	640.4	511	584.3	351.5	624.9	656.9	749.7	630.7	564.7	461.5	628.5	715
FALSE	15.743	High	0	Master Protein	E0CYL8	Zfp579	Zinc finger protein 579 (Fragment) OS=Mus musculus OX=10090 GN=Zfp579 PE=1 SV=8	0.834	-0.26	0.0232614	130.1	156	11.13	10.91	3	1	3	119.9	101.2	130.1	109.2	118	113	135.9	65.6	112.6	108.5	126	121.8	112.7	87.1	124.2	144.8
FALSE	141.6	High	0	Master Protein	Q3TZK9	Zfp638	Zinc finger protein 638 (Fragment) OS=Mus musculus OX=10090 GN=Zfp638 PE=1 SV=1	0.905	-0.14	0.0647935	105.4	116.4	11.21	12.32	1	1	43	83.7	86.8	108.3	82.4	85.3	92.9	92.6	49.8	109.2	94.4	106.7	99.1	75.6	61.9	76.5	84.5
FALSE	11.115	High	0	Master Protein	Q99P51	Rassf3	Ras association domain-containing protein 3 OS=Mus musculus OX=10090 GN=Rassf3 PE=2 SV=1	0.877	-0.19	0.0602894	84.4	96.3	15.79	11.73	2	1	3	74.8	65.3	87.4	81.5	76	57.4	78.5	60.3	75.3	74	90.1	78.5	83.5	46.2	90	84.4
FALSE	182.386	High	0	Master Protein	Q91X97	Ncald	Neurocalcin-delta OS=Mus musculus OX=10090 GN=Ncald PE=1 SV=4	0.835	-0.26	0.0248836	8881.9	10635.2	20.06	5.93	13	1	228	10289.4	8200	10672.8	5948.7	8337.8	5941	7018.1	4276.9	9009.7	9335.6	9790.6	7720.5	6922.7	5354.2	9216.3	9868.5
FALSE	9.236	High	0	Master Protein	P70339	Frat1	Proto-oncogene FRAT1 OS=Mus musculus OX=10090 GN=Frat1 PE=1 SV=2	0.835	-0.26	0.0148554	92.6	111	15.44	16	2	1	2	94.2	72.3	113.4	73.7	79.6	65.1	71.1	51.2	95.4	102.6	103.2	88.4	76.2	43.4	117.8	89.6
FALSE	76.257	High	0	Master Protein	Q8BX02	Kank2	KN motif and ankyrin repeat domain-containing protein 2 OS=Mus musculus OX=10090 GN=Kank2 PE=1 SV=1	0.835	-0.26	0.0297417	1222.2	1463.6	12.44	12.17	17	1	22	1136.8	1042.7	1358.2	1060.6	1134.1	911.1	1082.5	671.3	993.2	1032.3	1361.2	1124.2	1194.7	722.4	1248.1	1307.6
FALSE	62.067	High	0	Master Protein	A0A3B2WBC6	Polr2m	DNA-directed RNA polymerase II subunit GRINL1A OS=Mus musculus OX=10090 GN=Polr2m PE=4 SV=1	0.835	-0.26	0.0387154	1651.1	1976.6	15.37	13.52	6	1	42	1549.7	1384.7	1720	1758.2	1460.8	1409.1	1585.6	946	1381.6	1608.4	1704.1	1521.7	1618.9	1164.1	1561.4	2159.2
FALSE	14.038	High	0	Master Protein	Q9D6J3	Yju2	Splicing factor YJU2 OS=Mus musculus OX=10090 GN=Yju2 PE=1 SV=1	0.906	-0.14	0.0675311	74	81.7	7.12	8.41	2	1	4	71.4	65.6	74	54.7	66.3	57.2	68.9	44.2	59.4	68.1	70.9	62.6	62.1	40.4	67.9	69.1
FALSE	4.337	High	0.003	Master Protein	Q3UDK3	Rfc5	AAA domain-containing protein OS=Mus musculus OX=10090 GN=Rfc5 PE=2 SV=1	0.781	-0.36	0.0589546	118.9	152.1	23.03	12.68	3	1	3	150.7	94.5	151.6	87.8	148	88.3	114.7	65.3	113.4	114	139.3	112.1	126	79.5	149.5	141.9
FALSE	1.174	Low	0.11	Master Protein	Q62302	Tex261	Protein TEX261 OS=Mus musculus OX=10090 GN=Tex261 PE=2 SV=1	0.835	-0.26	0.00639078	253.5	303.5	7.14	9.58	1	1	1	262.7	209.3	257.9	181.4	227.7	222.8	220.8	154.4	220.6	240.5	297.3	223.6	223.4	151	251.5	236.1
FALSE	71.431	High	0	Master Protein	Q9CPS6	Hint3	Adenosine 5'-monophosphoramidase HINT3 OS=Mus musculus OX=10090 GN=Hint3 PE=1 SV=1	0.895	-0.16	0.0530951	2342.7	2618.7	16.52	4.46	9	1	25	2287.6	1916.5	2394	2226.6	2084.3	1696.2	1918.7	1169.5	2110.2	2249.9	2426.5	1987.3	1929.3	1253.4	2087.6	2427.2
FALSE	20.438	High	0	Master Protein	Q62559	Ift52	Intraflagellar transport protein 52 homolog OS=Mus musculus OX=10090 GN=Ift52 PE=1 SV=2	0.835	-0.26	0.036468	624.5	747.5	13.81	4.16	6	1	6	606.9	510	685.8	558.9	661.9	513.8	575.7	360.9	598.6	614.7	678.3	551.7	528.4	369.4	623.4	681.3
FALSE	144.231	High	0	Master Protein	Q9JI11	Stk4	Serine/threonine-protein kinase 4 OS=Mus musculus OX=10090 GN=Stk4 PE=1 SV=1	0.836	-0.26	0.0246519	2337.8	2797.7	11.98	9.32	18	1	37	2216.6	1956.8	2507.6	2256.7	2140.8	1876.9	2180.7	1412.5	2047.2	2291.3	2390.5	2078	2101.2	1560	2195.8	2688.3
FALSE	95.135	High	0	Master Protein	Q8BNY6	Ncs1	Neuronal calcium sensor 1 OS=Mus musculus OX=10090 GN=Ncs1 PE=1 SV=3	0.836	-0.26	0.0278161	4957.1	5932.9	13.79	10.05	14	1	66	4948.1	3610.4	5509.8	4671	4481.2	3904	4330.5	2944	4033.3	5234.1	5237.3	4563.7	4454	2923.5	4555.9	5890.2
FALSE	109.815	High	0	Master Protein	Q80T85	Dcaf5	DDB1- and CUL4-associated factor 5 OS=Mus musculus OX=10090 GN=Dcaf5 PE=1 SV=2	0.881	-0.18	0.0586568	2074.1	2353.3	19.16	6.78	22	1	25	1912.6	1904.7	2135.4	1804.4	2029.8	1448.9	1622.6	929.7	1880.5	1892.4	2174.7	1810.3	1726.9	1272.7	1910.4	1968.5
FALSE	15.174	High	0	Master Protein	A0A1W2P7D7	Ncoa1	Nuclear receptor coactivator 1 (Fragment) OS=Mus musculus OX=10090 GN=Ncoa1 PE=4 SV=1	0.836	-0.26	0.0450437	84.5	101	24.21	9.03	1	1	3	79.6	77.8	85.1	79.3	82.2	54.1	49.1	43.1	89.5	81	89.1	72.8	79.6	52.3	81	78.4
FALSE	32.064	High	0	Master Protein	A0A338P6Y5	Lztr1	Leucine-zipper-like transcriptional regulator 1 (Fragment) OS=Mus musculus OX=10090 GN=Lztr1 PE=1 SV=1	0.836	-0.26	0.000554078	352.7	422	10.26	7.34	1	1	11	332.5	329.9	355.1	293	293.3	274.1	302.4	190.5	408.1	334.2	360.2	324.1	296.3	230	311.3	414.1
FALSE	116.285	High	0	Master Protein	Q8BL48	Unk	RING finger protein unkempt homolog OS=Mus musculus OX=10090 GN=Unk PE=1 SV=1	0.836	-0.26	0.0371999	1675.1	2003.5	18.25	6.03	19	1	26	1555.3	1431.7	1720.6	1742.3	1546.8	1254.8	1416.3	892.7	1509.9	1622.4	1804	1569.4	1427.5	1051.3	1590.5	1799.9
FALSE	111.096	High	0	Master Protein	O88811	Stam2	Signal transducing adapter molecule 2 OS=Mus musculus OX=10090 GN=Stam2 PE=1 SV=1	0.837	-0.26	0.0458699	2223.1	2657.2	20.53	9.07	16	1	33	2116.5	1853.2	2359.4	2164.3	2124.5	1494.9	1661.4	1099.3	1968.3	2144	2447.4	2041.4	1960.6	1406.1	2123.1	2074.9
FALSE	18.072	High	0	Master Protein	P61208	Arl4c	ADP-ribosylation factor-like protein 4C OS=Mus musculus OX=10090 GN=Arl4c PE=2 SV=1	1.15	0.2	0.0642835	270	234.9	12.35	8.94	4	1	4	251.6	210.8	275.1	150.7	198.9	259.4	288.5	187.2	212.7	189.1	240.3	170.2	148.9	108.6	187.5	256.1
FALSE	25.585	High	0	Master Protein	Q9CX53	Gemin6	Gem-associated protein 6 OS=Mus musculus OX=10090 GN=Gemin6 PE=1 SV=2	0.837	-0.26	0.049191	210.8	251.8	22.85	12.24	5	1	5	198.3	177.8	218.3	220.5	199.6	144.2	163.4	97	170.3	194.4	213.7	190.7	195.9	141.3	205.4	257.6
FALSE	8.202	High	0	Master Protein	Q9JID9	Sh2b2	SH2B adapter protein 2 OS=Mus musculus OX=10090 GN=Sh2b2 PE=1 SV=2	0.837	-0.26	0.0461655	79.1	94.5	34.82	19.07	1	1	2	86.3	68.5	106	56.5	79	48.4	45.2	21.6	64.2	69.2	86.3	71.1	89.3	46.4	88.7	115.7
FALSE	19.553	High	0	Master Protein	Q6P5D4	Cep135	Centrosomal protein of 135 kDa OS=Mus musculus OX=10090 GN=Cep135 PE=1 SV=1	0.837	-0.26	0.0271856	205	244.9	11.74	8.75	5	1	5	191.9	169.1	241.7	168.1	207.9	170.5	200.1	117.6	178.4	204	215.9	183.9	193.2	115.9	202.6	238.7
FALSE	330.68	High	0	Master Protein	H3BIW6	Plch2	Phosphoinositide phospholipase C OS=Mus musculus OX=10090 GN=Plch2 PE=1 SV=1	0.837	-0.26	0.00442374	6647.2	7944.7	10.82	4.12	44	1	99	6799	6107.6	7739.6	4563.4	5904.6	5223.9	5831.1	3803.5	7089.4	6516.3	6874.9	5680.5	5454.3	3973.2	6386.8	7107.9
FALSE	103.895	High	0	Master Protein	Q3TXN0	Htra2	PDZ domain-containing protein (Fragment) OS=Mus musculus OX=10090 GN=Htra2 PE=2 SV=1	0.837	-0.26	0.0453179	2251.9	2692	14.85	5.86	15	1	40	2143.5	1821.8	2397.6	2343.3	2029.5	1839.9	2022.7	1402.5	2019	2207.8	2425.3	2097.3	1998.5	1310.2	2121	2506.8
FALSE	66.424	High	0	Master Protein	A0A087WSM1	Ica1l	Islet cell autoantigen 1-like protein OS=Mus musculus OX=10090 GN=Ica1l PE=1 SV=1	0.837	-0.26	0.0276946	978.3	1169.3	21.19	9.53	11	1	18	944.1	804.4	1087.1	963.3	961.1	652.4	767	474.9	928.5	984	1077.6	867	926.8	678.6	927.6	1023.8
FALSE	197.976	High	0	Master Protein	Q9JKB1	Uchl3	Ubiquitin carboxyl-terminal hydrolase isozyme L3 OS=Mus musculus OX=10090 GN=Uchl3 PE=1 SV=2	0.837	-0.26	0.0484032	10446.5	12482.5	21.66	11	21	1	108	9944.8	9402.8	10417.5	11591.6	8844.2	7691.4	8657.5	5208.1	9143.4	10123.6	10641.4	9667.5	9115.1	7427.1	9432.5	12156.8
FALSE	10.932	High	0	Master Protein	Q8CBV1	Etv6	Uncharacterized protein OS=Mus musculus OX=10090 GN=Etv6 PE=2 SV=1	0.837	-0.26	0.0166913	90.2	107.7	11.71	9.11	2	1	3	85.7	71.8	91.8	83.8	82.3	72.8	78.1	56.3	77	86.7	99.5	76	82.3	53.9	92.1	96.5
FALSE	70.716	High	0	Master Protein	Q9DC71	Mrps15	28S ribosomal protein S15, mitochondrial OS=Mus musculus OX=10090 GN=Mrps15 PE=1 SV=2	0.837	-0.26	0.0428126	3285.6	3923.8	12.75	7.52	16	1	30	3066.7	2753.3	3277.7	3143.9	3181.1	2661.8	3273.1	1914.7	2841.2	3030.3	3677.6	2879.8	2810.8	1885.1	3358.7	3701.7
FALSE	4833.62	High	0	Master Protein	B7ZWK3	Sptan1	Spna2 protein OS=Mus musculus OX=10090 GN=Sptan1 PE=2 SV=1	0.837	-0.26	0.00971816	46.5	55.5	10.03	11.55	1	1	3712	45.6	39	45.1	39.4	40	33	41.4	28.9	42.3	35.9	59.1	46.6	38.8	26.9	46	48.3
FALSE	1.608	Low	0.051	Master Protein	Q9CQ46	Efcab2	Dynein regulatory complex protein 8 OS=Mus musculus OX=10090 GN=Efcab2 PE=1 SV=1	0.837	-0.26	0.007768	146.8	175.5	12.42	8.22	1	1	1	134.6	122.7	174.5	132.4	130.1	111	127.9	91.7	137.2	141.8	150.8	133.6	138.8	94.1	151.3	163.1
FALSE	164.831	High	0	Master Protein	Q5XG69	Fam169a	Soluble lamin-associated protein of 75 kDa OS=Mus musculus OX=10090 GN=Fam169a PE=1 SV=3	0.837	-0.26	0.0280039	5414.2	6466.7	17.04	6.29	19	1	48	5201.4	4472.6	5759.5	5580.6	4763.4	4152.6	4689.4	2865.3	5140.8	5660.4	5367.3	4946.9	4593.6	3317.4	5055.6	6103.5
FALSE	552.898	High	0	Master Protein	Q9R0P9	Uchl1	Ubiquitin carboxyl-terminal hydrolase isozyme L1 OS=Mus musculus OX=10090 GN=Uchl1 PE=1 SV=1	0.838	-0.25	0.0371716	40738	48589	13.05	11.45	22	1	623	37539.4	33589.8	40953.4	41644.3	36484.5	35179.1	39041.4	26169.9	36384.8	40082.1	41451.9	36997.3	36134.7	28740.9	35857.9	50879.2
FALSE	6.722	High	0.001	Master Protein	D3Z5I1	Zc3hav1	Zinc finger CCCH-type antiviral protein 1 OS=Mus musculus OX=10090 GN=Zc3hav1 PE=1 SV=1	0.838	-0.25	0.045647	65.1	77.7	33.05	14.85	3	1	4	78.9	49.1	72.3	60	60.9	35.4	36.6	22.5	54.1	56.1	68.7	60.9	68.4	43.8	70.7	71.6
FALSE	26.221	High	0	Master Protein	G3UWF0	Fam168b	Myelin-associated neurite-outgrowth inhibitor OS=Mus musculus OX=10090 GN=Fam168b PE=1 SV=1	0.838	-0.26	0.0488495	268.4	320.4	14.02	10.75	1	1	8	231.8	221.7	263	261.5	258.6	235.9	263.1	151.9	219.7	272.7	285.7	256.8	240	178.2	246.3	278.9
FALSE	50.075	High	0	Master Protein	Q9R1Z7	Pts	6-pyruvoyl tetrahydrobiopterin synthase OS=Mus musculus OX=10090 GN=Pts PE=1 SV=2	0.838	-0.26	0.011162	1387.3	1655.6	14.62	5.54	8	1	15	1330	1148.5	1426.9	1273.5	1266.8	1040.7	1167	710.8	1290.9	1320.5	1451.5	1198	1206.1	842.3	1334.3	1562.3
FALSE	26.986	High	0	Master Protein	Q7TN08	Dact2	Dapper homolog 2 OS=Mus musculus OX=10090 GN=Dact2 PE=1 SV=2	0.838	-0.26	0.0123271	370.3	442.1	12.23	8.78	5	1	6	360.3	265.1	361.4	324.6	356.8	304.4	369.8	213.4	310.1	355.7	408.4	368.6	327.9	231	342.2	400.6
FALSE	4.609	High	0.002	Master Protein	Q9ERH6	Moap1	Modulator of apoptosis 1 OS=Mus musculus OX=10090 GN=Moap1 PE=1 SV=1	0.838	-0.26	0.0463325	148.3	176.9	10.68	11.7	2	1	6	136.1	112.9	154	128.1	132.5	117.3	147.8	80.6	118.8	149	140.9	115.5	125.5	89.5	137.7	176.2
FALSE	10.465	High	0	Master Protein	Q8BH93	Mapk1ip1l	MAPK-interacting and spindle-stabilizing protein-like OS=Mus musculus OX=10090 GN=Mapk1ip1l PE=2 SV=3	0.746	-0.42	0.0624423	74	99.3	29.03	15.81	1	1	3	63.4	63.2	79.5	99.4	71.1	62.9	58.7	41.6	62.1	70.8	82.5	83.9	81.4	56	74.6	97.6
FALSE	60.857	High	0	Master Protein	Q3USH5	Sfswap	Splicing factor, suppressor of white-apricot homolog OS=Mus musculus OX=10090 GN=Sfswap PE=1 SV=2	0.833	-0.26	0.0552601	926.6	1112.4	16.42	9.32	15	1	18	833.1	769.1	1015.5	921.6	914.5	699.4	778.1	582.8	823.6	932.1	981.6	839.7	848.4	604.8	910.6	925.4
FALSE	28.897	High	0	Master Protein	Q3V2E0	Try5	Peptidase S1 domain-containing protein OS=Mus musculus OX=10090 GN=Try5 PE=2 SV=1	0.839	-0.25	0.0243968	289.3	344.9	17.53	20.77	1	1	11	335.3	202.3	315.3	232.8	282.4	198.3	237.9	166.1	273.5	279.8	307.5	281.2	272.4	262.6	273.2	271.7
FALSE	71.85	High	0	Master Protein	A2ANP1	Fam219a	2310028H24Rik protein OS=Mus musculus OX=10090 GN=Fam219a PE=1 SV=1	0.839	-0.25	0.0359058	992.4	1183.1	22.26	9.89	8	1	30	985.6	793	1074.4	1030.8	949	656.9	794.6	479.6	926.1	907.7	1124.7	889	988.5	634.7	1007.1	1033.7
FALSE	149.454	High	0	Master Protein	Q91ZM2	Sh2b1	SH2B adapter protein 1 OS=Mus musculus OX=10090 GN=Sh2b1 PE=1 SV=2	0.839	-0.25	0.0164935	2707.5	3228.5	11.54	6.66	21	1	38	2530	2299.5	2843.5	2474.4	2516.7	2126.1	2458.5	1570.5	2397.6	2580.3	2763.2	2368.2	2316.1	1648.4	2630.5	3033.9
FALSE	193.424	High	0	Master Protein	P09528	Fth1	Ferritin heavy chain OS=Mus musculus OX=10090 GN=Fth1 PE=1 SV=2	0.839	-0.25	0.0113451	5191.5	6189.1	8.86	17.65	17	1	77	4860.6	5013.9	4657.8	3893.6	4479	4262.4	5316.4	2976	4463.8	4540.2	5598.1	4775.7	4325.8	3557.8	5076.1	8215.5
FALSE	75.452	High	0	Master Protein	P63248	Pkia	cAMP-dependent protein kinase inhibitor alpha OS=Mus musculus OX=10090 GN=Pkia PE=1 SV=2	0.839	-0.25	0.0303019	1301.5	1551.8	14.05	16.79	7	1	24	1147.7	991.3	1294.5	1317.3	1167.7	1122.6	1260.7	829.5	1070.7	1261	1353.1	1154.7	1268.3	1009.3	1227.5	1780.9
FALSE	22.395	High	0	Master Protein	Q9QXA7	Trim44	Tripartite motif-containing protein 44 OS=Mus musculus OX=10090 GN=Trim44 PE=1 SV=2	0.839	-0.25	0.0420033	405.5	483.3	13.43	10.67	5	1	5	374.9	313.1	403	406.7	373.5	354.2	376.1	266.9	345.7	390.3	408.6	383.6	384.6	270.2	382.2	449.5
FALSE	363.804	High	0	Master Protein	A0A0H2UH17	Ubap2l	Ubiquitin-associated protein 2-like OS=Mus musculus OX=10090 GN=Ubap2l PE=1 SV=1	0.769	-0.38	0.0630854	244.8	318.4	22.24	9.86	1	1	130	209.7	185	232.1	292.9	235	218.4	236	152.8	217.5	229.9	259.3	244.1	226.3	159.8	256.6	313.9
FALSE	193.646	High	0	Master Protein	Q03157	Aplp1	Amyloid beta precursor like protein 1 OS=Mus musculus OX=10090 GN=Aplp1 PE=1 SV=2	0.833	-0.26	0.0622539	6589	7912.8	22.08	10.58	28	1	70	6170.5	5583.8	6751.2	7354.3	6181.9	4830.9	5440.4	3385.8	5772.2	6641.7	6764	6353.2	5736.4	4631	6089.9	7006.9
FALSE	22.034	High	0	Master Protein	Q922B9	Itprid2	Protein ITPRID2 OS=Mus musculus OX=10090 GN=Itprid2 PE=1 SV=3	0.899	-0.15	0.0616201	299.1	332.6	10.91	8.05	6	1	6	241	239.9	290.5	256	262.6	267.4	301.5	161.4	248.7	270.1	306.9	254.7	261.5	164.1	241	307.9
FALSE	75.884	High	0	Master Protein	O88834	Shd	SH2 domain-containing adapter protein D OS=Mus musculus OX=10090 GN=Shd PE=1 SV=1	0.811	-0.3	0.0568172	1813.3	2235	20.22	9.74	15	1	26	1682.9	1550.5	1968.5	1959	1813.9	1364.3	1546.8	974.2	1566.1	1696.1	2041.5	1747.9	1746.8	1171	1844	1990.9
FALSE	42.817	High	0	Master Protein	Q8CEC8	Eef2k	Eukaryotic elongation factor 2 kinase OS=Mus musculus OX=10090 GN=Eef2k PE=2 SV=1	0.839	-0.25	0.032901	437.3	521.1	18.9	12.04	8	1	10	406.4	373.3	469.2	428.2	418.1	299.3	362	221	363.9	420.7	472.3	386.6	398.6	313	415	495.7
FALSE	24.936	High	0	Master Protein	Q9D4H4	Amotl1	Angiomotin-like protein 1 OS=Mus musculus OX=10090 GN=Amotl1 PE=1 SV=2	0.839	-0.25	0.0498293	210	250.4	20.38	7.46	6	1	8	205.9	169.9	240	193.2	236.2	154.3	170.6	110.4	200.3	230.1	232.2	192.9	184.5	116.7	193.5	257.7
FALSE	171.773	High	0	Master Protein	E0CY16	Cadm1	Cell adhesion molecule 1 OS=Mus musculus OX=10090 GN=Cadm1 PE=1 SV=1	0.839	-0.25	0.00359297	361.2	430.6	8.93	11.1	1	1	83	307	273.1	378.5	278.4	330.4	312.6	349.1	205.8	328	348.9	355.4	294.1	319.4	251.4	341.6	416.7
FALSE	105.264	High	0	Master Protein	Q923F1	Clns1a	Chloride channel, nucleotide sensitive 1A OS=Mus musculus OX=10090 GN=Clns1a PE=1 SV=1	0.839	-0.25	0.0372635	2583.8	3081.2	14.23	10.46	9	1	38	2265.6	2011.1	2567.6	2598	2390	2149.8	2506	1623.7	2146.7	2448.3	2656.7	2346.3	2414.6	1664.9	2492.6	3058.5
FALSE	119.039	High	0	Master Protein	V9GWU7	Wnk3	Non-specific serine/threonine protein kinase OS=Mus musculus OX=10090 GN=Wnk3 PE=1 SV=1	0.839	-0.25	0.0126147	2041.8	2432.4	11.49	6.4	23	1	45	2116.1	1769.4	2316.6	1456.9	2043.9	1667.3	1821.9	1197.7	2116.8	1963.5	2224.4	1791.7	1696.9	1246.7	2079.8	1959.2
FALSE	24.586	High	0	Master Protein	Q9D385	Arl2bp	ADP-ribosylation factor-like protein 2-binding protein OS=Mus musculus OX=10090 GN=Arl2bp PE=1 SV=1	0.84	-0.25	0.0494436	789.6	940.2	31.56	9.35	6	1	7	748.2	661.3	815.7	802.4	737.7	398.5	503.7	284	671.5	758.1	866.6	719.3	712	505.1	749.9	785.1
FALSE	255.47	High	0	Master Protein	Q03173	Enah	Protein enabled homolog OS=Mus musculus OX=10090 GN=Enah PE=1 SV=2	0.872	-0.2	0.0562827	8491.1	9743.1	20.31	6.09	34	1	94	8026.1	7129.1	9062.7	8212.4	7904	5994.1	6604.2	3796.2	7504.3	7676.2	8828.6	8085.9	7291.6	4827.4	7860.6	8781
FALSE	812.778	High	0	Master Protein	Q8CAQ8	Immt	MICOS complex subunit Mic60 OS=Mus musculus OX=10090 GN=Immt PE=1 SV=1	0.94	-0.09	0.0603466	54270	57727.2	4.98	3.59	2	1	552	51302.6	45560.8	55041.9	45062	46096.9	46208.2	51587.6	33294.5	46530.8	47598.1	52640.8	46692.5	40204.1	27908.7	45746	55756.1
FALSE	31.978	High	0	Master Protein	Q80YD6	Sergef	Secretion-regulating guanine nucleotide exchange factor OS=Mus musculus OX=10090 GN=Sergef PE=2 SV=2	0.933	-0.1	0.0624767	289.1	310.1	21.67	4.37	5	1	5	276.8	240.7	290.4	253.9	249.8	177.8	219.3	109.7	263.8	261.2	280.7	231.5	226.2	164.1	250.4	280.7
FALSE	250.793	High	0	Master Protein	Q3U3J1	Bckdha	2-oxoisovalerate dehydrogenase subunit alpha OS=Mus musculus OX=10090 GN=Bckdha PE=1 SV=1	0.84	-0.25	0.0410303	6159	7330.9	13.91	8.21	26	1	73	5685.9	5294.5	6371.2	6155.9	5829.4	4972	5678.8	3673	5279.9	5722.7	6701.3	5860.5	5431	3951.1	5787.2	6850.5
FALSE	37.792	High	0	Master Protein	Q8JZP3	Klhl2	Kelch-like protein 2 OS=Mus musculus OX=10090 GN=Klhl2 PE=1 SV=1	0.84	-0.25	0.0180482	310.2	369.4	13.04	9.82	8	1	11	319.2	256.3	361.3	232.2	318.2	242.6	275.5	182.1	271	335.1	341.4	276	299.2	179.2	303.1	333.5
FALSE	248.169	High	0	Master Protein	Q6IR34	Gpsm1	G-protein-signaling modulator 1 OS=Mus musculus OX=10090 GN=Gpsm1 PE=1 SV=3	0.84	-0.25	0.00228085	5735.9	6829.1	11.93	8.19	30	1	74	5329.8	4899	5982.6	4783	5017.9	4145.8	4721.3	3070.1	5436.2	5515.7	5933.1	4814	4856.5	3881.9	5435	6380.7
FALSE	90.799	High	0	Master Protein	E0CZ16	Klhl3	Kelch-like protein 3 OS=Mus musculus OX=10090 GN=Klhl3 PE=1 SV=2	0.84	-0.25	0.0142704	1995.9	2374.7	17.1	6.9	18	1	25	1931.2	1637	2122.8	1801.8	1989.8	1467.5	1617	1001.7	1969.2	2082.6	2107.5	1902.4	1815.5	1258.7	1831.6	2037.9
FALSE	18.547	High	0	Master Protein	Q8BYK8	Zc3h6	Zinc finger CCCH domain-containing protein 6 OS=Mus musculus OX=10090 GN=Zc3h6 PE=2 SV=2	0.84	-0.25	0.0376661	134.6	160.1	14.2	13.32	5	1	5	125.7	92.3	149.3	111	136.3	103.6	123.2	85.4	106.3	124.7	145.3	115.4	135.7	85.7	135.6	150.8
FALSE	22.188	High	0	Master Protein	Q99N85	Mrps18a	28S ribosomal protein S18a, mitochondrial OS=Mus musculus OX=10090 GN=Mrps18a PE=2 SV=1	0.841	-0.25	0.0290388	1387	1648.7	14.85	8.66	7	1	11	1304.6	1223.5	1400	1287.2	1372	1084.6	1173.4	761.3	1258.7	1298.6	1549.2	1125.1	1263.1	840.8	1429.4	1498.8
FALSE	1.5	Low	0.06	Master Protein	Q91XI0	Gon4l	Uncharacterized protein OS=Mus musculus OX=10090 GN=Gon4l PE=2 SV=1	0.841	-0.25	0.0156806	445.5	529.5	6.53	8.94	1	1	9	420.1	368.9	437.1	380.1	383.8	366.3	432.1	292.3	356.6	408.3	458.5	411.4	379.2	260.9	421.1	516.4
FALSE	121.575	High	0	Master Protein	Q91WU5	As3mt	Arsenite methyltransferase OS=Mus musculus OX=10090 GN=As3mt PE=1 SV=2	0.841	-0.25	0.0226829	4118.1	4898.1	16.05	8.6	24	1	43	3877.8	3606.5	4151.7	4005.1	3708.3	3043.2	3645.3	2083.5	3556.3	3797.4	4513	3836.5	3608.3	2711.1	3886.3	4425.8
FALSE	186.318	High	0	Master Protein	Q9QZX7	Srr	Serine racemase OS=Mus musculus OX=10090 GN=Srr PE=1 SV=1	0.959	-0.06	0.0674412	8013.8	8357.6	6.24	2.58	17	1	92	7699.4	6619.5	8196.8	6504.4	6462.8	6391.4	7327.4	4561.6	7064.8	7039.8	7672.8	6503.5	5842.1	3973.3	6384	7802.1
FALSE	136.772	High	0	Master Protein	Q8VCC9	Spon1	Spondin-1 OS=Mus musculus OX=10090 GN=Spon1 PE=1 SV=1	0.841	-0.25	0.0155266	3749.9	4459	19.51	10.04	24	1	47	3630.9	3073.4	3925.3	3466.7	3481.7	2463.1	2847.7	1771.2	3557.9	3968.2	3759.3	3135.2	3270.3	2582.5	3654.4	4020.1
FALSE	35.88	High	0	Master Protein	Q8K209	Adgrg1	Adhesion G-protein coupled receptor G1 OS=Mus musculus OX=10090 GN=Adgrg1 PE=1 SV=1	0.842	-0.25	0.0176023	1371.6	1628.6	11.9	5.02	7	1	11	1322.6	1128.8	1530.4	1205.8	1277.6	1034.8	1186.2	819.3	1284.6	1308.1	1357.8	1214	1154.1	804.4	1330.5	1523
FALSE	139.553	High	0	Master Protein	Q91XD6	Vps36	Vacuolar protein-sorting-associated protein 36 OS=Mus musculus OX=10090 GN=Vps36 PE=1 SV=1	0.914	-0.13	0.068089	4195.5	4589.1	14.3	4.94	27	1	45	4010.8	3483	4528.2	3714.6	3650	3080.5	3433.6	2098.1	3675.7	3770.2	4203.4	3801	3341.4	2100.4	3630.6	4279.7
FALSE	1.931	Medium	0.037	Master Protein	Q3KNY5	Riiad1	RIIa domain-containing protein 1 OS=Mus musculus OX=10090 GN=Riiad1 PE=2 SV=2	0.536	-0.9	0.0568351	65.3	122	64.15	31.01	1	1	2	96.5	35.1	127.2	93.1	98.1	24.6	22	19.3	38.9	88.7	101.6	97.9	119.1	57.6	116	137.5
FALSE	81.092	High	0	Master Protein	Q80UL3	Galk1	Galactokinase 1 OS=Mus musculus OX=10090 GN=Galk1 PE=2 SV=1	0.842	-0.25	0.029667	2709.2	3218.4	12.91	7.3	14	1	33	2589	2237.1	3137.9	2726.5	2471.9	2285.3	2592.9	1640.7	2538	2633.1	2888.8	2470.8	2541.7	1720.6	2508.9	3180.4
FALSE	26.624	High	0	Master Protein	Q9Z0L8	Ggh	Gamma-glutamyl hydrolase OS=Mus musculus OX=10090 GN=Ggh PE=1 SV=2	0.842	-0.25	0.048133	391.2	464.4	15.93	6.68	6	1	7	365.7	332.1	443.1	349.3	394.8	283.8	338.8	209.9	339.3	394.4	418.8	341.7	333	227.9	367.1	437.3
FALSE	352.145	High	0	Master Protein	B2RQR2	Mpdz	Mpdz protein OS=Mus musculus OX=10090 GN=Mpdz PE=1 SV=1	0.842	-0.25	0.009615	5410.9	6423.9	12.12	8.88	2	1	89	5092.4	4562.7	5719.5	4994.9	5235.3	4381.4	4902.3	3159.4	4967.1	5199.9	5814.9	4956.9	4946.8	3739.3	5101.2	6047.1
FALSE	11.369	High	0	Master Protein	Q80WV7	Srrm3	Serine/arginine repetitive matrix protein 3 OS=Mus musculus OX=10090 GN=Srrm3 PE=2 SV=1	0.842	-0.25	0.0260082	598.5	710.7	18.9	8.25	4	1	6	562.8	509.8	604.1	583.2	563.6	438.9	493.4	277.2	528.2	585.7	625.1	543.9	536.3	390	573.9	640.2
FALSE	231.087	High	0	Master Protein	Q80WT5	Aftph	Aftiphilin OS=Mus musculus OX=10090 GN=Aftph PE=1 SV=2	0.842	-0.25	0.0284364	3014	3581.6	12.76	9.59	37	1	61	2833.6	2510.3	3144.4	3038.4	2764.4	2626.5	2809.8	1840.8	2697.4	2762.4	3211.6	2785.1	2706	2083.1	2846.1	3525.8
FALSE	410.595	High	0	Master Protein	Q9CWS0	Ddah1	N(G),N(G)-dimethylarginine dimethylaminohydrolase 1 OS=Mus musculus OX=10090 GN=Ddah1 PE=1 SV=3	0.842	-0.25	0.0441877	16295.2	19352.5	21.86	11.22	29	1	261	15082.5	13972	17330.5	17326	14946.9	11048.4	12579.8	8364	13841.1	15596	17634.4	15471.2	15644	11013.3	15435.9	16751.5
FALSE	23.794	High	0	Master Protein	Q3UK98	Cbx6	Chromobox protein homolog 6 OS=Mus musculus OX=10090 GN=Cbx6 PE=1 SV=1	0.842	-0.25	0.046058	413.3	491.1	13.36	6.6	6	1	7	401.7	334.7	485.2	390	420	342.8	389.1	246.5	396.1	403.1	434.6	363.6	379.4	260.5	410.4	449.3
FALSE	52.229	High	0	Master Protein	Q9Z2L7	Crlf3	Cytokine receptor-like factor 3 OS=Mus musculus OX=10090 GN=Crlf3 PE=1 SV=1	0.842	-0.25	0.02067	1071.6	1273.3	16.32	8.44	10	1	13	1029.1	885.5	1123.4	1012.7	982.7	789	867.8	547.1	933.2	1047.2	1101.6	973.7	972	676.6	1028.9	1121.7
FALSE	103.883	High	0	Master Protein	Q3UC19	Grn	Uncharacterized protein OS=Mus musculus OX=10090 GN=Grn PE=2 SV=1	0.842	-0.25	0.0374824	1939.7	2303.3	14.9	10.6	12	1	32	1961.5	1639.7	2143.2	1986.7	1399.8	1665.5	1748.8	1120.1	1839.1	1887.1	1759.6	1736.9	1678.4	1263.7	1807	2483
FALSE	26.035	High	0	Master Protein	A2AN61	Ciz1	CDKN1A-interacting zinc finger protein 1 OS=Mus musculus OX=10090 GN=Ciz1 PE=1 SV=1	0.842	-0.25	0.0494634	528.4	627.9	20.45	8.73	7	1	7	547.4	404.9	637.8	499.2	512.1	386.1	388.2	265.7	493.3	567.8	512.6	473.8	462.7	340	484.7	600.7
FALSE	56.425	High	0	Master Protein	Q3TLD5	Uri1	Unconventional prefoldin RPB5 interactor OS=Mus musculus OX=10090 GN=Uri1 PE=1 SV=2	0.842	-0.25	0.0491758	590.1	701	13.42	13.5	12	1	17	558.1	492.5	596.2	592	557	495.2	569.5	347	490.4	527.8	645	526.9	547	383.6	556.9	818
FALSE	11.694	High	0	Master Protein	Q5NBY9	Patz1	POZ (BTB) and AT hook-containing zinc finger 1 OS=Mus musculus OX=10090 GN=Patz1 PE=1 SV=1	0.842	-0.25	0.0385633	133.2	158.2	18.28	9.21	3	1	5	129.7	112.9	131.3	127.8	130.1	104.7	105.8	63.7	112.3	130.6	137.2	120.4	113.9	87	122.7	154.9
FALSE	26.108	High	0	Master Protein	Q91XE4	Acy3	N-acyl-aromatic-L-amino acid amidohydrolase (carboxylate-forming) OS=Mus musculus OX=10090 GN=Acy3 PE=1 SV=1	0.843	-0.25	0.00155781	598.4	710.1	14.01	9.29	7	1	8	570.5	512.5	595.9	452.8	502.1	392.5	443.8	296.9	586.3	592.7	630.6	458.7	522.8	398.1	551.5	675.6
FALSE	234.129	High	0	Master Protein	Q9CY58	Serbp1	Plasminogen activator inhibitor 1 RNA-binding protein OS=Mus musculus OX=10090 GN=Serbp1 PE=1 SV=2	0.843	-0.25	0.0459166	11295.6	13401.4	14.54	11.39	1	1	96	10188.9	9036.9	11359.7	11742.1	10272.9	10046	10821	6868.9	9930.3	11276.2	11483.8	10004.2	10023.7	7179.7	10164.5	15207.2
FALSE	7.914	High	0	Master Protein	Q9DCA7	Caly	Neuron-specific vesicular protein calcyon OS=Mus musculus OX=10090 GN=Caly PE=2 SV=1	0.843	-0.25	0.0352748	292.5	347.2	16.37	10.05	2	1	2	320.4	248.1	368.6	213.3	280.5	213.4	245.5	155	314.4	267	303	224.5	242.3	193.7	311.4	320.9
FALSE	267.991	High	0	Master Protein	Q9Z140	Cpne6	Copine-6 OS=Mus musculus OX=10090 GN=Cpne6 PE=1 SV=1	0.843	-0.25	0.0221104	13749	16305	4.23	15.51	2	1	127	12824.6	11981.3	14840.3	10035.3	11332.9	12016.2	12490.4	8529.3	14455.4	13244.5	12980.3	9887.6	11261	9317	12431.4	19276.2
FALSE	13.1	High	0	Master Protein	Q64726	Azgp1	Zinc-alpha-2-glycoprotein OS=Mus musculus OX=10090 GN=Azgp1 PE=1 SV=2	0.843	-0.25	0.0275318	29.3	34.8	15.84	8.87	3	1	3	27.3	21.8	31.7	22.1	30.7	19.7	31	17.6	28.6	26.2	34.2	29.2	26.6	16.1	29.2	27.7
FALSE	5.735	High	0.001	Master Protein	Q99N91	Mrpl34	39S ribosomal protein L34, mitochondrial OS=Mus musculus OX=10090 GN=Mrpl34 PE=1 SV=1	0.806	-0.31	0.0576503	371.3	460.7	16.72	12.07	2	1	4	376.5	290.6	403.6	344.2	386.3	278.5	327.6	200.2	361.9	373.1	422.9	282.7	353.9	242.8	378.9	352.3
FALSE	4.533	High	0.002	Master Protein	E0CXP0	Lypd1	Ly6/PLAUR domain-containing protein 1 OS=Mus musculus OX=10090 GN=Lypd1 PE=1 SV=1	0.844	-0.24	0.0357568	107.7	127.6	17.22	10.69	1	1	1	98.7	56.6	112.3	79.5	106.1	93.7	102.7	72.3	90.4	105.2	109.6	96.1	97.1	73	104.6	116.1
FALSE	141.688	High	0	Master Protein	Q8K274	Fn3krp	Ketosamine-3-kinase OS=Mus musculus OX=10090 GN=Fn3krp PE=1 SV=2	1.179	0.24	0.0518125	6814.8	5781	13.65	10.28	19	1	52	5874.1	4610.2	6215.8	5831.1	4610.8	6487	7271.4	4666	4944.8	4487.7	5399.9	5256.9	4260.2	2541.2	4219.6	6309.1
FALSE	173.082	High	0	Master Protein	Q4FK40	Apoe	Apoe protein OS=Mus musculus OX=10090 GN=Apoe PE=2 SV=1	0.844	-0.24	0.0299931	14444.3	17111.1	17.78	11.22	27	1	111	13609.7	12166.2	15180.7	15156.9	12952.2	10911.5	12238.9	7939	12516.2	13811.1	14764.3	13315.9	13892.6	9367.9	13280.8	18396.2
FALSE	20.254	High	0	Master Protein	Q64237	Dbh	Dopamine beta-hydroxylase OS=Mus musculus OX=10090 GN=Dbh PE=1 SV=2	0.844	-0.24	0.0305484	553.4	655.4	9.49	8.02	7	1	8	521.4	434.7	623.7	417.1	542.6	474.9	516.2	348.2	502	527.7	554.1	429.8	456.8	339.7	525.1	630
FALSE	50.184	High	0	Master Protein	Q9JHE7	Tssc4	Protein TSSC4 OS=Mus musculus OX=10090 GN=Tssc4 PE=1 SV=1	0.844	-0.24	0.0300833	1124.8	1332.4	21.89	9.25	12	1	14	1079.3	930.4	1140.7	1159.6	1024.4	754.3	803.9	576.9	984.2	1082.4	1227.4	1033.2	1060.4	730.3	1009.7	1232
FALSE	54.266	High	0	Master Protein	Q9D2U5	Naa38	N-alpha-acetyltransferase 38, NatC auxiliary subunit OS=Mus musculus OX=10090 GN=Naa38 PE=1 SV=1	0.83	-0.27	0.0599811	561.4	676.6	14.14	8.87	7	1	12	509.6	479.1	626.4	552.3	563.7	456.2	529.8	338.3	498.8	505.7	617.5	546.4	491.1	378.1	541.9	607.9
FALSE	96.707	High	0	Master Protein	F7D4H5	Phactr2	Phosphatase and actin regulator OS=Mus musculus OX=10090 GN=Phactr2 PE=1 SV=1	0.844	-0.24	0.0155428	2217.9	2627.4	11.33	20.01	1	1	31	1829.4	1701.7	2019.7	2017.7	1828.7	2012.7	2199.9	1345.3	2005.7	1873	2198.9	1889.3	2083.2	1536.9	2257.9	3638.8
FALSE	25.814	High	0	Master Protein	Q791N7	Polr1h	DNA-directed RNA polymerase I subunit RPA12 OS=Mus musculus OX=10090 GN=Polr1h PE=1 SV=1	0.844	-0.24	0.0320602	86.1	102	10.25	18.22	4	1	4	80.9	67.1	94.3	69.5	73.8	75.5	76	43.4	73.4	71.8	90.1	63.5	81	67.1	84.5	101.1
FALSE	17.667	High	0	Master Protein	A8Y5J3	Ints11	Cleavage and polyadenylation-specific factor 3-like protein OS=Mus musculus OX=10090 GN=Ints11 PE=1 SV=1	0.844	-0.24	0.01217	300	355.5	13.87	8.3	5	1	7	311.9	261.4	336.8	213	285.2	207.6	250.9	169.8	272.1	283.6	312.6	245.7	268.9	175.7	301.7	357.3
FALSE	67.002	High	0	Master Protein	A0A0U1RPA0	Plekha7	Pleckstrin homology domain-containing family A member 7 (Fragment) OS=Mus musculus OX=10090 GN=Plekha7 PE=1 SV=1	0.844	-0.25	0.00930107	551	653.1	9.99	8.88	16	1	19	537.6	448.1	584.7	439.4	516	428.2	498.2	306.3	487	510.8	552.5	440.8	479.7	330.8	559.1	627.2
FALSE	136.041	High	0	Master Protein	Q8BG81	Poldip3	Polymerase delta-interacting protein 3 OS=Mus musculus OX=10090 GN=Poldip3 PE=1 SV=1	0.844	-0.25	0.0354873	3726.3	4416.3	12.16	8.69	27	1	48	3319.7	2809.7	3809	3559.2	3360.3	3135.9	3644.3	2292.2	3196.9	3727.3	3685.7	3385	3380.9	2183.9	3283	4180.4
FALSE	21.096	High	0	Master Protein	O88286	Wiz	Protein Wiz OS=Mus musculus OX=10090 GN=Wiz PE=1 SV=2	0.845	-0.24	0.0242517	376.3	445.5	13.73	6.43	7	1	8	362.9	309.6	396.7	341.9	388.3	301.8	332.5	222.3	355.4	378.8	392.5	340.4	331.2	220.9	391	394.5
FALSE	156.077	High	0	Master Protein	Q3TRR0	Map9	Microtubule-associated protein 9 OS=Mus musculus OX=10090 GN=Map9 PE=1 SV=2	0.845	-0.24	0.0323699	3814.4	4513.2	15.52	6.56	29	1	44	3661.7	3153.5	3938.2	3704.7	3625.9	3098.6	3253.9	1994.9	3458	3453.2	4184.1	3695	3389.9	2272.6	3411.9	4158.6
FALSE	217.055	High	0	Master Protein	A0A0R4J0J0	Palmd	Palmdelphin OS=Mus musculus OX=10090 GN=Palmd PE=1 SV=1	0.845	-0.24	0.0262042	4936	5839.4	18.2	5.77	31	1	58	4762.9	4539.9	4856.2	4360.2	4799.5	3674	3882.7	2239.1	4758.8	4206.4	5590.5	4553.7	4177.5	3045.3	4602.6	5406.6
FALSE	151.023	High	0	Master Protein	B2KG46	Bicd1	Protein bicaudal D homolog 1 OS=Mus musculus OX=10090 GN=Bicd1 PE=1 SV=1	0.845	-0.24	0.0358292	2407.7	2850	19.35	6.46	29	1	48	2238.5	2055.2	2594.8	2215.6	2375.5	1706.5	1841.3	1146.6	2171	2216.3	2571.1	2256.9	2122.8	1417.1	2376.7	2481.2
FALSE	308.734	High	0	Master Protein	Q62418	Dbnl	Drebrin-like protein OS=Mus musculus OX=10090 GN=Dbnl PE=1 SV=2	0.845	-0.24	0.0473036	18248.7	21600	14.71	11.23	28	1	174	16682.3	15896	18285.5	19264.1	16361.8	15679.5	16889	11372.7	15723.1	16956.2	19804	16830.1	16393.7	12646.1	16484.7	22936.7
FALSE	33.644	High	0	Master Protein	Q8C7U1	N4bp3	NEDD4-binding protein 3 OS=Mus musculus OX=10090 GN=N4bp3 PE=1 SV=1	0.845	-0.24	0.0300424	519.1	614.1	20.75	11.03	9	1	11	532.6	401.5	566.9	506	494.1	333.5	412.3	259.4	490.6	590.4	490.2	470.9	499.7	318.5	494.8	560.4
FALSE	121.557	High	0	Master Protein	Q9R0P4	Smap	Small acidic protein OS=Mus musculus OX=10090 GN=Smap PE=1 SV=1	0.729	-0.46	0.0525342	5032.8	6900.6	39.98	17.41	10	1	39	4594.5	4375	5491.4	7370.5	5261.7	3055	3531.6	2278.5	4425.9	5785.7	5666.7	5449.5	5740.5	4380.3	5399.5	5916.6
FALSE	334.71	High	0	Master Protein	P62192	Psmc1	26S proteasome regulatory subunit 4 OS=Mus musculus OX=10090 GN=Psmc1 PE=1 SV=1	0.845	-0.24	0.0332159	14265.3	16885.9	14.84	6.33	35	1	145	13797.9	11704.7	14861.8	14006.4	13415.2	11237.4	12638.1	7855.3	12988.6	14052.3	15418.8	12778.8	12565	8664.2	13519.3	14542.4
FALSE	141.52	High	0	Master Protein	Q9QWW1	Homer2	Homer protein homolog 2 OS=Mus musculus OX=10090 GN=Homer2 PE=1 SV=1	0.846	-0.24	0.011884	5980.5	7066.2	12.83	6.01	34	1	54	5802.1	5553.3	5852	5569	5596.2	5058.6	5362.1	3218.8	5877.5	5398	7182.2	5892.8	4891.2	3456	5518.8	7126.8
FALSE	751.829	High	0	Master Protein	Q4KMM3	Oxr1	Oxidation resistance protein 1 OS=Mus musculus OX=10090 GN=Oxr1 PE=1 SV=3	0.846	-0.24	0.0298627	35753.2	42259.4	16.97	4.88	14	1	385	34348.1	31400.1	35330.4	35251.5	31705.4	26748.1	29598.8	18044.7	32304.6	33024.1	37630.9	33533.7	28962.8	21105.6	34030.6	39840.4
FALSE	1.293	Low	0.086	Master Protein	A0A494BBB2	Spindoc	Spindlin interactor and repressor of chromatin-binding protein (Fragment) OS=Mus musculus OX=10090 GN=Spindoc PE=1 SV=1	0.846	-0.24	0.0499199	96.2	113.7	18.75	8.54	1	1	1	90.1	97.8	100.3	70.7	103.5	84.1	84.1	42.9	99.3	91.5	96.1	82	75.4	63.3	92.2	120.5
FALSE	548.925	High	0	Master Protein	E9PYI7	Lmo7	LIM domain only 7 OS=Mus musculus OX=10090 GN=Lmo7 PE=1 SV=1	0.846	-0.24	0.0271564	16226	19181.4	14.48	5.86	4	1	171	14964.5	14068.5	16702.6	16333.8	14820.3	13348.4	14480.6	9195.7	14952	15407.1	17297.8	15417.3	14466.6	9415.8	14697.7	18813.4
FALSE	366.967	High	0	Master Protein	Q5UE59	Klc1	Kinesin light chain OS=Mus musculus OX=10090 GN=Klc1 PE=1 SV=1	0.846	-0.24	0.029085	11175	13208.4	13.05	8.47	4	1	144	9958	9115	11306	11246.4	10009.2	9629.3	10848	6874	9778.8	10424.3	11741.5	10512.4	9901.1	6963.5	10103.9	13655
FALSE	109	High	0	Master Protein	Q99KN2	Ciao1	Probable cytosolic iron-sulfur protein assembly protein CIAO1 OS=Mus musculus OX=10090 GN=Ciao1 PE=1 SV=1	0.847	-0.24	0.045498	1166.4	1376.5	15	10.25	14	1	31	1094.3	986.7	1217.2	1217.2	1100.9	954.6	1099.7	696.1	1039.7	1118.9	1258.5	1158.4	1076.1	808.6	1077.3	1223.1
FALSE	17.35	High	0	Master Protein	Q3UHK8	Tnrc6a	Trinucleotide repeat-containing gene 6A protein OS=Mus musculus OX=10090 GN=Tnrc6a PE=1 SV=2	0.847	-0.24	0.0403535	421.3	497.3	17.92	6.72	6	1	14	427.8	339.9	436.6	384.2	431.9	325.3	330.9	211.3	388.4	393.2	435.7	359.9	378.6	250.6	404.3	486.4
FALSE	2.964	Medium	0.011	Master Protein	Q62181	Sema3c	Semaphorin-3C OS=Mus musculus OX=10090 GN=Sema3c PE=1 SV=2	0.847	-0.24	0.00522714	83.1	98.1	9.74	10.39	1	1	2	82	61.2	74.6	58.7	77.9	69.8	84.6	53.6	70.2	74.2	90.5	81.5	67.9	52.8	89.7	86.3
FALSE	43.079	High	0	Master Protein	Q8BTI7	Ankrd52	Serine/threonine-protein phosphatase 6 regulatory ankyrin repeat subunit C OS=Mus musculus OX=10090 GN=Ankrd52 PE=1 SV=1	0.913	-0.13	0.0583849	1010.5	1107.4	12.9	5.52	11	1	12	1032.6	954.3	1096.5	694.3	904.5	733.3	879.2	526.8	963	944.7	988.1	854.3	800.7	539.8	931.7	915
FALSE	259.234	High	0	Master Protein	O35685	Nudc	Nuclear migration protein nudC OS=Mus musculus OX=10090 GN=Nudc PE=1 SV=1	0.763	-0.39	0.0533672	12818.7	16801.3	28.41	9.61	34	1	118	12033.1	10837.4	13223.8	16515	12018.6	9641.5	10423	6490.8	11476.4	13781.6	14094.2	13135.3	12507	8657.4	12367.8	15516.6
FALSE	53.936	High	0	Master Protein	B2RXC2	Itpkb	Kinase OS=Mus musculus OX=10090 GN=Itpkb PE=1 SV=1	0.847	-0.24	0.013075	987.3	1166.2	12.38	5.96	11	1	15	929.6	843.8	995.6	936.6	913.1	808.6	869.8	575	925.8	940.8	1015.5	908.1	884.9	587.1	890.2	1145.3
FALSE	37.369	High	0	Master Protein	Q9EQS9	Igdcc4	Immunoglobulin superfamily DCC subclass member 4 OS=Mus musculus OX=10090 GN=Igdcc4 PE=2 SV=1	0.847	-0.24	0.0275881	297.5	351.5	18.92	13.88	11	1	11	293.2	239.7	308.6	241	282.4	196.8	215	134.3	282.9	293.6	350.7	318.2	243	172.1	276.8	227.8
FALSE	7.916	High	0	Master Protein	O70374	Cbfa2t2	Protein CBFA2T2 OS=Mus musculus OX=10090 GN=Cbfa2t2 PE=1 SV=3	0.915	-0.13	0.0599362	37.7	41.2	14.43	10.4	2	1	4	40.6	26.6	43.5	20.8	30.2	32.5	32.2	24	42.6	35.1	34.1	35	25.9	18.7	31.2	40.9
FALSE	30.079	High	0	Master Protein	Q8CBY1	Samd4a	Protein Smaug homolog 1 OS=Mus musculus OX=10090 GN=Samd4a PE=1 SV=2	0.842	-0.25	0.0587105	499.7	593.6	13.55	6.13	8	1	9	540.3	419.8	613.7	367.9	523.4	415.7	475.5	284.5	498.8	457	548.8	458.6	417.3	293.1	528.2	501.3
FALSE	45.974	High	0	Master Protein	O54824	Il16	Pro-interleukin-16 OS=Mus musculus OX=10090 GN=Il16 PE=1 SV=3	0.847	-0.24	0.0108836	485.8	573.9	9.91	10.5	11	1	11	451.9	390.1	527.2	419.5	466.7	404.7	477.7	285	424.2	451.1	526	445.6	454.3	280.2	460.7	641.5
FALSE	79.778	High	0	Master Protein	Q9R0X5	Rpgr	X-linked retinitis pigmentosa GTPase regulator OS=Mus musculus OX=10090 GN=Rpgr PE=1 SV=2	0.936	-0.1	0.0649976	1034.1	1105	13.96	5.13	14	1	20	995.8	886.8	1101.3	754	905.3	737.3	794.9	493	940.5	918.1	1035.5	796.3	773.2	560.1	871.6	919.1
FALSE	34.204	High	0	Master Protein	Q3USH1	Insyn2a	Inhibitory synaptic factor 2A OS=Mus musculus OX=10090 GN=Insyn2a PE=1 SV=1	0.848	-0.24	0.0495512	424.4	500.2	11.76	10.07	7	1	7	405.7	349.7	469.4	401	412	365.9	392.6	253.6	403.6	465.4	406.5	362.6	402.3	237.5	409.7	477.4
FALSE	5.963	High	0.001	Master Protein	Q8BIG4	Fbxo28	F-box only protein 28 OS=Mus musculus OX=10090 GN=Fbxo28 PE=1 SV=1	0.848	-0.24	0.0086859	42.2	49.8	12.24	8.43	2	1	2	39.3	39	50.6	33.5	28.6	32.8	41.4	23.1	45.1	34.4	43.1	42.2	36.2	26.3	38	43.5
FALSE	252.102	High	0	Master Protein	Q3UMT1	Ppp1r12c	Protein phosphatase 1 regulatory subunit 12C OS=Mus musculus OX=10090 GN=Ppp1r12c PE=1 SV=1	0.848	-0.24	0.0418851	5506.1	6495.9	21.04	7.72	5	1	66	5072.9	4871.5	5673.6	5630	5233.7	3888.6	4392.7	2609.1	4913.3	5250.9	5972	5383.5	4900.8	3498	5130.4	5692.7
FALSE	94.945	High	0	Master Protein	A0A668KLA9	Ppp2r2b	Serine/threonine-protein phosphatase 2A 55 kDa regulatory subunit B OS=Mus musculus OX=10090 GN=Ppp2r2b PE=1 SV=1	0.849	-0.24	0.0496437	846.1	996.6	13.2	8.44	9	1	41	746.9	698.1	907.4	825.8	785.1	683.5	825.9	497.2	740.6	801.9	842.3	780.7	731.1	488.4	770.5	1049.8
FALSE	13.777	High	0	Master Protein	Q9CR47	Nsa2	Ribosome biogenesis protein NSA2 homolog OS=Mus musculus OX=10090 GN=Nsa2 PE=2 SV=1	0.849	-0.24	0.0123561	288.2	339.4	8.46	7.33	4	1	4	266.8	243.7	312.9	252	255.6	247.5	268.3	167.1	269.9	274.5	287.2	228.2	250	165.5	282.9	327.1
FALSE	4.889	High	0.002	Master Protein	A2AHJ4	Brwd3	Bromodomain and WD repeat-containing protein 3 OS=Mus musculus OX=10090 GN=Brwd3 PE=1 SV=1	0.849	-0.24	0.0213831	74.2	87.4	25.73	10.67	1	1	2	76.4	57.3	88.2	63.4	67.9	44.6	51.6	27.2	70.1	67.6	77.8	73.3	76.8	43.3	76.4	80
FALSE	114.487	High	0	Master Protein	Q61667		Histone H4 (Fragment) OS=Mus musculus OX=10090 PE=3 SV=1	0.822	-0.28	0.0632125	286.7	348.6	43.76	15.59	1	1	142	262.1	260.5	297.8	295.9	264.4	99	136.5	75	232.3	258.6	344.6	267.1	297.1	172.5	284.4	253.8
FALSE	57.108	High	0	Master Protein	P17918	Pcna	Proliferating cell nuclear antigen OS=Mus musculus OX=10090 GN=Pcna PE=1 SV=2	0.849	-0.24	0.0427211	1241.7	1463.1	16.24	8.5	11	1	27	1156.6	1058	1312.8	1285.6	1068	951.4	1122.5	681.5	1088.9	1280.4	1265.4	1135.9	1119.3	762.6	1087.7	1360.7
FALSE	28.231	High	0	Master Protein	Q9CRC3		UPF0235 protein C15orf40 homolog OS=Mus musculus OX=10090 PE=1 SV=1	0.884	-0.18	0.0612135	523.2	591.5	14.49	6.98	5	1	8	521.4	416.6	579.5	453.4	526.5	380.2	470.3	291.6	480.8	522.6	527.5	473.1	462.9	272.9	493.4	534
FALSE	136.09	High	0	Master Protein	Q6WIZ9	Rnf31	RBR-type E3 ubiquitin transferase OS=Mus musculus OX=10090 GN=Rnf31 PE=2 SV=1	0.849	-0.24	0.00437193	3010.8	3545.8	10.89	5.43	29	1	37	2862.8	2513	3125.7	2581.4	2906.3	2411	2704.5	1724.7	2813	2980.4	3238	2721.9	2575.4	1897	2838.6	3221.9
FALSE	402.988	High	0	Master Protein	Q80VB6	Dclk1	Dclk1 protein OS=Mus musculus OX=10090 GN=Dclk1 PE=1 SV=1	0.849	-0.24	0.0228426	144.3	170	10.29	7.91	1	1	197	140.3	136	140.9	122.8	143.5	120.4	135.7	87.8	126.5	135.6	158.3	143.9	120.5	80.4	151.1	156
FALSE	234.836	High	0	Master Protein	Q04750	Top1	DNA topoisomerase 1 OS=Mus musculus OX=10090 GN=Top1 PE=1 SV=2	0.932	-0.1	0.0620731	9838.5	10561.1	7.34	4.87	48	1	88	9174.5	8039.5	10257.7	8242.4	8634.6	8696.2	9259.9	5555.4	8719	9288.6	9664.2	8244.9	7775.7	5318.4	8316.4	9329.6
FALSE	316.555	High	0	Master Protein	Q99LI8	Hgs	Hepatocyte growth factor-regulated tyrosine kinase substrate OS=Mus musculus OX=10090 GN=Hgs PE=1 SV=2	0.849	-0.24	0.0103195	12041.2	14175.3	11.01	6.17	38	1	143	11343.1	10571.2	12134.6	11442.5	10565.7	10338.6	10856.8	7056.7	10940	11556	12786.2	11002.5	10095.4	7708	11255.7	13186.2
FALSE	168.319	High	0	Master Protein	P26369	U2af2	Splicing factor U2AF 65 kDa subunit OS=Mus musculus OX=10090 GN=U2af2 PE=1 SV=3	0.839	-0.25	0.0610225	4850.7	5779.7	23.57	7.94	21	1	68	4618.7	4042.9	5029.3	5638	4443.4	3595.8	4018.7	2460.1	4627.2	5154.1	5263.4	4777.6	4556.4	2846.1	4410.4	4968.9
FALSE	138.176	High	0	Master Protein	Q91Z53	Grhpr	Glyoxylate reductase/hydroxypyruvate reductase OS=Mus musculus OX=10090 GN=Grhpr PE=1 SV=1	1.045	0.06	0.0609771	7372.9	7058.2	3.42	6.35	20	1	52	7116.3	6173.8	7524.1	5362.5	5644.5	6186.2	7091.4	4928.1	5848.3	5850.8	6798.4	5924.1	4776.9	3067.1	5803.1	6200.6
FALSE	299.666	High	0	Master Protein	F7AA26	Pakap	Paralemmin A kinase anchor protein (Fragment) OS=Mus musculus OX=10090 GN=Pakap PE=1 SV=1	0.849	-0.24	0.0151633	6862.5	8085	13.33	5.96	2	1	97	6411.6	5961.6	6972.9	6634.7	6192.8	5421.4	6084	3900.4	6270	6435.6	7202.2	6275.7	5938.5	4299.7	6436.3	7719
FALSE	14.702	High	0	Master Protein	S4R2B6	Anapc16	Anaphase-promoting complex subunit 16 OS=Mus musculus OX=10090 GN=Anapc16 PE=1 SV=1	0.864	-0.21	0.0638609	84.3	97.7	21.4	13.38	3	1	3	80.7	70	85.9	97	79.5	65.1	73.2	46.4	78.5	76.2	90.4	75.4	81.8	62.8	89.2	86.4
FALSE	131.407	High	0	Master Protein	Q9QZR0	Rnf25	E3 ubiquitin-protein ligase RNF25 OS=Mus musculus OX=10090 GN=Rnf25 PE=1 SV=2	0.85	-0.23	0.0323436	2139.6	2516.4	13.22	5.03	1	1	36	1967.1	1846.9	2274.3	2007.4	1964.5	1727.1	1955.6	1128.6	1988.1	2076.6	2211.5	2014.5	1788.6	1124.2	1971.3	2373.4
FALSE	137.662	High	0	Master Protein	E9PV26	Prr36	Proline-rich 36 OS=Mus musculus OX=10090 GN=Prr36 PE=1 SV=1	0.85	-0.23	0.0122735	3829.6	4503.4	10.16	7.17	27	1	45	3604.6	3227.6	3890.1	3588	3558.4	3298	3627.5	2356.5	3489.6	3654.8	3944.5	3418.8	3345.2	2389	3566.9	4610.5
FALSE	124.993	High	0	Master Protein	P10639	Txn	Thioredoxin OS=Mus musculus OX=10090 GN=Txn PE=1 SV=3	0.821	-0.28	0.0643771	12742.6	15511.5	18.08	10.6	11	1	155	11462.3	10595.7	12810.8	14451	10920.2	10728.2	11940.7	8202.6	10858.9	12908.7	13540.1	11707.6	11895.4	8604.5	11566.1	15155.4
FALSE	44.753	High	0	Master Protein	Q9D7M8	Polr2d	DNA-directed RNA polymerase II subunit RPB4 OS=Mus musculus OX=10090 GN=Polr2d PE=1 SV=2	0.85	-0.23	0.0441916	772.7	908.6	23.69	11.26	7	1	13	734.5	645.1	799	830.8	715.1	498.5	565.7	395.4	676.2	756.4	793.8	711.4	698.7	552.8	717.1	836.2
FALSE	9.01	High	0	Master Protein	Q8JZS6	N4bp2l2	NEDD4-binding protein 2-like 2 OS=Mus musculus OX=10090 GN=N4bp2l2 PE=2 SV=2	0.85	-0.23	0.046932	44.4	52.2	23.6	9.87	2	1	7	46.7	45.6	40	37.2	42	29.7	29.8	19	40.3	45.1	42	44	40.4	27.2	38.3	45.4
FALSE	643.025	High	0	Master Protein	Q91V14	Slc12a5	Solute carrier family 12 member 5 OS=Mus musculus OX=10090 GN=Slc12a5 PE=1 SV=2	1.268	0.34	0.0633801	46750.6	36878.5	15.54	11.42	46	1	356	47348.1	40075.3	45217.7	21694	31158.5	42234.5	46605.8	28470.3	39400.1	28326.3	38571.7	30443.8	23584.6	16846.7	30862.2	30929.2
FALSE	526.863	High	0	Master Protein	P08249	Mdh2	Malate dehydrogenase, mitochondrial OS=Mus musculus OX=10090 GN=Mdh2 PE=1 SV=3	1.12	0.16	0.0533376	51849.6	46289.7	10.34	11.41	29	1	567	46027.1	37604.7	46281.3	41626.5	37795.7	48142.6	54404.4	36296.2	40125.2	37673.8	42196.2	42804.6	32209.6	18077.5	33257.3	46100
FALSE	7.636	High	0	Master Protein	Q9D211	Cdkn2aipnl	CDKN2AIP N-terminal-like protein OS=Mus musculus OX=10090 GN=Cdkn2aipnl PE=3 SV=1	0.773	-0.37	0.0563561	258.5	334.5	25.94	10.76	2	1	2	253.6	209.2	287.9	296.3	264.1	157.9	226.8	130.2	233.6	281	264.8	262.2	255.8	176.2	246.7	308.1
FALSE	73.02	High	0	Master Protein	A0A571BF18	Cacna1e	Voltage-dependent R-type calcium channel subunit alpha (Fragment) OS=Mus musculus OX=10090 GN=Cacna1e PE=1 SV=1	0.778	-0.36	0.0661589	251	322.6	29.4	17.15	3	1	28	311.1	243.4	347.4	160	241	139.9	193.3	104.5	335.2	283.9	228	184.3	232.9	180.5	235.3	288.2
FALSE	2.55	Medium	0.017	Master Protein	Q9JIM3	Ercc6l2	DNA excision repair protein ERCC-6-like 2 OS=Mus musculus OX=10090 GN=Ercc6l2 PE=1 SV=3	0.606	-0.72	0.0543269	198.5	327.5	56.02	20.32	2	1	2	328.6	202.1	359.9	120.5	253.6	70.3	99	54.6	227.8	265	301.1	220.7	240.9	159.7	332	188.9
FALSE	15.272	High	0	Master Protein	B0LAC7	Myl6	Myosin light polypeptide 6 alkali smooth muscle and non-muscle protein (Fragment) OS=Mus musculus OX=10090 GN=Myl6 PE=2 SV=1	0.818	-0.29	0.0616522	296.4	362.1	30.51	15.23	1	1	13	279.3	249.6	317.6	342.3	285.2	184.9	212.8	117.6	241.3	266.1	335.3	279.3	313.5	209.6	305.8	312.6
FALSE	17.483	High	0	Master Protein	Q9D0D5	Gtf2e1	General transcription factor IIE subunit 1 OS=Mus musculus OX=10090 GN=Gtf2e1 PE=1 SV=1	0.85	-0.24	0.0115539	61	71.8	15.86	7.68	5	1	5	61	51.4	67.3	51.5	48.1	40.4	47.6	29.5	53.9	57.8	70.9	56	50.5	34.9	58.9	57.9
FALSE	59.667	High	0	Master Protein	E9Q9D5	Rabl2	Rab-like protein 2A OS=Mus musculus OX=10090 GN=Rabl2 PE=1 SV=1	0.85	-0.24	0.0231591	911.2	1072.6	16.1	5.93	11	1	13	863.6	784.8	912.8	878.7	846.8	668.6	751	492.6	827.2	905.6	959.7	834	759.9	569	825.6	995.9
FALSE	6.98	High	0	Master Protein	A2A9K3	Cep85	Centrosomal protein of 85 kDa OS=Mus musculus OX=10090 GN=Cep85 PE=1 SV=1	0.851	-0.23	0.0161993	190.3	223.7	10.94	7.6	3	1	3	179.4	160.2	201.5	147.9	166	147.7	181.2	90.7	197.7	159.5	179.3	148.5	156.1	109.2	177.7	212
FALSE	13.681	High	0	Master Protein	P59055	Csrnp3	Cysteine/serine-rich nuclear protein 3 OS=Mus musculus OX=10090 GN=Csrnp3 PE=1 SV=2	0.852	-0.23	0.00849731	525.6	616.9	7.88	6.18	4	1	4	483	428.4	511.7	421.4	499.2	448.6	515	357.7	452.7	503	562.3	465.4	436.3	308.9	506.5	558.1
FALSE	119.868	High	0	Master Protein	Q921W4	Cryzl1	Quinone oxidoreductase-like protein 1 OS=Mus musculus OX=10090 GN=Cryzl1 PE=1 SV=1	0.852	-0.23	0.02363	3654.3	4289.1	12.78	7.35	18	1	35	3377.7	3061.1	3685.8	3582.2	3324.4	2990.2	3262.4	2277.3	3209.5	3451.6	3960.7	3416.1	3146.3	2346.6	3350.8	3950.1
FALSE	34.893	High	0	Master Protein	Q99L61	Tes	Testin OS=Mus musculus OX=10090 GN=Tes PE=2 SV=1	0.852	-0.23	0.0363613	581.9	683.2	17.71	12.18	7	1	7	558.2	481.3	688	571.4	576.3	468.3	508.6	287.7	583.7	550.6	629.9	518.5	630.8	390.2	545.5	619
FALSE	109.865	High	0	Master Protein	F8WI30	Snx7	Sorting nexin-7 OS=Mus musculus OX=10090 GN=Snx7 PE=1 SV=1	0.852	-0.23	0.0400602	2457.9	2886.2	20.85	9.78	21	1	35	2320.6	2066	2530	2529.5	2313.1	1696.2	1888.8	1253.5	2209.6	2349.9	2612.5	2226.7	2177.1	1697.8	2331.6	2487.9
FALSE	295.062	High	0	Master Protein	A0A498WGD8	Txnl1	Thioredoxin-like protein 1 OS=Mus musculus OX=10090 GN=Txnl1 PE=1 SV=1	0.852	-0.23	0.01629	8847.2	10389.9	13.9	7.52	22	1	119	8505.3	7364.3	8885.2	8812.2	7766.7	7111.2	7804.2	5111.1	7943.8	8433.6	9249.1	7983.3	7623.5	5773.8	8227.6	10205.2
FALSE	576.89	High	0	Master Protein	P56399	Usp5	Ubiquitin carboxyl-terminal hydrolase 5 OS=Mus musculus OX=10090 GN=Usp5 PE=1 SV=1	0.852	-0.23	0.0153865	29793.1	34956.8	10.1	10.39	53	1	326	26943.6	25271.2	29205.5	28169.4	25730.6	25604.2	28408.5	18795.6	25849.5	28393.4	30160.7	27032.7	25178.3	20312.2	27196.5	36465.7
FALSE	14.375	High	0	Master Protein	A2AG58	Bclaf3	BCLAF1 and THRAP3 family member 3 OS=Mus musculus OX=10090 GN=Bclaf3 PE=1 SV=1	0.814	-0.3	0.0601983	142.2	174.7	18.6	12.27	4	1	5	112.6	91.6	126.2	134	143	130	145.4	84.3	112.2	136.6	139.4	140.3	130.3	90.2	126.8	172.2
FALSE	17.929	High	0	Master Protein	Q9D7S7	Rpl22l1	60S ribosomal protein L22-like 1 OS=Mus musculus OX=10090 GN=Rpl22l1 PE=1 SV=1	0.852	-0.23	0.0152362	946.5	1110.9	10.85	11.87	3	1	7	916.7	735.4	963.8	878.4	812.7	739.6	883.3	580.5	969.8	1025.5	1001.9	735.5	908.2	600.9	879.4	894
FALSE	35.842	High	0	Master Protein	Q5SX39	Myh4	Myosin-4 OS=Mus musculus OX=10090 GN=Myh4 PE=1 SV=1	0.807	-0.31	0.0555787	82.1	101.8	20.89	11.88	1	1	13	63.5	72.8	91.9	87.9	74.3	67.3	69.1	41.5	70.5	74.1	79.4	86.7	73.6	55.5	81.7	93.6
FALSE	129.632	High	0	Master Protein	Q0VE82	Cpne7	Copine-7 OS=Mus musculus OX=10090 GN=Cpne7 PE=1 SV=1	0.852	-0.23	0.02256	2297.7	2698.4	13.04	12.05	21	1	37	2138.3	2031.4	2689	1733.8	2062.3	1624	1855.7	1319.2	2359	2539	2079.2	1724.9	1891	1481.2	2112.9	2492.5
FALSE	101.438	High	0	Master Protein	Q3UJP5	Cfap418	Cilia- and flagella-associated protein 418 OS=Mus musculus OX=10090 GN=Cfap418 PE=1 SV=1	0.831	-0.27	0.0530401	4428	5326.2	19.35	4.75	19	1	38	4287.9	3628.9	4653.7	4593	4344.9	3370.4	3692.5	2268	4101.9	4314.6	4727.3	4210	3782.9	2504.2	4226.4	5082.1
FALSE	26.237	High	0	Master Protein	Q8BH82	Napepld	N-acyl-phosphatidylethanolamine-hydrolyzing phospholipase D OS=Mus musculus OX=10090 GN=Napepld PE=1 SV=1	0.852	-0.23	0.0289578	403.1	472.9	19.22	8.54	9	1	11	442.2	343.9	477.3	292.1	375.7	288.4	288	188	410.4	372.2	435.4	348.9	346.6	260	400.2	370.5
FALSE	35.68	High	0	Master Protein	Q8C0C4	Ccser1	Serine-rich coiled-coil domain-containing protein 1 OS=Mus musculus OX=10090 GN=Ccser1 PE=2 SV=2	0.852	-0.23	0.0451689	590.2	693.1	14.32	5.98	10	1	10	573.9	480.1	647.8	548.5	596.1	443.4	555.2	339	533.6	565.3	626	556.2	523.8	333.6	579.9	638.3
FALSE	101.987	High	0	Master Protein	P54103	Dnajc2	DnaJ homolog subfamily C member 2 OS=Mus musculus OX=10090 GN=Dnajc2 PE=1 SV=2	0.852	-0.23	0.0233225	3130.1	3674.8	15.94	4.13	27	1	32	3009.6	2583.5	3276.5	2799.7	3014.2	2255.8	2610.3	1575.1	3013.9	3018.2	3250.3	2935.7	2634.5	1776.9	2947.9	3152.9
FALSE	3.178	High	0.009	Master Protein	A2A9H6	Gm884	Predicted gene 884 OS=Mus musculus OX=10090 GN=Gm884 PE=1 SV=1	0.74	-0.43	0.0526936	172.6	233.3	35.04	15.75	2	1	2	189.4	124.9	224.3	184.8	203.4	93.5	108.8	75.7	152.9	186.7	216.6	177.4	197.5	126.6	201.6	172.3
FALSE	217.186	High	0	Master Protein	Q8CH25	Sltm	SAFB-like transcription modulator OS=Mus musculus OX=10090 GN=Sltm PE=1 SV=1	0.796	-0.33	0.0549909	8468.4	10645	17.94	5.75	30	1	73	8115.2	7013.1	9492.2	9300.8	8571.3	6948.7	8038.7	4867.9	8116.5	8577.8	9215.2	8330.9	7912.9	5208.7	8554.8	9695.9
FALSE	558.544	High	0	Master Protein	Q5SNZ0	Ccdc88a	Girdin OS=Mus musculus OX=10090 GN=Ccdc88a PE=1 SV=2	0.957	-0.06	0.0655262	19728.9	20614.6	6.08	2.75	108	1	165	18689.3	17113.3	20473.7	14624.4	17377.9	16499.9	18236.8	11216.8	17480.5	16387	19799.3	16708.7	14262.7	10271.3	16444.1	18748.6
FALSE	26.011	High	0	Master Protein	Q6NV92	Zfp941	Zinc finger protein 941 OS=Mus musculus OX=10090 GN=Zfp941 PE=1 SV=1	0.853	-0.23	0.0288375	743.6	872	21.87	8.47	5	1	7	701.8	625.2	854.6	656.8	706.3	502.9	548.4	304.1	730.6	695.5	799.2	762.4	607	471	745.5	697.9
FALSE	31.596	High	0	Master Protein	Q9CWQ0	Dph5	Diphthine methyl ester synthase OS=Mus musculus OX=10090 GN=Dph5 PE=1 SV=2	0.853	-0.23	0.00954664	549.3	643.9	10.27	6.35	6	1	8	510.3	440.8	560.3	462.1	545.8	492.8	518.8	321.3	498.1	520.5	568.6	488.4	486.1	337.4	512	618.1
FALSE	2.114	Medium	0.028	Master Protein	Q78Y72	Ceacam14	Carcinoembryonic antigen-related cell adhesion molecule 14 OS=Mus musculus OX=10090 GN=Ceacam14 PE=1 SV=1	0.716	-0.48	0.0568564	59.8	83.5	37.11	12.36	1	1	1	44.7	29.3	46.1	70.9	80.6	50.5	61.8	38.5	53.8	72.6	86	68.4	54.2	40.6	66.7	69
FALSE	23.996	High	0	Master Protein	B9EHP1	Camkmt	Calmodulin-lysine N-methyltransferase OS=Mus musculus OX=10090 GN=Camkmt PE=2 SV=1	0.882	-0.18	0.0612243	408.7	463.6	9.4	5.56	8	1	8	409.3	326	464.7	288.5	391.8	351.4	397.5	239.4	385.2	371.2	432.2	363.7	295.5	235.7	378.5	382.9
FALSE	22.611	High	0	Master Protein	Q5D0E7	Pde1c	Phosphodiesterase OS=Mus musculus OX=10090 GN=Pde1c PE=2 SV=1	0.853	-0.23	0.040683	91.5	107.3	15.31	9.81	1	1	13	97.2	84.2	104	61.6	86.7	70.3	78.6	44.3	92.4	79.4	92.5	67.4	80.2	52.8	91.7	108.4
FALSE	61.18	High	0	Master Protein	Q3UUF8	Ankrd34b	Ankyrin repeat domain-containing protein 34B OS=Mus musculus OX=10090 GN=Ankrd34b PE=1 SV=1	0.853	-0.23	0.0327871	724.8	850	12.07	5.02	12	1	15	746.5	607.9	722.5	691.8	642.7	618.8	659.7	400.9	699.2	701.5	777	693.7	597.2	396.2	679.8	707.4
FALSE	129.562	High	0	Master Protein	I1E4X0	Dlgap4	Disks large-associated protein 4 OS=Mus musculus OX=10090 GN=Dlgap4 PE=1 SV=1	0.853	-0.23	0.043813	139.6	163.6	22.49	10.13	2	1	51	151.3	113.2	164	106.5	139.3	97.3	97.2	58.8	121.6	137.3	143	118.3	135.8	77.7	133.6	160.5
FALSE	61.761	High	0	Master Protein	Q8BVE8	Nsd2	Histone-lysine N-methyltransferase NSD2 OS=Mus musculus OX=10090 GN=Nsd2 PE=1 SV=2	0.853	-0.23	0.010837	647.9	759.8	9.32	3.68	13	1	14	606.2	535.4	691	553	636.1	549.7	631.5	393.5	625.1	598.8	658.8	610.4	547.3	371.6	615.1	704.1
FALSE	39.712	High	0	Master Protein	Q8VCE2	Gpn1	GPN-loop GTPase 1 OS=Mus musculus OX=10090 GN=Gpn1 PE=1 SV=1	0.853	-0.23	0.0172594	514.9	603.9	16.3	6.16	7	1	12	496.3	431.2	575.8	380.2	486.7	365.1	404.9	239.5	499	498	546.5	413.4	425.8	305.5	489.6	502.8
FALSE	16.288	High	0	Master Protein	Q05921	Rnasel	2-5A-dependent ribonuclease OS=Mus musculus OX=10090 GN=Rnasel PE=1 SV=2	0.854	-0.23	0.0392749	547.5	641.2	11.06	7.84	5	1	6	522.9	440.8	595	363	549.9	472.5	512.5	377.9	476.2	538.4	561.7	450.2	465.5	325.9	543.9	573.6
FALSE	46.346	High	0	Master Protein	Q61142	Spin1	Spindlin-1 OS=Mus musculus OX=10090 GN=Spin1 PE=1 SV=2	0.856	-0.22	0.0553555	1476.2	1725.1	15.72	7.82	1	1	18	1376.6	1174.2	1531.9	1597	1328.4	1280.9	1423.1	909.1	1384.7	1577.2	1556.5	1284.8	1360	910.6	1351.4	1627.1
FALSE	18.821	High	0	Master Protein	Q9JJ94	Ssna1	Sjoegren syndrome nuclear autoantigen 1 homolog OS=Mus musculus OX=10090 GN=Ssna1 PE=1 SV=1	0.805	-0.31	0.0501897	282.2	350.7	19.61	10.49	5	1	6	272.8	231.6	322.2	315.8	295.6	238.4	252.9	159.4	259.3	283.6	309.6	269.5	279.6	197.3	278.8	371.5
FALSE	442.977	High	0	Master Protein	Q9D415	Dlgap1	Disks large-associated protein 1 OS=Mus musculus OX=10090 GN=Dlgap1 PE=1 SV=3	0.854	-0.23	0.0216048	17561.8	20557.4	10.82	6.34	18	1	175	16966.4	14935.5	17262.6	16121.3	16527.4	14718.3	16348.4	10236.8	16047.3	16359.1	18843.7	16067.4	14409.3	9263.1	16395.6	21170.4
FALSE	22.07	High	0	Master Protein	Q8BPG2	Yae1d1	Yae1_N domain-containing protein OS=Mus musculus OX=10090 GN=Yae1d1 PE=2 SV=1	0.693	-0.53	0.0569471	129.1	186.3	30	11.93	4	1	4	128.7	100.2	158.1	182.2	145.9	106.6	118.2	72.2	129.3	153.1	168.5	130.4	115.5	106.9	151.8	184.7
FALSE	27.425	High	0	Master Protein	B1AXJ1	Tepsin	AP-4 complex accessory subunit Tepsin OS=Mus musculus OX=10090 GN=Tepsin PE=1 SV=1	0.854	-0.23	0.0062747	250.8	293.8	14.93	6.67	7	1	9	237.9	209.8	254.9	196.8	234.4	179.5	207.7	115	224.6	233.1	259.2	232.5	212	158.9	237.9	267.3
FALSE	132.659	High	0	Master Protein	Q8C9B9	Dido1	Death-inducer obliterator 1 OS=Mus musculus OX=10090 GN=Dido1 PE=1 SV=4	0.854	-0.23	0.00999346	1578.8	1849.3	10.03	5.12	28	1	34	1513.5	1307.1	1768.4	1287.7	1487.8	1244.1	1467.5	896.5	1518.2	1500.3	1634.1	1431.8	1312.2	931.1	1530.1	1533.9
FALSE	296.605	High	0	Master Protein	D3Z6F4	Dlgap1	Disks large-associated protein 1 OS=Mus musculus OX=10090 GN=Dlgap1 PE=1 SV=1	0.854	-0.23	0.0436774	94.9	111.2	12.03	12.03	1	1	115	90.7	71.9	94.4	82.5	96.1	89.5	86	58	78.5	85.9	100.3	85.3	82.9	55	95.8	128
FALSE	241.541	High	0	Master Protein	Q9JIG7	Ccdc22	Coiled-coil domain-containing protein 22 OS=Mus musculus OX=10090 GN=Ccdc22 PE=1 SV=1	0.854	-0.23	0.0190738	6810.7	7971.1	10.68	6	39	1	78	6395.6	5752.4	7028.1	6333.6	6298.3	5852.6	6253	3995.9	6049.6	6470.5	7125.3	6111.6	5795.1	4182	6312.1	7477.1
FALSE	6.239	High	0.001	Master Protein	E9Q5K6	Nkd1	Protein naked cuticle homolog OS=Mus musculus OX=10090 GN=Nkd1 PE=3 SV=1	0.854	-0.23	0.0269858	63.9	74.9	14.77	4.36	2	1	2	59.8	54.2	70.5	53.2	65.7	49.1	55	33.9	59.8	60.9	68.1	58.8	51.6	36.9	63.6	66.7
FALSE	15.549	High	0	Master Protein	Q8BZB3	Tmem266	Transmembrane protein 266 OS=Mus musculus OX=10090 GN=Tmem266 PE=1 SV=3	0.854	-0.23	0.0122024	49.9	58.4	13.51	8.46	3	1	3	54.8	45.2	59.4	37.5	38.9	35	42.7	27.9	48.4	41.2	51.4	44.7	43.2	32.6	47.1	58.4
FALSE	17.318	High	0	Master Protein	E0CXP6	Umad1	UMAP1-MVP12-associated (UMA) domain-containing 1 OS=Mus musculus OX=10090 GN=Umad1 PE=1 SV=1	0.794	-0.33	0.0676558	368.1	463.7	22.7	9.9	1	1	4	332.3	316.4	377.3	438.5	364.2	295	346	196.3	323.8	367.3	401.9	376.4	336.2	258	376.4	413.8
FALSE	396.927	High	0	Master Protein	F8VQN6	Arhgef12	Rho guanine nucleotide exchange factor 12 OS=Mus musculus OX=10090 GN=Arhgef12 PE=1 SV=1	0.914	-0.13	0.0618474	104.7	114.5	24.47	8.9	1	1	108	101.9	92.4	110.2	75.6	94.2	62.2	63.7	38.9	97.6	100.4	97.5	92.3	69.7	60.7	92.8	92.1
FALSE	89.581	High	0	Master Protein	O70340	Nptx2	Neuronal pentraxin-2 OS=Mus musculus OX=10090 GN=Nptx2 PE=2 SV=1	0.854	-0.23	0.00244479	4458.3	5223	9.54	6.78	19	1	32	4247	3942.4	4443	3927.6	3934.1	3803.7	3969.4	2491.4	4412.3	4449.7	4444.3	4040.5	3641.1	2947.9	4081.5	4925.3
FALSE	18.223	High	0	Master Protein	Q9CQI4	Iftap	Intraflagellar transport-associated protein OS=Mus musculus OX=10090 GN=Iftap PE=1 SV=1	0.87	-0.2	0.0595248	227	260.8	27.1	12.11	5	1	8	221.3	195.3	221	250.1	221.8	155.3	170.6	92.4	213.8	215.5	232	194.9	227.9	158.5	217.1	237.1
FALSE	27.963	High	0	Master Protein	A0A0R4J0R4	Nat8l	N-acetylaspartate synthetase OS=Mus musculus OX=10090 GN=Nat8l PE=1 SV=1	1.141	0.19	0.0583829	1396.5	1223.7	20.54	6.14	6	1	10	1420.8	1056.2	1303.1	762.5	1015.9	1536	1715.6	1164.4	1154.8	972.6	1164.3	993.6	807.8	530.2	989.3	1118.4
FALSE	207.361	High	0	Master Protein	O54916	Reps1	RalBP1-associated Eps domain-containing protein 1 OS=Mus musculus OX=10090 GN=Reps1 PE=1 SV=2	0.854	-0.23	0.0125312	6063.8	7102.6	8.03	7.17	33	1	73	5723.5	5098.5	6336.8	5405.2	5394.9	5080.2	5753.9	3736.6	5452.7	5835.7	6035	5086.6	5122.6	3767.2	5556.6	6834.6
FALSE	42.477	High	0	Master Protein	Q9JJW6	Alyref2	Aly/REF export factor 2 OS=Mus musculus OX=10090 GN=Alyref2 PE=1 SV=1	0.876	-0.19	0.0654007	52.2	59.6	14.92	11.67	1	1	22	47.4	32.9	43.2	34.1	49.5	47.4	52.5	35	41.3	52.6	47.3	41	44.5	28.2	48.8	59.8
FALSE	35.314	High	0	Master Protein	Q99PP2	Znf318	Zinc finger protein 318 OS=Mus musculus OX=10090 GN=Znf318 PE=1 SV=3	0.883	-0.18	0.0532231	321.3	364	14.73	8.11	7	1	10	297.7	275.1	350.7	291.1	303.3	230.9	276.6	172.9	285.8	312.9	320	305.1	287.6	173.8	295.8	312.6
FALSE	32.663	High	0	Master Protein	Q9D2D7	Znf687	Zinc finger protein 687 OS=Mus musculus OX=10090 GN=Znf687 PE=1 SV=1	0.854	-0.23	0.000133571	295.7	346.2	6.17	5.81	10	1	11	283	245.3	303	212	271.7	252.1	273.8	190.2	280.2	273.8	313.5	257.7	261.8	173.8	279.6	351.5
FALSE	1.593	Low	0.052	Master Protein	B2RUD4	Htr2c	5-hydroxytryptamine receptor 2C OS=Mus musculus OX=10090 GN=Htr2c PE=2 SV=1	0.855	-0.23	0.0224063	101.9	119.1	23.56	11.65	1	1	1	106.8	86.2	123.5	74.4	91.9	60.7	66.6	43.9	120.7	89.8	103	79.3	87.9	66.1	108	103.5
FALSE	39.585	High	0	Master Protein	Q3TCU2	Ppp1r13l	SH3 domain-containing protein OS=Mus musculus OX=10090 GN=Ppp1r13l PE=1 SV=1	0.855	-0.23	0.0236006	354.2	414.1	13.32	6.46	10	1	11	337.3	295.1	365.4	329.4	333.7	272.5	317.1	195.8	324.5	337	349	319.6	309.3	195.4	341.6	409.4
FALSE	28.918	High	0	Master Protein	G5E8Q7	Sac3d1	SAC3 domain-containing protein 1 OS=Mus musculus OX=10090 GN=Sac3d1 PE=1 SV=1	0.855	-0.23	0.0234325	258.3	302	13.04	5.62	5	1	6	257.1	225.3	278.2	165.5	265.6	214.9	237.3	147.6	231.8	229.3	281.7	228.3	222.3	146.6	241.2	288.9
FALSE	604.84	High	0	Master Protein	Q80U49	Cep170b	Centrosomal protein of 170 kDa protein B OS=Mus musculus OX=10090 GN=Cep170b PE=1 SV=2	0.855	-0.23	0.0377987	23184.9	27130	14.62	5.14	1	1	218	22061.8	19627.3	23130.8	22584.7	21458.1	18297.4	20397.7	12598.1	21025.7	22591.8	23654.4	21589.2	19251.9	12943	20759.3	26068.4
FALSE	2.392	Medium	0.02	Master Protein	Q91W78	Usb1	U6 snRNA phosphodiesterase 1 OS=Mus musculus OX=10090 GN=Usb1 PE=2 SV=1	0.844	-0.25	0.0565038	102.3	121.2	23.14	7.69	1	1	1	96.5	86	133.6	89.9	101.7	76.8	77.6	41.5	106.4	89.3	104.9	98.9	83.3	68.6	102.3	110.6
FALSE	14.163	High	0	Master Protein	Q9D2H6	Sp2	Transcription factor Sp2 OS=Mus musculus OX=10090 GN=Sp2 PE=2 SV=2	0.816	-0.29	0.0631273	185.3	227.2	24.13	7.23	3	1	4	212.3	173.9	213.5	122.1	210.4	132.5	147	81.9	193.5	195.6	199.9	181.2	160.5	109.6	182.7	174.7
FALSE	167.367	High	0	Master Protein	Q99MR1	Gigyf1	GRB10-interacting GYF protein 1 OS=Mus musculus OX=10090 GN=Gigyf1 PE=1 SV=2	0.855	-0.23	0.0495528	2969.8	3474.4	17.61	7.53	34	1	56	2850.2	2455.7	3251.7	2812.7	2889.7	2210	2386.6	1499.2	2704.2	2655	3197.1	2924.1	2567.5	1693.2	2969.1	2922.2
FALSE	106.039	High	0	Master Protein	Q9D1L9	Lamtor5	Ragulator complex protein LAMTOR5 OS=Mus musculus OX=10090 GN=Lamtor5 PE=1 SV=1	0.855	-0.23	0.0672355	1807.8	2114.1	23.36	11.12	6	1	39	1703.4	1522.6	1893.9	2071.7	1597.1	1326.4	1468.9	901.8	1605.4	1715.1	1859.6	1636.7	1651.6	1268.3	1575.2	2106.2
FALSE	21.469	High	0	Master Protein	Q8BL80	Arhgap22	Rho GTPase-activating protein 22 OS=Mus musculus OX=10090 GN=Arhgap22 PE=1 SV=2	0.856	-0.22	0.0174537	90	105.2	13.43	5.55	5	1	7	85.9	77.6	87.1	78.2	90.9	77.7	82.4	46.5	90.5	77.8	101.6	87.6	73.7	50.6	90.8	96.1
FALSE	345.058	High	0	Master Protein	Q7M6Z9	Klc1	Kinesin light chain OS=Mus musculus OX=10090 GN=Klc1 PE=2 SV=1	0.802	-0.32	0.0590153	240.8	300.3	35.25	8.13	3	1	133	245	187.8	275.4	255.4	290	138.7	153	90.5	230.9	244.8	285	228.9	240.8	145.3	264.5	275.5
FALSE	102.115	High	0	Master Protein	Q9DCJ9	Npl	N-acetylneuraminate lyase OS=Mus musculus OX=10090 GN=Npl PE=1 SV=1	0.856	-0.22	0.034847	1637.2	1912	10.23	7.57	18	1	26	1571.2	1281.8	1689.5	1420	1557.9	1300.5	1520.4	1011.4	1333.4	1561.1	1747.2	1423.9	1373.8	935.1	1516.4	1807
FALSE	184.993	High	0	Master Protein	E9Q652	Rgs12	Regulator of G-protein-signaling 12 OS=Mus musculus OX=10090 GN=Rgs12 PE=1 SV=1	0.856	-0.22	0.0358603	5319	6214.1	16.17	10.26	30	1	59	5009.6	4482.1	5931.3	5056.1	5160.8	3822.3	4425.1	3035.9	5169.7	6199.5	5197.6	4766.4	4795.2	3070.8	4668.8	5941.2
FALSE	73.634	High	0	Master Protein	Q8CGC6	Rbm28	RNA-binding protein 28 OS=Mus musculus OX=10090 GN=Rbm28 PE=1 SV=4	0.856	-0.22	0.0118153	1243.8	1452.9	12.83	7.18	22	1	25	1189.6	1032.1	1428.6	1012	1134.8	925.6	1080.4	642.3	1109.1	1176.2	1333.6	1072.8	1109.4	761.9	1174.1	1279.2
FALSE	33.653	High	0	Master Protein	Q14BV6	Ydjc	Carbohydrate deacetylase OS=Mus musculus OX=10090 GN=Ydjc PE=2 SV=2	0.856	-0.22	0.0114505	371.7	434.1	19.23	5.31	6	1	7	369.1	297.1	395.1	294.8	335.9	226.7	270.7	165.8	371.6	356.2	380	353.1	317	207.9	361.5	364.1
FALSE	43.027	High	0	Master Protein	B1AVF2	Tsc22d3	TSC22 domain family protein 3 OS=Mus musculus OX=10090 GN=Tsc22d3 PE=1 SV=1	0.856	-0.22	0.0347986	1405.8	1642.3	15.5	7.44	5	1	28	1331.4	1178	1441.2	1446.5	1290.8	1130.4	1306.5	776.5	1295.1	1293.8	1469.3	1250.3	1264.4	907.1	1333.1	1607.3
FALSE	58.941	High	0	Master Protein	B1ASU9	Tlk2	Serine/threonine-protein kinase tousled-like 2 OS=Mus musculus OX=10090 GN=Tlk2 PE=1 SV=1	0.857	-0.22	0.0394646	1099	1283.2	19.9	11.33	8	1	15	1038.9	940.1	1103.8	1049.7	1043.2	756.2	862.9	506.6	964.4	1134.7	1078.6	996.9	894.2	765.7	1020.5	1099.2
FALSE	86.55	High	0	Master Protein	Q9Z1P7	Kank3	KN motif and ankyrin repeat domain-containing protein 3 OS=Mus musculus OX=10090 GN=Kank3 PE=1 SV=1	0.857	-0.22	0.029838	2354.2	2747	13.82	6.54	20	1	25	2200.9	2027.6	2390.6	2327.7	2118.7	1888.6	2152.7	1317.4	2120.4	2159.4	2448.3	2236.4	1960	1491.2	2167	2572.9
FALSE	7.047	High	0	Master Protein	A0A338P6W9	Abi3bp	ABI family member 3-binding protein OS=Mus musculus OX=10090 GN=Abi3bp PE=1 SV=1	0.857	-0.22	0.00629448	115.6	134.9	9.89	9.24	3	1	3	111.5	85.5	136.4	75.4	90.2	95.4	115.2	77.2	116.8	109.5	111.7	88.7	92.3	74.6	114.8	132.4
FALSE	19.791	High	0	Master Protein	Q920D3	Med28	Mediator of RNA polymerase II transcription subunit 28 OS=Mus musculus OX=10090 GN=Med28 PE=1 SV=2	0.754	-0.41	0.0581537	396.8	526.2	33.56	14.74	4	1	7	376.9	331.6	462.1	431.8	440	215.2	253	161.8	362.9	403.8	477.6	418.5	418	274.1	423.8	350
FALSE	21.441	High	0	Master Protein	Q8BXL9	Iffo1	Non-homologous end joining factor IFFO1 OS=Mus musculus OX=10090 GN=Iffo1 PE=2 SV=1	0.831	-0.27	0.0531037	328.5	395.3	16.54	7.77	8	1	9	314.2	272.6	370.6	324.8	313	243.9	280.1	182.4	280.8	318.3	352.9	326.2	282.3	193.6	324.7	345.8
FALSE	29.823	High	0	Master Protein	E9PVD3	Dchs1	Protocadherin-16 OS=Mus musculus OX=10090 GN=Dchs1 PE=1 SV=1	0.857	-0.22	0.000340774	183.5	214	7.43	6.37	7	1	8	167.5	139.1	190.8	148.1	154.7	146.9	190.1	108.5	171.9	164.7	190.9	166.8	154.1	104	186.8	218.6
FALSE	79.695	High	0	Master Protein	Q6P9N8	Trak2	Trafficking protein, kinesin-binding 2 OS=Mus musculus OX=10090 GN=Trak2 PE=1 SV=1	0.831	-0.27	0.0677498	2344.4	2820.5	12.95	8.83	23	1	27	2161.3	1946.9	2355.5	2342.8	2246.8	2025.9	2307.9	1437.8	1939.2	2216.2	2617.4	2225.2	2136.9	1416.5	2177.8	2596.3
FALSE	102.804	High	0	Master Protein	A0A2R8VHB6	Epb41l1	Band 4.1-like protein 1 (Fragment) OS=Mus musculus OX=10090 GN=Epb41l1 PE=1 SV=1	0.985	-0.02	0.0527765	136.4	138.5	23.95	11.74	3	1	75	126.6	116.8	139.5	106.9	113.2	69.3	84.4	55.2	115.2	104.7	133.1	103	107.2	82.4	105.4	159.1
FALSE	85.885	High	0	Master Protein	Q61818	Rai1	Retinoic acid-induced protein 1 OS=Mus musculus OX=10090 GN=Rai1 PE=1 SV=3	0.857	-0.22	0.00270864	1057.8	1234.2	7.97	4.58	17	1	18	958.1	855.8	1056.3	867.8	1002.8	942.1	1020.5	649.4	996.6	994.4	1061.2	934.1	904.1	627.3	992.1	1150.6
FALSE	433.708	High	0	Master Protein	A0A0R4IZX5	Ncan	Neurocan core protein OS=Mus musculus OX=10090 GN=Ncan PE=1 SV=1	0.891	-0.17	0.0651378	24165.7	27133.7	13.73	12.65	44	1	339	22440.2	20861	24705.5	24370.7	21060.5	19883.5	21677.7	14191.2	20750.5	21340.3	24028.2	20533.9	21255.7	17124.4	22155.5	28805.3
FALSE	533.714	High	0	Master Protein	B9EKR1	Ptprz1	Receptor-type tyrosine-protein phosphatase zeta OS=Mus musculus OX=10090 GN=Ptprz1 PE=1 SV=1	0.857	-0.22	0.0421312	27614.5	32224.2	26.38	13.27	52	1	386	25519.7	23714.2	28851	29714.4	25031	16964.2	19529.9	12333.8	24398	26343.9	29044.1	24763.9	25690.6	20666	25910.7	28383.3
FALSE	9.26	High	0	Master Protein	Q8CHD8	Rab11fip3	Rab11 family-interacting protein 3 OS=Mus musculus OX=10090 GN=Rab11fip3 PE=1 SV=2	0.858	-0.22	0.0214129	325.4	379.1	15	11.35	3	1	5	315.6	266.3	336.2	305.1	321.4	262.8	270.1	178.8	292.1	313.1	337.3	288.3	306.3	231.1	323.5	343.5
FALSE	100.169	High	0	Master Protein	P51163	Uros	Uroporphyrinogen-III synthase OS=Mus musculus OX=10090 GN=Uros PE=1 SV=1	0.854	-0.23	0.0596211	1899.4	2225.2	18.67	6.19	12	1	26	1783.3	1638.5	1920.5	1912.8	1705.4	1361.3	1537.8	953.6	1689.8	1799.1	2010.4	1794.1	1544.1	1089.6	1567.4	2087.9
FALSE	5.15	High	0.002	Master Protein	D3Z763	Boc	Brother of CDO OS=Mus musculus OX=10090 GN=Boc PE=1 SV=2	0.858	-0.22	0.0214328	18.1	21	15.29	12.06	1	1	1	18.8	13	20.4	12.1	17	17.3	15.6	8.7	15.1	15.6	23	16.7	14.1	10	18.8	22.2
FALSE	156.142	High	0	Master Protein	Q9JLB2	Pals1	Protein PALS1 OS=Mus musculus OX=10090 GN=Pals1 PE=1 SV=1	0.858	-0.22	0.0355312	3472	4048.3	17.2	7.1	26	1	44	3410.6	2805	3749.9	3296.1	3334.9	2538.8	2887.8	1757.4	3107.7	3194.6	3731.7	3137.4	3188.3	2073.6	3319.7	3693.1
FALSE	90.828	High	0	Master Protein	Q80ZJ7	Snx32	Sorting nexin-32 OS=Mus musculus OX=10090 GN=Snx32 PE=2 SV=1	0.858	-0.22	0.0455882	1780.2	2075.5	17.36	8.55	17	1	33	1653.8	1520.8	1861.6	1636.1	1638.1	1181	1377.1	938.7	1478.3	1626.5	1984.9	1625.4	1544.9	1004.5	1686.9	1714.9
FALSE	92.086	High	0	Master Protein	Q544H9	Ppp1r16b	Uncharacterized protein OS=Mus musculus OX=10090 GN=Ppp1r16b PE=1 SV=1	1.081	0.11	0.0656336	1930	1784.6	5.88	8.08	17	1	28	1774.6	1544.1	1946.3	1634.8	1518.9	1643.6	1874.2	1254.3	1500.4	1450.8	1807.8	1623.5	1318.4	825.6	1411	1544.9
FALSE	4.366	High	0.003	Master Protein	Q8CF17	Meig1	Uncharacterized protein OS=Mus musculus OX=10090 GN=Meig1 PE=2 SV=1	0.859	-0.22	0.00704669	73.5	85.6	14.12	6.96	2	1	2	70.6	67	73	54.8	63.3	58.9	58.5	32	72.2	68.8	79.2	68.1	59.9	35.9	66.9	88.2
FALSE	346.157	High	0	Master Protein	E0CZE3	Wnk2	Non-specific serine/threonine protein kinase OS=Mus musculus OX=10090 GN=Wnk2 PE=1 SV=1	0.859	-0.22	0.0342357	35.1	40.9	15.68	8.62	1	1	104	37.5	31.4	42	21.4	35.6	28.1	30.1	20.5	35.4	37.4	37.7	31.6	30.8	19.1	36.8	33.3
FALSE	69.839	High	0	Master Protein	Z4YM84	Acbd5	Acyl-CoA-binding domain-containing protein 5 OS=Mus musculus OX=10090 GN=Acbd5 PE=1 SV=2	1.202	0.27	0.0621424	1083.6	901.7	11.66	9.24	2	1	17	959.2	922.8	1064.2	558.7	829.6	971.1	1077	688.9	948.7	725.1	894.4	704.3	595.3	428.1	768.3	760.5
FALSE	133.055	High	0	Master Protein	Q8VH51	Rbm39	RNA-binding protein 39 OS=Mus musculus OX=10090 GN=Rbm39 PE=1 SV=2	0.903	-0.15	0.0510407	4547.6	5037.7	6.79	4.5	22	1	59	4380.3	3673.5	4659.3	3882.2	4007.2	3874.6	4318.2	2757.7	4106.5	4179.5	4483.1	3532.1	3545.1	2469.3	3986.6	4782.6
FALSE	128.808	High	0	Master Protein	Q3V1U8	Elmod1	ELMO domain-containing protein 1 OS=Mus musculus OX=10090 GN=Elmod1 PE=1 SV=2	1.248	0.32	0.0501753	2891.8	2317.1	13.64	7.38	14	1	38	2799.5	2370.6	2782.8	1465.3	1854.9	2567.9	2880.9	1875.4	2403.5	1873.2	2191.4	1800.3	1586.1	1064.3	1958.1	2152.7
FALSE	132.809	High	0	Master Protein	Q8BH58	Tiprl	TIP41-like protein OS=Mus musculus OX=10090 GN=Tiprl PE=1 SV=1	0.859	-0.22	0.0276823	5877.1	6838.7	11.62	5.66	19	1	65	5577.9	5678.2	5802.7	5566.5	5308.4	5104	5659.8	3301.6	5896.9	5675.5	6336.5	5154.2	4893.7	3811.6	5217.7	6275.9
FALSE	48.4	High	0	Master Protein	A2A9T0	Tbkbp1	TANK-binding kinase 1-binding protein 1 OS=Mus musculus OX=10090 GN=Tbkbp1 PE=1 SV=1	0.859	-0.22	0.00737408	957.3	1114.8	8.34	6.82	11	1	12	892.9	748.1	1003.8	816.3	866.8	781.8	938.6	577.8	830.7	869.9	965.7	871.5	812.4	569	881.1	1093.8
FALSE	16.545	High	0	Master Protein	Q8C0N2	Gpat3	Glycerol-3-phosphate acyltransferase 3 OS=Mus musculus OX=10090 GN=Gpat3 PE=1 SV=1	0.859	-0.22	0.03833	93.4	108.7	16.77	8.27	3	1	6	98.4	78.6	104.3	68.7	87.8	59.2	85	44.5	86.3	91.6	96.3	86.1	81.3	52	90.8	84
FALSE	79.903	High	0	Master Protein	Q80YR9	Rbm12b1	RNA-binding protein 12B-A OS=Mus musculus OX=10090 GN=Rbm12b1 PE=1 SV=2	0.859	-0.22	0.0247756	40.2	46.7	13.25	12.27	3	1	27	36.9	30.3	41.5	32	39.3	28.3	43.9	24	36.7	37.6	42.3	36.5	38	19.1	40.5	52.2
FALSE	305.738	High	0	Master Protein	F8VQ95	Tacc1	Transforming acidic coiled-coil-containing protein 1 OS=Mus musculus OX=10090 GN=Tacc1 PE=1 SV=1	0.783	-0.35	0.0625297	9450.3	12072.1	21.44	10.64	42	1	84	8728.4	8058.4	9468.7	11563.3	9083.1	8189	8918.7	5785.1	8521.6	9863.8	10531.8	9280.3	9200.6	6838.5	8960.8	11539
FALSE	37.913	High	0	Master Protein	Q8K0L9	Zbtb20	Zinc finger and BTB domain-containing protein 20 OS=Mus musculus OX=10090 GN=Zbtb20 PE=1 SV=1	0.859	-0.22	0.00988	1006	1171.7	13.22	6.82	9	1	11	974.2	844.8	1079.7	740.8	963.1	722.9	842.4	528.3	982.8	868.9	1157.2	900.9	821.8	581.5	972.8	945.9
FALSE	664	High	0	Master Protein	Q9QXS6	Dbn1	Drebrin OS=Mus musculus OX=10090 GN=Dbn1 PE=1 SV=4	0.859	-0.22	0.0383204	26232.5	30552.4	13.51	12.91	7	1	353	22241.9	22609.3	24633.4	26038.1	22304.3	23548.8	24513	15632.4	21886.2	23090.1	27405.2	24332.6	22226.5	18634.7	23384.7	32664.1
FALSE	15.753	High	0	Master Protein	Q3TMV7	Pyroxd1	Pyridine nucleotide-disulfide oxidoreductase domain-containing protein 1 OS=Mus musculus OX=10090 GN=Pyroxd1 PE=2 SV=1	0.86	-0.22	0.0310316	460.2	534.8	12.94	10.4	7	1	7	447.6	375.4	527.6	365.1	465.5	373.4	401.5	254.5	383.6	432	480.5	401.9	435.6	292.6	447.1	497.2
FALSE	91.079	High	0	Master Protein	Q80WT0	Jph4	Junctophilin-4 OS=Mus musculus OX=10090 GN=Jph4 PE=2 SV=1	0.86	-0.22	0.0120947	3408.2	3962.3	11.49	5.29	21	1	27	3236	2877.2	3407.8	2766.7	3337.9	2720.7	2981.8	1873.8	3019.8	3260.8	3562.5	3137.2	2754.9	1929.3	3272.3	3474.9
FALSE	1.26	Low	0.094	Master Protein	Q6SJ95	Tbpl2	TATA box-binding protein-like 2 OS=Mus musculus OX=10090 GN=Tbpl2 PE=1 SV=1	0.865	-0.21	0.0641539	328.5	379.9	16.31	8.11	1	1	2	375.4	326.4	393.8	227.4	278.5	244.4	275.3	168.1	334.6	282.3	327.9	295.6	263.3	210.5	325.4	315.8
FALSE	51.073	High	0	Master Protein	Q8C180	Frs2	Fibroblast growth factor receptor substrate 2 OS=Mus musculus OX=10090 GN=Frs2 PE=1 SV=3	0.86	-0.22	0.0262762	471.3	548	11.49	7.84	11	1	12	454.1	391	545.7	351.3	436.2	364	392.5	266.7	444.2	383.1	525.3	416.3	392.2	275.8	445.8	437.3
FALSE	54.224	High	0	Master Protein	Q69ZL1	Fgd6	FYVE, RhoGEF and PH domain-containing protein 6 OS=Mus musculus OX=10090 GN=Fgd6 PE=1 SV=2	0.889	-0.17	0.0539656	1051.6	1183.1	20.31	6.83	14	1	16	1107.6	893	1185	765.7	1022.2	687.6	783.7	462.9	984.7	931.1	1117.1	861.1	886.1	595	1031.6	995.2
FALSE	15.117	High	0	Master Protein	Q8BG99	Pknox2	Homeobox protein PKNOX2 OS=Mus musculus OX=10090 GN=Pknox2 PE=2 SV=1	0.768	-0.38	0.0620674	465.1	605.5	47.16	18.46	4	1	5	426.8	402.3	546.6	486.3	480.6	166.5	190.2	116.4	478.2	469.6	544.7	480.9	448.9	343.6	509.1	319.8
FALSE	213.119	High	0	Master Protein	H7BX09	Grip1	Glutamate receptor-interacting protein 1 OS=Mus musculus OX=10090 GN=Grip1 PE=1 SV=1	0.86	-0.22	0.0111238	6047.2	7028.6	12.84	5.23	2	1	68	5748.3	5048.7	6364.1	5125.3	5729.2	4639	5123.2	3174.8	5465.6	5723.2	6500.5	5429	5002.5	3710.7	5516	6417.8
FALSE	158.059	High	0	Master Protein	Q9D1M0	Sec13	Protein SEC13 homolog OS=Mus musculus OX=10090 GN=Sec13 PE=1 SV=3	0.86	-0.22	0.0362115	8182.5	9519.1	15.32	9.71	18	1	62	7596.9	7450.4	8366.8	8338.4	7279.1	6720.6	7282.9	4450.4	7568.2	7951.2	8683	8019.3	6658.6	5759.1	7313.3	8609.4
FALSE	77.795	High	0	Master Protein	G3X9A7	Plcxd3	PI-PLC X domain-containing protein 3 OS=Mus musculus OX=10090 GN=Plcxd3 PE=1 SV=1	0.86	-0.22	0.015181	1665.9	1937.5	8.69	8.45	10	1	27	1571.5	1423.8	2035.1	1240.1	1350.3	1355.1	1547.9	1002.9	1746.4	1537.2	1623.7	1269.1	1370.1	1031.1	1423.1	1883.8
FALSE	25.093	High	0	Master Protein	Q61576	Fkbp10	Peptidyl-prolyl cis-trans isomerase FKBP10 OS=Mus musculus OX=10090 GN=Fkbp10 PE=1 SV=2	0.86	-0.22	0.049382	498.7	580.3	16.55	8.91	8	1	8	439.3	457.9	537.6	422.7	478.2	354	383.9	258.5	414.3	430.7	542.9	453.2	435.7	301.5	459.1	493
FALSE	15.953	High	0	Master Protein	Q9QUI1	Fam89b	Leucine repeat adapter protein 25 OS=Mus musculus OX=10090 GN=Fam89b PE=1 SV=1	0.86	-0.22	0.0196778	620.8	722.1	15.9	6.24	4	1	6	628.8	502	641.8	550.5	568.8	420.5	494.7	326.6	560.7	589.6	654.8	562.8	519.3	388	572.5	629
FALSE	64.323	High	0	Master Protein	Q3UHC0	Tnrc6c	Trinucleotide repeat-containing gene 6C protein OS=Mus musculus OX=10090 GN=Tnrc6c PE=1 SV=2	0.861	-0.22	0.0413393	595.1	691.2	18.11	8.02	11	1	12	569.1	493.8	644.9	512.4	559.9	416.8	439.5	278.5	528.5	551	586.5	552.7	523.7	343.5	557.4	558.6
FALSE	182.704	High	0	Master Protein	Q8BFZ9	Erlin2	Erlin-2 OS=Mus musculus OX=10090 GN=Erlin2 PE=1 SV=1	0.861	-0.22	0.0035346	6706.5	7791.9	6.25	7.1	20	1	67	6483.7	5505.3	7085.2	5392.3	5867.2	5561.9	6074.5	4014.5	6425.6	6695.6	6506.8	5232.9	5416.5	4009.8	6288.6	7228.3
FALSE	23.132	High	0	Master Protein	O35516	Notch2	Neurogenic locus notch homolog protein 2 OS=Mus musculus OX=10090 GN=Notch2 PE=1 SV=2	0.861	-0.22	0.0363406	220.1	255.7	14.55	8.68	6	1	6	205.3	194.6	225.7	165.7	232.4	176.6	198.7	113.8	206.2	190.8	235.8	211	193.9	124.4	221.5	203.2
FALSE	20.2	High	0	Master Protein	Q8R3C6	Rbm19	Probable RNA-binding protein 19 OS=Mus musculus OX=10090 GN=Rbm19 PE=1 SV=1	0.861	-0.22	0.0398608	449.1	521.6	14.16	5.66	6	1	7	414.7	328.6	461.4	410.5	450.6	381.5	442.3	247.2	410.1	420.6	480.6	437.3	382.2	240.7	427.6	478.6
FALSE	62.006	High	0	Master Protein	P63239	Pcsk1	Neuroendocrine convertase 1 OS=Mus musculus OX=10090 GN=Pcsk1 PE=1 SV=1	0.861	-0.22	0.0359378	2876.9	3339.5	16.93	7.6	20	1	27	2704.7	2428.6	2979.7	2700.7	2766	2048.8	2355.1	1496	2569.5	2746.9	2901.9	2532.5	2390.7	1870.7	2696.9	3055.5
FALSE	24.746	High	0	Master Protein	Q9D032	Ssbp3	Single-stranded DNA-binding protein 3 OS=Mus musculus OX=10090 GN=Ssbp3 PE=1 SV=2	0.922	-0.12	0.0528079	579.5	628.4	18.31	10.83	3	1	5	554.4	505.3	587.1	509.5	456.2	377.1	449.7	247.2	520.5	582.7	492.7	442.3	442.6	323.2	492.5	679.1
FALSE	170.314	High	0	Master Protein	A0A0R4J0B8	Sh3gl3	Endophilin-A3 OS=Mus musculus OX=10090 GN=Sh3gl3 PE=1 SV=1	0.861	-0.22	0.0359535	5676.9	6592.1	17.98	7.18	24	1	60	5530.1	4624.8	6039.5	5731.4	5243.4	4084	4661.1	3049.2	5489.4	6178.2	5813.7	5343.8	4923.8	3039.2	5173.8	6206
FALSE	64.574	High	0	Master Protein	O88325	Naglu	Alpha-N-acetylglucosaminidase OS=Mus musculus OX=10090 GN=Naglu PE=1 SV=1	0.861	-0.22	0.0228177	828.1	961.7	6.49	9.57	15	1	18	783.1	649.7	842.8	650.7	758	695.3	797.6	517.3	658.1	791.8	868.1	692.4	730.1	490.1	788.8	856.5
FALSE	129.4	High	0	Master Protein	A0A0R4J0M1	Tbcc	Tubulin-folding cofactor C OS=Mus musculus OX=10090 GN=Tbcc PE=1 SV=1	0.861	-0.22	0.0493092	2191.1	2545.9	18.76	5.04	24	1	41	2047.3	1915.5	2226.1	2224.8	2009.5	1565	1839.8	1102	2031.4	2108.9	2339.1	2112.7	1862.5	1242.6	1950.6	2273
FALSE	242.164	High	0	Master Protein	P97492	Rgs14	Regulator of G-protein signaling 14 OS=Mus musculus OX=10090 GN=Rgs14 PE=1 SV=2	0.861	-0.22	0.00305363	4627.2	5374.6	10.25	7.61	25	1	74	4318.8	4087.3	4706.4	3695.3	3870.5	3378.3	3948.9	2432.7	4644.5	4394.7	4412.7	3724.5	3751.4	2809.9	3952	5412.3
FALSE	45.593	High	0	Master Protein	Q8VD24	Zcchc18	Zinc finger CCHC domain-containing protein 18 OS=Mus musculus OX=10090 GN=Zcchc18 PE=2 SV=1	0.861	-0.22	0.00580633	760.8	883.3	11.29	5.29	8	1	10	720.6	637.4	780.6	658.2	668	573.5	657.8	408.6	722.7	734.3	748.3	641.7	618.4	456.5	696.4	853.9
FALSE	12.788	High	0	Master Protein	F8VPQ2	Arid4a	AT-rich interactive domain-containing protein 4A OS=Mus musculus OX=10090 GN=Arid4a PE=1 SV=1	0.862	-0.21	0.0396043	154	178.7	11.17	10.06	4	1	5	124.9	116.5	154.9	127.2	146.4	142.1	140.5	95.6	122.5	143.6	165.8	139.7	142	81.9	137.4	169
FALSE	187.005	High	0	Master Protein	P60487	Pdxp	Chronophin OS=Mus musculus OX=10090 GN=Pdxp PE=1 SV=1	0.862	-0.21	0.02981	8798.5	10211.3	11.44	5.56	21	1	125	8812	6971.9	9846.8	7579.7	8148	6741.4	7837.9	5082.2	8167.3	8530.7	9281.4	8025.7	7366	4701.5	8354.5	8544.6
FALSE	966.917	High	0	Master Protein	Q3TKB9	Hsp90aa1	HATPase_c domain-containing protein (Fragment) OS=Mus musculus OX=10090 GN=Hsp90aa1 PE=2 SV=1	0.862	-0.21	0.0487906	64.1	74.4	16.02	13.72	1	1	1512	65.4	52.4	80.5	48.5	61.4	42.3	58.4	35.5	61.6	54.4	66.8	47.9	57.7	42.2	74	70.7
FALSE	76.864	High	0	Master Protein	Q6P1Z8	Slc1a1	Amino acid transporter OS=Mus musculus OX=10090 GN=Slc1a1 PE=2 SV=1	0.863	-0.21	0.0431431	1259.7	1460.5	12.9	5.12	9	1	25	1352.7	1095.2	1397.8	895.9	1239.8	986.3	1074.4	702	1187.5	1183.4	1339.5	1100.4	1022.2	714.2	1210.2	1197
FALSE	134.364	High	0	Master Protein	G5E8V9	Arfip1	Arfaptin-1 OS=Mus musculus OX=10090 GN=Arfip1 PE=1 SV=1	0.863	-0.21	0.0452467	2524.4	2925.1	14.16	6.74	17	1	39	2370.4	2133.6	2713.2	2406.8	2307.8	1932.8	2289.2	1343.9	2212.5	2356.8	2608.8	2151.2	2195.7	1517.5	2333.5	2774.8
FALSE	14.87	High	0	Master Protein	Q99M08		Uncharacterized protein C4orf3 homolog OS=Mus musculus OX=10090 PE=1 SV=1	0.863	-0.21	0.0468343	158.2	183.3	17.57	12.06	2	1	4	171.2	126.9	180.6	121.9	147.4	103.8	129.2	75.8	134.1	143	145.3	132.5	154.2	93.5	152.8	176.4
FALSE	21.169	High	0	Master Protein	O35625	Axin1	Axin-1 OS=Mus musculus OX=10090 GN=Axin1 PE=1 SV=3	0.863	-0.21	0.028242	387.6	449.1	10.56	6.86	5	1	5	373.9	301.2	399.7	339.3	366.5	303.8	367.5	234.2	336.3	358.7	385.6	353.2	318.9	208.9	386.1	428.6
FALSE	87.767	High	0	Master Protein	Q3UGW4	Clpp	ATP-dependent Clp protease proteolytic subunit (Fragment) OS=Mus musculus OX=10090 GN=Clpp PE=2 SV=1	0.863	-0.21	0.0188051	2251.9	2609.5	8.34	5.63	9	1	41	2131	1888.5	2425.5	1987.3	2063	1920.6	2159.7	1346.5	1971.2	2097.8	2347.3	2039	1935.2	1282.8	2087.3	2406.8
FALSE	155.782	High	0	Master Protein	Q69Z99	Znf512	Zinc finger protein 512 OS=Mus musculus OX=10090 GN=Znf512 PE=2 SV=2	0.863	-0.21	0.0158744	3434.9	3979.9	16.94	8.32	29	1	44	3216.2	2911.2	3762.5	2670.1	3039.7	2225.8	2591.4	1582.1	3274.7	3274.7	3424.7	3038.2	2885.9	2112	3234.6	3042.3
FALSE	483.451	High	0	Master Protein	Q6PGL7	Washc2	WASH complex subunit 2 OS=Mus musculus OX=10090 GN=Washc2 PE=1 SV=1	0.8	-0.32	0.0685172	6558.4	8201.2	22.28	11.7	62	1	123	5937.7	5476.5	6864	8106	6470.6	5700.5	6142	3951.1	5838.1	6604.6	7299.1	6272.7	6511.2	4830.8	6546	8363
FALSE	177.462	High	0	Master Protein	Q80UU6	Ogfr	Opioid growth factor receptor OS=Mus musculus OX=10090 GN=Ogfr PE=2 SV=1	0.863	-0.21	0.0211549	3928.5	4553.1	17.74	8.59	25	1	48	3624	3379.7	4222.3	3457.5	3655.2	2647	3026	1899.5	3635.1	3767.8	4145.2	3487.6	3331	2619.4	3656.2	3802.2
FALSE	4.32	High	0.003	Master Protein	Q8C0P0	Mastl	Serine/threonine-protein kinase greatwall OS=Mus musculus OX=10090 GN=Mastl PE=2 SV=2	0.441	-1.18	0.0550275	90.5	205.3	76.68	27.88	1	1	2	215.8	55.3	249.7	91.6	201	32.9	38.3	22.1	81.4	175.4	188.2	147.9	186.8	100.4	222.7	170.1
FALSE	28.333	High	0	Master Protein	G3X8S8	Tsen15	tRNA-splicing endonuclease subunit Sen15 OS=Mus musculus OX=10090 GN=Tsen15 PE=1 SV=1	0.863	-0.21	0.0361559	240.9	279.3	19.43	9.6	3	1	7	217.6	226.9	253.3	249.5	207.2	179.6	196.7	119.5	239.8	224.9	267.4	246.1	194.6	165.4	219.7	231.9
FALSE	38.901	High	0	Master Protein	Q810N6	Ankrd45	Ankyrin repeat domain-containing protein 45 OS=Mus musculus OX=10090 GN=Ankrd45 PE=1 SV=1	0.864	-0.21	0.0169015	466.3	539.6	16.14	8.62	7	1	10	451.1	382.6	499.2	430.7	426.1	313.2	375.6	258.9	428.3	462.3	484.5	428.5	441.3	294.4	411.6	490.6
FALSE	1.314	Low	0.083	Master Protein	Q8VDK3	Elf5	ETS-related transcription factor Elf-5 OS=Mus musculus OX=10090 GN=Elf5 PE=2 SV=2	0.828	-0.27	0.0635809	203.5	245.9	41.29	16.31	1	1	1	206.5	159.2	241.5	165.8	229.1	82.8	105.5	55.3	192	195.9	259.1	225.9	171.8	119.2	213.9	152.3
FALSE	173.22	High	0	Master Protein	G3X9N3	Pnma8b	PNMA family member 8B OS=Mus musculus OX=10090 GN=Pnma8b PE=1 SV=1	0.864	-0.21	0.00166198	3031.1	3509.7	7.57	8.95	28	1	48	2705.1	2335.4	2861.4	2484.7	2691.9	2738.8	2989.1	1849.3	2925.9	2784.3	3224.3	2424.1	2619.9	1980.9	2793	3712.5
FALSE	155.457	High	0	Master Protein	Q3V453	Ywhae	14_3_3 domain-containing protein (Fragment) OS=Mus musculus OX=10090 GN=Ywhae PE=2 SV=1	0.864	-0.21	0.044491	23.1	26.7	12.34	14.69	1	1	202	20.5	19.1	23.4	16.3	23.9	21.7	20.4	16.1	20.8	20	24.4	20.9	17.9	18	22.8	25.2
FALSE	110.8	High	0	Master Protein	A2A442	Scube1	Signal peptide, CUB and EGF-like domain-containing protein 1 OS=Mus musculus OX=10090 GN=Scube1 PE=1 SV=1	0.864	-0.21	0.00156591	1563.9	1810.6	10.37	6.04	23	1	27	1453.5	1347.2	1597.4	1336.1	1343.2	1242.7	1386.1	812.5	1516.8	1459	1577.7	1383.9	1310.2	990.8	1572.2	1687.7
FALSE	51.763	High	0	Master Protein	E9Q9R9	Dlg5	Disks large homolog 5 OS=Mus musculus OX=10090 GN=Dlg5 PE=1 SV=1	0.864	-0.21	0.0370212	706.9	818	9.89	9.47	13	1	13	707.3	566.6	797.7	535	672.2	558.3	665.6	408.7	605.2	656.9	679.2	573.9	636.8	401.6	696.9	791.3
FALSE	98.006	High	0	Master Protein	Q9D061	Acbd6	Acyl-CoA-binding domain-containing protein 6 OS=Mus musculus OX=10090 GN=Acbd6 PE=1 SV=2	0.864	-0.21	0.0283459	2191.9	2538.1	12.06	8.09	15	1	40	2028.7	1901.9	2236.1	2140	1931.3	1795.3	1990.6	1341.7	1934	2044.1	2303.2	2035.9	1871.1	1441.2	1960.4	2367
FALSE	12.063	High	0	Master Protein	P61092	Siah1a	E3 ubiquitin-protein ligase SIAH1A OS=Mus musculus OX=10090 GN=Siah1a PE=1 SV=1	0.864	-0.21	0.0425287	227.7	263.4	15.15	4.32	3	1	3	221.7	202.5	247.7	142.8	244.5	176.1	213.8	137.3	213.3	201.7	242.5	211.6	182.6	130	209	260.8
FALSE	128.223	High	0	Master Protein	G3X9L9	Pde4dip	Myomegalin OS=Mus musculus OX=10090 GN=Pde4dip PE=1 SV=1	0.864	-0.21	0.0174899	2116	2448.4	14.61	7.37	27	1	34	2003.2	1773.9	2260.1	1749.4	1968.1	1490.5	1720.6	1061.9	1804.1	1974.2	2151.6	1907.3	1815.2	1239.4	2071.3	2154.5
FALSE	131.189	High	0	Master Protein	A0A0A0MQ68	Gcdh	Glutaryl-CoA dehydrogenase, mitochondrial OS=Mus musculus OX=10090 GN=Gcdh PE=1 SV=1	1.159	0.21	0.0555028	2420.6	2089.4	20.6	6.13	14	1	52	2131.2	2149.5	2278.8	1374.4	1635.6	2647.2	2921.2	2062.2	1849.7	1703	1905.1	1553.8	1399.3	1005.3	1685	2242.9
FALSE	18.298	High	0	Master Protein	Q8BND5	Qsox1	Sulfhydryl oxidase 1 OS=Mus musculus OX=10090 GN=Qsox1 PE=1 SV=1	0.865	-0.21	0.0407662	663.3	766.4	11.18	10.14	6	1	7	676.7	552.8	712.5	492	617.1	515.5	577.8	347.9	616.5	598.8	735.5	597.8	530	408.6	612.7	543.4
FALSE	9.273	High	0	Master Protein	A4IF60	Rhou	Rhou protein (Fragment) OS=Mus musculus OX=10090 GN=Rhou PE=2 SV=1	0.865	-0.21	0.0215043	71.9	83.1	13.15	6.3	2	1	2	68	60.3	65.1	55	76	62.9	68.9	40.6	72.8	74.3	75.9	60.7	61.5	37	67.4	75
FALSE	143.125	High	0	Master Protein	P62746	Rhob	Rho-related GTP-binding protein RhoB OS=Mus musculus OX=10090 GN=Rhob PE=1 SV=1	1.147	0.2	0.0661639	9367.8	8164.5	25.04	8.15	14	1	106	8575	8121.7	8190.4	6602.1	5952.7	11522	11971.8	9138.8	7653	6663.9	7304.5	6135.1	5478.5	4285.6	6429.9	9174.7
FALSE	590.154	High	0	Master Protein	Q6A065	Cep170	Centrosomal protein of 170 kDa OS=Mus musculus OX=10090 GN=Cep170 PE=1 SV=2	0.865	-0.21	0.0351701	15160.9	17536.4	13.81	4.54	1	1	192	14062.4	12971.8	15850.6	14299.1	13595.4	11784.1	13460.8	7949.7	13846.5	14394.6	15362.7	13981	12367.9	8136.7	13732.6	16850.6
FALSE	4851.1	High	0	Master Protein	P16546	Sptan1	Spectrin alpha chain, non-erythrocytic 1 OS=Mus musculus OX=10090 GN=Sptan1 PE=1 SV=4	0.865	-0.21	0.0306821	315272	364440	9.95	8.53	5	1	3736	280989	257624	305405	292837	278733	275044	302283	204729	265760	283260	329035	288365	260526	201752	282945	358011
FALSE	33.543	High	0	Master Protein	A2AH22	Ambra1	Activating molecule in BECN1-regulated autophagy protein 1 OS=Mus musculus OX=10090 GN=Ambra1 PE=1 SV=1	0.865	-0.21	0.0211613	726.7	840.6	11.31	8.06	11	1	11	708.1	591.8	822.2	590.7	651.6	547.2	618.7	402	670	682.1	769.8	672.1	642.1	375.6	690.7	669.3
FALSE	38.333	High	0	Master Protein	E9Q5F9	Setd2	Histone-lysine N-methyltransferase SETD2 OS=Mus musculus OX=10090 GN=Setd2 PE=1 SV=1	0.881	-0.18	0.0575006	609.2	691.4	13.75	6.83	13	1	13	606.1	490.6	655.2	467.7	621.8	493.2	519.4	320.7	553.1	561.1	626.3	591.4	492.8	335.9	552.2	562.6
FALSE	81.849	High	0	Master Protein	Q69ZS0	Pdzrn3	E3 ubiquitin-protein ligase PDZRN3 OS=Mus musculus OX=10090 GN=Pdzrn3 PE=1 SV=3	0.865	-0.21	0.02836	1367.5	1580.1	9.34	5.87	17	1	18	1220.2	1132.9	1379.8	1217.4	1254.2	1243.4	1298.6	807.1	1251	1164.5	1460.7	1228.4	1168.5	770.3	1173.3	1519.5
FALSE	87.647	High	0	Master Protein	O89029	Matn4	Matrilin-4 OS=Mus musculus OX=10090 GN=Matn4 PE=1 SV=1	0.865	-0.21	0.0124507	2064.1	2387.5	6.86	6.82	20	1	25	1941.1	1684.6	2228.4	1705.5	1864.8	1721.3	2007.4	1252.6	1857.8	1933.1	2191.2	1754.5	1723.5	1246.9	1683.5	2269
FALSE	50.391	High	0	Master Protein	A0A087WQK5	Edem3	alpha-1,2-Mannosidase OS=Mus musculus OX=10090 GN=Edem3 PE=1 SV=1	0.865	-0.21	0.0490465	483.9	559.7	12.89	8.25	11	1	14	499.8	449.5	536.1	327.9	453.4	346.7	428.5	272.8	462.9	451.4	515.8	382.1	414	278.2	470.9	438.6
FALSE	38.914	High	0	Master Protein	A0A494B9B9	Sdhaf2	Succinate dehydrogenase assembly factor 2, mitochondrial OS=Mus musculus OX=10090 GN=Sdhaf2 PE=1 SV=1	0.792	-0.34	0.0538616	1719.3	2171.1	29	13.25	7	1	20	1644.7	1426.3	1825.7	1852.3	1717.1	1021.2	1232.3	694.2	1410.8	1640.6	1987.5	1769.8	1653.2	1170.1	1733.8	1655.4
FALSE	641.123	High	0	Master Protein	P06837	Gap43	Neuromodulin OS=Mus musculus OX=10090 GN=Gap43 PE=1 SV=1	0.865	-0.21	0.0222711	56906.5	65755.8	28.99	11.18	46	1	404	52945.3	48540.8	60910.6	56594.6	46442.3	32607.2	36347.9	19815	54260.4	52939.5	62812.7	49517.8	53827.3	41123	51530	61343.8
FALSE	148	High	0	Master Protein	Q8R1T1	Chmp7	Charged multivesicular body protein 7 OS=Mus musculus OX=10090 GN=Chmp7 PE=1 SV=1	0.865	-0.21	0.0108405	3763.5	4352.3	12.95	4.73	22	1	49	3517.5	3227.8	3822.8	3220.4	3438.7	2765	3221.6	1937.1	3393.5	3505.2	3880.3	3394.5	3131	2164.2	3611.1	3927.4
FALSE	238.225	High	0	Master Protein	Q9ERS2	Ndufa13	NADH dehydrogenase [ubiquinone] 1 alpha subcomplex subunit 13 OS=Mus musculus OX=10090 GN=Ndufa13 PE=1 SV=3	1.13	0.18	0.0688532	14329.9	12681.6	17.92	12.12	17	1	205	12895.1	11636.9	13434.2	10911.3	9739.2	15875.8	17199.7	12424.5	11129.6	9845.7	11545	10631.1	9318.8	5865.3	9985.9	15801.5
FALSE	4.685	High	0.002	Master Protein	E9Q286	Ice1	Little elongation complex subunit 1 OS=Mus musculus OX=10090 GN=Ice1 PE=1 SV=1	0.741	-0.43	0.0592822	147.4	198.9	37.53	17.53	2	1	4	165.2	104.4	196	142.5	172.6	74.1	90.1	53.5	109.5	144.4	183.2	154.4	160	87.6	185.3	189.8
FALSE	50.762	High	0	Master Protein	Q3UJM9	Irf3	IRF tryptophan pentad repeat domain-containing protein OS=Mus musculus OX=10090 GN=Irf3 PE=2 SV=1	0.912	-0.13	0.0553517	2388.1	2617.4	15.36	2.81	15	1	15	2281.9	1983.5	2622	1987.7	2091.2	1655.6	1927.6	1123.9	2151.3	2119.8	2395	2089.2	1813.1	1286	2088.4	2316.8
FALSE	420.917	High	0	Master Protein	A2A8L5	Ptprf	Receptor-type tyrosine-protein phosphatase F OS=Mus musculus OX=10090 GN=Ptprf PE=1 SV=1	0.865	-0.21	0.0126355	5390.2	6229.5	10.86	5.09	7	1	132	5086.4	4533.3	5606.9	4627.4	4969.5	4125.4	4750	3042	4782.7	4985.4	5471.9	4716.1	4511.5	3069.2	5047.4	5896.4
FALSE	66.144	High	0	Master Protein	E9QN31	Nop2	Probable 28S rRNA (cytosine-C(5))-methyltransferase OS=Mus musculus OX=10090 GN=Nop2 PE=1 SV=1	0.865	-0.21	0.00680724	532	615.1	8.15	4.13	16	1	18	508.7	441.5	555.8	454.1	486.7	431.1	496.6	322.9	497	499	563.4	442.3	433.6	312.6	491.9	560.5
FALSE	60.436	High	0	Master Protein	P70388	Rad50	DNA repair protein RAD50 OS=Mus musculus OX=10090 GN=Rad50 PE=1 SV=1	0.913	-0.13	0.0645602	993.6	1088.8	19.43	7.06	24	1	25	946.6	827.7	1092.7	754.5	887.3	610.3	735.8	419.4	911.5	890.4	977.8	864.3	782.1	524.9	878.8	828.1
FALSE	74.751	High	0	Master Protein	Q9QYP6	Azi2	5-azacytidine-induced protein 2 OS=Mus musculus OX=10090 GN=Azi2 PE=1 SV=1	0.865	-0.21	0.00709011	1641.3	1896.7	9.3	5.36	19	1	21	1541.5	1472	1659	1421.2	1479.7	1320.3	1521.6	936.9	1493.8	1545.1	1668.2	1431.3	1373	974.2	1496.6	1871.4
FALSE	399.276	High	0	Master Protein	Q5SRX1	Tom1l2	TOM1-like protein 2 OS=Mus musculus OX=10090 GN=Tom1l2 PE=1 SV=1	0.865	-0.21	0.0229786	8804.2	10173.9	14.07	7.78	20	1	155	8155.5	7637.9	9023	8547.4	7777.3	6720.1	7666.5	4962	7792.4	8120.9	9216.9	7863.2	7542	5749.3	8134.2	9604.3
FALSE	13.291	High	0	Master Protein	A0A0G2JE45	Sh3glb1	Endophilin-B1 (Fragment) OS=Mus musculus OX=10090 GN=Sh3glb1 PE=1 SV=1	0.866	-0.21	0.0194717	118.7	137.1	20.07	6.3	1	1	9	110.9	103.8	131.4	89.2	110.9	80.2	76.2	54.2	115.8	121.5	122.4	105.2	96.3	70.6	111.7	112.8
FALSE	21.068	High	0	Master Protein	B2RX01	Zkscan8	Zfp192 protein OS=Mus musculus OX=10090 GN=Zkscan8 PE=2 SV=1	0.866	-0.21	0.0282242	505	583.3	13.42	7.28	1	1	5	508.8	483.6	562.3	352	429.7	351.8	436.1	262.8	518.2	477.4	505.2	433.2	399.8	291.7	476.7	443.3
FALSE	347.461	High	0	Master Protein	O89084	Pde4a	cAMP-specific 3',5'-cyclic phosphodiesterase 4A OS=Mus musculus OX=10090 GN=Pde4a PE=1 SV=2	0.866	-0.21	0.0206346	3758.2	4339.1	12.65	5.87	29	1	114	3549.4	3158	3843	3518.4	3362.1	3025	3345.1	2022.6	3388.1	3436.2	3967.4	3390.3	3057.4	2336.3	3544.2	3875.1
FALSE	25.039	High	0	Master Protein	Q14A32	Ankrd39	Ankyrin repeat domain 39 OS=Mus musculus OX=10090 GN=Ankrd39 PE=1 SV=1	0.803	-0.32	0.0662792	58.5	72.8	15.36	11.73	4	1	5	61.3	48.1	58	49.6	66.3	51.1	54.5	33.4	49.1	56.2	70.6	47.9	56.7	37.5	57.9	67.7
FALSE	545.768	High	0	Master Protein	P68510	Ywhah	14-3-3 protein eta OS=Mus musculus OX=10090 GN=Ywhah PE=1 SV=2	0.866	-0.21	0.0423276	34544	39869.4	12.99	6.15	21	1	724	32965	29277.6	34364.8	33045.4	31300.5	27562.8	30216.4	19769.2	29861.6	31631.5	37014.5	31835.1	27860.9	20790.8	31488.3	35483
FALSE	227.386	High	0	Master Protein	Q8BFU3	Rnf214	RING finger protein 214 OS=Mus musculus OX=10090 GN=Rnf214 PE=1 SV=1	0.866	-0.21	0.0311938	8989.3	10378.9	14.81	5.46	38	1	93	8571.5	7481.7	9433.8	8155.1	8242.8	6673.8	7374.3	4622.6	7972.3	8422.4	9474.3	8205.3	7484.4	5198.4	8221.1	8904.6
FALSE	203.6	High	0	Master Protein	Q8CCJ4	Amer2	APC membrane recruitment protein 2 OS=Mus musculus OX=10090 GN=Amer2 PE=1 SV=2	0.843	-0.25	0.060983	5664	6719.3	21.73	6.4	1	1	56	5576.2	4565.8	6265.8	6193.5	5614	4257.2	4687.4	2865.8	5424.1	5904.7	6126.5	5394.8	5325.6	3265.4	5358.2	6225.8
FALSE	28.106	High	0	Master Protein	E9QLP0	Tpgs2	Tubulin polyglutamylase complex subunit 2 OS=Mus musculus OX=10090 GN=Tpgs2 PE=1 SV=1	0.866	-0.21	0.0370325	180	207.9	13.31	5.6	6	1	7	198.7	155.7	203.1	128.7	182.7	140.2	165.2	100.9	183.8	165.3	201.4	171.8	135.8	96.4	181.2	188.5
FALSE	102.596	High	0	Master Protein	P39038	Cdh4	Cadherin-4 OS=Mus musculus OX=10090 GN=Cdh4 PE=2 SV=1	0.866	-0.21	0.049133	1784.5	2061.1	14.85	7.1	17	1	26	1984.4	1645.3	2013.9	1068.1	1671.6	1404.8	1538.1	987.5	1887.8	1674.4	1753.4	1426.3	1423.3	1076	1738.4	1763.2
FALSE	39.044	High	0	Master Protein	O70200	Aif1	Allograft inflammatory factor 1 OS=Mus musculus OX=10090 GN=Aif1 PE=1 SV=1	0.784	-0.35	0.0585634	2307.7	2941.8	28.49	9.97	10	1	20	2287.3	1847.7	2490.3	2784	2337.9	1580.1	1951.7	1006.5	2092.6	2455.8	2544.2	2390.1	2370.9	1356.3	2373.8	2693.7
FALSE	58.504	High	0	Master Protein	Q8K297	Colgalt1	Procollagen galactosyltransferase 1 OS=Mus musculus OX=10090 GN=Colgalt1 PE=1 SV=2	0.866	-0.21	0.00665353	822	949.1	8.67	3.83	15	1	18	820.5	702.4	905.3	590.4	769.1	647	774.8	488.2	802.6	773.9	870.9	717.5	659.9	472.5	768.4	798.1
FALSE	660.847	High	0	Master Protein	E9Q3M9	Cracdl	Capping protein-inhibiting regulator of actin-like OS=Mus musculus OX=10090 GN=Cracdl PE=1 SV=1	0.866	-0.21	0.019216	20228.2	23362.1	11.46	4.56	30	1	221	19118.6	16860.9	20675.5	19324.9	18418	17613.7	18568.5	11758.8	19875.7	18849	20802.8	18187.7	17281.1	11624.7	17826.9	23635.2
FALSE	19.993	High	0	Master Protein	Q3TAH3	Npm3	Nucleoplasmin domain-containing protein OS=Mus musculus OX=10090 GN=Npm3 PE=2 SV=1	0.866	-0.21	0.0241996	444.1	512.9	15.58	15.28	4	1	7	406.1	386.5	460.9	373.4	421.7	321.8	344.6	222.4	351.7	423.4	425.6	388.1	420.3	321.5	449.1	466.6
FALSE	8.97	High	0	Master Protein	Q3U0Q0	Hmgxb4	DUF4171 domain-containing protein (Fragment) OS=Mus musculus OX=10090 GN=Hmgxb4 PE=2 SV=1	0.865	-0.21	0.0682294	22.9	26.5	21.35	16.61	2	1	2	23.9	19.8	32	19.4	17.5	14.7	17.7	12.1	23.7	23.5	22	19.3	26	12.5	18.2	25.6
FALSE	52.667	High	0	Master Protein	Q8C8U0	Ppfibp1	Liprin-beta-1 OS=Mus musculus OX=10090 GN=Ppfibp1 PE=1 SV=3	0.866	-0.21	0.0498016	583	673.3	14.73	7.63	11	1	16	547.2	492.9	698.7	490.6	565.6	427	490	323.6	514.6	509	615.3	526.3	528	346.4	549.9	603.8
FALSE	15.176	High	0	Master Protein	Q3TW01	Rab32	Ras-related protein Rab OS=Mus musculus OX=10090 GN=Rab32 PE=2 SV=1	0.866	-0.21	0.0249246	315.5	364.2	10.13	9.03	4	1	4	316.2	248.6	358.1	239.7	301.1	250.9	296	183.2	288.2	256.1	326.9	266.5	288.4	181.9	312.7	350
FALSE	86.325	High	0	Master Protein	Q9D3A8	Nos1ap	Carboxyl-terminal PDZ ligand of neuronal nitric oxide synthase protein OS=Mus musculus OX=10090 GN=Nos1ap PE=1 SV=3	0.866	-0.21	0.00670392	2027	2339.9	14.83	7.95	18	1	24	1924.5	1694.3	2066.3	1675.2	1825.4	1416.7	1618	968.5	1965.9	2034.3	2015.3	1741.3	1708.3	1311	1924.7	1986
FALSE	93.805	High	0	Master Protein	Q9CZ62	Cep97	Centrosomal protein of 97 kDa OS=Mus musculus OX=10090 GN=Cep97 PE=1 SV=1	0.867	-0.21	0.0201958	1325	1528.8	12.25	5.09	18	1	24	1307.9	1065.3	1446.3	1110.3	1263.5	1021.2	1189.6	705.3	1200.5	1196.8	1408.1	1139	1129	771.4	1213.4	1462
FALSE	59.959	High	0	Master Protein	Q8VEH6	Cbwd1	COBW domain-containing protein 1 OS=Mus musculus OX=10090 GN=Cbwd1 PE=1 SV=1	0.867	-0.21	0.0164379	1110.4	1281.2	11.84	10.42	15	1	20	1057.4	925.4	1134.8	980.1	1030	850.5	967.4	621.3	925.8	1019.4	1117.2	979.9	988.5	733.4	1098.6	1209.4
FALSE	13.399	High	0	Master Protein	Q3V009	Tmed1	Transmembrane emp24 domain-containing protein 1 OS=Mus musculus OX=10090 GN=Tmed1 PE=1 SV=1	0.867	-0.21	0.018011	157.4	181.6	13.59	10.11	3	1	4	151.9	129.5	186.2	133.8	155	123.5	137	86.9	150.1	149.9	159.2	138.2	154.1	99.9	166.6	162.9
FALSE	196.033	High	0	Master Protein	Q61411	Hras	GTPase HRas OS=Mus musculus OX=10090 GN=Hras PE=1 SV=2	1.104	0.14	0.0650388	5078.9	4598.4	15.94	4.59	6	1	108	4497.8	4511.3	4780	3071.9	3472.9	5194.6	5840.9	3962.8	4121.8	3489.3	4204.5	3525.6	2918	2255.3	3749.1	4463.7
FALSE	380.016	High	0	Master Protein	Q60930	Vdac2	Voltage-dependent anion-selective channel protein 2 OS=Mus musculus OX=10090 GN=Vdac2 PE=1 SV=2	1.064	0.09	0.0546177	39831.4	37421.6	10.97	5.24	21	1	628	37711.4	31615.7	39939.3	26990.5	29471.2	40471.5	44797.6	29339	33762.3	28580.5	35362.2	28566.7	26011.1	17188.4	29713.2	38354.7
FALSE	142.924	High	0	Master Protein	Q8BR30	Rufy2	RUN and FYVE domain-containing protein 2 OS=Mus musculus OX=10090 GN=Rufy2 PE=1 SV=1	0.867	-0.21	0.019366	1168.7	1348.1	8.46	8.5	3	1	52	1160.8	977.7	1167.8	969.9	1054.5	909.5	1036.5	722.7	1123.7	1194.7	1231.2	954.8	941.8	684.8	1116.9	1040.9
FALSE	28.631	High	0	Master Protein	A2AB59	Arhgap27	Rho GTPase-activating protein 27 OS=Mus musculus OX=10090 GN=Arhgap27 PE=1 SV=1	0.867	-0.21	0.0423115	560.9	646.9	8.93	7.85	8	1	10	539.9	450.2	596.5	451.9	540.8	474.4	502.8	345.4	461.4	498.5	558.2	495.6	473.9	320.1	541.2	612.2
FALSE	48.227	High	0	Master Protein	E9QAE4	Nsd1	Histone-lysine N-methyltransferase, H3 lysine-36-specific OS=Mus musculus OX=10090 GN=Nsd1 PE=1 SV=1	0.867	-0.21	0.0102092	648.3	748.1	11.44	5.61	13	1	18	626.2	532.7	696.6	522.7	606.6	494.6	547.6	355.6	572.5	603.5	689.2	549.6	549.9	375.9	608.9	688.9
FALSE	8.816	High	0	Master Protein	Q8C0L3	Zfp869	Uncharacterized protein OS=Mus musculus OX=10090 GN=Zfp869 PE=2 SV=1	0.867	-0.21	0.0415458	101.2	116.8	12.55	5.91	1	1	3	105.1	86.4	125.9	64.6	94	84.7	95.6	58	103.4	84.1	102.4	88.3	87	60.4	93.6	107.6
FALSE	42.066	High	0	Master Protein	Q9CY62	Rnf181	E3 ubiquitin-protein ligase RNF181 OS=Mus musculus OX=10090 GN=Rnf181 PE=1 SV=1	0.868	-0.2	0.0348578	1424.7	1641.8	18.97	9.64	10	1	13	1386.2	1200.6	1430.1	1408.8	1125.9	947.7	1111.2	713.7	1205.9	1387.3	1336.3	1224	1217.9	904.1	1261.2	1579.2
FALSE	13.287	High	0	Master Protein	Q8BS45	Ttc26	Intraflagellar transport protein 56 OS=Mus musculus OX=10090 GN=Ttc26 PE=1 SV=1	0.868	-0.2	0.0150415	268.7	309.4	12.19	7.79	4	1	5	266.5	186.9	256.3	205.9	268.8	227.7	243.5	172	240.2	246.6	278.9	247.6	235.1	153.1	276.5	265.5
FALSE	65.141	High	0	Master Protein	Q66JV0	Stard7	START domain containing 7 OS=Mus musculus OX=10090 GN=Stard7 PE=2 SV=1	0.868	-0.2	0.0398615	2847.4	3279	18.96	5.41	17	1	26	2727.1	2359.5	3103.9	2532.7	2728.6	1947.7	2154.8	1338.9	2663.1	2774	2986	2485.8	2355.7	1701.1	2632.4	2774.6
FALSE	1.112	Low	0.124	Master Protein	Q05DV3	Utp3	Utp3 protein (Fragment) OS=Mus musculus OX=10090 GN=Utp3 PE=2 SV=1	0.913	-0.13	0.0618441	83.6	91.6	18.2	20.28	1	1	1	84.2	70.1	87.7	61.7	86.2	57.8	61.1	43.1	68.4	75.6	82.4	66.3	78.7	68.7	74.4	83.4
FALSE	20.01	High	0	Master Protein	Q6P3F1	Zfp384	Zfp384 protein OS=Mus musculus OX=10090 GN=Zfp384 PE=2 SV=1	0.869	-0.2	0.0151087	464.3	534	9.99	9.19	2	1	7	364.7	344.9	454.6	393.8	385.1	386.4	460.8	296.1	371.6	430.2	452.3	405.1	371.8	285.2	432.4	525.7
FALSE	151.719	High	0	Master Protein	Q8K3I4	Myrip	Rab effector MyRIP OS=Mus musculus OX=10090 GN=Myrip PE=1 SV=1	0.869	-0.2	0.0420327	2621.9	3015.8	9.74	4.33	28	1	37	2475	2204.2	2790	2359.7	2488.1	2236.5	2442.5	1580.9	2357.7	2403.2	2779.5	2337.6	2144.9	1494.5	2479.7	2701.2
FALSE	118.638	High	0	Master Protein	P24472	Gsta4	Glutathione S-transferase A4 OS=Mus musculus OX=10090 GN=Gsta4 PE=1 SV=3	0.869	-0.2	0.035098	9581	11019.9	10.57	9.93	11	1	93	8838.9	7789.7	9517	9199.9	8480.9	8357.9	9186.9	6309.3	8338.8	9139.5	10011.5	8419.1	8694.6	5439.5	8581.3	12290
FALSE	86.014	High	0	Master Protein	Q3UHI4	Tmed8	Protein TMED8 OS=Mus musculus OX=10090 GN=Tmed8 PE=2 SV=1	0.869	-0.2	0.0138296	2342.2	2694	19.06	9.7	11	1	24	2220.6	1960.5	2359.2	2122.5	2093	1517.4	1793.9	1061	2171.7	2346.3	2471.2	2014.1	2055.2	1601.3	2147.1	2327.5
FALSE	224.506	High	0	Master Protein	Q9JK42	Pdk2	[Pyruvate dehydrogenase (acetyl-transferring)] kinase isozyme 2, mitochondrial OS=Mus musculus OX=10090 GN=Pdk2 PE=1 SV=2	0.869	-0.2	0.0302567	5226.1	6015.7	8.05	4.9	17	1	78	5493.8	4362.6	5856.3	3871.2	4992.3	4438	4976.7	3223	5193.8	4894.6	5662.6	4194.5	4117.8	2972.7	4956.6	5191
FALSE	20.779	High	0	Master Protein	G3UWX1	Rfc1	Replication factor C subunit 1 OS=Mus musculus OX=10090 GN=Rfc1 PE=1 SV=2	0.869	-0.2	0.0491932	34.5	39.7	18.92	7.78	5	1	5	37.9	29.6	44.8	22.5	33.1	29.2	26.4	16.9	34.5	34.1	36.4	30.9	27	22.7	28.7	40.1
FALSE	143.282	High	0	Master Protein	Q7TNR6	Igsf21	Immunoglobulin superfamily member 21 OS=Mus musculus OX=10090 GN=Igsf21 PE=1 SV=1	0.87	-0.2	0.0376689	5849.7	6720.4	12.26	12.06	19	1	52	5870.5	4905.1	6698.9	4498.8	4626.2	4108.5	4740.5	3154.1	5930.3	5774.8	4871.3	4290	4743.7	3731.3	5127.4	6149.7
FALSE	94.711	High	0	Master Protein	Q9CPX6	Atg3	Ubiquitin-like-conjugating enzyme ATG3 OS=Mus musculus OX=10090 GN=Atg3 PE=1 SV=1	0.87	-0.2	0.0493003	6657.9	7654.7	17.58	8.09	20	1	46	6175.5	5901.1	6814.4	6905	5856.5	5028.6	5769.6	3497.5	5981.4	6381	6949.3	6023.5	5676.7	4412.4	5986.2	6953
FALSE	100.43	High	0	Master Protein	P21956	Mfge8	Lactadherin OS=Mus musculus OX=10090 GN=Mfge8 PE=1 SV=3	0.912	-0.13	0.050902	2186	2395.6	3.56	12.22	19	1	21	2024.3	1764.5	2348.2	1692.2	1760.3	1891.7	2112.4	1360.9	2009.3	1719.8	2121.9	1665	1810.7	1263.5	1973.9	2821.8
FALSE	296.647	High	0	Master Protein	Q8BUK6	Hook3	Protein Hook homolog 3 OS=Mus musculus OX=10090 GN=Hook3 PE=1 SV=2	0.87	-0.2	0.0374325	12716.5	14614.1	11.72	6.4	5	1	108	12037.9	11147	12752.8	12377	11372.1	10548.2	11987.3	7556.5	11459	12287.2	13024.4	12305.7	10245.7	7056.9	11356	14940.4
FALSE	65.611	High	0	Master Protein	Q3ULL6	Upf3b	UPF3 regulator of nonsense transcripts homolog B (yeast) OS=Mus musculus OX=10090 GN=Upf3b PE=1 SV=1	0.87	-0.2	0.00571817	1600.9	1840.2	7.78	6.06	17	1	20	1478.7	1280.7	1644.4	1384.3	1434.4	1366.2	1569.1	962.1	1471	1504.6	1622.8	1343.3	1410.5	941.3	1446.7	1743
FALSE	13.519	High	0	Master Protein	Q05BA2	Slc16a2	Slc16a2 protein OS=Mus musculus OX=10090 GN=Slc16a2 PE=1 SV=1	0.91	-0.14	0.0531981	217	238.5	10.47	5.95	1	1	9	211.2	179.3	253.7	136.9	184.3	168.6	189.5	137.1	205.9	168.3	207.7	187.3	157.9	119.4	190.9	235.6
FALSE	81.932	High	0	Master Protein	A0A3B2WAQ7	Anks1	Ankyrin repeat and SAM domain containing 1 OS=Mus musculus OX=10090 GN=Anks1 PE=1 SV=1	0.937	-0.09	0.0655766	1589.4	1695.8	10.05	4.65	16	1	24	1599.8	1376.2	1737.5	1135.1	1386.2	1164.4	1360.8	899.2	1434	1357.7	1550.5	1348.9	1183.5	854.3	1443.2	1437.7
FALSE	13.441	High	0	Master Protein	A0A1B0GT27	Pnma8c	PNMA family member 8C OS=Mus musculus OX=10090 GN=Pnma8c PE=4 SV=1	0.87	-0.2	0.00115891	254.3	292.4	6.82	8.22	4	1	4	236.6	204.9	259.5	199.2	209.5	188.6	230.7	164.5	222.8	233.1	251	230.4	231.5	139.9	235.9	295.4
FALSE	62.622	High	0	Master Protein	Q05A62	Dnal1	Dynein axonemal light chain 1 OS=Mus musculus OX=10090 GN=Dnal1 PE=1 SV=2	0.87	-0.2	0.010227	2849.6	3275.9	10.69	3.62	12	1	28	2800.2	2301.3	2960.9	2465.4	2566.8	2227.1	2500.2	1582.8	2620.1	2735.2	2962.7	2568.2	2319.1	1609.5	2509.4	3022.1
FALSE	41.65	High	0	Master Protein	Q99J78	Def8	Differentially expressed in FDCP 8 OS=Mus musculus OX=10090 GN=Def8 PE=1 SV=1	0.87	-0.2	0.0181745	501.1	576	10.38	6.47	9	1	10	461.1	432.2	543.8	418.1	454.1	378.6	437.1	290.1	454.1	472.2	522.1	431.6	407.3	289	491.5	472.9
FALSE	44.465	High	0	Master Protein	Q3UWV9	Hook2	Calponin-homology (CH) domain-containing protein OS=Mus musculus OX=10090 GN=Hook2 PE=2 SV=1	0.87	-0.2	0.0101992	645.4	742	11.68	4.36	11	1	14	623.4	534.5	651.6	518.3	630.9	508.8	563.8	350.5	610.6	621.3	652.6	545.3	544.3	366.2	607.5	681.4
FALSE	16.186	High	0	Master Protein	Q8BLA2	Zfp420	Uncharacterized protein OS=Mus musculus OX=10090 GN=Zfp420 PE=2 SV=1	0.871	-0.2	0.0449955	211	242.3	27.73	8.67	1	1	4	206.1	173.5	224.6	193.8	170.2	111.5	137.6	73.4	179.8	202.8	208.4	189.5	179.8	126.9	191.5	196
FALSE	15.488	High	0	Master Protein	Q6P3E7	Hdac10	Polyamine deacetylase HDAC10 OS=Mus musculus OX=10090 GN=Hdac10 PE=2 SV=2	0.951	-0.07	0.0540149	23.5	24.7	16.12	20.93	3	1	3	22.1	16.6	25.2	11.1	18.8	16.7	23.5	15.2	20	18.9	24.8	19.6	27.3	10.7	22.6	22.5
FALSE	244.262	High	0	Master Protein	D3Z636	Ppa2	Inorganic diphosphatase OS=Mus musculus OX=10090 GN=Ppa2 PE=1 SV=1	0.902	-0.15	0.0693519	20.4	22.6	16.22	16.04	1	1	99	20.9	19.4	15.8	17.3	17.7	16.4	15.8	10.5	15.4	18.7	21.2	16.1	15.4	14.2	17.7	26.3
FALSE	35.567	High	0	Master Protein	E9QMD2	Ube2ql1	Ubiquitin-conjugating enzyme E2Q-like protein 1 OS=Mus musculus OX=10090 GN=Ube2ql1 PE=1 SV=1	0.871	-0.2	0.0391534	517.2	593.9	14.81	8.7	8	1	8	561.2	385.6	557.4	414.7	501.6	396.3	462.3	257.7	497.1	512.8	531.3	420.1	452.6	297.7	520.9	479.1
FALSE	1.558	Low	0.056	Master Protein	A1IGX7	Dsg4	Desmoglein4 OS=Mus musculus OX=10090 GN=Dsg4 PE=2 SV=1	0.728	-0.46	0.0607064	13.2	18.1	43.97	17.71	1	1	1	14.1	7.5	15.4	18	16	10.1	9.4	3.7	13.5	16.4	15.8	12.6	13.2	10	20.1	14.5
FALSE	86.343	High	0	Master Protein	Q7TNG8	Ldhd	Probable D-lactate dehydrogenase, mitochondrial OS=Mus musculus OX=10090 GN=Ldhd PE=1 SV=1	0.915	-0.13	0.0520346	1450.1	1584.9	6.77	9.8	16	1	20	1248	1145.4	1315	1035.6	1191.4	1327.2	1465	962.6	1116.5	1270.3	1504.4	1200.6	1109.3	889.2	1192.2	1562.3
FALSE	58.193	High	0	Master Protein	Q9CX80	Cygb	Cytoglobin OS=Mus musculus OX=10090 GN=Cygb PE=1 SV=1	0.871	-0.2	0.0412237	2380.2	2733.8	16.9	7.54	12	1	32	2568.6	2061.3	2750.5	1699.4	2006	1529.2	1906.3	1150.4	2400.3	2300.7	2272.1	1879.6	1973	1380.5	2151.8	2212.9
FALSE	279.171	High	0	Master Protein	Q8VDM6	Hnrnpul1	Heterogeneous nuclear ribonucleoprotein U-like protein 1 OS=Mus musculus OX=10090 GN=Hnrnpul1 PE=1 SV=1	0.871	-0.2	0.0126505	9129.2	10475.9	14.88	7.77	48	1	92	8379.3	7893.5	9493.2	8407	7721.7	6737.8	7444.6	4593.3	8389	9295.8	9359.9	7981.8	7645.6	5808.6	8496.1	8978.3
FALSE	62.04	High	0	Master Protein	G5E8B9	Zbtb11	Zinc finger and BTB domain-containing protein 11 OS=Mus musculus OX=10090 GN=Zbtb11 PE=2 SV=1	0.871	-0.2	0.011999	924.5	1060.8	10.35	6.26	14	1	19	915.8	775.4	938.1	681.5	870.3	712.2	790.6	514	868.1	885.5	921.1	835.9	747.1	513.8	849.5	835.4
FALSE	85.999	High	0	Master Protein	Q6PFX7	Nyap1	Neuronal tyrosine-phosphorylated phosphoinositide-3-kinase adapter 1 OS=Mus musculus OX=10090 GN=Nyap1 PE=1 SV=1	0.9	-0.15	0.0578846	1665.1	1850.2	7.89	3.2	2	1	24	1888.1	1395.9	1810.2	1203.7	1493.5	1441.7	1582.6	1020.7	1545.7	1539.4	1669.4	1384	1324.7	933.7	1499.1	1680.5
FALSE	31.226	High	0	Master Protein	Q8K2Z8	Ube2q2	Ubiquitin-conjugating enzyme E2 Q2 OS=Mus musculus OX=10090 GN=Ube2q2 PE=2 SV=2	0.96	-0.06	0.0679592	327.8	341.6	19.79	7.25	6	1	10	312.2	278.7	382.4	241.7	261.4	202.6	229.2	139.2	295.8	272	322.5	266.3	225.2	188.6	299.1	288.8
FALSE	65.736	High	0	Master Protein	Q499E5	Stox2	Storkhead-box protein 2 OS=Mus musculus OX=10090 GN=Stox2 PE=2 SV=2	0.871	-0.2	0.0323562	656.1	753.3	18.06	6.36	16	1	17	660.3	517.5	741.1	543.7	665.8	463.7	511.2	328.9	613.9	603.4	698.9	574.9	578.7	396	647.3	661.2
FALSE	158.142	High	0	Master Protein	E9Q6J5	Bod1l	Biorientation of chromosomes in cell division protein 1-like 1 OS=Mus musculus OX=10090 GN=Bod1l PE=1 SV=1	0.871	-0.2	0.029586	2861.4	3285.9	12.26	5.62	35	1	43	2777.1	2339.8	3043.4	2597.7	2613.9	2202.6	2475.3	1624.3	2527.9	2705.7	2908.1	2591.8	2455.2	1637.5	2574.3	2985.4
FALSE	30.7	High	0	Master Protein	Q3UL64	Neu1	Exo-alpha-sialidase OS=Mus musculus OX=10090 GN=Neu1 PE=1 SV=1	0.871	-0.2	0.0455941	440.4	505.5	17.01	10.35	6	1	10	473.8	342.1	473.9	389.8	388.4	309.6	347	214.3	380	420.6	440.9	395.8	391.5	281.6	398.9	404.9
FALSE	78.704	High	0	Master Protein	Q8K0X8	Fez1	Fasciculation and elongation protein zeta-1 OS=Mus musculus OX=10090 GN=Fez1 PE=1 SV=2	0.764	-0.39	0.0564484	2385.4	3122	41.06	14.32	14	1	22	2193	2059.1	2499.7	2951.3	2345.3	1168.9	1391.8	768.6	2126.7	2577.1	2723.3	2541.9	2355.7	1703.8	2431.1	2138
FALSE	18.528	High	0	Master Protein	Q6GQX2	Nckap5l	Nck-associated protein 5-like OS=Mus musculus OX=10090 GN=Nckap5l PE=1 SV=1	0.871	-0.2	0.0299594	250.9	288.1	11.68	7.4	4	1	6	242.3	206.3	274.8	213.3	228.1	198.5	217.8	131.6	212.5	234.5	263.2	218.9	206.6	145.4	246.6	244.9
FALSE	4.733	High	0.002	Master Protein	B2RRK4	R3hdm4	C030046I01Rik protein OS=Mus musculus OX=10090 GN=R3hdm4 PE=2 SV=1	0.872	-0.2	0.0373122	120.6	138.3	10.29	9.69	2	1	2	112.1	86.9	116	100.2	115	112.8	115.2	76	107.1	113.7	117.4	105.7	110	61	112.8	145
FALSE	86.273	High	0	Master Protein	Q9D074	Mgrn1	E3 ubiquitin-protein ligase MGRN1 OS=Mus musculus OX=10090 GN=Mgrn1 PE=1 SV=2	0.929	-0.11	0.0614106	2612.8	2813.2	12.8	2.54	12	1	23	2450.2	2281.2	2663.2	2286.6	2098.3	1865.9	2174.1	1355.3	2318	2290.8	2500.9	2205.2	1951.9	1400.2	2237.8	2537.3
FALSE	160.757	High	0	Master Protein	Q9EQE3	Ppm1a	Protein phosphatase 2C alpha 3 OS=Mus musculus OX=10090 GN=Ppm1a PE=2 SV=1	0.872	-0.2	0.0249857	198	227.1	13.82	6.69	1	1	66	193.7	160.6	212.4	166.1	194.9	155.8	168.9	101.7	178.2	181	203.4	170.3	166.9	125	183.9	214.2
FALSE	189.717	High	0	Master Protein	E9Q1M6	Ankhd1	Ankyrin repeat and KH domain-containing 1 OS=Mus musculus OX=10090 GN=Ankhd1 PE=1 SV=1	0.872	-0.2	0.0302997	998.7	1145.6	15.61	6.52	16	1	51	980.6	807.2	1090.9	819	947.8	706.1	784.2	503.4	866.2	926.1	1053.2	944.5	837.4	554.2	916.9	977.2
FALSE	434.564	High	0	Master Protein	Q3TGZ3	Idh3g	Isocitrate dehydrogenase [NAD] subunit, mitochondrial OS=Mus musculus OX=10090 GN=Idh3g PE=1 SV=1	1.095	0.13	0.0637922	20064.9	18325.4	6.05	9.25	20	1	240	18518.9	14873.9	19171.9	15371.8	15524.8	18399.6	20593	12846	15668.6	14627.8	17724.5	16681.6	12879.5	7493.4	14219.9	17803.3
FALSE	196.195	High	0	Master Protein	P52503	Ndufs6	NADH dehydrogenase [ubiquinone] iron-sulfur protein 6, mitochondrial OS=Mus musculus OX=10090 GN=Ndufs6 PE=1 SV=2	0.809	-0.31	0.0579451	9306.9	11499.1	20.74	15.91	9	1	122	7513.9	7113.4	8060	10471.1	7500.5	8053.8	8996.2	5938.1	7118.9	8452.2	9382.8	8742.6	8156.9	6964.9	9836.1	11456.8
FALSE	139.041	High	0	Master Protein	Q3UI43	Babam1	BRISC and BRCA1-A complex member 1 OS=Mus musculus OX=10090 GN=Babam1 PE=1 SV=1	0.872	-0.2	0.021228	2191.5	2514.3	16.58	10.51	12	1	62	2070.4	1840.9	2253.8	2009.4	1989.7	1551.6	1687.6	1114.6	1840.1	2022.4	2289.3	1985	1930.1	1490.7	2009.2	2297.3
FALSE	47.452	High	0	Master Protein	P58501	Paxbp1	PAX3- and PAX7-binding protein 1 OS=Mus musculus OX=10090 GN=Paxbp1 PE=1 SV=3	0.927	-0.11	0.0585695	478	515.7	5.79	7.09	11	1	13	503.4	421.6	528.7	345.8	387.1	400.3	451.1	292.2	444.1	420.8	449.5	381.8	368.7	241.9	431.1	558.7
FALSE	39.018	High	0	Master Protein	A2AW73	Sema6d	Semaphorin-6D OS=Mus musculus OX=10090 GN=Sema6d PE=1 SV=1	0.872	-0.2	0.0177418	766.5	878.8	8.08	5.43	11	1	15	734.9	616.4	888.2	627.3	673.3	633.5	731.1	452.3	688.2	646.2	807.6	690.6	647.5	429.2	689.5	816.9
FALSE	237.193	High	0	Master Protein	Q8VDK4	Cdh13	Cadherin-13 OS=Mus musculus OX=10090 GN=Cdh13 PE=1 SV=1	0.872	-0.2	0.0481859	7363.3	8441.6	18.16	13.11	24	1	114	7308.9	6199.6	9439.6	5407.7	6313.8	4861.3	5508.5	3818.5	8269.4	7605	6643	5299	5931.2	4825.7	6630.9	7350.7
FALSE	208.948	High	0	Master Protein	A2ALS7	Rap1gap	Rap1 GTPase-activating protein 1 (Fragment) OS=Mus musculus OX=10090 GN=Rap1gap PE=1 SV=1	0.827	-0.27	0.0619741	447.3	540.6	20.65	8.62	3	1	82	416.8	404.7	455.7	500.7	409.1	327	397.6	240.5	389.4	473.8	490	419	376.2	292.7	442.2	477.7
FALSE	1.248	Low	0.095	Master Protein	P47936	Cnr2	Cannabinoid receptor 2 OS=Mus musculus OX=10090 GN=Cnr2 PE=1 SV=1	0.852	-0.23	0.064502	104.2	122.3	24.02	9.93	1	1	2	98.2	85.1	106.2	105.3	100	62.1	65.9	65.6	94.7	101	110	91.9	94.8	67	106.9	98.4
FALSE	35.495	High	0	Master Protein	Q3TRG2	Map3k20	Protein kinase domain-containing protein OS=Mus musculus OX=10090 GN=Map3k20 PE=2 SV=1	0.873	-0.2	0.0457888	639.2	732	8.74	10.19	8	1	10	596.2	510.2	661.1	572.2	583.8	557.7	612.8	394.6	520.5	576.3	658.8	566.4	597.8	358.6	608.6	738.4
FALSE	76.685	High	0	Master Protein	Q99LY9	Ndufs5	NADH dehydrogenase [ubiquinone] iron-sulfur protein 5 OS=Mus musculus OX=10090 GN=Ndufs5 PE=1 SV=3	1.141	0.19	0.0667892	4192.2	3673.8	43.97	14.19	11	1	50	3703.1	3152.8	3466.9	3332.7	3072	7319.7	8340.5	5644.7	2956.9	3036.9	3302.7	3363.2	2752.8	1595.8	2658.7	4483.3
FALSE	23.64	High	0	Master Protein	Q3TYS2	Cybc1	Cytochrome b-245 chaperone 1 OS=Mus musculus OX=10090 GN=Cybc1 PE=1 SV=2	0.959	-0.06	0.0507181	906	944.3	9.19	3.81	6	1	8	887.5	753.2	951.8	673.8	749.3	640	804.1	489.5	788.9	747.6	852.3	698	682.9	484.3	772.3	893.7
FALSE	40.894	High	0	Master Protein	Q9CYC6	Dcp2	m7GpppN-mRNA hydrolase OS=Mus musculus OX=10090 GN=Dcp2 PE=1 SV=2	0.904	-0.15	0.0572693	1436.1	1588.3	7.76	12	8	1	12	1327.8	1050.3	1452.1	969.9	1277.1	1302	1431.2	886.8	1143.5	1538.4	1323.7	1158.5	1214.8	731.6	1337.6	1565.8
FALSE	7.009	High	0	Master Protein	P97287	Mcl1	Induced myeloid leukemia cell differentiation protein Mcl-1 homolog OS=Mus musculus OX=10090 GN=Mcl1 PE=1 SV=3	0.873	-0.2	0.0124448	34.5	39.5	13.47	9.8	2	1	2	28.6	31.4	36.9	25.2	29.3	22.8	33.7	17.3	37.8	35.7	34.7	26.7	24.6	17.6	33.2	38.5
FALSE	54.632	High	0	Master Protein	A2ALW2	Zkscan16	Zinc finger with KRAB and SCAN domains 16 OS=Mus musculus OX=10090 GN=Zkscan16 PE=1 SV=1	0.873	-0.2	0.0434802	530.8	607.9	12.99	8.73	11	1	15	553.9	444.9	632.4	391.5	497.8	389.6	454.5	302.9	514	516.9	514.4	416.5	442.4	341.2	496.9	531.1
FALSE	208.663	High	0	Master Protein	Q9JKF6	Nectin1	Nectin-1 OS=Mus musculus OX=10090 GN=Nectin1 PE=1 SV=3	0.873	-0.2	0.0063401	4302.5	4925.6	9.62	8.31	14	1	83	4067.3	3611.9	4747.2	3322.4	3980.5	3530.3	3847.1	2330.3	4053.5	3879.8	4510.5	3488.9	3558.4	2862	3932.3	4746.8
FALSE	180.487	High	0	Master Protein	A0A0R4J107	Apeh	Acyl-peptide hydrolase (Fragment) OS=Mus musculus OX=10090 GN=Apeh PE=1 SV=1	0.873	-0.2	0.0215323	3685.7	4221.8	9.36	5.6	27	1	57	3393.5	3176.8	3996	3116.8	3371.1	2933.8	3307.6	2171.8	3380.6	3505.5	3657.8	2973.3	3008.5	2067.2	3550.6	3907.8
FALSE	126.418	High	0	Master Protein	P70365	Ncoa1	Nuclear receptor coactivator 1 OS=Mus musculus OX=10090 GN=Ncoa1 PE=1 SV=2	0.873	-0.2	0.0325754	2059.8	2360	19.9	6.3	26	1	34	1957.5	1720.1	2235.2	1715.3	1926.9	1315.8	1484.3	917.7	1785.2	1914.3	2058.9	1827.6	1736.1	1186.1	1974.2	2114.1
FALSE	230.666	High	0	Master Protein	E9QP94	Ccdc136	Coiled-coil domain-containing protein 136 OS=Mus musculus OX=10090 GN=Ccdc136 PE=1 SV=1	0.874	-0.19	0.0462763	3988.4	4564.5	9.98	7.52	29	1	68	3577.3	3202.8	4046.2	3665	3642.7	3407.8	3787.6	2653.1	3458.3	3494.7	4065.6	3579.9	3267.5	2434.2	3985.4	4202.1
FALSE	94.111	High	0	Master Protein	Q546X9	Atxn3	Ubiquitinyl hydrolase 1 OS=Mus musculus OX=10090 GN=Atxn3 PE=1 SV=1	0.874	-0.19	0.0341898	1434.4	1641.7	15.44	9.74	14	1	22	1317.1	1241.5	1483	1310.5	1317.1	1037.7	1178.3	736.6	1322.2	1349.8	1494.5	1278.8	1183.7	960.1	1302.3	1308.5
FALSE	96.445	High	0	Master Protein	Q543P7	Arl3	Uncharacterized protein OS=Mus musculus OX=10090 GN=Arl3 PE=1 SV=1	1.084	0.12	0.064223	2711.7	2501.6	4.96	6.58	13	1	35	2470.2	2143.1	2677.1	2031.8	2114.6	2465.4	2866.5	1750.2	2157.7	2086.1	2254.9	2265.3	1924.9	1216.9	1955.5	2330.9
FALSE	35.328	High	0	Master Protein	Q3U695	Tnfaip3	Ubiquitinyl hydrolase 1 OS=Mus musculus OX=10090 GN=Tnfaip3 PE=2 SV=1	0.874	-0.19	0.0114928	393.7	450.6	11.69	6.39	9	1	9	402	344.3	443.2	250.5	354.5	326.8	347.7	207.3	405.6	364.7	377.5	328.9	312.4	241.5	380.3	398.8
FALSE	70.093	High	0	Master Protein	Q8C145	Slc39a6	Zinc transporter ZIP6 OS=Mus musculus OX=10090 GN=Slc39a6 PE=1 SV=1	0.874	-0.19	0.0181889	3096.8	3542.8	18.96	11.74	13	1	21	3005.5	2577.9	3274.6	2300.3	2745.2	1986	2156.8	1310.4	3259	2786.2	2971.8	2328.4	2527.2	2041	3065.7	2842.8
FALSE	33.194	High	0	Master Protein	F7BJB9	Morc3	MORC family CW-type zinc finger protein 3 OS=Mus musculus OX=10090 GN=Morc3 PE=1 SV=1	0.874	-0.2	0.0219892	293.4	335.8	13.41	8.72	7	1	7	310.2	263.4	321.6	204.1	247.4	205.5	247.8	147.7	301.6	247.5	308.4	258.5	250.3	173.6	267.4	253.4
FALSE	66.682	High	0	Master Protein	Q8VE92	Rbm4b	RNA-binding protein 4B OS=Mus musculus OX=10090 GN=Rbm4b PE=1 SV=1	0.734	-0.45	0.0605685	134.5	183.2	49.46	16.65	2	1	22	115.2	124.5	176.7	193.2	131.8	58.6	71.7	43.3	126	156	145.9	144.9	162.5	107.1	143.1	148.7
[truncated: 10,227 more rows]

## Sheet: Cleaned
Accession	GeneID	Description	Abundance Ratio: (PME, S1) / (PSE, S1)	Abundance Ratio (log2): (PME, S1) / (PSE, S1)	Abundance Ratio P-Value: (PME, S1) / (PSE, S1)	Negative log(AR p-Value)	Abundance: F1: 126, Sample, F, PME, S1	Abundance: F1: 127N, Sample, M, PME, S1	Abundance: F1: 127C, Sample, F, PME, S1	Abundance: F1: 129N, Sample, F, PME, S1	Abundance: F1: 131C, Sample, M, PME, S1	Abundance: F1: 133N, Sample, F, PME, S1	Abundance: F1: 133C, Sample, M, PME, S1	Abundance: F1: 134N, Sample, M, PME, S1	Abundance: F1: 128N, Sample, F, PSE, S1	Abundance: F1: 128C, Sample, F, PSE, S1	Abundance: F1: 129C, Sample, M, PSE, S1	Abundance: F1: 130N, Sample, M, PSE, S1	Abundance: F1: 130C, Sample, M, PSE, S1	Abundance: F1: 131N, Sample, F, PSE, S1	Abundance: F1: 132N, Sample, M, PSE, S1	Abundance: F1: 132C, Sample, F, PSE, S1		Average()	STDV			Abundance: F1: 126, Sample, F, PME, S1	Abundance: F1: 127N, Sample, M, PME, S1	Abundance: F1: 127C, Sample, F, PME, S1	Abundance: F1: 129N, Sample, F, PME, S1	Abundance: F1: 131C, Sample, M, PME, S1	Abundance: F1: 133N, Sample, F, PME, S1	Abundance: F1: 133C, Sample, M, PME, S1	Abundance: F1: 134N, Sample, M, PME, S1	Abundance: F1: 128N, Sample, F, PSE, S1	Abundance: F1: 128C, Sample, F, PSE, S1	Abundance: F1: 129C, Sample, M, PSE, S1	Abundance: F1: 130N, Sample, M, PSE, S1	Abundance: F1: 130C, Sample, M, PSE, S1	Abundance: F1: 131N, Sample, F, PSE, S1	Abundance: F1: 132N, Sample, M, PSE, S1	Abundance: F1: 132C, Sample, F, PSE, S1
[truncated: 10,818 more rows]

[truncated: 3 more sheets: Significant, HeatMap, DB Out]
