# Supplementary material for: Prenatal methadone exposure selectively alters protein expression in primary motor cortex: Implications for synaptic function
Source: Front Pharmacol. 2023 Feb 1;14:1124108. doi: 10.3389/fphar.2023.1124108 (PMC9928955; doi:10.3389/fphar.2023.1124108)
Supplement: Supplementary file 5 [file DataSheet8.xlsx]

## Sheet: DLS PeptideGroups
Checked	Confidence	Annotated Sequence	Positions in Master Proteins	Modifications	Master Protein Descriptions	GeneID	Abundance Ratio P-Value: (PME, DLS) / (PSE, DLS)	Abundance Ratio: (PME, DLS) / (PSE, DLS)	Abundance Ratio (log2): (PME, DLS) / (PSE, DLS)	Abundances (Grouped): PME, DLS	Abundances (Grouped): PSE, DLS	Abundances (Grouped) CV [%]: PME, DLS	Abundances (Grouped) CV [%]: PSE, DLS	Found in Sample: [S81] F6: 126, Sample, M, PME, DLS	Found in Sample: [S82] F6: 127N, Sample, F, PME, DLS	Found in Sample: [S83] F6: 127C, Sample, M, PME, DLS	Found in Sample: [S84] F6: 128N, Sample, M, PME, DLS	Found in Sample: [S85] F6: 128C, Sample, F, PME, DLS	Found in Sample: [S88] F6: 130N, Sample, F, PME, DLS	Found in Sample: [S93] F6: 132C, Sample, M, PME, DLS	Found in Sample: [S94] F6: 133N, Sample, F, PME, DLS	Found in Sample: [S86] F6: 129N, Sample, F, PSE, DLS	Found in Sample: [S87] F6: 129C, Sample, F, PSE, DLS	Found in Sample: [S89] F6: 130C, Sample, M, PSE, DLS	Found in Sample: [S90] F6: 131N, Sample, M, PSE, DLS	Found in Sample: [S91] F6: 131C, Sample, M, PSE, DLS	Found in Sample: [S92] F6: 132N, Sample, F, PSE, DLS	Found in Sample: [S95] F6: 133C, Sample, M, PSE, DLS	Found in Sample: [S96] F6: 134N, Sample, F, PSE, DLS	# Isoforms	# PSMs	Master Protein Accessions	Modifications in Master Proteins	XCorr (by Search Engine): Sequest HT	Channel Occupancy [%]	# Protein Groups	Abundance: F6: 126, Sample, M, PME, DLS	Abundance: F6: 127N, Sample, F, PME, DLS	Abundance: F6: 127C, Sample, M, PME, DLS	Abundance: F6: 128N, Sample, M, PME, DLS	Abundance: F6: 128C, Sample, F, PME, DLS	Abundance: F6: 130N, Sample, F, PME, DLS	Abundance: F6: 132C, Sample, M, PME, DLS	Abundance: F6: 133N, Sample, F, PME, DLS	Abundance: F6: 129N, Sample, F, PSE, DLS	Abundance: F6: 129C, Sample, F, PSE, DLS	Abundance: F6: 130C, Sample, M, PSE, DLS	Abundance: F6: 131N, Sample, M, PSE, DLS	Abundance: F6: 131C, Sample, M, PSE, DLS
FALSE	High	[K].ATTDNSPSSKAEDGPAKEEPK.[Q]	P06837 [137-157]	3xTMTpro [K10; K17; K21]; 1xTMTpro [N-Term]; 1xPhospho [S6(99.3)]	Neuromodulin OS=Mus musculus OX=10090 GN=Gap43 PE=1 SV=1	Gap43	0.748806	0.922	-0.12	519.6	563.8	12.93	8.07	High	High	High	High	High	High	High	High	High	High	High	High	High	High	High	High	2	5	P06837	P06837 1xPhospho [S142(99.3)]	3.56	100	1	431.9	421.3	474	425.9	477.9	442.6	547	423.6	490.7	468.5	531.7	250.4	471.5
FALSE	High	[K].NDGVKESSESTNTTIEDEDTK.[V]	P11798 [324-344]	2xTMTpro [K5; K21]; 1xTMTpro [N-Term]; 3xPhospho [S7(100); S8(100); S10(98.9)]	Calcium/calmodulin-dependent protein kinase type II subunit alpha OS=Mus musculus OX=10090 GN=Camk2a PE=1 SV=2	Camk2a	0.0415202	0.916	-0.13	424.5	463.3	7.51	3.75	High	High	High	High	High	High	High	High	High	High	High	High	High	High	High	High	6	19	P11798	P11798 3xPhospho [S330(100); S331(100); S333(98.9)]	4.46	100	1	352.7	419.5	402.8	348.1	450	337.1	331.5	276	477.5	444.3	425.8	204.1	430.2
FALSE	High	[R].GSVSSYDR.[G]	Q61644 [342-349]	1xTMTpro [N-Term]; 1xPhospho [S5(99.7)]	Protein kinase C and casein kinase substrate in neurons protein 1 OS=Mus musculus OX=10090 GN=Pacsin1 PE=1 SV=1	Pacsin1	0.496346	0.848	-0.24	421.7	497.1	35.15	20.92	High	High	High	High	High	High	High	High	High	High	High	High	High	High	High	High	1	4	Q61644	Q61644 1xPhospho [S346(99.7)]	2.45	100	1	274.3	574.2	515.7	381.8	638.3	330.3	235.1	183.8	501.7	345.6	451.2	227.2	594.6
FALSE	High	[K].AAFSKDESKEPIVEVR.[T]	A0A0A6YY91 [741-756]	2xTMTpro [K5; K9]; 1xTMTpro [N-Term]; 1xPhospho [S8(100)]	Neural cell adhesion molecule 1 (Fragment) OS=Mus musculus OX=10090 GN=Ncam1 PE=1 SV=1	Ncam1	0.131651	1.087	0.12	400.8	368.8	4.47	8.99	High	High	High	High	High	High	High	High	High	High	High	High	High	High	High	High	1	2	A0A0A6YY91	A0A0A6YY91 1xPhospho [S748(100)]	2.52	100	1	353.5	324.4	344.6	328.1	371.4	347.5	325	254.6	372.7	331	349.3	155.8	304.9
FALSE	High	[R].SGSPMAR.[R]	Q542T4 [147-153]	1xTMTpro [N-Term]; 1xPhospho [S3(100)]	Myelin basic protein OS=Mus musculus OX=10090 GN=Mbp PE=2 SV=1	Mbp	0.858621	0.856	-0.22	398.3	465.5	24.51	46.96	High	High	High	High	High	High	High	High	High	High	High	High	High	High	High	High	1	3	Q542T4	Q542T4 1xPhospho [S149(100)]	2.76	100	1	532.2	429	270.7	301.9	390.3	469.2	329.2	250.6	638.5	773	507.6	78	472.2
FALSE	High	[K].VNVPEESRNGETSPR.[T]	Q05C56 [449-463]	1xDeamidated [N9]; 1xTMTpro [N-Term]; 1xPhospho [T/S]	Add3 protein (Fragment) OS=Mus musculus OX=10090 GN=Add3 PE=2 SV=1	Add3	0.280859	0.98	-0.03	392.1	399.9	5.79	5.06	High	High	High	High	High	High	High	High	High	High	High	High	High	High	High	High	2	3	Q05C56		2.52	100	1	316.1	327.8	367.1	346.3	404.6	356.2	303.5	247.2	385.6	375.1	373.1	183.5	392.9
FALSE	High	[R].RVESEESGDEEGKK.[H]	Q3UM45 [21-34]	2xTMTpro [K13; K14]; 1xTMTpro [N-Term]; 2xPhospho [S4(100); S7(100)]	Protein phosphatase 1 regulatory subunit 7 OS=Mus musculus OX=10090 GN=Ppp1r7 PE=1 SV=2	Ppp1r7	0.380716	0.989	-0.02	376.5	380.8	15.94	7.78	High	High	High	High	High	High	High	High	High	High	High	High	High	High	High	High	1	4	Q3UM45	Q3UM45 2xPhospho [S24(100); S27(100)]	3.98	100	1	276.5	351.1	354.5	314.5	436.7	319.6	234.3	187.3	386.4	341.6	376.4	157.1	368.6
FALSE	High	[K].AAFSKDESKEPIVEVR.[T]	A0A0A6YY91 [741-756]	2xTMTpro [K5; K9]; 1xTMTpro [N-Term]; 2xPhospho [S4(100); S8(100)]	Neural cell adhesion molecule 1 (Fragment) OS=Mus musculus OX=10090 GN=Ncam1 PE=1 SV=1	Ncam1	0.216415	1.167	0.22	367.8	315.3	11.48	13.65	High	High	High	High	High	High	High	High	High	High	High	High	High	High	High	High	1	2	A0A0A6YY91	A0A0A6YY91 2xPhospho [S744(100); S748(100)]	3.57	100	1	299.3	317.7	315.9	310.6	394.1	328.9	257.5	180.9	361.3	338.4	277.5	127.6	262.7
FALSE	High	[R].NFSGGK.[S]	P11798 [312-317]	1xTMTpro [K6]; 1xTMTpro [N-Term]; 1xPhospho [S3(100)]	Calcium/calmodulin-dependent protein kinase type II subunit alpha OS=Mus musculus OX=10090 GN=Camk2a PE=1 SV=2	Camk2a	0.761503	0.928	-0.11	365.8	394.2	12.25	12.84	High	High	High	High	High	High	High	High	High	High	High	High	High	High	High	High	1	1	P11798	P11798 1xPhospho [S314(100)]	1.83	100	1	302.3	290.8	278.1	311.9	290.8	318.7	339.8	278.2	389.3	383.3	385.2	145.3	370.9
FALSE	High	[R].SRTASLTSAASIDGSR.[S]	Q9CTJ5 [20-35]	1xTMTpro [N-Term]; 2xPhospho [T3(100); S5(100)]	Protein NDRG2 (Fragment) OS=Mus musculus OX=10090 GN=Ndrg2 PE=2 SV=1	Ndrg2	0.174157	1.168	0.22	361.9	309.9	11.87	11.29	High	High	High	High	High	High	High	High	High	High	High	High	High	High	High	High	4	14	Q9CTJ5	Q9CTJ5 2xPhospho [T22(100); S24(100)]	4.63	100	1	273	317.1	328.7	292.1	377.7	332.7	229.7	193.4	342.9	361.8	263.7	134.1	286.2
FALSE	High	[K].SPVVSGDTSPR.[H]	A0A0A0MQC7 [688-698]; Q547J4 [327-337]	1xTMTpro [N-Term]; 1xPhospho [S5(100)]	Microtubule-associated protein OS=Mus musculus OX=10090 GN=Mapt PE=1 SV=1 Microtubule-associated protein OS=Mus musculus OX=10090 GN=Mapt PE=2 SV=1	Mapt	0.129537	0.913	-0.13	353.1	386.7	6.09	7.6	High	High	High	High	High	High	High	High	High	High	High	High	High	High	High	High	3	6	A0A0A0MQC7; Q547J4	A0A0A0MQC7 1xPhospho [S692(100)]; Q547J4 1xPhospho [S331(100)]	3.21	100	2	317.2	308.7	311	285.6	347.1	292.9	326.4	229.4	351	299.6	367.8	170	354.7
FALSE	High	[K].TDHGAEIVYKSPVVSGDTSPR.[H]	A0A0A0MQC7 [678-698]; Q547J4 [317-337]	1xTMTpro [K10]; 1xTMTpro [N-Term]; 3xPhospho [S11(100); S15(100); S19(100)]	Microtubule-associated protein OS=Mus musculus OX=10090 GN=Mapt PE=1 SV=1 Microtubule-associated protein OS=Mus musculus OX=10090 GN=Mapt PE=2 SV=1	Mapt	0.0191657	1.058	0.08	350.4	331.2	4.56	3.18	High	High	High	High	High	High	High	High	High	High	High	High	High	High	High	High	3	11	A0A0A0MQC7; Q547J4	A0A0A0MQC7 3xPhospho [S688(100); S692(100); S696(100)]; Q547J4 3xPhospho [S327(100); S331(100); S335(100)]	10.52	100	2	276.4	295	310.9	280.4	362.3	323.5	267	239.9	335.9	309	318.4	139.1	300.8
FALSE	High	[R].GTDDSPKNSQEDLQDR.[H]	A2AEC2 [116-131]; Q8CCT4 [116-131]; Q9DB24 [116-131]	1xTMTpro [K7]; 1xTMTpro [N-Term]; 1xPhospho [S5(100)]	Transcription elongation factor A protein-like 3 (Fragment) OS=Mus musculus OX=10090 GN=Tceal3 PE=1 SV=1 Transcription elongation factor A protein-like 5 OS=Mus musculus OX=10090 GN=Tceal5 PE=1 SV=1 Transcription elongation factor A (SII)-like 6 OS=Mus musculus OX=10090 GN=Tceal6 PE=1 SV=1	Tceal3	0.217968	0.984	-0.02	331.1	336.4	12.27	12.25	High	High	High	High	High	High	High	High	High	High	High	High	High	High	High	High	1	5	A2AEC2; Q8CCT4; Q9DB24	A2AEC2 1xPhospho [S120(100)]; Q8CCT4 1xPhospho [S120(100)]; Q9DB24 1xPhospho [S120(100)]	3.43	100	3	232.2	312.6	301.6	275.9	379.9	281.7	238	181.6	327.7	269.6	311.1	177.4	351.9
FALSE	High	[K].TVTPASSAKTSPAK.[Q]	O08553 [512-525]	2xTMTpro [K9; K14]; 1xTMTpro [N-Term]; 3xPhospho [T3(98.6); S6(96); S7(96)]	Dihydropyrimidinase-related protein 2 OS=Mus musculus OX=10090 GN=Dpysl2 PE=1 SV=2	Dpysl2	0.275188	1.299	0.38	314.7	242.3	23.09	28.64	High	High	High	High	High	High	High	High	High	High	High	High	High	High	High	High	1	2	O08553	O08553 3xPhospho [T514(98.6); S517(96); S518(96)]	4.14	100	1	209.4	305.9	288.8	241.3	380.5	314.9	147.9	164.5	358.9	359.6	230.9	94.7	221.9
FALSE	High	[R].RGSNQGPR.[G]	Q8C419 [237-244]	1xTMTpro [N-Term]; 1xPhospho [S3(100)]	Probable G-protein coupled receptor 158 OS=Mus musculus OX=10090 GN=Gpr158 PE=1 SV=2	Gpr158	0.610738	1.077	0.11	312.6	290.3	9.73	13.86	High	High	High	High	High	High	High	High	High	High	High	High	High	High	High	High	1	3	Q8C419	Q8C419 1xPhospho [S239(100)]	2.93	100	1	229.8	216.7	272.9	277.2	334.1	253.4	253.9	208.5	256.6	234.6	238.6	143.1	281.5
FALSE	High	[R].AAPALTPPDR.[L]	Q3UN66 [650-659]	1xTMTpro [N-Term]; 1xPhospho [T6(100)]	Protein kinase C OS=Mus musculus OX=10090 GN=Prkcg PE=2 SV=1	Prkcg	0.00317449	0.923	-0.12	309.7	335.5	4.49	4.9	High	High	High	High	High	High	High	High	High	High	High	High	High	High	High	High	1	4	Q3UN66	Q3UN66 1xPhospho [T655(100)]	2.6	100	1	249.3	287.4	285.3	241.8	314.5	270.2	248.8	202.8	318.6	298.3	314.1	161.6	301.3
FALSE	High	[R].ATNNSLER.[A]	P56399 [747-754]	1xTMTpro [N-Term]; 1xPhospho [S5(100)]	Ubiquitin carboxyl-terminal hydrolase 5 OS=Mus musculus OX=10090 GN=Usp5 PE=1 SV=1	Usp5	0.587216	0.953	-0.07	306.5	321.5	12.67	9.73	High	High	High	High	High	High	High	High	High	High	High	High	High	High	High	High	1	2	P56399	P56399 1xPhospho [S751(100)]	2.56	100	1	258	246.1	251.4	270	299.1	262.2	333.8	222.8	310.2	288.9	352.4	135.4	344.8
FALSE	High	[R].SASEPSLNR.[A]	P28028 [712-720]	1xTMTpro [N-Term]; 1xPhospho [S3(100)]	Serine/threonine-protein kinase B-raf OS=Mus musculus OX=10090 GN=Braf PE=1 SV=4	Braf	0.0567164	1.12	0.16	304.5	271.8	8.59	9.22	High	High	High	High	High	High	High	High	High	High	High	High	High	High	High	High	1	2	P28028	P28028 1xPhospho [S714(100)]	2.72	100	1	306.2	265.9	261.1	250	280.9	253.5	260	197	317	281.8	251.8	120.4	233
FALSE	High	[K].AANKTPPKSPGDPAR.[A]	Q3URG1 [11-25]	2xTMTpro [K4; K8]; 1xTMTpro [N-Term]; 2xPhospho [T5(100); S9(100)]	Uncharacterized protein OS=Mus musculus OX=10090 GN=Tppp PE=1 SV=1	Tppp	0.195446	1.224	0.29	303.1	247.6	16.91	21.22	High	High	High	High	High	High	High	High	High	High	High	High	High	High	High	High	1	2	Q3URG1	Q3URG1 2xPhospho [T15(100); S19(100)]	3.34	100	1	261.4	268.1	219.5	225.7	307.9	341.7	181	199.6	319.8	341.2	255.3	92.9	209
FALSE	High	[R].KADSRSESPTCK.[S]	P59648 [53-64]	1xCarbamidomethyl [C11]; 2xTMTpro [K1; K12]; 1xTMTpro [N-Term]; 2xPhospho [S4(100); S/T]	FXYD domain-containing ion transport regulator 7 OS=Mus musculus OX=10090 GN=Fxyd7 PE=3 SV=1	Fxyd7	0.285461	0.837	-0.26	277.3	331.5	18.73	12.44	High	High	High	High	High	High	High	High	High	High	High	High	High	High	High	High	1	3	P59648	P59648 2xPhospho [S56(100); S/T]	2.39	100	1	214.8	210.7	217.6	244	248.5	293.4	319.9	225.9	317.7	329.8	326.1	108.2	344.4
FALSE	High	[R].DYDDMSPR.[R]	Q3U9Q3 [255-262]	1xTMTpro [N-Term]; 1xPhospho [S6(100)]	Heterogeneous nuclear ribonucleoprotein K OS=Mus musculus OX=10090 GN=Hnrnpk PE=2 SV=1	Hnrnpk	0.272233	1.079	0.11	276.9	256.5	12.61	5.43	High	High	High	High	High	High	High	High	High	High	High	High	High	High	High	High	1	2	Q3U9Q3	Q3U9Q3 1xPhospho [S260(100)]	2.25	100	1	243.6	254	234.7	251.4	268.3	242.9	157.5	179.7	239.5	220.6	239.5	118.9	241.2
FALSE	High	[K].IDASKNEEDEGHSNSSPR.[H]	Q60668 [68-85]	1xTMTpro [K5]; 1xTMTpro [N-Term]; 1xPhospho [S16(99.6)]	Heterogeneous nuclear ribonucleoprotein D0 OS=Mus musculus OX=10090 GN=Hnrnpd PE=1 SV=2	Hnrnpd	0.0254693	1.108	0.15	275	248.2	7.74	8.57	High	High	High	High	High	High	High	High	High	High	High	High	High	High	High	High	3	4	Q60668	Q60668 1xPhospho [S83(99.6)]	7.16	100	1	230.4	247.2	258.3	249.7	252.4	217	221.1	170.7	233.3	189.7	252.3	107.3	241.2
FALSE	High	[R].SGYSSPGSPGTPGSR.[S]	A0A0A0MQC7 [487-501]; Q547J4 [126-140]	1xTMTpro [N-Term]; 2xPhospho [S4(99.6); S8(99.6)]	Microtubule-associated protein OS=Mus musculus OX=10090 GN=Mapt PE=1 SV=1 Microtubule-associated protein OS=Mus musculus OX=10090 GN=Mapt PE=2 SV=1	Mapt	0.00678939	1.117	0.16	273.4	244.7	7.22	4.62	High	High	High	High	High	High	High	High	High	High	High	High	High	High	High	High	8	14	A0A0A0MQC7; Q547J4	A0A0A0MQC7 2xPhospho [S490(99.6); S494(99.6)]; Q547J4 2xPhospho [S129(99.6); S133(99.6)]	3.91	100	2	236.7	247.9	249.7	209.4	264.3	239.8	187.9	180.5	219	225.2	241.8	102.4	230.6
FALSE	High	[R].TAKDSDDDDDVTVTVDR.[D]	Q5D0A4 [9-25]	1xTMTpro [K3]; 1xTMTpro [N-Term]; 1xPhospho [S5(100)]	Stx1a protein (Fragment) OS=Mus musculus OX=10090 GN=Stx1a PE=2 SV=1	Stx1a	0.0185439	0.912	-0.13	271.3	297.6	11.8	6.06	High	High	High	High	High	High	High	High	High	High	High	High	High	High	High	High	1	6	Q5D0A4	Q5D0A4 1xPhospho [S13(100)]	6.17	100	1	188.4	246.8	250.9	225.5	314.7	209	216.6	154.4	294	267.3	271.1	137.1	291.1
FALSE	High	[R].TNSSEQER.[T]	Q05BF4 [28-35]	1xTMTpro [N-Term]; 1xPhospho [S3(99.8)]	WD repeat-containing protein 37 OS=Mus musculus OX=10090 GN=Wdr37 PE=1 SV=1	Wdr37	0.690343	1.089	0.12	270	248	14.45	17.19	High	High	High	High	High	High	High	High	High	High	High	High	High	High	High	High	1	1	Q05BF4	Q05BF4 1xPhospho [S30(99.8)]	2.77	100	1	220.5	192.5	201.4	225.2	255.4	247.5	282.6	198.9	223.4	239	260.6	100	336
FALSE	High	[K].ESSESTNTTIEDEDTK.[V]	P11798 [329-344]	1xTMTpro [K16]; 1xTMTpro [N-Term]; 3xPhospho [S5(99.2); T8(100); T9(100)]	Calcium/calmodulin-dependent protein kinase type II subunit alpha OS=Mus musculus OX=10090 GN=Camk2a PE=1 SV=2	Camk2a	0.625563	0.947	-0.08	269.1	284.2	11.9	13.92	High	High	High	High	High	High	High	High	High	High	High	High	High	High	High	High	3	7	P11798	P11798 3xPhospho [S333(99.2); T336(100); T337(100)]	5.66	100	1	259.4	257.9	236.3	215.7	318.8	218.7	194.6	155.6	335.7	304.7	277.6	97.7	258.8
FALSE	High	[K].NDGVKESSESTNTTIEDEDTKVR.[K]	P11798 [324-346]	2xTMTpro [K5; K21]; 1xTMTpro [N-Term]; 2xPhospho [T13(99.3); S/T]	Calcium/calmodulin-dependent protein kinase type II subunit alpha OS=Mus musculus OX=10090 GN=Camk2a PE=1 SV=2	Camk2a	0.368333	0.961	-0.06	268	278.9	14.67	9.29	High	High	High	High	High	High	High	High	High	High	High	High	High	High	High	High	2	13	P11798	P11798 2xPhospho [T336(99.3); S/T]	4.58	100	1	228.9	188.1	227.3	222.5	228	215.5	262.6	217.3	259.9	242.1	269.4	123.6	233.2
FALSE	High	[K].NSQEDSEDSEEKDVK.[T]	A0A087WRY3 [53-67]	2xTMTpro [K12; K15]; 1xTMTpro [N-Term]; 2xPhospho [S6(100); S9(100)]	Nuclear ubiquitous casein and cyclin-dependent kinase substrate 1 OS=Mus musculus OX=10090 GN=Nucks1 PE=1 SV=1	Nucks1	0.101274	0.968	-0.05	266.6	275.4	6.92	6.46	High	High	High	High	High	High	High	High	High	High	High	High	High	High	High	High	1	4	A0A087WRY3	A0A087WRY3 2xPhospho [S58(100); S61(100)]	3.39	100	1	189.5	205.3	226.9	222.2	266.6	234.3	226.8	178.3	270.8	239.9	289.4	119.9	234.8
FALSE	High	[K].SSSLPSYGR.[T]	Q9WV69 [287-295]	1xTMTpro [N-Term]; 1xPhospho [S3(100)]	Dematin OS=Mus musculus OX=10090 GN=Dmtn PE=1 SV=1	Dmtn	0.495233	1.019	0.03	256.4	251.7	4.74	6.51	High	High	High	High	High	High	High	High	High	High	High	High	High	High	High	High	1	2	Q9WV69	Q9WV69 1xPhospho [S289(100)]	2	100	1	217.1	205.3	223.8	221.4	252.5	213	217	161.8	212.9	224.3	232.1	112.3	222.6
FALSE	High	[R].SAKDSDDEEEVVHVDR.[D]	P61264 [10-25]	1xTMTpro [K3]; 1xTMTpro [N-Term]; 1xPhospho [S5(100)]	Syntaxin-1B OS=Mus musculus OX=10090 GN=Stx1b PE=1 SV=1	Stx1b	0.434812	0.925	-0.11	254	274.7	16.51	11.59	High	High	High	High	High	High	High	High	High	High	High	High	High	High	High	High	1	5	P61264	P61264 1xPhospho [S14(100)]	7.77	100	1	188.6	249.9	235.5	213.8	336.8	214	183.9	134.9	271.5	206	238.7	126.1	287.9
FALSE	High	[K].SSDWSSEEEEPVRK.[A]	A0A1Y7VLD6 [18-31]	1xTMTpro [K14]; 1xTMTpro [N-Term]; 2xPhospho [S5(100); S6(100)]	Atlastin-1 (Fragment) OS=Mus musculus OX=10090 GN=Atl1 PE=1 SV=1	Atl1	0.42351	0.875	-0.19	253.4	289.7	12.7	16.21	High	High	High	High	High	High	High	High	High	High	High	High	High	High	High	High	1	5	A0A1Y7VLD6	A0A1Y7VLD6 2xPhospho [S22(100); S23(100)]	3.86	100	1	220.7	187.9	234.7	198.2	237.3	179.8	243.3	187.5	212.3	189.4	266	139.4	221.1
FALSE	High	[R].SGTSQEELR.[I]	Q6TA13 [943-951]	1xTMTpro [N-Term]; 1xPhospho [S4(99.7)]	Kinesin-like protein KIF1A OS=Mus musculus OX=10090 GN=Kif1a PE=1 SV=1	Kif1a	0.146313	0.942	-0.09	252.1	267.6	3.68	6.05	High	High	High	High	High	High	High	High	High	High	High	High	High	High	High	High	2	4	Q6TA13	Q6TA13 1xPhospho [S946(99.7)]	2.3	100	1	205.9	218.3	224.2	223.7	256.5	216.3	203.6	162.3	255.7	222.4	256.7	117.8	268.1
FALSE	High	[R].SNGDLTPK.[G]	P28667 [36-43]	1xDeamidated [N2]; 1xTMTpro [K8]; 1xTMTpro [N-Term]; 1xPhospho [T6(100)]	MARCKS-related protein OS=Mus musculus OX=10090 GN=Marcksl1 PE=1 SV=2	Marcksl1	0.375922	0.968	-0.05	251.7	260.1	17.11	15.37	High	High	High	High	High	High	High	High	High	High	High	High	High	High	High	High	1	5	P28667	P28667 1xPhospho [T41(100)]	2.66	100	1	157.1	238.5	217	205.5	296.4	240.9	181.5	122.7	276.6	209.9	244.7	113.7	299.3
FALSE	High	[R].SGYSSPGSPGTPGSR.[S]	A0A0A0MQC7 [487-501]; Q547J4 [126-140]	1xTMTpro [N-Term]; 3xPhospho [S4(100); S5(100); S8(100)]	Microtubule-associated protein OS=Mus musculus OX=10090 GN=Mapt PE=1 SV=1 Microtubule-associated protein OS=Mus musculus OX=10090 GN=Mapt PE=2 SV=1	Mapt	0.752272	0.991	-0.01	248.2	250.4	4.91	8.36	High	High	High	High	High	High	High	High	High	High	High	High	High	High	High	High	5	13	A0A0A0MQC7; Q547J4	A0A0A0MQC7 3xPhospho [S490(100); S491(100); S494(100)]; Q547J4 3xPhospho [S129(100); S130(100); S133(100)]	5.13	100	2	205	193.7	214.9	184.1	252.8	217.2	204.6	162	218.8	204.8	235.9	98.2	233.4
FALSE	High	[K].DIIRQPSEEEIIK.[L]	Q62048 [110-122]	1xTMTpro [K13]; 1xTMTpro [N-Term]; 1xPhospho [S7(100)]	Astrocytic phosphoprotein PEA-15 OS=Mus musculus OX=10090 GN=Pea15 PE=1 SV=1	Pea15	0.634281	0.971	-0.04	245.5	252.7	5.32	6.72	High	High	High	High	High	High	High	High	High	High	High	High	High	High	High	High	1	2	Q62048	Q62048 1xPhospho [S116(100)]	5.07	100	1	226.5	208.7	215.3	197.3	233.5	229.5	201.9	160.9	219.9	224.8	249.4	106.9	223.9
FALSE	High	[R].SGYSSPGSPGTPGSR.[S]	A0A0A0MQC7 [487-501]; Q547J4 [126-140]	1xTMTpro [N-Term]; 1xPhospho [S8(100)]	Microtubule-associated protein OS=Mus musculus OX=10090 GN=Mapt PE=1 SV=1 Microtubule-associated protein OS=Mus musculus OX=10090 GN=Mapt PE=2 SV=1	Mapt	0.455	1.041	0.06	244.8	235.1	9.98	7.58	High	High	High	High	High	High	High	High	High	High	High	High	High	High	High	High	4	7	A0A0A0MQC7; Q547J4	A0A0A0MQC7 1xPhospho [S494(100)]; Q547J4 1xPhospho [S133(100)]	4.21	100	2	230.1	223.6	208.8	198.4	201.3	184.3	199.7	166.7	199.9	194.7	241.5	100.4	220
FALSE	High	[K].AEDGAAPSPSSETPK.[K]	A0A0A1HAM8 [131-145]	1xTMTpro [K15]; 1xTMTpro [N-Term]; 1xPhospho [T13(100)]	80K protein OS=Mus musculus OX=10090 GN=Marcks PE=2 SV=1	Marcks	0.469858	0.98	-0.03	243.8	248.8	5.32	11.08	High	High	High	High	High	High	High	High	High	High	High	High	High	High	High	High	2	6	A0A0A1HAM8	A0A0A1HAM8 1xPhospho [T143(100)]	6.49	100	1	188.1	219.6	213.7	191.9	250.6	197.3	193.6	174.9	213.3	211.2	227.7	135.2	228.8
FALSE	High	[R].GQTYATEWSDDESGNPFGGNEANGGANPFEDDAK.[G]	Q61644 [350-383]	1xDeamidated [N]; 1xTMTpro [K34]; 1xTMTpro [N-Term]; 1xPhospho [S9(99.4)]	Protein kinase C and casein kinase substrate in neurons protein 1 OS=Mus musculus OX=10090 GN=Pacsin1 PE=1 SV=1	Pacsin1	0.141012	0.932	-0.1	243.7	261.4	11.46	9.5	High	High	High	High	High	High	High	High	High	High	High	High	High	High	High	High	6	19	Q61644	Q61644 1xPhospho [S358(99.4)]	7.88	100	1	194.3	200.2	205.1	205.6	248.8	166.7	237.1	167.1	223	215.5	246	131.7	236.6
FALSE	High	[K].GAYVPSSPTR.[L]	Q80W47 [389-398]	1xTMTpro [N-Term]; 1xPhospho [S/T/Y]	WD repeat domain phosphoinositide-interacting protein 2 OS=Mus musculus OX=10090 GN=Wipi2 PE=1 SV=1	Wipi2	0.102444	1.058	0.08	242.3	228.9	8.76	7.72	High	High	High	High	High	High	High	High	High	High	High	High	High	High	High	High	1	2	Q80W47		2.54	100	1	234.3	218.8	228.4	201.4	215.5	201.2	184	159.6	204.2	194.4	208.5	103.4	192.4
FALSE	High	[K].ALASETNGTDSNGSNSSNIQ.[-]	B2RRX2 [502-521]	2xDeamidated [N12; N]; 1xTMTpro [N-Term]; 1xPhospho [S4(100)]	Serine/threonine-protein phosphatase OS=Mus musculus OX=10090 GN=Ppp3ca PE=2 SV=1	Ppp3ca	0.351339	0.916	-0.13	238.6	260.4	11.87	11.02	High	High	High	High	High	High	High	High	High	High	High	High	High	High	High	High	5	17	B2RRX2	B2RRX2 1xPhospho [S505(100)]	4.94	100	1	223.2	202.5	208.5	187.8	226.1	194.1	227.5	203.9	219.8	227.3	244.2	128.3	218.6
FALSE	High	[K].IEDVGSDEEDDSGKDK.[K]	Q71LX8 [250-265]	2xTMTpro [K14; K16]; 1xTMTpro [N-Term]; 1xPhospho [S6(100)]	Heat shock protein 84b OS=Mus musculus OX=10090 GN=Hsp90ab1 PE=1 SV=1	Hsp90ab1	0.337439	0.888	-0.17	238	268.1	34.03	24.46	High	High	High	High	High	High	High	High	High	High	High	High	High	High	High	High	1	5	Q71LX8	Q71LX8 1xPhospho [S255(100)]	5.71	100	1	137.8	305.9	232.5	200.9	365.4	199.8	146.9	94.5	322.3	197	225.4	131.2	346.2
FALSE	High	[K].SLDSDESEDEDDDYQQK.[R]	B2RTB0 [57-73]	1xTMTpro [K17]; 1xTMTpro [N-Term]; 2xPhospho [S4(100); S7(100)]	PDGFA associated protein 1 OS=Mus musculus OX=10090 GN=Pdap1 PE=1 SV=1	Pdap1	0.020121	0.959	-0.06	236.7	246.8	4.32	5.65	High	High	High	High	High	High	High	High	High	High	High	High	High	High	High	High	1	8	B2RTB0	B2RTB0 2xPhospho [S60(100); S63(100)]	6.99	100	1	201.1	192.1	208.9	189.9	228.5	193.9	197.6	166.8	231	226.5	226.5	120.3	231.5
FALSE	High	[K].DEKGPVAASPQKER.[Q]	H3BIV5 [21-34]	2xTMTpro [K3; K12]; 1xTMTpro [N-Term]; 1xPhospho [S9(100)]	A-kinase anchor protein 5 OS=Mus musculus OX=10090 GN=Akap5 PE=1 SV=1	Akap5	0.499255	0.928	-0.11	231.2	249.1	10.04	9.65	High	High	High	High	High	High	High	High	High	High	High	High	High	High	High	High	1	3	H3BIV5	H3BIV5 1xPhospho [S29(100)]	2.17	100	1	161	198	220.5	183.3	256.8	188.4	212.4	155.9	234.4	193.6	236.3	118.5	229.1
FALSE	High	[K].ESLKEEDESDDDNM.[-]	Q9DCD8 [242-255]	1xOxidation [M14]; 1xTMTpro [K4]; 1xTMTpro [N-Term]; 1xPhospho [S9(100)]	Proteasome subunit alpha type OS=Mus musculus OX=10090 GN=Psma3 PE=2 SV=1	Psma3	0.0350134	0.913	-0.13	230.5	252.6	5.96	3.49	High	High	High	High	High	High	High	High	High	High	High	High	High	High	High	High	1	18	Q9DCD8	Q9DCD8 1xPhospho [S250(100)]	3.24	100	1	202.4	192.7	194.7	185.5	232.6	197.7	213.4	166.8	245.4	218.9	241.3	109.8	225.6
FALSE	High	[K].QAEAVTSPR.[F]	P24529 [25-33]	1xTMTpro [N-Term]; 1xPhospho [S7(100)]	Tyrosine 3-monooxygenase OS=Mus musculus OX=10090 GN=Th PE=1 SV=3	Th	0.727484	0.992	-0.01	230.4	232.2	8.23	10.46	High	High	High	High	High	High	High	High	High	High	High	High	High	High	High	High	1	1	P24529	P24529 1xPhospho [S31(100)]	2.48	100	1	171.9	208.6	179.2	191.3	190.1	198.3	192.6	155	189.7	178.1	220.2	111.7	213.6
FALSE	High	[R].AISLEGEPR.[K]	Q91XM9 [412-420]	1xTMTpro [N-Term]; 1xPhospho [S3(100)]	Disks large homolog 2 OS=Mus musculus OX=10090 GN=Dlg2 PE=1 SV=2	Dlg2	0.655789	0.996	-0.01	221.4	222.3	6.55	13.35	High	High	High	High	High	High	High	High	High	High	High	High	High	High	High	High	1	3	Q91XM9	Q91XM9 1xPhospho [S414(100)]	2.84	100	1	182.9	192.2	222	171.5	219.6	190.7	190.4	154.9	207.6	190.6	200.1	119.3	192.6
FALSE	High	[R].SYSPDGKESPSDK.[K]	Q6ZQ61 [602-614]	2xTMTpro [K7; K13]; 1xTMTpro [N-Term]; 1xPhospho [S3(99.6)]	MKIAA0723 protein (Fragment) OS=Mus musculus OX=10090 GN=Matr3 PE=2 SV=1	Matr3	0.820374	0.994	-0.01	221.2	222.6	6.99	7.59	High	High	High	High	High	High	High	High	High	High	High	High	High	High	High	High	1	4	Q6ZQ61	Q6ZQ61 1xPhospho [S604(99.6)]	3.23	100	1	198.1	185.6	193.4	188.1	192.2	174.1	176.2	151.7	178.8	189	211.4	100.5	209.9
FALSE	High	[K].SATTTPSGSPR.[T]	Q3UHJ0 [668-678]	1xTMTpro [N-Term]; 1xPhospho [S9(100)]	AP2-associated protein kinase 1 OS=Mus musculus OX=10090 GN=Aak1 PE=1 SV=2	Aak1	0.708359	1.022	0.03	221	216.3	10.16	10.58	High	High	High	High	High	High	High	High	High	High	High	High	High	High	High	High	1	3	Q3UHJ0	Q3UHJ0 1xPhospho [S676(100)]	2.86	100	1	163.4	169.6	185.4	184.6	233.7	187.6	208.9	168	186.7	196.2	247.1	90.1	217.7
FALSE	High	[K].ESLKEEDESDDDNM.[-]	Q9DCD8 [242-255]	1xTMTpro [K4]; 1xTMTpro [N-Term]; 1xPhospho [S9(100)]	Proteasome subunit alpha type OS=Mus musculus OX=10090 GN=Psma3 PE=2 SV=1	Psma3	0.500972	0.958	-0.06	218.1	227.5	10.28	6.98	High	High	High	High	High	High	High	High	High	High	High	High	High	High	High	High	1	6	Q9DCD8	Q9DCD8 1xPhospho [S250(100)]	3.3	100	1	179.5	186.7	174.8	159.1	220	190.4	214.1	166	218.2	196.8	217.4	100.2	194
FALSE	High	[K].ESSDSTNTTIEDEDAKAR.[K]	P28652 [393-410]	1xTMTpro [K16]; 1xTMTpro [N-Term]; 3xPhospho [S5(99.5); T8(100); T9(100)]	Calcium/calmodulin-dependent protein kinase type II subunit beta OS=Mus musculus OX=10090 GN=Camk2b PE=1 SV=2	Camk2b	0.0443908	1.278	0.35	213	166.6	17.25	12.55	High	High	High	High	High	High	High	High	High	High	High	High	High	High	High	High	2	8	P28652	P28652 3xPhospho [S397(99.5); T400(100); T401(100)]	7.3	100	1	187.6	203.7	203.8	164.8	227.9	156.1	145.9	92.5	204.6	161.2	172.5	61.6	153.2
FALSE	High	[R].QASQAGPGPR.[T]	O88935 [603-612]	1xTMTpro [N-Term]; 1xPhospho [S3(100)]	Synapsin-1 OS=Mus musculus OX=10090 GN=Syn1 PE=1 SV=2	Syn1	0.658442	0.83	-0.27	208.5	251.2	53.21	62.19	High	High	High	High	High	High	High	High	High	High	High	High	High	High	High	High	1	3	O88935	O88935 1xPhospho [S605(100)]	3.13	100	1	244.1	338.3	163.4	187.2	150.3	398.8	96	73.3	334.4	610.6	106.8	97.1	259.7
FALSE	High	[R].ELVGDTGSQEGDNEQPSGSETEEDPSASPQK.[I]	E9Q942 [43-73]	1xTMTpro [K31]; 1xTMTpro [N-Term]; 2xPhospho [S/T]	Small integral membrane protein 13 OS=Mus musculus OX=10090 GN=Smim13 PE=1 SV=1	Smim13	0.858284	1.023	0.03	207.3	202.7	8.58	7.23	High	High	High	High	High	High	High	High	High	High	High	High	High	High	High	High	3	8	E9Q942		6.47	100	1	177.5	154.1	174	183.6	183	174.9	183.8	141.9	191.2	187	184.8	89.2	175.6
FALSE	High	[R].TAKDSDDDDDVTVTVDRDR.[F]	Q5D0A4 [9-27]	1xTMTpro [K3]; 1xTMTpro [N-Term]; 1xPhospho [S5(100)]	Stx1a protein (Fragment) OS=Mus musculus OX=10090 GN=Stx1a PE=2 SV=1	Stx1a	0.401253	0.928	-0.11	207	223	10.75	8.32	High	High	High	High	High	High	High	High	High	High	High	High	High	High	High	High	2	9	Q5D0A4	Q5D0A4 1xPhospho [S13(100)]	6.51	100	1	153.9	160.7	180.9	180.2	203.5	168.6	204.6	149.1	184.7	176.6	209.7	96.4	210.4
FALSE	High	[K].VISPSEDR.[K]	P20444 [317-324]	1xTMTpro [N-Term]; 1xPhospho [S3(100)]	Protein kinase C alpha type OS=Mus musculus OX=10090 GN=Prkca PE=1 SV=3	Prkca	0.189643	0.893	-0.16	204.6	229.2	16.04	9.97	High	High	High	High	High	High	High	High	High	High	High	High	High	High	High	High	1	2	P20444	P20444 1xPhospho [S319(100)]	2.73	100	1	148	229.4	194.1	160.1	247.1	185.5	157.3	112.2	232.8	186	205	103.3	219.8
FALSE	High	[R].SLSDPKPLSPTAEESAKER.[F]	O88737 [2858-2876]	2xTMTpro [K6; K17]; 1xTMTpro [N-Term]; 2xPhospho [S3(100); S9(100)]	Protein bassoon OS=Mus musculus OX=10090 GN=Bsn PE=1 SV=4	Bsn	0.757343	0.992	-0.01	203.3	204.9	20.1	10.59	High	High	High	High	High	High	High	High	High	High	High	High	High	High	High	High	1	2	O88737	O88737 2xPhospho [S2860(100); S2866(100)]	6.33	100	1	166.5	143.1	157.4	174.1	147.7	178.7	174.6	189.4	158.9	191.1	200.5	86.5	146.3
FALSE	High	[R].SLDSVDR.[Q]	B1AS06 [919-925]	1xTMTpro [N-Term]; 1xPhospho [S1(100)]	Disks large-associated protein 3 OS=Mus musculus OX=10090 GN=Dlgap3 PE=1 SV=1	Dlgap3	0.903921	0.992	-0.01	200.7	202.3	15.46	7.1	High	High	High	High	High	High	High	High	High	High	High	High	High	High	High	High	1	1	B1AS06	B1AS06 1xPhospho [S919(100)]	2.09	100	1	138.4	201.6	210.9	165	225	173.2	137.9	113	181.2	198.1	183.2	94.9	194.9
FALSE	High	[R].FYYSSGSSSPTHAK.[S]	Q60771 [190-203]	1xTMTpro [K14]; 1xTMTpro [N-Term]; 2xPhospho [S5(98.7); S7(98.1)]	Claudin-11 OS=Mus musculus OX=10090 GN=Cldn11 PE=1 SV=1	Cldn11	0.0442633	1.267	0.34	200.5	158.3	36.51	25.61	High	High	High	High	High	High	High	High	High	High	High	High	High	High	High	High	3	3	Q60771	Q60771 2xPhospho [S194(98.7); S196(98.1)]	3.39	100	1	311.3	286.7	217.5	176.4	159.3	139.7	151.3	103.6	192.8	198.4	183.5	42.9	152.3
FALSE	High	[K].NDGVKESSESTNTTIEDEDTKVR.[K]	P11798 [324-346]	2xTMTpro [K5; K21]; 1xTMTpro [N-Term]; 3xPhospho [S10(97.5); T13(100); T14(100)]	Calcium/calmodulin-dependent protein kinase type II subunit alpha OS=Mus musculus OX=10090 GN=Camk2a PE=1 SV=2	Camk2a	0.674595	1.012	0.02	199.1	196.8	10.09	6.06	High	High	High	High	High	High	High	High	High	High	High	High	High	High	High	High	4	10	P11798	P11798 3xPhospho [S333(97.5); T336(100); T337(100)]	6.15	100	1	191.3	159.5	169.5	164.7	184.9	148.9	173.1	149.3	190.8	190.8	196.1	84.8	160.7
FALSE	High	[K].GDQVSQNGLPAEQGSPR.[MV-]	Q62261 [2123-2139]	1xDeamidated [N7]; 1xTMTpro [N-Term]; 1xPhospho [S15(100)]	Spectrin beta chain, non-erythrocytic 1 OS=Mus musculus OX=10090 GN=Sptbn1 PE=1 SV=2	Sptbn1	0.390266	0.993	-0.01	197	198.3	9.74	7.61	High	High	High	High	High	High	High	High	High	High	High	High	High	High	High	High	2	6	Q62261	Q62261 1xPhospho [S2137(100)]	5.8	100	1	141.7	182.2	173.4	155.2	234.8	168.2	161.7	122.6	213.6	180.8	188.4	97.3	208.2
FALSE	High	[K].SCYNLTNPSDSGRGSSLLDR.[T]	A0A1Y7VL44 [615-634]	1xCarbamidomethyl [C2]; 1xTMTpro [N-Term]; 2xPhospho [S15(100); S16(100)]	Tetratricopeptide repeat protein 7B OS=Mus musculus OX=10090 GN=Ttc7b PE=1 SV=1	Ttc7b	0.217713	0.914	-0.13	196.9	215.5	7.66	10.78	High	High	High	High	High	High	High	High	High	High	High	High	High	High	High	High	2	2	A0A1Y7VL44	A0A1Y7VL44 2xPhospho [S629(100); S630(100)]	5.97	100	1	175.5	146.4	166.3	151.9	194.4	178.1	175.9	133.4	220.6	221	206.3	72.4	178.2
FALSE	High	[R].GGLSDGEGPPGGR.[G]	Q9JIS5 [124-136]	1xTMTpro [N-Term]; 1xPhospho [S4(100)]	Synaptic vesicle glycoprotein 2A OS=Mus musculus OX=10090 GN=Sv2a PE=1 SV=1	Sv2a	0.496625	0.958	-0.06	196.8	205.4	17.95	14.83	High	High	High	High	High	High	High	High	High	High	High	High	High	High	High	High	1	2	Q9JIS5	Q9JIS5 1xPhospho [S127(100)]	3.76	100	1	151.8	203	181.6	168.5	262	163	130.6	104.9	203.6	155.4	186.8	100.7	236.6
FALSE	High	[R].GDEDFQSDSDSFNPTLWEEQR.[Q]	A0A0G2JDT9 [438-458]	1xTMTpro [N-Term]; 2xPhospho [S7(100); S11(100)]	Leucine-rich repeat-containing protein 7 OS=Mus musculus OX=10090 GN=Lrrc7 PE=1 SV=1	Lrrc7	0.597203	1.064	0.09	195.2	183.4	12.45	7.51	High	High	High	High	High	High	High	High	High	High	High	High	High	High	High	High	3	4	A0A0G2JDT9	A0A0G2JDT9 2xPhospho [S444(100); S448(100)]	6.16	100	1	167	132.1	161.5	164.5	165.1	164.3	179.6	146.1	172.1	171.7	194.3	79.6	152.4
FALSE	High	[R].ETDPSPEER.[D]	A2AUK5 [864-872]; E9PV14 [1541-1549]	1xTMTpro [N-Term]; 1xPhospho [S5(100)]	Band 4.1-like protein 1 OS=Mus musculus OX=10090 GN=Epb41l1 PE=1 SV=1 Band 4.1-like protein 1 OS=Mus musculus OX=10090 GN=Epb41l1 PE=1 SV=2	Epb41l1	0.180458	0.858	-0.22	195.1	227.5	21.47	12.91	High	High	High	High	High	High	High	High	High	High	High	High	High	High	High	High	1	2	A2AUK5; E9PV14	A2AUK5 1xPhospho [S868(100)]; E9PV14 1xPhospho [S1545(100)]	2.81	100	2	144.8	229.2	205.3	158.3	254.5	170.5	138.5	95.1	219.8	189.7	215.6	105.3	253.3
FALSE	High	[K].ATTDNSPSSKAEDGPAKEEPK.[Q]	P06837 [137-157]	3xTMTpro [K10; K17; K21]; 1xTMTpro [N-Term]; 2xPhospho [S6(98.8); S/T]	Neuromodulin OS=Mus musculus OX=10090 GN=Gap43 PE=1 SV=1	Gap43	0.0345269	1.393	0.48	193.9	139.2	16.54	20.6	High	High	High	High	High	High	High	High	High	High	High	High	High	High	High	High	1	5	P06837	P06837 2xPhospho [S142(98.8); S/T]	5.34	100	1	173.1	183.5	178.4	151.3	187.3	173.8	105.4	98.1	202.4	166.9	142.1	49.9	129.7
FALSE	High	[K].GVVTNGLDVSPAEEK.[K]	P08553 [760-774]	1xDeamidated [N5]; 1xTMTpro [K15]; 1xTMTpro [N-Term]; 1xPhospho [S10(100)]	Neurofilament medium polypeptide OS=Mus musculus OX=10090 GN=Nefm PE=1 SV=4	Nefm	0.355742	0.877	-0.19	191.4	218.2	32.62	24.28	High	High	High	High	High	High	High	High	High	High	High	High	High	High	High	High	1	5	P08553	P08553 1xPhospho [S769(100)]	6.4	100	1	149	266.4	178.9	156.5	304.3	165.9	113.5	85.7	321	264.8	225.1	86.2	230.8
FALSE	High	[K].NDGVKESSESTNTTIEDEDTK.[V]	P11798 [324-344]	2xTMTpro [K5; K21]; 1xTMTpro [N-Term]; 2xPhospho [S7(100); S8(100)]	Calcium/calmodulin-dependent protein kinase type II subunit alpha OS=Mus musculus OX=10090 GN=Camk2a PE=1 SV=2	Camk2a	0.000295378	0.858	-0.22	189.8	221.3	4.92	7.65	High	High	High	High	High	High	High	High	High	High	High	High	High	High	High	High	5	12	P11798	P11798 2xPhospho [S330(100); S331(100)]	4.46	100	1	146.5	160.1	162.5	159.7	204.7	158.1	154.3	134	204	186.7	206.6	108.8	206.7
FALSE	High	[K].ADPVLLNNHSNLKPAPTVPAAPSSPDATSEPK.[G]	Q9JKC6 [67-98]	1xDeamidated [N]; 2xTMTpro [K13; K32]; 1xTMTpro [N-Term]; 1xPhospho [S/T]	Cell cycle exit and neuronal differentiation protein 1 OS=Mus musculus OX=10090 GN=Cend1 PE=1 SV=1	Cend1	0.222259	0.943	-0.08	189.1	200.5	8.31	7.94	High	High	High	High	High	High	High	High	High	High	High	High	High	High	High	High	6	12	Q9JKC6		4.02	100	1	140.8	148.7	165.9	169.4	211.1	152.6	158.6	123.9	187.4	164.2	193	94.1	191
FALSE	High	[R].DYDDMSPR.[R]	Q3U9Q3 [255-262]	1xOxidation [M5]; 1xTMTpro [N-Term]; 1xPhospho [S6(100)]	Heterogeneous nuclear ribonucleoprotein K OS=Mus musculus OX=10090 GN=Hnrnpk PE=2 SV=1	Hnrnpk	0.613043	1.07	0.1	187.4	175.2	18.13	17.39	High	High	High	High	High	High	High	High	High	High	High	High	High	High	High	High	1	2	Q3U9Q3	Q3U9Q3 1xPhospho [S260(100)]	2.02	100	1	186.6	153.2	150.6	175.4	203.9	166.7	92.8	122	171.4	161.9	161.3	108.4	156.2
FALSE	High	[K].ESSDSTNTTIEDEDAKAR.[K]	P28652 [393-410]	1xTMTpro [K16]; 1xTMTpro [N-Term]; 2xPhospho [T9(100); S/T]	Calcium/calmodulin-dependent protein kinase type II subunit beta OS=Mus musculus OX=10090 GN=Camk2b PE=1 SV=2	Camk2b	0.0335823	0.848	-0.24	186.7	220.3	10.58	9.96	High	High	High	High	High	High	High	High	High	High	High	High	High	High	High	High	2	10	P28652	P28652 2xPhospho [T401(100); S/T]	6.33	100	1	154.2	153.1	152.8	154.1	203	158	193.9	133.5	182	176.9	218.7	103	201.8
FALSE	High	[R].RGSDELTVPR.[Y]	Q9QWI6 [1052-1061]	1xTMTpro [N-Term]; 1xPhospho [S3(100)]	SRC kinase signaling inhibitor 1 OS=Mus musculus OX=10090 GN=Srcin1 PE=1 SV=2	Srcin1	0.418496	1.001	0	183.4	183.3	2.92	6.47	High	High	High	High	High	High	High	High	High	High	High	High	High	High	High	High	1	3	Q9QWI6	Q9QWI6 1xPhospho [S1054(100)]	3.57	100	1	151.6	163.4	148.6	152.7	177.2	159.8	145.6	123.5	149.4	157.6	174.7	79.1	173.8
FALSE	High	[R].TGDLGIPPNPEDRSPSPEPIYNSEGK.[R]	Q3TZI3 [67-92]	1xTMTpro [K26]; 1xTMTpro [N-Term]; 2xPhospho [S14(100); S16(100)]	Splicing factor 1 OS=Mus musculus OX=10090 GN=Sf1 PE=2 SV=1	Sf1	0.904231	0.952	-0.07	183	192.2	8.95	6.7	High	High	High	High	High	High	High	High	High	High	High	High	High	High	High	High	2	9	Q3TZI3	Q3TZI3 2xPhospho [S80(100); S82(100)]	7.08	100	1	165	158.9	155.6	147.2	172.8	157.5	177	143.5	167.5	182	182.6	86.2	171.2
FALSE	High	[R].GGSPTRAPR.[F]	Q9D2P8 [160-168]	1xTMTpro [N-Term]; 1xPhospho [S3(100)]	Myelin-associated oligodendrocyte basic protein OS=Mus musculus OX=10090 GN=Mobp PE=1 SV=1	Mobp	0.915512	1.043	0.06	182.1	174.5	24.26	30.08	High	High	High	High	High	High	High	High	High	High	High	High	High	High	High	High	1	1	Q9D2P8	Q9D2P8 1xPhospho [S162(100)]	2.58	100	1	213.7	124.1	106.4	134.7	149.4	174.6	169.4	140	212.9	258.1	206.4	48.6	148.2
FALSE	High	[K].ESSESTNTTIEDEDTKVR.[K]	P11798 [329-346]	1xTMTpro [K16]; 1xTMTpro [N-Term]; 2xPhospho [T8(100); T9(100)]	Calcium/calmodulin-dependent protein kinase type II subunit alpha OS=Mus musculus OX=10090 GN=Camk2a PE=1 SV=2	Camk2a	0.0662974	0.875	-0.19	180.4	206.1	14.16	12.27	High	High	High	High	High	High	High	High	High	High	High	High	High	High	High	High	3	6	P11798	P11798 2xPhospho [T336(100); T337(100)]	6.04	100	1	127.8	186.6	165.2	153.9	215.5	147.4	140.3	98.5	202.5	161.9	188.4	90.8	211
FALSE	High	[K].SKEEQELHDIHSTR.[S]	P35802 [256-269]	1xTMTpro [K2]; 1xTMTpro [N-Term]; 1xPhospho [S12(99.8)]	Neuronal membrane glycoprotein M6-a OS=Mus musculus OX=10090 GN=Gpm6a PE=1 SV=1	Gpm6a	0.016456	2.036	1.03	180.2	88.5	46.1	31.5	High	High	High	High	High	High	High	High	High	High	High	High	High	High	High	High	2	4	P35802	P35802 1xPhospho [S267(99.8)]	4.63	100	1	231.3	285.4	228.6	168.3	158.1	127.9	93.3	44.1	142.9	98.2	66.3	36.4	85.9
FALSE	High	[R].GDDASEEGQNGSSPK.[S]	Q9QYC0 [453-467]; F8WGR0 [453-467]	1xDeamidated [N/Q]; 1xTMTpro [K15]; 1xTMTpro [N-Term]; 1xPhospho [S13(100)]	Alpha-adducin OS=Mus musculus OX=10090 GN=Add1 PE=1 SV=2 Alpha-adducin OS=Mus musculus OX=10090 GN=Add1 PE=1 SV=1	Add1	0.363874	0.901	-0.15	178.7	198.3	25.2	17.7	High	High	High	High	High	High	High	High	High	High	High	High	High	High	High	High	3	8	Q9QYC0; F8WGR0	Q9QYC0 1xPhospho [S465(100)]; F8WGR0 1xPhospho [S465(100)]	5.6	100	2	115.7	195.7	167	151.4	258.5	149.5	115.1	85.1	221.1	167.8	182.9	88.5	235.5
FALSE	High	[R].KAEDSDSEPEPEDNVR.[L]	Q9DBR1 [495-510]	1xTMTpro [K1]; 1xTMTpro [N-Term]; 2xPhospho [S5(100); S7(100)]	5'-3' exoribonuclease 2 OS=Mus musculus OX=10090 GN=Xrn2 PE=1 SV=1	Xrn2	0.324934	0.929	-0.11	176	189.5	10.49	8.34	High	High	High	High	High	High	High	High	High	High	High	High	High	High	High	High	1	3	Q9DBR1	Q9DBR1 2xPhospho [S499(100); S501(100)]	4.38	100	1	145.8	141.7	162.9	141	169.7	153.1	182	126.3	173.1	160.4	171.2	86.2	162.2
FALSE	High	[R].AASPPASASDLIEQQQK.[R]	Q3UGC1 [333-349]	1xTMTpro [K17]; 1xTMTpro [N-Term]; 1xPhospho [S3(100)]	Uncharacterized protein OS=Mus musculus OX=10090 GN=Strip1 PE=2 SV=1	Strip1	0.754296	1.023	0.03	175	171.1	12.75	7.84	High	High	High	High	High	High	High	High	High	High	High	High	High	High	High	High	1	1	Q3UGC1	Q3UGC1 1xPhospho [S335(100)]	6.14	100	1	153.2	120.3	139.1	150.2	166.9	141	152.8	142.9	166	169.2	161.7	67.2	145.9
FALSE	High	[R].WLHSGRGDDASEEGQNGSSPK.[S]	Q9QYC0 [447-467]; F8WGR0 [447-467]	1xDeamidated [N/Q]; 1xTMTpro [K21]; 1xTMTpro [N-Term]; 1xPhospho [S19(99.5)]	Alpha-adducin OS=Mus musculus OX=10090 GN=Add1 PE=1 SV=2 Alpha-adducin OS=Mus musculus OX=10090 GN=Add1 PE=1 SV=1	Add1	0.0496246	0.914	-0.13	173	189.4	4.53	7.59	High	High	High	High	High	High	High	High	High	High	High	High	High	High	High	High	3	13	Q9QYC0; F8WGR0	Q9QYC0 1xPhospho [S465(99.5)]; F8WGR0 1xPhospho [S465(99.5)]	7.03	100	2	144.2	140.5	155.5	143.5	162.6	142.9	147.8	115.6	160.9	158.3	177.3	83.2	156.6
FALSE	High	[R].ATLSEPGEEPQHPSPP.[-]	Q60829 [179-194]	1xTMTpro [N-Term]; 1xPhospho [S14(100)]	Protein phosphatase 1 regulatory subunit 1B OS=Mus musculus OX=10090 GN=Ppp1r1b PE=1 SV=2	Ppp1r1b	0.777509	0.981	-0.03	172.2	175.6	7.44	7.25	High	High	High	High	High	High	High	High	High	High	High	High	High	High	High	High	1	5	Q60829	Q60829 1xPhospho [S192(100)]	5.53	100	1	160.4	143.8	136.5	141.8	176.4	131.3	138.7	120.6	166.1	145.8	174.5	82	147.5
FALSE	High	[R].ARPTTDSFDDYPPR.[R]	Q8BGD9 [201-214]	1xTMTpro [N-Term]; 1xPhospho [S7(100)]	Eukaryotic translation initiation factor 4B OS=Mus musculus OX=10090 GN=Eif4b PE=1 SV=1	Eif4b	0.989874	1.058	0.08	171.9	162.5	14.27	8.69	High	High	High	High	High	High	High	High	High	High	High	High	High	High	High	High	1	7	Q8BGD9	Q8BGD9 1xPhospho [S207(100)]	3.54	100	1	113.1	146.4	133.9	142.8	181	163.2	99.5	120.2	163.4	178.2	154.6	65.2	149
FALSE	High	[K].TDHGAEIVYKSPVVSGDTSPR.[H]	A0A0A0MQC7 [678-698]; Q547J4 [317-337]	1xTMTpro [K10]; 1xTMTpro [N-Term]; 2xPhospho [S11(100); S15(100)]	Microtubule-associated protein OS=Mus musculus OX=10090 GN=Mapt PE=1 SV=1 Microtubule-associated protein OS=Mus musculus OX=10090 GN=Mapt PE=2 SV=1	Mapt	0.0855275	1.054	0.08	169.2	160.6	8.85	4.64	High	High	High	High	High	High	High	High	High	High	High	High	High	High	High	High	3	6	A0A0A0MQC7; Q547J4	A0A0A0MQC7 2xPhospho [S688(100); S692(100)]; Q547J4 2xPhospho [S327(100); S331(100)]	7.04	100	2	157.9	136.8	150.6	133.2	159.4	141.5	153.4	131	156.1	148.3	170	67.2	151.2
FALSE	High	[R].ALGLEESPEEEGKAR.[E]	A2ARP8 [1838-1852]	1xTMTpro [K13]; 1xTMTpro [N-Term]; 1xPhospho [S7(100)]	Microtubule-associated protein 1A OS=Mus musculus OX=10090 GN=Map1a PE=1 SV=1	Map1a	0.710113	0.961	-0.06	165.9	172.7	5.05	9.92	High	High	High	High	High	High	High	High	High	High	High	High	High	High	High	High	1	2	A2ARP8	A2ARP8 1xPhospho [S1844(100)]	4.08	100	1	147	134.6	140.6	147.5	169.3	139.7	136.3	106.7	157.1	138.9	172.3	71.2	134.7
FALSE	High	[K].EMGTPLADTPTRPVTR.[H]	Q9EQF6 [506-521]	1xTMTpro [N-Term]; 2xPhospho [T4(100); T9(100)]	Dihydropyrimidinase-related protein 5 OS=Mus musculus OX=10090 GN=Dpysl5 PE=1 SV=1	Dpysl5	0.0698995	0.899	-0.15	163.6	181.9	22.61	13.87	High	High	High	High	High	High	High	High	High	High	High	High	High	High	High	High	1	1	Q9EQF6	Q9EQF6 2xPhospho [T509(100); T514(100)]	3.97	100	1	90.7	156.7	143.6	150.1	208	138.7	94.7	85.3	175.1	151	173.2	88.8	198.9
FALSE	High	[K].EEQELHDIHSTRSKER.[L]	P35802 [258-273]	1xTMTpro [K14]; 1xTMTpro [N-Term]; 2xPhospho [S10(99.3); S13(99.3)]	Neuronal membrane glycoprotein M6-a OS=Mus musculus OX=10090 GN=Gpm6a PE=1 SV=1	Gpm6a	0.0301044	2.313	1.21	162.9	70.4	52.33	34.35	High	High	High	High	High	High	High	High	High	High	High	High	High	High	High	High	2	3	P35802	P35802 2xPhospho [S267(99.3); S270(99.3)]	7.64	100	1	157.5	239.1	226.7	149.2	145.6	99.2	56.8	29.5	105	85	44.6	26.4	66.6
FALSE	High	[R].SESPTCK.[S]	P59648 [58-64]	1xCarbamidomethyl [C6]; 1xTMTpro [K7]; 1xTMTpro [N-Term]; 1xPhospho [S3(100)]	FXYD domain-containing ion transport regulator 7 OS=Mus musculus OX=10090 GN=Fxyd7 PE=3 SV=1	Fxyd7	0.883358	1.02	0.03	160.1	157	16.38	21.62	High	High	High	High	High	High	High	High	High	High	High	High	High	High	High	High	1	2	P59648	P59648 1xPhospho [S60(100)]	2.29	100	1	109.4	138.3	132.2	131.7	160.1	153.3	182.9	106.7	154.4	142.5	180.3	57.8	230.4
FALSE	High	[K].ERSLDSVDR.[Q]	B1AS06 [917-925]	1xTMTpro [N-Term]; 1xPhospho [S3(100)]	Disks large-associated protein 3 OS=Mus musculus OX=10090 GN=Dlgap3 PE=1 SV=1	Dlgap3	0.220454	0.939	-0.09	158.1	168.4	9.26	10.85	High	High	High	High	High	High	High	High	High	High	High	High	High	High	High	High	1	3	B1AS06	B1AS06 1xPhospho [S919(100)]	2.97	100	1	119.4	136.7	159.6	129.3	166.4	143.4	112.3	102.1	161.3	159.1	150.3	77.2	158.5
FALSE	High	[R].SGKNSQEDSEDSEEKDVK.[T]	A0A087WRY3 [50-67]	3xTMTpro [K3; K15; K18]; 1xTMTpro [N-Term]; 2xPhospho [S5(100); S9(100)]	Nuclear ubiquitous casein and cyclin-dependent kinase substrate 1 OS=Mus musculus OX=10090 GN=Nucks1 PE=1 SV=1	Nucks1	0.35017	0.955	-0.07	156.2	163.5	6	6.97	High	High	High	High	High	High	High	High	High	High	High	High	High	High	High	High	2	3	A0A087WRY3	A0A087WRY3 2xPhospho [S54(100); S58(100)]	4.57	100	1	116.4	132.8	135.7	126.5	158.3	132	132.1	115.6	168.1	130	155.6	67.5	145.7
FALSE	High	[R].YTGSPDSLR.[S]	P70207 [1627-1635]	1xTMTpro [N-Term]; 1xPhospho [S4(100)]	Plexin-A2 OS=Mus musculus OX=10090 GN=Plxna2 PE=1 SV=2	Plxna2	0.64745	0.995	-0.01	155.3	156.1	5.92	6.19	High	High	High	High	High	High	High	High	High	High	High	High	High	High	High	High	1	2	P70207	P70207 1xPhospho [S1630(100)]	2.43	100	1	137.5	135.7	129	130	160.8	120.3	115.4	102.6	149.8	129.6	149.1	64.9	138.7
FALSE	High	[R].KVVDYSQFQESDDADEDYGRDSGPPAK.[K]	A0A087WRY3 [9-35]	2xTMTpro [K1; K27]; 1xTMTpro [N-Term]; 1xPhospho [S11(100)]	Nuclear ubiquitous casein and cyclin-dependent kinase substrate 1 OS=Mus musculus OX=10090 GN=Nucks1 PE=1 SV=1	Nucks1	0.414199	1.074	0.1	153.7	143.1	11.56	7.27	High	High	High	High	High	High	High	High	High	High	High	High	High	High	High	High	1	2	A0A087WRY3	A0A087WRY3 1xPhospho [S19(100)]	5.29	100	1	137.1	128.2	121.8	130.3	132.2	126.7	134.1	127.4	138.2	134	155.3	61.2	131.6
FALSE	High	[K].MEDPQRSQNKDR.[R]	Q8CHT1 [690-701]	1xTMTpro [K10]; 1xTMTpro [N-Term]; 1xPhospho [S7(100)]	Ephexin-1 OS=Mus musculus OX=10090 GN=Ngef PE=1 SV=1	Ngef	0.647396	1.141	0.19	152.3	133.5	27.73	20.96	High	High	High	High	High	High	High	High	High	High	High	High	High	High	High	High	1	3	Q8CHT1	Q8CHT1 1xPhospho [S696(100)]	2.38	100	1	94.6	141.7	160.6	127.3	128.7	152.4	52.2	99.7	138.5	152.1	123.4	45.4	151.4
FALSE	High	[K].EEQELHDIHSTRSK.[E]	P35802 [258-271]	1xTMTpro [K14]; 1xTMTpro [N-Term]; 2xPhospho [S10(100); T/S]	Neuronal membrane glycoprotein M6-a OS=Mus musculus OX=10090 GN=Gpm6a PE=1 SV=1	Gpm6a	0.0602122	2.364	1.24	152.3	64.4	61.34	19.7	High	High	High	High	High	High	High	High	High	High	High	High	High	High	High	High	2	3	P35802	P35802 2xPhospho [S267(100); T/S]	5.27	100	1	134.5	253.2	198.4	117.5	165.6	68.3	42	23	84.8	60.2	46	24.7	59.4
FALSE	High	[R].SYSPDGKESPSDK.[K]	Q6ZQ61 [602-614]	2xTMTpro [K7; K13]; 1xTMTpro [N-Term]; 2xPhospho [S3(99.6); S9(100)]	MKIAA0723 protein (Fragment) OS=Mus musculus OX=10090 GN=Matr3 PE=2 SV=1	Matr3	0.831724	0.976	-0.03	151.9	155.6	6.4	9.79	High	High	High	High	High	High	High	High	High	High	High	High	High	High	High	High	1	2	Q6ZQ61	Q6ZQ61 2xPhospho [S604(99.6); S610(100)]	4.52	100	1	127.2	118.6	138.9	139.1	147.6	130.7	122.2	106.7	143.3	117.2	155.9	72.6	148.5
FALSE	High	[R].SQSSDTEQPSPTSGGGK.[V]	Q8BGD9 [495-511]	1xTMTpro [K17]; 1xTMTpro [N-Term]; 2xPhospho [S3(100); S4(100)]	Eukaryotic translation initiation factor 4B OS=Mus musculus OX=10090 GN=Eif4b PE=1 SV=1	Eif4b	0.0936607	0.941	-0.09	151.6	161.2	6.24	5.93	High	High	High	High	High	High	High	High	High	High	High	High	High	High	High	High	4	6	Q8BGD9	Q8BGD9 2xPhospho [S497(100); S498(100)]	6.32	100	1	118.8	129.4	138.4	125.6	147.9	119.5	135.5	103.2	140.4	142.3	156	76.4	142.9
FALSE	High	[R].SYLGPGSTSPLDNSNNPNGR.[Y]	A0A0R4J087 [690-709]	1xDeamidated [N]; 1xTMTpro [N-Term]; 1xPhospho [S9(100)]	Transporter OS=Mus musculus OX=10090 GN=Slc6a17 PE=1 SV=1	Slc6a17	0.139422	1.06	0.08	151.1	142.5	7.32	8.73	High	High	High	High	High	High	High	High	High	High	High	High	High	High	High	High	5	10	A0A0R4J087	A0A0R4J087 1xPhospho [S698(100)]	4.11	100	1	128.4	117.9	134.1	121	137.3	123.9	132.4	110.2	119.5	121.1	134.3	65.1	138.3
FALSE	High	[K].FGNVDADSPVEETIQDHSALK.[S]	Q8BPN8 [1281-1301]	1xTMTpro [K21]; 1xTMTpro [N-Term]; 1xPhospho [S8(100)]	DmX-like protein 2 OS=Mus musculus OX=10090 GN=Dmxl2 PE=1 SV=3	Dmxl2	0.414256	0.973	-0.04	150.2	154.4	6.38	11.46	High	High	High	High	High	High	High	High	High	High	High	High	High	High	High	High	1	4	Q8BPN8	Q8BPN8 1xPhospho [S1288(100)]	7.18	100	1	127.1	122	129.5	122	147.9	129.7	138.1	111.1	141.7	132.8	148.1	82.9	130.7
FALSE	High	[R].TSSKESSPVPSPTLDRK.[A]	Q62261 [2158-2174]	2xTMTpro [K4; K17]; 1xTMTpro [N-Term]; 3xPhospho [S11(100); S/T]	Spectrin beta chain, non-erythrocytic 1 OS=Mus musculus OX=10090 GN=Sptbn1 PE=1 SV=2	Sptbn1	0.67657	0.957	-0.06	149.7	156.4	11.97	9.19	High	High	High	High	High	High	High	High	High	High	High	High	High	High	High	High	1	2	Q62261	Q62261 3xPhospho [S2168(100); S/T]	2.56	100	1	125.4	108.9	125.1	129.6	127.8	128.7	139.9	116.8	120.7	150.4	144.6	69.8	133.6
FALSE	High	[R].RRTPSPPPR.[R]	E9PUK6 [598-606]	1xTMTpro [N-Term]; 2xPhospho [T3(100); S5(100)]	Serine/arginine repetitive matrix protein 1 OS=Mus musculus OX=10090 GN=Srrm1 PE=1 SV=1	Srrm1	0.0165379	0.862	-0.21	149.5	173.4	8.42	6.08	High	High	High	High	High	High	High	High	High	High	High	High	High	High	High	High	1	3	E9PUK6	E9PUK6 2xPhospho [T600(100); S602(100)]	3.11	100	1	114.4	132.2	125	134.8	141.7	151.3	131.3	97.7	147.1	145.9	164.3	76	159.7
FALSE	High	[R].SNSPENTR.[N]	Q7TME0 [744-751]	1xTMTpro [N-Term]; 1xPhospho [S3(100)]	Phospholipid phosphatase-related protein type 4 OS=Mus musculus OX=10090 GN=Plppr4 PE=1 SV=2	Plppr4	0.994042	0.993	-0.01	149.2	150.2	20.82	21.53	High	High	High	High	High	High	High	High	High	High	High	High	High	High	High	High	1	1	Q7TME0	Q7TME0 1xPhospho [S746(100)]	2.2	100	1	86.9	101.3	109.3	112.2	172.1	156.4	150.7	108.6	136.4	161.2	161.5	46.9	180.1
FALSE	High	[K].ESSDSTNTTIEDEDAK.[A]	P28652 [393-408]	1xTMTpro [K16]; 1xTMTpro [N-Term]; 2xPhospho [S5(99.3); T8(100)]	Calcium/calmodulin-dependent protein kinase type II subunit beta OS=Mus musculus OX=10090 GN=Camk2b PE=1 SV=2	Camk2b	0.0908874	0.839	-0.25	148.8	177.3	15.64	12.98	High	High	High	High	High	High	High	High	High	High	High	High	High	High	High	High	3	8	P28652	P28652 2xPhospho [S397(99.3); T400(100)]	3.96	100	1	117	170.2	161.1	120.6	182.6	130.1	118.1	86.8	169.3	138.9	170.2	90.1	188.3
FALSE	High	[R].RHSRSPR.[R]	Q8K019 [100-106]	1xTMTpro [N-Term]; 2xPhospho [S3(100); S5(100)]	Bcl-2-associated transcription factor 1 OS=Mus musculus OX=10090 GN=Bclaf1 PE=1 SV=2	Bclaf1	0.173423	1.06	0.08	147.3	139.1	7.8	10.56	High	High	High	High	High	High	High	High	High	High	High	High	High	High	High	High	1	2	Q8K019	Q8K019 2xPhospho [S102(100); S104(100)]	2.62	100	1	125.9	118.5	116.1	139.8	143.5	130.9	127.6	96	119.8	124	132.2	60.2	156.1
FALSE	High	[R].SKSESDASSLDAK.[T]	Q8C8R3 [3341-3353]	2xTMTpro [K2; K13]; 1xTMTpro [N-Term]; 1xPhospho [S3(100)]	Ankyrin-2 OS=Mus musculus OX=10090 GN=Ank2 PE=1 SV=2	Ank2	0.795217	1.026	0.04	146.6	142.9	10.65	6.21	High	High	High	High	High	High	High	High	High	High	High	High	High	High	High	High	1	2	Q8C8R3	Q8C8R3 1xPhospho [S3343(100)]	3.68	100	1	123.8	107.3	127.7	118.5	130.9	122.1	138.5	110.1	134.8	126.2	128.1	62.7	130.3
FALSE	High	[R].TASLTSAASIDGSR.[S]	Q9CTJ5 [22-35]	1xTMTpro [N-Term]; 2xPhospho [S3(99.7); S9(100)]	Protein NDRG2 (Fragment) OS=Mus musculus OX=10090 GN=Ndrg2 PE=2 SV=1	Ndrg2	0.00594917	1.251	0.32	146.6	117.1	10.2	15.23	High	High	High	High	High	High	High	High	High	High	High	High	High	High	High	High	3	8	Q9CTJ5	Q9CTJ5 2xPhospho [S24(99.7); S30(100)]	4.7	100	1	148.9	121.9	142.4	123.3	129.8	125.6	120	95.8	145.7	119.2	105.1	46.9	92.4
FALSE	High	[R].RTSPSPPAR.[S]	Q3UHB8 [207-215]	1xTMTpro [N-Term]; 2xPhospho [S3(100); S5(100)]	Coiled-coil domain-containing protein 177 OS=Mus musculus OX=10090 GN=Ccdc177 PE=1 SV=1	Ccdc177	0.114471	0.953	-0.07	144.1	151.2	7.94	10.87	High	High	High	High	High	High	High	High	High	High	High	High	High	High	High	High	2	4	Q3UHB8	Q3UHB8 2xPhospho [S209(100); S211(100)]	2.9	100	1	113.2	109.4	127.2	117.8	144.4	116.8	130.2	105.1	141.8	127.4	144.5	82	131.5
FALSE	High	[K].AKEEQELQDIQSR.[S]	Q3US81 [267-279]	1xTMTpro [K2]; 1xTMTpro [N-Term]; 1xPhospho [S12(100)]	Uncharacterized protein OS=Mus musculus OX=10090 GN=Gpm6b PE=2 SV=1	Gpm6b	0.206656	1.53	0.61	144	94.1	21.92	39.99	High	High	High	High	High	High	High	High	High	High	High	High	High	High	High	High	1	2	Q3US81	Q3US81 1xPhospho [S278(100)]	3.86	100	1	134.8	129.2	128	113.9	130.8	133.6	79.5	53.3	144.3	157.4	78.6	22.8	89.8
FALSE	High	[R].TSSKESSPVPSPTLDR.[K]	Q62261 [2158-2173]	1xTMTpro [K4]; 1xTMTpro [N-Term]; 3xPhospho [S3(99.5); S7(99.5); S11(99.5)]	Spectrin beta chain, non-erythrocytic 1 OS=Mus musculus OX=10090 GN=Sptbn1 PE=1 SV=2	Sptbn1	0.0479115	0.899	-0.15	143.9	160.2	11.14	9.04	High	High	High	High	High	High	High	High	High	High	High	High	High	High	High	High	3	4	Q62261	Q62261 3xPhospho [S2160(99.5); S2164(99.5); S2168(99.5)]	5.04	100	1	125.8	106.4	107	107.5	143.8	124.8	130.4	110.8	143.3	124.2	161.9	68.8	147.4
FALSE	High	[R].TGEPDEEEGTFRSSIR.[R]	Q9Z239 [70-85]	1xTMTpro [N-Term]; 1xPhospho [S14(99.6)]	Phospholemman OS=Mus musculus OX=10090 GN=Fxyd1 PE=1 SV=1	Fxyd1	0.176982	1.119	0.16	143	127.8	16.06	18.04	High	High	High	High	High	High	High	High	High	High	High	High	High	High	High	High	2	7	Q9Z239	Q9Z239 1xPhospho [S83(99.6)]	4.18	100	1	165.4	128.4	116.9	112.7	154.6	135.1	104.1	82.2	160.5	151.6	106.1	57.8	103.3
FALSE	High	[R].SGKNSQEDSEDSEEKDVK.[T]	A0A087WRY3 [50-67]	3xTMTpro [K3; K15; K18]; 1xTMTpro [N-Term]; 3xPhospho [S5(100); S9(100); S12(100)]	Nuclear ubiquitous casein and cyclin-dependent kinase substrate 1 OS=Mus musculus OX=10090 GN=Nucks1 PE=1 SV=1	Nucks1	0.995539	1.033	0.05	142.4	137.8	9.92	8.47	High	High	High	High	High	High	High	High	High	High	High	High	High	High	High	High	1	3	A0A087WRY3	A0A087WRY3 3xPhospho [S54(100); S58(100); S61(100)]	3.39	100	1	108.8	121.9	125.3	95.7	148.2	109.3	129.9	96.1	134.9	127.4	148.4	53.8	118.9
FALSE	High	[K].QLEYQQFEDDKLSQRSSSSK.[L]	Q9WV92 [84-103]; D0VYV6 [84-103]	2xTMTpro [K11; K20]; 1xTMTpro [N-Term]; 2xPhospho [S13(100); S16(98.9)]	Band 4.1-like protein 3 OS=Mus musculus OX=10090 GN=Epb41l3 PE=1 SV=1 Band 4.1-like protein 3 OS=Mus musculus OX=10090 GN=Epb41l3 PE=1 SV=1	Epb41l3	0.052376	1.141	0.19	142.4	124.8	10.63	10.31	High	High	High	High	High	High	High	High	High	High	High	High	High	High	High	High	3	5	Q9WV92; D0VYV6	Q9WV92 2xPhospho [S96(100); S99(98.9)]; D0VYV6 2xPhospho [S96(100); S99(98.9)]	3.86	100	2	129.9	113	117.5	137.5	148.3	134.4	102.8	85.6	140.2	144.1	118.1	52.3	115
FALSE	High	[K].AAATPESQEPQAK.[G]	P28667 [145-157]	1xTMTpro [K13]; 1xTMTpro [N-Term]; 1xPhospho [T4(100)]	MARCKS-related protein OS=Mus musculus OX=10090 GN=Marcksl1 PE=1 SV=2	Marcksl1	0.664023	1.018	0.03	142.3	139.8	12.36	6.69	High	High	High	High	High	High	High	High	High	High	High	High	High	High	High	High	2	4	P28667	P28667 1xPhospho [T148(100)]	4.52	100	1	110.9	119.8	125.5	111.1	117.5	126.7	129.2	118.1	129.4	118.3	142.8	58.6	123.1
FALSE	High	[R].EALVEPASESPRPALAR.[S]	P70441 [266-282]	1xTMTpro [N-Term]; 1xPhospho [S8(99.5)]	Na(+)/H(+) exchange regulatory cofactor NHE-RF1 OS=Mus musculus OX=10090 GN=Slc9a3r1 PE=1 SV=3	Slc9a3r1	0.565694	0.995	-0.01	140.7	141.5	12.03	7.89	High	High	High	High	High	High	High	High	High	High	High	High	High	High	High	High	2	2	P70441	P70441 1xPhospho [S273(99.5)]	3.81	100	1	119.2	97.1	107.1	118.9	127.9	119.6	130	106.4	121.7	122	133.1	67.2	131.2
FALSE	High	[K].SSSSERPEPQQK.[A]	A0A0R4J124 [8-19]	1xTMTpro [K12]; 1xTMTpro [N-Term]; 1xPhospho [S]	SRSF protein kinase 2 OS=Mus musculus OX=10090 GN=Srpk2 PE=1 SV=1	Srpk2	0.0621716	0.845	-0.24	139.4	164.9	9.75	11.51	High	High	High	High	High	High	High	High	High	High	High	High	High	High	High	High	1	3	A0A0R4J124		1.94	100	1	102	112.3	126.4	116	132.1	118.8	135.8	96.1	128.5	121.2	158.9	75.5	156.3
FALSE	High	[R].LQSTEFSPSGSEAGSPGLQNGEGQR.[G]	Q9WV69 [301-325]	1xDeamidated [N/Q]; 1xTMTpro [N-Term]; 1xPhospho [S3(99.5)]	Dematin OS=Mus musculus OX=10090 GN=Dmtn PE=1 SV=1	Dmtn	0.0890871	0.914	-0.13	139.4	152.5	7.12	6.79	High	High	High	High	High	High	High	High	High	High	High	High	High	High	High	High	3	10	Q9WV69	Q9WV69 1xPhospho [S303(99.5)]	5.59	100	1	129	123.9	113.4	113.4	131.8	119.6	113.6	106.8	131.2	140.8	152.9	68.7	140.2
FALSE	High	[R].SRTSVQTEDDQLIAGQSAR.[A]	Q6NV50 [652-670]; E0CXB9 [664-682]	1xTMTpro [N-Term]; 2xPhospho [S4(98.5); T7(100)]	Catenin (Cadherin associated protein), alpha 1 OS=Mus musculus OX=10090 GN=Ctnna1 PE=2 SV=1 Alpha N-catenin OS=Mus musculus OX=10090 GN=Ctnna2 PE=1 SV=1	Ctnna1	0.307841	1.299	0.38	139.4	107.3	21.71	23.47	High	High	High	High	High	High	High	High	High	High	High	High	High	High	High	High	4	5	Q6NV50; E0CXB9	Q6NV50 2xPhospho [S655(98.5); T658(100)]; E0CXB9 2xPhospho [S667(98.5); T670(100)]	6.26	100	2	113.6	132.6	142.3	108.5	142.5	123.1	73.3	57.5	159.8	141.8	101.8	38.9	91.3
FALSE	High	[K].ADPVLLNNHSNLKPAPTVPAAPSSPDATSEPK.[G]	Q9JKC6 [67-98]	2xTMTpro [K13; K32]; 1xTMTpro [N-Term]; 1xPhospho [S24(98.4)]	Cell cycle exit and neuronal differentiation protein 1 OS=Mus musculus OX=10090 GN=Cend1 PE=1 SV=1	Cend1	0.0825029	0.942	-0.09	137	145.4	9.06	9.97	High	High	High	High	High	High	High	High	High	High	High	High	High	High	High	High	2	3	Q9JKC6	Q9JKC6 1xPhospho [S90(98.4)]	4.79	100	1	103.7	115.9	128.3	114.5	152.6	122.5	108.5	77	147	136	137.7	58.3	148.1
FALSE	High	[R].ETSPTRGEPVPAWEGK.[S]	A2ARP8 [1870-1885]	1xTMTpro [K16]; 1xTMTpro [N-Term]; 1xPhospho [S3(99.6)]	Microtubule-associated protein 1A OS=Mus musculus OX=10090 GN=Map1a PE=1 SV=1	Map1a	0.129133	0.925	-0.11	136.6	147.7	13	6.98	High	High	High	High	High	High	High	High	High	High	High	High	High	High	High	High	2	3	A2ARP8	A2ARP8 1xPhospho [S1872(99.6)]	3.98	100	1	108.4	130.2	141.1	114.6	155.7	111.7	107.9	71.7	143	129.6	132.8	72.6	142
FALSE	High	[K].ANGNPSPQL.[-]	Q80X80 [698-706]	1xDeamidated [N2]; 1xTMTpro [N-Term]; 1xPhospho [S6(100)]	Phospholipid transfer protein C2CD2L OS=Mus musculus OX=10090 GN=C2cd2l PE=1 SV=3	C2cd2l	0.877451	0.974	-0.04	136.1	139.7	12.56	11.97	High	High	High	High	High	High	High	High	High	High	High	High	High	High	High	High	1	5	Q80X80	Q80X80 1xPhospho [S703(100)]	2.01	100	1	95.8	112.6	132.2	110.4	137.4	121.5	97.5	112.8	107.1	122.2	125.4	66.6	115.7
FALSE	High	[K].NSQEDSEDSEEKDVK.[T]	A0A087WRY3 [53-67]	2xTMTpro [K12; K15]; 1xTMTpro [N-Term]; 1xPhospho [S6(100)]	Nuclear ubiquitous casein and cyclin-dependent kinase substrate 1 OS=Mus musculus OX=10090 GN=Nucks1 PE=1 SV=1	Nucks1	0.0685852	0.926	-0.11	135.9	146.8	6.93	10.84	High	High	High	High	High	High	High	High	High	High	High	High	High	High	High	High	1	2	A0A087WRY3	A0A087WRY3 1xPhospho [S58(100)]	6.67	100	1	112.7	112.2	127.4	116	123.9	114.4	123.5	91.2	139.9	119.5	130.3	74.8	136.9
FALSE	High	[K].SEGSPVLPHEPSK.[V]	E0CZD7 [682-694]	1xTMTpro [K13]; 1xTMTpro [N-Term]; 1xPhospho [S4(100)]	Traf2 and NCK-interacting protein kinase OS=Mus musculus OX=10090 GN=Tnik PE=1 SV=1	Tnik	0.360907	1.038	0.05	135.7	130.7	10.99	8	High	High	High	High	High	High	High	High	High	High	High	High	High	High	High	High	2	2	E0CZD7	E0CZD7 1xPhospho [S685(100)]	4.56	100	1	111.1	136.1	119.2	104.4	141.6	119.4	106.5	70.5	129.9	124.6	121.6	54.2	103.9
FALSE	High	[R].GFSEEQLR.[Q]	Q9D6K2 [105-112]	1xTMTpro [N-Term]; 1xPhospho [S3(100)]	Transgelin OS=Mus musculus OX=10090 GN=Tagln3 PE=2 SV=1	Tagln3	0.675706	1.024	0.03	135.5	132.3	17.19	8.63	High	High	High	High	High	High	High	High	High	High	High	High	High	High	High	High	1	2	Q9D6K2	Q9D6K2 1xPhospho [S107(100)]	2.42	100	1	127.2	163.9	121	109.8	134.7	118	84.8	86.9	147.2	136.6	119.4	55.5	110.1
FALSE	High	[K].LEKQNSLEYMDQNDDRLK.[S]	B2RSY3 [275-292]	2xTMTpro [K3; K18]; 1xTMTpro [N-Term]; 1xPhospho [S6(100)]	Hepatocyte cell adhesion molecule OS=Mus musculus OX=10090 GN=Hepacam PE=1 SV=1	Hepacam	0.92402	1.009	0.01	134.9	133.6	6.9	7.24	High	High	High	High	High	High	High	High	High	High	High	High	High	High	High	High	1	2	B2RSY3	B2RSY3 1xPhospho [S280(100)]	4.08	100	1	121.7	106.5	115.9	120.5	131.2	116.8	120	85.6	128.9	125.1	145.2	63.7	114.1
FALSE	High	[K].RSSLSPGR.[G]	D3Z0M9 [104-111]	1xTMTpro [N-Term]; 2xPhospho [S3(100); S5(100)]	RNA helicase OS=Mus musculus OX=10090 GN=Ddx23 PE=1 SV=1	Ddx23	0.45631	0.879	-0.19	134.7	153.3	15.68	15.13	High	High	High	High	High	High	High	High	High	High	High	High	High	High	High	High	1	2	D3Z0M9	D3Z0M9 2xPhospho [S106(100); S108(100)]	2.28	100	1	99.6	122.3	114.7	111.4	179.9	142.6	99.4	80.4	149.9	141.8	132.3	73.2	163.9
FALSE	High	[K].REPSSPQGR.[S]	A2AGQ2 [886-894]	1xTMTpro [N-Term]; 1xPhospho [S5(100)]	MAP kinase-activating death domain protein OS=Mus musculus OX=10090 GN=Madd PE=1 SV=1	Madd	0.155369	1.072	0.1	134.7	125.6	10.94	6.36	High	High	High	High	High	High	High	High	High	High	High	High	High	High	High	High	2	2	A2AGQ2	A2AGQ2 1xPhospho [S890(100)]	3.25	100	1	111.8	97	107.7	110.5	115.1	120.8	120.7	101.8	119.9	108	127.2	47.3	115.3
FALSE	High	[R].AGSPQLDDIR.[V]	A0A338P6D9 [124-133]	1xTMTpro [N-Term]; 1xPhospho [S3(100)]	Translation initiation factor eIF-2B subunit epsilon (Fragment) OS=Mus musculus OX=10090 GN=Eif2b5 PE=1 SV=1	Eif2b5	0.0548462	0.759	-0.4	133.9	176.5	12.07	18.36	High	High	High	High	High	High	High	High	High	High	High	High	High	High	High	High	1	2	A0A338P6D9	A0A338P6D9 1xPhospho [S126(100)]	3.35	100	1	109.8	110.9	115.3	105.5	139.1	115.6	140.1	109.7	116.9	122.8	160.9	93.1	148.5
FALSE	High	[R].AHGGHPGSPRGSLSR.[H]	E9PUL5 [237-251]	1xTMTpro [N-Term]; 2xPhospho [S8(100); S12(99.4)]	Proline-rich transmembrane protein 2 OS=Mus musculus OX=10090 GN=Prrt2 PE=1 SV=1	Prrt2	0.0422822	1.172	0.23	133.7	114.1	14.27	15.28	High	High	High	High	High	High	High	High	High	High	High	High	High	High	High	High	2	4	E9PUL5	E9PUL5 2xPhospho [S244(100); S248(99.4)]	6.31	100	1	130.5	141.8	100.7	106.5	137.4	133.7	105	73.2	121.7	136.2	103.3	39.4	121.8
FALSE	High	[K].IYHLPDAESDEDEDFKEQTR.[L]	P42208 [210-229]	1xTMTpro [K16]; 1xTMTpro [N-Term]; 1xPhospho [S9(100)]	Septin-2 OS=Mus musculus OX=10090 GN=Septin2 PE=1 SV=2	Septin2	0.994509	0.997	-0.01	132.2	132.6	11.06	3.8	High	High	High	High	High	High	High	High	High	High	High	High	High	High	High	High	1	3	P42208	P42208 1xPhospho [S218(100)]	5.82	100	1	122.6	114.3	113.4	111.4	115.4	98.1	127.3	86.7	127.3	120.4	126.8	58	113.6
FALSE	High	[K].EKAEEEGGSEEEGSDRSPQESK.[K]	P08553 [707-728]	2xTMTpro [K2; K22]; 1xTMTpro [N-Term]; 1xPhospho [S9(100)]	Neurofilament medium polypeptide OS=Mus musculus OX=10090 GN=Nefm PE=1 SV=4	Nefm	0.699966	0.971	-0.04	131.8	135.7	13.56	11.33	High	High	High	High	High	High	High	High	High	High	High	High	High	High	High	High	3	5	P08553	P08553 1xPhospho [S715(100)]	5.48	100	1	136.1	126.7	113.9	107.4	139.4	100.6	85.8	83	146.6	147.2	135.3	55.6	128.8
FALSE	High	[K].GNKSPSPPPDGSPAATPEIR.[V]	A0A3Q4EBK4 [262-281]	1xTMTpro [K3]; 1xTMTpro [N-Term]; 3xPhospho [S4(100); S6(100); S12(100)]	Myc box-dependent-interacting protein 1 OS=Mus musculus OX=10090 GN=Bin1 PE=1 SV=1	Bin1	0.260478	0.916	-0.13	131.4	143.3	16.53	12.48	High	High	High	High	High	High	High	High	High	High	High	High	High	High	High	High	1	4	A0A3Q4EBK4	A0A3Q4EBK4 3xPhospho [S265(100); S267(100); S273(100)]	5.76	100	1	96.8	134.3	115.5	108.2	173	113	92.2	72.3	133.1	111.3	128.1	71	153.1
FALSE	High	[R].ENGSDNLPPSPGSGDQTLPDHAPF.[-]	A2AUD5 [206-229]	1xDeamidated [N/Q]; 1xTMTpro [N-Term]; 1xPhospho [S10(98.8)]	Tumor protein D54 OS=Mus musculus OX=10090 GN=Tpd52l2 PE=1 SV=1	Tpd52l2	0.895774	0.999	0	131.1	131.2	8.78	7.1	High	High	High	High	High	High	High	High	High	High	High	High	High	High	High	High	5	7	A2AUD5	A2AUD5 1xPhospho [S215(98.8)]	3.62	100	1	112.7	102.9	106	104.2	116.3	116.9	109.8	101.6	130.8	118.3	129	52.3	130.5
FALSE	High	[R].CLSPEGVNGNR.[C]	A0A0A6YWI6 [371-381]	1xCarbamidomethyl [C1]; 1xDeamidated [N8]; 1xTMTpro [N-Term]; 1xPhospho [S3(100)]	Serine/threonine-protein kinase DCLK2 OS=Mus musculus OX=10090 GN=Dclk2 PE=1 SV=1	Dclk2	0.099063	0.9	-0.15	129.6	143.9	7.73	18.79	High	High	High	High	High	High	High	High	High	High	High	High	High	High	High	High	1	5	A0A0A6YWI6	A0A0A6YWI6 1xPhospho [S373(100)]	3.13	100	1	97.8	97.7	120.1	116.1	134.6	111.6	103.1	87.1	116.2	130.3	110.3	63.6	159.8
FALSE	High	[K].VSEEAESQQWDTSKGDQVSQNGLPAEQGSPR.[MV-]	Q62261 [2109-2139]	1xTMTpro [K14]; 1xTMTpro [N-Term]; 1xPhospho [S29(100)]	Spectrin beta chain, non-erythrocytic 1 OS=Mus musculus OX=10090 GN=Sptbn1 PE=1 SV=2	Sptbn1	0.0457158	0.882	-0.18	129.3	146.6	10.39	9.44	High	High	High	High	High	High	High	High	High	High	High	High	High	High	High	High	3	5	Q62261	Q62261 1xPhospho [S2137(100)]	9.92	100	1	120	110.5	101.2	104.5	120.2	113.1	127.7	97.8	137.9	137.9	139.9	63.3	121
FALSE	High	[K].AQPSDNAPEKGNKSPSPPPDGSPAATPEIR.[V]	A0A3Q4EBK4 [252-281]	2xTMTpro [K10; K13]; 1xTMTpro [N-Term]; 2xPhospho [S14(100); S16(100)]	Myc box-dependent-interacting protein 1 OS=Mus musculus OX=10090 GN=Bin1 PE=1 SV=1	Bin1	0.774927	0.957	-0.06	128.3	134	11.81	14.82	High	High	High	High	High	High	High	High	High	High	High	High	High	High	High	High	2	7	A0A3Q4EBK4	A0A3Q4EBK4 2xPhospho [S265(100); S267(100)]	6.24	100	1	112.6	96.5	119.8	99.6	115.6	104.4	126.4	95.5	108.7	122.2	131.7	59.7	102.6
FALSE	High	[R].SRTASLTSAASIDGSR.[S]	Q9CTJ5 [20-35]	1xTMTpro [N-Term]; 3xPhospho [T3(100); S5(100); S11(100)]	Protein NDRG2 (Fragment) OS=Mus musculus OX=10090 GN=Ndrg2 PE=2 SV=1	Ndrg2	0.163292	1.307	0.39	128.3	98.2	14.25	28.97	High	High	High	High	High	High	High	High	High	High	High	High	High	High	High	High	2	6	Q9CTJ5	Q9CTJ5 3xPhospho [T22(100); S24(100); S30(100)]	4.48	100	1	123.5	127.9	114.9	97.7	123.1	137.8	85.9	77.2	151	165.5	90.4	42	85
FALSE	High	[R].SASAPASPR.[E]	B7ZNF6 [1066-1074]	1xTMTpro [N-Term]; 2xPhospho [S3(100); S7(100)]	Catenin delta-2 OS=Mus musculus OX=10090 GN=Ctnnd2 PE=1 SV=1	Ctnnd2	0.5734	1.141	0.19	128.2	112.4	17	18.03	High	High	High	High	High	High	High	High	High	High	High	High	High	High	High	High	1	2	B7ZNF6	B7ZNF6 2xPhospho [S1068(100); S1072(100)]	2.4	100	1	95.7	123.4	104.9	110.2	146.5	121.9	79.2	61	147.1	126.5	110.8	43.6	123.5
FALSE	High	[K].SETSSNPSSPEICPNK.[E]	Q5SVL6 [586-601]	1xCarbamidomethyl [C13]; 1xTMTpro [K16]; 1xTMTpro [N-Term]; 2xPhospho [S5(99.4); S8(99.4)]	Rap1 GTPase-activating protein 2 OS=Mus musculus OX=10090 GN=Rap1gap2 PE=1 SV=1	Rap1gap2	0.099121	0.923	-0.12	127.7	138.4	10.09	5.76	High	High	High	High	High	High	High	High	High	High	High	High	High	High	High	High	3	4	Q5SVL6	Q5SVL6 2xPhospho [S590(99.4); S593(99.4)]	4.68	100	1	100.9	112.3	100	104.4	152	126	103.6	77.5	146.3	128.1	141	57.4	129.3
FALSE	High	[K].VCSSMDENDGPGEGDELGRR.[H]	Q9JLM8 [361-380]	1xCarbamidomethyl [C2]; 1xTMTpro [N-Term]; 1xPhospho [S]	Serine/threonine-protein kinase DCLK1 OS=Mus musculus OX=10090 GN=Dclk1 PE=1 SV=1	Dclk1	0.169895	0.903	-0.15	127.2	140.9	15.52	11.63	High	High	High	High	High	High	High	High	High	High	High	High	High	High	High	High	1	9	Q9JLM8		3.85	100	1	86	114.7	116.7	97.9	169.3	105.4	94.6	97	125.2	122.3	143.1	67.6	143.8
FALSE	High	[K].ADPVLLNNHSNLKPAPTVPAAPSSPDATSEPK.[G]	Q9JKC6 [67-98]	2xDeamidated [N8; N]; 2xTMTpro [K13; K32]; 1xTMTpro [N-Term]; 1xPhospho [S24(100)]	Cell cycle exit and neuronal differentiation protein 1 OS=Mus musculus OX=10090 GN=Cend1 PE=1 SV=1	Cend1	0.0619535	0.918	-0.12	127.2	138.6	5.03	9.74	High	High	High	High	High	High	High	High	High	High	High	High	High	High	High	High	3	10	Q9JKC6	Q9JKC6 1xPhospho [S90(100)]	7.53	100	1	103.6	119	109.8	107.8	139.1	104.2	102.4	84.7	126.8	113.9	127.5	70	136.2
FALSE	High	[R].AHGGHPGSPR.[G]	E9PUL5 [237-246]	1xTMTpro [N-Term]; 1xPhospho [S8(100)]	Proline-rich transmembrane protein 2 OS=Mus musculus OX=10090 GN=Prrt2 PE=1 SV=1	Prrt2	0.667308	0.916	-0.13	127	138.6	17.5	13.94	High	High	High	High	High	High	High	High	High	High	High	High	High	High	High	High	1	2	E9PUL5	E9PUL5 1xPhospho [S244(100)]	4.17	100	1	100.8	103.4	89.9	95.1	133	125	134.5	112.6	119.3	134.6	116	74.3	136.9
FALSE	High	[K].AAATPESQEPQAK.[G]	P28667 [145-157]	1xTMTpro [K13]; 1xTMTpro [N-Term]; 2xPhospho [T4(100); S7(100)]	MARCKS-related protein OS=Mus musculus OX=10090 GN=Marcksl1 PE=1 SV=2	Marcksl1	0.0109355	1.108	0.15	126.9	114.5	9.03	10.49	High	High	High	High	High	High	High	High	High	High	High	High	High	High	High	High	1	2	P28667	P28667 2xPhospho [T148(100); S151(100)]	5.33	100	1	110.5	101.4	100.2	99.3	119.6	119.3	117.3	95	124	110.9	97.6	41.3	90.9
FALSE	High	[K].GSEENLDETR.[E]	Q9QYC0 [585-594]; F8WGR0 [616-625]	1xTMTpro [N-Term]; 1xPhospho [S2(100)]	Alpha-adducin OS=Mus musculus OX=10090 GN=Add1 PE=1 SV=2 Alpha-adducin OS=Mus musculus OX=10090 GN=Add1 PE=1 SV=1	Add1	0.725391	0.926	-0.11	125.9	135.9	26.49	20.87	High	High	High	High	High	High	High	High	High	High	High	High	High	High	High	High	1	2	Q9QYC0; F8WGR0	Q9QYC0 1xPhospho [S586(100)]; F8WGR0 1xPhospho [S617(100)]	2.94	100	2	99.8	146.4	124.6	104.6	187	107.5	67.4	64.3	170.6	130.7	125.4	54.1	143.1
FALSE	High	[K].FGIHVYQFPECDSDEDEDFKQQDR.[E]	Q9Z2Q6 [213-236]	1xCarbamidomethyl [C11]; 1xTMTpro [K20]; 1xTMTpro [N-Term]; 1xPhospho [S13(100)]	Septin-5 OS=Mus musculus OX=10090 GN=Septin5 PE=1 SV=2	Septin5	0.960251	0.977	-0.03	125.3	128.3	16.6	12.23	High	High	High	High	High	High	High	High	High	High	High	High	High	High	High	High	1	7	Q9Z2Q6	Q9Z2Q6 1xPhospho [S225(100)]	6.67	100	1	86.5	130.4	124.3	109.7	147.8	101.5	84.5	69.2	129.3	111.4	104	62.3	123.7
FALSE	High	[K].GSYLTHEASGLDEQGEAR.[E]	Q8R464 [353-370]	1xTMTpro [N-Term]; 1xPhospho [S9(100)]	Cell adhesion molecule 4 OS=Mus musculus OX=10090 GN=Cadm4 PE=1 SV=1	Cadm4	0.291868	1.053	0.07	124.9	118.6	8.22	9.99	High	High	High	High	High	High	High	High	High	High	High	High	High	High	High	High	1	3	Q8R464	Q8R464 1xPhospho [S361(100)]	5.21	100	1	115.2	108.7	106.4	101.2	129.1	109.8	90.2	71	131.1	115.1	115.6	41.4	111.9
FALSE	High	[K].DESKEPIVEVR.[T]	A0A0A6YY91 [746-756]	1xTMTpro [K4]; 1xTMTpro [N-Term]; 1xPhospho [S3(100)]	Neural cell adhesion molecule 1 (Fragment) OS=Mus musculus OX=10090 GN=Ncam1 PE=1 SV=1	Ncam1	0.453241	1.026	0.04	124.8	121.7	18.34	8.9	High	High	High	High	High	High	High	High	High	High	High	High	High	High	High	High	1	2	A0A0A6YY91	A0A0A6YY91 1xPhospho [S748(100)]	1.68	100	1	81	114.7	115.1	96	142	115.5	75.8	58.5	135.3	115.6	102.5	52	122.7
FALSE	High	[K].VVDYSQFQESDDADEDYGRDSGPPAK.[K]	A0A087WRY3 [10-35]	1xTMTpro [K26]; 1xTMTpro [N-Term]; 1xPhospho [S10(100)]	Nuclear ubiquitous casein and cyclin-dependent kinase substrate 1 OS=Mus musculus OX=10090 GN=Nucks1 PE=1 SV=1	Nucks1	0.511815	1.009	0.01	124.6	123.5	9.32	5.28	High	High	High	High	High	High	High	High	High	High	High	High	High	High	High	High	1	7	A0A087WRY3	A0A087WRY3 1xPhospho [S19(100)]	8.45	100	1	100.7	105.4	101.1	116.6	112.7	113.3	102.9	98.2	118.1	106.7	117.5	51.7	113.9
FALSE	High	[K-].RSSRPR.[SI]	Q3UWN4 [160-165]	1xTMTpro [N-Term]; 2xPhospho [S2(100); S3(100)]	Uncharacterized protein (Fragment) OS=Mus musculus OX=10090 GN=Dnmt1 PE=2 SV=1	Dnmt1	0.844262	1.025	0.04	123.7	120.7	14.23	12.27	High	High	High	High	High	High	High	High	High	High	High	High	High	High	High	High	1	1	Q3UWN4	Q3UWN4 2xPhospho [S161(100); S162(100)]	2.02	100	1	99.3	88.5	90.5	106.8	112.6	112.5	127.3	85.8	105	97.8	130.2	52.7	132.1
FALSE	High	[K].SESPKEPEQLRK.[L]	Q5EBP8 [4-15]	2xTMTpro [K5; K12]; 1xTMTpro [N-Term]; 1xPhospho [S3(100)]	Helix-destabilizing protein OS=Mus musculus OX=10090 GN=Hnrnpa1 PE=1 SV=1	Hnrnpa1	0.79004	1.011	0.02	123.5	122.2	10.64	7.48	High	High	High	High	High	High	High	High	High	High	High	High	High	High	High	High	1	2	Q5EBP8	Q5EBP8 1xPhospho [S6(100)]	2.23	100	1	88.5	82.7	109.5	101.8	122.7	114.8	104.4	76	104.5	103.3	106.4	57.2	115.4
FALSE	High	[R].SLSDPKPLSPTAEESAK.[E]	O88737 [2858-2874]	2xTMTpro [K6; K17]; 1xTMTpro [N-Term]; 2xPhospho [S3(99.5); S9(100)]	Protein bassoon OS=Mus musculus OX=10090 GN=Bsn PE=1 SV=4	Bsn	0.601865	1	0	123.2	123.2	19.8	12.53	High	High	High	High	High	High	High	High	High	High	High	High	High	High	High	High	2	3	O88737	O88737 2xPhospho [S2860(99.5); S2866(100)]	6.29	100	1	69.6	112.3	102.3	104.4	145.7	120.7	67.9	77	117.8	126.1	105.1	54.1	123.7
FALSE	High	[R].SSSVTSIDKESR.[E]	D3Z079 [745-756]	1xTMTpro [K9]; 1xTMTpro [N-Term]; 2xPhospho [S6(99.4); S/T]	Syntaxin-binding protein 5 OS=Mus musculus OX=10090 GN=Stxbp5 PE=1 SV=1	Stxbp5	0.227812	1.277	0.35	122.9	96.2	14.76	16.29	High	High	High	High	High	High	High	High	High	High	High	High	High	High	High	High	1	1	D3Z079	D3Z079 2xPhospho [S750(99.4); S/T]	3.29	100	1	105.3	109.2	103.4	102.8	111.8	118.8	67.8	67.4	129.1	123.5	88.2	41	97.2
FALSE	High	[K].HTGPNSPDTANDGFVR.[L]	Q8C2Q7 [99-114]	1xTMTpro [N-Term]; 1xPhospho [S6(100)]	Heterogeneous nuclear ribonucleoprotein H OS=Mus musculus OX=10090 GN=Hnrnph1 PE=1 SV=1	Hnrnph1	0.675358	1.008	0.01	122.6	121.6	6.83	6.06	High	High	High	High	High	High	High	High	High	High	High	High	High	High	High	High	1	4	Q8C2Q7	Q8C2Q7 1xPhospho [S104(100)]	5.92	100	1	95.5	118.3	100.6	102.5	115	116.1	100.9	80.6	117.5	107.6	109.4	52.9	107.2
FALSE	High	[R].TPPPSQGK.[GD]	A0A411P8U6 [229-236]; Q542T4 [122-129]	1xTMTpro [K8]; 1xTMTpro [N-Term]; 1xPhospho [T1(100)]	Myelin basic protein (Fragment) OS=Mus musculus OX=10090 GN=Mbp PE=2 SV=1 Myelin basic protein OS=Mus musculus OX=10090 GN=Mbp PE=2 SV=1	Mbp	0.934964	0.99	-0.02	121.4	122.7	27.05	49.74	High	High	High	High	High	High	High	High	High	High	High	High	High	High	High	High	1	2	A0A411P8U6; Q542T4	A0A411P8U6 1xPhospho [T229(100)]; Q542T4 1xPhospho [T122(100)]	2.43	100	2	94.6	136.2	99.2	104.6	171.7	130	88.4	42.4	222.8	170.8	159.8	26.9	179.5
FALSE	High	[R].SQSLQDQPTR.[N]	Q9JM52 [601-610]	1xTMTpro [N-Term]; 1xPhospho [S3(100)]	Misshapen-like kinase 1 OS=Mus musculus OX=10090 GN=Mink1 PE=1 SV=3	Mink1	0.195034	1.177	0.23	121.2	103	15.66	19.22	High	High	High	High	High	High	High	High	High	High	High	High	High	High	High	High	1	2	Q9JM52	Q9JM52 1xPhospho [S603(100)]	2.83	100	1	94.6	102.8	113	99.1	142	118.6	65.2	81.2	118.9	138.2	88.3	47.6	83.3
FALSE	High	[R].SGSFQGAVR.[R]	Q0VF54 [1060-1068]	1xTMTpro [N-Term]; 1xPhospho [S3(100)]	Calcium-transporting ATPase OS=Mus musculus OX=10090 GN=Atp2b3 PE=2 SV=1	Atp2b3	0.236321	1.014	0.02	120.6	118.9	5.14	9.47	High	High	High	High	High	High	High	High	High	High	High	High	High	High	High	High	1	1	Q0VF54	Q0VF54 1xPhospho [S1062(100)]	2.92	100	1	113.7	101.4	101.3	98.9	121.7	107.4	95.7	80.5	105.1	111.3	101.2	55.1	90.6
FALSE	High	[R].KPASVSPTTPTSPTEGEAS.[-]	Q8R1Q8 [505-523]	1xTMTpro [K1]; 1xTMTpro [N-Term]; 3xPhospho [S6(100); T8(100); T11(99.4)]	Cytoplasmic dynein 1 light intermediate chain 1 OS=Mus musculus OX=10090 GN=Dync1li1 PE=1 SV=1	Dync1li1	0.703655	1.021	0.03	119.5	117	8.95	6.06	High	High	High	High	High	High	High	High	High	High	High	High	High	High	High	High	3	4	Q8R1Q8	Q8R1Q8 3xPhospho [S510(100); T512(100); T515(99.4)]	4.9	100	1	101.6	102.3	103.5	86.4	109.9	100.6	106.6	92.7	113.3	110.5	107.9	50.7	103.4
FALSE	High	[R].VDGKLDSPSRSPSK.[V]	Q80X80 [458-471]	2xTMTpro [K4; K14]; 1xTMTpro [N-Term]; 2xPhospho [S7(100); S11(97.9)]	Phospholipid transfer protein C2CD2L OS=Mus musculus OX=10090 GN=C2cd2l PE=1 SV=3	C2cd2l	0.80262	1.052	0.07	119.2	113.4	15.43	9.09	High	High	High	High	High	High	High	High	High	High	High	High	High	High	High	High	2	2	Q80X80	Q80X80 2xPhospho [S464(100); S468(97.9)]	2.59	100	1	63.9	90.1	107.6	94.9	128.5	106.2	83	83.1	111.5	104.2	104.1	52.4	118
FALSE	High	[K].IDASKNEEDEGHSNSSPR.[H]	Q60668 [68-85]	1xDeamidated [N14]; 1xTMTpro [K5]; 1xTMTpro [N-Term]; 1xPhospho [S]	Heterogeneous nuclear ribonucleoprotein D0 OS=Mus musculus OX=10090 GN=Hnrnpd PE=1 SV=2	Hnrnpd	0.322868	1.075	0.1	118.9	110.6	16.57	11.77	High	High	High	High	High	High	High	High	High	High	High	High	High	High	High	High	2	5	Q60668		5.72	100	1	98.1	125	125.5	107.4	119.8	91.4	91.4	57.9	97.2	84.6	108.7	55.7	116.9
FALSE	High	[K].SHSSPSLNPDASPVTAK.[V]	E9PUC5 [337-353]	1xTMTpro [K17]; 1xTMTpro [N-Term]; 3xPhospho [S3(100); S4(100); S12(100)]	PH and SEC7 domain-containing protein 3 OS=Mus musculus OX=10090 GN=Psd3 PE=1 SV=1	Psd3	0.594599	1.012	0.02	118.4	117.1	11.42	10.42	High	High	High	High	High	High	High	High	High	High	High	High	High	High	High	High	2	4	E9PUC5	E9PUC5 3xPhospho [S339(100); S340(100); S348(100)]	7.12	100	1	97.6	83.6	105.7	95	108	103.5	107	94.3	105.9	108.8	102.7	51.6	88.3
FALSE	High	[K].SADCSVEEEPWKR.[E]	Q3UYK6 [558-570]	1xCarbamidomethyl [C4]; 1xTMTpro [K12]; 1xTMTpro [N-Term]; 1xPhospho [S5(100)]	Amino acid transporter OS=Mus musculus OX=10090 GN=Slc1a2 PE=2 SV=1	Slc1a2	0.0474712	1.056	0.08	118.3	112	8.13	8.84	High	High	High	High	High	High	High	High	High	High	High	High	High	High	High	High	1	1	Q3UYK6	Q3UYK6 1xPhospho [S562(100)]	4.55	100	1	120.7	100	109.3	103	115.9	101.4	96.7	78.4	113.5	119	97.7	47	91
FALSE	High	[R].CSLQREDSDGGTGGPAR.[N]	Q9D6E4 [219-235]	1xCarbamidomethyl [C1]; 1xTMTpro [N-Term]; 1xPhospho [S/T]	Tetratricopeptide repeat protein 9B OS=Mus musculus OX=10090 GN=Ttc9b PE=1 SV=1	Ttc9b	0.390763	1.003	0	117.1	116.7	8.61	10.62	High	High	High	High	High	High	High	High	High	High	High	High	High	High	High	High	2	3	Q9D6E4		2.76	100	1	97.6	83	111	95.7	116.5	96.5	100.6	82.7	90.1	89.3	103.7	51.3	110.2
FALSE	High	[K].TTPSPKTPPGSGEPPK.[S]	A0A0A0MQC7 [467-482]; Q547J4 [106-121]	2xTMTpro [K6; K16]; 1xTMTpro [N-Term]; 2xPhospho [S4(99.5); T7(100)]	Microtubule-associated protein OS=Mus musculus OX=10090 GN=Mapt PE=1 SV=1 Microtubule-associated protein OS=Mus musculus OX=10090 GN=Mapt PE=2 SV=1	Mapt	0.578085	0.955	-0.07	116.8	122.4	6.63	7.53	High	High	High	High	High	High	High	High	High	High	High	High	High	High	High	High	1	3	A0A0A0MQC7; Q547J4	A0A0A0MQC7 2xPhospho [S470(99.5); T473(100)]; Q547J4 2xPhospho [S109(99.5); T112(100)]	6.01	100	2	90.5	101.5	101.1	93.9	121	110.1	94.1	68	121.1	93.8	109.1	53.1	114.9
FALSE	High	[K].ESSESTNTTIEDEDTKVR.[K]	P11798 [329-346]	1xTMTpro [K16]; 1xTMTpro [N-Term]; 3xPhospho [S5(99.4); T8(100); T9(100)]	Calcium/calmodulin-dependent protein kinase type II subunit alpha OS=Mus musculus OX=10090 GN=Camk2a PE=1 SV=2	Camk2a	0.607105	0.998	0	116.6	116.9	28.13	12.93	High	High	High	High	High	High	High	High	High	High	High	High	High	High	High	High	3	5	P11798	P11798 3xPhospho [S333(99.4); T336(100); T337(100)]	5.34	100	1	72.2	142.5	122.1	102.5	167.8	94.1	81	52.2	152	103.6	109	49.6	126.3
FALSE	High	[R].NVPQEESLEDSDVDADFK.[A]	O35344 [50-67]	1xTMTpro [K18]; 1xTMTpro [N-Term]; 1xPhospho [S7(100)]	Importin subunit alpha-4 OS=Mus musculus OX=10090 GN=Kpna3 PE=1 SV=1	Kpna3	0.406348	1.015	0.02	116	114.2	9.33	12.1	High	High	High	High	High	High	High	High	High	High	High	High	High	High	High	High	3	6	O35344	O35344 1xPhospho [S56(100)]	4.95	100	1	97.4	88	108.8	91.6	135.5	104.3	85.8	76.8	107.2	108.5	106.9	34.9	101.7
FALSE	High	[R].ENVEYIEREESDGEYDEFGR.[K]	E9PUD0 [73-92]	1xTMTpro [N-Term]; 1xPhospho [S11(100)]	Zinc finger Ran-binding domain-containing protein 2 OS=Mus musculus OX=10090 GN=Zranb2 PE=1 SV=1	Zranb2	0.0463822	0.883	-0.18	115.9	131.3	10.46	11.95	High	High	High	High	High	High	High	High	High	High	High	High	High	High	High	High	1	3	E9PUD0	E9PUD0 1xPhospho [S83(100)]	4.77	100	1	82.9	107.6	102.1	100.7	136.1	97.8	87.3	69.5	124.6	114.7	126.7	61.7	135.9
FALSE	High	[K].ETSPETSLIQDEVALK.[L]	A0A668KLC6 [1320-1335]	1xTMTpro [K16]; 1xTMTpro [N-Term]; 1xPhospho [T/S]	Microtubule-associated protein OS=Mus musculus OX=10090 GN=Map2 PE=1 SV=1	Map2	0.0337817	0.874	-0.19	115.4	132.1	10.78	12.78	High	High	High	High	High	High	High	High	High	High	High	High	High	High	High	High	1	3	A0A668KLC6		5.18	100	1	78.7	96.7	101.8	89.4	139	103	91	79.6	120.2	97.6	125.2	59.2	136
FALSE	High	[K].KPGNNEGSGAPSPLSK.[S]	Q61548 [289-304]	1xDeamidated [N]; 2xTMTpro [K1; K16]; 1xTMTpro [N-Term]; 2xPhospho [S8(100); S12(100)]	Clathrin coat assembly protein AP180 OS=Mus musculus OX=10090 GN=Snap91 PE=1 SV=1	Snap91	0.593435	1.034	0.05	115.4	111.6	18	9.06	High	High	High	High	High	High	High	High	High	High	High	High	High	High	High	High	2	6	Q61548	Q61548 2xPhospho [S296(100); S300(100)]	4.6	100	1	87.4	121.3	119	90.7	138.7	104.1	73.5	60.2	119	113.7	99.1	49.6	106.6
FALSE	High	[K].SLDSDESEDEDDDYQQKR.[K]	B2RTB0 [57-74]	1xTMTpro [K17]; 1xTMTpro [N-Term]; 2xPhospho [S4(100); S7(100)]	PDGFA associated protein 1 OS=Mus musculus OX=10090 GN=Pdap1 PE=1 SV=1	Pdap1	0.688562	1.046	0.07	115.2	110.1	12.29	12.52	High	High	High	High	High	High	High	High	High	High	High	High	High	High	High	High	1	5	B2RTB0	B2RTB0 2xPhospho [S60(100); S63(100)]	6.26	100	1	109.2	92.8	88.8	88.3	98.7	106.6	103.6	91.5	99.7	99.3	108.3	43.7	92.8
FALSE	High	[K].DQALKDDDAETGLTDGEEKEEPKEEEK.[L]	Q3TPT3 [115-141]	4xTMTpro [K5; K19; K23; K27]; 1xTMTpro [N-Term]; 1xPhospho [T14(98.9)]	Synaptotagmin OS=Mus musculus OX=10090 GN=Syt1 PE=2 SV=1	Syt1	0.114803	1.211	0.28	115.2	95.1	16.49	16.28	High	High	High	High	High	High	High	High	High	High	High	High	High	High	High	High	2	2	Q3TPT3	Q3TPT3 1xPhospho [T128(98.9)]	4.14	100	1	97.4	112.4	110.1	92.8	130.2	97.9	76.8	51.8	123	103.7	81.3	36.2	88.9
FALSE	High	[K].SSPATTVTSPNSTPAK.[T]	Q61548 [305-320]	1xTMTpro [K16]; 1xTMTpro [N-Term]; 2xPhospho [S2(99.5); T5(99.5)]	Clathrin coat assembly protein AP180 OS=Mus musculus OX=10090 GN=Snap91 PE=1 SV=1	Snap91	0.679102	0.942	-0.09	115.1	122.2	12.81	11.09	High	High	High	High	High	High	High	High	High	High	High	High	High	High	High	High	2	5	Q61548	Q61548 2xPhospho [S306(99.5); T309(99.5)]	3.98	100	1	99	93.5	95.7	99	110	95.3	104.4	103.2	105.1	109.3	125.8	63.1	107.9
FALSE	High	[K].LEKEEEEGISQESSEEEQ.[-]	A0A338P6E8 [94-111]	1xTMTpro [K3]; 1xTMTpro [N-Term]; 2xPhospho [S13(100); S14(100)]	High mobility group AT-hook protein 1 OS=Mus musculus OX=10090 GN=Hmga1 PE=1 SV=1	Hmga1	0.485471	1.057	0.08	115	108.9	8.19	9.24	High	High	High	High	High	High	High	High	High	High	High	High	High	High	High	High	1	3	A0A338P6E8	A0A338P6E8 2xPhospho [S106(100); S107(100)]	4.96	100	1	101.4	96.2	86	97.3	121.9	106.6	84.6	70.1	103.8	96.6	110.3	41.7	106.4
FALSE	High	[K].AQPSDNAPEKGNKSPSPPPDGSPAATPEIR.[V]	A0A3Q4EBK4 [252-281]	2xTMTpro [K10; K13]; 1xTMTpro [N-Term]; 3xPhospho [S14(100); S16(100); S22(100)]	Myc box-dependent-interacting protein 1 OS=Mus musculus OX=10090 GN=Bin1 PE=1 SV=1	Bin1	0.894267	1.02	0.03	114.8	112.6	6.47	6.27	High	High	High	High	High	High	High	High	High	High	High	High	High	High	High	High	1	4	A0A3Q4EBK4	A0A3Q4EBK4 3xPhospho [S265(100); S267(100); S273(100)]	7.65	100	1	82.1	97	92.4	94.6	118.3	103.5	92.4	80.9	109.6	108.8	113.8	48.5	93.1
FALSE	High	[R].GSNSDSPPGHPAPAPSPER.[R]	A2ARS0 [188-206]	1xTMTpro [N-Term]; 2xPhospho [S6(100); S16(100)]	Ankyrin repeat domain-containing protein 63 OS=Mus musculus OX=10090 GN=Ankrd63 PE=1 SV=1	Ankrd63	0.641616	1.034	0.05	114.5	110.7	5.73	8.34	High	High	High	High	High	High	High	High	High	High	High	High	High	High	High	High	2	7	A2ARS0	A2ARS0 2xPhospho [S193(100); S203(100)]	6.77	100	1	88.3	106.5	99.6	93.1	113.5	93.3	93.4	83.5	104	96.7	103.9	48.5	112.7
FALSE	High	[R].ASLSPMDEPVPDSESPVEK.[V]	P14873 [1370-1388]	1xOxidation [M6]; 1xTMTpro [K19]; 1xTMTpro [N-Term]; 1xPhospho [S4(100)]	Microtubule-associated protein 1B OS=Mus musculus OX=10090 GN=Map1b PE=1 SV=2	Map1b	0.929352	0.994	-0.01	114.5	115.2	5.86	5.48	High	High	High	High	High	High	High	High	High	High	High	High	High	High	High	High	2	4	P14873	P14873 1xPhospho [S1373(100)]	5.52	100	1	104.8	100.8	93.2	89	112	104.8	100.1	75.1	109.3	116.4	110.2	50.2	99
FALSE	High	[R].SQSRSPDQR.[S]	P39447 [311-319]	1xTMTpro [N-Term]; 2xPhospho [S3(99.2); S5(100)]	Tight junction protein ZO-1 OS=Mus musculus OX=10090 GN=Tjp1 PE=1 SV=2	Tjp1	0.14232	0.862	-0.21	114.3	132.6	13.83	19.42	High	High	High	High	High	High	High	High	High	High	High	High	High	High	High	High	1	1	P39447	P39447 2xPhospho [S313(99.2); S315(100)]	2.73	100	1	72.6	100.3	99.8	92.2	132.3	97.4	106.3	63.6	133.8	123.5	137.1	52.2	161.4
FALSE	High	[R].SKEQLNSYT.[-]	Q3US81 [280-288]	1xTMTpro [K2]; 1xTMTpro [N-Term]; 1xPhospho [T9(100)]	Uncharacterized protein OS=Mus musculus OX=10090 GN=Gpm6b PE=2 SV=1	Gpm6b	0.0803065	1.104	0.14	114.3	103.6	6.19	12.02	High	High	High	High	High	High	High	High	High	High	High	High	High	High	High	High	4	6	Q3US81	Q3US81 1xPhospho [T288(100)]	2.76	100	1	95.1	102.2	110.8	89.9	117.1	96.8	92.6	70	102.2	97.7	88.5	39.6	94.5
FALSE	High	[R].VSEHSSPEEEASPHQR.[T]	Q60829 [41-56]	1xTMTpro [N-Term]; 2xPhospho [S5(100); S6(100)]	Protein phosphatase 1 regulatory subunit 1B OS=Mus musculus OX=10090 GN=Ppp1r1b PE=1 SV=2	Ppp1r1b	0.00877743	1.547	0.63	114.2	73.8	42.54	15.46	High	High	High	High	High	High	High	High	High	High	High	High	High	High	High	High	2	5	Q60829	Q60829 2xPhospho [S45(100); S46(100)]	6.45	100	1	156.6	190.5	151.2	119.8	89.2	75.3	61.6	55.6	72.5	57.1	79.6	23.6	76.4
FALSE	High	[K].SKEEQELHDIHSTRSK.[E]	P35802 [256-271]	2xTMTpro [K2; K16]; 1xTMTpro [N-Term]; 1xPhospho [S/T]	Neuronal membrane glycoprotein M6-a OS=Mus musculus OX=10090 GN=Gpm6a PE=1 SV=1	Gpm6a	0.0267479	1.224	0.29	114	93.2	20.53	14.32	High	High	High	High	High	High	High	High	High	High	High	High	High	High	High	High	1	3	P35802		4.18	100	1	96	131	130	109	86	89.3	91.3	65.2	89.3	70.2	89	49.1	102.7
FALSE	High	[K].MYTQNNVQPYPVGDDEESESD.[-]	Q8BRU6 [497-517]	1xDeamidated [N/Q]; 1xTMTpro [N-Term]; 2xPhospho [S18(100); S20(100)]	Synaptic vesicular amine transporter OS=Mus musculus OX=10090 GN=Slc18a2 PE=1 SV=1	Slc18a2	0.149735	0.974	-0.04	113.7	116.7	7.51	9.23	High	High	High	High	High	High	High	High	High	High	High	High	High	High	High	High	2	9	Q8BRU6	Q8BRU6 2xPhospho [S514(100); S516(100)]	6.56	100	1	90	90.8	103.4	99	104.3	92	96.8	83.8	123.2	101.2	107.5	57.6	107.2
FALSE	High	[R].RGSQPDAELDGAGTSLLR.[G]	A0A0N4SVB5 [844-861]	1xTMTpro [N-Term]; 1xPhospho [S3(100)]	Proline-rich transmembrane protein 3 OS=Mus musculus OX=10090 GN=Prrt3 PE=1 SV=1	Prrt3	0.185391	0.911	-0.13	113.5	124.6	8.67	11.87	High	High	High	High	High	High	High	High	High	High	High	High	High	High	High	High	1	2	A0A0N4SVB5	A0A0N4SVB5 1xPhospho [S846(100)]	6.13	100	1	93.9	87.6	93.3	96.5	114.2	93.9	107.1	84.3	100.2	99.4	124.3	58.9	113.4
FALSE	High	[K].EQNGVQLTNSTLINPPQTPVEVQER.[E]	Q8C009 [36-60]	2xDeamidated [N3; N9]; 1xTMTpro [N-Term]; 1xPhospho [T18(100)]	Transporter OS=Mus musculus OX=10090 GN=Slc6a3 PE=2 SV=1	Slc6a3	0.000818231	0.871	-0.2	113.5	130.4	6.85	6.28	High	High	High	High	High	High	High	High	High	High	High	High	High	High	High	High	1	10	Q8C009	Q8C009 1xPhospho [T53(100)]	8.8	100	1	84.8	95.3	100.1	93.1	119.7	98.1	104.9	75.8	123.4	115.5	115	60.7	120.9
FALSE	High	[R].TSSKESSPVPSPTLDR.[K]	Q62261 [2158-2173]	1xTMTpro [K4]; 1xTMTpro [N-Term]; 2xPhospho [S7(99.5); S11(100)]	Spectrin beta chain, non-erythrocytic 1 OS=Mus musculus OX=10090 GN=Sptbn1 PE=1 SV=2	Sptbn1	0.0988859	0.853	-0.23	113.5	133	10.89	13.14	High	High	High	High	High	High	High	High	High	High	High	High	High	High	High	High	4	4	Q62261	Q62261 2xPhospho [S2164(99.5); S2168(100)]	3.22	100	1	106.4	91	96.1	94.2	111.4	93	113.1	89.8	111.2	116	135.2	64.6	101.7
FALSE	High	[K].SRSPGTPAGEGSGSPPK.[W]	Q9QYC0 [353-369]; F8WGR0 [353-369]	1xTMTpro [K17]; 1xTMTpro [N-Term]; 2xPhospho [S3(99.7); T6(100)]	Alpha-adducin OS=Mus musculus OX=10090 GN=Add1 PE=1 SV=2 Alpha-adducin OS=Mus musculus OX=10090 GN=Add1 PE=1 SV=1	Add1	0.526927	1.094	0.13	113	103.2	16.11	10.3	High	High	High	High	High	High	High	High	High	High	High	High	High	High	High	High	1	2	Q9QYC0; F8WGR0	Q9QYC0 2xPhospho [S355(99.7); T358(100)]; F8WGR0 2xPhospho [S355(99.7); T358(100)]	5.12	100	2	84.9	108.9	103.3	96.9	133.3	93.4	66	61.1	120	102.8	95.8	48.2	95.2
FALSE	High	[R].ETDPSPEERDKKPQES.[-]	A2AUK5 [864-879]; E9PV14 [1541-1556]	2xTMTpro [K11; K12]; 1xTMTpro [N-Term]; 1xPhospho [S5(100)]	Band 4.1-like protein 1 OS=Mus musculus OX=10090 GN=Epb41l1 PE=1 SV=1 Band 4.1-like protein 1 OS=Mus musculus OX=10090 GN=Epb41l1 PE=1 SV=2	Epb41l1	0.660371	0.983	-0.02	112.3	114.2	23.77	14.78	High	High	High	High	High	High	High	High	High	High	High	High	High	High	High	High	1	2	A2AUK5; E9PV14	A2AUK5 1xPhospho [S868(100)]; E9PV14 1xPhospho [S1545(100)]	2.62	100	2	104.3	67.3	92.8	93.5	88.5	95.7	121.1	106.5	82.2	98.4	106.8	51.2	80.5
FALSE	High	[K].ESESDQEPEEEIGMTSEK.[N]	Q8C8R3 [1425-1442]; S4R1M4 [111-128]	1xTMTpro [K18]; 1xTMTpro [N-Term]; 1xPhospho [S4(100)]	Ankyrin-2 OS=Mus musculus OX=10090 GN=Ank2 PE=1 SV=2 Ankyrin-2 (Fragment) OS=Mus musculus OX=10090 GN=Ank2 PE=1 SV=1	Ank2	0.177043	1.036	0.05	111.9	108	7.08	8.01	High	High	High	High	High	High	High	High	High	High	High	High	High	High	High	High	1	3	Q8C8R3; S4R1M4	Q8C8R3 1xPhospho [S1428(100)]; S4R1M4 1xPhospho [S114(100)]	5.37	100	2	90	110.3	96.9	90.9	113.1	91.8	100	70.8	103.2	100.5	99.3	39.4	102.9
FALSE	High	[R].KASSSDDEGGPR.[T]	A0A668KLV9 [600-611]	1xTMTpro [K1]; 1xTMTpro [N-Term]; 3xPhospho [S3(100); S4(100); S5(100)]	A-kinase anchor protein 12 OS=Mus musculus OX=10090 GN=Akap12 PE=1 SV=1	Akap12	0.809867	0.959	-0.06	111.8	116.6	13.55	14.6	High	High	High	High	High	High	High	High	High	High	High	High	High	High	High	High	1	3	A0A668KLV9	A0A668KLV9 3xPhospho [S602(100); S603(100); S604(100)]	4.44	100	1	94.6	88.2	86	93.1	110.1	115.4	114.5	66.6	133.2	115.8	124.6	40.1	121.7
FALSE	High	[R].RLEDEQPPTLSPK.[K]	E3VS04 [632-644]	1xTMTpro [K13]; 1xTMTpro [N-Term]; 2xPhospho [T9(100); S11(100)]	BK channel OS=Mus musculus OX=10090 GN=Kcnma1 PE=2 SV=1	Kcnma1	0.277828	1.125	0.17	111.8	99.4	9.42	14.61	High	High	High	High	High	High	High	High	High	High	High	High	High	High	High	High	1	3	E3VS04	E3VS04 2xPhospho [T640(100); S642(100)]	3.46	100	1	105.6	85.7	83.4	95.2	99.2	98.2	89.6	75.6	105.2	117.6	90.3	39.8	79.4
FALSE	High	[R].RSRSHSDNDRFK.[H]	Q3UXS8 [155-166]	1xTMTpro [K12]; 1xTMTpro [N-Term]; 3xPhospho [S2(100); S4(100); S6(100)]	RRM domain-containing protein OS=Mus musculus OX=10090 GN=Srsf10 PE=2 SV=1	Srsf10	0.124591	1.035	0.05	111.6	107.9	10.17	7.07	High	High	High	High	High	High	High	High	High	High	High	High	High	High	High	High	1	3	Q3UXS8	Q3UXS8 3xPhospho [S156(100); S158(100); S160(100)]	1.94	100	1	96	86.4	96.7	104	110.6	92	108.8	69.9	92.8	86.6	101	47.1	102.5
FALSE	High	[R].RGFSEEQLR.[Q]	Q9D6K2 [104-112]	1xTMTpro [N-Term]; 1xPhospho [S4(100)]	Transgelin OS=Mus musculus OX=10090 GN=Tagln3 PE=2 SV=1	Tagln3	0.380409	1.044	0.06	111.5	106.8	12.53	8.55	High	High	High	High	High	High	High	High	High	High	High	High	High	High	High	High	1	3	Q9D6K2	Q9D6K2 1xPhospho [S107(100)]	3.32	100	1	98.6	120.3	91.9	90.1	107.1	97.8	73.5	83.2	116.6	111.6	101.6	46.1	83.6
FALSE	High	[K].LLKEGEEPTVYSDDEEPKDETAR.[K]	Q3TFP8 [150-172]	2xTMTpro [K3; K18]; 1xTMTpro [N-Term]; 1xPhospho [S12(99.5)]	Cytochrome b5 heme-binding domain-containing protein OS=Mus musculus OX=10090 GN=Pgrmc1 PE=2 SV=1	Pgrmc1	0.938996	0.967	-0.05	111.1	114.9	14.26	11.6	High	High	High	High	High	High	High	High	High	High	High	High	High	High	High	High	1	5	Q3TFP8	Q3TFP8 1xPhospho [S161(99.5)]	3.95	100	1	95.8	74.3	92.1	96.4	92.1	92.1	105.2	86	95.2	107.2	111.3	50.1	81.5
FALSE	High	[K].LGGSPTNGNSAAPSPPESEP.[-]	P0C027 [145-164]	1xDeamidated [N]; 1xTMTpro [N-Term]; 1xPhospho [S4(100)]	Diphosphoinositol polyphosphate phosphohydrolase 3-alpha OS=Mus musculus OX=10090 GN=Nudt10 PE=1 SV=1	Nudt10	0.194459	0.948	-0.08	111	117.1	6.45	4.88	High	High	High	High	High	High	High	High	High	High	High	High	High	High	High	High	3	8	P0C027	P0C027 1xPhospho [S148(100)]	5.12	100	1	98.8	92.2	87.4	92.7	108.9	93.1	98.5	80.3	104.6	108.4	107.4	51.4	102
FALSE	High	[R].ENPPVEDSSDEDDKRNPGNLYDK.[A]	A0A0R4J0D3 [488-510]	2xTMTpro [K14; K23]; 1xTMTpro [N-Term]; 2xPhospho [S8(100); S9(100)]	Dolichyl-diphosphooligosaccharide--protein glycotransferase OS=Mus musculus OX=10090 GN=Stt3b PE=1 SV=1	Stt3b	0.700808	0.981	-0.03	110.8	113	9.79	8.51	High	High	High	High	High	High	High	High	High	High	High	High	High	High	High	High	2	3	A0A0R4J0D3	A0A0R4J0D3 2xPhospho [S495(100); S496(100)]	4.33	100	1	99.6	85.3	104.6	87.8	95.9	85.5	97	76.7	92.9	104.5	108.4	52.3	91
FALSE	High	[R].GHDLSPLASDILTNTSGSMDEGDDYLPPTTPAVEK.[M]	A0A668KLC6 [883-917]	1xTMTpro [K35]; 1xTMTpro [N-Term]; 1xPhospho [T/S/Y]	Microtubule-associated protein OS=Mus musculus OX=10090 GN=Map2 PE=1 SV=1	Map2	0.0335551	1.182	0.24	110.7	93.7	14.38	5.9	High	High	High	High	High	High	High	High	High	High	High	High	High	High	High	High	2	4	A0A668KLC6		8.3	100	1	76.2	112.9	110.1	92.3	110.5	92.3	69	74.2	87.7	92.7	93.6	37.5	88.8
FALSE	High	[R].ELGYPQEDDEEDEDEEEDEEEDSQAEVLK.[G]	Q60829 [108-136]	1xTMTpro [K29]; 1xTMTpro [N-Term]; 1xPhospho [S23(100)]	Protein phosphatase 1 regulatory subunit 1B OS=Mus musculus OX=10090 GN=Ppp1r1b PE=1 SV=2	Ppp1r1b	0.324308	1.403	0.49	110.6	78.8	38.82	26.95	High	High	High	High	High	High	High	High	High	High	High	High	High	High	High	High	1	11	Q60829	Q60829 1xPhospho [S130(100)]	5.95	100	1	67.3	134.3	105.8	88.7	141.7	97.8	34.5	37.6	110	99.8	68.4	27	79.3
FALSE	High	[K].TEDGDWEWSDDEMDEKSEEGK.[A]	Q3V256 [146-166]	2xTMTpro [K16; K21]; 1xTMTpro [N-Term]; 1xPhospho [S9(100)]	Non-specific serine/threonine protein kinase OS=Mus musculus OX=10090 GN=Stk39 PE=2 SV=1	Stk39	0.00770318	0.904	-0.15	110.3	122	4.13	6.28	High	High	High	High	High	High	High	High	High	High	High	High	High	High	High	High	1	3	Q3V256	Q3V256 1xPhospho [S154(100)]	5.83	100	1	85.9	94.7	91.8	92.4	110.8	98.1	95.6	72.1	105.2	115.9	116.3	48.7	111.6
FALSE	High	[R].AESADSLGSEDRDLLYSIDAYR.[S]	Q8K298 [651-672]	1xTMTpro [N-Term]; 2xPhospho [S3(100); S6(100)]	Anillin OS=Mus musculus OX=10090 GN=Anln PE=1 SV=2	Anln	0.13956	1.61	0.69	109.8	68.2	28.78	46.28	High	High	High	High	High	High	High	High	High	High	High	High	High	High	High	High	2	4	Q8K298	Q8K298 2xPhospho [S653(100); S656(100)]	4.42	100	1	126	113.8	90.1	96.1	100.2	99.5	46.8	47.4	132.2	139.2	72.1	24.4	59
FALSE	High	[R].GSSQPNLSTSYSEQEYGK.[A]	Q5NCM7 [171-188]; J3QNT7 [171-188]	1xTMTpro [K18]; 1xTMTpro [N-Term]; 1xPhospho [S3(99.8)]	ENTH domain-containing protein OS=Mus musculus OX=10090 GN=Epn2 PE=2 SV=1 Epsin-2 OS=Mus musculus OX=10090 GN=Epn2 PE=1 SV=1	Epn2	0.0987582	1.092	0.13	109.5	100.3	11.27	7.17	High	High	High	High	High	High	High	High	High	High	High	High	High	High	High	High	1	4	Q5NCM7; J3QNT7	Q5NCM7 1xPhospho [S173(99.8)]; J3QNT7 1xPhospho [S173(99.8)]	5.68	100	2	105.6	94.7	96.5	94.2	109.3	92.8	67.5	70.1	99.4	102.6	94	38.6	81.5
FALSE	High	[K].EEQELHDIHSTRSKER.[L]	P35802 [258-273]	1xTMTpro [K14]; 1xTMTpro [N-Term]; 1xPhospho [S/T]	Neuronal membrane glycoprotein M6-a OS=Mus musculus OX=10090 GN=Gpm6a PE=1 SV=1	Gpm6a	0.0099164	1.359	0.44	109	80.2	24.97	7.98	High	High	High	High	High	High	High	High	High	High	High	High	High	High	High	High	2	3	P35802		5.87	100	1	115.4	130.2	119	99.5	78.4	74.2	79.2	59.9	74.2	77.4	74.2	29.9	73.4
FALSE	High	[K].SENSSTQSSPEMPTTK.[N]	A2ALS7 [280-295]	1xOxidation [M12]; 1xTMTpro [K16]; 1xTMTpro [N-Term]; 2xPhospho [S8(100); S9(100)]	Rap1 GTPase-activating protein 1 (Fragment) OS=Mus musculus OX=10090 GN=Rap1gap PE=1 SV=1	Rap1gap	0.747592	0.98	-0.03	108.7	110.9	10.31	13.18	High	High	High	High	High	High	High	High	High	High	High	High	High	High	High	High	2	4	A2ALS7	A2ALS7 2xPhospho [S287(100); S288(100)]	4.63	100	1	100.7	84	103	100.6	112.9	87.5	84.7	63.4	103.5	87.9	108.9	61.7	95
FALSE	High	[RK].RRSPSPR.[RS]	E9PUK6 [607-613]; B2RTE3 [248-254]; Q569Z6 [132-138]	1xTMTpro [N-Term]; 2xPhospho [S3(100); S5(100)]	Serine/arginine repetitive matrix protein 1 OS=Mus musculus OX=10090 GN=Srrm1 PE=1 SV=1 Pre-mRNA-splicing factor 38A OS=Mus musculus OX=10090 GN=Prpf38a PE=2 SV=1 Thyroid hormone receptor-associated protein 3 OS=Mus musculus OX=10090 GN=Thrap3 PE=1 SV=1	Srrm1	0.0878618	0.89	-0.17	108.5	121.8	17	10.27	High	High	High	High	High	High	High	High	High	High	High	High	High	High	High	High	1	1	E9PUK6; B2RTE3; Q569Z6	E9PUK6 2xPhospho [S609(100); S611(100)]; B2RTE3 2xPhospho [S250(100); S252(100)]; Q569Z6 2xPhospho [S134(100); S136(100)]	2.48	100	3	70.5	82.1	96.7	88.7	108.7	104.2	115.2	60.7	125.7	115.7	129.9	49.4	124.8
FALSE	High	[R].DVMSDETNNEETESPSQEFVNITK.[Y]	P14873 [1138-1161]	1xTMTpro [K24]; 1xTMTpro [N-Term]; 1xPhospho [S14(100)]	Microtubule-associated protein 1B OS=Mus musculus OX=10090 GN=Map1b PE=1 SV=2	Map1b	0.941863	1.054	0.08	108.4	102.8	12.65	8.4	High	High	High	High	High	High	High	High	High	High	High	High	High	High	High	High	2	5	P14873	P14873 1xPhospho [S1151(100)]	7.24	100	1	90.3	83.2	96.5	88.7	81.4	76.7	95	76.4	99.4	84.7	97.5	47.7	83.5
FALSE	High	[R].MGPSSSPIPSPSPSPTDSKR.[C]	Q3UN66 [317-336]	1xTMTpro [K19]; 1xTMTpro [N-Term]; 3xPhospho [S10(100); S12(100); S14(100)]	Protein kinase C OS=Mus musculus OX=10090 GN=Prkcg PE=2 SV=1	Prkcg	0.4697	0.909	-0.14	108.4	119.1	5.77	14.23	High	High	High	High	High	High	High	High	High	High	High	High	High	High	High	High	2	6	Q3UN66	Q3UN66 3xPhospho [S326(100); S328(100); S330(100)]	5.73	100	1	87.6	88.2	94.6	84.1	106.6	100.6	94.3	78.4	123.4	119.6	92.4	48.3	84.4
FALSE	High	[K].VKEKAEEEGGSEEEGSDR.[S]	P08553 [705-722]	2xTMTpro [K2; K4]; 1xTMTpro [N-Term]; 1xPhospho [S11(100)]	Neurofilament medium polypeptide OS=Mus musculus OX=10090 GN=Nefm PE=1 SV=4	Nefm	0.173781	0.824	-0.28	108.3	131.4	17.35	16.67	High	High	High	High	High	High	High	High	High	High	High	High	High	High	High	High	1	3	P08553	P08553 1xPhospho [S715(100)]	3.62	100	1	105.6	121.3	91.8	89.9	134.9	86.3	79.6	56.6	133.5	152.2	133.1	46.6	121.2
FALSE	High	[K].TETQEKNPLPSKETIEQEKQAGES.[-]	Q6ZWX2 [21-44]	3xTMTpro [K6; K12; K19]; 1xTMTpro [N-Term]; 1xPhospho [T3(100)]	Thymosin beta OS=Mus musculus OX=10090 GN=Tmsb4x PE=2 SV=1	Tmsb4x	0.661064	1.019	0.03	107.2	105.2	32.04	13.3	High	High	High	High	High	High	High	High	High	High	High	High	High	High	High	High	3	5	Q6ZWX2	Q6ZWX2 1xPhospho [T23(100)]	5.22	100	1	100.3	78.7	81.9	118.7	69.9	110.5	69.1	121.7	100.6	110.5	107.7	41.1	71.8
FALSE	High	[R].EIQSITDESRGSIR.[R]	A0A076FR46 [952-965]	1xTMTpro [N-Term]; 1xPhospho [S12(99.8)]	KCC2a-S25 variant 1 OS=Mus musculus OX=10090 GN=Slc12a5 PE=1 SV=1	Slc12a5	0.404774	1.348	0.43	106.9	79.3	25.52	34.21	High	High	High	High	High	High	High	High	High	High	High	High	High	High	High	High	1	2	A0A076FR46	A0A076FR46 1xPhospho [S963(99.8)]	4.09	100	1	79.5	115.6	99.2	86.5	108.1	109.9	46	49.4	107.7	117.8	60.5	27.2	80.5
FALSE	High	[R].GSNSDSPPGHPAPAPSPER.[R]	A2ARS0 [188-206]	1xTMTpro [N-Term]; 1xPhospho [S6(100)]	Ankyrin repeat domain-containing protein 63 OS=Mus musculus OX=10090 GN=Ankrd63 PE=1 SV=1	Ankrd63	0.727956	1.007	0.01	106.5	105.8	18.54	10.03	High	High	High	High	High	High	High	High	High	High	High	High	High	High	High	High	2	6	A2ARS0	A2ARS0 1xPhospho [S193(100)]	6.37	100	1	104.2	97.4	119.7	82.4	92.7	68.4	93.6	61.1	91.1	80	98.8	50.8	98.8
FALSE	High	[K].KYSDVEVPASVTGHSFASDGDSGTCSPLR.[H]	Q9QYC0 [406-434]; F8WGR0 [406-434]	1xCarbamidomethyl [C25]; 1xTMTpro [K1]; 1xTMTpro [N-Term]; 2xPhospho [S26(99.5); S/T/Y]	Alpha-adducin OS=Mus musculus OX=10090 GN=Add1 PE=1 SV=2 Alpha-adducin OS=Mus musculus OX=10090 GN=Add1 PE=1 SV=1	Add1	0.00198026	1.303	0.38	106.1	81.4	15.09	9.27	High	High	High	High	High	High	High	High	High	High	High	High	High	High	High	High	2	4	Q9QYC0; F8WGR0	Q9QYC0 2xPhospho [S431(99.5); S/T/Y]; F8WGR0 2xPhospho [S431(99.5); S/T/Y]	6.79	100	2	100.8	102.7	103.9	93.6	93.9	85.2	64	62.9	79.6	83.7	84.4	28.9	71
FALSE	High	[R].TDTAADGETSATESDQEEDAEIK.[A]	Q9WV92 [534-556]; D0VYV6 [516-538]	1xTMTpro [K23]; 1xTMTpro [N-Term]; 2xPhospho [T12(99.6); T/S]	Band 4.1-like protein 3 OS=Mus musculus OX=10090 GN=Epb41l3 PE=1 SV=1 Band 4.1-like protein 3 OS=Mus musculus OX=10090 GN=Epb41l3 PE=1 SV=1	Epb41l3	0.172536	0.91	-0.14	106	116.6	14.99	11.17	High	High	High	High	High	High	High	High	High	High	High	High	High	High	High	High	2	4	Q9WV92; D0VYV6	Q9WV92 2xPhospho [T545(99.6); T/S]; D0VYV6 2xPhospho [T527(99.6); T/S]	5.14	100	2	74.2	103.8	94.9	93.1	133.6	88.1	78.9	58	112	93.7	111.8	60.9	116.7
FALSE	High	[K].RTPSEAER.[W]	O08919 [408-415]	1xTMTpro [N-Term]; 1xPhospho [S4(100)]	Numb-like protein OS=Mus musculus OX=10090 GN=Numbl PE=1 SV=3	Numbl	0.562941	1.042	0.06	105.9	101.7	11.11	14.64	High	High	High	High	High	High	High	High	High	High	High	High	High	High	High	High	2	2	O08919	O08919 1xPhospho [S411(100)]	2.49	100	1	84.2	91	91.4	89.2	111	102.2	71.1	56.6	107.8	105.7	96.5	32.4	105.2
FALSE	High	[R].RSGSGYEGSTSWK.[A]	P0C7M9 [44-56]	1xTMTpro [K13]; 1xTMTpro [N-Term]; 2xPhospho [S4(99.7); S9(100)]	C-type lectin domain family 2 member L OS=Mus musculus OX=10090 GN=Clec2l PE=1 SV=1	Clec2l	0.853888	1.015	0.02	105.9	104.3	9.21	7.67	High	High	High	High	High	High	High	High	High	High	High	High	High	High	High	High	2	2	P0C7M9	P0C7M9 2xPhospho [S47(99.7); S52(100)]	3.68	100	1	100.3	93.1	80.3	80.7	96.3	100.9	90.3	69.5	101.1	104.5	97.8	45	95.7
FALSE	High	[K].ESSESTNTTIEDEDTKVRK.[Q]	P11798 [329-347]	2xTMTpro [K16; K19]; 1xTMTpro [N-Term]; 3xPhospho [T8(100); T9(100); S/T]	Calcium/calmodulin-dependent protein kinase type II subunit alpha OS=Mus musculus OX=10090 GN=Camk2a PE=1 SV=2	Camk2a	0.148827	1.079	0.11	105.5	97.8	7.49	10.84	High	High	High	High	High	High	High	High	High	High	High	High	High	High	High	High	1	3	P11798	P11798 3xPhospho [T336(100); T337(100); S/T]	4.54	100	1	91.9	90.7	88.2	91.6	100.8	97	85.9	59.1	93.3	106.2	102.7	43	83.3
FALSE	High	[K].SDSNASFLR.[A]	Q8C8R3 [29-37]	1xTMTpro [N-Term]; 2xPhospho [S3(100); S6(100)]	Ankyrin-2 OS=Mus musculus OX=10090 GN=Ank2 PE=1 SV=2	Ank2	0.0924262	2.072	1.05	105.4	50.8	51.55	74.36	High	High	High	High	High	High	High	High	High	High	High	High	High	High	High	High	1	2	Q8C8R3	Q8C8R3 2xPhospho [S31(100); S34(100)]	2.93	100	1	187	169.2	115.2	56.6	59.3	128.6	67.1	45.5	154.7	169.2	40.5	15.4	37.6
FALSE	High	[R].DTDAYSDLSDGEKEAR.[F]	A4FUR1 [104-119]	1xTMTpro [K13]; 1xTMTpro [N-Term]; 2xPhospho [S6(100); S9(100)]	Fam131b protein (Fragment) OS=Mus musculus OX=10090 GN=Fam131b PE=2 SV=1	Fam131b	0.0143816	1.195	0.26	105.4	88.2	8.33	11.9	High	High	High	High	High	High	High	High	High	High	High	High	High	High	High	High	1	2	A4FUR1	A4FUR1 2xPhospho [S109(100); S112(100)]	5.02	100	1	88.8	89.8	93.6	93.4	95.5	92.4	71	65	93.3	94.8	82.9	29.7	77.1
FALSE	High	[R].SGSRPQSPSGDAESRGDAAVYCYQAEAGEWR.[E]	Q8BNW9 [314-344]	1xCarbamidomethyl [C22]; 1xTMTpro [N-Term]; 2xPhospho [S3(98.8); S7(100)]	Kelch repeat and BTB domain-containing protein 11 OS=Mus musculus OX=10090 GN=Kbtbd11 PE=1 SV=3	Kbtbd11	0.312031	1.02	0.03	105.3	103.2	25.46	16.28	High	High	High	High	High	High	High	High	High	High	High	High	High	High	High	High	2	3	Q8BNW9	Q8BNW9 2xPhospho [S316(98.8); S320(100)]	4.79	100	1	109.8	67.3	88.3	88.4	81.8	86.1	114.8	106	82.6	100.3	104.5	43.2	71.7
FALSE	High	[K].NLAKPGVTSTSDSEDEDDQEGEK.[K]	Q99JF8 [262-284]	2xTMTpro [K4; K23]; 1xTMTpro [N-Term]; 2xPhospho [T10(98.5); S13(100)]	PC4 and SFRS1-interacting protein OS=Mus musculus OX=10090 GN=Psip1 PE=1 SV=1	Psip1	0.258505	0.975	-0.04	105.3	108	7.73	5.73	High	High	High	High	High	High	High	High	High	High	High	High	High	High	High	High	3	3	Q99JF8	Q99JF8 2xPhospho [T271(98.5); S274(100)]	5.42	100	1	79.5	98.2	85.8	87.2	108.3	81.7	94.7	69.7	115.3	100.5	102.9	43.4	95.3
FALSE	High	[R].RLSPSASPPR.[R]	E9PUK6 [385-394]	1xTMTpro [N-Term]; 2xPhospho [S3(100); S]	Serine/arginine repetitive matrix protein 1 OS=Mus musculus OX=10090 GN=Srrm1 PE=1 SV=1	Srrm1	0.429168	0.916	-0.13	104.9	114.5	11.61	13.31	High	High	High	High	High	High	High	High	High	High	High	High	High	High	High	High	1	3	E9PUK6	E9PUK6 2xPhospho [S387(100); S]	3.9	100	1	90.3	82.2	87.5	86.1	97.4	95.3	109.7	70.1	93.9	82.8	103	50	104.6
FALSE	High	[R].VESEESGDEEGKK.[H]	Q3UM45 [22-34]	2xTMTpro [K12; K13]; 1xTMTpro [N-Term]; 2xPhospho [S3(100); S6(100)]	Protein phosphatase 1 regulatory subunit 7 OS=Mus musculus OX=10090 GN=Ppp1r7 PE=1 SV=2	Ppp1r7	0.717863	1.047	0.07	104.8	100.1	17.27	12.05	High	High	High	High	High	High	High	High	High	High	High	High	High	High	High	High	1	2	Q3UM45	Q3UM45 2xPhospho [S24(100); S27(100)]	3.48	100	1	77.4	103.9	102	90	123.5	86.5	63.2	54.4	102.9	94.1	91.7	43.2	119.4
FALSE	High	[K].SDISPLTPR.[E]	P14873 [1778-1786]	1xTMTpro [N-Term]; 2xPhospho [S4(100); T7(100)]	Microtubule-associated protein 1B OS=Mus musculus OX=10090 GN=Map1b PE=1 SV=2	Map1b	0.344077	0.878	-0.19	104.5	119	17.12	17.81	High	High	High	High	High	High	High	High	High	High	High	High	High	High	High	High	1	3	P14873	P14873 2xPhospho [S1781(100); T1784(100)]	2.87	100	1	78.5	125.1	100.7	85.1	129.2	90.1	84.9	58.1	113.8	92.4	98.2	69.6	110.8
FALSE	High	[K].EGDGSATTDAAPATSPK.[A]	P06837 [82-98]	1xTMTpro [K17]; 1xTMTpro [N-Term]; 1xPhospho [S15(99.6)]	Neuromodulin OS=Mus musculus OX=10090 GN=Gap43 PE=1 SV=1	Gap43	0.05494	0.951	-0.07	104.3	109.7	6.68	9.38	High	High	High	High	High	High	High	High	High	High	High	High	High	High	High	High	2	4	P06837	P06837 1xPhospho [S96(99.6)]	4.02	100	1	81.2	84.2	90.1	73.5	110.8	89.9	86.2	71.9	112.9	97	105.7	57.8	97.6
FALSE	High	[K].ARSYIETETESR.[E]	Q8C8R3 [3360-3371]	1xTMTpro [N-Term]; 1xPhospho [S3(100)]	Ankyrin-2 OS=Mus musculus OX=10090 GN=Ank2 PE=1 SV=2	Ank2	0.903456	0.96	-0.06	104.1	108.5	7.51	7.52	High	High	High	High	High	High	High	High	High	High	High	High	High	High	High	High	1	4	Q8C8R3	Q8C8R3 1xPhospho [S3362(100)]	4.26	100	1	84.1	86.9	102.7	85.6	103.7	86	94.6	76.6	101.4	92.4	106.4	45.2	105
FALSE	High	[R].ENGSDNLPPSPGSGDQTLPDHAPF.[-]	A2AUD5 [206-229]	1xTMTpro [N-Term]; 1xPhospho [S10(99.4)]	Tumor protein D54 OS=Mus musculus OX=10090 GN=Tpd52l2 PE=1 SV=1	Tpd52l2	0.226635	0.892	-0.16	103.6	116	11.96	8.12	High	High	High	High	High	High	High	High	High	High	High	High	High	High	High	High	3	6	A2AUD5	A2AUD5 1xPhospho [S215(99.4)]	3.51	100	1	87	92.4	76.5	82.9	99.2	100.3	83	88.1	103.3	111.2	111.7	43.9	93
FALSE	High	[R].AKSPTPDGSER.[I]	E9Q5K9 [144-154]	1xTMTpro [K2]; 1xTMTpro [N-Term]; 2xPhospho [S3(100); T5(100)]	YTH domain-containing protein 1 OS=Mus musculus OX=10090 GN=Ythdc1 PE=1 SV=2	Ythdc1	0.897419	1.066	0.09	103.5	97.1	7.36	6.99	High	High	High	High	High	High	High	High	High	High	High	High	High	High	High	High	1	2	E9Q5K9	E9Q5K9 2xPhospho [S146(100); T148(100)]	2.63	100	1	87	89.1	75.6	85.5	90.5	80.4	85.3	69.4	88.6	98	93.8	41.3	96.5
FALSE	High	[R].SSSPVTELTARSPVKQDK.[S]	Q8BTI8 [1066-1083]	2xTMTpro [K15; K18]; 1xTMTpro [N-Term]; 2xPhospho [S/T]	Serine/arginine repetitive matrix protein 2 OS=Mus musculus OX=10090 GN=Srrm2 PE=1 SV=3	Srrm2	0.347951	0.952	-0.07	103.2	108.4	9.31	10.5	High	High	High	High	High	High	High	High	High	High	High	High	High	High	High	High	2	2	Q8BTI8		2.69	100	1	94.3	73.3	85.3	86.1	104	86.4	83	77.9	103.5	82.9	109.8	47	99.9
FALSE	High	[K].DISENK.[R]	Q3UDS0 [252-257]	1xTMTpro [K6]; 1xTMTpro [N-Term]; 1xPhospho [S3(100)]	Uncharacterized protein (Fragment) OS=Mus musculus OX=10090 GN=Hspa8 PE=2 SV=1	Hspa8	0.943864	0.991	-0.01	102.9	103.7	12.87	17.57	High	High	High	High	High	High	High	High	High	High	High	High	High	High	High	High	1	1	Q3UDS0	Q3UDS0 1xPhospho [S254(100)]	2.06	100	1	80.2	82.2	95.4	101.5	93.6	90.9	105.6	67.4	113.5	102.7	108.9	42.1	135.4
FALSE	High	[K].HANNTASMHR.[A]	A0A385KNU8 [436-445]	1xOxidation [M8]; 1xTMTpro [N-Term]; 1xPhospho [T/S]	Cannabinoid receptor 1 OS=Mus musculus OX=10090 GN=Cnr1 PE=2 SV=1	Cnr1	0.270704	1.191	0.25	102.8	86.3	19.29	29.7	High	High	High	High	High	High	High	High	High	High	High	High	High	High	High	High	2	3	A0A385KNU8		2.54	100	1	118	92	85.6	82.4	86.9	95.7	59.1	70.2	90.7	124.5	54.4	44.2	59.7
FALSE	High	[K].GEATAERPGEAAVASSPSKANGQENGHVK.[V]	A0A0A1HAM8 [12-40]	1xDeamidated [N]; 2xTMTpro [K19; K29]; 1xTMTpro [N-Term]; 1xPhospho [S/T]	80K protein OS=Mus musculus OX=10090 GN=Marcks PE=2 SV=1	Marcks	0.956311	1.014	0.02	102.7	101.3	8.2	9.96	High	High	High	High	High	High	High	High	High	High	High	High	High	High	High	High	3	7	A0A0A1HAM8		5.47	100	1	72.4	78.4	90.4	78.7	102	93.3	89.2	69.2	96.3	78.4	90.4	51.1	96.1
FALSE	High	[K].SHSSPSLNPDASPVTAK.[V]	E9PUC5 [337-353]	1xTMTpro [K17]; 1xTMTpro [N-Term]; 2xPhospho [S3(100); S4(100)]	PH and SEC7 domain-containing protein 3 OS=Mus musculus OX=10090 GN=Psd3 PE=1 SV=1	Psd3	0.529017	1.039	0.05	102.7	98.8	8.87	11.72	High	High	High	High	High	High	High	High	High	High	High	High	High	High	High	High	3	6	E9PUC5	E9PUC5 2xPhospho [S339(100); S340(100)]	5.3	100	1	79	89.7	95.3	97.1	89.4	84.7	83.7	68.2	83.3	80.3	88.6	52.3	88.1
FALSE	High	[K].AGGANYDAQSE.[-]	Q544F6 [132-142]	1xTMTpro [N-Term]; 1xPhospho [S10(100)]	Cotl1 protein OS=Mus musculus OX=10090 GN=Cotl1 PE=1 SV=1	Cotl1	0.0788121	1.125	0.17	102.3	90.9	9.33	7.48	High	High	High	High	High	High	High	High	High	High	High	High	High	High	High	High	1	1	Q544F6	Q544F6 1xPhospho [S141(100)]	3.5	100	1	85.4	92.2	90.6	83.4	110.8	74.6	73	59.8	100.4	88.4	84.3	35.5	87.5
FALSE	High	[R].SASSDTSEELNSQDSPK.[R]	P70441 [283-299]	1xTMTpro [K17]; 1xTMTpro [N-Term]; 2xPhospho [S3(99.3); S15(100)]	Na(+)/H(+) exchange regulatory cofactor NHE-RF1 OS=Mus musculus OX=10090 GN=Slc9a3r1 PE=1 SV=3	Slc9a3r1	0.844978	1.05	0.07	102.2	97.3	7.23	8.41	High	High	High	High	High	High	High	High	High	High	High	High	High	High	High	High	5	8	P70441	P70441 2xPhospho [S285(99.3); S297(100)]	5.1	100	1	87.2	89.6	87.7	90.3	84.8	88.5	80.5	68.1	91.5	89.9	90.4	51.2	85.3
FALSE	High	[R].MGPSSSPIPSPSPSPTDSK.[R]	Q3UN66 [317-335]	1xTMTpro [K19]; 1xTMTpro [N-Term]; 3xPhospho [S10(100); S12(100); S14(100)]	Protein kinase C OS=Mus musculus OX=10090 GN=Prkcg PE=2 SV=1	Prkcg	0.0385899	1.108	0.15	101.5	91.6	11.78	10.06	High	High	High	High	High	High	High	High	High	High	High	High	High	High	High	High	3	7	Q3UN66	Q3UN66 3xPhospho [S326(100); S328(100); S330(100)]	4.64	100	1	88.1	70.7	81	87.4	97.3	84	90.5	81.1	90.2	94.6	87.2	35.7	69.8
FALSE	High	[K].IVDEQGDMDFQISPDRK.[T]	Q8C8R3 [2078-2094]	1xTMTpro [K17]; 1xTMTpro [N-Term]; 1xPhospho [S13(100)]	Ankyrin-2 OS=Mus musculus OX=10090 GN=Ank2 PE=1 SV=2	Ank2	0.121167	0.881	-0.18	101.5	115.2	7.44	10.18	High	High	High	High	High	High	High	High	High	High	High	High	High	High	High	High	1	4	Q8C8R3	Q8C8R3 1xPhospho [S2090(100)]	4.62	100	1	83.5	83.4	87.3	90.2	92.9	87.8	93.6	74	89	98.6	118.9	51.2	94
FALSE	High	[R].ISTASGDGR.[H]	P63094 [348-356]	1xTMTpro [N-Term]; 1xPhospho [S5(100)]	Guanine nucleotide-binding protein G(s) subunit alpha isoforms short OS=Mus musculus OX=10090 GN=Gnas PE=1 SV=1	Gnas	0.666379	1.094	0.13	101.5	92.8	15.61	17.15	High	High	High	High	High	High	High	High	High	High	High	High	High	High	High	High	2	3	P63094	P63094 1xPhospho [S352(100)]	2.46	100	1	84.4	87.7	90.8	79.6	119.7	93.6	79.4	43.8	116.3	107.1	84.4	35.9	96.1
FALSE	High	[K].SEPQDFQEDSWGDTK.[H]	A2ARP8 [1252-1266]	1xTMTpro [K15]; 1xTMTpro [N-Term]; 1xPhospho [S10(100)]	Microtubule-associated protein 1A OS=Mus musculus OX=10090 GN=Map1a PE=1 SV=1	Map1a	0.664627	1.055	0.08	101.4	96.2	18.86	15.39	High	High	High	High	High	High	High	High	High	High	High	High	High	High	High	High	1	3	A2ARP8	A2ARP8 1xPhospho [S1261(100)]	5.39	100	1	89.7	96.6	103.5	77	118.6	82.6	59.6	48.7	112.2	93.1	89.3	47.6	90.3
FALSE	High	[K].VVDYSQFQESDDADEDYGR.[D]	A0A087WRY3 [10-28]	1xTMTpro [N-Term]; 1xPhospho [S10(100)]	Nuclear ubiquitous casein and cyclin-dependent kinase substrate 1 OS=Mus musculus OX=10090 GN=Nucks1 PE=1 SV=1	Nucks1	0.671812	1.076	0.11	101.4	94.3	13.29	8	High	High	High	High	High	High	High	High	High	High	High	High	High	High	High	High	1	5	A0A087WRY3	A0A087WRY3 1xPhospho [S19(100)]	6.12	100	1	78.5	96.6	87.4	82.8	106.4	90.4	69.5	48	99.6	91.6	91.7	38.1	96.1
FALSE	High	[R].STSMQDTVR.[E]	Q4ACU6 [799-807]	1xTMTpro [N-Term]; 1xPhospho [S3(100)]	SH3 and multiple ankyrin repeat domains protein 3 OS=Mus musculus OX=10090 GN=Shank3 PE=1 SV=3	Shank3	0.580321	1.133	0.18	101.2	89.3	27.65	14.31	High	High	High	High	High	High	High	High	High	High	High	High	High	High	High	High	1	2	Q4ACU6	Q4ACU6 1xPhospho [S801(100)]	2.69	100	1	63.2	84.4	119.7	85.8	114.8	95.3	40.2	59	88.4	104	82.6	31.7	86.5
FALSE	High	[K].RSYSPDGKESPSDK.[K]	Q6ZQ61 [601-614]	2xTMTpro [K8; K14]; 1xTMTpro [N-Term]; 2xPhospho [S2(100); S4(100)]	MKIAA0723 protein (Fragment) OS=Mus musculus OX=10090 GN=Matr3 PE=2 SV=1	Matr3	0.00758478	1.112	0.15	100.1	90	5.68	5.05	High	High	High	High	High	High	High	High	High	High	High	High	High	High	High	High	2	3	Q6ZQ61	Q6ZQ61 2xPhospho [S602(100); S604(100)]	3.21	100	1	72.6	88.5	89.3	84.8	98.9	86.6	76.2	67	84.6	82.7	87.5	39.7	79.5
FALSE	High	[K].ESSDSTNTTIEDEDAKAR.[K]	P28652 [393-410]	1xTMTpro [K16]; 1xTMTpro [N-Term]; 1xPhospho [S5(99.6)]	Calcium/calmodulin-dependent protein kinase type II subunit beta OS=Mus musculus OX=10090 GN=Camk2b PE=1 SV=2	Camk2b	0.140073	0.81	-0.3	99.7	123	14.03	13.56	High	High	High	High	High	High	High	High	High	High	High	High	High	High	High	High	2	6	P28652	P28652 1xPhospho [S397(99.6)]	5.48	100	1	83.7	72.9	89.8	80.9	95.3	84.9	103.9	82.5	89.8	97	119.6	55.8	89.5
FALSE	High	[K].GDQVSQNGLPAEQGSPR.[MV-]	Q62261 [2123-2139]	1xTMTpro [N-Term]; 1xPhospho [S15(100)]	Spectrin beta chain, non-erythrocytic 1 OS=Mus musculus OX=10090 GN=Sptbn1 PE=1 SV=2	Sptbn1	0.529782	0.974	-0.04	99.7	102.3	9.55	7	High	High	High	High	High	High	High	High	High	High	High	High	High	High	High	High	2	4	Q62261	Q62261 1xPhospho [S2137(100)]	5.19	100	1	71.5	80.6	86.1	92.9	94.6	92.1	91.1	66.3	94.5	90.1	91.2	41.9	99.7
FALSE	High	[K].TEQSVTPEQQK.[K]	Q61644 [176-186]	1xTMTpro [K11]; 1xTMTpro [N-Term]; 1xPhospho [T6(100)]	Protein kinase C and casein kinase substrate in neurons protein 1 OS=Mus musculus OX=10090 GN=Pacsin1 PE=1 SV=1	Pacsin1	0.429063	0.982	-0.03	99.6	101.4	7.32	6.71	High	High	High	High	High	High	High	High	High	High	High	High	High	High	High	High	1	2	Q61644	Q61644 1xPhospho [T181(100)]	4.44	100	1	70.5	79.3	92.1	80.7	98	87.6	81.5	70.1	98.2	82.9	101.7	45	88.6
FALSE	High	[K].GDQVSQNGLPAEQGSPR.[MV-]	Q62261 [2123-2139]	1xDeamidated [N7]; 1xTMTpro [N-Term]; 2xPhospho [S5(100); S15(100)]	Spectrin beta chain, non-erythrocytic 1 OS=Mus musculus OX=10090 GN=Sptbn1 PE=1 SV=2	Sptbn1	0.394383	0.953	-0.07	99.5	104.4	16.91	12.6	High	High	High	High	High	High	High	High	High	High	High	High	High	High	High	High	1	5	Q62261	Q62261 2xPhospho [S2127(100); S2137(100)]	4.96	100	1	59	91.8	93.9	82.1	117.6	85.4	68.8	52.4	106.6	102.4	94.4	41.4	105.7
FALSE	High	[K].NSLETVGTPDSGRGR.[G]	A0A2C9F2C1 [51-65]	1xTMTpro [N-Term]; 2xPhospho [S2(100); S11(100)]	Synaptotagmin-7 OS=Mus musculus OX=10090 GN=Syt7 PE=1 SV=1	Syt7	0.626344	0.925	-0.11	99	107	8.03	10	High	High	High	High	High	High	High	High	High	High	High	High	High	High	High	High	2	4	A0A2C9F2C1	A0A2C9F2C1 2xPhospho [S52(100); S61(100)]	4.18	100	1	83.2	77.4	83.3	86.6	98	82.7	89.7	76	85.5	91	100.5	49.5	83.7
FALSE	High	[R].RDPSEGEASGR.[A]	Q8VHJ5 [663-673]	1xTMTpro [N-Term]; 1xPhospho [S4(100)]	Serine/threonine-protein kinase MARK1 OS=Mus musculus OX=10090 GN=Mark1 PE=1 SV=2	Mark1	0.268407	1.114	0.16	99	88.8	8.85	9.47	High	High	High	High	High	High	High	High	High	High	High	High	High	High	High	High	1	2	Q8VHJ5	Q8VHJ5 1xPhospho [S666(100)]	3.37	100	1	84.2	86.1	78.9	80.5	97.3	88.9	62.8	69.7	93.8	102.3	81.9	37.7	86.7
FALSE	High	[R].SPFEIISPPASPPEMTGQR.[V]	A2ARP8 [2000-2018]	1xTMTpro [N-Term]; 2xPhospho [S7(100); S11(100)]	Microtubule-associated protein 1A OS=Mus musculus OX=10090 GN=Map1a PE=1 SV=1	Map1a	0.0289204	0.915	-0.13	98.9	108.1	7.86	6.84	High	High	High	High	High	High	High	High	High	High	High	High	High	High	High	High	1	1	A2ARP8	A2ARP8 2xPhospho [S2006(100); S2010(100)]	6.42	100	1	81.2	90.6	86.1	92.8	107.3	80.2	75.1	61.4	114.1	94.4	103.5	51.2	98.5
FALSE	High	[R].EEEKGVVTNGLDVSPAEEK.[K]	P08553 [756-774]	1xDeamidated [N9]; 2xTMTpro [K4; K19]; 1xTMTpro [N-Term]; 1xPhospho [S14(100)]	Neurofilament medium polypeptide OS=Mus musculus OX=10090 GN=Nefm PE=1 SV=4	Nefm	0.386694	0.968	-0.05	98.7	102	5.71	18.06	High	High	High	High	High	High	High	High	High	High	High	High	High	High	High	High	1	3	P08553	P08553 1xPhospho [S769(100)]	5.58	100	1	91.9	88.9	84	81.6	106.3	82.2	77.6	63.6	123.1	128.7	118.2	38.9	91
FALSE	High	[K].FKGPGDTSNFDDYEEEEIRVSINEK.[C]	P05132 [319-343]	2xTMTpro [K2; K25]; 1xTMTpro [N-Term]; 1xPhospho [S21(100)]	cAMP-dependent protein kinase catalytic subunit alpha OS=Mus musculus OX=10090 GN=Prkaca PE=1 SV=3	Prkaca	0.0482198	1.178	0.24	98	83.2	9.04	11.99	High	High	High	High	High	High	High	High	High	High	High	High	High	High	High	High	1	2	P05132	P05132 1xPhospho [S339(100)]	4.95	100	1	82.8	84	89.8	68.8	98.7	88.8	70.6	55.4	93.1	92.2	72	38.2	72.3
FALSE	High	[K].LGDSLQDLYR.[A]	Q80YA9 [903-912]	1xTMTpro [N-Term]; 1xPhospho [S4(100)]	Connector enhancer of kinase suppressor of ras 2 OS=Mus musculus OX=10090 GN=Cnksr2 PE=1 SV=1	Cnksr2	0.0763044	1.305	0.38	97.9	75	17.88	17.69	High	High	High	High	High	High	High	High	High	High	High	High	High	High	High	High	1	2	Q80YA9	Q80YA9 1xPhospho [S906(100)]	3.6	100	1	84.3	100.3	96.7	77.1	97.9	84.8	54.4	49.4	102.6	90.9	69.1	32.1	70.1
FALSE	High	[R].WHQLQNENHVSSD.[-]	Q768S5 [669-681]	1xDeamidated [N]; 1xTMTpro [N-Term]; 2xPhospho [S11(100); S12(100)]	Rabphilin OS=Mus musculus OX=10090 GN=Rph3a PE=2 SV=1	Rph3a	0.332588	0.921	-0.12	97.6	105.9	11.54	6.04	High	High	High	High	High	High	High	High	High	High	High	High	High	High	High	High	2	4	Q768S5	Q768S5 2xPhospho [S679(100); S680(100)]	5.49	100	1	79.4	83	103.7	71.1	98.3	83.9	95.6	71.7	106.7	93.9	100	44.4	110.2
FALSE	High	[K].ADSRSESPTCK.[S]	P59648 [54-64]	1xCarbamidomethyl [C10]; 1xTMTpro [K11]; 1xTMTpro [N-Term]; 1xPhospho [S3(100)]	FXYD domain-containing ion transport regulator 7 OS=Mus musculus OX=10090 GN=Fxyd7 PE=3 SV=1	Fxyd7	0.983915	1.013	0.02	97.4	96.2	21.13	15.2	High	High	High	High	High	High	High	High	High	High	High	High	High	High	High	High	2	3	P59648	P59648 1xPhospho [S56(100)]	1.87	100	1	81.5	66	65.9	79.4	74.5	90.7	105.3	79.1	89.1	92.2	101.5	32.4	72.2
FALSE	High	[R].SSDSWDVWGSGSASNNK.[N]	Q3TGS9 [339-355]	1xTMTpro [K17]; 1xTMTpro [N-Term]; 1xPhospho [S2(99.7)]	ADP-ribosylation factor GTPase-activating protein 1 OS=Mus musculus OX=10090 GN=Arfgap1 PE=1 SV=1	Arfgap1	0.357509	1.078	0.11	97.4	90.3	9.51	9.56	High	High	High	High	High	High	High	High	High	High	High	High	High	High	High	High	2	3	Q3TGS9	Q3TGS9 1xPhospho [S340(99.7)]	6.62	100	1	81.9	82	89.7	75.8	102.3	92.7	62.7	64.5	107.1	83.2	85.5	39.2	91.1
FALSE	High	[K].STSPPPSPEVWAESR.[T]	Q9WV69 [90-104]	1xTMTpro [N-Term]; 1xPhospho [S3(99.7)]	Dematin OS=Mus musculus OX=10090 GN=Dmtn PE=1 SV=1	Dmtn	0.138188	0.923	-0.12	97.3	105.4	8.56	9.05	High	High	High	High	High	High	High	High	High	High	High	High	High	High	High	High	1	4	Q9WV69	Q9WV69 1xPhospho [S92(99.7)]	4.21	100	1	76.8	82.6	92.6	86.1	89.2	77.5	90	66.2	91.9	87.6	96.3	53.1	100.1
FALSE	High	[R].GAGQQQSQEMMEVDRRVESEESGDEEGK.[K]	Q3UM45 [6-33]	1xTMTpro [K28]; 1xTMTpro [N-Term]; 2xPhospho [S19(100); S22(100)]	Protein phosphatase 1 regulatory subunit 7 OS=Mus musculus OX=10090 GN=Ppp1r7 PE=1 SV=2	Ppp1r7	0.227531	1.168	0.22	97.1	83.1	29.84	17.92	High	High	High	High	High	High	High	High	High	High	High	High	High	High	High	High	2	3	Q3UM45	Q3UM45 2xPhospho [S24(100); S27(100)]	7.06	100	1	98.2	63.4	73.6	75.9	64.2	88.1	101.7	105.6	81.8	76.4	94.2	29.5	64.1
FALSE	High	[SR].ENPPSPPTSPAAPQPR.[E]	E3WH30 [47-62]; [63-78]; [79-94]	1xTMTpro [N-Term]; 2xPhospho [S5(100); S9(99.5)]	Meiosis protein 5 homolog OS=Mus musculus OX=10090 GN=Sfr1 PE=2 SV=1	Sfr1	0.142015	0.963	-0.05	97.1	100.8	5.52	6.42	High	High	High	High	High	High	High	High	High	High	High	High	High	High	High	High	2	4	E3WH30	E3WH30 2xPhospho [S51(100); S55(99.5)]; 2xPhospho [S67(100); S71(99.5)]; 2xPhospho [S83(100); S87(99.5)]	3.75	100	1	79.6	74.4	85.9	82.1	94.1	85.3	84.1	63.6	97.6	86.4	89.1	47.2	91.5
FALSE	High	[R].SPGSPQLSR.[A]	Q3KN99 [480-488]	1xTMTpro [N-Term]; 1xPhospho [S4(100)]	Synapsin III OS=Mus musculus OX=10090 GN=Syn3 PE=2 SV=1	Syn3	0.725463	1.011	0.02	97.1	96	7.49	7.29	High	High	High	High	High	High	High	High	High	High	High	High	High	High	High	High	1	2	Q3KN99	Q3KN99 1xPhospho [S483(100)]	2.9	100	1	68.5	82.9	80.9	75.4	98.2	89.1	80	70.9	84.8	90.7	85.3	41.2	95.9
FALSE	High	[K].NDGVKESSESTNTTIEDEDTKVR.[K]	P11798 [324-346]	2xTMTpro [K5; K21]; 1xTMTpro [N-Term]; 1xPhospho [S10(99.6)]	Calcium/calmodulin-dependent protein kinase type II subunit alpha OS=Mus musculus OX=10090 GN=Camk2a PE=1 SV=2	Camk2a	0.975099	0.986	-0.02	97	98.4	15.81	10.5	High	High	High	High	High	High	High	High	High	High	High	High	High	High	High	High	4	6	P11798	P11798 1xPhospho [S333(99.6)]	5.4	100	1	87.5	74.5	74.6	85.3	81.6	78.3	90.2	85.3	83.8	86.3	101.2	44.2	79.7
FALSE	High	[R].QPSLDVDVGDPNPDVVSFR.[A]	Q01065 [463-481]	1xTMTpro [N-Term]; 1xPhospho [S3(100)]	Calcium/calmodulin-dependent 3',5'-cyclic nucleotide phosphodiesterase 1B OS=Mus musculus OX=10090 GN=Pde1b PE=1 SV=2	Pde1b	0.503986	1.011	0.02	96.8	95.7	11.1	8.56	High	High	High	High	High	High	High	High	High	High	High	High	High	High	High	High	1	2	Q01065	Q01065 1xPhospho [S465(100)]	6.26	100	1	91.1	78.3	88.8	88.7	88.1	75	73.2	76	83.7	98.1	84.7	40.2	77.8
FALSE	High	[K].QKSDAEEDGVTGSQDEEDSKPK.[A]	Q3TXE5 [551-572]	3xTMTpro [K2; K20; K22]; 1xTMTpro [N-Term]; 1xPhospho [S3(100)]	Uncharacterized protein OS=Mus musculus OX=10090 GN=Canx PE=2 SV=1	Canx	0.040529	0.812	-0.3	96.8	119.2	15.61	15.69	High	High	High	High	High	High	High	High	High	High	High	High	High	High	High	High	3	7	Q3TXE5	Q3TXE5 1xPhospho [S553(100)]	3.89	100	1	70.6	94.6	81.3	82.5	127.4	80.9	80.2	51.5	123.4	92.6	94.7	54.6	136
FALSE	High	[R].GGSSGEELEDEEPVKK.[R]	Q3UMU9 [364-379]	2xTMTpro [K15; K16]; 1xTMTpro [N-Term]; 2xPhospho [S3(100); S4(100)]	Hepatoma-derived growth factor-related protein 2 OS=Mus musculus OX=10090 GN=Hdgfl2 PE=1 SV=1	Hdgfl2	0.0193681	0.91	-0.14	96.8	106.3	8.35	7.81	High	High	High	High	High	High	High	High	High	High	High	High	High	High	High	High	1	1	Q3UMU9	Q3UMU9 2xPhospho [S366(100); S367(100)]	5.43	100	1	71	84.5	77.1	80	104.7	83	67.9	69.6	90.4	91.2	108.8	43.8	104.5
FALSE	High	[K].NSLETVGTPDSGRGRGEK.[K]	A0A2C9F2C1 [51-68]	1xTMTpro [K18]; 1xTMTpro [N-Term]; 2xPhospho [T8(100); S11(100)]	Synaptotagmin-7 OS=Mus musculus OX=10090 GN=Syt7 PE=1 SV=1	Syt7	0.905634	1.029	0.04	96.4	93.7	17.71	10.7	High	High	High	High	High	High	High	High	High	High	High	High	High	High	High	High	1	1	A0A2C9F2C1	A0A2C9F2C1 2xPhospho [T58(100); S61(100)]	4.78	100	1	81.6	60.8	90.2	72.9	77	82	94.7	78.1	82.3	84	92.6	38.9	73.9
FALSE	High	[K].SESGYGFNVR.[G]	Q3UHD6 [47-56]	1xTMTpro [N-Term]; 1xPhospho [S3(100)]	Sorting nexin-27 OS=Mus musculus OX=10090 GN=Snx27 PE=1 SV=2	Snx27	0.0273108	1.563	0.64	96.2	61.6	19.56	28.63	High	High	High	High	High	High	High	High	High	High	High	High	High	High	High	High	1	2	Q3UHD6	Q3UHD6 1xPhospho [S49(100)]	2.23	100	1	86.5	100.6	88.1	87.6	90.2	75	65.6	39.2	99.9	91.2	57.3	21.5	55
FALSE	High	[R].VPSAPGQESPVPDTKSTPPTR.[N]	A2ARP8 [2019-2039]	1xTMTpro [K15]; 1xTMTpro [N-Term]; 2xPhospho [S9(100); T/S]	Microtubule-associated protein 1A OS=Mus musculus OX=10090 GN=Map1a PE=1 SV=1	Map1a	0.230455	0.94	-0.09	95.9	102	17.24	12.2	High	High	High	High	High	High	High	High	High	High	High	High	High	High	High	High	1	2	A2ARP8	A2ARP8 2xPhospho [S2027(100); T/S]	5.03	100	1	64.6	88.3	85.7	80.4	120.8	81.1	67.7	46.5	117.3	105.8	98.8	39.1	91.7
FALSE	High	[K].TEDGGWEWSDDEFDEESEEGR.[A]	F7AVI9 [60-80]	1xTMTpro [N-Term]; 1xPhospho [S9(100)]	Serine/threonine-protein kinase OSR1 (Fragment) OS=Mus musculus OX=10090 GN=Oxsr1 PE=1 SV=1	Oxsr1	0.847865	1.005	0.01	95.7	95.2	6.88	6.71	High	High	High	High	High	High	High	High	High	High	High	High	High	High	High	High	1	9	F7AVI9	F7AVI9 1xPhospho [S68(100)]	5.39	100	1	71.5	85.7	83.1	76.7	108.2	82.6	72.8	64.2	91.7	87	85.5	45.1	98.7
FALSE	High	[K].QKSDAEEDGVTGSQDEEDSKPKAEEDEILNR.[S]	Q3TXE5 [551-581]	1xDeamidated [N/Q]; 3xTMTpro [K2; K20; K22]; 1xTMTpro [N-Term]; 2xPhospho [S3(100); S13(98.6)]	Uncharacterized protein OS=Mus musculus OX=10090 GN=Canx PE=2 SV=1	Canx	0.607771	0.965	-0.05	95.6	99.1	5.21	10.66	High	High	High	High	High	High	High	High	High	High	High	High	High	High	High	High	4	6	Q3TXE5	Q3TXE5 2xPhospho [S553(100); S563(98.6)]	3.98	100	1	79.2	79.9	75.5	81.7	90.2	88.5	80.4	64.2	79.9	80.9	97.1	49.6	85.2
FALSE	High	[K].TVTMISPEDEQKGEK.[V]	Q8R0A7 [270-284]	1xOxidation [M4]; 2xTMTpro [K12; K15]; 1xTMTpro [N-Term]; 1xPhospho [S6(100)]	Uncharacterized protein KIAA0513 OS=Mus musculus OX=10090 GN=Kiaa0513 PE=1 SV=1	Kiaa0513	0.17317	0.935	-0.1	95.3	101.8	11.23	12.53	High	High	High	High	High	High	High	High	High	High	High	High	High	High	High	High	1	3	Q8R0A7	Q8R0A7 1xPhospho [S275(100)]	4.76	100	1	71.5	69.7	81	78.8	89	91.1	78.7	76.4	84.4	85.6	94.2	56.1	91.6
FALSE	High	[R].KETESEAEDDNLDDLER.[H]	E9PUK6 [888-904]	1xTMTpro [K1]; 1xTMTpro [N-Term]; 2xPhospho [T3(100); S5(100)]	Serine/arginine repetitive matrix protein 1 OS=Mus musculus OX=10090 GN=Srrm1 PE=1 SV=1	Srrm1	0.343834	1.006	0.01	95.1	94.5	12.71	6.77	High	High	High	High	High	High	High	High	High	High	High	High	High	High	High	High	1	1	E9PUK6	E9PUK6 2xPhospho [T890(100); S892(100)]	7.01	100	1	95.7	82.2	100.9	77.7	92.6	95	67.3	59.9	95.5	98.6	87.3	37.3	88.5
FALSE	High	[R].FSHSYLSDSDTEAK.[L]	B2RRE2 [2028-2041]	1xTMTpro [K14]; 1xTMTpro [N-Term]; 2xPhospho [S7(100); S9(100)]	Myo18a protein OS=Mus musculus OX=10090 GN=Myo18a PE=1 SV=1	Myo18a	0.159985	1.079	0.11	95.1	88.1	16.44	9.74	High	High	High	High	High	High	High	High	High	High	High	High	High	High	High	High	1	2	B2RRE2	B2RRE2 2xPhospho [S2034(100); S2036(100)]	5.31	100	1	83.5	102.7	78.6	80.9	108.2	77.7	55.6	54.7	88.1	81.4	84.7	39.2	82.1
FALSE	High	[K].ETQTPLATHQSEEDEEDEEMVEPK.[I]	D6Q0F3 [149-172]	1xTMTpro [K24]; 1xTMTpro [N-Term]; 1xPhospho [S11(100)]	Cytoplasmic dynein intermediate chain 1 isoform 1.4 OS=Mus musculus OX=10090 GN=Dync1i1 PE=2 SV=1	Dync1i1	0.166682	0.928	-0.11	94.8	102.2	9.47	6.53	High	High	High	High	High	High	High	High	High	High	High	High	High	High	High	High	2	3	D6Q0F3	D6Q0F3 1xPhospho [S159(100)]	3.62	100	1	68.9	71.7	86.1	77.5	95	80.3	86.1	70.8	98.7	84.6	99.6	42.6	102.6
FALSE	High	[R].HSSLPTESDEDIAPAQR.[V]	O54774 [753-769]	1xTMTpro [N-Term]; 2xPhospho [T6(100); S8(100)]	AP-3 complex subunit delta-1 OS=Mus musculus OX=10090 GN=Ap3d1 PE=1 SV=1	Ap3d1	0.430278	0.989	-0.02	94.3	95.3	6.87	7.45	High	High	High	High	High	High	High	High	High	High	High	High	High	High	High	High	2	4	O54774	O54774 2xPhospho [T758(100); S760(100)]	6.34	100	1	78.5	77	71.8	77.2	94.3	82.1	79.3	53.6	85.9	89.7	95.8	39.1	74.4
FALSE	High	[R].TASFSESR.[A]	Q3TS02 [453-460]	1xTMTpro [N-Term]; 1xPhospho [S3(100)]	ATP citrate synthase OS=Mus musculus OX=10090 GN=Acly PE=1 SV=1	Acly	0.170495	1.869	0.9	93.8	50.2	43.66	43.63	High	High	High	High	High	High	High	High	High	High	High	High	High	High	High	High	1	2	Q3TS02	Q3TS02 1xPhospho [S455(100)]	2.44	100	1	71.3	133.7	94.7	75.8	107.7	82.4	24.9	28.2	97.1	97.4	41.2	15.5	62.2
FALSE	High	[K].DWEDDSDEDMSNFDR.[F]	Q3TJG6 [108-122]	1xOxidation [M10]; 1xTMTpro [N-Term]; 1xPhospho [S6(100)]	CS domain-containing protein OS=Mus musculus OX=10090 GN=Ptges3 PE=2 SV=1	Ptges3	0.563569	0.916	-0.13	93.4	101.9	20.09	19.67	High	High	High	High	High	High	High	High	High	High	High	High	High	High	High	High	1	4	Q3TJG6	Q3TJG6 1xPhospho [S113(100)]	5.33	100	1	74.3	111.4	85	76.3	134.3	81.1	69.8	52.8	103.1	76.5	92.3	57.8	104.1
FALSE	High	[R].HSSLPTESDEDIAPAQR.[V]	O54774 [753-769]	1xTMTpro [N-Term]; 1xPhospho [S8(100)]	AP-3 complex subunit delta-1 OS=Mus musculus OX=10090 GN=Ap3d1 PE=1 SV=1	Ap3d1	0.103281	0.912	-0.13	93.3	102.3	9.96	5.91	High	High	High	High	High	High	High	High	High	High	High	High	High	High	High	High	2	5	O54774	O54774 1xPhospho [S760(100)]	6.62	100	1	74	97	90	67.7	89.3	82.1	76.4	61.7	104.7	96.9	103.2	39.4	96.3
FALSE	High	[K].QGFPDRESPVSDLTSTGLYQDKQEEK.[S]	P14873 [1431-1456]	2xTMTpro [K22; K26]; 1xTMTpro [N-Term]; 1xPhospho [S8(100)]	Microtubule-associated protein 1B OS=Mus musculus OX=10090 GN=Map1b PE=1 SV=2	Map1b	0.423553	1.057	0.08	92.5	87.5	9.87	4.67	High	High	High	High	High	High	High	High	High	High	High	High	High	High	High	High	1	2	P14873	P14873 1xPhospho [S1438(100)]	5.64	100	1	77.8	75.3	73.7	59	93.1	79.7	79.8	67.4	80.7	83.1	88.7	37.4	81
FALSE	High	[K].QASEQNWANYSAEQNR.[M]	P23242 [304-319]	1xTMTpro [N-Term]; 1xPhospho [S3(100)]	Gap junction alpha-1 protein OS=Mus musculus OX=10090 GN=Gja1 PE=1 SV=2	Gja1	0.479329	1.051	0.07	92.4	88	7.33	9.74	High	High	High	High	High	High	High	High	High	High	High	High	High	High	High	High	2	4	P23242	P23242 1xPhospho [S306(100)]	4.89	100	1	78.5	79	70.7	76.5	82.7	78.6	76	69	86.9	74.8	84.1	43.3	70.5
FALSE	High	[R].EEGASPLDFD.[-]	P46460 [735-744]	1xTMTpro [N-Term]; 1xPhospho [S5(100)]	Vesicle-fusing ATPase OS=Mus musculus OX=10090 GN=Nsf PE=1 SV=2	Nsf	0.69861	0.983	-0.02	92.3	93.8	11.83	10.12	High	High	High	High	High	High	High	High	High	High	High	High	High	High	High	High	1	3	P46460	P46460 1xPhospho [S739(100)]	2.73	100	1	76.3	90.8	86.8	76	110.8	78.3	64.1	54.1	91	87.4	83.8	45.7	98.4
FALSE	High	[R].KIAELEEERSQGSTSNSDWMK.[N]	P14873 [327-347]	2xTMTpro [K1; K21]; 1xTMTpro [N-Term]; 3xPhospho [S13(97.4); T14(97.4); S]	Microtubule-associated protein 1B OS=Mus musculus OX=10090 GN=Map1b PE=1 SV=2	Map1b	0.00941854	1.573	0.65	92	58.5	15.89	25.81	High	High	High	High	High	High	High	High	High	High	High	High	High	High	High	High	1	2	P14873	P14873 3xPhospho [S339(97.4); T340(97.4); S]	2.29	100	1	75	82.3	80.7	77.7	106.6	75.2	58	42.3	84.4	88.4	56	21.5	46.8
FALSE	High	[R].SLSYSPVER.[R]	Q8BTI8 [2644-2652]	1xTMTpro [N-Term]; 2xPhospho [S3(100); S5(100)]	Serine/arginine repetitive matrix protein 2 OS=Mus musculus OX=10090 GN=Srrm2 PE=1 SV=3	Srrm2	0.672722	0.951	-0.07	91.9	96.7	11.84	17.22	High	High	High	High	High	High	High	High	High	High	High	High	High	High	High	High	1	1	Q8BTI8	Q8BTI8 2xPhospho [S2646(100); S2648(100)]	2.74	100	1	84.8	78	86.4	69.7	81.3	81	63.7	73.7	69.9	76.8	95.7	50.1	78.7
FALSE	High	[R].KVSDVTSSGVQSFDEEEGDANN.[-]	A4FUR1 [306-327]	1xTMTpro [K1]; 1xTMTpro [N-Term]; 2xPhospho [S3(100); S12(100)]	Fam131b protein (Fragment) OS=Mus musculus OX=10090 GN=Fam131b PE=2 SV=1	Fam131b	0.901424	1.022	0.03	91.7	89.7	11.22	13.34	High	High	High	High	High	High	High	High	High	High	High	High	High	High	High	High	2	6	A4FUR1	A4FUR1 2xPhospho [S308(100); S317(100)]	5.45	100	1	77.4	85.7	68.6	74	108.5	72.4	64	64.8	93.9	101.8	86.9	38.1	96.3
FALSE	High	[K].TDRGTDDSPKNSQEDLQDR.[H]	A2AEC2 [113-131]; Q8CCT4 [113-131]; Q9DB24 [113-131]	1xTMTpro [K10]; 1xTMTpro [N-Term]; 1xPhospho [S8(100)]	Transcription elongation factor A protein-like 3 (Fragment) OS=Mus musculus OX=10090 GN=Tceal3 PE=1 SV=1 Transcription elongation factor A protein-like 5 OS=Mus musculus OX=10090 GN=Tceal5 PE=1 SV=1 Transcription elongation factor A (SII)-like 6 OS=Mus musculus OX=10090 GN=Tceal6 PE=1 SV=1	Tceal3	0.982946	0.976	-0.04	91.6	93.8	11.16	9.03	High	High	High	High	High	High	High	High	High	High	High	High	High	High	High	High	2	5	A2AEC2; Q8CCT4; Q9DB24	A2AEC2 1xPhospho [S120(100)]; Q8CCT4 1xPhospho [S120(100)]; Q9DB24 1xPhospho [S120(100)]	3.6	100	3	81.1	65	81	69.5	82.2	77	86.4	66	81.8	85.5	89.9	41.2	67.6
FALSE	High	[R].ADSIGSGR.[A]	Q8BXK8 [337-344]	1xTMTpro [N-Term]; 1xPhospho [S3(100)]	Arf-GAP with GTPase, ANK repeat and PH domain-containing protein 1 OS=Mus musculus OX=10090 GN=Agap1 PE=1 SV=1	Agap1	0.648733	1.09	0.12	91.5	84	12.89	18.65	High	High	High	High	High	High	High	High	High	High	High	High	High	High	High	High	1	2	Q8BXK8	Q8BXK8 1xPhospho [S339(100)]	2.55	100	1	66.7	77.8	83.8	72	98.1	85.8	52.8	62.2	91.5	99.8	92.7	30.1	95.5
FALSE	High	[K].SPVVSGDTSPR.[H]	A0A0A0MQC7 [688-698]; Q547J4 [327-337]	1xTMTpro [N-Term]; 2xPhospho [S5(100); T/S]	Microtubule-associated protein OS=Mus musculus OX=10090 GN=Mapt PE=1 SV=1 Microtubule-associated protein OS=Mus musculus OX=10090 GN=Mapt PE=2 SV=1	Mapt	0.820892	0.955	-0.07	91.3	95.5	8.3	10.64	High	High	High	High	High	High	High	High	High	High	High	High	High	High	High	High	2	3	A0A0A0MQC7; Q547J4	A0A0A0MQC7 2xPhospho [S692(100); T/S]; Q547J4 2xPhospho [S331(100); T/S]	2.98	100	2	83.9	82.7	88.3	70.6	92.3	69.9	73.1	57.7	79.7	70.3	91.7	45.4	86.8
FALSE	High	[K].QIIEMSADEDASGSEDEEFIR.[S]	Q9QYX7 [1494-1514]	1xOxidation [M5]; 1xTMTpro [N-Term]; 2xPhospho [S12(100); S14(100)]	Protein piccolo OS=Mus musculus OX=10090 GN=Pclo PE=1 SV=4	Pclo	0.0383419	0.898	-0.16	91.1	101.5	7.61	8.85	High	High	High	High	High	High	High	High	High	High	High	High	High	High	High	High	1	5	Q9QYX7	Q9QYX7 2xPhospho [S1505(100); S1507(100)]	6.16	100	1	76.3	68.6	67	75.6	90.4	78.4	77.3	64.2	82.2	80.7	94.4	46.4	97.7
FALSE	High	[R].QSCSGSSPR.[V]	Q8BTI8 [864-872]	1xCarbamidomethyl [C3]; 1xTMTpro [N-Term]; 1xPhospho [S7(99.7)]	Serine/arginine repetitive matrix protein 2 OS=Mus musculus OX=10090 GN=Srrm2 PE=1 SV=3	Srrm2	0.669255	1.026	0.04	90.9	88.6	20.93	23.45	High	High	High	High	High	High	High	High	High	High	High	High	High	High	High	High	1	1	Q8BTI8	Q8BTI8 1xPhospho [S870(99.7)]	2.89	100	1	65.5	62	77.6	93.3	93.1	74	107.9	61.2	77.8	81.1	117.8	33	127.8
FALSE	High	[R].RGGELPGSR.[R]	Q80TL4 [36-44]	1xTMTpro [N-Term]; 1xPhospho [S8(100)]	PHD finger protein 24 OS=Mus musculus OX=10090 GN=Phf24 PE=1 SV=2	Phf24	0.126842	1.617	0.69	90.8	56.2	30.44	27.39	High	High	High	High	High	High	High	High	High	High	High	High	High	High	High	High	1	1	Q80TL4	Q80TL4 1xPhospho [S43(100)]	2.44	100	1	67.6	100.7	73.8	78.7	97.9	97.2	29.8	42.4	79.9	82.1	52.1	23.4	79.2
FALSE	High	[K].ALASETNGTDSNGSNSSNIQ.[-]	B2RRX2 [502-521]	1xDeamidated [N]; 1xTMTpro [N-Term]; 2xPhospho [S/T]	Serine/threonine-protein phosphatase OS=Mus musculus OX=10090 GN=Ppp3ca PE=2 SV=1	Ppp3ca	0.0233789	0.882	-0.18	90.8	103	6.34	7.49	High	High	High	High	High	High	High	High	High	High	High	High	High	High	High	High	9	9	B2RRX2		4.68	100	1	85.2	77.4	77.7	72.9	90.5	78.9	81.2	68.3	90.5	91.2	102.9	47.8	90
FALSE	High	[K].IAELEEERSQGSTSNSDWMK.[N]	P14873 [328-347]	1xTMTpro [K20]; 1xTMTpro [N-Term]; 2xPhospho [S9(100); S12(98.9)]	Microtubule-associated protein 1B OS=Mus musculus OX=10090 GN=Map1b PE=1 SV=2	Map1b	0.0254683	1.671	0.74	90.6	54.2	19.38	29.05	High	High	High	High	High	High	High	High	High	High	High	High	High	High	High	High	2	4	P14873	P14873 2xPhospho [S336(100); S339(98.9)]	5.96	100	1	79.2	85.2	79.5	72.6	84.6	80.2	52.8	35.3	90	81.9	53.4	19.4	46.2
FALSE	High	[K].AKSPEKEEAK.[T]	P19246 [865-874]	3xTMTpro [K2; K6; K10]; 1xTMTpro [N-Term]; 1xPhospho [S3(100)]	Neurofilament heavy polypeptide OS=Mus musculus OX=10090 GN=Nefh PE=1 SV=3	Nefh	0.949937	0.924	-0.11	90.2	97.6	13.82	28.43	High	High	High	High	High	High	High	High	High	High	High	High	High	High	High	High	1	1	P19246	P19246 1xPhospho [S867(100)]	1.6	100	1	83.3	67.7	69	90.7	77.4	81.8	83.5	57.6	113.6	122.4	101.3	23.7	92
FALSE	High	[K].KGSSDELQAEPEPSR.[W]	D3Z3B8 [38-52]	1xTMTpro [K1]; 1xTMTpro [N-Term]; 1xPhospho [S3(100)]	Disks large homolog 1 OS=Mus musculus OX=10090 GN=Dlg1 PE=1 SV=1	Dlg1	0.0388648	1.062	0.09	90.2	84.9	8.71	3.61	High	High	High	High	High	High	High	High	High	High	High	High	High	High	High	High	1	2	D3Z3B8	D3Z3B8 1xPhospho [S40(100)]	3.73	100	1	71	69.9	76.8	75.4	91	74.8	85.7	66.1	81.8	80.8	82.6	34.2	78.1
FALSE	High	[K].YAALSVDGEDEDEGDDCTE.[-]	Q8BGD9 [593-611]	1xCarbamidomethyl [C17]; 1xTMTpro [N-Term]; 1xPhospho [S5(100)]	Eukaryotic translation initiation factor 4B OS=Mus musculus OX=10090 GN=Eif4b PE=1 SV=1	Eif4b	0.831545	0.982	-0.03	90.1	91.8	11.47	11.04	High	High	High	High	High	High	High	High	High	High	High	High	High	High	High	High	1	13	Q8BGD9	Q8BGD9 1xPhospho [S597(100)]	3.95	100	1	74.6	74.1	94.9	76.6	82.3	78.5	61.9	66	86.6	88.1	96.4	32.4	71.6
FALSE	High	[R].ETSPTRGEPVPAWEGKSPEQEVR.[Y]	A2ARP8 [1870-1892]	1xTMTpro [K16]; 1xTMTpro [N-Term]; 1xPhospho [S3(98.9)]	Microtubule-associated protein 1A OS=Mus musculus OX=10090 GN=Map1a PE=1 SV=1	Map1a	0.858173	0.972	-0.04	89.9	92.5	27.97	22.14	High	High	High	High	High	High	High	High	High	High	High	High	High	High	High	High	2	3	A2ARP8	A2ARP8 1xPhospho [S1872(98.9)]	3.84	100	1	96.6	57.5	60.8	82	72.3	69.9	112	78.7	71.5	81.1	97.7	40.3	64.2
FALSE	High	[R].GDNWYSEDEDTDTEEYKNAKPK.[E]	Q80XE1 [463-484]	3xTMTpro [K17; K20; K22]; 1xTMTpro [N-Term]; 2xPhospho [S6(100); T11(98.6)]	Synembryn-B OS=Mus musculus OX=10090 GN=Ric8b PE=1 SV=2	Ric8b	0.664946	1.204	0.27	89.9	74.6	26.25	14.36	High	High	High	High	High	High	High	High	High	High	High	High	High	High	High	High	2	2	Q80XE1	Q80XE1 2xPhospho [S468(100); T473(98.6)]	3.44	100	1	54.2	79.1	89.9	87.3	101.1	76.3	51	32.4	96.5	74.6	79.3	32.5	67.7
FALSE	High	[R].SLPELDRDKSDSETEGLVFAR.[D]	A2AUK5 [639-659]; E9PV14 [1316-1336]	1xTMTpro [K9]; 1xTMTpro [N-Term]; 3xPhospho [S1(100); S10(100); S12(98.5)]	Band 4.1-like protein 1 OS=Mus musculus OX=10090 GN=Epb41l1 PE=1 SV=1 Band 4.1-like protein 1 OS=Mus musculus OX=10090 GN=Epb41l1 PE=1 SV=2	Epb41l1	0.171863	1.208	0.27	89.9	74.4	18.79	18.17	High	High	High	High	High	High	High	High	High	High	High	High	High	High	High	High	1	2	A2AUK5; E9PV14	A2AUK5 3xPhospho [S639(100); S648(100); S650(98.5)]; E9PV14 3xPhospho [S1316(100); S1325(100); S1327(98.5)]	3.66	100	2	57	78.9	84	72.3	110.1	83.6	54.6	45.7	76.8	87.6	70	31.3	68.9
FALSE	High	[K].NSQEDSEDSEEKDVK.[T]	A0A087WRY3 [53-67]	1xDeamidated [Q3]; 2xTMTpro [K12; K15]; 1xTMTpro [N-Term]; 2xPhospho [S6(100); S9(100)]	Nuclear ubiquitous casein and cyclin-dependent kinase substrate 1 OS=Mus musculus OX=10090 GN=Nucks1 PE=1 SV=1	Nucks1	0.190751	0.959	-0.06	89.5	93.3	8.5	9.28	High	High	High	High	High	High	High	High	High	High	High	High	High	High	High	High	1	3	A0A087WRY3	A0A087WRY3 2xPhospho [S58(100); S61(100)]	5.83	100	1	73.1	87.1	69.3	62.9	90.1	76.9	76.8	61	100.9	81.1	88.9	36.4	95.1
FALSE	High	[R].SVYSGQDDESPESSPEEQK.[S]	Q8C8R3 [3217-3235]	1xTMTpro [K19]; 1xTMTpro [N-Term]; 3xPhospho [S10(100); S13(100); S14(100)]	Ankyrin-2 OS=Mus musculus OX=10090 GN=Ank2 PE=1 SV=2	Ank2	0.517323	1.001	0	89.3	89.2	2.88	6.16	High	High	High	High	High	High	High	High	High	High	High	High	High	High	High	High	1	6	Q8C8R3	Q8C8R3 3xPhospho [S3226(100); S3229(100); S3230(100)]	3.16	100	1	76.9	73.5	77	71.1	89	76.6	73	62	86.5	81.3	91.1	36.7	81.9
FALSE	High	[K].DSGSSSVFAESPGGK.[A]	Q9QWI6 [578-592]	1xTMTpro [K15]; 1xTMTpro [N-Term]; 1xPhospho [S11(100)]	SRC kinase signaling inhibitor 1 OS=Mus musculus OX=10090 GN=Srcin1 PE=1 SV=2	Srcin1	0.782507	0.993	-0.01	89.2	89.8	7.77	6.42	High	High	High	High	High	High	High	High	High	High	High	High	High	High	High	High	2	4	Q9QWI6	Q9QWI6 1xPhospho [S588(100)]	4.64	100	1	66.4	75.2	72.6	78	91.3	81.2	66.4	66.6	77.1	81.3	82.2	40.5	83.8
FALSE	High	[R].RRSPTPPPR.[R]	E9PUK6 [589-597]	1xTMTpro [N-Term]; 2xPhospho [S3(100); T5(100)]	Serine/arginine repetitive matrix protein 1 OS=Mus musculus OX=10090 GN=Srrm1 PE=1 SV=1	Srrm1	0.0529423	0.926	-0.11	89.1	96.2	7.86	10.51	High	High	High	High	High	High	High	High	High	High	High	High	High	High	High	High	1	1	E9PUK6	E9PUK6 2xPhospho [S591(100); T593(100)]	3.73	100	1	71.5	83.4	81.2	78.2	89.4	74.1	71.9	50.3	92	79.6	104.7	50.3	89.6
FALSE	High	[K].MLAESDDSGDEESVSQTDK.[T]	Q3B7Z2 [184-202]	1xTMTpro [K19]; 1xTMTpro [N-Term]; 2xPhospho [S5(100); S8(100)]	Oxysterol-binding protein 1 OS=Mus musculus OX=10090 GN=Osbp PE=1 SV=3	Osbp	0.870673	1.016	0.02	89	87.6	16.92	14.12	High	High	High	High	High	High	High	High	High	High	High	High	High	High	High	High	1	2	Q3B7Z2	Q3B7Z2 2xPhospho [S188(100); S191(100)]	7.45	100	1	66.9	86.2	80.9	69.1	99.7	81.3	55.1	41.2	102.2	87.9	83.4	31.3	80.2
FALSE	High	[K].LEKEEEEGISQESSEEEQ.[-]	A0A338P6E8 [94-111]	1xTMTpro [K3]; 1xTMTpro [N-Term]; 3xPhospho [S10(100); S13(100); S14(100)]	High mobility group AT-hook protein 1 OS=Mus musculus OX=10090 GN=Hmga1 PE=1 SV=1	Hmga1	0.0332555	0.899	-0.15	88.9	98.9	8.03	6.59	High	High	High	High	High	High	High	High	High	High	High	High	High	High	High	High	1	3	A0A338P6E8	A0A338P6E8 3xPhospho [S103(100); S106(100); S107(100)]	5.16	100	1	70.8	76.7	82.9	65.8	85.5	84.1	82.4	59.5	90.8	81.4	90.7	46.4	89.9
FALSE	High	[K].TPSPPEEPSPLPSPTASPNHTLAPASPAPVRPR.[S]	A0A668KM31 [260-292]	1xDeamidated [N19]; 1xTMTpro [N-Term]; 2xPhospho [S3(98.8); S13(100)]	Amphiphysin OS=Mus musculus OX=10090 GN=Amph PE=1 SV=1	Amph	0.787482	0.956	-0.06	88.9	92.9	18.6	17.27	High	High	High	High	High	High	High	High	High	High	High	High	High	High	High	High	2	5	A0A668KM31	A0A668KM31 2xPhospho [S262(98.8); S272(100)]	5.75	100	1	90.3	62.3	70.4	78.9	62.7	68	83.7	66.2	82.5	94.7	99.8	35	59.3
FALSE	High	[K].EKSPPDQSAVPNTPPSTPVKLEEDLPQEPTSR.[D]	Q9QYC0 [598-629]	2xTMTpro [K2; K20]; 1xTMTpro [N-Term]; 2xPhospho [T13(98.8); T17(98.8)]	Alpha-adducin OS=Mus musculus OX=10090 GN=Add1 PE=1 SV=2	Add1	0.0221323	0.91	-0.14	88.7	97.5	10.96	5.71	High	High	High	High	High	High	High	High	High	High	High	High	High	High	High	High	3	5	Q9QYC0	Q9QYC0 2xPhospho [T610(98.8); T614(98.8)]	6.54	100	1	63.9	82.4	81.7	75.8	98	73.7	68.7	47.8	93.5	82.8	91.9	44.1	95.6
FALSE	High	[K].FADSDADGD.[-]	O09126 [853-861]	1xTMTpro [N-Term]; 1xPhospho [S4(100)]	Semaphorin-4D OS=Mus musculus OX=10090 GN=Sema4d PE=1 SV=2	Sema4d	0.370588	1.109	0.15	88.7	79.9	7.72	11.03	High	High	High	High	High	High	High	High	High	High	High	High	High	High	High	High	1	2	O09126	O09126 1xPhospho [S856(100)]	2.54	100	1	74.6	67.8	81.9	71.8	90.2	84.3	64.8	55.9	92	74	76.5	33.4	70.1
FALSE	High	[K].KGSLDSDNDDSDCPYSEKVPSIK.[I]	O88343 [1024-1046]	1xCarbamidomethyl [C13]; 3xTMTpro [K1; K18; K23]; 1xTMTpro [N-Term]; 2xPhospho [S6(100); S11(100)]	Electrogenic sodium bicarbonate cotransporter 1 OS=Mus musculus OX=10090 GN=Slc4a4 PE=1 SV=2	Slc4a4	0.0943383	0.911	-0.13	88.4	97	11.44	9.51	High	High	High	High	High	High	High	High	High	High	High	High	High	High	High	High	2	3	O88343	O88343 2xPhospho [S1029(100); S1034(100)]	4.32	100	1	82	65.2	75.8	72.6	81.8	71.5	87.4	59.3	91.1	82.3	91.5	48.1	77.3
FALSE	High	[R].YNDWSDDDDDSNESK.[S]	Q8BHS6 [57-71]	1xTMTpro [K15]; 1xTMTpro [N-Term]; 1xPhospho [S5(100)]	Armadillo repeat-containing X-linked protein 3 OS=Mus musculus OX=10090 GN=Armcx3 PE=1 SV=1	Armcx3	0.705614	0.993	-0.01	88.3	89	7.48	10.42	High	High	High	High	High	High	High	High	High	High	High	High	High	High	High	High	1	2	Q8BHS6	Q8BHS6 1xPhospho [S61(100)]	4.91	100	1	76.1	72.2	76.6	73.5	75.7	66.2	74.1	58.5	93.1	75.1	84.8	29.9	81.4
FALSE	High	[R].SLPELDRDKSDSETEGLVFAR.[D]	A2AUK5 [639-659]; E9PV14 [1316-1336]	1xTMTpro [K9]; 1xTMTpro [N-Term]; 2xPhospho [S10(100); S12(99.2)]	Band 4.1-like protein 1 OS=Mus musculus OX=10090 GN=Epb41l1 PE=1 SV=1 Band 4.1-like protein 1 OS=Mus musculus OX=10090 GN=Epb41l1 PE=1 SV=2	Epb41l1	0.975335	0.995	-0.01	88.2	88.6	8.1	7.51	High	High	High	High	High	High	High	High	High	High	High	High	High	High	High	High	2	6	A2AUK5; E9PV14	A2AUK5 2xPhospho [S648(100); S650(99.2)]; E9PV14 2xPhospho [S1325(100); S1327(99.2)]	3.34	100	2	74.3	70.5	78.1	64.4	85.9	75.5	79.6	66.2	82.8	80.1	86.7	39	80.4
FALSE	High	[K].NDGVKESSESTNTTIEDEDTKVRK.[Q]	P11798 [324-347]	3xTMTpro [K5; K21; K24]; 1xTMTpro [N-Term]; 2xPhospho [T14(97.4); S/T]	Calcium/calmodulin-dependent protein kinase type II subunit alpha OS=Mus musculus OX=10090 GN=Camk2a PE=1 SV=2	Camk2a	0.694224	1.025	0.04	88	85.9	26.49	16.6	High	High	High	High	High	High	High	High	High	High	High	High	High	High	High	High	2	8	P11798	P11798 2xPhospho [T337(97.4); S/T]	8.12	100	1	89.5	60.9	75.7	68.8	61.2	76.1	97.7	90.3	78.4	81	85.1	36.1	59.5
FALSE	High	[K].YDLDFKSPDDPSR.[Y]	Q5FW97 [257-269]	1xTMTpro [K6]; 1xTMTpro [N-Term]; 1xPhospho [S7(100)]	2-phospho-D-glycerate hydro-lyase OS=Mus musculus OX=10090 GN=EG433182 PE=1 SV=1	EG433182	0.983954	1.054	0.08	88	83.4	7.28	15.4	High	High	High	High	High	High	High	High	High	High	High	High	High	High	High	High	1	3	Q5FW97	Q5FW97 1xPhospho [S263(100)]	3.09	100	1	81.8	73.8	71.9	74.7	86.3	68	72.7	63.9	74.1	79.1	77	49.5	75.8
FALSE	High	[K].TPPSNLSPIEDASPTEELR.[Q]	O88737 [1102-1120]; Q9QYX7 [1760-1778]	1xTMTpro [N-Term]; 2xPhospho [S7(100); S13(99.6)]	Protein bassoon OS=Mus musculus OX=10090 GN=Bsn PE=1 SV=4 Protein piccolo OS=Mus musculus OX=10090 GN=Pclo PE=1 SV=4	Bsn	0.0182269	0.9	-0.15	87.8	97.5	7.3	10.14	High	High	High	High	High	High	High	High	High	High	High	High	High	High	High	High	1	4	O88737; Q9QYX7	O88737 2xPhospho [S1108(100); S1114(99.6)]; Q9QYX7 2xPhospho [S1766(100); S1772(99.6)]	7.19	100	2	67.2	82.3	75.1	77	91.6	71.8	71.4	51.9	101.6	83.9	85.8	49.9	98.5
FALSE	High	[K].AASLTEDR.[G]	Q8R2V4 [88-95]	1xTMTpro [N-Term]; 1xPhospho [S3(100)]	Eif4g1 protein (Fragment) OS=Mus musculus OX=10090 GN=Eif4g1 PE=2 SV=1	Eif4g1	0.90549	1.008	0.01	87.6	86.8	12.33	9.58	High	High	High	High	High	High	High	High	High	High	High	High	High	High	High	High	1	2	Q8R2V4	Q8R2V4 1xPhospho [S90(100)]	2.28	100	1	69.3	80.8	86	67.3	109.2	79.6	63.1	52.9	98.6	85.2	75.7	39.1	92.2
FALSE	High	[R].TQSSSCERDSPSTSR.[Q]	B7ZP42 [567-581]	1xCarbamidomethyl [C6]; 1xTMTpro [N-Term]; 1xPhospho [S10(100)]	Cask protein OS=Mus musculus OX=10090 GN=Cask PE=2 SV=1	Cask	0.659736	1.021	0.03	87.4	85.6	9.5	4.81	High	High	High	High	High	High	High	High	High	High	High	High	High	High	High	High	2	3	B7ZP42	B7ZP42 1xPhospho [S576(100)]	2.67	100	1	73.7	80.4	66.7	74.6	86.2	72.7	82.7	51.4	81.8	75.3	87.6	36.9	79.3
FALSE	High	[R].ASDPQSPPQVSR.[H]	Q5F2E8 [416-427]	1xTMTpro [N-Term]; 1xPhospho [S6(100)]	Serine/threonine-protein kinase TAO1 OS=Mus musculus OX=10090 GN=Taok1 PE=1 SV=1	Taok1	0.383432	1.038	0.05	87.3	84.1	9.88	6.01	High	High	High	High	High	High	High	High	High	High	High	High	High	High	High	High	1	6	Q5F2E8	Q5F2E8 1xPhospho [S421(100)]	3.45	100	1	73.5	66.9	69.7	72.2	82.1	74.9	74.3	70.8	77.1	78.3	73.9	36.7	81.2
FALSE	High	[K].STPEKLNVKVED.[-]	Q7TPG1 [762-773]	2xTMTpro [K5; K9]; 1xTMTpro [N-Term]; 1xPhospho [T2(100)]	Phosphodiesterase (Fragment) OS=Mus musculus OX=10090 GN=Pde10a Mus musculus PE=3 SV=1	Pde10a	0.690491	1.036	0.05	87.3	84.3	6.24	8.83	High	High	High	High	High	High	High	High	High	High	High	High	High	High	High	High	1	1	Q7TPG1	Q7TPG1 1xPhospho [T763(100)]	1.65	100	1	62.7	74.6	75	73.4	87.3	71.9	73.8	61.9	80.6	76.4	69.8	37.1	76.2
FALSE	High	[K].SPERTEEVLSPDGSPSKSPSK.[K]	Q05C56 [664-684]	2xTMTpro [K17; K21]; 1xTMTpro [N-Term]; 2xPhospho [S14(100); S18(98.4)]	Add3 protein (Fragment) OS=Mus musculus OX=10090 GN=Add3 PE=2 SV=1	Add3	0.809993	0.965	-0.05	87.3	90.4	25.09	14.43	High	High	High	High	High	High	High	High	High	High	High	High	High	High	High	High	2	2	Q05C56	Q05C56 2xPhospho [S677(100); S681(98.4)]	4.07	100	1	84.9	53.3	72.3	67.8	69	78.3	89.4	88.9	72.7	71.4	92.6	43.5	64.2
FALSE	High	[R].RSTPTPELTSK.[K]	Q8VD37 [178-188]	1xTMTpro [K11]; 1xTMTpro [N-Term]; 2xPhospho [T5(100); S/T]	SH3-containing GRB2-like protein 3-interacting protein 1 OS=Mus musculus OX=10090 GN=Sgip1 PE=1 SV=1	Sgip1	0.771625	0.985	-0.02	87.1	88.4	10.85	6.7	High	High	High	High	High	High	High	High	High	High	High	High	High	High	High	High	2	3	Q8VD37	Q8VD37 2xPhospho [T182(100); S/T]	2.89	100	1	67.7	63.8	71.1	75	78.5	85.3	77.9	65	78.2	75.8	86.8	39.1	80.5
FALSE	High	[K].SADSVEEPDPLK.[V]	B7ZN02 [1245-1256]	1xTMTpro [K12]; 1xTMTpro [N-Term]; 1xPhospho [S4(100)]	Uncharacterized protein OS=Mus musculus OX=10090 GN=Jcad PE=1 SV=1	Jcad	0.714438	1.024	0.03	86.7	84.7	13.58	13	High	High	High	High	High	High	High	High	High	High	High	High	High	High	High	High	2	2	B7ZN02	B7ZN02 1xPhospho [S1248(100)]	3.73	100	1	73.4	82.4	100.5	75.4	79.9	73.8	64.8	55.1	77.9	72.4	90.6	32.2	93.9
FALSE	High	[R].RQSSVTSQSQDVASLSSPSR.[V]	S4R1C4 [1114-1133]	1xTMTpro [N-Term]; 2xPhospho [S3(100); S4(100)]	Calcium-transporting ATPase OS=Mus musculus OX=10090 GN=Atp2b2 PE=1 SV=1	Atp2b2	0.0947298	0.955	-0.07	86.6	90.7	6.92	5.07	High	High	High	High	High	High	High	High	High	High	High	High	High	High	High	High	3	5	S4R1C4	S4R1C4 2xPhospho [S1116(100); S1117(100)]	6.25	100	1	70.2	76.8	67.7	71.8	88.8	63.2	69.3	60	81.2	82.2	88.3	41.2	83.6
FALSE	High	[R].MHDSHLSSDEPK.[H]	Q3UYK6 [18-29]	1xTMTpro [K12]; 1xTMTpro [N-Term]; 2xPhospho [S4(100); S7(99.5)]	Amino acid transporter OS=Mus musculus OX=10090 GN=Slc1a2 PE=2 SV=1	Slc1a2	0.457964	1.098	0.14	86.6	78.8	13.07	11.23	High	High	High	High	High	High	High	High	High	High	High	High	High	High	High	High	2	3	Q3UYK6	Q3UYK6 2xPhospho [S21(100); S24(99.5)]	3.79	100	1	66.6	75	83	70.7	98.7	86.3	61.1	46.1	88.3	91.7	72.8	38.7	74
FALSE	High	[R].SASAPASPR.[E]	B7ZNF6 [1066-1074]	1xTMTpro [N-Term]; 1xPhospho [S7(100)]	Catenin delta-2 OS=Mus musculus OX=10090 GN=Ctnnd2 PE=1 SV=1	Ctnnd2	0.0128774	0.798	-0.33	86.5	108.5	8.65	12.26	High	High	High	High	High	High	High	High	High	High	High	High	High	High	High	High	2	3	B7ZNF6	B7ZNF6 1xPhospho [S1072(100)]	2.11	100	1	72	73.2	71.6	73	86.5	72.3	84.9	65.5	84	80.4	112.5	48.4	98.6
FALSE	High	[R].RSSRSRER.[A]	A2RS68 [291-298]	1xTMTpro [N-Term]; 2xPhospho [S3(99.3); S5(100)]	U1 small nuclear ribonucleoprotein 70 kDa OS=Mus musculus OX=10090 GN=Snrnp70 PE=2 SV=1	Snrnp70	0.15728	1.125	0.17	86.3	76.7	23.67	14.93	High	High	High	High	High	High	High	High	High	High	High	High	High	High	High	High	2	2	A2RS68	A2RS68 2xPhospho [S293(99.3); S295(100)]	2.06	100	1	72.3	59.1	58	85.7	70.2	74.3	102.1	70.4	59.4	61.5	72.1	33.6	73.6
FALSE	High	[R].WLAESPVGLPPEEEDKLTR.[S]	A2ARP8 [1981-1999]	1xTMTpro [K16]; 1xTMTpro [N-Term]; 1xPhospho [S5(100)]	Microtubule-associated protein 1A OS=Mus musculus OX=10090 GN=Map1a PE=1 SV=1	Map1a	0.592199	0.958	-0.06	86.3	90.1	13.13	6.83	High	High	High	High	High	High	High	High	High	High	High	High	High	High	High	High	1	3	A2ARP8	A2ARP8 1xPhospho [S1985(100)]	5.56	100	1	60.8	74.2	68	66.5	86.5	82.9	74.5	73.9	81.7	91.9	79.3	40.9	76.7
FALSE	High	[R].MFSNPDNGSPAMTHR.[N]	E9Q8N8 [237-251]; O88343 [237-251]	1xDeamidated [N7]; 1xTMTpro [N-Term]; 1xPhospho [S9(100)]	Anion exchange protein OS=Mus musculus OX=10090 GN=Slc4a4 PE=1 SV=1 Electrogenic sodium bicarbonate cotransporter 1 OS=Mus musculus OX=10090 GN=Slc4a4 PE=1 SV=2	Slc4a4	0.846337	1.055	0.08	86.2	81.7	11.74	11.26	High	High	High	High	High	High	High	High	High	High	High	High	High	High	High	High	1	3	E9Q8N8; O88343	E9Q8N8 1xPhospho [S245(100)]; O88343 1xPhospho [S245(100)]	5.81	100	2	79.1	84.6	62.2	66.2	94	79.6	63.6	50.3	89.7	92.4	77.3	33.1	87.7
FALSE	High	[K].TLTEGDSPSPQ.[-]	Q8CE89 [214-224]	1xTMTpro [N-Term]; 1xPhospho [S9(100)]	Cytochrome b-561 (Fragment) OS=Mus musculus OX=10090 GN=Cyb561 PE=2 SV=1	Cyb561	0.462151	0.951	-0.07	86.1	90.6	10.29	7.08	High	High	High	High	High	High	High	High	High	High	High	High	High	High	High	High	2	3	Q8CE89	Q8CE89 1xPhospho [S222(100)]	2.9	100	1	71.9	78.2	66	70.3	76.8	69.8	72.1	69.6	74	78.9	87.1	39.8	82.4
FALSE	High	[R].GGQEPAGAGSPSPPEDR.[N]	F7BJK1 [1001-1017]	1xTMTpro [N-Term]; 2xPhospho [S10(100); S12(100)]	Protocadherin 1 (Fragment) OS=Mus musculus OX=10090 GN=Pcdh1 PE=1 SV=1	Pcdh1	0.0940994	0.927	-0.11	86.1	92.9	8.57	7.29	High	High	High	High	High	High	High	High	High	High	High	High	High	High	High	High	1	3	F7BJK1	F7BJK1 2xPhospho [S1010(100); S1012(100)]	8.28	100	1	68	81.4	82.2	68.1	89.5	74.9	69.5	48.6	85.1	81.9	77	44	85.9
FALSE	High	[R].SGDLAPPESPSSPGQASPR.[H]	Q8BNN1 [318-336]	1xTMTpro [N-Term]; 2xPhospho [S9(100); S12(100)]	Spermatogenesis-associated protein 2-like protein OS=Mus musculus OX=10090 GN=Spata2l PE=1 SV=1	Spata2l	0.45271	1.085	0.12	85.8	79	11.19	11.44	High	High	High	High	High	High	High	High	High	High	High	High	High	High	High	High	2	2	Q8BNN1	Q8BNN1 2xPhospho [S326(100); S329(100)]	5.8	100	1	70	77.1	56.6	63.9	84	84.9	70.8	59.7	82.9	90.4	73.3	32.5	61.4
FALSE	High	[K].FLESAAADVSDEDEDEDTDGR.[A]	Q8BKL4 [236-256]	1xTMTpro [N-Term]; 1xPhospho [S10(100)]	Striatin domain-containing protein (Fragment) OS=Mus musculus OX=10090 GN=Strn PE=2 SV=1	Strn	0.229161	0.984	-0.02	85.7	87.1	6.13	9.28	High	High	High	High	High	High	High	High	High	High	High	High	High	High	High	High	1	12	Q8BKL4	Q8BKL4 1xPhospho [S245(100)]	6.51	100	1	72.7	75.8	75.9	70.4	85.4	73.7	63.7	49.3	102.2	74.3	86.4	39.8	79.4
FALSE	High	[R].LDNVGETRSPQDRSPILAEVK.[H]	A0A1L1M1J8 [891-911]	1xTMTpro [K21]; 1xTMTpro [N-Term]; 2xPhospho [S9(98.6); S14(100)]	Potassium voltage-gated channel subfamily H member 1 OS=Mus musculus OX=10090 GN=Kcnh1 PE=1 SV=1	Kcnh1	0.722274	1.014	0.02	85.6	84.4	8.55	6.5	High	High	High	High	High	High	High	High	High	High	High	High	High	High	High	High	2	3	A0A1L1M1J8	A0A1L1M1J8 2xPhospho [S899(98.6); S904(100)]	5.21	100	1	70	63.9	67.2	68.6	87.1	80	78.1	59.8	81	77.8	78.4	37.1	78.3
FALSE	High	[K].SQEPISNDQKVSDDDKEKGEGALPTGK.[S]	Q80WJ7 [412-438]	4xTMTpro [K10; K16; K18; K27]; 1xTMTpro [N-Term]; 1xPhospho [S12(99.2)]	Protein LYRIC OS=Mus musculus OX=10090 GN=Mtdh PE=1 SV=1	Mtdh	0.864033	1.012	0.02	85.5	84.5	10.55	7.61	High	High	High	High	High	High	High	High	High	High	High	High	High	High	High	High	1	3	Q80WJ7	Q80WJ7 1xPhospho [S423(99.2)]	5.82	100	1	73.8	63.3	65.2	74.1	82.5	71.2	81.4	62.1	78.1	72.9	84.5	34.5	81.4
FALSE	High	[K].GGTPAGSTR.[G]	Q3TAS8 [257-265]	1xTMTpro [N-Term]; 1xPhospho [T3(100)]	Amidohydro-rel domain-containing protein OS=Mus musculus OX=10090 GN=Dpysl3 PE=2 SV=1	Dpysl3	0.398044	1.045	0.06	85.5	81.8	40.04	33.9	High	High	High	High	High	High	High	High	High	High	High	High	High	High	High	High	1	1	Q3TAS8	Q3TAS8 1xPhospho [T259(100)]	2.72	100	1	35.1	91.2	74.5	69	128.5	76.7	32.1	35.4	101.8	69.6	108.8	32.8	135
FALSE	High	[K].ESSDSTNTTIEDEDAK.[A]	P28652 [393-408]	1xTMTpro [K16]; 1xTMTpro [N-Term]; 3xPhospho [S5(97.9); T8(100); T9(100)]	Calcium/calmodulin-dependent protein kinase type II subunit beta OS=Mus musculus OX=10090 GN=Camk2b PE=1 SV=2	Camk2b	0.928546	1.083	0.11	85.4	78.9	21.14	13.95	High	High	High	High	High	High	High	High	High	High	High	High	High	High	High	High	3	6	P28652	P28652 3xPhospho [S397(97.9); T400(100); T401(100)]	6.38	100	1	63	91.5	82.4	72.8	114.4	71	49	46.6	101.4	82.5	70.9	33.7	92.7
FALSE	High	[R].QGSWEDEEDYEEEMTDNR.[N]	A0A0R4J194 [625-642]	1xTMTpro [N-Term]; 1xPhospho [S3(100)]	Calcium channel voltage-dependent subunit beta 1 OS=Mus musculus OX=10090 GN=Cacnb1 PE=1 SV=1	Cacnb1	0.495639	0.978	-0.03	85.4	87.3	8.99	6.97	High	High	High	High	High	High	High	High	High	High	High	High	High	High	High	High	1	3	A0A0R4J194	A0A0R4J194 1xPhospho [S627(100)]	6.79	100	1	77.1	66.8	69.3	73.7	72.4	70.2	74.1	60.5	85.1	87.2	88.5	32.3	79.1
FALSE	High	[K].KEDSDDSLVDYGEGVNGQFNEDGSFIGQYSGK.[K]	Q6P9Y5 [163-194]	2xTMTpro [K1; K32]; 1xTMTpro [N-Term]; 2xPhospho [S4(100); S7(100)]	Nrcam protein (Fragment) OS=Mus musculus OX=10090 GN=Nrcam PE=2 SV=1	Nrcam	0.163134	0.87	-0.2	85	97.6	20.03	14.91	High	High	High	High	High	High	High	High	High	High	High	High	High	High	High	High	1	6	Q6P9Y5	Q6P9Y5 2xPhospho [S166(100); S169(100)]	6.49	100	1	51.6	71.1	75.3	74.4	121.7	68.5	79.1	51.5	83.6	71.4	94.6	46.6	109.1
FALSE	High	[R].KPASVSPTTPTSPTEGEAS.[-]	Q8R1Q8 [505-523]	1xTMTpro [K1]; 1xTMTpro [N-Term]; 2xPhospho [S6(100); T8(100)]	Cytoplasmic dynein 1 light intermediate chain 1 OS=Mus musculus OX=10090 GN=Dync1li1 PE=1 SV=1	Dync1li1	0.964817	1.021	0.03	84.8	83.1	7.39	7.9	High	High	High	High	High	High	High	High	High	High	High	High	High	High	High	High	3	3	Q8R1Q8	Q8R1Q8 2xPhospho [S510(100); T512(100)]	4.84	100	1	75.5	71.9	67.5	65.4	90.3	63.9	72.2	57.9	79.6	73.9	78.3	42.7	77
FALSE	High	[K].VGSLTPPSSPKTQR.[A]	Q3UHJ0 [614-627]	1xTMTpro [K11]; 1xTMTpro [N-Term]; 2xPhospho [T5(99.6); S/T]	AP2-associated protein kinase 1 OS=Mus musculus OX=10090 GN=Aak1 PE=1 SV=2	Aak1	0.840074	1.026	0.04	84.8	82.6	21.77	8.11	High	High	High	High	High	High	High	High	High	High	High	High	High	High	High	High	2	3	Q3UHJ0	Q3UHJ0 2xPhospho [T618(99.6); S/T]	4.72	100	1	69.9	48.1	66.2	70.4	67.4	74.1	77.6	77.8	66.6	81.2	76.9	36.8	72.8
FALSE	High	[K].EEQELHDIHSTR.[S]	P35802 [258-269]	1xTMTpro [N-Term]; 1xPhospho [S10(99.8)]	Neuronal membrane glycoprotein M6-a OS=Mus musculus OX=10090 GN=Gpm6a PE=1 SV=1	Gpm6a	0.0104194	1.693	0.76	84.7	50	39.3	12.62	High	High	High	High	High	High	High	High	High	High	High	High	High	High	High	High	1	3	P35802	P35802 1xPhospho [S267(99.8)]	5.22	100	1	88	125.1	93	70.5	83.3	56.1	42.7	27.4	53.5	47.5	39.3	18.2	51
FALSE	High	[K].IEDVGSDEEDDSGKDKK.[K]	Q71LX8 [250-266]	3xTMTpro [K14; K16; K17]; 1xTMTpro [N-Term]; 2xPhospho [S6(100); S12(100)]	Heat shock protein 84b OS=Mus musculus OX=10090 GN=Hsp90ab1 PE=1 SV=1	Hsp90ab1	0.536686	1.025	0.04	84.6	82.5	23.13	14.8	High	High	High	High	High	High	High	High	High	High	High	High	High	High	High	High	1	2	Q71LX8	Q71LX8 2xPhospho [S255(100); S261(100)]	3.84	100	1	49.5	76.4	69.5	75.9	102.5	81.4	46.8	38.4	84.9	75.7	75.3	32.4	92.1
FALSE	High	[R].GTSQVSSPSQPPEK.[Q]	A0A5F8MPF3 [1123-1136]	1xTMTpro [K14]; 1xTMTpro [N-Term]; 1xPhospho [S/T]	F-actin monooxygenase OS=Mus musculus OX=10090 GN=Mical3 PE=1 SV=1	Mical3	0.0488966	0.884	-0.18	84.6	95.7	4.93	17.13	High	High	High	High	High	High	High	High	High	High	High	High	High	High	High	High	1	3	A0A5F8MPF3		3.65	100	1	69.8	73.3	80.8	69.3	93.2	72.8	68.3	56.5	91.6	75.2	84.1	58.1	90.5
FALSE	High	[R].TSTPVRSPGGSTMMK.[A]	Q6ZQE7 [118-132]	1xTMTpro [K15]; 1xTMTpro [N-Term]; 2xPhospho [T3(99.3); S7(100)]	MKIAA0270 protein (Fragment) OS=Mus musculus OX=10090 GN=Palm PE=2 SV=1	Palm	0.302931	1.059	0.08	84.6	79.9	14.52	9.45	High	High	High	High	High	High	High	High	High	High	High	High	High	High	High	High	1	1	Q6ZQE7	Q6ZQE7 2xPhospho [T120(99.3); S124(100)]	3.59	100	1	53.5	69.9	72.9	60.8	90	73	68.9	71.2	69	73.6	77.4	29.7	74.6
FALSE	High	[LR].RRSRSPR.[R]	Q61136 [456-462]; [463-469]; Q80SY5 [259-265]; Q8K194 [49-55]; Q99M28 [272-278]	1xTMTpro [N-Term]; 2xPhospho [S3(100); S5(100)]	Serine/threonine-protein kinase PRP4 homolog OS=Mus musculus OX=10090 GN=Prpf4b PE=1 SV=3 Pre-mRNA-splicing factor 38B OS=Mus musculus OX=10090 GN=Prpf38b PE=1 SV=1 U4/U6.U5 small nuclear ribonucleoprotein 27 kDa protein OS=Mus musculus OX=10090 GN=Snrnp27 PE=1 SV=1 RNA-binding protein with serine-rich domain 1 OS=Mus musculus OX=10090 GN=Rnps1 PE=1 SV=1	Prpf4b	0.348578	0.896	-0.16	84	93.7	26.04	7.89	High	High	High	High	High	High	High	High	High	High	High	High	High	High	High	High	1	2	Q61136; Q80SY5; Q8K194; Q99M28	Q61136 2xPhospho [S458(100); S460(100)]; 2xPhospho [S465(100); S467(100)]; Q80SY5 2xPhospho [S261(100); S263(100)]; Q8K194 2xPhospho [S51(100); S53(100)]; Q99M28 2xPhospho [S274(100); S276(100)]	2.54	100	4	67.2	48.5	55.9	68.6	84.1	86.9	102.3	73	82.1	81.4	88.8	44.2	86.4
FALSE	High	[R].GYSDSAER.[S]	O89084 [47-54]	1xTMTpro [N-Term]; 1xPhospho [S3(100)]	cAMP-specific 3',5'-cyclic phosphodiesterase 4A OS=Mus musculus OX=10090 GN=Pde4a PE=1 SV=2	Pde4a	0.360246	1.155	0.21	83.8	72.6	12.55	15.02	High	High	High	High	High	High	High	High	High	High	High	High	High	High	High	High	1	2	O89084	O89084 1xPhospho [S49(100)]	2.72	100	1	57.7	80.6	73.1	69	79.2	74.1	50.1	55.8	79	90.4	70.7	29.2	76.4
FALSE	High	[K].SLSPAATVTAELHYEQGSPR.[N]	Q80X80 [394-413]	1xTMTpro [N-Term]; 1xPhospho [S18(100)]	Phospholipid transfer protein C2CD2L OS=Mus musculus OX=10090 GN=C2cd2l PE=1 SV=3	C2cd2l	0.68796	0.99	-0.01	83.8	84.6	9.31	5.88	High	High	High	High	High	High	High	High	High	High	High	High	High	High	High	High	1	10	Q80X80	Q80X80 1xPhospho [S411(100)]	7.19	100	1	66.6	77.6	72.5	68.2	79.6	67.2	80	64.7	76	77.5	80.3	34.3	84
FALSE	High	[R].VDHGAEIITQSPSR.[S]	A0A668KLC6 [1934-1947]	1xTMTpro [N-Term]; 1xPhospho [T/S]	Microtubule-associated protein OS=Mus musculus OX=10090 GN=Map2 PE=1 SV=1	Map2	0.36934	0.933	-0.1	83.6	89.6	4.19	17.39	High	High	High	High	High	High	High	High	High	High	High	High	High	High	High	High	2	4	A0A668KLC6		4.88	100	1	67.8	72.6	76.4	71.2	83	69.7	63.8	58	70	69.4	81	51.4	91.2
FALSE	High	[R].GDEDFQSDSDSFNPTLWEEQR.[Q]	A0A0G2JDT9 [438-458]	1xTMTpro [N-Term]; 1xPhospho [S7(100)]	Leucine-rich repeat-containing protein 7 OS=Mus musculus OX=10090 GN=Lrrc7 PE=1 SV=1	Lrrc7	0.0300629	0.876	-0.19	83.4	95.3	15.33	8.4	High	High	High	High	High	High	High	High	High	High	High	High	High	High	High	High	4	9	A0A0G2JDT9	A0A0G2JDT9 1xPhospho [S444(100)]	7.27	100	1	59.7	60.9	56.4	71.7	83.9	71.8	74.4	69.5	84.5	79	92.7	46.3	92.1
FALSE	High	[K].GSAEGSSDEEGKLVIDEPAKEK.[N]	P51859 [127-148]	3xTMTpro [K12; K20; K22]; 1xTMTpro [N-Term]; 2xPhospho [S6(100); S7(100)]	Hepatoma-derived growth factor OS=Mus musculus OX=10090 GN=Hdgf PE=1 SV=2	Hdgf	0.440553	0.957	-0.06	83	86.7	11.49	8.59	High	High	High	High	High	High	High	High	High	High	High	High	High	High	High	High	1	2	P51859	P51859 2xPhospho [S132(100); S133(100)]	6.97	100	1	61.7	77.2	65.8	64.8	95.9	75.3	72	45.2	87.1	71.1	80.7	42.2	83.4
FALSE	High	[K].VAELEEEQSQGSSSYSDWVK.[N]	A2ARP8 [344-363]	1xTMTpro [K20]; 1xTMTpro [N-Term]; 2xPhospho [S9(100); S12(100)]	Microtubule-associated protein 1A OS=Mus musculus OX=10090 GN=Map1a PE=1 SV=1	Map1a	0.0221948	1.474	0.56	82.9	56.2	19.86	20.52	High	High	High	High	High	High	High	High	High	High	High	High	High	High	High	High	1	2	A2ARP8	A2ARP8 2xPhospho [S352(100); S355(100)]	6.5	100	1	80.7	70.8	79.4	75.3	83.7	70.7	54.1	32.3	83.5	69.8	49.8	21.9	52
FALSE	High	[K].ESSESTNTTIEDEDTK.[V]	P11798 [329-344]	1xTMTpro [K16]; 1xTMTpro [N-Term]; 1xPhospho [S5(99.7)]	Calcium/calmodulin-dependent protein kinase type II subunit alpha OS=Mus musculus OX=10090 GN=Camk2a PE=1 SV=2	Camk2a	0.0226416	0.885	-0.18	82.7	93.5	12.03	13.11	High	High	High	High	High	High	High	High	High	High	High	High	High	High	High	High	4	6	P11798	P11798 1xPhospho [S333(99.7)]	4.06	100	1	56	75	67.3	61.9	101.2	69.5	69.8	57	96	73.5	86.3	49.5	107.3
FALSE	High	[K].ARSMSPPPK.[R]	Q3TWW8 [312-320]	1xTMTpro [K9]; 1xTMTpro [N-Term]; 2xPhospho [S3(100); S5(100)]	Serine/arginine-rich splicing factor 6 OS=Mus musculus OX=10090 GN=Srsf6 PE=1 SV=1	Srsf6	0.802043	0.999	0	82.4	82.5	11.43	10.75	High	High	High	High	High	High	High	High	High	High	High	High	High	High	High	High	1	2	Q3TWW8	Q3TWW8 2xPhospho [S314(100); S316(100)]	2.55	100	1	63.9	72.6	74.7	66.3	104.3	72.6	65.7	48	85	75.4	74.8	43.9	85.9
FALSE	High	[K].SETLVNAQQTPLGTPKENR.[T]	Q6ZQE7 [99-117]	1xTMTpro [K16]; 1xTMTpro [N-Term]; 2xPhospho [T10(100); T14(100)]	MKIAA0270 protein (Fragment) OS=Mus musculus OX=10090 GN=Palm PE=2 SV=1	Palm	0.511051	1.024	0.03	82.3	80.4	17.53	12.61	High	High	High	High	High	High	High	High	High	High	High	High	High	High	High	High	1	3	Q6ZQE7	Q6ZQE7 2xPhospho [T108(100); T112(100)]	7.24	100	1	52.7	66.4	77.5	75.1	102.6	76.2	50.1	51.3	79	74.7	76.6	37.9	68.2
FALSE	High	[K].EQAGEEEKEDAVRKSASEDSIR.[K]	B1AWN6 [512-533]	2xTMTpro [K8; K14]; 1xTMTpro [N-Term]; 2xPhospho [S15(100); S17(100)]	Sodium channel protein type 2 subunit alpha OS=Mus musculus OX=10090 GN=Scn2a PE=1 SV=1	Scn2a	0.087766	0.732	-0.45	82	112.1	26.83	22.46	High	High	High	High	High	High	High	High	High	High	High	High	High	High	High	High	1	3	B1AWN6	B1AWN6 2xPhospho [S526(100); S528(100)]	5.19	100	1	66.7	51.5	74.2	67	82.2	56.8	99.4	82.3	71.6	69.3	131	46.9	106.2
FALSE	High	[K].GVNFAEEPMRSDSENGEEEEAAEAGAFNAPVINR.[F]	P31324 [73-106]	1xOxidation [M9]; 1xTMTpro [N-Term]; 2xPhospho [S11(100); S13(100)]	cAMP-dependent protein kinase type II-beta regulatory subunit OS=Mus musculus OX=10090 GN=Prkar2b PE=1 SV=3	Prkar2b	0.0771369	0.892	-0.16	81.8	91.7	13.22	8.64	High	High	High	High	High	High	High	High	High	High	High	High	High	High	High	High	1	20	P31324	P31324 2xPhospho [S83(100); S85(100)]	5.81	100	1	65.4	61.8	64.3	63.1	95.2	73.7	84.4	59.7	100.3	95.5	95.4	38.7	73.5
FALSE	High	[K].KNDGVKESSESTNTTIEDEDTK.[V]	P11798 [323-344]	3xTMTpro [K1; K6; K22]; 1xTMTpro [N-Term]; 3xPhospho [S/T]	Calcium/calmodulin-dependent protein kinase type II subunit alpha OS=Mus musculus OX=10090 GN=Camk2a PE=1 SV=2	Camk2a	0.768689	0.975	-0.04	81.8	83.9	12.2	5.8	High	High	High	High	High	High	High	High	High	High	High	High	High	High	High	High	1	7	P11798		5.06	100	1	69.8	88.9	72.1	57.1	92.3	69	62.9	52	89.8	76.6	80.1	33	80.4
FALSE	High	[R].AFSEDEALAQQDSK.[H]	G3X932 [597-610]	1xTMTpro [K14]; 1xTMTpro [N-Term]; 1xPhospho [S3(100)]	Rho GTPase-activating protein 39 OS=Mus musculus OX=10090 GN=Arhgap39 PE=1 SV=1	Arhgap39	0.0393849	1.081	0.11	81.7	75.5	10.36	10.49	High	High	High	High	High	High	High	High	High	High	High	High	High	High	High	High	1	2	G3X932	G3X932 1xPhospho [S599(100)]	5.91	100	1	73.6	68.4	64.6	72.7	76.5	67.1	68.2	67.5	61.2	70.1	75.7	31.1	59.5
FALSE	High	[R].GGDDGGRGSR.[R]	P84309 [108-117]	1xTMTpro [N-Term]; 1xPhospho [S9(100)]	Adenylate cyclase type 5 OS=Mus musculus OX=10090 GN=Adcy5 PE=1 SV=2	Adcy5	0.323631	0.93	-0.11	81.2	87.3	17.8	33.79	High	High	High	High	High	High	High	High	High	High	High	High	High	High	High	High	1	1	P84309	P84309 1xPhospho [S116(100)]	2.26	100	1	47.2	69.9	70.4	64.1	81.4	82.3	53.4	67.7	65.8	100.1	64.1	37.9	135.3
FALSE	High	[K].FIDKDQQPSGSEGEDDDAEAALKK.[E]	Q99J36 [78-101]	3xTMTpro [K4; K23; K24]; 1xTMTpro [N-Term]; 2xPhospho [S9(100); S11(100)]	THUMP domain-containing protein 1 OS=Mus musculus OX=10090 GN=Thumpd1 PE=1 SV=1	Thumpd1	0.776152	0.962	-0.06	81.1	84.3	12.32	12.96	High	High	High	High	High	High	High	High	High	High	High	High	High	High	High	High	1	2	Q99J36	Q99J36 2xPhospho [S86(100); S88(100)]	4.67	100	1	77.7	63.9	63	66.6	80.9	64.5	71.1	68.1	66.5	76	77.3	39.1	58.6
FALSE	High	[K].GSGREEEKGVVTNGLDVSPAEEK.[K]	P08553 [752-774]	1xDeamidated [N13]; 2xTMTpro [K8; K23]; 1xTMTpro [N-Term]; 1xPhospho [S18(100)]	Neurofilament medium polypeptide OS=Mus musculus OX=10090 GN=Nefm PE=1 SV=4	Nefm	0.65846	0.927	-0.11	80.9	87.3	6.64	16.14	High	High	High	High	High	High	High	High	High	High	High	High	High	High	High	High	2	4	P08553	P08553 1xPhospho [S769(100)]	3.84	100	1	71.8	69.7	65.2	66.5	73.3	75	64.2	59.3	85.7	98.1	90.8	39.4	69.9
FALSE	High	[R].SGDETPGSEAPGDK.[A]	Q00PI9 [159-172]	1xTMTpro [K14]; 1xTMTpro [N-Term]; 1xPhospho [S1(100)]	Heterogeneous nuclear ribonucleoprotein U-like protein 2 OS=Mus musculus OX=10090 GN=Hnrnpul2 PE=1 SV=2	Hnrnpul2	0.747619	0.972	-0.04	80.8	83.2	19.01	15.32	High	High	High	High	High	High	High	High	High	High	High	High	High	High	High	High	2	3	Q00PI9	Q00PI9 1xPhospho [S159(100)]	3.4	100	1	54.3	83.9	77.4	67.9	98.5	68.3	53.5	39.4	95	80.6	72.6	35.7	84.9
FALSE	High	[K].TVPATPPRTGSPLTVATGNDQAATEAK.[I]	Q8VD37 [255-281]	1xTMTpro [K27]; 1xTMTpro [N-Term]; 2xPhospho [T5(99.3); T/S]	SH3-containing GRB2-like protein 3-interacting protein 1 OS=Mus musculus OX=10090 GN=Sgip1 PE=1 SV=1	Sgip1	0.809793	0.974	-0.04	80.7	82.8	6.42	8.97	High	High	High	High	High	High	High	High	High	High	High	High	High	High	High	High	1	5	Q8VD37	Q8VD37 2xPhospho [T259(99.3); T/S]	5.93	100	1	70.4	63.8	64.4	73	79.6	66.6	66.2	55.2	74	76.7	79.3	37.1	62
FALSE	High	[K].NAEEESESEAEEGD.[-]	A0A087WQS2 [438-451]	1xTMTpro [N-Term]; 2xPhospho [S6(100); S8(100)]	Basic leucine zipper and W2 domain-containing protein 1 OS=Mus musculus OX=10090 GN=Bzw1 PE=1 SV=1	Bzw1	0.773501	1.028	0.04	80.6	78.4	20.37	23.69	High	High	High	High	High	High	High	High	High	High	High	High	High	High	High	High	1	3	A0A087WQS2	A0A087WQS2 2xPhospho [S443(100); S445(100)]	3.21	100	1	66.3	84.7	70.1	57	105.6	72.2	42.8	49.1	106.9	77.7	82.1	23.5	83
FALSE	High	[K].DGSPDAPATPEKEEVAFSEYK.[T]	A0A668KLC6 [1511-1531]	2xTMTpro [K12; K21]; 1xTMTpro [N-Term]; 2xPhospho [S3(100); T9(100)]	Microtubule-associated protein OS=Mus musculus OX=10090 GN=Map2 PE=1 SV=1	Map2	0.290447	0.943	-0.09	80.4	85.3	31.15	17.94	High	High	High	High	High	High	High	High	High	High	High	High	High	High	High	High	1	5	A0A668KLC6	A0A668KLC6 2xPhospho [S1513(100); T1519(100)]	2.89	100	1	49.3	88.2	77.8	71.9	111.7	63.8	51.1	25.4	83.1	70.8	80.2	38.7	106.3
FALSE	High	[R].GLEGPWERPPPLDEPQRDGNSEDQVEGR.[A]	Q60829 [151-178]	1xDeamidated [Q16]; 1xTMTpro [N-Term]; 1xPhospho [S21(100)]	Protein phosphatase 1 regulatory subunit 1B OS=Mus musculus OX=10090 GN=Ppp1r1b PE=1 SV=2	Ppp1r1b	0.0793597	1.034	0.05	80.3	77.6	6.38	6.05	High	High	High	High	High	High	High	High	High	High	High	High	High	High	High	High	1	4	Q60829	Q60829 1xPhospho [S171(100)]	2.78	100	1	64.9	65.7	68.9	62.7	91.6	70.3	69.4	53.7	74.2	77.2	75.7	34.4	70.4
FALSE	High	[K].VSEEAESQQWDTSKGDQVSQNGLPAEQGSPR.[MV-]	Q62261 [2109-2139]	1xDeamidated [N/Q]; 1xTMTpro [K14]; 1xTMTpro [N-Term]; 1xPhospho [S19(100)]	Spectrin beta chain, non-erythrocytic 1 OS=Mus musculus OX=10090 GN=Sptbn1 PE=1 SV=2	Sptbn1	0.355239	0.946	-0.08	80.2	84.8	10.63	10.83	High	High	High	High	High	High	High	High	High	High	High	High	High	High	High	High	4	6	Q62261	Q62261 1xPhospho [S2127(100)]	9.89	100	1	73	66.8	73.4	61.6	73.3	66.4	80.9	55.6	79.7	76.5	88.4	34.9	67.4
FALSE	High	[R].FGEAVVVGRPGSGDGDSDQSR.[N]	A0A087WS83 [4-24]	1xTMTpro [N-Term]; 1xPhospho [S12(100)]	Voltage-dependent R-type calcium channel subunit alpha OS=Mus musculus OX=10090 GN=Cacna1e PE=1 SV=1	Cacna1e	0.394089	0.919	-0.12	80.2	87.3	15.26	9.5	High	High	High	High	High	High	High	High	High	High	High	High	High	High	High	High	1	3	A0A087WS83	A0A087WS83 1xPhospho [S15(100)]	3.48	100	1	62	61.2	75.2	65.5	71.8	69.6	83.7	68.1	70.5	80	84.5	40.2	76.6
FALSE	High	[R].FYYSSGSSSPTHAK.[S]	Q60771 [190-203]	1xTMTpro [K14]; 1xTMTpro [N-Term]; 1xPhospho [S9(99.6)]	Claudin-11 OS=Mus musculus OX=10090 GN=Cldn11 PE=1 SV=1	Cldn11	0.042679	1.353	0.44	80.1	59.2	58.97	18.59	High	High	High	High	High	High	High	High	High	High	High	High	High	High	High	High	1	2	Q60771	Q60771 1xPhospho [S198(99.6)]	2.94	100	1	120.6	199.8	128.4	81.3	59.3	47.2	45.8	43.3	58.6	66.4	62.5	14.7	55.1
FALSE	High	[R].MFSNPDNGSPAMTHR.[N]	E9Q8N8 [237-251]; O88343 [237-251]	1xOxidation [M12]; 1xTMTpro [N-Term]; 1xPhospho [S9(100)]	Anion exchange protein OS=Mus musculus OX=10090 GN=Slc4a4 PE=1 SV=1 Electrogenic sodium bicarbonate cotransporter 1 OS=Mus musculus OX=10090 GN=Slc4a4 PE=1 SV=2	Slc4a4	0.810648	1.014	0.02	79.9	78.8	5.61	6.06	High	High	High	High	High	High	High	High	High	High	High	High	High	High	High	High	2	4	E9Q8N8; O88343	E9Q8N8 1xPhospho [S245(100)]; O88343 1xPhospho [S245(100)]	2.59	100	2	66.6	65.1	71.8	65.9	77.6	76	59.7	53.4	70.7	71.5	70.9	37.9	76.1
FALSE	High	[R].MHDSHLSSDEPKHR.[N]	Q3UYK6 [18-31]	1xTMTpro [K12]; 1xTMTpro [N-Term]; 2xPhospho [S4(100); S7(99.5)]	Amino acid transporter OS=Mus musculus OX=10090 GN=Slc1a2 PE=2 SV=1	Slc1a2	0.0845643	1.252	0.32	79.9	63.8	15.55	19.02	High	High	High	High	High	High	High	High	High	High	High	High	High	High	High	High	2	5	Q3UYK6	Q3UYK6 2xPhospho [S21(100); S24(99.5)]	5.78	100	1	72.6	51.3	73.5	68.8	64.4	57.2	73.2	50.8	61.6	59.8	51.1	27.7	49.5
FALSE	High	[R].ISENYSDKSDVENADESSSSILKPLISPAAER.[I]	E9Q8N8 [60-91]; O88343 [60-91]	2xTMTpro [K8; K23]; 1xTMTpro [N-Term]; 2xPhospho [S6(100); S9(100)]	Anion exchange protein OS=Mus musculus OX=10090 GN=Slc4a4 PE=1 SV=1 Electrogenic sodium bicarbonate cotransporter 1 OS=Mus musculus OX=10090 GN=Slc4a4 PE=1 SV=2	Slc4a4	0.0865342	1.135	0.18	79.8	70.3	13.75	15.82	High	High	High	High	High	High	High	High	High	High	High	High	High	High	High	High	2	5	E9Q8N8; O88343	E9Q8N8 2xPhospho [S65(100); S68(100)]; O88343 2xPhospho [S65(100); S68(100)]	4.38	100	2	82.3	69.9	65.4	82.1	78.6	72.4	60.5	45.7	77.2	89	73.9	26.8	67.5
FALSE	High	[R].IREEIDKFGIHVYQFPECDSDEDEDFKQQDR.[E]	Q9Z2Q6 [206-236]	1xCarbamidomethyl [C18]; 2xTMTpro [K7; K27]; 1xTMTpro [N-Term]; 1xPhospho [S20(100)]	Septin-5 OS=Mus musculus OX=10090 GN=Septin5 PE=1 SV=2	Septin5	0.541628	1.094	0.13	79.7	72.9	29.94	28.28	High	High	High	High	High	High	High	High	High	High	High	High	High	High	High	High	1	4	Q9Z2Q6	Q9Z2Q6 1xPhospho [S225(100)]	7.26	100	1	82.1	45.2	66.5	67.3	52.5	60.1	90.2	78.2	52	67.6	85.7	31.9	47.1
FALSE	High	[K].AGEQQLSEPEDMEMEAGDTDDPPR.[I]	E0CY04 [13-36]	1xTMTpro [N-Term]; 1xPhospho [S7(100)]	Ubiquitin carboxyl-terminal hydrolase 7 OS=Mus musculus OX=10090 GN=Usp7 PE=1 SV=1	Usp7	0.105656	0.94	-0.09	79.6	84.7	8.74	14.45	High	High	High	High	High	High	High	High	High	High	High	High	High	High	High	High	1	2	E0CY04	E0CY04 1xPhospho [S19(100)]	6.9	100	1	76.3	62.1	70	61.5	83.8	64.5	71.6	52	101.9	102.4	93.4	37.6	74.7
FALSE	High	[R].WHQLQNENHVSSD.[-]	Q768S5 [669-681]	1xTMTpro [N-Term]; 2xPhospho [S11(100); S12(100)]	Rabphilin OS=Mus musculus OX=10090 GN=Rph3a PE=2 SV=1	Rph3a	0.410919	0.999	0	79.6	79.6	12.79	9.5	High	High	High	High	High	High	High	High	High	High	High	High	High	High	High	High	1	3	Q768S5	Q768S5 2xPhospho [S679(100); S680(100)]	5.24	100	1	61.7	54.8	73.7	61.9	68.6	72.9	67.9	63	74.4	69.5	72.6	41.2	69.7
FALSE	High	[K].KEMGTPLADTPTRPVTR.[H]	Q9EQF6 [505-521]	1xTMTpro [K1]; 1xTMTpro [N-Term]; 2xPhospho [T5(100); T10(100)]	Dihydropyrimidinase-related protein 5 OS=Mus musculus OX=10090 GN=Dpysl5 PE=1 SV=1	Dpysl5	0.255344	0.908	-0.14	79.4	87.4	25.05	12.13	High	High	High	High	High	High	High	High	High	High	High	High	High	High	High	High	1	4	Q9EQF6	Q9EQF6 2xPhospho [T509(100); T514(100)]	4.29	100	1	46	68.1	68.7	77.6	77	80.9	35.9	67.1	79.8	93.2	77.3	40.8	85.3
FALSE	High	[R].SLDGEVGTGQYATTK.[G]	D0VYV6 [451-465]	1xTMTpro [K15]; 1xTMTpro [N-Term]; 1xPhospho [S1(100)]	Band 4.1-like protein 3 OS=Mus musculus OX=10090 GN=Epb41l3 PE=1 SV=1	Epb41l3	0.501532	1.004	0.01	79.4	79.1	20.25	12.36	High	High	High	High	High	High	High	High	High	High	High	High	High	High	High	High	1	2	D0VYV6	D0VYV6 1xPhospho [S451(100)]	3.02	100	1	72.7	58.2	55.7	57.6	72.1	79.8	85.8	70.5	81.8	85.5	68.5	35.1	54.5
FALSE	High	[K].SEPSSPDHGSSAIEQDLAALDAEMTQK.[L]	Q9Z1B3 [978-1004]	1xTMTpro [K27]; 1xTMTpro [N-Term]; 1xPhospho [S/T]	1-phosphatidylinositol 4,5-bisphosphate phosphodiesterase beta-1 OS=Mus musculus OX=10090 GN=Plcb1 PE=1 SV=2	Plcb1	0.0392906	1.378	0.46	79.3	57.6	35.23	12.95	High	High	High	High	High	High	High	High	High	High	High	High	High	High	High	High	1	2	Q9Z1B3		6.52	100	1	79.9	118.5	79.3	66.9	46.2	48.2	62.4	42.1	47.9	44	55.4	28.9	59.3
FALSE	High	[K].AFYGSEEDEAKGPGSEEAATAALPAR.[K]	A0A571BEW4 [236-261]	1xTMTpro [K11]; 1xTMTpro [N-Term]; 1xPhospho [S5(100)]	AP-3 complex subunit beta OS=Mus musculus OX=10090 GN=Ap3b2 PE=1 SV=1	Ap3b2	0.646421	0.965	-0.05	79.2	82	9.39	11.05	High	High	High	High	High	High	High	High	High	High	High	High	High	High	High	High	1	2	A0A571BEW4	A0A571BEW4 1xPhospho [S240(100)]	6.01	100	1	65.7	70.8	79.5	60.9	76.9	57.5	66.2	53.1	74.2	60.5	82.8	32.9	85.4
FALSE	High	[K].DWEDDSDEDMSNFDR.[F]	Q3TJG6 [108-122]	1xTMTpro [N-Term]; 1xPhospho [S6(100)]	CS domain-containing protein OS=Mus musculus OX=10090 GN=Ptges3 PE=2 SV=1	Ptges3	0.362348	0.918	-0.12	79.1	86.1	25.19	16.85	High	High	High	High	High	High	High	High	High	High	High	High	High	High	High	High	1	3	Q3TJG6	Q3TJG6 1xPhospho [S113(100)]	5.42	100	1	49.7	85.6	86	63.1	109.7	70.2	52.8	36.8	92.6	83.9	78.3	34.3	97.9
FALSE	High	[R].QETVECLR.[K]	A0A286YCB8 [91-98]	1xCarbamidomethyl [C6]; 1xTMTpro [N-Term]; 1xPhospho [T3(100)]	Calcium/calmodulin-dependent protein kinase type II subunit gamma (Fragment) OS=Mus musculus OX=10090 GN=Camk2g PE=1 SV=1	Camk2g	0.855505	1.109	0.15	79	71.2	24.95	25.96	High	High	High	High	High	High	High	High	High	High	High	High	High	High	High	High	1	2	A0A286YCB8	A0A286YCB8 1xPhospho [T93(100)]	2.07	100	1	100.7	85.9	70.1	62.6	60.4	82.1	49.4	47.9	95.5	114.5	60	29.1	63.2
FALSE	High	[K].SLSPAATVTAELHYEQGSPR.[N]	Q80X80 [394-413]	1xTMTpro [N-Term]; 2xPhospho [S18(100); S/T/Y]	Phospholipid transfer protein C2CD2L OS=Mus musculus OX=10090 GN=C2cd2l PE=1 SV=3	C2cd2l	0.137883	1.131	0.18	78.8	69.6	10.6	17.33	High	High	High	High	High	High	High	High	High	High	High	High	High	High	High	High	2	6	Q80X80	Q80X80 2xPhospho [S411(100); S/T/Y]	8.61	100	1	78.9	73.1	75.5	63.2	68.3	68.6	63.4	48.4	60.5	72.3	71.6	26.6	59.1
FALSE	High	[R].IACDEEFSDSEDEGEGGRR.[N]	A0A0R4J008 [415-433]	1xCarbamidomethyl [C3]; 1xTMTpro [N-Term]; 2xPhospho [S8(100); S10(100)]	Histone deacetylase 2 OS=Mus musculus OX=10090 GN=Hdac2 PE=1 SV=1	Hdac2	0.905344	0.971	-0.04	78.8	81.1	9.79	9.25	High	High	High	High	High	High	High	High	High	High	High	High	High	High	High	High	1	6	A0A0R4J008	A0A0R4J008 2xPhospho [S422(100); S424(100)]	4.56	100	1	62.2	62	72.7	74.3	82.3	70	53.8	51.3	77.9	81.3	74	28.5	65
FALSE	High	[R].SSSLDMNR.[T]	F6R6F1 [519-526]	1xTMTpro [N-Term]; 1xPhospho [S3(100)]	RalBP1-associated Eps domain-containing protein 1 (Fragment) OS=Mus musculus OX=10090 GN=Reps1 PE=1 SV=1	Reps1	0.0148198	1.124	0.17	78.6	70	7.01	4.68	High	High	High	High	High	High	High	High	High	High	High	High	High	High	High	High	1	1	F6R6F1	F6R6F1 1xPhospho [S521(100)]	2.43	100	1	64.6	71.3	69	59.9	79.6	64	55.4	56.8	67.4	65.1	70.1	28.7	68.9
FALSE	High	[K].KAEGAGTEEEGTPKESEPQAAADATEVK.[E]	Q91XV3 [25-52]	3xTMTpro [K1; K14; K28]; 1xTMTpro [N-Term]; 2xPhospho [T12(100); S16(100)]	Brain acid soluble protein 1 OS=Mus musculus OX=10090 GN=Basp1 PE=1 SV=3	Basp1	0.414279	1.216	0.28	78.6	64.7	22.17	16.69	High	High	High	High	High	High	High	High	High	High	High	High	High	High	High	High	2	4	Q91XV3	Q91XV3 2xPhospho [T36(100); S40(100)]	7.59	100	1	53.2	77.7	68.3	63.7	81.6	70.5	46	28.3	73	57.8	53.9	33.8	67.5
FALSE	High	[R].LQSTEFSPSGSEAGSPGLQNGEGQR.[G]	Q9WV69 [301-325]	1xDeamidated [N/Q]; 1xTMTpro [N-Term]; 2xPhospho [T4(98.9); S15(100)]	Dematin OS=Mus musculus OX=10090 GN=Dmtn PE=1 SV=1	Dmtn	0.684713	0.97	-0.04	78.4	80.8	14.22	14.8	High	High	High	High	High	High	High	High	High	High	High	High	High	High	High	High	4	4	Q9WV69	Q9WV69 2xPhospho [T304(98.9); S315(100)]	3.88	100	1	71	60.8	48.3	67.5	67.9	68.4	72.8	52	88.5	76.3	86.9	29.3	73.6
FALSE	High	[R].DVATSPISPTENNTTPPDALTR.[N]	G5E884 [215-236]	1xTMTpro [N-Term]; 2xPhospho [T4(100); S5(100)]	Non-specific serine/threonine protein kinase OS=Mus musculus OX=10090 GN=Pak1 PE=1 SV=1	Pak1	0.663165	1.018	0.03	78.3	76.9	10.49	10.6	High	High	High	High	High	High	High	High	High	High	High	High	High	High	High	High	2	6	G5E884	G5E884 2xPhospho [T218(100); S219(100)]	5.3	100	1	66.3	59.3	56	63	84.6	65.6	73	54.9	69.1	69.1	83.9	39.2	67.5
FALSE	High	[R].QTSIETDR.[V]	Q9JM13 [130-137]	1xTMTpro [N-Term]; 1xPhospho [S3(100)]	Rab5 GDP/GTP exchange factor OS=Mus musculus OX=10090 GN=Rabgef1 PE=1 SV=1	Rabgef1	0.469317	0.984	-0.02	78.1	79.4	16.53	13.08	High	High	High	High	High	High	High	High	High	High	High	High	High	High	High	High	1	2	Q9JM13	Q9JM13 1xPhospho [S132(100)]	2.79	100	1	51.6	83	69.4	66	84.9	65.6	50.3	41.9	83	77.3	72.3	30.8	86.9
FALSE	High	[R].QNGSNDSDRYSDNDEDSKIELK.[L]	Q3UR33 [173-194]	1xDeamidated [N2]; 2xTMTpro [K18; K22]; 1xTMTpro [N-Term]; 1xPhospho [S11(98)]	Uncharacterized protein OS=Mus musculus OX=10090 GN=Tmpo PE=2 SV=1	Tmpo	0.0433847	0.889	-0.17	78	87.7	12.74	10.25	High	High	High	High	High	High	High	High	High	High	High	High	High	High	High	High	2	5	Q3UR33	Q3UR33 1xPhospho [S183(98)]	2.26	100	1	52.9	81.6	62.9	65.8	89.3	67.4	63.3	46.8	78.9	72.8	84	44.8	92.8
FALSE	High	[R].ESSRDTSPVR.[S]	A2RRR3 [343-352]	1xTMTpro [N-Term]; 1xPhospho [T/S]	Clasp2 protein OS=Mus musculus OX=10090 GN=Clasp2 PE=2 SV=1	Clasp2	0.965245	1.019	0.03	77.9	76.4	9.05	9.84	High	High	High	High	High	High	High	High	High	High	High	High	High	High	High	High	1	1	A2RRR3		2.35	100	1	70.3	63.7	70.7	68	84.6	58.8	56.3	48.8	74.3	64.4	76.4	33	76.1
FALSE	High	[K].ALASETNGTDSNGSNSSNIQ.[-]	B2RRX2 [502-521]	1xDeamidated [N]; 1xPhospho [S11(100)]; 1xTMTpro [N-Term]	Serine/threonine-protein phosphatase OS=Mus musculus OX=10090 GN=Ppp3ca PE=2 SV=1	Ppp3ca	0.317834	1.033	0.05	77.9	75.4	6.02	10.22	High	High	High	High	High	High	High	High	High	High	High	High	High	High	High	High	9	15	B2RRX2	B2RRX2 1xPhospho [S512(100)]	4.06	100	1	68.3	62.4	67	66.7	76.9	67.3	68.5	47.5	69.6	55.8	77.3	36.6	67.7
FALSE	High	[R].DFQEYVEPGEDFPASPQRR.[T]	Q8R1Q8 [193-211]	1xTMTpro [N-Term]; 1xPhospho [S15(100)]	Cytoplasmic dynein 1 light intermediate chain 1 OS=Mus musculus OX=10090 GN=Dync1li1 PE=1 SV=1	Dync1li1	0.144067	0.925	-0.11	77.7	84	6.95	6.18	High	High	High	High	High	High	High	High	High	High	High	High	High	High	High	High	1	3	Q8R1Q8	Q8R1Q8 1xPhospho [S207(100)]	4.89	100	1	59.6	75.5	67.7	63.4	75.7	67.6	70.2	50.6	74.1	80.7	71	35.3	78.6
FALSE	High	[K].SAYQDYDSDSDVPEELKR.[D]	Q8CI71 [552-569]	1xTMTpro [K17]; 1xTMTpro [N-Term]; 1xPhospho [S8(100)]	Syndetin OS=Mus musculus OX=10090 GN=Vps50 PE=1 SV=2	Vps50	0.063553	0.891	-0.17	77.7	87.2	10.19	12.46	High	High	High	High	High	High	High	High	High	High	High	High	High	High	High	High	1	3	Q8CI71	Q8CI71 1xPhospho [S559(100)]	3.2	100	1	72.9	68.4	56.4	62.3	71	65.9	72.3	55.2	76.9	69.6	89.3	46.3	75
FALSE	High	[K].SKEEQELHDIHSTRSKER.[L]	P35802 [256-273]	2xTMTpro [K2; K16]; 1xTMTpro [N-Term]; 2xPhospho [S12(99.2); S15(100)]	Neuronal membrane glycoprotein M6-a OS=Mus musculus OX=10090 GN=Gpm6a PE=1 SV=1	Gpm6a	0.0122117	1.748	0.81	77.6	44.4	35.35	31.87	High	High	High	High	High	High	High	High	High	High	High	High	High	High	High	High	2	6	P35802	P35802 2xPhospho [S267(99.2); S270(100)]	5.31	100	1	82	95.3	99.1	69.5	64.8	61.5	41.7	24.9	53.6	50.4	31.8	19.2	41.1
FALSE	High	[R].SQSSDTEQPSPTSGGGK.[V]	Q8BGD9 [495-511]	1xTMTpro [K17]; 1xTMTpro [N-Term]; 1xPhospho [S3(99.7)]	Eukaryotic translation initiation factor 4B OS=Mus musculus OX=10090 GN=Eif4b PE=1 SV=1	Eif4b	0.348226	0.929	-0.11	77.6	83.5	15.27	9.96	High	High	High	High	High	High	High	High	High	High	High	High	High	High	High	High	3	8	Q8BGD9	Q8BGD9 1xPhospho [S497(99.7)]	5.83	100	1	73.9	48.1	61.3	56.7	85	63.4	66.7	60.3	64.1	70.3	83.3	35.7	80.4
FALSE	High	[K].ATTDNSPSSK.[A]	P06837 [137-146]	1xTMTpro [K10]; 1xTMTpro [N-Term]; 1xPhospho [S6(100)]	Neuromodulin OS=Mus musculus OX=10090 GN=Gap43 PE=1 SV=1	Gap43	0.487006	0.971	-0.04	77.6	79.9	18.79	22.33	High	High	High	High	High	High	High	High	High	High	High	High	High	High	High	High	1	6	P06837	P06837 1xPhospho [S142(100)]	2.8	100	1	44.9	66.7	55.7	64.6	97	67.5	63.9	39.1	84.4	66.7	73.9	38.6	103.2
FALSE	High	[R].RVESEESGDEEGK.[K]	Q3UM45 [21-33]	1xTMTpro [K13]; 1xTMTpro [N-Term]; 2xPhospho [S4(100); S7(100)]	Protein phosphatase 1 regulatory subunit 7 OS=Mus musculus OX=10090 GN=Ppp1r7 PE=1 SV=2	Ppp1r7	0.441811	0.945	-0.08	77.5	82.1	17.5	10.72	High	High	High	High	High	High	High	High	High	High	High	High	High	High	High	High	1	4	Q3UM45	Q3UM45 2xPhospho [S24(100); S27(100)]	3.72	100	1	55	70.7	74.6	60.1	109.3	76.1	58.7	45.6	94.6	76.7	74	35.6	86.2
FALSE	High	[R].GSEPRDPGSPR.[G]	Q3UHD9 [46-56]	1xTMTpro [N-Term]; 1xPhospho [S9(100)]	Arf-GAP with GTPase, ANK repeat and PH domain-containing protein 2 OS=Mus musculus OX=10090 GN=Agap2 PE=1 SV=1	Agap2	0.614235	0.962	-0.06	77.5	80.6	16.28	14.88	High	High	High	High	High	High	High	High	High	High	High	High	High	High	High	High	1	3	Q3UHD9	Q3UHD9 1xPhospho [S54(100)]	2.25	100	1	54.8	51.3	64.9	68.6	69.9	68.9	69	66.6	68.7	73.7	81.6	41.4	56.9
FALSE	High	[K].VGSLTPPSSPK.[T]	Q3UHJ0 [614-624]	1xTMTpro [K11]; 1xTMTpro [N-Term]; 2xPhospho [T5(100); S9(100)]	AP2-associated protein kinase 1 OS=Mus musculus OX=10090 GN=Aak1 PE=1 SV=2	Aak1	0.221829	0.968	-0.05	77.5	80	9.34	9.45	High	High	High	High	High	High	High	High	High	High	High	High	High	High	High	High	2	4	Q3UHJ0	Q3UHJ0 2xPhospho [T618(100); S622(100)]	3.01	100	1	64.1	71.3	66.9	57.4	86.8	60.4	53.6	53.9	85.9	70.4	88.2	33.4	78.3
FALSE	High	[R].DTDAYSDLSDGEKEAR.[F]	A4FUR1 [104-119]	1xTMTpro [K13]; 1xTMTpro [N-Term]; 1xPhospho [S9(100)]	Fam131b protein (Fragment) OS=Mus musculus OX=10090 GN=Fam131b PE=2 SV=1	Fam131b	0.323733	0.906	-0.14	77.5	85.5	17.53	6.33	High	High	High	High	High	High	High	High	High	High	High	High	High	High	High	High	1	2	A4FUR1	A4FUR1 1xPhospho [S112(100)]	3.49	100	1	78.9	58.8	72.7	57.7	70.9	59.4	86.4	56.9	82.6	70.8	85.3	35.7	77.3
FALSE	High	[K].AMGDEDSDESGGGSPKPSPK.[T]	B1AZP2 [371-390]	2xTMTpro [K16; K20]; 1xTMTpro [N-Term]; 3xPhospho [S7(100); S10(100); S14(100)]	Disks large-associated protein 4 OS=Mus musculus OX=10090 GN=Dlgap4 PE=1 SV=1	Dlgap4	0.313483	1.073	0.1	77	71.8	13.77	9.19	High	High	High	High	High	High	High	High	High	High	High	High	High	High	High	High	2	3	B1AZP2	B1AZP2 3xPhospho [S377(100); S380(100); S384(100)]	3.89	100	1	57.5	58.2	63.4	52.4	80.5	74.4	68.8	63.3	64	63.7	75.3	28.1	64.9
FALSE	High	[R].GEGAQDEEEGGASSDATEGHDEDDEIYEGEYQGIPR.[A]	Q9JIS5 [68-103]	1xTMTpro [N-Term]; 3xPhospho [S13(100); S14(100); T17(100)]	Synaptic vesicle glycoprotein 2A OS=Mus musculus OX=10090 GN=Sv2a PE=1 SV=1	Sv2a	0.326021	1.5	0.59	77	51.3	34.11	32.41	High	High	High	High	High	High	High	High	High	High	High	High	High	High	High	High	1	15	Q9JIS5	Q9JIS5 3xPhospho [S80(100); S81(100); T84(100)]	6.74	100	1	56.6	81.1	74.3	67.6	85.5	62.2	27.6	22	81	73	39.9	18.1	61.2
FALSE	High	[R].TPEELEDDSDFEQEDYDVR.[S]	E0CXB9 [645-663]	1xTMTpro [N-Term]; 1xPhospho [S9(100)]	Alpha N-catenin OS=Mus musculus OX=10090 GN=Ctnna2 PE=1 SV=1	Ctnna2	0.971648	0.976	-0.04	77	78.9	9.31	9.42	High	High	High	High	High	High	High	High	High	High	High	High	High	High	High	High	1	10	E0CXB9	E0CXB9 1xPhospho [S653(100)]	4.82	100	1	71.2	63.1	63.5	64.2	82.6	57.3	71.5	50.5	72.9	60.4	69.3	36	72.7
FALSE	High	[R].NVTASDEEEGAGLFDSAGK.[A]	A0A2R8VHF1 [896-914]	1xTMTpro [K19]; 1xTMTpro [N-Term]; 2xPhospho [S5(100); S16(100)]	RIKEN cDNA D430041D05 gene OS=Mus musculus OX=10090 GN=D430041D05Rik PE=1 SV=1	D430041D05Rik	0.981554	1.037	0.05	76.9	74.2	5.67	8.92	High	High	High	High	High	High	High	High	High	High	High	High	High	High	High	High	2	7	A0A2R8VHF1	A0A2R8VHF1 2xPhospho [S900(100); S911(100)]	7.87	100	1	67.2	68.9	66.6	63.7	70.3	59.9	61.9	49	69.2	68.6	68.3	34.3	69
FALSE	High	[K].SDSCSDFTAILPDKPNR.[A]	D3YYE5 [24-40]	1xCarbamidomethyl [C4]; 1xTMTpro [K14]; 1xTMTpro [N-Term]; 1xPhospho [S3(100)]	Regulator of G-protein signaling 8 (Fragment) OS=Mus musculus OX=10090 GN=Rgs8 PE=1 SV=1	Rgs8	0.950783	1.011	0.02	76.8	76	15.12	15.2	High	High	High	High	High	High	High	High	High	High	High	High	High	High	High	High	1	2	D3YYE5	D3YYE5 1xPhospho [S26(100)]	6.95	100	1	63.7	60.6	77.7	74.2	80.7	66.8	44.2	48.8	91.8	83.1	71.6	28.6	70.4
FALSE	High	[R].LSRSRTASLTSAASIDGSR.[S]	Q9CTJ5 [17-35]	1xTMTpro [N-Term]; 3xPhospho [S4(98.8); T6(100); S8(100)]	Protein NDRG2 (Fragment) OS=Mus musculus OX=10090 GN=Ndrg2 PE=2 SV=1	Ndrg2	0.0831048	1.294	0.37	76.8	59.4	21.91	23.65	High	High	High	High	High	High	High	High	High	High	High	High	High	High	High	High	2	2	Q9CTJ5	Q9CTJ5 3xPhospho [S20(98.8); T22(100); S24(100)]	4.2	100	1	83	66.3	61.4	92.6	76.8	74.4	56.1	38.4	82.6	88	54.9	24.7	49.7
FALSE	High	[K].VNGDDHHEEDMDMSD.[-]	Q3UUW4 [199-213]	1xDeamidated [N2]; 1xOxidation [M]; 1xTMTpro [N-Term]; 1xPhospho [S14(100)]	Uncharacterized protein (Fragment) OS=Mus musculus OX=10090 GN=Srsf11 PE=2 SV=1	Srsf11	0.124643	1.044	0.06	76.8	73.5	5.14	4.81	High	High	High	High	High	High	High	High	High	High	High	High	High	High	High	High	2	5	Q3UUW4	Q3UUW4 1xPhospho [S212(100)]	2.92	100	1	63.3	71.3	62.1	65.4	82.3	67	61.7	48.5	75.2	66.5	67.8	31.5	73.2
FALSE	High	[K].SRVSVSPGR.[T]	E9PUK6 [424-432]	1xTMTpro [N-Term]; 2xPhospho [S4(100); S6(100)]	Serine/arginine repetitive matrix protein 1 OS=Mus musculus OX=10090 GN=Srrm1 PE=1 SV=1	Srrm1	0.0809433	0.951	-0.07	76.7	80.6	12.64	8.62	High	High	High	High	High	High	High	High	High	High	High	High	High	High	High	High	1	1	E9PUK6	E9PUK6 2xPhospho [S427(100); S429(100)]	3.31	100	1	71.2	68.3	68.3	71.2	67.1	64.3	50.9	42.7	75.4	74.4	76.6	42.5	74
FALSE	High	[K].GRSQDYPDRLEK.[R]	F6VBV0 [344-355]	1xTMTpro [K12]; 1xTMTpro [N-Term]; 1xPhospho [S3(100)]	Regulating synaptic membrane exocytosis protein 1 OS=Mus musculus OX=10090 GN=Rims1 PE=1 SV=3	Rims1	0.948607	1.065	0.09	76.5	71.8	13.36	9.29	High	High	High	High	High	High	High	High	High	High	High	High	High	High	High	High	1	3	F6VBV0	F6VBV0 1xPhospho [S346(100)]	3.03	100	1	52.5	68.9	77.2	64.4	74.4	56.7	51.6	56.2	65.9	64.3	66.9	34.3	79.3
FALSE	High	[K].AGTKSPAVSPSK.[T]	Q9QYB8 [610-621]	2xTMTpro [K4; K12]; 1xTMTpro [N-Term]; 2xPhospho [T3(99.5); S9(100)]	Beta-adducin OS=Mus musculus OX=10090 GN=Add2 PE=1 SV=4	Add2	0.500389	1.012	0.02	76	75.1	23.61	10.58	High	High	High	High	High	High	High	High	High	High	High	High	High	High	High	High	2	2	Q9QYB8	Q9QYB8 2xPhospho [T612(99.5); S618(100)]	4.61	100	1	51.6	70.5	69.7	58.3	96.8	70.9	37.6	35.4	81.2	63.2	74.4	32.8	79.1
FALSE	High	[R].NVTASDEEEGAGLFDSAGK.[A]	A0A2R8VHF1 [896-914]	1xTMTpro [K19]; 1xTMTpro [N-Term]; 1xPhospho [S5(100)]	RIKEN cDNA D430041D05 gene OS=Mus musculus OX=10090 GN=D430041D05Rik PE=1 SV=1	D430041D05Rik	0.356097	0.925	-0.11	75.9	82	12.84	13.13	High	High	High	High	High	High	High	High	High	High	High	High	High	High	High	High	2	4	A0A2R8VHF1	A0A2R8VHF1 1xPhospho [S900(100)]	7.71	100	1	72.2	55.7	62.9	63.4	72.3	64.5	66	65.1	70	61.9	77.6	39.8	74.6
FALSE	High	[K].EQNGVQLTNSTLINPPQTPVEVQER.[E]	Q8C009 [36-60]	1xDeamidated [N/Q]; 1xTMTpro [N-Term]; 1xPhospho [T18(100)]	Transporter OS=Mus musculus OX=10090 GN=Slc6a3 PE=2 SV=1	Slc6a3	0.857082	1.055	0.08	75.6	71.7	8.98	11.4	High	High	High	High	High	High	High	High	High	High	High	High	High	High	High	High	2	14	Q8C009	Q8C009 1xPhospho [T53(100)]	9.31	100	1	56.1	63.8	62.1	66.2	63.3	67	67.1	52.3	64.5	66.2	67.4	40.3	66.5
FALSE	High	[R].DSCSSPPSLNYGK.[A]	A2ALU4 [1161-1173]	1xCarbamidomethyl [C3]; 1xTMTpro [K13]; 1xTMTpro [N-Term]; 1xPhospho [S5(99.4)]	Protein Shroom2 OS=Mus musculus OX=10090 GN=Shroom2 PE=1 SV=1	Shroom2	0.677405	1.017	0.02	75.6	74.4	9.89	10.81	High	High	High	High	High	High	High	High	High	High	High	High	High	High	High	High	2	2	A2ALU4	A2ALU4 1xPhospho [S1165(99.4)]	3.69	100	1	63.9	67.4	65.3	61.1	83.3	61.5	60.9	38.9	68.3	61.5	80.5	37.2	72.1
FALSE	High	[R].ESFLYRSDSDYDLSPK.[SA]	B1AWC8 [55-70]; E9PVU7 [184-199]	1xTMTpro [K16]; 1xTMTpro [N-Term]; 2xPhospho [S9(100); S14(100)]	Phosphodiesterase OS=Mus musculus OX=10090 GN=Pde4b PE=1 SV=1 Phosphodiesterase OS=Mus musculus OX=10090 GN=Pde4d PE=1 SV=1	Pde4b	0.70578	0.996	-0.01	75.6	75.9	31.6	15.27	High	High	High	High	High	High	High	High	High	High	High	High	High	High	High	High	1	2	B1AWC8; E9PVU7	B1AWC8 2xPhospho [S63(100); S68(100)]; E9PVU7 2xPhospho [S192(100); S197(100)]	3.22	100	2	67.1	43.7	58.4	68.3	55.5	61.4	72.5	87.3	63.1	70	76.1	29	47.6
FALSE	High	[R].GGLSDGEGPPGGRGEAQR.[R]	Q9JIS5 [124-141]	1xTMTpro [N-Term]; 1xPhospho [S4(100)]	Synaptic vesicle glycoprotein 2A OS=Mus musculus OX=10090 GN=Sv2a PE=1 SV=1	Sv2a	0.263522	1.141	0.19	75.5	66.1	11.65	8.2	High	High	High	High	High	High	High	High	High	High	High	High	High	High	High	High	1	4	Q9JIS5	Q9JIS5 1xPhospho [S127(100)]	2.04	100	1	66.5	66.8	53.6	62.1	57.4	65.1	55.3	53.2	59.3	68.4	61.5	26.6	59
FALSE	High	[R].SSSNVNGGPELDRCLSPEGVNGNR.[C]	A0A0A6YWI6 [358-381]	1xCarbamidomethyl [C14]; 2xDeamidated [N6; N21]; 1xTMTpro [N-Term]; 1xPhospho [S16(100)]	Serine/threonine-protein kinase DCLK2 OS=Mus musculus OX=10090 GN=Dclk2 PE=1 SV=1	Dclk2	0.828026	1.027	0.04	75.5	73.5	14.51	14.11	High	High	High	High	High	High	High	High	High	High	High	High	High	High	High	High	1	5	A0A0A6YWI6	A0A0A6YWI6 1xPhospho [S373(100)]	3.8	100	1	61.2	52.2	59.5	66	69	67.1	68.5	64.6	65.3	67.9	70.6	28.2	62.5
FALSE	High	[K].RASGQAFELILSPR.[S]	Q91XT3 [14-27]	1xTMTpro [N-Term]; 2xPhospho [S3(100); S12(100)]	Stathmin OS=Mus musculus OX=10090 GN=Stmn1 PE=2 SV=1	Stmn1	0.329927	1.159	0.21	75.3	64.9	17.7	25.72	High	High	High	High	High	High	High	High	High	High	High	High	High	High	High	High	1	3	Q91XT3	Q91XT3 2xPhospho [S16(100); S25(100)]	6.02	100	1	59.2	78.2	60.9	61.8	75	88.7	45.9	54.2	91.6	96	68.3	23.8	62
FALSE	High	[K].GGTPAGSTRGSPTRPNPPVR.[N]	Q3TAS8 [257-276]	1xTMTpro [N-Term]; 2xPhospho [T3(100); S11(96.6)]	Amidohydro-rel domain-containing protein OS=Mus musculus OX=10090 GN=Dpysl3 PE=2 SV=1	Dpysl3	0.840701	0.996	-0.01	75.3	75.6	24.63	15.46	High	High	High	High	High	High	High	High	High	High	High	High	High	High	High	High	2	2	Q3TAS8	Q3TAS8 2xPhospho [T259(100); S267(96.6)]	2.89	100	1	39.6	63.7	65.8	65.8	92.3	65.5	32.7	50.1	71.9	57.6	73	33.3	75.7
FALSE	High	[R].KSSTSFDDDAGR.[R]	Q9QYX7 [1549-1560]	1xTMTpro [K1]; 1xTMTpro [N-Term]; 2xPhospho [S3(100); S5(99.5)]	Protein piccolo OS=Mus musculus OX=10090 GN=Pclo PE=1 SV=4	Pclo	0.567527	0.981	-0.03	75	76.5	18.45	14.85	High	High	High	High	High	High	High	High	High	High	High	High	High	High	High	High	2	6	Q9QYX7	Q9QYX7 2xPhospho [S1551(100); S1553(99.5)]	2.6	100	1	42.1	67.1	62.5	63.4	81.6	75.5	44.5	42.6	75.7	77.9	77.5	32.4	80.5
FALSE	High	[R].NGGMRNSPNTSPK.[L]	E3VS04 [649-661]	1xDeamidated [N6]; 1xTMTpro [K13]; 1xTMTpro [N-Term]; 2xPhospho [S7(100); S11(98.9)]	BK channel OS=Mus musculus OX=10090 GN=Kcnma1 PE=2 SV=1	Kcnma1	0.857817	0.987	-0.02	74.8	75.9	8.9	9.87	High	High	High	High	High	High	High	High	High	High	High	High	High	High	High	High	2	3	E3VS04	E3VS04 2xPhospho [S655(100); S659(98.9)]	1.86	100	1	62.7	59.4	63.8	56.7	78.6	61.4	72.2	53.3	70.5	73.5	82.8	27.3	78.1
FALSE	High	[K].TDEEISS.[-]	O08599 [588-594]	1xTMTpro [N-Term]; 1xPhospho [S7(100)]	Syntaxin-binding protein 1 OS=Mus musculus OX=10090 GN=Stxbp1 PE=1 SV=2	Stxbp1	0.0918412	1.06	0.08	74.7	70.5	11.67	10.02	High	High	High	High	High	High	High	High	High	High	High	High	High	High	High	High	2	6	O08599	O08599 1xPhospho [S594(100)]	2.65	100	1	66.4	71.9	66.2	54	93.2	59.6	57.1	48.5	72.3	68.2	71.8	26.3	70.5
FALSE	High	[K].SATTTPSGSPR.[T]	Q3UHJ0 [668-678]	1xTMTpro [N-Term]; 2xPhospho [T5(99.5); S9(100)]	AP2-associated protein kinase 1 OS=Mus musculus OX=10090 GN=Aak1 PE=1 SV=2	Aak1	0.183336	1.148	0.2	74.7	65.1	20.05	16.57	High	High	High	High	High	High	High	High	High	High	High	High	High	High	High	High	1	2	Q3UHJ0	Q3UHJ0 2xPhospho [T672(99.5); S676(100)]	2.93	100	1	44.2	52.1	46.9	61.7	83.6	74.9	60	60	52.6	73	62.6	21.8	66.1
FALSE	High	[K].GVNFAEEPMRSDSENGEEEEAAEAGAFNAPVINR.[F]	P31324 [73-106]	1xDeamidated [N]; 1xTMTpro [N-Term]; 2xPhospho [S11(100); S13(100)]	cAMP-dependent protein kinase type II-beta regulatory subunit OS=Mus musculus OX=10090 GN=Prkar2b PE=1 SV=3	Prkar2b	0.146242	0.897	-0.16	74.7	83.3	14.43	7.51	High	High	High	High	High	High	High	High	High	High	High	High	High	High	High	High	2	19	P31324	P31324 2xPhospho [S83(100); S85(100)]	8.57	100	1	55	63.2	53.3	59.3	79.3	66	79.3	55.1	71.9	74.8	76.6	37.2	68.8
FALSE	High	[K].LDSPTLSR.[A]	Q80X31 [695-702]	1xTMTpro [N-Term]; 1xPhospho [S3(100)]	Sodium/hydrogen exchanger OS=Mus musculus OX=10090 GN=Slc9a1 PE=2 SV=1	Slc9a1	0.531046	0.975	-0.04	74.6	76.5	14.62	6.87	High	High	High	High	High	High	High	High	High	High	High	High	High	High	High	High	1	2	Q80X31	Q80X31 1xPhospho [S697(100)]	2.15	100	1	50.6	70.5	69.1	59.1	88.2	53.3	49.7	51.7	76	64.1	74.3	34	75.7
FALSE	High	[R].RYSRSR.[S]	Q8BL97 [171-176]	1xTMTpro [N-Term]; 2xPhospho [S3(100); S5(100)]	Serine/arginine-rich splicing factor 7 OS=Mus musculus OX=10090 GN=Srsf7 PE=1 SV=1	Srsf7	0.748669	1.02	0.03	74.6	73.2	14.51	19.19	High	High	High	High	High	High	High	High	High	High	High	High	High	High	High	High	1	1	Q8BL97	Q8BL97 2xPhospho [S173(100); S175(100)]	2.28	100	1	49.4	64.5	64.8	67.9	74.5	63.9	76.1	41.8	71.8	61.9	79.2	33	101.6
FALSE	High	[K].RTEGYAAFQEDSSGDEAESPSK.[V]	Q62172 [81-102]	1xTMTpro [K22]; 1xTMTpro [N-Term]; 2xPhospho [S12(100); S13(100)]	RalA-binding protein 1 OS=Mus musculus OX=10090 GN=Ralbp1 PE=1 SV=4	Ralbp1	0.984474	1.001	0	74.6	74.5	4.59	6.89	High	High	High	High	High	High	High	High	High	High	High	High	High	High	High	High	1	4	Q62172	Q62172 2xPhospho [S92(100); S93(100)]	5.13	100	1	61.9	65.5	64.3	61.9	71.6	63.8	65.4	46.2	64.7	65.6	69	35.4	65.6
FALSE	High	[R].RDTDAYSDLSDGEKEAR.[F]	A4FUR1 [103-119]	1xTMTpro [K14]; 1xTMTpro [N-Term]; 2xPhospho [S7(100); S10(100)]	Fam131b protein (Fragment) OS=Mus musculus OX=10090 GN=Fam131b PE=2 SV=1	Fam131b	0.269019	1.123	0.17	74.3	66.2	11.2	9.82	High	High	High	High	High	High	High	High	High	High	High	High	High	High	High	High	1	2	A4FUR1	A4FUR1 2xPhospho [S109(100); S112(100)]	3.62	100	1	62.2	65.1	58.1	62	73.9	68.5	43.3	48.6	64	70.4	57.2	28.7	57.3
FALSE	High	[R].DWEDDSDEDMSNFER.[F]	Q9CRH1 [108-122]	1xDeamidated [N12]; 1xTMTpro [N-Term]; 1xPhospho [S6(100)]	CS domain-containing protein OS=Mus musculus OX=10090 GN=Ptges3 PE=2 SV=2	Ptges3	0.325925	0.872	-0.2	74.2	85.1	16.98	12.41	High	High	High	High	High	High	High	High	High	High	High	High	High	High	High	High	1	3	Q9CRH1	Q9CRH1 1xPhospho [S113(100)]	2.13	100	1	59.9	81	73.7	62.6	92.2	59.4	58.3	36.8	90	75.9	62.1	39.7	82.1
FALSE	High	[R].QSYGESPQLLSPTPTEGDQDDR.[S]	D3Z0Y4 [103-124]	1xTMTpro [N-Term]; 1xPhospho [S6(100)]	Actin-binding LIM protein 2 OS=Mus musculus OX=10090 GN=Ablim2 PE=1 SV=1	Ablim2	0.287006	1.012	0.02	74.1	73.3	9.91	14.18	High	High	High	High	High	High	High	High	High	High	High	High	High	High	High	High	3	4	D3Z0Y4	D3Z0Y4 1xPhospho [S108(100)]	6.74	100	1	64.3	63.2	55.7	58.2	74.9	63.5	69.3	58.7	72.1	60.6	82	31.2	58.6
FALSE	High	[R].TGDLGIPPNPEDRSPSPEPIYNSEGKR.[L]	Q3TZI3 [67-93]	1xTMTpro [K26]; 1xTMTpro [N-Term]; 2xPhospho [S14(100); S16(100)]	Splicing factor 1 OS=Mus musculus OX=10090 GN=Sf1 PE=2 SV=1	Sf1	0.771146	0.933	-0.1	74.1	79.4	18.83	10.38	High	High	High	High	High	High	High	High	High	High	High	High	High	High	High	High	1	3	Q3TZI3	Q3TZI3 2xPhospho [S80(100); S82(100)]	5.96	100	1	66.4	56.8	57.6	72.9	58.1	59.6	79.8	61.5	65.7	71.6	76.5	36	60.5
FALSE	High	[K].VVDYSQFQESDDADEDYGRDSGPPAKK.[I]	A0A087WRY3 [10-36]	2xTMTpro [K26; K27]; 1xTMTpro [N-Term]; 1xPhospho [S/Y]	Nuclear ubiquitous casein and cyclin-dependent kinase substrate 1 OS=Mus musculus OX=10090 GN=Nucks1 PE=1 SV=1	Nucks1	0.211105	1.094	0.13	74.1	67.7	18.88	10.1	High	High	High	High	High	High	High	High	High	High	High	High	High	High	High	High	2	3	A0A087WRY3		5.34	100	1	60.8	52.9	53.8	61.5	63.2	65.9	67.5	69.6	67.8	60.5	68.3	27.3	50.3
FALSE	High	[R].KGAEEEEEEEDDDSEEEIKAIR.[E]	Q9WV69 [213-234]	2xTMTpro [K1; K19]; 1xTMTpro [N-Term]; 1xPhospho [S14(100)]	Dematin OS=Mus musculus OX=10090 GN=Dmtn PE=1 SV=1	Dmtn	0.898234	0.979	-0.03	74	75.6	18.25	11.67	High	High	High	High	High	High	High	High	High	High	High	High	High	High	High	High	1	3	Q9WV69	Q9WV69 1xPhospho [S226(100)]	5.22	100	1	65.9	57.2	62.6	61.5	53.7	59.3	69.9	66.5	64.1	77.4	71.8	31.2	55.8
FALSE	High	[K].EAEEESSGGEEEDEDENIEVVYSK.[T]	Q3TKY2 [337-360]	1xTMTpro [K24]; 1xTMTpro [N-Term]; 2xPhospho [S6(100); S7(100)]	Eukaryotic translation initiation factor 5 (Fragment) OS=Mus musculus OX=10090 GN=Eif5 PE=2 SV=1	Eif5	0.890242	0.99	-0.01	73.7	74.4	16.18	7.71	High	High	High	High	High	High	High	High	High	High	High	High	High	High	High	High	1	11	Q3TKY2	Q3TKY2 2xPhospho [S342(100); S343(100)]	8.16	100	1	58.4	72.9	76.1	56.5	87.8	67	52.2	36.7	80.1	69.7	67.6	34.2	72.8
FALSE	High	[R].ALSPTGSSR.[Y]	Q4KUS2 [253-261]	1xTMTpro [N-Term]; 1xPhospho [S3(100)]	Protein unc-13 homolog A OS=Mus musculus OX=10090 GN=Unc13a PE=1 SV=3	Unc13a	0.195032	0.801	-0.32	73.6	91.9	21.04	17.38	High	High	High	High	High	High	High	High	High	High	High	High	High	High	High	High	1	2	Q4KUS2	Q4KUS2 1xPhospho [S255(100)]	2.09	100	1	74.3	53.8	66	57.1	70.6	52.2	89	57.4	62.3	61.7	87.6	39.4	84.1
FALSE	High	[R].KESKEETPEVTK.[T]	P14873 [559-570]	3xTMTpro [K1; K4; K12]; 1xTMTpro [N-Term]; 1xPhospho [S3(100)]	Microtubule-associated protein 1B OS=Mus musculus OX=10090 GN=Map1b PE=1 SV=2	Map1b	0.0116631	0.922	-0.12	73.6	79.8	6.82	5.59	High	High	High	High	High	High	High	High	High	High	High	High	High	High	High	High	1	1	P14873	P14873 1xPhospho [S561(100)]	3.89	100	1	64.8	61.1	65.3	68.9	74	63.4	54.7	47.8	75.1	75.9	74.9	39.6	77
FALSE	High	[K].AEEDEILNRSPR.[N]	Q3TXE5 [573-584]	1xTMTpro [N-Term]; 1xPhospho [S10(100)]	Uncharacterized protein OS=Mus musculus OX=10090 GN=Canx PE=2 SV=1	Canx	0.0295332	0.914	-0.13	73.6	80.5	13.31	13.38	High	High	High	High	High	High	High	High	High	High	High	High	High	High	High	High	1	2	Q3TXE5	Q3TXE5 1xPhospho [S582(100)]	3.99	100	1	52.1	70.3	66.5	55.1	84.7	65.9	45.8	47.6	77.4	69.5	71.8	47	78.8
FALSE	High	[R].ERSLSPR.[S]	P39447 [164-170]	1xTMTpro [N-Term]; 2xPhospho [S3(100); S5(100)]	Tight junction protein ZO-1 OS=Mus musculus OX=10090 GN=Tjp1 PE=1 SV=2	Tjp1	0.138294	0.772	-0.37	73.5	95.2	26.31	13.29	High	High	High	High	High	High	High	High	High	High	High	High	High	High	High	High	1	2	P39447	P39447 2xPhospho [S166(100); S168(100)]	2.46	100	1	63.2	54.8	60.9	60.7	72.9	58.8	104.6	61.4	83.3	61.6	90.5	45.9	86.2
FALSE	High	[R].WHQLQNENHVSSD.[-]	Q768S5 [669-681]	1xDeamidated [N]; 1xTMTpro [N-Term]; 1xPhospho [S12(99.8)]	Rabphilin OS=Mus musculus OX=10090 GN=Rph3a PE=2 SV=1	Rph3a	0.0627682	1.104	0.14	73.5	66.6	27.65	9.17	High	High	High	High	High	High	High	High	High	High	High	High	High	High	High	High	3	8	Q768S5	Q768S5 1xPhospho [S680(99.8)]	4.56	100	1	86.8	107	98.5	57.9	65.8	66.2	55.4	44.8	75.9	58.4	56.6	32.4	62.3
FALSE	High	[K].AASLDER.[T]	A0A087WSE3 [227-233]	1xTMTpro [N-Term]; 1xPhospho [S3(100)]	Striated muscle-specific serine/threonine-protein kinase (Fragment) OS=Mus musculus OX=10090 GN=Speg PE=1 SV=1	Speg	0.610838	0.977	-0.03	73.4	75.1	6.39	10.22	High	High	High	High	High	High	High	High	High	High	High	High	High	High	High	High	1	1	A0A087WSE3	A0A087WSE3 1xPhospho [S229(100)]	2.12	100	1	61.1	66	71.6	59.8	74.5	63.6	58.4	44.4	69.7	69.6	68	32.9	71.8
FALSE	High	[R].HGSGADSDYENTQSGDPLLGLEGK.[R]	Q68FF6 [599-622]	1xTMTpro [K24]; 1xTMTpro [N-Term]; 1xPhospho [S3(100)]	ARF GTPase-activating protein GIT1 OS=Mus musculus OX=10090 GN=Git1 PE=1 SV=1	Git1	0.0790023	1.129	0.18	73.4	65	15.18	7.8	High	High	High	High	High	High	High	High	High	High	High	High	High	High	High	High	3	4	Q68FF6	Q68FF6 1xPhospho [S601(100)]	7.59	100	1	48.1	76.9	72.3	75.3	73.6	61	54.9	48.9	59.4	62	72.3	27.7	58.5
FALSE	High	[K].SPSPPPDGSPAATPEIR.[V]	A0A3Q4EBK4 [265-281]	1xTMTpro [N-Term]; 1xPhospho [S/T]	Myc box-dependent-interacting protein 1 OS=Mus musculus OX=10090 GN=Bin1 PE=1 SV=1	Bin1	0.52451	1.074	0.1	73.4	68.3	10.82	8.11	High	High	High	High	High	High	High	High	High	High	High	High	High	High	High	High	2	5	A0A3Q4EBK4		5.09	100	1	48.1	68.5	64.8	62.4	70.7	63.9	59	40.5	64.1	61.9	67.7	30.5	72
FALSE	High	[K].VSEEAESQQWDTSKGDQVSQNGLPAEQGSPR.[MV-]	Q62261 [2109-2139]	1xDeamidated [N/Q]; 1xTMTpro [K14]; 1xTMTpro [N-Term]; 2xPhospho [S19(100); S29(100)]	Spectrin beta chain, non-erythrocytic 1 OS=Mus musculus OX=10090 GN=Sptbn1 PE=1 SV=2	Sptbn1	0.99516	0.917	-0.12	73.3	79.9	9.42	14.74	High	High	High	High	High	High	High	High	High	High	High	High	High	High	High	High	4	7	Q62261	Q62261 2xPhospho [S2127(100); S2137(100)]	8.6	100	1	59.3	59.1	69.8	59.4	64.5	64.2	68.9	54	52.3	75.6	76.7	30.4	60.6
FALSE	High	[R].RMSGDYNGEQK.[H]	Q3USB7 [568-578]	1xDeamidated [N7]; 1xTMTpro [K11]; 1xTMTpro [N-Term]; 1xPhospho [S3(100)]	Inactive phospholipase C-like protein 1 OS=Mus musculus OX=10090 GN=Plcl1 PE=1 SV=3	Plcl1	0.00694763	1.187	0.25	73.1	61.6	9.94	6.14	High	High	High	High	High	High	High	High	High	High	High	High	High	High	High	High	1	2	Q3USB7	Q3USB7 1xPhospho [S570(100)]	3.43	100	1	65.6	64.9	69.4	60.8	72.1	59.3	49.9	41.6	67.7	59.5	57.5	26.5	54.7
FALSE	High	[R].AERGGSSGEELEDEEPVKK.[R]	Q3UMU9 [361-379]	2xTMTpro [K18; K19]; 1xTMTpro [N-Term]; 2xPhospho [S6(100); S7(100)]	Hepatoma-derived growth factor-related protein 2 OS=Mus musculus OX=10090 GN=Hdgfl2 PE=1 SV=1	Hdgfl2	0.819387	0.977	-0.03	73.1	74.8	23.41	8.98	High	High	High	High	High	High	High	High	High	High	High	High	High	High	High	High	1	2	Q3UMU9	Q3UMU9 2xPhospho [S366(100); S367(100)]	3.38	100	1	63.8	44.9	59.9	56.1	55.3	69.6	75.7	69	67.2	64.3	69.6	33.1	61.3
FALSE	High	[R].SDVETATDSDTESR.[G]	Q8BJ42 [737-750]	1xTMTpro [N-Term]; 2xPhospho [T7(100); S9(100)]	Disks large-associated protein 2 OS=Mus musculus OX=10090 GN=Dlgap2 PE=1 SV=2	Dlgap2	0.74059	0.99	-0.01	73	73.8	9.84	9.18	High	High	High	High	High	High	High	High	High	High	High	High	High	High	High	High	1	4	Q8BJ42	Q8BJ42 2xPhospho [T743(100); S745(100)]	5.8	100	1	54.8	68.3	74.6	59	74	61	60.1	43.1	72.9	69.2	68.6	26.4	58.8
FALSE	High	[K].KSHSSPSLNPDASPVTAK.[V]	E9PUC5 [336-353]	2xTMTpro [K1; K18]; 1xTMTpro [N-Term]; 2xPhospho [S/T]	PH and SEC7 domain-containing protein 3 OS=Mus musculus OX=10090 GN=Psd3 PE=1 SV=1	Psd3	0.948576	0.972	-0.04	72.9	75	5.46	5.78	High	High	High	High	High	High	High	High	High	High	High	High	High	High	High	High	2	3	E9PUC5		5.31	100	1	60.2	63.4	60.3	58.8	72.5	63.4	67.4	51	73.8	69.9	64.9	30.3	73.8
FALSE	High	[R].LTSIGSDEDEETETYQEK.[V]	Q924N4 [1027-1044]	1xTMTpro [K18]; 1xTMTpro [N-Term]; 1xPhospho [S6(100)]	Solute carrier family 12 member 6 OS=Mus musculus OX=10090 GN=Slc12a6 PE=1 SV=2	Slc12a6	0.02512	0.91	-0.14	72.8	80	4.54	9.74	High	High	High	High	High	High	High	High	High	High	High	High	High	High	High	High	1	2	Q924N4	Q924N4 1xPhospho [S1032(100)]	6.09	100	1	63.8	64.6	59.8	58.7	70.8	57.8	60.6	49.5	79.4	65.9	81.4	32.8	66.5
FALSE	High	[K].AVSSPTVSR.[L]	Q3URG1 [156-164]	1xTMTpro [N-Term]; 1xPhospho [S/T]	Uncharacterized protein OS=Mus musculus OX=10090 GN=Tppp PE=1 SV=1	Tppp	0.99747	0.947	-0.08	72.7	76.8	20.03	20.44	High	High	High	High	High	High	High	High	High	High	High	High	High	High	High	High	1	1	Q3URG1		2.36	100	1	57.9	64.3	61.1	55	83.2	95.5	53.6	64.9	87.7	106.3	74.6	31.6	66.1
FALSE	High	[K].GVTASSSSPASAPK.[V]	A0A0A6YY91 [854-867]	1xTMTpro [K14]; 1xTMTpro [N-Term]; 1xPhospho [S8(98.2)]	Neural cell adhesion molecule 1 (Fragment) OS=Mus musculus OX=10090 GN=Ncam1 PE=1 SV=1	Ncam1	0.618399	1	0	72.7	72.7	12.93	5.32	High	High	High	High	High	High	High	High	High	High	High	High	High	High	High	High	2	3	A0A0A6YY91	A0A0A6YY91 1xPhospho [S861(98.2)]	3.59	100	1	62.4	64.6	59.2	50.5	68.7	72.4	57.2	61.9	72.5	68.6	68.3	34.2	61.5
FALSE	High	[R].ESSPLYSPGFSDSTSAAK.[E]	P14873 [1787-1804]	1xTMTpro [K18]; 1xTMTpro [N-Term]; 1xPhospho [S3(99.6)]	Microtubule-associated protein 1B OS=Mus musculus OX=10090 GN=Map1b PE=1 SV=2	Map1b	0.673208	1.015	0.02	72.6	71.6	11.79	11.75	High	High	High	High	High	High	High	High	High	High	High	High	High	High	High	High	3	3	P14873	P14873 1xPhospho [S1789(99.6)]	4.48	100	1	67	61	56.1	56.1	58.7	64.7	64.6	56.2	65.5	77.5	71.9	26.6	58.2
FALSE	High	[K].ESSDSTNTTIEDEDAK.[A]	P28652 [393-408]	1xTMTpro [K16]; 1xTMTpro [N-Term]; 1xPhospho [S5(99.8)]	Calcium/calmodulin-dependent protein kinase type II subunit beta OS=Mus musculus OX=10090 GN=Camk2b PE=1 SV=2	Camk2b	0.415844	0.955	-0.07	72.6	76	6.7	8.33	High	High	High	High	High	High	High	High	High	High	High	High	High	High	High	High	3	8	P28652	P28652 1xPhospho [S397(99.8)]	3.97	100	1	61.5	62.8	70.8	59.3	77.2	61.9	54.8	45.1	72	62.8	66.3	35.3	76.4
FALSE	High	[R].ASLSPMDEPVPDSESPVEK.[V]	P14873 [1370-1388]	1xTMTpro [K19]; 1xTMTpro [N-Term]; 1xPhospho [S4(99.5)]	Microtubule-associated protein 1B OS=Mus musculus OX=10090 GN=Map1b PE=1 SV=2	Map1b	0.80387	0.998	0	72.6	72.7	10.74	5.95	High	High	High	High	High	High	High	High	High	High	High	High	High	High	High	High	3	7	P14873	P14873 1xPhospho [S1373(99.5)]	5.18	100	1	59.4	62.3	58.7	60.1	90.4	56.7	59.1	54.9	66.6	75.9	69.3	32.6	65.7
FALSE	High	[K].ASPSPSPSEAR.[Q]	E9PUL5 [97-107]	1xTMTpro [N-Term]; 1xPhospho [S2(100)]	Proline-rich transmembrane protein 2 OS=Mus musculus OX=10090 GN=Prrt2 PE=1 SV=1	Prrt2	0.933829	0.923	-0.11	72.5	78.6	19.36	17.52	High	High	High	High	High	High	High	High	High	High	High	High	High	High	High	High	3	3	E9PUL5	E9PUL5 1xPhospho [S98(100)]	3.25	100	1	56.6	86.8	67	57.6	103.8	64.8	56.7	42.3	82	59.8	72.8	34.9	86.6
FALSE	High	[K].GRPSSPQR.[R]	H3BL28 [91-98]	1xTMTpro [N-Term]; 1xPhospho [S4(99.5)]	Protein phosphatase 1, regulatory subunit 9A (Fragment) OS=Mus musculus OX=10090 GN=Ppp1r9a PE=1 SV=1	Ppp1r9a	0.271945	0.954	-0.07	72.5	76	10.5	18.97	High	High	High	High	High	High	High	High	High	High	High	High	High	High	High	High	1	1	H3BL28	H3BL28 1xPhospho [S94(99.5)]	2.13	100	1	50.2	64.7	65	59.7	85.4	62.5	57.5	42.8	76.2	58.2	72.8	38.1	102.4
FALSE	High	[R].KVELSESEEDKGSK.[M]	E9PUK6 [457-470]	3xTMTpro [K1; K11; K14]; 1xTMTpro [N-Term]; 2xPhospho [S5(100); S7(100)]	Serine/arginine repetitive matrix protein 1 OS=Mus musculus OX=10090 GN=Srrm1 PE=1 SV=1	Srrm1	0.80798	0.994	-0.01	72.5	72.9	4.46	11.84	High	High	High	High	High	High	High	High	High	High	High	High	High	High	High	High	1	2	E9PUK6	E9PUK6 2xPhospho [S461(100); S463(100)]	2.53	100	1	58.9	63.9	60.3	64.8	69.9	65.4	60.9	47.5	63.6	68.3	80.9	26.8	67
FALSE	High	[K].LSDSPSMGR.[Y]	O88185 [971-979]	1xTMTpro [N-Term]; 1xPhospho [S4(100)]	BH-protocadherin-a OS=Mus musculus OX=10090 GN=Pcdh7 PE=2 SV=1	Pcdh7	0.296857	1.048	0.07	72.5	69.2	8.87	11.95	High	High	High	High	High	High	High	High	High	High	High	High	High	High	High	High	1	1	O88185	O88185 1xPhospho [S974(100)]	2.02	100	1	63	68.7	62.2	58	72.5	64.8	48.5	43.2	69.8	72.9	61.9	23.4	65.8
FALSE	High	[R].SRPSSPAVR.[K]	E9PUD0 [253-261]	1xTMTpro [N-Term]; 2xPhospho [S1(100); S4(99.5)]	Zinc finger Ran-binding domain-containing protein 2 OS=Mus musculus OX=10090 GN=Zranb2 PE=1 SV=1	Zranb2	0.63498	1.183	0.24	72.4	61.2	27.45	14.22	High	High	High	High	High	High	High	High	High	High	High	High	High	High	High	High	2	2	E9PUD0	E9PUD0 2xPhospho [S253(100); S256(99.5)]	1.94	100	1	43.1	70.3	55.7	72.8	81.3	70	36	29.1	61.2	61.1	56.1	24.1	65
FALSE	High	[R].VADPDHDHTGFLTEYVATR.[W]	Q3UF82 [171-189]	1xTMTpro [N-Term]; 2xPhospho [T13(100); Y15(99.4)]	Mitogen-activated protein kinase OS=Mus musculus OX=10090 GN=Mapk1 PE=2 SV=1	Mapk1	0.483904	1.132	0.18	72.2	63.8	16.29	16.45	High	High	High	High	High	High	High	High	High	High	High	High	High	High	High	High	1	2	Q3UF82	Q3UF82 2xPhospho [T183(100); Y185(99.4)]	5.65	100	1	74.8	63	47.3	64.6	67.6	61.9	60.9	37.4	89.4	63.5	59.8	27.7	58.7
FALSE	High	[R].EDAGSPSAR.[R]	A0A3B2WCD2 [1213-1221]	1xTMTpro [N-Term]; 1xPhospho [S]	Serine/threonine-protein kinase LMTK3 OS=Mus musculus OX=10090 GN=Lmtk3 PE=1 SV=1	Lmtk3	0.108845	0.896	-0.16	72.2	80.6	11.11	18.39	High	High	High	High	High	High	High	High	High	High	High	High	High	High	High	High	1	2	A0A3B2WCD2		2.54	100	1	48.9	54.8	62.4	59.6	81.8	62.2	60.1	40.9	85	67.1	81.1	25.6	98.8
FALSE	High	[R].AVSEEGNDSAGGAALK.[A]	E9PVU7 [12-27]	1xTMTpro [K16]; 1xTMTpro [N-Term]; 1xPhospho [S3(100)]	Phosphodiesterase OS=Mus musculus OX=10090 GN=Pde4d PE=1 SV=1	Pde4d	0.26783	0.936	-0.1	72.2	77.2	14.31	13.3	High	High	High	High	High	High	High	High	High	High	High	High	High	High	High	High	1	1	E9PVU7	E9PVU7 1xPhospho [S14(100)]	4.99	100	1	56.7	77.6	61.2	68.9	93.2	63.3	51.3	46.7	70.5	67.7	73	41.5	89.3
FALSE	High	[-].MEDIDQSSLVSSSADSPPRPPPAFK.[Y]	Q99P72 [1-25]	1xAcetyl [N-Term]; 1xTMTpro [K25]; 1xPhospho [S16(100)]	Reticulon-4 OS=Mus musculus OX=10090 GN=Rtn4 PE=1 SV=2	Rtn4	0.484344	0.942	-0.09	72.2	76.6	10.77	9.81	High	High	High	High	High	High	High	High	High	High	High	High	High	High	High	High	1	2	Q99P72	Q99P72 1xAcetyl [N-Term]; 1xPhospho [S16(100)]	6.4	100	1	58.9	63.5	60.5	61.6	69.2	60.1	70.9	59.8	73.9	77.5	72.7	31.6	62.7
FALSE	High	[R].SSSSSSSGVGSPAVTPTEK.[M]	E9QN14 [1044-1062]	1xTMTpro [K19]; 1xTMTpro [N-Term]; 2xPhospho [S/T]	SLIT-ROBO Rho GTPase-activating protein 3 OS=Mus musculus OX=10090 GN=Srgap3 PE=1 SV=1	Srgap3	0.823392	0.998	0	72.1	72.3	16.61	13.36	High	High	High	High	High	High	High	High	High	High	High	High	High	High	High	High	2	5	E9QN14		3.03	100	1	62.3	54.8	56.2	56.9	54.6	69.7	65.7	62.2	74.2	78.8	68.8	27.6	66.2
FALSE	High	[K].SPSPPPDGSPAATPEIR.[V]	A0A3Q4EBK4 [265-281]	1xTMTpro [N-Term]; 2xPhospho [S9(100); S/T]	Myc box-dependent-interacting protein 1 OS=Mus musculus OX=10090 GN=Bin1 PE=1 SV=1	Bin1	0.659949	0.94	-0.09	72	76.6	10.82	9.32	High	High	High	High	High	High	High	High	High	High	High	High	High	High	High	High	2	3	A0A3Q4EBK4	A0A3Q4EBK4 2xPhospho [S273(100); S/T]	5.65	100	1	59.7	58.1	62	66.2	72	57.2	71.4	56.6	63.3	73.1	70.5	34.5	67.7
FALSE	High	[R].SASSGAEGDVSSEREP.[-]	Q9DD18 [194-209]	1xTMTpro [N-Term]; 1xPhospho [S12(99.8)]	D-aminoacyl-tRNA deacylase 1 OS=Mus musculus OX=10090 GN=Dtd1 PE=1 SV=2	Dtd1	0.381987	1.047	0.07	71.9	68.6	7.7	9.14	High	High	High	High	High	High	High	High	High	High	High	High	High	High	High	High	4	5	Q9DD18	Q9DD18 1xPhospho [S205(99.8)]	4.7	100	1	67.5	63.3	63.8	51.8	71.8	57.4	58.3	45.5	67	63.6	73.2	28.2	57.9
FALSE	High	[R].LQHTGPADDGATRSPSIDSIQKDPR.[E]	Q68FH0 [496-520]	1xTMTpro [K22]; 1xTMTpro [N-Term]; 2xPhospho [S16(100); T/S]	Plakophilin-4 OS=Mus musculus OX=10090 GN=Pkp4 PE=1 SV=1	Pkp4	0.451832	0.853	-0.23	71.8	84.1	16.8	15.56	High	High	High	High	High	High	High	High	High	High	High	High	High	High	High	High	1	4	Q68FH0	Q68FH0 2xPhospho [S511(100); T/S]	4.25	100	1	63.2	51.1	56.3	69.4	64.2	58.7	75.9	58.4	63.2	52.9	80.6	34.8	79.8
FALSE	High	[K].VENMSSNQDGNDSDEFM.[-]	A0PK78 [192-208]	1xOxidation [M]; 1xTMTpro [N-Term]; 1xPhospho [S13(100)]	Coiled-coil domain-containing protein 25 OS=Mus musculus OX=10090 GN=Ccdc25 PE=1 SV=1	Ccdc25	0.273753	0.942	-0.09	71.6	76.1	12.05	5.5	High	High	High	High	High	High	High	High	High	High	High	High	High	High	High	High	2	4	A0PK78	A0PK78 1xPhospho [S204(100)]	3.66	100	1	59.5	55.6	52.2	54.6	81.7	71.7	58.1	55.5	76.4	71.8	70.2	32.7	73.2
FALSE	High	[K].LGGDVSPTQIDVSQFGSFK.[E]	P14873 [1492-1510]	1xTMTpro [K19]; 1xTMTpro [N-Term]; 1xPhospho [S6(100)]	Microtubule-associated protein 1B OS=Mus musculus OX=10090 GN=Map1b PE=1 SV=2	Map1b	0.221043	0.968	-0.05	71.1	73.4	10.5	9.49	High	High	High	High	High	High	High	High	High	High	High	High	High	High	High	High	1	3	P14873	P14873 1xPhospho [S1497(100)]	3.85	100	1	61.2	57.3	52.2	58.4	73.1	51.5	57.4	54.8	70.2	61.6	70.4	38.3	64.7
FALSE	High	[R].RGSGQDLAGPAPETLEQTEGATP.[-]	E9Q0W7 [476-498]	1xTMTpro [N-Term]; 1xPhospho [S3(100)]	Phosphodiesterase OS=Mus musculus OX=10090 GN=Pde7b PE=1 SV=1	Pde7b	0.586041	0.999	0	71	71.1	16.39	13.34	High	High	High	High	High	High	High	High	High	High	High	High	High	High	High	High	1	3	E9Q0W7	E9Q0W7 1xPhospho [S478(100)]	6.17	100	1	78.5	57.5	56	59.9	69	51.1	59.6	59.6	70.2	63.2	77.3	28.5	64.1
FALSE	High	[K].RKSLSDSESDDSK.[S]	Q9DCC5 [91-103]	2xTMTpro [K2; K13]; 1xTMTpro [N-Term]; 2xPhospho [S3(100); S5(100)]	Cbx3 protein OS=Mus musculus OX=10090 GN=Cbx3 PE=1 SV=1	Cbx3	0.83137	1.002	0	71	70.9	13.99	10.7	High	High	High	High	High	High	High	High	High	High	High	High	High	High	High	High	1	1	Q9DCC5	Q9DCC5 2xPhospho [S93(100); S95(100)]	4.8	100	1	42.7	51.9	56.2	54.7	75.9	66.2	61.2	52.6	73.8	71.1	57.1	33.9	64.8
FALSE	High	[K].QNSLEYMDQNDDRLK.[S]	B2RSY3 [278-292]	1xTMTpro [K15]; 1xTMTpro [N-Term]; 1xPhospho [S3(100)]	Hepatocyte cell adhesion molecule OS=Mus musculus OX=10090 GN=Hepacam PE=1 SV=1	Hepacam	0.420022	0.908	-0.14	71	78.1	14.61	10.23	High	High	High	High	High	High	High	High	High	High	High	High	High	High	High	High	1	3	B2RSY3	B2RSY3 1xPhospho [S280(100)]	4.09	100	1	55.9	80.3	70.4	57.3	82.7	62.3	52.6	40.7	79.2	65.8	69.2	34.6	81.9
FALSE	High	[K].TPPAANQASDPEEK.[G]	Q6W8Q3 [8-21]	1xTMTpro [K14]; 1xTMTpro [N-Term]; 1xPhospho [S9(100)]	Purkinje cell protein 4-like protein 1 OS=Mus musculus OX=10090 GN=Pcp4l1 PE=1 SV=1	Pcp4l1	0.928039	1.02	0.03	71	69.6	6.44	11.48	High	High	High	High	High	High	High	High	High	High	High	High	High	High	High	High	1	2	Q6W8Q3	Q6W8Q3 1xPhospho [S16(100)]	5.68	100	1	55.1	66.1	62.2	59.4	72.6	56.8	56.4	42.3	66.4	64.2	69.7	32	59.5
FALSE	High	[K].AEAENNSGVESSGYGSPGPTWDR.[G]	Q05BR6 [122-144]	1xTMTpro [N-Term]; 1xPhospho [S16(100)]	Dhx9 protein (Fragment) OS=Mus musculus OX=10090 GN=Dhx9 PE=2 SV=1	Dhx9	0.241294	1.112	0.15	71	63.8	13.48	9.12	High	High	High	High	High	High	High	High	High	High	High	High	High	High	High	High	1	5	Q05BR6	Q05BR6 1xPhospho [S137(100)]	8.23	100	1	68.4	49.2	60.8	58.3	61.7	56.6	58	56.8	56.2	58.4	67.8	29.9	55.2
FALSE	High	[R].VVSSTSEEEEAFTEK.[F]	Q4KMM3 [199-213]	1xTMTpro [K15]; 1xTMTpro [N-Term]; 2xPhospho [S4(99.5); T5(99.7)]	Oxidation resistance protein 1 OS=Mus musculus OX=10090 GN=Oxr1 PE=1 SV=3	Oxr1	0.488964	1.011	0.02	70.9	70.2	7.87	11.07	High	High	High	High	High	High	High	High	High	High	High	High	High	High	High	High	2	7	Q4KMM3	Q4KMM3 2xPhospho [S202(99.5); T203(99.7)]	4.72	100	1	63.1	57.4	61.8	52.1	60.6	60.6	58.8	50.2	78.7	64.2	68	35.7	60.7
FALSE	High	[K].ETDPGSPR.[R]	Q8VDJ3 [939-946]	1xTMTpro [N-Term]; 1xPhospho [S6(100)]	Vigilin OS=Mus musculus OX=10090 GN=Hdlbp PE=1 SV=1	Hdlbp	0.120857	0.906	-0.14	70.7	78.1	13.26	10.83	High	High	High	High	High	High	High	High	High	High	High	High	High	High	High	High	1	2	Q8VDJ3	Q8VDJ3 1xPhospho [S944(100)]	2.71	100	1	57.4	59.6	62.3	64.6	84.3	55.5	69.8	39.2	79.7	65.5	85.4	32.6	87.5
FALSE	High	[R].RDSVLAASR.[D]	P11881 [1586-1594]	1xTMTpro [N-Term]; 1xPhospho [S3(100)]	Inositol 1,4,5-trisphosphate receptor type 1 OS=Mus musculus OX=10090 GN=Itpr1 PE=1 SV=2	Itpr1	0.0223461	1.332	0.41	70.7	53.1	17.2	23.53	High	High	High	High	High	High	High	High	High	High	High	High	High	High	High	High	1	2	P11881	P11881 1xPhospho [S1588(100)]	2.65	100	1	59.7	60.4	68.4	60.1	71.4	59.5	35.7	36.8	57.7	64.7	55	16.1	46.7
FALSE	High	[R].LQDSSDPDTGSEEEVSSRLSPPHSPR.[D]	H3BJU7 [907-932]	1xTMTpro [N-Term]; 3xPhospho [S4(100); S5(100); S20(99.1)]	Guanine nucleotide exchange factor H1 OS=Mus musculus OX=10090 GN=Arhgef2 PE=1 SV=1	Arhgef2	0.0876428	0.966	-0.05	70.7	73.2	6.08	7.52	High	High	High	High	High	High	High	High	High	High	High	High	High	High	High	High	3	7	H3BJU7	H3BJU7 3xPhospho [S910(100); S911(100); S926(99.1)]	5.13	100	1	58.4	61.4	56.5	51.9	73.4	56.8	59.6	49.8	72.7	66.6	74.9	32.4	66
FALSE	High	[R].VVSSTSEEEEAFTEK.[F]	Q4KMM3 [199-213]	1xTMTpro [K15]; 1xTMTpro [N-Term]; 1xPhospho [S6(99.7)]	Oxidation resistance protein 1 OS=Mus musculus OX=10090 GN=Oxr1 PE=1 SV=3	Oxr1	0.952368	0.999	0	70.6	70.7	11.09	7.49	High	High	High	High	High	High	High	High	High	High	High	High	High	High	High	High	3	3	Q4KMM3	Q4KMM3 1xPhospho [S204(99.7)]	4.62	100	1	74.1	57.9	59.5	53.6	63.5	62.5	58.3	48.3	71.4	63.2	68.1	31.3	59.7
FALSE	High	[R].AASGITNQMSIDELSPCEEEAPSSPAEDEHNQNGNLD.[-]	Q01065 [499-535]	1xCarbamidomethyl [C17]; 1xOxidation [M9]; 1xTMTpro [N-Term]; 2xPhospho [S15(100); S24(98.9)]	Calcium/calmodulin-dependent 3',5'-cyclic nucleotide phosphodiesterase 1B OS=Mus musculus OX=10090 GN=Pde1b PE=1 SV=2	Pde1b	0.926614	1.027	0.04	70.5	68.7	11.35	10.58	High	High	High	High	High	High	High	High	High	High	High	High	High	High	High	High	3	10	Q01065	Q01065 2xPhospho [S513(100); S522(98.9)]	7.1	100	1	63.9	60.7	64.6	57.9	68.4	55.5	46.7	56.2	69	81.8	63.7	28.9	66.1
FALSE	High	[R].NILVQTPESESPQSR.[R]	Q8C7M3 [36-50]	1xTMTpro [N-Term]; 2xPhospho [T6(100); S11(100)]	E3 ubiquitin-protein ligase TRIM9 OS=Mus musculus OX=10090 GN=Trim9 PE=1 SV=2	Trim9	0.132224	0.944	-0.08	70.4	74.5	14.2	10.58	High	High	High	High	High	High	High	High	High	High	High	High	High	High	High	High	1	3	Q8C7M3	Q8C7M3 2xPhospho [T41(100); S46(100)]	3.63	100	1	62.8	51.6	59.6	58.5	55.8	59.6	65.3	57.6	71.9	78.6	70.6	32.4	62.6
FALSE	High	[R].GSNSDSPPGHPAPAPSPER.[R]	A2ARS0 [188-206]	1xTMTpro [N-Term]; 3xPhospho [S2(100); S16(100); S]	Ankyrin repeat domain-containing protein 63 OS=Mus musculus OX=10090 GN=Ankrd63 PE=1 SV=1	Ankrd63	0.410275	0.989	-0.02	70.1	70.8	14.26	7.83	High	High	High	High	High	High	High	High	High	High	High	High	High	High	High	High	2	5	A2ARS0	A2ARS0 3xPhospho [S189(100); S203(100); S]	4.32	100	1	42.8	68.5	58.5	48.1	65.5	66.8	62.2	48.2	76.2	62.8	67.6	34.7	64.7
FALSE	High	[R].QLSDIEER.[H]	P08553 [342-349]	1xTMTpro [N-Term]; 1xPhospho [S3(100)]	Neurofilament medium polypeptide OS=Mus musculus OX=10090 GN=Nefm PE=1 SV=4	Nefm	0.574707	0.952	-0.07	69.9	73.5	9.68	11.3	High	High	High	High	High	High	High	High	High	High	High	High	High	High	High	High	1	2	P08553	P08553 1xPhospho [S344(100)]	2.32	100	1	58.2	64.6	60	57	78.6	49.1	51.4	47.3	78.9	69.7	73.5	28	66.6
FALSE	High	[R].ICSFEEAK.[G]	E0CZ78 [476-483]	1xCarbamidomethyl [C2]; 1xTMTpro [K8]; 1xTMTpro [N-Term]; 1xPhospho [S3(100)]	Serine/threonine-protein phosphatase OS=Mus musculus OX=10090 GN=Ppp3cb PE=1 SV=1	Ppp3cb	0.61714	1.109	0.15	69.5	62.7	12.92	15.66	High	High	High	High	High	High	High	High	High	High	High	High	High	High	High	High	1	2	E0CZ78	E0CZ78 1xPhospho [S478(100)]	2.54	100	1	45	60.7	53.6	56.2	70.7	69.2	47.7	51.1	77.2	72.9	53.9	23.4	58.4
FALSE	High	[R].SASSDTSEELNSQDSPK.[R]	P70441 [283-299]	1xTMTpro [K17]; 1xTMTpro [N-Term]; 3xPhospho [S3(100); S4(100); T6(99.4)]	Na(+)/H(+) exchange regulatory cofactor NHE-RF1 OS=Mus musculus OX=10090 GN=Slc9a3r1 PE=1 SV=3	Slc9a3r1	0.538207	1.011	0.02	69.4	68.6	9.88	10.11	High	High	High	High	High	High	High	High	High	High	High	High	High	High	High	High	3	4	P70441	P70441 3xPhospho [S285(100); S286(100); T288(99.4)]	6.18	100	1	65.9	53.5	70.3	55.6	68.5	55.1	59.1	47.1	66.9	61.7	72.3	29.5	55.1
FALSE	High	[K].ESSESTNTTIEDEDTK.[V]	P11798 [329-344]	1xTMTpro [K16]; 1xTMTpro [N-Term]; 2xPhospho [T8(100); T9(100)]	Calcium/calmodulin-dependent protein kinase type II subunit alpha OS=Mus musculus OX=10090 GN=Camk2a PE=1 SV=2	Camk2a	0.239374	0.845	-0.24	69.4	82.1	20.6	12.9	High	High	High	High	High	High	High	High	High	High	High	High	High	High	High	High	5	6	P11798	P11798 2xPhospho [T336(100); T337(100)]	4.75	100	1	55.2	84.8	55.1	57.7	99.4	61.9	55.4	39.5	81.4	66.4	76.7	36.2	89.9
FALSE	High	[R].SRGSPRYSPR.[H]	H7BX95 [231-240]	1xTMTpro [N-Term]; 2xPhospho [S4(99.5); S8(100)]	Serine/arginine-rich splicing factor 1 OS=Mus musculus OX=10090 GN=Srsf1 PE=1 SV=1	Srsf1	0.114815	0.771	-0.38	69.4	90	18.49	16.56	High	High	High	High	High	High	High	High	High	High	High	High	High	High	High	High	2	3	H7BX95	H7BX95 2xPhospho [S234(99.5); S238(100)]	2.3	100	1	57.7	61.9	49.4	56.8	64.2	59.5	82.4	55.2	60.9	59.4	78.7	42.3	82.1
FALSE	High	[R].VGDTEKPEPERSPPNR.[K]	Q3TQI7 [250-265]	1xTMTpro [K6]; 1xTMTpro [N-Term]; 1xPhospho [S12(100)]	Telomere length and silencing protein 1 homolog OS=Mus musculus OX=10090 PE=1 SV=2	1	0.339259	0.962	-0.06	69.2	71.9	7.49	10.36	High	High	High	High	High	High	High	High	High	High	High	High	High	High	High	High	2	2	Q3TQI7	Q3TQI7 1xPhospho [S261(100)]	3.04	100	1	57.5	51.8	53.2	55.9	74.5	59.9	59.3	47.9	61.6	57.9	71.8	33.2	62.4
FALSE	High	[R].THTSPPRAPSSPGR.[S]	B2RSY3 [376-389]	1xTMTpro [N-Term]; 2xPhospho [S4(99.4); S/T]	Hepatocyte cell adhesion molecule OS=Mus musculus OX=10090 GN=Hepacam PE=1 SV=1	Hepacam	0.887149	1.029	0.04	69.2	67.2	11.39	8.1	High	High	High	High	High	High	High	High	High	High	High	High	High	High	High	High	1	3	B2RSY3	B2RSY3 2xPhospho [S379(99.4); S/T]	4.86	100	1	68.1	52.4	58.5	49	59.4	60.8	59	47	65.7	71.3	66.4	28.9	54.3
FALSE	High	[R].RLSPSASPPR.[R]	E9PUK6 [385-394]	1xTMTpro [N-Term]; 3xPhospho [S3(100); S5(100); S7(100)]	Serine/arginine repetitive matrix protein 1 OS=Mus musculus OX=10090 GN=Srrm1 PE=1 SV=1	Srrm1	0.278522	0.95	-0.07	69.1	72.8	5.96	10.44	High	High	High	High	High	High	High	High	High	High	High	High	High	High	High	High	1	4	E9PUK6	E9PUK6 3xPhospho [S387(100); S389(100); S391(100)]	3.93	100	1	65.7	59.8	58.9	62.1	67	63.1	55.8	45.7	69.4	67.5	73.3	31.8	68.3
FALSE	High	[R].SSSYSEANEPDLQMANGSK.[S]	Q3UHC7 [726-744]	1xDeamidated [N16]; 1xTMTpro [K19]; 1xTMTpro [N-Term]; 1xPhospho [S/Y]	Disabled homolog 2-interacting protein OS=Mus musculus OX=10090 GN=Dab2ip PE=1 SV=1	Dab2ip	0.355559	0.999	0	69.1	69.2	11.71	9.64	High	High	High	High	High	High	High	High	High	High	High	High	High	High	High	High	1	5	Q3UHC7		4.68	100	1	62.7	67.9	61.5	50.6	64.2	53.5	54	56.1	69.2	64.5	66.5	26.9	66.5
FALSE	High	[K].AMGDEESGDSDGSPKTSPK.[A]	B1AS06 [398-416]	2xTMTpro [K15; K19]; 1xTMTpro [N-Term]; 3xPhospho [S7(100); S10(100); S13(100)]	Disks large-associated protein 3 OS=Mus musculus OX=10090 GN=Dlgap3 PE=1 SV=1	Dlgap3	0.182774	0.943	-0.08	69	73.2	12.06	8.83	High	High	High	High	High	High	High	High	High	High	High	High	High	High	High	High	3	10	B1AS06	B1AS06 3xPhospho [S404(100); S407(100); S410(100)]	5.65	100	1	54.9	53.5	50.9	55.8	69.9	67.3	69.2	47.4	67.5	68.2	77.6	36.7	66
FALSE	High	[K].KLEKEEEEGISQESSEEEQ.[-]	A0A338P6E8 [93-111]	2xTMTpro [K1; K4]; 1xTMTpro [N-Term]; 3xPhospho [S11(100); S14(100); S15(100)]	High mobility group AT-hook protein 1 OS=Mus musculus OX=10090 GN=Hmga1 PE=1 SV=1	Hmga1	0.156666	0.905	-0.14	69	76.3	11.94	13.47	High	High	High	High	High	High	High	High	High	High	High	High	High	High	High	High	1	3	A0A338P6E8	A0A338P6E8 3xPhospho [S103(100); S106(100); S107(100)]	3.08	100	1	59.4	46.4	54	58.1	58.2	66.1	60.2	44.9	77	75.2	75.6	22.9	66.9
FALSE	High	[R].REGSYDR.[Y]	B7ZC24 [123-129]	1xTMTpro [N-Term]; 1xPhospho [S4(100)]	Nuclear receptor coactivator 5 OS=Mus musculus OX=10090 GN=Ncoa5 PE=1 SV=1	Ncoa5	0.812042	1	0	69	69	20.18	15.61	High	High	High	High	High	High	High	High	High	High	High	High	High	High	High	High	1	1	B7ZC24	B7ZC24 1xPhospho [S126(100)]	2.71	100	1	57.5	62.7	59.2	66.4	66.1	70	30	45.9	72.1	63.3	77	25.5	76.7
FALSE	High	[R].LQRPKEESSEDENEVSNILR.[S]	B2RRE7 [1009-1028]	1xTMTpro [K5]; 1xTMTpro [N-Term]; 2xPhospho [S8(100); S9(100)]	OTU domain-containing protein 4 OS=Mus musculus OX=10090 GN=Otud4 PE=1 SV=1	Otud4	0.46709	1.005	0.01	68.9	68.6	11.23	10.39	High	High	High	High	High	High	High	High	High	High	High	High	High	High	High	High	1	2	B2RRE7	B2RRE7 2xPhospho [S1016(100); S1017(100)]	4.6	100	1	61.3	60.6	56.7	55.5	63.8	57.9	60.4	59.6	59.5	57	66.3	28.1	66.2
FALSE	High	[R].RTNSSEQER.[T]	Q05BF4 [27-35]	1xTMTpro [N-Term]; 1xPhospho [S4(100)]	WD repeat-containing protein 37 OS=Mus musculus OX=10090 GN=Wdr37 PE=1 SV=1	Wdr37	0.959059	1.028	0.04	68.9	67	16.78	10.72	High	High	High	High	High	High	High	High	High	High	High	High	High	High	High	High	1	1	Q05BF4	Q05BF4 1xPhospho [S30(100)]	3.09	100	1	48.9	52.2	57.3	58.4	57.5	64.7	73.1	55.1	63.1	62.7	59.1	31.5	79.6
FALSE	High	[R].AWALFPPSDDYDDTDDDDPFNPQESKR.[F]	A0A0U1RPU8 [320-346]	1xTMTpro [K26]; 1xTMTpro [N-Term]; 1xPhospho [S25(100)]	Protein tweety homolog OS=Mus musculus OX=10090 GN=Ttyh1 PE=1 SV=1	Ttyh1	0.96133	1.024	0.03	68.9	67.2	13	15.92	High	High	High	High	High	High	High	High	High	High	High	High	High	High	High	High	1	1	A0A0U1RPU8	A0A0U1RPU8 1xPhospho [S344(100)]	4.26	100	1	64.9	51	59.1	52.5	56.4	59.7	67	47.8	64.7	64.6	66.4	24.3	55.4
FALSE	High	[R].KVSDVTSSGVQSFDEEEGDANN.[-]	A4FUR1 [306-327]	1xTMTpro [K1]; 1xTMTpro [N-Term]; 1xPhospho [S12(100)]	Fam131b protein (Fragment) OS=Mus musculus OX=10090 GN=Fam131b PE=2 SV=1	Fam131b	0.936323	0.969	-0.05	68.8	71	8.36	10.14	High	High	High	High	High	High	High	High	High	High	High	High	High	High	High	High	2	4	A4FUR1	A4FUR1 1xPhospho [S317(100)]	4.25	100	1	60.9	57.5	52.9	62.4	64.8	58.3	56.9	52.6	53.2	64.6	72.2	29.2	61
FALSE	High	[R].AQSRSRER.[D]	B2RWT5 [541-548]	1xTMTpro [N-Term]; 2xPhospho [S3(100); S5(100)]	Peptidyl-prolyl isomerase G (Cyclophilin G) OS=Mus musculus OX=10090 GN=Ppig PE=2 SV=1	Ppig	0.486664	1.043	0.06	68.6	65.7	11.8	14.11	High	High	High	High	High	High	High	High	High	High	High	High	High	High	High	High	1	1	B2RWT5	B2RWT5 2xPhospho [S543(100); S545(100)]	2.02	100	1	56.4	55.8	51.5	62.9	65.5	74.1	62.5	46.4	54.5	58.9	58.9	30.4	78.6
FALSE	High	[R].RQLHIEGASLELSDDDTESK.[T]	Q80T68 [1801-1820]	1xTMTpro [K20]; 1xTMTpro [N-Term]; 2xPhospho [S9(100); S13(100)]	MKIAA3005 protein (Fragment) OS=Mus musculus OX=10090 GN=Myh10 PE=2 SV=1	Myh10	0.458696	1.009	0.01	68.5	67.9	10.16	10.66	High	High	High	High	High	High	High	High	High	High	High	High	High	High	High	High	1	3	Q80T68	Q80T68 2xPhospho [S1809(100); S1813(100)]	6	100	1	52.8	58.1	64.5	57.1	75.9	65.8	47.7	40.5	66.5	68	66.5	29.1	56.2
FALSE	High	[R].GTSQVSSPSQPPEK.[Q]	A0A5F8MPF3 [1123-1136]	1xTMTpro [K14]; 1xTMTpro [N-Term]; 2xPhospho [S3(99.2); S6(100)]	F-actin monooxygenase OS=Mus musculus OX=10090 GN=Mical3 PE=1 SV=1	Mical3	0.434279	1.067	0.09	68.5	64.2	9.06	8.56	High	High	High	High	High	High	High	High	High	High	High	High	High	High	High	High	3	3	A0A5F8MPF3	A0A5F8MPF3 2xPhospho [S1125(99.2); S1128(100)]	2.89	100	1	52.3	50.4	57.3	51.1	70.3	64.4	59.2	49.8	66.4	59.9	66.1	27.9	57.1
FALSE	High	[R].VDSFTDR.[T]	B2KGP3 [543-549]	1xTMTpro [N-Term]; 1xPhospho [S3(100)]	Protein phosphatase 1E (PP2C domain containing) OS=Mus musculus OX=10090 GN=Ppm1e PE=1 SV=1	Ppm1e	0.500097	1.295	0.37	68.5	52.9	38.36	33.48	High	High	High	High	High	High	High	High	High	High	High	High	High	High	High	High	1	2	B2KGP3	B2KGP3 1xPhospho [S545(100)]	1.86	100	1	53.8	88.2	59.4	55.6	99.3	68.7	24.1	23.5	90.6	65.9	40.3	21.4	65.7
FALSE	High	[K].QLEYQQFEDDKLSQR.[S]	Q9WV92 [84-98]; D0VYV6 [84-98]	1xTMTpro [K11]; 1xTMTpro [N-Term]; 1xPhospho [S13(100)]	Band 4.1-like protein 3 OS=Mus musculus OX=10090 GN=Epb41l3 PE=1 SV=1 Band 4.1-like protein 3 OS=Mus musculus OX=10090 GN=Epb41l3 PE=1 SV=1	Epb41l3	0.48894	1.044	0.06	68.4	65.5	12.51	14.32	High	High	High	High	High	High	High	High	High	High	High	High	High	High	High	High	1	2	Q9WV92; D0VYV6	Q9WV92 1xPhospho [S96(100)]; D0VYV6 1xPhospho [S96(100)]	3.87	100	2	51.2	56.8	59.4	63.1	70.6	58.5	43.1	53.7	63.7	67.9	65.4	32.8	59.9
FALSE	High	[R].GSNSDSPPGHPAPAPSPERR.[R]	A2ARS0 [188-207]	1xTMTpro [N-Term]; 2xPhospho [S6(100); S16(100)]	Ankyrin repeat domain-containing protein 63 OS=Mus musculus OX=10090 GN=Ankrd63 PE=1 SV=1	Ankrd63	0.0230623	1.118	0.16	68.3	61.1	12.73	9.14	High	High	High	High	High	High	High	High	High	High	High	High	High	High	High	High	1	3	A2ARS0	A2ARS0 2xPhospho [S193(100); S203(100)]	7.54	100	1	53.6	61.7	52.1	53.5	76	56.1	64.5	58.1	52.8	53.1	63.5	30.9	56.8
FALSE	High	[R].ASVSDLSPR.[E]	Q569Z6 [237-245]	1xTMTpro [N-Term]; 1xPhospho [S7(100)]	Thyroid hormone receptor-associated protein 3 OS=Mus musculus OX=10090 GN=Thrap3 PE=1 SV=1	Thrap3	0.510868	1.12	0.16	68.1	60.8	9.69	9.58	High	High	High	High	High	High	High	High	High	High	High	High	High	High	High	High	1	2	Q569Z6	Q569Z6 1xPhospho [S243(100)]	2.37	100	1	60.5	59.9	63.9	48.6	72.5	58	46.5	41.8	58.5	55.9	65.8	26.2	55.1
FALSE	High	[R].VVSSTSEEEEAFTEK.[F]	Q4KMM3 [199-213]	1xTMTpro [K15]; 1xTMTpro [N-Term]; 3xPhospho [S6(99.8); S/T]	Oxidation resistance protein 1 OS=Mus musculus OX=10090 GN=Oxr1 PE=1 SV=3	Oxr1	0.215426	0.908	-0.14	68.1	75	16.22	12.24	High	High	High	High	High	High	High	High	High	High	High	High	High	High	High	High	2	6	Q4KMM3	Q4KMM3 3xPhospho [S204(99.8); S/T]	6.44	100	1	67.7	50.5	54.5	53.9	70.5	53.2	61.5	62	67.6	66.3	76.8	42	62.7
FALSE	High	[K].SGTSTPTTPGSTAITPGTPPSYSSR.[T]	A0A668KLC6 [1753-1777]	1xTMTpro [N-Term]; 3xPhospho [T7(99.2); T18(100); S/T/Y]	Microtubule-associated protein OS=Mus musculus OX=10090 GN=Map2 PE=1 SV=1	Map2	0.655438	0.996	-0.01	67.9	68.2	11.34	11.14	High	High	High	High	High	High	High	High	High	High	High	High	High	High	High	High	3	5	A0A668KLC6	A0A668KLC6 3xPhospho [T1759(99.2); T1770(100); S/T/Y]	3.1	100	1	55.8	45.5	59.1	54.5	63.5	66.2	55.7	51.5	67.7	73.2	69.9	28.1	51.8
FALSE	High	[R].TNSPDLDSQSLSLSSGTDQEPLQR.[M]	D3Z0Y4 [209-232]	1xTMTpro [N-Term]; 1xPhospho [S3(100)]	Actin-binding LIM protein 2 OS=Mus musculus OX=10090 GN=Ablim2 PE=1 SV=1	Ablim2	0.904105	1	0	67.8	67.8	17.21	7.55	High	High	High	High	High	High	High	High	High	High	High	High	High	High	High	High	3	4	D3Z0Y4	D3Z0Y4 1xPhospho [S211(100)]	7.41	100	1	47.7	43.4	57.5	63.1	68.7	51.4	61.7	57	58.9	66.1	64.7	29.2	59.1
FALSE	High	[K].ATTDNSPSSKAEDGPAKEEPK.[Q]	P06837 [137-157]	1xDeamidated [N5]; 3xTMTpro [K10; K17; K21]; 1xTMTpro [N-Term]; 1xPhospho [S6(100)]	Neuromodulin OS=Mus musculus OX=10090 GN=Gap43 PE=1 SV=1	Gap43	0.538182	0.901	-0.15	67.8	75.2	8.88	13.95	High	High	High	High	High	High	High	High	High	High	High	High	High	High	High	High	1	4	P06837	P06837 1xPhospho [S142(100)]	5.49	100	1	53.7	51	58.8	55.6	67.7	54.7	64	48.3	53.4	52.8	74.4	34.9	63.3
FALSE	High	[K].SGPALPPEGTLARSPSIDSIQKDPR.[E]	B7ZNF6 [515-539]	1xTMTpro [K22]; 1xTMTpro [N-Term]; 2xPhospho [S16(99.1); T/S]	Catenin delta-2 OS=Mus musculus OX=10090 GN=Ctnnd2 PE=1 SV=1	Ctnnd2	0.334081	0.872	-0.2	67.7	77.6	18.5	13.87	High	High	High	High	High	High	High	High	High	High	High	High	High	High	High	High	1	3	B7ZNF6	B7ZNF6 2xPhospho [S530(99.1); T/S]	3.98	100	1	55.3	42.1	59.3	56.6	54.5	55.7	67.9	56.5	54	61.8	76.4	35.7	57.7
FALSE	High	[K].AAETVPDLPSPPTEAPAPASNTSTR.[K]	Q5SRX1 [470-494]	1xTMTpro [N-Term]; 1xPhospho [S10(100)]	TOM1-like protein 2 OS=Mus musculus OX=10090 GN=Tom1l2 PE=1 SV=1	Tom1l2	0.181824	0.927	-0.11	67.7	73	6.59	7.11	High	High	High	High	High	High	High	High	High	High	High	High	High	High	High	High	1	4	Q5SRX1	Q5SRX1 1xPhospho [S479(100)]	6.37	100	1	61.8	59.1	57	50.3	66.9	62.9	53.9	49.6	78.9	63.5	70.4	31.8	69.1
FALSE	High	[R].AASSPNLSNGETESVK.[T]	A0A0A6YW53 [847-862]	1xDeamidated [N9]; 1xTMTpro [K16]; 1xTMTpro [N-Term]; 2xPhospho [S4(99.6); S8(100)]	Mitogen-activated protein kinase kinase kinase kinase 4 OS=Mus musculus OX=10090 GN=Map4k4 PE=1 SV=1	Map4k4	0.0773203	0.896	-0.16	67.6	75.5	9.27	9.17	High	High	High	High	High	High	High	High	High	High	High	High	High	High	High	High	1	3	A0A0A6YW53	A0A0A6YW53 2xPhospho [S850(99.6); S854(100)]	3.66	100	1	56.3	47.6	61.7	62	67.5	56	54.7	48.9	70.9	58.3	72.7	34.7	61.8
FALSE	High	[R].RRGSGQDLAGPAPETLEQTEGATP.[-]	E9Q0W7 [475-498]	1xTMTpro [N-Term]; 1xPhospho [S4(100)]	Phosphodiesterase OS=Mus musculus OX=10090 GN=Pde7b PE=1 SV=1	Pde7b	0.0263274	1.378	0.46	67.5	49	21.06	16.79	High	High	High	High	High	High	High	High	High	High	High	High	High	High	High	High	1	2	E9Q0W7	E9Q0W7 1xPhospho [S478(100)]	5.89	100	1	60.8	65.6	64	55.8	58	58	35	29.3	52.8	57.9	48.1	18.4	32.4
FALSE	High	[K].LDSPSRSPSKVEVTEK.[M]	Q80X80 [462-477]	2xTMTpro [K10; K16]; 1xTMTpro [N-Term]; 2xPhospho [S7(100); S/T]	Phospholipid transfer protein C2CD2L OS=Mus musculus OX=10090 GN=C2cd2l PE=1 SV=3	C2cd2l	0.923887	0.99	-0.01	67.4	68.1	22.7	11.18	High	High	High	High	High	High	High	High	High	High	High	High	High	High	High	High	1	2	Q80X80	Q80X80 2xPhospho [S468(100); S/T]	3.13	100	1	42.4	73	52.9	56	102.4	67.2	48.8	44.4	69	58.1	67.7	37.4	59.4
FALSE	High	[K].MLAESDDSGDEESVSQTDKTELQSTLR.[T]	Q3B7Z2 [184-210]	1xTMTpro [K19]; 1xTMTpro [N-Term]; 2xPhospho [S5(100); S8(100)]	Oxysterol-binding protein 1 OS=Mus musculus OX=10090 GN=Osbp PE=1 SV=3	Osbp	0.804013	1.038	0.05	67.3	64.9	18.56	13.24	High	High	High	High	High	High	High	High	High	High	High	High	High	High	High	High	1	4	Q3B7Z2	Q3B7Z2 2xPhospho [S188(100); S191(100)]	7.46	100	1	56.5	41.9	48.6	57.1	60.3	57.8	71.8	51.7	58.9	59.3	70.8	28.8	51.7
FALSE	High	[R].FGEAVVVGRPGSGDGDSDQSR.[N]	A0A087WS83 [4-24]	1xTMTpro [N-Term]; 2xPhospho [S12(100); S17(100)]	Voltage-dependent R-type calcium channel subunit alpha OS=Mus musculus OX=10090 GN=Cacna1e PE=1 SV=1	Cacna1e	0.0413768	0.857	-0.22	67.1	78.3	8.76	12.46	High	High	High	High	High	High	High	High	High	High	High	High	High	High	High	High	1	2	A0A087WS83	A0A087WS83 2xPhospho [S15(100); S20(100)]	3.75	100	1	48.9	57.7	59.2	55.2	66.4	57.2	59.5	53.1	71.1	74.2	80	27.8	60.6
FALSE	High	[K].KAEGAGTEEEGTPK.[E]	Q91XV3 [25-38]	2xTMTpro [K1; K14]; 1xTMTpro [N-Term]; 2xPhospho [T7(100); T12(100)]	Brain acid soluble protein 1 OS=Mus musculus OX=10090 GN=Basp1 PE=1 SV=3	Basp1	0.310711	0.941	-0.09	67.1	71.3	16.88	11.62	High	High	High	High	High	High	High	High	High	High	High	High	High	High	High	High	1	1	Q91XV3	Q91XV3 2xPhospho [T31(100); T36(100)]	2.06	100	1	41	72.3	61.2	50.6	76.5	60.2	52.4	36.9	74.8	67.7	65.8	37.1	67.5
FALSE	High	[K].VVEEMSE.[-]	Q3TI79 [503-509]	1xTMTpro [N-Term]; 1xPhospho [S6(100)]	Uncharacterized protein OS=Mus musculus OX=10090 GN=Dkc1 PE=2 SV=1	Dkc1	0.319196	1.056	0.08	67	63.5	7.22	9.68	High	High	High	High	High	High	High	High	High	High	High	High	High	High	High	High	1	2	Q3TI79	Q3TI79 1xPhospho [S508(100)]	2.45	100	1	57.8	55.2	53.4	54.5	59.4	58.5	57.4	49.6	53.3	54.9	57.4	28.4	56.6
FALSE	High	[R].SASSGAEGDVSSEREP.[-]	Q9DD18 [194-209]	1xTMTpro [N-Term]; 2xPhospho [S3(100); S4(100)]	D-aminoacyl-tRNA deacylase 1 OS=Mus musculus OX=10090 GN=Dtd1 PE=1 SV=2	Dtd1	0.454972	1.066	0.09	66.9	62.8	9.64	13.03	High	High	High	High	High	High	High	High	High	High	High	High	High	High	High	High	3	5	Q9DD18	Q9DD18 2xPhospho [S196(100); S197(100)]	5.94	100	1	59.2	60.6	55.8	48.7	64	59.7	50	53.6	57.2	60.7	57.7	36.1	56
FALSE	High	[R].SRSLSESYELSSDLQDK.[Q]	A0A1D5RM83 [192-208]; E9PUA3 [88-104]	1xTMTpro [K17]; 1xTMTpro [N-Term]; 2xPhospho [S5(100); S/Y]	IQ motif and SEC7 domain-containing protein 1 OS=Mus musculus OX=10090 GN=Iqsec1 PE=1 SV=1 IQ motif and SEC7 domain-containing protein 1 OS=Mus musculus OX=10090 GN=Iqsec1 PE=1 SV=1	Iqsec1	0.240761	1.148	0.2	66.8	58.2	15.65	21.48	High	High	High	High	High	High	High	High	High	High	High	High	High	High	High	High	2	2	A0A1D5RM83; E9PUA3	A0A1D5RM83 2xPhospho [S196(100); S/Y]; E9PUA3 2xPhospho [S92(100); S/Y]	4.16	100	2	51.5	61.5	55	54.4	74.4	60.9	33.7	45	62.4	76.3	56.3	18.7	53.9
FALSE	High	[K].IEDVGSDEEDDSGKDKK.[K]	Q71LX8 [250-266]	3xTMTpro [K14; K16; K17]; 1xTMTpro [N-Term]; 1xPhospho [S6(100)]	Heat shock protein 84b OS=Mus musculus OX=10090 GN=Hsp90ab1 PE=1 SV=1	Hsp90ab1	0.113613	0.813	-0.3	66.6	81.9	23.47	12.84	High	High	High	High	High	High	High	High	High	High	High	High	High	High	High	High	2	3	Q71LX8	Q71LX8 1xPhospho [S255(100)]	2.89	100	1	45	74.1	62.5	56.9	98.6	55.3	45.7	35.2	81.2	59.7	70.2	40.7	82.1
FALSE	High	[R].HPEPVPEEGSEDELPPQVHKV.[-]	Q68FE2 [819-839]	1xTMTpro [K20]; 1xTMTpro [N-Term]; 1xPhospho [S10(100)]	Autophagy-related protein 9A OS=Mus musculus OX=10090 GN=Atg9a PE=1 SV=2	Atg9a	0.281924	1.094	0.13	66.6	60.9	9.69	6.37	High	High	High	High	High	High	High	High	High	High	High	High	High	High	High	High	1	3	Q68FE2	Q68FE2 1xPhospho [S828(100)]	5.11	100	1	61.8	48.3	51.4	55.8	61.2	56.4	55.5	48.5	58.2	55.5	63.6	26	53.3
FALSE	High	[R].TSTPVRSPGGSTMMK.[A]	Q6ZQE7 [118-132]	1xOxidation [M]; 1xTMTpro [K15]; 1xTMTpro [N-Term]; 2xPhospho [S7(100); S/T]	MKIAA0270 protein (Fragment) OS=Mus musculus OX=10090 GN=Palm PE=2 SV=1	Palm	0.928784	0.965	-0.05	66.5	68.9	14.38	14.88	High	High	High	High	High	High	High	High	High	High	High	High	High	High	High	High	2	3	Q6ZQE7	Q6ZQE7 2xPhospho [S124(100); S/T]	2.34	100	1	49.1	52.4	55.9	55.7	73.8	71.5	52.7	58	55	56.6	63.3	38.7	63.9
FALSE	High	[R].TEEERTPNHDGGK.[H]	A0A0A6YY91 [757-769]	1xDeamidated [N8]; 1xTMTpro [K13]; 1xTMTpro [N-Term]; 1xPhospho [T6(100)]	Neural cell adhesion molecule 1 (Fragment) OS=Mus musculus OX=10090 GN=Ncam1 PE=1 SV=1	Ncam1	0.694477	1.057	0.08	66.4	62.9	23.11	17.95	High	High	High	High	High	High	High	High	High	High	High	High	High	High	High	High	1	6	A0A0A6YY91	A0A0A6YY91 1xPhospho [T762(100)]	3.13	100	1	45.7	62.4	65.5	53.2	80.4	58.8	39.7	25.3	78.1	59.4	59	21.4	74.3
FALSE	High	[R].HASEPQPGPR.[A]	B1AS06 [710-719]	1xTMTpro [N-Term]; 1xPhospho [S3(100)]	Disks large-associated protein 3 OS=Mus musculus OX=10090 GN=Dlgap3 PE=1 SV=1	Dlgap3	0.186924	1.604	0.68	66.3	41.4	32.06	19.74	High	High	High	High	High	High	High	High	High	High	High	High	High	High	High	High	1	2	B1AS06	B1AS06 1xPhospho [S712(100)]	4.23	100	1	48.7	61.6	53	63.3	71.5	64.6	18.2	27.2	50.2	60.5	38	17.5	38.6
FALSE	High	[R].AVSEQDTKQAEAVTSPR.[F]	P24529 [17-33]	1xTMTpro [K8]; 1xTMTpro [N-Term]; 2xPhospho [S3(100); S15(99.4)]	Tyrosine 3-monooxygenase OS=Mus musculus OX=10090 GN=Th PE=1 SV=3	Th	0.539938	1.087	0.12	66.3	61	35.33	19.1	High	High	High	High	High	High	High	High	High	High	High	High	High	High	High	High	1	2	P24529	P24529 2xPhospho [S19(100); S31(99.4)]	3.59	100	1	83.9	46.7	52.4	58.7	37.6	64.6	49.7	77.9	54.8	76.1	56.9	27	45.3
FALSE	High	[R].ICSFEEAKGLDR.[I]	E0CZ78 [476-487]	1xCarbamidomethyl [C2]; 1xTMTpro [K8]; 1xTMTpro [N-Term]; 1xPhospho [S3(100)]	Serine/threonine-protein phosphatase OS=Mus musculus OX=10090 GN=Ppp3cb PE=1 SV=1	Ppp3cb	0.685223	1.032	0.05	66.1	64.1	18.73	14.96	High	High	High	High	High	High	High	High	High	High	High	High	High	High	High	High	1	2	E0CZ78	E0CZ78 1xPhospho [S478(100)]	2.33	100	1	60.9	45.1	45.4	52.8	53	58.7	57.2	58.1	61.4	71.7	61.1	22.9	42.5
FALSE	High	[R].TASDSDEQQWPEEK.[R]	F8WHU5 [1255-1268]	1xTMTpro [K14]; 1xTMTpro [N-Term]; 1xPhospho [S3(100)]	Sister chromatid cohesion protein PDS5 homolog B OS=Mus musculus OX=10090 GN=Pds5b PE=1 SV=1	Pds5b	0.542943	1.083	0.11	66	61	12.83	6.47	High	High	High	High	High	High	High	High	High	High	High	High	High	High	High	High	1	2	F8WHU5	F8WHU5 1xPhospho [S1257(100)]	5.97	100	1	58.3	43.1	46.6	54.1	71	57.2	59.1	41.4	54.5	59.3	55.9	25.6	54.4
FALSE	High	[R].VFSQENVCDR.[I]	E9Q3M9 [111-120]	1xCarbamidomethyl [C8]; 1xTMTpro [N-Term]; 1xPhospho [S3(100)]	Capping protein-inhibiting regulator of actin-like OS=Mus musculus OX=10090 GN=Cracdl PE=1 SV=1	Cracdl	0.0594901	1.392	0.48	66	47.4	24.16	25.48	High	High	High	High	High	High	High	High	High	High	High	High	High	High	High	High	1	2	E9Q3M9	E9Q3M9 1xPhospho [S113(100)]	2.8	100	1	47.3	61.9	49.4	49.9	82.8	91.1	45.2	50	60.3	69.5	45.6	20.2	43.1
FALSE	High	[K].SASEDSIR.[K]	B1AWN6 [526-533]	1xTMTpro [N-Term]; 1xPhospho [S3(100)]	Sodium channel protein type 2 subunit alpha OS=Mus musculus OX=10090 GN=Scn2a PE=1 SV=1	Scn2a	0.0552093	0.786	-0.35	66	84	17.23	16.56	High	High	High	High	High	High	High	High	High	High	High	High	High	High	High	High	1	2	B1AWN6	B1AWN6 1xPhospho [S528(100)]	1.84	100	1	61.4	45.8	56	49.6	66.8	48.2	68.5	55.2	62.1	54.2	90.1	36	77.8
FALSE	High	[K].SELQAYIEQCQDSPTSGK.[F]	Q99J21 [535-552]	1xCarbamidomethyl [C10]; 1xTMTpro [K18]; 1xTMTpro [N-Term]; 1xPhospho [S13(100)]	Mucolipin-1 OS=Mus musculus OX=10090 GN=Mcoln1 PE=1 SV=1	Mcoln1	0.82841	1.027	0.04	65.9	64.2	10.3	8.04	High	High	High	High	High	High	High	High	High	High	High	High	High	High	High	High	1	2	Q99J21	Q99J21 1xPhospho [S547(100)]	5.28	100	1	57	59.5	55.6	51.1	67.3	60.9	45	35.1	58.8	53.8	60.6	23.9	61
FALSE	High	[R].QGDETPSTNNGSDDEKTGLK.[I]	A2AWA9 [31-50]	2xTMTpro [K16; K20]; 1xTMTpro [N-Term]; 1xPhospho [S12(100)]	Rab GTPase-activating protein 1 OS=Mus musculus OX=10090 GN=Rabgap1 PE=1 SV=1	Rabgap1	0.524257	1.024	0.03	65.9	64.4	12.06	6.4	High	High	High	High	High	High	High	High	High	High	High	High	High	High	High	High	1	3	A2AWA9	A2AWA9 1xPhospho [S42(100)]	5.54	100	1	50	40.2	57.8	53.8	66.2	57.3	58.6	43.2	65.1	59.1	58.4	27.4	64.1
FALSE	High	[R].VAAAAGSGPSPPCSPGHDRER.[Q]	Q2TBE6 [38-58]	1xCarbamidomethyl [C13]; 1xTMTpro [N-Term]; 2xPhospho [S10(100); S14(100)]	Phosphatidylinositol 4-kinase type 2-alpha OS=Mus musculus OX=10090 GN=Pi4k2a PE=1 SV=1	Pi4k2a	0.35309	1.1	0.14	65.9	59.9	14	10.12	High	High	High	High	High	High	High	High	High	High	High	High	High	High	High	High	1	2	Q2TBE6	Q2TBE6 2xPhospho [S47(100); S51(100)]	5.9	100	1	51.7	47.2	49.4	62.6	55.7	60.6	62.6	46.7	57.2	53.3	71.5	24.2	57.5
FALSE	High	[R].SQSSSQFR.[S]	Q61151 [30-37]	1xTMTpro [N-Term]; 1xPhospho [S4(99.7)]	Serine/threonine-protein phosphatase 2A 56 kDa regulatory subunit epsilon isoform OS=Mus musculus OX=10090 GN=Ppp2r5e PE=1 SV=3	Ppp2r5e	0.122974	0.888	-0.17	65.8	74.2	13.82	15.23	High	High	High	High	High	High	High	High	High	High	High	High	High	High	High	High	1	2	Q61151	Q61151 1xPhospho [S33(99.7)]	1.82	100	1	52.6	57.4	48.8	47.5	69.6	56.6	53.7	57.9	63.8	66.3	75.9	33.7	85.9
FALSE	High	[R].RTNSSEQER.[T]	Q05BF4 [27-35]	1xDeamidated [N3]; 1xTMTpro [N-Term]; 1xPhospho [S4(100)]	WD repeat-containing protein 37 OS=Mus musculus OX=10090 GN=Wdr37 PE=1 SV=1	Wdr37	0.521695	0.979	-0.03	65.8	67.2	11.47	18.83	High	High	High	High	High	High	High	High	High	High	High	High	High	High	High	High	1	2	Q05BF4	Q05BF4 1xPhospho [S30(100)]	2.7	100	1	54	49	57.5	49.8	68.7	53.7	66.6	44.6	67.2	58.9	68.1	28.2	92.3
FALSE	High	[R].ASLLESSAAGSPR.[S]	H3BIV5 [248-260]	1xTMTpro [N-Term]; 1xPhospho [S11(100)]	A-kinase anchor protein 5 OS=Mus musculus OX=10090 GN=Akap5 PE=1 SV=1	Akap5	0.405581	0.887	-0.17	65.8	74.1	13.66	15.71	High	High	High	High	High	High	High	High	High	High	High	High	High	High	High	High	1	2	H3BIV5	H3BIV5 1xPhospho [S258(100)]	4.53	100	1	55.1	51.9	56.1	52.9	78.6	53.9	69.8	53	59.2	63.3	76.5	39.3	62.7
FALSE	High	[R].ELGYPQEDDEEDEDEEEDEEEDSQAEVLK.[G]	Q60829 [108-136]	1xDeamidated [Q]; 1xTMTpro [K29]; 1xTMTpro [N-Term]; 1xPhospho [S23(100)]	Protein phosphatase 1 regulatory subunit 1B OS=Mus musculus OX=10090 GN=Ppp1r1b PE=1 SV=2	Ppp1r1b	0.362361	1.256	0.33	65.7	52.3	28.58	20.88	High	High	High	High	High	High	High	High	High	High	High	High	High	High	High	High	2	6	Q60829	Q60829 1xPhospho [S130(100)]	3.68	100	1	47.1	69.8	64.7	56.4	85	54.2	27.5	28.6	75	56.1	42	23.8	54.4
FALSE	High	[K].NVTESSSFSGGDNPHVLYSPEFR.[I]	Q3T1F6 [541-563]	1xTMTpro [N-Term]; 1xPhospho [S/T/Y]	Myelin-associated glycoprotein OS=Mus musculus OX=10090 GN=Mag PE=2 SV=1	Mag	0.586829	0.904	-0.15	65.7	72.7	17.95	14.28	High	High	High	High	High	High	High	High	High	High	High	High	High	High	High	High	1	4	Q3T1F6		6.45	100	1	73.3	75.9	65.2	57.5	59.4	52.5	46.7	41.1	73.6	84	72.2	29.2	76.8
FALSE	High	[R].EISSSPTSKNR.[S]	Q8BTI8 [450-460]	1xTMTpro [K9]; 1xTMTpro [N-Term]; 3xPhospho [S3(100); S4(100); S5(100)]	Serine/arginine repetitive matrix protein 2 OS=Mus musculus OX=10090 GN=Srrm2 PE=1 SV=3	Srrm2	0.882219	1.029	0.04	65.7	63.8	23.72	9.63	High	High	High	High	High	High	High	High	High	High	High	High	High	High	High	High	1	1	Q8BTI8	Q8BTI8 3xPhospho [S452(100); S453(100); S454(100)]	1.63	100	1	61.8	45.1	38.6	54.4	56.8	56.2	67.9	61.4	54.2	57.4	69.4	27.9	53.3
FALSE	High	[R].STSMQDTVR.[E]	Q4ACU6 [799-807]	1xOxidation [M4]; 1xTMTpro [N-Term]; 1xPhospho [S3(100)]	SH3 and multiple ankyrin repeat domains protein 3 OS=Mus musculus OX=10090 GN=Shank3 PE=1 SV=3	Shank3	0.854667	1.067	0.09	65.6	61.5	26.42	26.84	High	High	High	High	High	High	High	High	High	High	High	High	High	High	High	High	1	2	Q4ACU6	Q4ACU6 1xPhospho [S801(100)]	1.82	100	1	52.6	48.1	62.6	53.6	77.4	77.2	24.8	44	52.3	70.3	55.5	36.8	59.5
FALSE	High	[R].QPSEEEIIK.[L]	Q62048 [114-122]	1xTMTpro [K9]; 1xTMTpro [N-Term]; 1xPhospho [S3(100)]	Astrocytic phosphoprotein PEA-15 OS=Mus musculus OX=10090 GN=Pea15 PE=1 SV=1	Pea15	0.228809	0.954	-0.07	65.6	68.7	11.62	11.94	High	High	High	High	High	High	High	High	High	High	High	High	High	High	High	High	1	2	Q62048	Q62048 1xPhospho [S116(100)]	3.87	100	1	47.1	64.9	59.6	51.7	75.1	55	44.4	45.3	62.6	57.5	67.8	38.4	63.5
FALSE	High	[R].RASGEEQECLD.[-]	Q8R4E6 [340-350]	1xCarbamidomethyl [C9]; 1xTMTpro [N-Term]; 1xPhospho [S3(100)]	Purine-rich element-binding protein gamma OS=Mus musculus OX=10090 GN=Purg PE=1 SV=1	Purg	0.684398	0.931	-0.1	65.4	70.3	13.96	8.88	High	High	High	High	High	High	High	High	High	High	High	High	High	High	High	High	1	2	Q8R4E6	Q8R4E6 1xPhospho [S342(100)]	2.5	100	1	60	48.1	50.3	52.5	61.3	57.9	57.2	57	56.7	67.8	66.9	25.6	67.2
FALSE	High	[K].EKAEEEGGSEEEGSDRSPQESK.[K]	P08553 [707-728]	2xTMTpro [K2; K22]; 1xTMTpro [N-Term]; 3xPhospho [S9(100); S14(100); S17(100)]	Neurofilament medium polypeptide OS=Mus musculus OX=10090 GN=Nefm PE=1 SV=4	Nefm	0.573109	0.922	-0.12	65.3	70.8	20.22	24.52	High	High	High	High	High	High	High	High	High	High	High	High	High	High	High	High	1	4	P08553	P08553 3xPhospho [S715(100); S720(100); S723(100)]	4.15	100	1	51.3	74.2	66	54.1	96.3	55.9	49.6	36.2	100.1	95.8	75.8	21.9	69.8
FALSE	High	[R].GSSDSLDSLSPR.[T]	H3BL28 [183-194]	1xTMTpro [N-Term]; 2xPhospho [S8(100); S10(100)]	Protein phosphatase 1, regulatory subunit 9A (Fragment) OS=Mus musculus OX=10090 GN=Ppp1r9a PE=1 SV=1	Ppp1r9a	0.0340087	0.784	-0.35	65.3	83.3	23.23	13.74	High	High	High	High	High	High	High	High	High	High	High	High	High	High	High	High	2	4	H3BL28	H3BL28 2xPhospho [S190(100); S192(100)]	3.19	100	1	54.4	50.4	43.7	53.3	66	51.5	82.1	54.4	70.5	60.5	78.8	43	76.8
FALSE	High	[R].SPSGGAAGPLLTPSQSLDGSRR.[S]	A0A0R4J2B2 [187-208]	1xTMTpro [N-Term]; 3xPhospho [S1(99.2); T12(100); S16(99.2)]	BTB/POZ domain-containing protein KCTD12 OS=Mus musculus OX=10090 GN=Kctd12 PE=1 SV=1	Kctd12	0.652852	1.075	0.1	65.1	60.6	10.41	13.5	High	High	High	High	High	High	High	High	High	High	High	High	High	High	High	High	2	3	A0A0R4J2B2	A0A0R4J2B2 3xPhospho [S187(99.2); T198(100); S202(99.2)]	6.03	100	1	45.1	53.7	56.3	53	70.7	61.6	44.1	45.9	75.7	65.1	56.9	24.1	56.1
FALSE	High	[K].SATSSSPGSPIHSLETSL.[-]	Q8K314 [897-914]; Q3UHH0 [1177-1194]; A0A1W2P772 [300-317]	1xTMTpro [N-Term]; 2xPhospho [S9(100); S13(100)]	Atp2b1 protein (Fragment) OS=Mus musculus OX=10090 GN=Atp2b1 PE=2 SV=1 Calcium-transporting ATPase OS=Mus musculus OX=10090 GN=Atp2b2 PE=1 SV=1 Plasma membrane calcium-transporting ATPase 1 (Fragment) OS=Mus musculus OX=10090 GN=Atp2b1 PE=1 SV=1	Atp2b1	0.229871	1.107	0.15	65	58.7	11.59	8.04	High	High	High	High	High	High	High	High	High	High	High	High	High	High	High	High	6	18	Q8K314; Q3UHH0; A0A1W2P772	Q8K314 2xPhospho [S905(100); S909(100)]; Q3UHH0 2xPhospho [S1185(100); S1189(100)]; A0A1W2P772 2xPhospho [S308(100); S312(100)]	4.67	100	3	46.6	61.6	57.8	59.8	55.7	59.3	44.4	42.1	55	50.3	53.5	30	56
FALSE	High	[R].ANSQDSLASR.[D]	B2RWW1 [460-469]	1xTMTpro [N-Term]; 1xPhospho [S3(100)]	Microtubule-associated protein 1S OS=Mus musculus OX=10090 GN=Map1s PE=2 SV=1	Map1s	0.0153908	0.839	-0.25	65	77.5	17.47	9.1	High	High	High	High	High	High	High	High	High	High	High	High	High	High	High	High	1	2	B2RWW1	B2RWW1 1xPhospho [S462(100)]	2.83	100	1	41.4	61.6	74.1	54.3	77.4	51	51.7	39	70.8	68.6	71.6	36.9	83.1
FALSE	High	[R].SPPEMLESDCPSPLELK.[S]	Q01065 [7-23]	1xCarbamidomethyl [C10]; 1xTMTpro [K17]; 1xTMTpro [N-Term]; 1xPhospho [S12(100)]	Calcium/calmodulin-dependent 3',5'-cyclic nucleotide phosphodiesterase 1B OS=Mus musculus OX=10090 GN=Pde1b PE=1 SV=2	Pde1b	0.479403	1.109	0.15	65	58.6	16.8	18.41	High	High	High	High	High	High	High	High	High	High	High	High	High	High	High	High	2	4	Q01065	Q01065 1xPhospho [S18(100)]	4.4	100	1	40.8	56.2	48.7	45.9	66.9	56.2	55.8	56.8	63	69	51.9	33.2	41.6
FALSE	High	[R].GQTYATEWSDDESGNPFGGNEANGGANPFEDDAK.[G]	Q61644 [350-383]	1xTMTpro [K34]; 1xTMTpro [N-Term]; 1xPhospho [T/S/Y]	Protein kinase C and casein kinase substrate in neurons protein 1 OS=Mus musculus OX=10090 GN=Pacsin1 PE=1 SV=1	Pacsin1	0.197479	0.955	-0.07	65	68	9.69	7.31	High	High	High	High	High	High	High	High	High	High	High	High	High	High	High	High	4	9	Q61644		6.31	100	1	53.1	47.2	56.2	53	60.8	56.4	62.5	44.4	65.2	57.6	60	31.6	61.5
FALSE	High	[R].RSPPPSPTTQR.[R]	E9QLL2 [762-772]	1xTMTpro [N-Term]; 2xPhospho [S2(100); S6(100)]	Dynamin GTPase OS=Mus musculus OX=10090 GN=Dnm3 PE=1 SV=1	Dnm3	0.996605	0.975	-0.04	64.9	66.6	15.58	12.69	High	High	High	High	High	High	High	High	High	High	High	High	High	High	High	High	2	4	E9QLL2	E9QLL2 2xPhospho [S763(100); S767(100)]	4.28	100	1	47.4	61.2	50.1	59.9	79.4	66.2	48.2	34.9	71.8	72.4	54.9	28.1	63.1
FALSE	High	[R].KESPPTPDQGAASR.[I]	Q8C015 [102-115]	1xTMTpro [K1]; 1xTMTpro [N-Term]; 2xPhospho [S3(100); T6(100)]	Serine/threonine-protein kinase PAK 5 OS=Mus musculus OX=10090 GN=Pak5 PE=1 SV=1	Pak5	0.451406	0.94	-0.09	64.9	69	17.4	10.9	High	High	High	High	High	High	High	High	High	High	High	High	High	High	High	High	1	2	Q8C015	Q8C015 2xPhospho [S104(100); T107(100)]	2.19	100	1	48.7	58	64.9	41.6	78.5	66.1	50.8	33.5	66.8	55.1	64.4	34.5	63.4
FALSE	High	[R].QQPAPAHFLPIQSESSTFDRVTSK.[A]	E9Q3Z5 [286-309]	2xDeamidated [Q2; Q12]; 1xTMTpro [K24]; 1xPhospho [T22(98.6)]	Supervillin OS=Mus musculus OX=10090 GN=Svil PE=1 SV=1	Svil	0.438397	1.069	0.1	64.9	60.7	7.58	11.51	High	High	High	High	High	High	High	High	High	High	High	High	High	High	High	High	1	1	E9Q3Z5	E9Q3Z5 1xPhospho [T307(98.6)]	1.8	100	1	54	53.5	62.1	48.2	56.4	56.1	53	44	61	70.6	59.4	28.7	51.8
FALSE	High	[R].NHSLEEEFER.[A]	D3YYH0 [224-233]	1xTMTpro [N-Term]; 1xPhospho [S3(100)]	PEX5-related protein OS=Mus musculus OX=10090 GN=Pex5l PE=1 SV=1	Pex5l	0.583885	0.986	-0.02	64.8	65.8	9.97	4.24	High	High	High	High	High	High	High	High	High	High	High	High	High	High	High	High	1	2	D3YYH0	D3YYH0 1xPhospho [S226(100)]	4.46	100	1	58.8	55.2	54.5	41.5	63.7	56.9	56.5	47	59.8	62.8	62.3	27.7	60.5
FALSE	High	[K].NISLSSEEEAEGLAGHPR.[V]	Q5U3K5 [478-495]	1xTMTpro [N-Term]; 2xPhospho [S5(100); S6(100)]	Rab-like protein 6 OS=Mus musculus OX=10090 GN=Rabl6 PE=1 SV=2	Rabl6	0.976274	0.936	-0.1	64.8	69.3	18.4	10.27	High	High	High	High	High	High	High	High	High	High	High	High	High	High	High	High	3	5	Q5U3K5	Q5U3K5 2xPhospho [S482(100); S483(100)]	6.81	100	1	61.6	57.7	54	50.3	59.7	51.2	65.2	64.2	62.6	71.5	68.1	33.6	54
FALSE	High	[R].TREQESSGEEDNDLSPEEREK.[K]	Q9DCL8 [117-137]	1xTMTpro [K21]; 1xTMTpro [N-Term]; 2xPhospho [S6(100); S7(100)]	Protein phosphatase inhibitor 2 OS=Mus musculus OX=10090 GN=Ppp1r2 PE=1 SV=3	Ppp1r2	0.930582	0.953	-0.07	64.8	68	21.6	15.9	High	High	High	High	High	High	High	High	High	High	High	High	High	High	High	High	1	4	Q9DCL8	Q9DCL8 2xPhospho [S122(100); S123(100)]	3.16	100	1	66	39.1	59.1	50	52	51.3	64.1	57.2	51.6	65.3	64	26.3	47.4
FALSE	High	[R].SASESAGSSGTA.[-]	Q8BGH4 [190-201]	1xTMTpro [N-Term]; 1xPhospho [S3(100)]	Receptor expression-enhancing protein 1 OS=Mus musculus OX=10090 GN=Reep1 PE=1 SV=1	Reep1	0.0208637	1.504	0.59	64.7	43.1	9.65	39.31	High	High	High	High	High	High	High	High	High	High	High	High	High	High	High	High	1	2	Q8BGH4	Q8BGH4 1xPhospho [S192(100)]	3.48	100	1	58.2	52.8	55.5	56.9	60.5	68.5	52.6	40.5	61.4	79.7	41.6	11.1	44.5
FALSE	High	[K].LSQTASEDSDVFGEADAIQNNGTSAEDTAVTDSK.[H]	A0A411P8U6 [35-68]	1xTMTpro [K34]; 1xTMTpro [N-Term]; 1xPhospho [S6(100)]	Myelin basic protein (Fragment) OS=Mus musculus OX=10090 GN=Mbp PE=2 SV=1	Mbp	0.188815	1.07	0.1	64.7	60.5	7.11	9.9	High	High	High	High	High	High	High	High	High	High	High	High	High	High	High	High	1	4	A0A411P8U6	A0A411P8U6 1xPhospho [S40(100)]	6.84	100	1	52.7	53.7	57.1	52.2	58.7	59.3	53.2	49.7	62.6	68.8	53	25.4	50.6
FALSE	High	[K].SGTSTPTTPGSTAITPGTPPSYSSR.[T]	A0A668KLC6 [1753-1777]	1xTMTpro [N-Term]; 2xPhospho [S4(97.1); T18(100)]	Microtubule-associated protein OS=Mus musculus OX=10090 GN=Map2 PE=1 SV=1	Map2	0.910459	0.915	-0.13	64.7	70.7	10.19	12	High	High	High	High	High	High	High	High	High	High	High	High	High	High	High	High	4	5	A0A668KLC6	A0A668KLC6 2xPhospho [S1756(97.1); T1770(100)]	4.62	100	1	63.5	56.3	54.3	55.6	62.5	55.5	50.5	53.8	66.6	67.8	59.6	23.1	57.6
FALSE	High	[R].SDVETATDSDTESR.[G]	Q8BJ42 [737-750]	1xTMTpro [N-Term]; 1xPhospho [S9(100)]	Disks large-associated protein 2 OS=Mus musculus OX=10090 GN=Dlgap2 PE=1 SV=2	Dlgap2	0.113416	1.129	0.18	64.7	57.2	9.18	10.73	High	High	High	High	High	High	High	High	High	High	High	High	High	High	High	High	1	4	Q8BJ42	Q8BJ42 1xPhospho [S745(100)]	4.71	100	1	53.5	42.3	52.8	53.3	65.1	54.7	52.6	45	57	49.1	57.2	29.4	51.2
FALSE	High	[K].SENSSTQSSPEMPTTK.[N]	A2ALS7 [280-295]	1xDeamidated [N3]; 1xTMTpro [K16]; 1xTMTpro [N-Term]; 2xPhospho [S9(100); T/S]	Rap1 GTPase-activating protein 1 (Fragment) OS=Mus musculus OX=10090 GN=Rap1gap PE=1 SV=1	Rap1gap	0.468756	1.044	0.06	64.6	61.9	8.99	7.97	High	High	High	High	High	High	High	High	High	High	High	High	High	High	High	High	2	3	A2ALS7	A2ALS7 2xPhospho [S288(100); T/S]	3.42	100	1	61.2	54.3	49.2	55.7	57.6	57.6	55	40	62.4	63.5	58.3	27	48.1
FALSE	High	[R].SDISERPSVDDVESETGSTGALETR.[S]	Q80X80 [606-630]	1xTMTpro [N-Term]; 2xPhospho [S8(100); S18(100)]	Phospholipid transfer protein C2CD2L OS=Mus musculus OX=10090 GN=C2cd2l PE=1 SV=3	C2cd2l	0.0232956	1.136	0.18	64.6	56.8	9.57	11.34	High	High	High	High	High	High	High	High	High	High	High	High	High	High	High	High	2	3	Q80X80	Q80X80 2xPhospho [S613(100); S623(100)]	7.01	100	1	52.9	59.3	55.7	56.3	68.5	55.7	43.9	36.1	56.6	55.4	54.2	24.5	44.3
FALSE	High	[K].AGAYDFPSPEWDTVTPEAK.[DN]	P11798 [227-245]; P28652 [228-246]; Q3TY93 [99-117]; E9Q1W0 [228-246]; A0A286YCB8 [34-52]	1xTMTpro [K19]; 1xTMTpro [N-Term]; 1xPhospho [S8(100)]	Calcium/calmodulin-dependent protein kinase type II subunit alpha OS=Mus musculus OX=10090 GN=Camk2a PE=1 SV=2 Calcium/calmodulin-dependent protein kinase type II subunit beta OS=Mus musculus OX=10090 GN=Camk2b PE=1 SV=2 Calcium/calmodulin-dependent protein kinase OS=Mus musculus OX=10090 GN=Camk2b PE=2 SV=1 Calcium/calmodulin-dependent protein kinase OS=Mus musculus OX=10090 GN=Camk2d PE=1 SV=2 …	Camk2a	0.343836	1.055	0.08	64.5	61.2	8.87	11.88	High	High	High	High	High	High	High	High	High	High	High	High	High	High	High	High	1	1	P11798; P28652; Q3TY93; E9Q1W0; A0A286YCB8	P11798 1xPhospho [S234(100)]; P28652 1xPhospho [S235(100)]; Q3TY93 1xPhospho [S106(100)]; E9Q1W0 1xPhospho [S235(100)]; A0A286YCB8 1xPhospho [S41(100)]	4.78	100	5	63.2	65.6	52.6	50.4	64.8	55.7	51.8	44.2	60.3	49.9	56.9	25.2	62.6
FALSE	High	[K].ADSRSESPTCK.[S]	P59648 [54-64]	1xCarbamidomethyl [C10]; 1xTMTpro [K11]; 1xTMTpro [N-Term]; 2xPhospho [S3(100); S5(100)]	FXYD domain-containing ion transport regulator 7 OS=Mus musculus OX=10090 GN=Fxyd7 PE=3 SV=1	Fxyd7	0.954905	0.968	-0.05	64.5	66.6	8.84	16.56	High	High	High	High	High	High	High	High	High	High	High	High	High	High	High	High	3	3	P59648	P59648 2xPhospho [S56(100); S58(100)]	1.61	100	1	46.9	55.5	51.3	54.7	64.7	60.4	60.6	42.1	75.1	61.1	65.6	19.8	72.1
FALSE	High	[R].GMGGSRESR.[G]	Q3V244 [137-145]	1xTMTpro [N-Term]; 1xPhospho [S5(100)]	Eukaryotic translation initiation factor 4H OS=Mus musculus OX=10090 GN=Eif4h PE=2 SV=1	Eif4h	0.848228	1.072	0.1	64.3	59.9	25.16	36.9	High	High	High	High	High	High	High	High	High	High	High	High	High	High	High	High	1	1	Q3V244	Q3V244 1xPhospho [S141(100)]	1.81	100	1	51.2	55.6	49.6	56.7	64.2	86.5	38.7	61.4	60.9	115.9	77.1	23.7	72.1
FALSE	High	[R].DVATSPISPTENNTTPPDALTR.[N]	G5E884 [215-236]	1xDeamidated [N]; 1xTMTpro [N-Term]; 1xPhospho [S8(99)]	Non-specific serine/threonine protein kinase OS=Mus musculus OX=10090 GN=Pak1 PE=1 SV=1	Pak1	0.0168774	0.868	-0.2	64	73.7	6.96	12.16	High	High	High	High	High	High	High	High	High	High	High	High	High	High	High	High	4	8	G5E884	G5E884 1xPhospho [S222(99)]	6.57	100	1	60.3	56.4	56.3	51.4	62.2	52.5	49.6	47.8	69.4	74.7	63.5	40.6	58.4
FALSE	High	[K].LLAPEDVKQSPDEFCHSDFEDASQGSDTR.[I]	Q5DTY9 [121-149]	1xCarbamidomethyl [C15]; 1xTMTpro [K8]; 1xTMTpro [N-Term]; 2xPhospho [S10(100); S17(100)]	BTB/POZ domain-containing protein KCTD16 OS=Mus musculus OX=10090 GN=Kctd16 PE=1 SV=2	Kctd16	0.930297	0.983	-0.02	64	65.1	15.58	11.15	High	High	High	High	High	High	High	High	High	High	High	High	High	High	High	High	2	3	Q5DTY9	Q5DTY9 2xPhospho [S130(100); S137(100)]	4.95	100	1	55.7	49.8	48.5	50.2	66.9	46.8	68.3	49.5	65	52.7	52.4	30.9	57.3
FALSE	High	[R].VDHGAEIITQSPSRSSVASPR.[R]	A0A668KLC6 [1934-1954]	1xTMTpro [N-Term]; 3xPhospho [S19(100); T/S]	Microtubule-associated protein OS=Mus musculus OX=10090 GN=Map2 PE=1 SV=1	Map2	0.777952	1.146	0.2	64	55.8	21.67	9.76	High	High	High	High	High	High	High	High	High	High	High	High	High	High	High	High	2	3	A0A668KLC6	A0A668KLC6 3xPhospho [S1952(100); T/S]	6.19	100	1	33.4	46.8	56.8	52.5	68.8	55.4	31.9	48.2	60	59.1	55.8	21.7	53.7
FALSE	High	[R].NILVQTPESESPQSR.[R]	Q8C7M3 [36-50]	1xTMTpro [N-Term]; 1xPhospho [S11(100)]	E3 ubiquitin-protein ligase TRIM9 OS=Mus musculus OX=10090 GN=Trim9 PE=1 SV=2	Trim9	0.788582	0.997	0	63.9	64.1	11.56	11.58	High	High	High	High	High	High	High	High	High	High	High	High	High	High	High	High	2	4	Q8C7M3	Q8C7M3 1xPhospho [S46(100)]	4.37	100	1	60.7	46.6	51.7	52.4	63.8	48.2	60	45.7	52.9	58.6	62.1	23.1	53.5
FALSE	High	[R].TLSQSSESGTLPSGPPGHTMEVSC.[-]	Q9CTJ5 [40-63]	1xCarbamidomethyl [C24]; 1xTMTpro [N-Term]; 1xPhospho [S3(100)]	Protein NDRG2 (Fragment) OS=Mus musculus OX=10090 GN=Ndrg2 PE=2 SV=1	Ndrg2	0.0353746	1.133	0.18	63.9	56.4	10.93	7.17	High	High	High	High	High	High	High	High	High	High	High	High	High	High	High	High	1	2	Q9CTJ5	Q9CTJ5 1xPhospho [S42(100)]	7.31	100	1	57.2	56.3	61.6	52.3	50.1	48.9	49.3	42.8	49.7	50.2	56.8	21.3	52.1
FALSE	High	[R].ELVGDTGSQEGDNEQPSGSETEEDPSASPQK.[I]	E9Q942 [43-73]	1xTMTpro [K31]; 1xTMTpro [N-Term]; 3xPhospho [S17(99); S19(99); S28(100)]	Small integral membrane protein 13 OS=Mus musculus OX=10090 GN=Smim13 PE=1 SV=1	Smim13	0.864227	0.988	-0.02	63.9	64.7	12.08	10.31	High	High	High	High	High	High	High	High	High	High	High	High	High	High	High	High	4	8	E9Q942	E9Q942 3xPhospho [S59(99); S61(99); S70(100)]	8.3	100	1	52.9	55.5	69.3	43.7	65.2	58.3	48.8	41	64.2	54.3	59.6	24	58.9
FALSE	High	[K].DASLEELQK.[R]	O70166 [79-87]	1xTMTpro [K9]; 1xTMTpro [N-Term]; 1xPhospho [S3(100)]	Stathmin-3 OS=Mus musculus OX=10090 GN=Stmn3 PE=1 SV=1	Stmn3	0.369826	0.932	-0.1	63.7	68.4	5.83	12.16	High	High	High	High	High	High	High	High	High	High	High	High	High	High	High	High	1	2	O70166	O70166 1xPhospho [S81(100)]	3.62	100	1	50.5	52.2	51.6	51.4	67.5	56.9	57.1	43.3	51.1	64.2	57.1	34.1	62.8
FALSE	High	[K].QLDHESDDADREDEERSQDERER.[G]	Q8BPN8 [418-440]	1xTMTpro [N-Term]; 2xPhospho [S6(100); S17(100)]	DmX-like protein 2 OS=Mus musculus OX=10090 GN=Dmxl2 PE=1 SV=3	Dmxl2	0.0109071	1.122	0.17	63.7	56.7	5.72	7.33	High	High	High	High	High	High	High	High	High	High	High	High	High	High	High	High	1	4	Q8BPN8	Q8BPN8 2xPhospho [S423(100); S434(100)]	7.31	100	1	53.1	53.6	47	52.8	63.5	57	49.4	43.8	54.4	56.1	57.7	26.9	48.9
FALSE	High	[R].SLSGSSPCPK.[Q]	Q8BTI8 [773-782]	1xCarbamidomethyl [C8]; 1xTMTpro [K10]; 1xTMTpro [N-Term]; 2xPhospho [S1(100); S3(99.6)]	Serine/arginine repetitive matrix protein 2 OS=Mus musculus OX=10090 GN=Srrm2 PE=1 SV=3	Srrm2	0.574581	0.978	-0.03	63.6	65.1	6.52	7.26	High	High	High	High	High	High	High	High	High	High	High	High	High	High	High	High	3	5	Q8BTI8	Q8BTI8 2xPhospho [S773(100); S775(99.6)]	2.13	100	1	51.5	54.3	53.1	49.7	64.3	60	54.3	48.7	64.4	56.4	55.9	29.4	52.4
FALSE	High	[R].RYSPSPPPK.[R]	E9PUK6 [622-630]	1xTMTpro [K9]; 1xTMTpro [N-Term]; 2xPhospho [S3(100); S5(100)]	Serine/arginine repetitive matrix protein 1 OS=Mus musculus OX=10090 GN=Srrm1 PE=1 SV=1	Srrm1	0.448475	1.061	0.09	63.6	60	10.85	16.04	High	High	High	High	High	High	High	High	High	High	High	High	High	High	High	High	1	3	E9PUK6	E9PUK6 2xPhospho [S624(100); S626(100)]	3.05	100	1	40.1	56.1	54.7	52.5	64.4	45	46.7	42.5	56.2	50.1	57.6	34.7	70
FALSE	High	[R].FLQKSPEQSPPAR.[T]	A2AWR3 [831-843]	1xTMTpro [K4]; 1xTMTpro [N-Term]; 2xPhospho [S5(100); S9(100)]	G protein-coupled receptor 155 OS=Mus musculus OX=10090 GN=Gpr155 PE=1 SV=1	Gpr155	0.404421	0.967	-0.05	63.6	65.8	11.37	16.38	High	High	High	High	High	High	High	High	High	High	High	High	High	High	High	High	1	1	A2AWR3	A2AWR3 2xPhospho [S835(100); S839(100)]	2.76	100	1	52.2	50.6	55.4	60.2	49.8	51.7	54.7	45.4	52.3	56.4	62.7	27.8	61
FALSE	High	[R].KGTGDCSDEEVDGKADGADAK.[A]	Q3UFT0 [936-956]	1xCarbamidomethyl [C6]; 3xTMTpro [K1; K14; K21]; 1xTMTpro [N-Term]; 2xPhospho [T3(100); S7(100)]	Myosin_tail_1 domain-containing protein (Fragment) OS=Mus musculus OX=10090 GN=Myh9 PE=2 SV=1	Myh9	0.222545	1.299	0.38	63.5	48.9	16.64	14.82	High	High	High	High	High	High	High	High	High	High	High	High	High	High	High	High	1	3	Q3UFT0	Q3UFT0 2xPhospho [T938(100); S942(100)]	2.6	100	1	55.7	38.1	53.8	58.8	56.6	58.1	38	43.1	62.5	62.7	45.7	25	44.8
FALSE	High	[K].NISLSSEEEAEGLAGHPR.[V]	Q5U3K5 [478-495]	1xTMTpro [N-Term]; 3xPhospho [S3(100); S5(100); S6(100)]	Rab-like protein 6 OS=Mus musculus OX=10090 GN=Rabl6 PE=1 SV=2	Rabl6	0.0156837	0.877	-0.19	63.5	72.4	7.82	8.74	High	High	High	High	High	High	High	High	High	High	High	High	High	High	High	High	1	6	Q5U3K5	Q5U3K5 3xPhospho [S480(100); S482(100); S483(100)]	8.72	100	1	51.4	64.2	61.7	52.7	61.8	54.3	50	46.8	63.7	65	67.3	37.1	64.7
FALSE	High	[K].NSVQSGESDSDEEEESREPPIKLPK.[I]	Q7TPH6 [174-198]	2xTMTpro [K22; K25]; 1xTMTpro [N-Term]; 3xPhospho [S5(100); S8(98.4); S10(98.4)]	E3 ubiquitin-protein ligase MYCBP2 OS=Mus musculus OX=10090 GN=Mycbp2 PE=1 SV=3	Mycbp2	0.195249	0.983	-0.03	63.4	64.6	12.03	9.4	High	High	High	High	High	High	High	High	High	High	High	High	High	High	High	High	2	2	Q7TPH6	Q7TPH6 3xPhospho [S178(100); S181(98.4); S183(98.4)]	4.21	100	1	56	40.2	45.2	53.1	59	54.7	53.4	42.6	57.2	59.9	71	29.7	51.8
FALSE	High	[K].EFQDYIEPEEGCQGSPQR.[R]	A0A1D5RMC1 [108-125]	1xCarbamidomethyl [C12]; 1xTMTpro [N-Term]; 1xPhospho [S15(100)]	Dynein light intermediate chain (Fragment) OS=Mus musculus OX=10090 GN=Dync1li2 PE=1 SV=1	Dync1li2	0.032637	0.877	-0.19	63.4	72.3	11.51	6.15	High	High	High	High	High	High	High	High	High	High	High	High	High	High	High	High	1	3	A0A1D5RMC1	A0A1D5RMC1 1xPhospho [S122(100)]	6.47	100	1	56.2	47.9	57.8	48.9	56.6	48.4	59.6	47.5	63	62.3	69.2	31.1	60.1
FALSE	High	[R].SNSPENRVPTQQSEDDQPPEEAK.[R]	A0A087WNU5 [1378-1400]	1xTMTpro [K23]; 1xTMTpro [N-Term]; 1xPhospho [S/T]	Ankyrin-3 (Fragment) OS=Mus musculus OX=10090 GN=Ank3 PE=1 SV=1	Ank3	0.536444	0.994	-0.01	63.3	63.7	10.68	13.12	High	High	High	High	High	High	High	High	High	High	High	High	High	High	High	High	1	3	A0A087WNU5		6.92	100	1	56.1	49.3	48.7	51.8	58	54.8	54.2	51.4	56.3	56.8	60.4	27.6	58.4
FALSE	High	[K].RSPQGSSESTSSDKEDDEATDYVFR.[I]	Q8BPQ7 [396-420]	1xTMTpro [K14]; 1xTMTpro [N-Term]; 2xPhospho [S2(100); S/T/Y]	Small G protein signaling modulator 1 OS=Mus musculus OX=10090 GN=Sgsm1 PE=1 SV=2	Sgsm1	0.663632	1.015	0.02	63.1	62.2	7.42	6.74	High	High	High	High	High	High	High	High	High	High	High	High	High	High	High	High	1	3	Q8BPQ7	Q8BPQ7 2xPhospho [S397(100); S/T/Y]	4.18	100	1	55.4	49.6	49.3	56.4	63.2	49.8	51.1	44.5	55.7	61.3	58.2	28	53.1
FALSE	High	[K].SPSSDSWTCADASTGR.[R]	Q3TGS9 [322-337]	1xCarbamidomethyl [C9]; 1xTMTpro [N-Term]; 2xPhospho [S6(100); S/T]	ADP-ribosylation factor GTPase-activating protein 1 OS=Mus musculus OX=10090 GN=Arfgap1 PE=1 SV=1	Arfgap1	0.900594	1.06	0.08	63.1	59.6	11.55	16.03	High	High	High	High	High	High	High	High	High	High	High	High	High	High	High	High	2	6	Q3TGS9	Q3TGS9 2xPhospho [S327(100); S/T]	3.37	100	1	55.6	43.8	53.5	53.9	68	55.4	45.5	34.1	63.6	68.4	57	31.4	47
FALSE	High	[K].NTFTAWSEEDSDYEIDDRDVNK.[I]	Z4YJT3 [598-619]	1xTMTpro [K22]; 1xTMTpro [N-Term]; 2xPhospho [S7(100); S11(100)]	La-related protein 1 OS=Mus musculus OX=10090 GN=Larp1 PE=1 SV=1	Larp1	0.604629	1.037	0.05	63.1	60.8	12.62	4.43	High	High	High	High	High	High	High	High	High	High	High	High	High	High	High	High	1	3	Z4YJT3	Z4YJT3 2xPhospho [S604(100); S608(100)]	4.53	100	1	56	65.9	58.6	48.7	59.8	53.6	39.6	43	60.2	57.2	55.8	26.2	55.6
FALSE	High	[K].WVHFSDASPEHVTPELTPR.[E]	Q8VD37 [312-330]	1xTMTpro [N-Term]; 3xPhospho [S5(100); S8(100); T13(100)]	SH3-containing GRB2-like protein 3-interacting protein 1 OS=Mus musculus OX=10090 GN=Sgip1 PE=1 SV=1	Sgip1	0.134214	1.193	0.25	63	52.8	15	9.59	High	High	High	High	High	High	High	High	High	High	High	High	High	High	High	High	2	3	Q8VD37	Q8VD37 3xPhospho [S316(100); S319(100); T324(100)]	6.66	100	1	52.8	54	59.3	59.7	56.3	55.5	42.2	30.1	49.2	52.2	44.8	23.1	48.2
FALSE	High	[K].QGDEESENSVKR.[H]	P51830 [349-360]	1xTMTpro [K11]; 1xTMTpro [N-Term]; 2xPhospho [S6(100); S9(100)]	Adenylate cyclase type 9 OS=Mus musculus OX=10090 GN=Adcy9 PE=1 SV=1	Adcy9	0.525298	0.989	-0.02	63	63.7	25.43	18.2	High	High	High	High	High	High	High	High	High	High	High	High	High	High	High	High	1	1	P51830	P51830 2xPhospho [S354(100); S357(100)]	2.2	100	1	41.4	66.3	55.4	51.1	78.9	55.1	42.4	21.3	69.5	70.1	46.1	29.3	73.8
FALSE	High	[R].SMSDPKPLSPTADESSR.[A]	Q9QYX7 [3608-3624]	1xTMTpro [K6]; 1xTMTpro [N-Term]; 2xPhospho [S3(99.6); S9(100)]	Protein piccolo OS=Mus musculus OX=10090 GN=Pclo PE=1 SV=4	Pclo	0.661514	0.966	-0.05	62.9	65.1	6.82	10.38	High	High	High	High	High	High	High	High	High	High	High	High	High	High	High	High	1	2	Q9QYX7	Q9QYX7 2xPhospho [S3610(99.6); S3616(100)]	4.04	100	1	55.4	52.9	54.8	44.7	62.1	56.5	54.3	39.2	55.9	48.4	63.5	29.5	58.3
FALSE	High	[K].KDKEETEGNESSEATSPVNAIYSLA.[-]	A0A087WPX3 [1323-1347]	2xTMTpro [K1; K3]; 1xTMTpro [N-Term]; 3xPhospho [S11(100); S12(100); T/S/Y]	Neurofascin OS=Mus musculus OX=10090 GN=Nfasc PE=1 SV=1	Nfasc	0.904377	0.999	0	62.9	63	8.98	15.12	High	High	High	High	High	High	High	High	High	High	High	High	High	High	High	High	1	1	A0A087WPX3	A0A087WPX3 3xPhospho [S1333(100); S1334(100); T/S/Y]	4.25	100	1	56.9	53.7	58.2	48.2	55.5	57.5	51.5	35.9	63.6	65.5	62.3	21.7	48
FALSE	High	[R].NVDNAEGSDTDY.[-]	E9PZP8 [4848-4859]	1xTMTpro [N-Term]; 1xPhospho [S8(100)]	HECT and RLD domain-containing E3 ubiquitin protein ligase family member 1 OS=Mus musculus OX=10090 GN=Herc1 PE=1 SV=1	Herc1	0.0304315	1.107	0.15	62.8	56.8	6.22	7.79	High	High	High	High	High	High	High	High	High	High	High	High	High	High	High	High	1	2	E9PZP8	E9PZP8 1xPhospho [S4855(100)]	3.22	100	1	55.8	54	54.1	55.7	66.3	54.2	45.2	40.7	61.8	52.5	48.8	26	50.8
FALSE	High	[R].GRSECDSSPEPK.[A]	Q8BTI8 [1432-1443]	1xCarbamidomethyl [C5]; 1xTMTpro [K12]; 1xTMTpro [N-Term]; 2xPhospho [S7(100); S8(100)]	Serine/arginine repetitive matrix protein 2 OS=Mus musculus OX=10090 GN=Srrm2 PE=1 SV=3	Srrm2	0.249167	0.836	-0.26	62.8	75.1	18.86	15.11	High	High	High	High	High	High	High	High	High	High	High	High	High	High	High	High	2	3	Q8BTI8	Q8BTI8 2xPhospho [S1438(100); S1439(100)]	2.99	100	1	52.5	53.3	54.7	51.2	51.3	50.8	75.4	47.6	53.2	53.2	74.1	35.5	75.1
FALSE	High	[R].SSQSLPSDSSPQLQQEQPTG.[-]	F7BQW7 [1305-1324]	1xTMTpro [N-Term]; 1xPhospho [S4(100)]	Phosphoinositide 5-phosphatase (Fragment) OS=Mus musculus OX=10090 GN=Synj1 PE=1 SV=1	Synj1	0.81086	0.87	-0.2	62.8	72.1	22.36	11.93	High	High	High	High	High	High	High	High	High	High	High	High	High	High	High	High	3	5	F7BQW7	F7BQW7 1xPhospho [S1308(100)]	2.72	100	1	65.7	51.2	53.8	51.6	54.4	53.8	59.6	68.8	61.2	66.7	71.2	31.7	51.5
FALSE	High	[R].RASVCAEAYNPDEEEDDAESR.[I]	P31324 [110-130]	1xCarbamidomethyl [C5]; 1xTMTpro [N-Term]; 1xPhospho [S3(100)]	cAMP-dependent protein kinase type II-beta regulatory subunit OS=Mus musculus OX=10090 GN=Prkar2b PE=1 SV=3	Prkar2b	0.0162802	1.641	0.71	62.7	38.2	24.67	27.02	High	High	High	High	High	High	High	High	High	High	High	High	High	High	High	High	1	10	P31324	P31324 1xPhospho [S112(100)]	7.8	100	1	52.4	64.2	75.2	59.7	58.9	50.1	50.6	22.4	62.4	56.8	36.4	16.4	35
FALSE	High	[R].GGQEPAGAGSPSPPEDRNTK.[T]	F7BJK1 [1001-1020]	1xTMTpro [K20]; 1xTMTpro [N-Term]; 2xPhospho [S10(100); S12(100)]	Protocadherin 1 (Fragment) OS=Mus musculus OX=10090 GN=Pcdh1 PE=1 SV=1	Pcdh1	0.759534	0.935	-0.1	62.7	67.1	42.17	28.32	High	High	High	High	High	High	High	High	High	High	High	High	High	High	High	High	1	3	F7BJK1	F7BJK1 2xPhospho [S1010(100); S1012(100)]	6.24	100	1	76.7	36.5	50.1	53.4	35.5	52.3	89.8	78.9	45.2	65.3	73.7	28	33.2
FALSE	High	[K].SPPDQSAVPNTPPSTPVKLEEDLPQEPTSR.[D]	Q9QYC0 [600-629]	1xTMTpro [K18]; 1xTMTpro [N-Term]; 2xPhospho [S14(99); T15(100)]	Alpha-adducin OS=Mus musculus OX=10090 GN=Add1 PE=1 SV=2	Add1	0.597761	1.018	0.03	62.7	61.6	10.87	8.97	High	High	High	High	High	High	High	High	High	High	High	High	High	High	High	High	2	4	Q9QYC0	Q9QYC0 2xPhospho [S613(99); T614(100)]	8.29	100	1	39.8	54.7	50.4	52.2	68.8	52.4	56	41.5	65.7	51.5	57.1	30	57.5
FALSE	High	[K].FRGSGDTSNFDDYEEEEIR.[V]	Q8C4J3 [76-94]	1xTMTpro [N-Term]; 1xPhospho [S4(100)]	AGC-kinase C-terminal domain-containing protein (Fragment) OS=Mus musculus OX=10090 GN=Prkacb PE=2 SV=1	Prkacb	0.956508	1.166	0.22	62.7	53.7	37.58	20.72	High	High	High	High	High	High	High	High	High	High	High	High	High	High	High	High	1	1	Q8C4J3	Q8C4J3 1xPhospho [S79(100)]	3.69	100	1	57.2	31.2	34.9	46.8	34.2	60.7	70.4	63	39.7	48.9	66.3	24	45.6
FALSE	High	[K].AEDGAAPSPSSETPKKK.[K]	A0A0A1HAM8 [131-147]	3xTMTpro [K15; K16; K17]; 1xTMTpro [N-Term]; 2xPhospho [S/T]	80K protein OS=Mus musculus OX=10090 GN=Marcks PE=2 SV=1	Marcks	0.396988	1.03	0.04	62.5	60.6	9.99	11.66	High	High	High	High	High	High	High	High	High	High	High	High	High	High	High	High	1	3	A0A0A1HAM8		3.11	100	1	55.5	52.6	58.1	52.4	55.3	56.5	40.4	40	56	56.3	44.6	28.1	44.8
FALSE	High	[K].TYETPPPSPGLDPTFSNQPVPPDAVR.[M]	Q9WV34 [114-139]	1xTMTpro [N-Term]; 2xPhospho [T4(100); S8(100)]	MAGUK p55 subfamily member 2 OS=Mus musculus OX=10090 GN=Mpp2 PE=1 SV=1	Mpp2	0.390668	0.934	-0.1	62.4	66.8	12.33	10.69	High	High	High	High	High	High	High	High	High	High	High	High	High	High	High	High	1	5	Q9WV34	Q9WV34 2xPhospho [T117(100); S121(100)]	6.66	100	1	61.3	44.9	55.6	49.3	69.5	56.2	42.3	40.2	73.9	62.1	60.9	29.3	61.9
FALSE	High	[K].TDRGTDDSPKNSQEDLQDR.[H]	A2AEC2 [113-131]; Q8CCT4 [113-131]; Q9DB24 [113-131]	1xDeamidated [N11]; 1xTMTpro [K10]; 1xTMTpro [N-Term]; 1xPhospho [S8(100)]	Transcription elongation factor A protein-like 3 (Fragment) OS=Mus musculus OX=10090 GN=Tceal3 PE=1 SV=1 Transcription elongation factor A protein-like 5 OS=Mus musculus OX=10090 GN=Tceal5 PE=1 SV=1 Transcription elongation factor A (SII)-like 6 OS=Mus musculus OX=10090 GN=Tceal6 PE=1 SV=1	Tceal3	0.223233	0.943	-0.08	62.3	66.1	12.38	6.84	High	High	High	High	High	High	High	High	High	High	High	High	High	High	High	High	1	1	A2AEC2; Q8CCT4; Q9DB24	A2AEC2 1xPhospho [S120(100)]; Q8CCT4 1xPhospho [S120(100)]; Q9DB24 1xPhospho [S120(100)]	4.24	100	3	52.2	41.6	47.3	50.7	57.2	55.6	56.4	47.5	61.6	63.9	67.1	29.3	56.9
FALSE	High	[K].SPSLSPSPPSPIEK.[T]	P14873 [1251-1264]	1xTMTpro [K14]; 1xTMTpro [N-Term]; 2xPhospho [S5(99.7); S10(100)]	Microtubule-associated protein 1B OS=Mus musculus OX=10090 GN=Map1b PE=1 SV=2	Map1b	0.178423	1.068	0.09	62.3	58.3	12.03	10.88	High	High	High	High	High	High	High	High	High	High	High	High	High	High	High	High	1	2	P14873	P14873 2xPhospho [S1255(99.7); S1260(100)]	3.7	100	1	47.1	57.9	61.3	51.4	73.5	53.5	46.2	34.7	63.3	45.4	57.8	24.7	60.2
FALSE	High	[R].TDTAADGETSATESDQEEDAEIK.[A]	Q9WV92 [534-556]; D0VYV6 [516-538]	1xTMTpro [K23]; 1xTMTpro [N-Term]; 3xPhospho [S10(99.5); T12(99.5); T/S]	Band 4.1-like protein 3 OS=Mus musculus OX=10090 GN=Epb41l3 PE=1 SV=1 Band 4.1-like protein 3 OS=Mus musculus OX=10090 GN=Epb41l3 PE=1 SV=1	Epb41l3	0.031161	0.778	-0.36	62.3	80.1	16.8	14.34	High	High	High	High	High	High	High	High	High	High	High	High	High	High	High	High	3	7	Q9WV92; D0VYV6	Q9WV92 3xPhospho [S543(99.5); T545(99.5); T/S]; D0VYV6 3xPhospho [S525(99.5); T527(99.5); T/S]	2.59	100	2	43.9	62.1	51.7	51.4	87.7	57.1	50	37.5	71.8	56.9	77	35.4	89.6
FALSE	High	[K].NDGVKESSESTNTTIEDEDTKVR.[K]	P11798 [324-346]	1xDeamidated [N12]; 2xTMTpro [K5; K21]; 1xTMTpro [N-Term]; 2xPhospho [T14(98.7); S/T]	Calcium/calmodulin-dependent protein kinase type II subunit alpha OS=Mus musculus OX=10090 GN=Camk2a PE=1 SV=2	Camk2a	0.159941	0.86	-0.22	62.2	72.3	11.02	10.82	High	High	High	High	High	High	High	High	High	High	High	High	High	High	High	High	1	5	P11798	P11798 2xPhospho [T337(98.7); S/T]	3.45	100	1	47.9	52.9	60.2	48.9	54.8	58.1	51.1	50.9	61.4	65.9	68.8	32.3	48.9
FALSE	High	[K].NTASLNSR.[E]	Q6S5J6 [19-26]	1xTMTpro [N-Term]; 1xPhospho [S4(99.7)]	Krev interaction trapped protein 1 OS=Mus musculus OX=10090 GN=Krit1 PE=1 SV=1	Krit1	0.115338	1.189	0.25	62.1	52.3	16.55	13.66	High	High	High	High	High	High	High	High	High	High	High	High	High	High	High	High	1	2	Q6S5J6	Q6S5J6 1xPhospho [S22(99.7)]	2.07	100	1	52.4	56.6	52.7	59.4	56.9	57.8	49.4	25.8	62.7	54.8	52.4	19.1	43.2
FALSE	High	[R].GSAQESLDTISPK.[N]	A0A668KLC6 [759-771]	1xTMTpro [K13]; 1xTMTpro [N-Term]; 2xPhospho [S6(100); S11(100)]	Microtubule-associated protein OS=Mus musculus OX=10090 GN=Map2 PE=1 SV=1	Map2	0.331522	1.063	0.09	62.1	58.4	17.45	10.49	High	High	High	High	High	High	High	High	High	High	High	High	High	High	High	High	1	2	A0A668KLC6	A0A668KLC6 2xPhospho [S764(100); S769(100)]	5.35	100	1	52.9	68.1	68.5	50.4	61.2	54.3	38.2	36.3	67.6	57.7	48.9	26.7	48.2
FALSE	High	[K].VQSLEGEKLSPKSDISPLTPR.[E]	P14873 [1766-1786]	2xTMTpro [K8; K12]; 1xTMTpro [N-Term]; 3xPhospho [S10(100); S13(100); S16(100)]	Microtubule-associated protein 1B OS=Mus musculus OX=10090 GN=Map1b PE=1 SV=2	Map1b	0.753116	1.019	0.03	62.1	60.9	13.03	7.27	High	High	High	High	High	High	High	High	High	High	High	High	High	High	High	High	3	4	P14873	P14873 3xPhospho [S1775(100); S1778(100); S1781(100)]	4.91	100	1	51.4	49.2	42.8	49.3	62.3	59.3	62.9	43.3	55.2	63	56.2	26.9	51.1
FALSE	High	[R].KVVDYSQFQESDDADEDYGR.[D]	A0A087WRY3 [9-28]	1xTMTpro [K1]; 1xTMTpro [N-Term]; 1xPhospho [S11(100)]	Nuclear ubiquitous casein and cyclin-dependent kinase substrate 1 OS=Mus musculus OX=10090 GN=Nucks1 PE=1 SV=1	Nucks1	0.729502	0.921	-0.12	62	67.3	16.49	4.85	High	High	High	High	High	High	High	High	High	High	High	High	High	High	High	High	1	5	A0A087WRY3	A0A087WRY3 1xPhospho [S19(100)]	4.47	100	1	53.5	74.7	64.5	49	74.5	51.5	46	37.4	64.6	62.2	61.6	29.5	66
FALSE	High	[R].TIRSPYTPDEPKEPIWVMR.[Q]	B2RUJ5 [369-387]	1xTMTpro [K12]; 1xTMTpro [N-Term]; 2xPhospho [S4(100); T7(100)]	Amyloid-beta A4 precursor protein-binding family A member 1 OS=Mus musculus OX=10090 GN=Apba1 PE=1 SV=2	Apba1	0.0104673	1.193	0.25	61.9	51.9	11.88	13.55	High	High	High	High	High	High	High	High	High	High	High	High	High	High	High	High	1	2	B2RUJ5	B2RUJ5 2xPhospho [S372(100); T375(100)]	3.24	100	1	45	51.4	47.2	52.7	65	64.8	47.6	47.9	42.7	53.8	46.7	23.7	51.6
FALSE	High	[R].ANSLDNERCPDTR.[S]	A0A1Y7VLZ7 [452-464]	1xCarbamidomethyl [C9]; 1xTMTpro [N-Term]; 1xPhospho [S3(100)]	Phosphofurin acidic cluster sorting protein 2 OS=Mus musculus OX=10090 GN=Pacs2 PE=1 SV=1	Pacs2	0.509685	1.005	0.01	61.9	61.6	19.53	12.34	High	High	High	High	High	High	High	High	High	High	High	High	High	High	High	High	1	1	A0A1Y7VLZ7	A0A1Y7VLZ7 1xPhospho [S454(100)]	3.63	100	1	53.7	37.1	39.5	53	60.3	50.9	51.5	54	56.4	67.2	54.8	23.9	49.5
FALSE	High	[R].NLSSEEVARPR.[R]	Q8VD37 [167-177]	1xTMTpro [N-Term]; 1xPhospho [S3(100)]	SH3-containing GRB2-like protein 3-interacting protein 1 OS=Mus musculus OX=10090 GN=Sgip1 PE=1 SV=1	Sgip1	0.0308507	1.18	0.24	61.9	52.5	7.58	11.98	High	High	High	High	High	High	High	High	High	High	High	High	High	High	High	High	1	2	Q8VD37	Q8VD37 1xPhospho [S169(100)]	3.01	100	1	51.4	53.9	45.1	44.4	63.3	53.7	45.8	43	52	47.8	52.4	19.6	41.3
FALSE	High	[R].ANSANGKNGDSAER.[N]	H3BKW8 [555-568]	2xDeamidated [N5; N8]; 1xTMTpro [K7]; 1xTMTpro [N-Term]; 1xPhospho [S3(100)]	Ubiquitinyl hydrolase 1 (Fragment) OS=Mus musculus OX=10090 GN=Otud7a PE=1 SV=8	Otud7a	0.0957253	1.087	0.12	61.9	56.9	6.23	9.23	High	High	High	High	High	High	High	High	High	High	High	High	High	High	High	High	1	3	H3BKW8	H3BKW8 1xPhospho [S557(100)]	1.95	100	1	55.6	48	47.5	50.9	61.2	53.7	50	42	56	56.1	56.1	22.5	61.4
FALSE	High	[R].SASADNLILPR.[W]	Q8BGU5 [324-334]	1xTMTpro [N-Term]; 1xPhospho [S3(100)]	Cyclin-Y OS=Mus musculus OX=10090 GN=Ccny PE=1 SV=1	Ccny	0.639971	1.018	0.03	61.9	60.8	9.41	9.11	High	High	High	High	High	High	High	High	High	High	High	High	High	High	High	High	1	2	Q8BGU5	Q8BGU5 1xPhospho [S326(100)]	3.6	100	1	52.3	56.7	53.6	50.3	51.5	56.7	42.4	37.7	58.2	48	50.1	27.1	48
FALSE	High	[K].AKEEQELQDIQSRSKEQLNSYT.[-]	Q3US81 [267-288]	2xTMTpro [K2; K15]; 1xTMTpro [N-Term]; 1xPhospho [S12(99.1)]	Uncharacterized protein OS=Mus musculus OX=10090 GN=Gpm6b PE=2 SV=1	Gpm6b	0.655266	0.837	-0.26	61.9	73.9	84.01	59.06	High	High	High	High	High	High	High	High	High	High	High	High	High	High	High	High	1	2	Q3US81	Q3US81 1xPhospho [S278(99.1)]	2.36	100	1	125.7	31.9	42.5	59.6	36.8	45.5	164.6	193.1	26.7	60.2	84.9	22.8	35.6
FALSE	High	[R].AASFDSESSCPSPKPPPTP.[-]	A0A5F8MPS8 [511-529]	1xCarbamidomethyl [C10]; 1xTMTpro [K14]; 1xTMTpro [N-Term]; 2xPhospho [S3(100); T18(100)]	Synaptotagmin-6 OS=Mus musculus OX=10090 GN=Syt6 PE=1 SV=1	Syt6	0.381715	0.966	-0.05	61.8	64	14.13	9.98	High	High	High	High	High	High	High	High	High	High	High	High	High	High	High	High	1	4	A0A5F8MPS8	A0A5F8MPS8 2xPhospho [S513(100); T528(100)]	3.11	100	1	50.9	41.1	53.6	51.4	58.4	44.7	61	44.8	60.4	61.3	64.1	24	54.5
FALSE	High	[R].ASLSPMDEPVPDSESPVEK.[V]	P14873 [1370-1388]	1xTMTpro [K19]; 1xTMTpro [N-Term]; 2xPhospho [S4(99.6); S15(100)]	Microtubule-associated protein 1B OS=Mus musculus OX=10090 GN=Map1b PE=1 SV=2	Map1b	0.946383	0.969	-0.05	61.8	63.8	11.5	9.97	High	High	High	High	High	High	High	High	High	High	High	High	High	High	High	High	2	2	P14873	P14873 2xPhospho [S1373(99.6); S1384(100)]	5.67	100	1	48.4	59.7	54.6	55.1	71.7	48.4	48.6	34	62.2	47.1	59.9	29.7	50.2
FALSE	High	[R].RRSLDSLDKCDMQILEER.[Q]	E9Q8I9 [2493-2510]	1xCarbamidomethyl [C10]; 1xTMTpro [K9]; 1xTMTpro [N-Term]; 2xPhospho [S3(100); S6(100)]	Protein furry homolog OS=Mus musculus OX=10090 GN=Fry PE=1 SV=1	Fry	0.644688	0.977	-0.03	61.7	63.1	14.5	9.52	High	High	High	High	High	High	High	High	High	High	High	High	High	High	High	High	1	2	E9Q8I9	E9Q8I9 2xPhospho [S2495(100); S2498(100)]	4.4	100	1	48.8	44	55.8	58.8	50	49.7	52.5	49.7	61.9	55.4	63.7	32	48.9
FALSE	High	[R].QESLERR.[I]	Q6PB99 [148-154]	1xTMTpro [N-Term]; 1xPhospho [S3(100)]	Ena/VASP-like protein OS=Mus musculus OX=10090 GN=Evl PE=2 SV=1	Evl	0.0685875	0.914	-0.13	61.5	67.3	6.41	9.08	High	High	High	High	High	High	High	High	High	High	High	High	High	High	High	High	1	2	Q6PB99	Q6PB99 1xPhospho [S150(100)]	1.71	100	1	49.9	49.7	57.3	52.4	63	59.1	48.3	38.8	67.1	68.9	69.4	32.1	60
FALSE	High	[R].SCSSPVFSR.[V]	Q3UYN2 [65-73]	1xCarbamidomethyl [C2]; 1xTMTpro [N-Term]; 1xPhospho [S]	Copine-6 OS=Mus musculus OX=10090 GN=Cpne6 PE=1 SV=1	Cpne6	0.572027	0.958	-0.06	61.4	64.1	9.03	9.01	High	High	High	High	High	High	High	High	High	High	High	High	High	High	High	High	1	3	Q3UYN2		1.8	100	1	48.9	52.8	57.7	55.6	59	46.5	57.2	41.3	63.2	54.5	62.2	24.6	66
FALSE	High	[R].TNSTGGSSGNSVGGGSGK.[T]	F8VPM7 [35-52]	1xDeamidated [N10]; 1xTMTpro [K18]; 1xTMTpro [N-Term]; 1xPhospho [S3(99.6)]	ELKS/Rab6-interacting/CAST family member 1 OS=Mus musculus OX=10090 GN=Erc1 PE=1 SV=1	Erc1	0.806076	1.017	0.02	61.4	60.3	14.91	15.65	High	High	High	High	High	High	High	High	High	High	High	High	High	High	High	High	1	3	F8VPM7	F8VPM7 1xPhospho [S37(99.6)]	2.71	100	1	44.1	50.1	53.1	50	56.8	53.6	56	55.7	59.7	51.4	59.8	36.5	47.8
FALSE	High	[R].IKQEQDYWSESDKEEADTPSTPK.[Q]	Q80YA9 [677-699]	3xTMTpro [K2; K13; K23]; 1xTMTpro [N-Term]; 2xPhospho [S9(99); S11(99)]	Connector enhancer of kinase suppressor of ras 2 OS=Mus musculus OX=10090 GN=Cnksr2 PE=1 SV=1	Cnksr2	0.887541	0.963	-0.05	61.3	63.7	8.45	9.17	High	High	High	High	High	High	High	High	High	High	High	High	High	High	High	High	2	2	Q80YA9	Q80YA9 2xPhospho [S685(99); S687(99)]	5.34	100	1	48.4	52.8	52.9	56.2	60.5	57.1	57.9	37.4	66.8	55.9	61.4	30.1	49.2
FALSE	High	[R].QDITQLEESIRADTPSGDEQEPNGALDSK.[G]	Q3UB06 [435-463]	1xTMTpro [K29]; 1xTMTpro [N-Term]; 2xPhospho [T14(100); S16(100)]	Protein kinase domain-containing protein OS=Mus musculus OX=10090 GN=Srpk1 PE=1 SV=1	Srpk1	0.127451	1.122	0.17	61.2	54.6	11.26	6.11	High	High	High	High	High	High	High	High	High	High	High	High	High	High	High	High	1	4	Q3UB06	Q3UB06 2xPhospho [T448(100); S450(100)]	5.08	100	1	49.6	42.2	56.8	55.3	51.8	57	48.8	41.6	53	56.5	49.2	25.8	48.8
FALSE	High	[R].GHPSAGAEEEGGSDGSAAEAEPR.[A]	Q8JZQ9 [108-130]	1xTMTpro [N-Term]; 2xPhospho [S13(100); S16(100)]	Eukaryotic translation initiation factor 3 subunit B OS=Mus musculus OX=10090 GN=Eif3b PE=1 SV=1	Eif3b	0.037707	1.312	0.39	61.2	46.6	25.03	9.06	High	High	High	High	High	High	High	High	High	High	High	High	High	High	High	High	1	4	Q8JZQ9	Q8JZQ9 2xPhospho [S120(100); S123(100)]	9.71	100	1	55.2	70.6	72.1	51.8	47.7	51.2	32.2	35.5	52.1	50.1	44.9	18	45.5
FALSE	High	[R].GSGTASDDEFENLR.[I]	Q4JG03 [1902-1915]	1xTMTpro [N-Term]; 1xPhospho [S6(100)]	HECT-type E3 ubiquitin transferase OS=Mus musculus OX=10090 GN=Huwe1 PE=2 SV=1	Huwe1	0.911805	1.007	0.01	61.1	60.7	8.47	14.14	High	High	High	High	High	High	High	High	High	High	High	High	High	High	High	High	1	3	Q4JG03	Q4JG03 1xPhospho [S1907(100)]	5.25	100	1	51.3	55.5	44.9	54.4	60.3	46.3	52.1	40.5	55.5	58.3	57.1	33.7	51.5
FALSE	High	[K].TGSSTNNNEEEKSR.[L]	Q8CAF8 [663-676]	1xTMTpro [K12]; 1xTMTpro [N-Term]; 1xPhospho [S3(99.7)]	G_PROTEIN_RECEP_F3_4 domain-containing protein (Fragment) OS=Mus musculus OX=10090 GN=Gabbr1 PE=2 SV=1	Gabbr1	0.764287	1.008	0.01	61	60.5	20.62	15.16	High	High	High	High	High	High	High	High	High	High	High	High	High	High	High	High	1	2	Q8CAF8	Q8CAF8 1xPhospho [S665(99.7)]	2.24	100	1	55.5	39.5	52.9	49.5	51.4	45.5	70.5	43.3	51.5	48.1	68.1	19.6	59.4
FALSE	High	[K].RHSPSPRPR.[A]	E9PUK6 [700-708]	1xTMTpro [N-Term]; 2xPhospho [S3(100); S5(100)]	Serine/arginine repetitive matrix protein 1 OS=Mus musculus OX=10090 GN=Srrm1 PE=1 SV=1	Srrm1	0.506121	1.044	0.06	61	58.4	6.51	12.41	High	High	High	High	High	High	High	High	High	High	High	High	High	High	High	High	1	2	E9PUK6	E9PUK6 2xPhospho [S702(100); S704(100)]	3.35	100	1	47.4	56	49.5	53.2	55.5	55.9	51.1	39.4	56.1	61.7	52.4	22.9	64.6
FALSE	High	[K].GYSSPEPDIQDSSGSEAQSVKPSTR.[R]	B9EJ86 [796-820]	1xTMTpro [K21]; 1xTMTpro [N-Term]; 3xPhospho [S12(100); S13(100); S15(100)]	Oxysterol-binding protein-related protein 8 OS=Mus musculus OX=10090 GN=Osbpl8 PE=1 SV=1	Osbpl8	0.35895	0.979	-0.03	60.9	62.2	11.82	6.52	High	High	High	High	High	High	High	High	High	High	High	High	High	High	High	High	2	3	B9EJ86	B9EJ86 3xPhospho [S807(100); S808(100); S810(100)]	5.76	100	1	52.6	54.4	54.9	46.6	55.7	39.5	47.7	46	60	52.1	65.6	27.4	57.4
FALSE	High	[R].DSDESNSPR.[Q]	Q8BIA0 [19-27]	1xTMTpro [N-Term]; 1xPhospho [S7(100)]	Phosphodiesterase OS=Mus musculus OX=10090 GN=Pde8b PE=2 SV=1	Pde8b	0.877737	0.914	-0.13	60.9	66.6	15.86	26.23	High	High	High	High	High	High	High	High	High	High	High	High	High	High	High	High	1	1	Q8BIA0	Q8BIA0 1xPhospho [S25(100)]	2.62	100	1	37.1	48.3	51	57.3	62.5	54.3	57.1	32.1	67.6	64.8	66.8	20.2	79.8
FALSE	High	[R].QNGSNDSDRYSDNDEDSKIELK.[L]	Q3UR33 [173-194]	1xDeamidated [N2]; 2xTMTpro [K18; K22]; 1xTMTpro [N-Term]; 2xPhospho [S7(99.1); S11(100)]	Uncharacterized protein OS=Mus musculus OX=10090 GN=Tmpo PE=2 SV=1	Tmpo	0.149134	0.931	-0.1	60.8	65.4	6.49	8.32	High	High	High	High	High	High	High	High	High	High	High	High	High	High	High	High	2	3	Q3UR33	Q3UR33 2xPhospho [S179(99.1); S183(100)]	3.71	100	1	47.9	54.9	53	49.1	65.2	49.5	44.2	43.4	63.5	61.2	62.5	27.8	67.8
FALSE	High	[R].ALSPTGSSR.[Y]	Q4KUS2 [253-261]	1xTMTpro [N-Term]; 2xPhospho [S3(100); S7(100)]	Protein unc-13 homolog A OS=Mus musculus OX=10090 GN=Unc13a PE=1 SV=3	Unc13a	0.847564	0.965	-0.05	60.8	63	18.77	22.81	High	High	High	High	High	High	High	High	High	High	High	High	High	High	High	High	1	2	Q4KUS2	Q4KUS2 2xPhospho [S255(100); S259(100)]	2.43	100	1	40.3	72	50.2	51.8	67.5	64.5	41.3	38.2	77.2	68.8	63.1	22.7	69.1
FALSE	High	[K].TETQEKNPLPSKETIEQEK.[Q]	Q6ZWX2 [21-39]	3xTMTpro [K6; K12; K19]; 1xTMTpro [N-Term]; 1xPhospho [T/S]	Thymosin beta OS=Mus musculus OX=10090 GN=Tmsb4x PE=2 SV=1	Tmsb4x	0.63803	0.945	-0.08	60.7	64.2	20.9	13.08	High	High	High	High	High	High	High	High	High	High	High	High	High	High	High	High	2	2	Q6ZWX2		4.22	100	1	46.2	57.5	51.6	60.7	61.4	72.4	32.1	39	73.1	66	58.2	26.5	54.9
FALSE	High	[R].DVATSPISPTENNTTPPDALTR.[N]	G5E884 [215-236]	1xDeamidated [N]; 1xTMTpro [N-Term]; 2xPhospho [S8(99.7); T/S]	Non-specific serine/threonine protein kinase OS=Mus musculus OX=10090 GN=Pak1 PE=1 SV=1	Pak1	0.544888	0.954	-0.07	60.7	63.6	14.54	11.31	High	High	High	High	High	High	High	High	High	High	High	High	High	High	High	High	7	9	G5E884	G5E884 2xPhospho [S222(99.7); T/S]	4.72	100	1	52.1	35.4	45	49.2	59.2	53.1	55.2	43.8	46.3	64.4	61.6	27.8	49
FALSE	High	[K].DGSPDAPATPEKEEVAFSEYK.[T]	A0A668KLC6 [1511-1531]	2xTMTpro [K12; K21]; 1xTMTpro [N-Term]; 1xPhospho [S3(100)]	Microtubule-associated protein OS=Mus musculus OX=10090 GN=Map2 PE=1 SV=1	Map2	0.348521	0.976	-0.04	60.5	62	21.66	15.48	High	High	High	High	High	High	High	High	High	High	High	High	High	High	High	High	1	3	A0A668KLC6	A0A668KLC6 1xPhospho [S1513(100)]	5.11	100	1	44.2	59.6	52.7	48.9	83.7	54.8	39	27.9	56.2	52	56.7	27.9	70.3
FALSE	High	[R].TSSKESSPVPSPTLDRK.[A]	Q62261 [2158-2174]	2xTMTpro [K4; K17]; 1xTMTpro [N-Term]; 2xPhospho [S11(100); S/T]	Spectrin beta chain, non-erythrocytic 1 OS=Mus musculus OX=10090 GN=Sptbn1 PE=1 SV=2	Sptbn1	0.483409	0.861	-0.22	60.5	70.2	27.99	21.43	High	High	High	High	High	High	High	High	High	High	High	High	High	High	High	High	1	3	Q62261	Q62261 2xPhospho [S2168(100); S/T]	2.37	100	1	69.9	45	43.6	48.3	47.5	53.7	81.4	48.3	50.7	48.7	70.7	36.5	58.6
FALSE	High	[K].LNKTDEEISS.[-]	O08599 [585-594]	1xTMTpro [K3]; 1xTMTpro [N-Term]; 1xPhospho [S9(99.7)]	Syntaxin-binding protein 1 OS=Mus musculus OX=10090 GN=Stxbp1 PE=1 SV=2	Stxbp1	0.508377	1.043	0.06	60.4	57.9	15.06	12.96	High	High	High	High	High	High	High	High	High	High	High	High	High	High	High	High	2	2	O08599	O08599 1xPhospho [S593(99.7)]	3.02	100	1	62	49.9	46.4	49.3	44.3	58.4	49.1	43.9	58.5	58.5	50.1	21.3	44
FALSE	High	[R].GSNSDSPPGHPAPAPSPER.[R]	A2ARS0 [188-206]	1xDeamidated [N3]; 1xTMTpro [N-Term]; 2xPhospho [S4(99.4); S6(100)]	Ankyrin repeat domain-containing protein 63 OS=Mus musculus OX=10090 GN=Ankrd63 PE=1 SV=1	Ankrd63	0.20191	1.136	0.18	60.3	53.1	9.13	19.11	High	High	High	High	High	High	High	High	High	High	High	High	High	High	High	High	3	5	A2ARS0	A2ARS0 2xPhospho [S191(99.4); S193(100)]	5.22	100	1	45.8	51.9	47.9	51.2	60.5	47.2	50.9	47.6	43.8	41.1	48.8	33.4	49.4
FALSE	High	[K].AEEGDRNGDGSDNNRK.[-]	Q8BVR3 [45-60]	2xDeamidated [N7; N13]; 1xTMTpro [K16]; 1xTMTpro [N-Term]; 1xPhospho [S11(100)]	AKAP7_RIRII_bdg domain-containing protein (Fragment) OS=Mus musculus OX=10090 GN=Akap7 PE=2 SV=1	Akap7	0.720527	0.975	-0.04	60.3	61.8	7.45	12.11	High	High	High	High	High	High	High	High	High	High	High	High	High	High	High	High	1	5	Q8BVR3	Q8BVR3 1xPhospho [S55(100)]	2.7	100	1	53.6	52.2	49.4	48.4	63.1	53.4	48.7	33.4	64.5	54.8	61.8	24.3	65.1
FALSE	High	[R].YNDWSDDDDDSNESK.[S]	Q8BHS6 [57-71]	1xTMTpro [K15]; 1xTMTpro [N-Term]; 2xPhospho [S5(100); S11(99.3)]	Armadillo repeat-containing X-linked protein 3 OS=Mus musculus OX=10090 GN=Armcx3 PE=1 SV=1	Armcx3	0.182278	1.022	0.03	60.3	59	7.3	12.34	High	High	High	High	High	High	High	High	High	High	High	High	High	High	High	High	1	2	Q8BHS6	Q8BHS6 2xPhospho [S61(100); S67(99.3)]	3.04	100	1	50.3	51.9	59.6	48.2	68.3	50	52.2	39.2	58.3	61.6	57.8	20.4	45.9
FALSE	High	[R].DVYLSPRDDGYSTK.[D]	A2AFI3 [204-217]	1xTMTpro [K14]; 1xTMTpro [N-Term]; 1xPhospho [S5(100)]	RNA-binding motif protein, X chromosome OS=Mus musculus OX=10090 GN=Rbmx PE=1 SV=1	Rbmx	0.326431	1.041	0.06	60.3	57.9	14.56	7.64	High	High	High	High	High	High	High	High	High	High	High	High	High	High	High	High	1	2	A2AFI3	A2AFI3 1xPhospho [S208(100)]	2.65	100	1	67.4	52	49.4	49.4	62.5	44.6	43.7	42	56.4	59.3	54.4	26.9	51.4
FALSE	High	[R].ASSLDTRGSPK.[R]	E9PW07 [318-328]	1xTMTpro [K11]; 1xTMTpro [N-Term]; 2xPhospho [S9(100); S/T]	Voltage-dependent calcium channel beta subunit-associated regulatory protein OS=Mus musculus OX=10090 GN=Cbarp PE=1 SV=2	Cbarp	0.491509	1.075	0.1	60.2	56	11.14	15.5	High	High	High	High	High	High	High	High	High	High	High	High	High	High	High	High	1	2	E9PW07	E9PW07 2xPhospho [S326(100); S/T]	2.47	100	1	46.5	48.2	55.6	44.5	69.5	48	55.7	46	52	71.4	62.9	23.8	43.9
FALSE	High	[K].SPPREGSQGELTPANSQSR.[M]	Q99LD4 [448-466]	1xTMTpro [N-Term]; 1xPhospho [S7(100)]	COP9 signalosome complex subunit 1 OS=Mus musculus OX=10090 GN=Gps1 PE=1 SV=1	Gps1	0.0635817	1.065	0.09	60.2	56.5	12.41	10.47	High	High	High	High	High	High	High	High	High	High	High	High	High	High	High	High	1	3	Q99LD4	Q99LD4 1xPhospho [S454(100)]	3	100	1	60.1	45.7	61.4	44.9	54.9	51.6	49.2	44.6	58.7	53	42.1	24.2	43.6
FALSE	High	[R].VSPPESPR.[A]	F6VBV0 [442-449]	1xTMTpro [N-Term]; 2xPhospho [S2(100); S6(100)]	Regulating synaptic membrane exocytosis protein 1 OS=Mus musculus OX=10090 GN=Rims1 PE=1 SV=3	Rims1	0.112103	0.891	-0.17	60.1	67.4	17.41	17.91	High	High	High	High	High	High	High	High	High	High	High	High	High	High	High	High	1	1	F6VBV0	F6VBV0 2xPhospho [S443(100); S447(100)]	2.33	100	1	46.5	68.2	50.1	38.7	70.9	53.8	40	41.4	68.8	53.1	56.5	41.6	65.2
FALSE	High	[R].SRKSSGTPTMNGGK.[V]	A0A7U3JW65 [223-236]	2xTMTpro [K3; K14]; 1xTMTpro [N-Term]; 3xPhospho [S4(97.6); S5(97.6); T7(97.6)]	Fibroblast growth factor OS=Mus musculus OX=10090 GN=Fgf1a PE=3 SV=1	Fgf1a	0.991336	0.991	-0.01	59.9	60.5	12.45	8.91	High	High	High	High	High	High	High	High	High	High	High	High	High	High	High	High	1	1	A0A7U3JW65	A0A7U3JW65 3xPhospho [S226(97.6); S227(97.6); T229(97.6)]	3.68	100	1	48.2	53.5	56.7	46	63.2	41.4	59.4	38.8	60.4	54.7	62.1	28.5	54
FALSE	High	[K].NDGVKESSESTNTTIEDEDTK.[V]	P11798 [324-344]	2xTMTpro [K5; K21]; 1xTMTpro [N-Term]; 1xPhospho [S7(99.6)]	Calcium/calmodulin-dependent protein kinase type II subunit alpha OS=Mus musculus OX=10090 GN=Camk2a PE=1 SV=2	Camk2a	0.0444918	0.919	-0.12	59.9	65.2	10.33	11.82	High	High	High	High	High	High	High	High	High	High	High	High	High	High	High	High	5	10	P11798	P11798 1xPhospho [S330(99.6)]	4.08	100	1	51.1	43.3	46.5	51.9	53	50.6	51.7	45.1	59.3	53.1	63.8	35.4	58.1
FALSE	High	[R].ARSDDYLSR.[A]	F8VQ11 [143-151]	1xTMTpro [N-Term]; 1xPhospho [S3(100)]	Rho GTPase-activating protein 23 OS=Mus musculus OX=10090 GN=Arhgap23 PE=1 SV=1	Arhgap23	0.387263	1.032	0.05	59.8	57.9	10.29	8.8	High	High	High	High	High	High	High	High	High	High	High	High	High	High	High	High	1	3	F8VQ11	F8VQ11 1xPhospho [S145(100)]	3.46	100	1	58	52.2	50.1	47.9	61	54.3	38.5	39.6	58	53.2	57.2	20.4	54.1
FALSE	High	[R].GLPSNNSLDFLDEEYEVPDLDGTR.[A]	Q5PR72 [901-924]	1xTMTpro [N-Term]; 1xPhospho [S7(99.4)]	Phosphodiesterase OS=Mus musculus OX=10090 GN=Pde2a PE=1 SV=1	Pde2a	0.180698	1.01	0.01	59.7	59.1	9.77	7.95	High	High	High	High	High	High	High	High	High	High	High	High	High	High	High	High	1	1	Q5PR72	Q5PR72 1xPhospho [S907(99.4)]	4.38	100	1	59.6	51.2	50.7	48.7	55	60.2	48.6	45.9	55.7	62.7	58.4	22.5	50
FALSE	High	[K].ENSAAPSPGRPQSASPAKEEQK.[S]	Q6ZQE7 [77-98]	1xDeamidated [N/Q]; 2xTMTpro [K18; K22]; 1xTMTpro [N-Term]; 2xPhospho [S7(100); S]	MKIAA0270 protein (Fragment) OS=Mus musculus OX=10090 GN=Palm PE=2 SV=1	Palm	0.589039	0.93	-0.1	59.7	64.2	20.38	16.59	High	High	High	High	High	High	High	High	High	High	High	High	High	High	High	High	4	5	Q6ZQE7	Q6ZQE7 2xPhospho [S83(100); S]	3.24	100	1	34.4	58.6	55.5	50.1	79.5	48.2	47.2	30.9	63.5	45.2	60	30	73.2
FALSE	High	[K].TDSERTDTAADGETSATESDQEEDAEIK.[A]	Q9WV92 [529-556]; D0VYV6 [511-538]	1xTMTpro [K28]; 1xTMTpro [N-Term]; 3xPhospho [S15(99); T17(100); S19(100)]	Band 4.1-like protein 3 OS=Mus musculus OX=10090 GN=Epb41l3 PE=1 SV=1 Band 4.1-like protein 3 OS=Mus musculus OX=10090 GN=Epb41l3 PE=1 SV=1	Epb41l3	0.174853	0.798	-0.33	59.7	74.8	20.68	17.36	High	High	High	High	High	High	High	High	High	High	High	High	High	High	High	High	2	4	Q9WV92; D0VYV6	Q9WV92 3xPhospho [S543(99); T545(100); S547(100)]; D0VYV6 3xPhospho [S525(99); T527(100); S529(100)]	5.32	100	2	46.7	45.4	54.5	57.9	53.5	45.7	72.7	49.1	55.3	54.4	78.3	32.2	58.3
FALSE	High	[K].KGSSEESVDEDRGLVPEPLPTAK.[A]	Q8C8R3 [1697-1719]	2xTMTpro [K1; K23]; 1xTMTpro [N-Term]; 3xPhospho [S3(100); S4(100); S7(100)]	Ankyrin-2 OS=Mus musculus OX=10090 GN=Ank2 PE=1 SV=2	Ank2	0.104442	0.865	-0.21	59.6	68.9	21.62	16.13	High	High	High	High	High	High	High	High	High	High	High	High	High	High	High	High	1	2	Q8C8R3	Q8C8R3 3xPhospho [S1699(100); S1700(100); S1703(100)]	7	100	1	45.2	64.3	53.3	46.9	91.8	60.7	41.5	35.3	84.8	62.7	63.3	29.7	85.7
FALSE	High	[K].RDKSHSHTPSHR.[A]	Q8BTI8 [467-478]	1xTMTpro [K3]; 1xTMTpro [N-Term]; 3xPhospho [S4(100); S6(100); T8(99.2)]	Serine/arginine repetitive matrix protein 2 OS=Mus musculus OX=10090 GN=Srrm2 PE=1 SV=3	Srrm2	0.169984	1.011	0.02	59.6	58.9	15.25	15.58	High	High	High	High	High	High	High	High	High	High	High	High	High	High	High	High	1	2	Q8BTI8	Q8BTI8 3xPhospho [S470(100); S472(100); T474(99.2)]	3.88	100	1	50.3	50.7	62.8	59	55.2	49.8	57.4	31.1	48.2	43.1	58.9	27.6	55.7
FALSE	High	[R].MQSIARDSDEGSEEEFFDAHENLYCTEEK.[Q]	A0A0G2JFQ8 [327-355]	1xCarbamidomethyl [C25]; 1xTMTpro [K29]; 1xTMTpro [N-Term]; 2xPhospho [S8(100); S12(100)]	Membrane-associated phosphatidylinositol transfer protein 2 OS=Mus musculus OX=10090 GN=Pitpnm2 PE=1 SV=1	Pitpnm2	0.265362	0.938	-0.09	59.6	63.5	15.56	10.75	High	High	High	High	High	High	High	High	High	High	High	High	High	High	High	High	2	5	A0A0G2JFQ8	A0A0G2JFQ8 2xPhospho [S334(100); S338(100)]	7.23	100	1	49.2	39.2	52.5	45.1	54.1	51.9	61.7	45.8	54.2	59.2	59	27.6	51.1
FALSE	High	[K].KDSFSQESSPSSPSDLAK.[L]	Q9QYX7 [1330-1347]	2xTMTpro [K1; K18]; 1xTMTpro [N-Term]; 2xPhospho [S3(99.3); S8(98.6)]	Protein piccolo OS=Mus musculus OX=10090 GN=Pclo PE=1 SV=4	Pclo	0.650444	1.028	0.04	59.5	57.9	4.35	9.04	High	High	High	High	High	High	High	High	High	High	High	High	High	High	High	High	1	2	Q9QYX7	Q9QYX7 2xPhospho [S1332(99.3); S1337(98.6)]	4.16	100	1	46.7	52.7	49.4	51.7	57.9	54	49.8	38.9	53.1	64.1	50.4	26.8	50.2
FALSE	High	[K].DETFGEYRSLESDNEEK.[A]	P11627 [1173-1189]	1xTMTpro [K17]; 1xTMTpro [N-Term]; 2xPhospho [S9(97.7); S12(100)]	Neural cell adhesion molecule L1 OS=Mus musculus OX=10090 GN=L1cam PE=1 SV=1	L1cam	0.668666	0.962	-0.06	59.5	61.8	19.74	13.06	High	High	High	High	High	High	High	High	High	High	High	High	High	High	High	High	1	2	P11627	P11627 2xPhospho [S1181(97.7); S1184(100)]	1.4	100	1	42.9	56.9	63.2	50.9	85	49.3	44.2	32.3	60.5	50.5	58.1	27.1	61.4
FALSE	High	[R].DRSPLRRSPPR.[A]	Q8C2Q3 [213-223]	1xTMTpro [N-Term]; 2xPhospho [S3(100); S8(100)]	RNA-binding protein 14 OS=Mus musculus OX=10090 GN=Rbm14 PE=1 SV=1	Rbm14	0.948373	1.011	0.02	59.4	58.8	21.49	17.64	High	High	High	High	High	High	High	High	High	High	High	High	High	High	High	High	1	2	Q8C2Q3	Q8C2Q3 2xPhospho [S215(100); S220(100)]	2.82	100	1	46.9	51	51.4	52.3	68.3	69.5	28.9	35.4	64.8	60.6	56	24.1	46.7
FALSE	High	[K].GSESPNSFLDQEYRK.[R]	Q80YA9 [387-401]	1xTMTpro [K15]; 1xTMTpro [N-Term]; 1xPhospho [S4(100)]	Connector enhancer of kinase suppressor of ras 2 OS=Mus musculus OX=10090 GN=Cnksr2 PE=1 SV=1	Cnksr2	0.83075	0.952	-0.07	59.4	62.4	13.34	13.28	High	High	High	High	High	High	High	High	High	High	High	High	High	High	High	High	2	2	Q80YA9	Q80YA9 1xPhospho [S390(100)]	3.09	100	1	46.8	52.7	60.3	47.4	55.2	49.2	64	44.2	53	57.3	64.1	31.8	44.2
FALSE	High	[R].YQDEDGPHDHSLPR.[L]	Q91XM9 [18-31]	1xTMTpro [N-Term]; 1xPhospho [S11(100)]	Disks large homolog 2 OS=Mus musculus OX=10090 GN=Dlg2 PE=1 SV=2	Dlg2	0.0110445	1.139	0.19	59.4	52.1	7.39	10.64	High	High	High	High	High	High	High	High	High	High	High	High	High	High	High	High	1	3	Q91XM9	Q91XM9 1xPhospho [S28(100)]	4.8	100	1	49.6	57.2	48.6	56.6	59	51.2	51.9	38.4	49.8	45.4	58.5	27.2	48.5
FALSE	High	[K].LEKQNSLEYMDQNDDR.[L]	B2RSY3 [275-290]	1xTMTpro [K3]; 1xTMTpro [N-Term]; 1xPhospho [S6(100)]	Hepatocyte cell adhesion molecule OS=Mus musculus OX=10090 GN=Hepacam PE=1 SV=1	Hepacam	0.181368	0.933	-0.1	59.4	63.6	8.07	4.01	High	High	High	High	High	High	High	High	High	High	High	High	High	High	High	High	1	2	B2RSY3	B2RSY3 1xPhospho [S280(100)]	2.87	100	1	48.2	51.9	49	58.9	58.6	50	51.8	41.6	59	56.9	58.7	27.2	59.5
FALSE	High	[R].DVMSDETNNEETESPSQEFVNITK.[Y]	P14873 [1138-1161]	1xOxidation [M3]; 1xTMTpro [K24]; 1xTMTpro [N-Term]; 1xPhospho [S14(99.5)]	Microtubule-associated protein 1B OS=Mus musculus OX=10090 GN=Map1b PE=1 SV=2	Map1b	0.379281	0.883	-0.18	59.3	67.2	9.33	14.06	High	High	High	High	High	High	High	High	High	High	High	High	High	High	High	High	2	5	P14873	P14873 1xPhospho [S1151(99.5)]	6.73	100	1	48.7	43.5	47.5	53.5	55.1	57.9	48.6	41.4	47.7	50.3	64.7	31.9	50.7
FALSE	High	[K].RSQSSSQFR.[S]	Q61151 [29-37]	1xTMTpro [N-Term]; 2xPhospho [S4(100); S5(99.6)]	Serine/threonine-protein phosphatase 2A 56 kDa regulatory subunit epsilon isoform OS=Mus musculus OX=10090 GN=Ppp2r5e PE=1 SV=3	Ppp2r5e	0.171321	1.173	0.23	59.3	50.6	17.03	17.95	High	High	High	High	High	High	High	High	High	High	High	High	High	High	High	High	3	3	Q61151	Q61151 2xPhospho [S32(100); S33(99.6)]	2.33	100	1	45.1	51.2	46.9	49.5	59.4	69.6	36.2	39.6	59.7	65.2	47.4	20.1	50.1
FALSE	High	[K].GATPAEDDEDKDIDLFGSDEEEEDKEAAR.[L]	Q91VK2 [140-168]	2xTMTpro [K11; K25]; 1xTMTpro [N-Term]; 1xPhospho [S18(100)]	Eef1d protein OS=Mus musculus OX=10090 GN=Eef1d PE=1 SV=1	Eef1d	0.412932	0.868	-0.2	59.2	68.2	15.82	10.71	High	High	High	High	High	High	High	High	High	High	High	High	High	High	High	High	1	2	Q91VK2	Q91VK2 1xPhospho [S157(100)]	6.16	100	1	62.1	45.5	50.1	47.5	55.7	52.1	63.7	49.8	56.2	61.2	65.2	30.8	62.3
FALSE	High	[R].ANSLDNER.[C]	A0A1Y7VLZ7 [452-459]	1xTMTpro [N-Term]; 1xPhospho [S3(100)]	Phosphofurin acidic cluster sorting protein 2 OS=Mus musculus OX=10090 GN=Pacs2 PE=1 SV=1	Pacs2	0.52416	0.92	-0.12	59.2	64.3	24.52	13.55	High	High	High	High	High	High	High	High	High	High	High	High	High	High	High	High	1	1	A0A1Y7VLZ7	A0A1Y7VLZ7 1xPhospho [S454(100)]	2.43	100	1	51.2	68.8	45.3	47.3	91.8	52.5	40.8	31.6	71.8	60.9	67.4	24.4	73.8
FALSE	High	[R].AAGCASPR.[H]	Q3UHN4 [2324-2331]	1xCarbamidomethyl [C4]; 1xTMTpro [N-Term]; 1xPhospho [S6(100)]	Voltage-dependent P/Q-type calcium channel subunit alpha OS=Mus musculus OX=10090 GN=Cacna1a PE=2 SV=1	Cacna1a	0.694634	0.935	-0.1	59.2	63.3	8.58	24.39	High	High	High	High	High	High	High	High	High	High	High	High	High	High	High	High	1	2	Q3UHN4	Q3UHN4 1xPhospho [S2329(100)]	2.32	100	1	45.8	57.5	45.8	49.4	58.1	56.2	45.7	43.8	60.8	63.3	76	18.3	81.8
FALSE	High	[R].SESPSR.[I]	B1AS06 [163-168]	1xTMTpro [N-Term]; 1xPhospho [S3(100)]	Disks large-associated protein 3 OS=Mus musculus OX=10090 GN=Dlgap3 PE=1 SV=1	Dlgap3	0.59767	1.024	0.03	59.1	57.8	10.3	10.81	High	High	High	High	High	High	High	High	High	High	High	High	High	High	High	High	1	1	B1AS06	B1AS06 1xPhospho [S165(100)]	1.85	100	1	43.9	46.1	50.4	56.5	58.8	53.5	48.2	46.4	51.1	55.9	56.5	23.1	65
FALSE	High	[K].KGSLDSDNDDSDCPYSEK.[V]	O88343 [1024-1041]	1xCarbamidomethyl [C13]; 2xTMTpro [K1; K18]; 1xTMTpro [N-Term]; 2xPhospho [S3(100); S6(100)]	Electrogenic sodium bicarbonate cotransporter 1 OS=Mus musculus OX=10090 GN=Slc4a4 PE=1 SV=2	Slc4a4	0.244428	0.909	-0.14	59.1	65.1	9.43	9.98	High	High	High	High	High	High	High	High	High	High	High	High	High	High	High	High	2	4	O88343	O88343 2xPhospho [S1026(100); S1029(100)]	4.65	100	1	49.5	50.8	58.1	46.1	68	46.1	46.4	44.8	65.4	52.6	60.6	27.6	60.9
FALSE	High	[K].AQPSDNAPEKGNKSPSPPPDGSPAATPEIR.[V]	A0A3Q4EBK4 [252-281]	1xDeamidated [N]; 2xTMTpro [K10; K13]; 1xTMTpro [N-Term]; 2xPhospho [S14(100); S16(100)]	Myc box-dependent-interacting protein 1 OS=Mus musculus OX=10090 GN=Bin1 PE=1 SV=1	Bin1	0.728192	1.011	0.02	59	58.4	9.01	10.95	High	High	High	High	High	High	High	High	High	High	High	High	High	High	High	High	2	3	A0A3Q4EBK4	A0A3Q4EBK4 2xPhospho [S265(100); S267(100)]	5	100	1	48.7	47.4	45.7	49.9	59.5	46.8	48.8	46.7	55.4	54.5	69.7	23	49.5
FALSE	High	[R].ERSLESSQR.[Q]	Q9D415 [945-953]	1xTMTpro [N-Term]; 1xPhospho [S3(100)]	Disks large-associated protein 1 OS=Mus musculus OX=10090 GN=Dlgap1 PE=1 SV=3	Dlgap1	0.711811	0.981	-0.03	59	60.1	10.83	12.44	High	High	High	High	High	High	High	High	High	High	High	High	High	High	High	High	1	2	Q9D415	Q9D415 1xPhospho [S947(100)]	3.35	100	1	42.6	48.9	53.1	47.6	59.8	57.6	40.2	44.8	49.1	48.6	62.5	27	55.2
FALSE	High	[K].EASPPTSADK.[S]	A0A668KLC6 [1097-1106]	1xTMTpro [K10]; 1xTMTpro [N-Term]; 1xPhospho [S3(100)]	Microtubule-associated protein OS=Mus musculus OX=10090 GN=Map2 PE=1 SV=1	Map2	0.578328	1.05	0.07	58.9	56.1	20.36	10.69	High	High	High	High	High	High	High	High	High	High	High	High	High	High	High	High	1	3	A0A668KLC6	A0A668KLC6 1xPhospho [S1099(100)]	3.08	100	1	43	52.7	53.8	46.6	70.2	53.3	31.6	26.3	50.2	47.4	49.8	25.7	57.1
FALSE	High	[K].WLKEAEEESSGGEEEDEDENIEVVYSK.[T]	Q3TKY2 [334-360]	2xTMTpro [K3; K27]; 1xTMTpro [N-Term]; 2xPhospho [S9(100); S10(100)]	Eukaryotic translation initiation factor 5 (Fragment) OS=Mus musculus OX=10090 GN=Eif5 PE=2 SV=1	Eif5	0.243259	1.076	0.11	58.9	54.7	17.84	13.02	High	High	High	High	High	High	High	High	High	High	High	High	High	High	High	High	1	4	Q3TKY2	Q3TKY2 2xPhospho [S342(100); S343(100)]	8.27	100	1	64.6	46.4	46.4	49.9	41.9	49.3	50.4	45.1	45.6	50.1	53	25.2	38.5
FALSE	High	[R].SATPATDGR.[A]	A0A0A6YW88 [408-416]	1xTMTpro [N-Term]; 1xPhospho [T3(100)]	CaM kinase-like vesicle-associated protein OS=Mus musculus OX=10090 GN=Camkv PE=1 SV=1	Camkv	0.789733	1.133	0.18	58.9	51.9	24.83	13.25	High	High	High	High	High	High	High	High	High	High	High	High	High	High	High	High	1	1	A0A0A6YW88	A0A0A6YW88 1xPhospho [T410(100)]	2.87	100	1	24.8	36.3	50.6	53.6	64.4	58.7	37.4	39.3	47.9	45.4	58.1	25.3	62
FALSE	High	[K].YEDIKSKEEQELHDIHSTR.[S]	P35802 [251-269]	2xTMTpro [K5; K7]; 1xTMTpro [N-Term]; 1xPhospho [Y/S/T]	Neuronal membrane glycoprotein M6-a OS=Mus musculus OX=10090 GN=Gpm6a PE=1 SV=1	Gpm6a	0.0241913	1.437	0.52	58.8	40.9	27.16	17.29	High	High	High	High	High	High	High	High	High	High	High	High	High	High	High	High	2	3	P35802		2.51	100	1	67.1	61	60.7	50.9	40.6	43.9	45.1	23.3	42.2	36.7	37.3	13.6	40.5
FALSE	High	[R].AYLQGVAEDRDYMSDSEVSSTRPSR.[V]	Q9QYX7 [3750-3774]	1xTMTpro [N-Term]; 1xPhospho [Y/S/T]	Protein piccolo OS=Mus musculus OX=10090 GN=Pclo PE=1 SV=4	Pclo	0.933741	1.106	0.15	58.8	53.2	12.97	8.09	High	High	High	High	High	High	High	High	High	High	High	High	High	High	High	High	1	6	Q9QYX7		1.72	100	1	49.5	52.3	50.7	48.1	45.4	48.6	34.5	40.8	58.3	58.2	47.6	22	48.1
FALSE	High	[R].ELVGDTGSQEGDNEQPSGSETEEDPSASPQK.[I]	E9Q942 [43-73]	1xDeamidated [N/Q]; 1xTMTpro [K31]; 1xTMTpro [N-Term]; 2xPhospho [S17(99.3); S19(99.3)]	Small integral membrane protein 13 OS=Mus musculus OX=10090 GN=Smim13 PE=1 SV=1	Smim13	0.740625	0.943	-0.08	58.8	62.4	17.1	16.86	High	High	High	High	High	High	High	High	High	High	High	High	High	High	High	High	2	3	E9Q942	E9Q942 2xPhospho [S59(99.3); S61(99.3)]	4.68	100	1	47.5	34	48.1	49.6	51.9	55.7	51.5	48.9	53	56.6	63.9	30.1	45.2
FALSE	High	[K].RPWPQHQCSAPADLGYEGRVDSFTDR.[T]	B2KGP3 [524-549]	1xCarbamidomethyl [C8]; 1xTMTpro [N-Term]; 2xPhospho [S9(100); S22(98.8)]	Protein phosphatase 1E (PP2C domain containing) OS=Mus musculus OX=10090 GN=Ppm1e PE=1 SV=1	Ppm1e	0.1685	1.185	0.25	58.7	49.6	12.12	16.07	High	High	High	High	High	High	High	High	High	High	High	High	High	High	High	High	2	3	B2KGP3	B2KGP3 2xPhospho [S532(100); S545(98.8)]	2.95	100	1	55.5	49.8	42.3	49	62.8	54.8	40.3	33.3	63.5	59.1	44.7	17.8	47.9
FALSE	High	[R].QGSPTQSPPADTSFGSR.[R]	F6VBV0 [1224-1240]	1xTMTpro [N-Term]; 1xPhospho [S3(100)]	Regulating synaptic membrane exocytosis protein 1 OS=Mus musculus OX=10090 GN=Rims1 PE=1 SV=3	Rims1	0.573409	0.933	-0.1	58.7	62.9	9.32	9.7	High	High	High	High	High	High	High	High	High	High	High	High	High	High	High	High	2	3	F6VBV0	F6VBV0 1xPhospho [S1226(100)]	4.43	100	1	55	45.6	50.6	45.3	57.1	50.6	52.5	46	60.8	56.5	64	29.8	51.5
FALSE	High	[K].KEGDGSATTDAAPATSPK.[A]	P06837 [81-98]	2xTMTpro [K1; K18]; 1xTMTpro [N-Term]; 1xPhospho [S16(99.7)]	Neuromodulin OS=Mus musculus OX=10090 GN=Gap43 PE=1 SV=1	Gap43	0.940836	1.007	0.01	58.6	58.2	26.39	18.81	High	High	High	High	High	High	High	High	High	High	High	High	High	High	High	High	1	3	P06837	P06837 1xPhospho [S96(99.7)]	3.21	100	1	36.4	61.4	48	55.1	84.5	49.5	48.6	23.1	72.6	47.1	49.4	28.2	62.9
FALSE	High	[K].CGSGPVHISGQHLVAVEEDAESEDEDEEDVK.[L]	Q5SQB7 [104-134]	1xCarbamidomethyl [C1]; 1xTMTpro [K31]; 1xTMTpro [N-Term]; 1xPhospho [S22(100)]	Nucleophosmin OS=Mus musculus OX=10090 GN=Npm1 PE=1 SV=1	Npm1	0.540351	0.999	0	58.5	58.6	20.04	8.57	High	High	High	High	High	High	High	High	High	High	High	High	High	High	High	High	1	4	Q5SQB7	Q5SQB7 1xPhospho [S125(100)]	6.86	100	1	42.9	75.2	61.2	44.8	61.2	42.7	48.6	38.1	49.7	47.4	56.7	26.7	57.8
FALSE	High	[R].SGSSEDSGGASGR.[S]	A0A087WSE3 [2222-2234]	1xTMTpro [N-Term]; 1xPhospho [S3(100)]	Striated muscle-specific serine/threonine-protein kinase (Fragment) OS=Mus musculus OX=10090 GN=Speg PE=1 SV=1	Speg	0.511174	0.854	-0.23	58.5	68.5	12.86	31.95	High	High	High	High	High	High	High	High	High	High	High	High	High	High	High	High	1	1	A0A087WSE3	A0A087WSE3 1xPhospho [S2224(100)]	3.85	100	1	43.2	46.2	55.9	55.4	63.8	46.4	38.8	43.2	64.2	66	77.9	20.1	93.7
FALSE	High	[R].QLHIEGASLELSDDDTESK.[T]	Q80T68 [1802-1820]	1xTMTpro [K19]; 1xTMTpro [N-Term]; 2xPhospho [S8(100); S12(100)]	MKIAA3005 protein (Fragment) OS=Mus musculus OX=10090 GN=Myh10 PE=2 SV=1	Myh10	0.903092	0.965	-0.05	58.4	60.5	18.51	18.18	High	High	High	High	High	High	High	High	High	High	High	High	High	High	High	High	1	6	Q80T68	Q80T68 2xPhospho [S1809(100); S1813(100)]	6.64	100	1	49.8	60.6	49	40	74.2	53.8	35.7	32.2	63.7	64.7	52.7	20.9	61
FALSE	High	[K].EVEDKESEGEEEDEDEDLSK.[Y]	E9PUD0 [110-129]	2xTMTpro [K5; K20]; 1xTMTpro [N-Term]; 1xPhospho [S7(100)]	Zinc finger Ran-binding domain-containing protein 2 OS=Mus musculus OX=10090 GN=Zranb2 PE=1 SV=1	Zranb2	0.114387	0.89	-0.17	58.4	65.6	17.87	9.11	High	High	High	High	High	High	High	High	High	High	High	High	High	High	High	High	1	3	E9PUD0	E9PUD0 1xPhospho [S116(100)]	4.76	100	1	45.8	58.6	53.2	46.9	73.5	51.6	36.3	29.1	61.3	56.9	66.8	29.5	65.5
FALSE	High	[K].LTEERDGSLNQSSGYR.[Y]	D3YZA2 [14-29]	1xTMTpro [N-Term]; 1xPhospho [S8(100)]	Tyrosine-protein kinase Fyn (Fragment) OS=Mus musculus OX=10090 GN=Fyn PE=1 SV=1	Fyn	0.477892	1.054	0.08	58.4	55.4	12.32	11.12	High	High	High	High	High	High	High	High	High	High	High	High	High	High	High	High	1	2	D3YZA2	D3YZA2 1xPhospho [S21(100)]	3.48	100	1	60.4	60.2	57	42.6	58.8	46.8	47	38.3	61.8	59.3	52.4	30.4	46.9
FALSE	High	[K].EMLASDDEEESSPK.[I]	A0A0G2JEX1 [76-89]	1xTMTpro [K14]; 1xTMTpro [N-Term]; 1xPhospho [S5(100)]	Nexilin OS=Mus musculus OX=10090 GN=Nexn PE=1 SV=1	Nexn	0.0940857	0.957	-0.06	58.4	61	6.13	6.26	High	High	High	High	High	High	High	High	High	High	High	High	High	High	High	High	1	2	A0A0G2JEX1	A0A0G2JEX1 1xPhospho [S80(100)]	4.88	100	1	53.9	48.3	49.6	47	60.5	51.6	42.5	39.5	59.8	65.2	58.6	25.4	53.5
FALSE	High	[K].AGEASAESTGAADGAAPEEGEAK.[K]	Q91XV3 [124-146]	1xTMTpro [K23]; 1xTMTpro [N-Term]; 1xPhospho [S5(100)]	Brain acid soluble protein 1 OS=Mus musculus OX=10090 GN=Basp1 PE=1 SV=3	Basp1	0.000727359	1.131	0.18	58.3	51.5	6.52	8.1	High	High	High	High	High	High	High	High	High	High	High	High	High	High	High	High	2	4	Q91XV3	Q91XV3 1xPhospho [S128(100)]	7.97	100	1	56.7	48.3	48.7	47.1	58.2	53.1	48	39	50.6	45.8	46.9	18.1	46.7
FALSE	High	[K].DDSPKEYTDLEVSNK.[S]	Q99P72 [855-869]	2xTMTpro [K5; K15]; 1xTMTpro [N-Term]; 1xPhospho [S3(100)]	Reticulon-4 OS=Mus musculus OX=10090 GN=Rtn4 PE=1 SV=2	Rtn4	0.230835	0.975	-0.04	58.2	59.7	11.48	8.74	High	High	High	High	High	High	High	High	High	High	High	High	High	High	High	High	1	1	Q99P72	Q99P72 1xPhospho [S857(100)]	3.61	100	1	47.7	52.4	50.8	40	61.3	53.8	45.8	29.5	59.9	47.6	56.6	25.9	53.2
FALSE	High	[R].TPGPPSSQGSPVDTQPAAQK.[D]	F7BQW7 [1090-1109]	1xTMTpro [K20]; 1xTMTpro [N-Term]; 1xPhospho [S10(100)]	Phosphoinositide 5-phosphatase (Fragment) OS=Mus musculus OX=10090 GN=Synj1 PE=1 SV=1	Synj1	0.199785	1.032	0.04	58.2	56.4	10	10.86	High	High	High	High	High	High	High	High	High	High	High	High	High	High	High	High	1	1	F7BQW7	F7BQW7 1xPhospho [S1099(100)]	5.24	100	1	48.2	49.9	50.2	52.5	54	44.3	56.9	40.3	54	56.3	60.2	24.8	43.2
FALSE	High	[K].LDSPSRSPSK.[V]	Q80X80 [462-471]	1xTMTpro [K10]; 1xTMTpro [N-Term]; 2xPhospho [S3(100); S5(99.4)]	Phospholipid transfer protein C2CD2L OS=Mus musculus OX=10090 GN=C2cd2l PE=1 SV=3	C2cd2l	0.964227	0.959	-0.06	58.1	60.5	19.04	14.74	High	High	High	High	High	High	High	High	High	High	High	High	High	High	High	High	2	2	Q80X80	Q80X80 2xPhospho [S464(100); S466(99.4)]	1.68	100	1	41.3	52.1	53.9	45.3	86.9	55.5	45.2	35.3	71.8	64.6	55.4	28.8	57.7
FALSE	High	[SR].ENPPSPPTSPAAPQPR.[E]	E3WH30 [47-62]; [63-78]; [79-94]	1xTMTpro [N-Term]; 1xPhospho [S5(100)]	Meiosis protein 5 homolog OS=Mus musculus OX=10090 GN=Sfr1 PE=2 SV=1	Sfr1	0.929415	0.998	0	58.1	58.2	8.41	4.64	High	High	High	High	High	High	High	High	High	High	High	High	High	High	High	High	2	3	E3WH30	E3WH30 1xPhospho [S51(100)]; 1xPhospho [S67(100)]; 1xPhospho [S83(100)]	3.96	100	1	45.9	51.2	45.8	46.6	61.5	56.9	50	34.1	60.6	53.9	51.4	24.6	54.1
FALSE	High	[R].VVREDAPPEDKESESEAKLDGETASDSESR.[A]	Q99L43 [8-37]	2xTMTpro [K11; K18]; 1xTMTpro [N-Term]; 2xPhospho [S/T]	Phosphatidate cytidylyltransferase 2 OS=Mus musculus OX=10090 GN=Cds2 PE=1 SV=1	Cds2	0.841508	0.965	-0.05	58	60.1	8.05	11.78	High	High	High	High	High	High	High	High	High	High	High	High	High	High	High	High	1	3	Q99L43		2.15	100	1	51.7	44.5	49.3	51.6	58.6	44.6	45.7	42.1	58.2	59.5	62.3	21.6	62
FALSE	High	[R].VARPQILEPRPQSPDLCDDDVEFR.[G]	A0A5F8MP96 [549-572]	1xCarbamidomethyl [C17]; 1xTMTpro [N-Term]; 1xPhospho [S13(100)]	Septin-4 OS=Mus musculus OX=10090 GN=Septin4 PE=1 SV=1	Septin4	0.0345344	0.89	-0.17	58	65.1	8.31	10.27	High	High	High	High	High	High	High	High	High	High	High	High	High	High	High	High	1	2	A0A5F8MP96	A0A5F8MP96 1xPhospho [S561(100)]	4.84	100	1	56.2	51.8	50.3	49.7	55.2	49.7	42.5	35.7	68.5	57.3	63.5	23.7	55.2
FALSE	High	[R].CICPSLSYSPASSPQSSPR.[M]	Q8C078 [121-139]	2xCarbamidomethyl [C1; C3]; 1xTMTpro [N-Term]; 2xPhospho [S9(100); S13(99.6)]	Calcium/calmodulin-dependent protein kinase kinase 2 OS=Mus musculus OX=10090 GN=Camkk2 PE=1 SV=2	Camkk2	0.0783493	1.097	0.13	57.9	52.8	9.26	15.35	High	High	High	High	High	High	High	High	High	High	High	High	High	High	High	High	2	3	Q8C078	Q8C078 2xPhospho [S129(100); S133(99.6)]	5.22	100	1	56.5	47.5	43	44.6	56.1	52.3	49	40.1	55.2	58.9	53.4	21.9	43.8
FALSE	High	[K].TVTPASSAK.[T]	O08553 [512-520]	1xTMTpro [K9]; 1xTMTpro [N-Term]; 2xPhospho [T3(100); S6(99.6)]	Dihydropyrimidinase-related protein 2 OS=Mus musculus OX=10090 GN=Dpysl2 PE=1 SV=2	Dpysl2	0.118129	1.747	0.81	57.9	33.1	34.86	44.39	High	High	High	High	High	High	High	High	High	High	High	High	High	High	High	High	2	2	O08553	O08553 2xPhospho [T514(100); S517(99.6)]	2.49	100	1	43.7	63.7	65.1	45.9	72.1	51.8	27.6	14.6	68.5	59.3	33.6	12.4	32.5
FALSE	High	[R].AAEEKEPAAPASPAPSPVPSPTPAQPQK.[E]	A2AJI1 [461-488]	2xTMTpro [K5; K28]; 1xTMTpro [N-Term]; 3xPhospho [S12(100); S16(100); S20(100)]	MAP7 domain-containing protein 1 OS=Mus musculus OX=10090 GN=Map7d1 PE=1 SV=1	Map7d1	0.18616	1.071	0.1	57.9	54.1	10.54	8.22	High	High	High	High	High	High	High	High	High	High	High	High	High	High	High	High	2	2	A2AJI1	A2AJI1 3xPhospho [S472(100); S476(100); S480(100)]	5.88	100	1	40.3	44.8	46.9	45.2	64.4	52.6	50.7	43.1	49.2	55.4	55.2	20.8	45
FALSE	High	[R].SPGTPAGEGSGSPPK.[W]	Q9QYC0 [355-369]; F8WGR0 [355-369]	1xTMTpro [K15]; 1xTMTpro [N-Term]; 1xPhospho [T4(100)]	Alpha-adducin OS=Mus musculus OX=10090 GN=Add1 PE=1 SV=2 Alpha-adducin OS=Mus musculus OX=10090 GN=Add1 PE=1 SV=1	Add1	0.61823	1.002	0	57.8	57.7	7.9	11.9	High	High	High	High	High	High	High	High	High	High	High	High	High	High	High	High	3	4	Q9QYC0; F8WGR0	Q9QYC0 1xPhospho [T358(100)]; F8WGR0 1xPhospho [T358(100)]	6.41	100	2	48.9	48.6	56.5	51.3	53	49.2	43.8	42.4	55	49.3	56	29	53.8
FALSE	High	[R].VDIITEEMPENALPSDEDDKDPNDPYR.[A]	O54774 [770-796]	1xTMTpro [K20]; 1xTMTpro [N-Term]; 1xPhospho [S15(100)]	AP-3 complex subunit delta-1 OS=Mus musculus OX=10090 GN=Ap3d1 PE=1 SV=1	Ap3d1	0.532416	1.043	0.06	57.8	55.4	8.74	11.18	High	High	High	High	High	High	High	High	High	High	High	High	High	High	High	High	1	3	O54774	O54774 1xPhospho [S784(100)]	6.01	100	1	46.9	41.2	49.5	47.9	57.9	46.2	52	41	49.8	51.7	52.6	23.8	60.5
FALSE	High	[R].EVLDSTTSSL.[-]	Q6PAT5 [444-453]	1xTMTpro [N-Term]; 1xPhospho [S5(99.3)]	Metabotropic glutamate receptor 3 (Fragment) OS=Mus musculus OX=10090 GN=Grm3 PE=2 SV=1	Grm3	0.807888	0.976	-0.04	57.8	59.2	13.56	4.04	High	High	High	High	High	High	High	High	High	High	High	High	High	High	High	High	1	1	Q6PAT5	Q6PAT5 1xPhospho [S448(99.3)]	3.14	100	1	55.1	42.3	50.9	46.1	48.3	45	55.2	43.4	55.5	51.4	56.4	25.7	50.7
FALSE	High	[K].QAEDTISNASSQLSSPPTSPQSSPR.[K]	Q6NXI4 [1116-1140]	1xTMTpro [N-Term]; 2xPhospho [S19(99.4); S/T]	Cyclic nucleotide ras GEF (Fragment) OS=Mus musculus OX=10090 GN=Rapgef2 PE=2 SV=1	Rapgef2	0.0180074	0.835	-0.26	57.6	69	8.8	11.22	High	High	High	High	High	High	High	High	High	High	High	High	High	High	High	High	2	3	Q6NXI4	Q6NXI4 2xPhospho [S1134(99.4); S/T]	8.19	100	1	47.5	45.5	44.9	46.5	58.2	51.7	53	44.3	58.8	65.1	64.8	34.9	53.6
FALSE	High	[K].QSPDEFCHSDFEDASQGSDTR.[I]	Q5DTY9 [129-149]	1xCarbamidomethyl [C7]; 1xTMTpro [N-Term]; 2xPhospho [S15(100); S18(100)]	BTB/POZ domain-containing protein KCTD16 OS=Mus musculus OX=10090 GN=Kctd16 PE=1 SV=2	Kctd16	0.770126	1.003	0	57.6	57.4	6.35	10.27	High	High	High	High	High	High	High	High	High	High	High	High	High	High	High	High	2	5	Q5DTY9	Q5DTY9 2xPhospho [S143(100); S146(100)]	6.84	100	1	47.2	50	51.8	46.1	57.2	46.8	53.6	40.9	63.8	48.3	52.8	25.7	57.4
FALSE	High	[R].VESEESGDEEGKKHGGGGIVANLSEQSLK.[D]	Q3UM45 [22-50]	3xTMTpro [K12; K13; K29]; 1xTMTpro [N-Term]; 2xPhospho [S3(96.4); S]	Protein phosphatase 1 regulatory subunit 7 OS=Mus musculus OX=10090 GN=Ppp1r7 PE=1 SV=2	Ppp1r7	0.483712	0.877	-0.19	57.6	65.6	22.38	19.86	High	High	High	High	High	High	High	High	High	High	High	High	High	High	High	High	1	1	Q3UM45	Q3UM45 2xPhospho [S24(96.4); S]	3.45	100	1	55.4	33.9	42.2	46.5	44.5	50.6	61.1	47.7	69.6	68.8	68.8	27.2	36.9
FALSE	High	[R].AHSVDVEK.[N]	Q8QZT2 [220-227]	1xTMTpro [K8]; 1xTMTpro [N-Term]; 1xPhospho [S3(100)]	Centriole, cilia and spindle-associated protein OS=Mus musculus OX=10090 GN=Ccsap PE=1 SV=1	Ccsap	0.818337	0.973	-0.04	57.4	59	13.9	13.9	High	High	High	High	High	High	High	High	High	High	High	High	High	High	High	High	1	2	Q8QZT2	Q8QZT2 1xPhospho [S222(100)]	2.85	100	1	43.9	50.4	50.7	46.2	53.3	64.8	41.8	45.9	52	70.5	48	28.6	54.9
FALSE	High	[R].FYYSSGSSSPTHAK.[S]	Q60771 [190-203]	1xTMTpro [K14]; 1xTMTpro [N-Term]; 3xPhospho [S7(98); S8(99); S9(99)]	Claudin-11 OS=Mus musculus OX=10090 GN=Cldn11 PE=1 SV=1	Cldn11	0.374862	1.093	0.13	57.3	52.4	16.34	19.84	High	High	High	High	High	High	High	High	High	High	High	High	High	High	High	High	1	2	Q60771	Q60771 3xPhospho [S196(98); S197(99); S198(99)]	2.25	100	1	52.5	65	47.7	46.9	64.1	49.6	39.4	29.9	69.1	62.5	48	19	47.6
FALSE	High	[R].GEGPAVPGDTPPPTPR.[S]	C7G3P1 [756-771]	1xTMTpro [N-Term]; 1xPhospho [T10(100)]	MKIAA0654 protein (Fragment) OS=Mus musculus OX=10090 GN=Ppfia3 PE=2 SV=1	Ppfia3	0.13499	0.933	-0.1	57.2	61.4	7.89	10.69	High	High	High	High	High	High	High	High	High	High	High	High	High	High	High	High	1	3	C7G3P1	C7G3P1 1xPhospho [T765(100)]	3.89	100	1	43.1	49	48.2	47.9	57.7	46.5	54.4	38.6	53.7	49.5	58.7	29.2	55.9
FALSE	High	[K].AANKTPPKSPGDPAR.[A]	Q3URG1 [11-25]	1xDeamidated [N3]; 2xTMTpro [K4; K8]; 1xTMTpro [N-Term]; 2xPhospho [T5(100); S9(100)]	Uncharacterized protein OS=Mus musculus OX=10090 GN=Tppp PE=1 SV=1	Tppp	0.320714	1.034	0.05	57.2	55.3	5.93	12.59	High	High	High	High	High	High	High	High	High	High	High	High	High	High	High	High	1	2	Q3URG1	Q3URG1 2xPhospho [T15(100); S19(100)]	2.53	100	1	51.5	49.2	48.6	46.9	57.2	53.9	44	43	64.7	59.8	55.6	25.9	43.9
FALSE	High	[K].EGDTEEEAGPQAAEPSTPSGPESGPTPASAEQNE.[-]	P28667 [167-200]	1xTMTpro [N-Term]; 1xPhospho [S/T]	MARCKS-related protein OS=Mus musculus OX=10090 GN=Marcksl1 PE=1 SV=2	Marcksl1	0.268491	1.112	0.15	57.2	51.5	11.78	13.38	High	High	High	High	High	High	High	High	High	High	High	High	High	High	High	High	2	3	P28667		9.14	100	1	43.7	51.5	54	48.9	52.8	51.9	44.4	28.3	60.2	51.7	44.1	18.2	53
FALSE	High	[R].SRSTTPAPK.[S]	Q8BTI8 [248-256]	1xTMTpro [K9]; 1xTMTpro [N-Term]; 3xPhospho [S3(100); T4(100); T5(100)]	Serine/arginine repetitive matrix protein 2 OS=Mus musculus OX=10090 GN=Srrm2 PE=1 SV=3	Srrm2	0.366225	1.138	0.19	57	50.1	15.03	17.38	High	High	High	High	High	High	High	High	High	High	High	High	High	High	High	High	1	2	Q8BTI8	Q8BTI8 3xPhospho [S250(100); T251(100); T252(100)]	2.58	100	1	48.1	58.6	47.8	50.9	56.3	58.4	44.5	27.1	54.9	59.9	46.7	19.2	47
FALSE	High	[K].TPSPPEPEPAGTAQK.[N]	Q80YN3 [523-537]; Q8C0B4 [269-283]	1xTMTpro [K15]; 1xTMTpro [N-Term]; 1xPhospho [T/S]	Breast carcinoma-amplified sequence 1 homolog OS=Mus musculus OX=10090 GN=Bcas1 PE=1 SV=3 Uncharacterized protein (Fragment) OS=Mus musculus OX=10090 GN=Bcas1 PE=2 SV=1	Bcas1	0.467149	0.956	-0.06	57	59.6	15.51	8.84	High	High	High	High	High	High	High	High	High	High	High	High	High	High	High	High	2	2	Q80YN3; Q8C0B4		4.52	100	2	42.7	40.3	42.6	47.2	59.8	48.9	55.6	48.2	55.1	58.3	63.4	29.1	49.9
FALSE	High	[R].SSASELRRDSLTSPEDELGAEVGDEAGDK.[K]	A2A699 [776-804]	1xTMTpro [K29]; 1xTMTpro [N-Term]; 3xPhospho [S10(100); T12(100); S13(100)]	Protein FAM171A2 OS=Mus musculus OX=10090 GN=Fam171a2 PE=1 SV=1	Fam171a2	0.69049	1.012	0.02	57	56.3	14.9	13.68	High	High	High	High	High	High	High	High	High	High	High	High	High	High	High	High	1	3	A2A699	A2A699 3xPhospho [S785(100); T787(100); S788(100)]	8.93	100	1	47.7	36.2	48.6	52.5	50.8	41.1	53.6	39.3	50.5	43.5	57.5	28.8	46.1
FALSE	High	[K].FLESAAADVSDEDEDEDTDGRAK.[S]	Q8BKL4 [236-258]	1xTMTpro [K23]; 1xTMTpro [N-Term]; 1xPhospho [S10(100)]	Striatin domain-containing protein (Fragment) OS=Mus musculus OX=10090 GN=Strn PE=2 SV=1	Strn	0.601184	1.016	0.02	56.9	56.1	15.68	16.06	High	High	High	High	High	High	High	High	High	High	High	High	High	High	High	High	1	3	Q8BKL4	Q8BKL4 1xPhospho [S245(100)]	5.74	100	1	56.8	46.5	48	46.4	52.3	49.5	61.3	50.5	49.5	46.2	55.8	23.2	48.4
FALSE	High	[R].NESSHGGEFGCTMEELR.[S]	Q3UHH0 [16-32]; S4R1C4 [16-32]	1xCarbamidomethyl [C11]; 1xTMTpro [N-Term]; 1xPhospho [S3(99.7)]	Calcium-transporting ATPase OS=Mus musculus OX=10090 GN=Atp2b2 PE=1 SV=1 Calcium-transporting ATPase OS=Mus musculus OX=10090 GN=Atp2b2 PE=1 SV=1	Atp2b2	0.073029	1.142	0.19	56.9	49.8	11.83	13.9	High	High	High	High	High	High	High	High	High	High	High	High	High	High	High	High	1	3	Q3UHH0; S4R1C4	Q3UHH0 1xPhospho [S18(99.7)]; S4R1C4 1xPhospho [S18(99.7)]	4.81	100	2	45.7	55.3	62.3	44.8	55.3	43.9	51.1	39.1	48.9	62.4	44.3	20.4	51.3
FALSE	High	[R].KETESEAEDDNLDDLER.[H]	E9PUK6 [888-904]	1xTMTpro [K1]; 1xTMTpro [N-Term]; 1xPhospho [S5(100)]	Serine/arginine repetitive matrix protein 1 OS=Mus musculus OX=10090 GN=Srrm1 PE=1 SV=1	Srrm1	0.0987982	1.241	0.31	56.9	45.8	16.55	12.13	High	High	High	High	High	High	High	High	High	High	High	High	High	High	High	High	1	1	E9PUK6	E9PUK6 1xPhospho [S892(100)]	4.85	100	1	51.3	55.1	49.7	52.5	55.9	42.8	29.9	34.6	50.1	48.7	42.3	20.3	39.3
FALSE	High	[R].AFGESSTESDEDEEEGCSHK.[H]	G3UZ30 [63-82]	1xCarbamidomethyl [C17]; 1xTMTpro [K20]; 1xTMTpro [N-Term]; 3xPhospho [S5(99.6); S/T]	E3 ubiquitin-protein ligase PPP1R11 (Fragment) OS=Mus musculus OX=10090 GN=Ppp1r11 PE=1 SV=2	Ppp1r11	0.468805	0.961	-0.06	56.8	59.1	7.8	12.22	High	High	High	High	High	High	High	High	High	High	High	High	High	High	High	High	3	6	G3UZ30	G3UZ30 3xPhospho [S67(99.6); S/T]	3.53	100	1	43.6	42.7	44.5	46.6	58.3	51.8	46	41.6	46.5	49.9	57.3	26.6	53.2
FALSE	High	[K].EMTLDQKSPEKAK.[G]	A2ARP8 [1811-1823]	1xOxidation [M2]; 3xTMTpro [K7; K11; K13]; 1xTMTpro [N-Term]; 1xPhospho [T/S]	Microtubule-associated protein 1A OS=Mus musculus OX=10090 GN=Map1a PE=1 SV=1	Map1a	0.895177	1.02	0.03	56.8	55.7	9.63	9.88	High	High	High	High	High	High	High	High	High	High	High	High	High	High	High	High	1	1	A2ARP8		1.83	100	1	47.8	43.1	43.1	46	46.3	51.4	46.9	40.7	51.4	46.6	55.3	27.6	44.3
FALSE	High	[R].ADSDSSQKDR.[N]	H3BJU7 [687-696]	1xTMTpro [K8]; 1xTMTpro [N-Term]; 1xPhospho [S3(100)]	Guanine nucleotide exchange factor H1 OS=Mus musculus OX=10090 GN=Arhgef2 PE=1 SV=1	Arhgef2	0.441128	1.101	0.14	56.8	51.6	20.19	22.38	High	High	High	High	High	High	High	High	High	High	High	High	High	High	High	High	1	2	H3BJU7	H3BJU7 1xPhospho [S689(100)]	2.05	100	1	35.8	64.3	59.7	43.2	62.8	50.1	45.1	28.1	56.8	55.1	49.7	19.6	69.2
FALSE	High	[K].NEEDEGHSNSSPR.[H]	Q60668 [73-85]	1xDeamidated [N9]; 1xTMTpro [N-Term]; 1xPhospho [S]	Heterogeneous nuclear ribonucleoprotein D0 OS=Mus musculus OX=10090 GN=Hnrnpd PE=1 SV=2	Hnrnpd	0.589025	1.109	0.15	56.7	51.2	14.65	18.62	High	High	High	High	High	High	High	High	High	High	High	High	High	High	High	High	2	2	Q60668		4.32	100	1	38.3	52.4	55.1	49.1	60	46.5	35.9	30.6	49.5	43	48.5	27.3	61.4
FALSE	High	[K].KEESEESEDDMGFGLFD.[-]	Q58E35 [98-114]	1xTMTpro [K1]; 1xTMTpro [N-Term]; 2xPhospho [S4(100); S7(100)]	Ribosomal protein, large, P1 OS=Mus musculus OX=10090 GN=Rplp1 PE=1 SV=1	Rplp1	0.185123	0.935	-0.1	56.7	60.6	10.53	9.1	High	High	High	High	High	High	High	High	High	High	High	High	High	High	High	High	1	2	Q58E35	Q58E35 2xPhospho [S101(100); S104(100)]	5.72	100	1	39.2	42.3	49	51.1	51	48.8	50.6	38.7	56.9	47.8	59.2	27.7	52.6
FALSE	High	[K].EGEEPTVYSDDEEPKDETARK.[N]	Q3TFP8 [153-173]	2xTMTpro [K15; K21]; 1xTMTpro [N-Term]; 1xPhospho [S9(99.4)]	Cytochrome b5 heme-binding domain-containing protein OS=Mus musculus OX=10090 GN=Pgrmc1 PE=2 SV=1	Pgrmc1	0.345336	0.915	-0.13	56.6	61.8	19.84	7.71	High	High	High	High	High	High	High	High	High	High	High	High	High	High	High	High	1	3	Q3TFP8	Q3TFP8 1xPhospho [S161(99.4)]	4.65	100	1	40.3	47.3	66.3	48.9	72.7	45.7	47.3	28.8	59.6	59.1	66	25.2	62.2
FALSE	High	[R].EAALEDRESEEVSDSELEQTDSCTDPLPEGR.[K]	Q3TUQ8 [561-591]	1xCarbamidomethyl [C23]; 1xTMTpro [N-Term]; 2xPhospho [S9(99.9); S13(99.9)]	Poly(A)-specific ribonuclease PARN OS=Mus musculus OX=10090 GN=Parn PE=2 SV=1	Parn	0.396037	0.942	-0.09	56.5	60	17.7	22.19	High	High	High	High	High	High	High	High	High	High	High	High	High	High	High	High	1	1	Q3TUQ8	Q3TUQ8 2xPhospho [S569(99.9); S573(99.9)]	3.59	100	1	49.7	52.4	45.4	52.6	76.2	46.3	36.7	31	83.3	74.8	61.6	24.4	55.7
FALSE	High	[K].KAASPSPQSVR.[R]	E9PUK6 [753-763]	1xTMTpro [K1]; 1xTMTpro [N-Term]; 2xPhospho [S4(100); S6(99.4)]	Serine/arginine repetitive matrix protein 1 OS=Mus musculus OX=10090 GN=Srrm1 PE=1 SV=1	Srrm1	0.249979	0.84	-0.25	56.4	67.2	16.54	16.85	High	High	High	High	High	High	High	High	High	High	High	High	High	High	High	High	2	2	E9PUK6	E9PUK6 2xPhospho [S756(100); S758(99.4)]	2.87	100	1	44	45.1	46.8	52.9	58.5	42.1	59.8	49.7	47.4	50.8	66.1	27.6	66.6
FALSE	High	[R].SATPATDGSATPATDGSVTPATDGSITPATDGSVTPATDR.[S]	A0A0A6YW88 [368-407]	1xTMTpro [N-Term]; 2xPhospho [S25(93.4); T27(99.7)]	CaM kinase-like vesicle-associated protein OS=Mus musculus OX=10090 GN=Camkv PE=1 SV=1	Camkv	0.133213	1.07	0.1	56.4	52.7	10.55	12.32	High	High	High	High	High	High	High	High	High	High	High	High	High	High	High	High	4	6	A0A0A6YW88	A0A0A6YW88 2xPhospho [S392(93.4); T394(99.7)]	7.14	100	1	43.7	42.6	58.1	48.9	60.7	44.4	44.3	38.9	48.7	43.3	52.6	17.8	49.8
FALSE	High	[R].SPDTSAYCYETMEK.[I]	P14873 [2030-2043]	1xCarbamidomethyl [C8]; 1xTMTpro [K14]; 1xTMTpro [N-Term]; 1xPhospho [S1(100)]	Microtubule-associated protein 1B OS=Mus musculus OX=10090 GN=Map1b PE=1 SV=2	Map1b	0.904439	1.013	0.02	56.4	55.7	13.26	10.09	High	High	High	High	High	High	High	High	High	High	High	High	High	High	High	High	1	2	P14873	P14873 1xPhospho [S2030(100)]	3.99	100	1	54.1	50.8	36.1	39.4	56.5	44.5	48.4	37.6	54.3	42.2	57.5	21.6	49.4
FALSE	High	[K].TQSIYDDKNHR.[E]	Q3UYK6 [518-528]	1xTMTpro [K8]; 1xTMTpro [N-Term]; 1xPhospho [S3(100)]	Amino acid transporter OS=Mus musculus OX=10090 GN=Slc1a2 PE=2 SV=1	Slc1a2	0.273679	1.379	0.46	56.3	40.8	34.53	30.82	High	High	High	High	High	High	High	High	High	High	High	High	High	High	High	High	2	3	Q3UYK6	Q3UYK6 1xPhospho [S520(100)]	2.05	100	1	53.2	75.3	60.2	47.8	50.9	47.1	23	21.6	61.7	63.2	30.6	20.8	35.9
FALSE	High	[R].NDSIVTPSPPQAR.[V]	Q6PCP5 [144-156]	1xTMTpro [N-Term]; 3xPhospho [S3(100); T6(100); S8(100)]	Mitochondrial fission factor OS=Mus musculus OX=10090 GN=Mff PE=1 SV=1	Mff	0.228216	1.02	0.03	56.3	55.2	9.81	15.19	High	High	High	High	High	High	High	High	High	High	High	High	High	High	High	High	1	6	Q6PCP5	Q6PCP5 3xPhospho [S146(100); T149(100); S151(100)]	5.25	100	1	44.6	49	48.2	44.3	60.9	57.1	45.8	31.4	55.9	54.7	42.9	21.3	50.8
FALSE	High	[R].ELGYPQEDDEEDEDEEEDEEEDSQAEVLK.[G]	Q60829 [108-136]	1xTMTpro [K29]; 1xPhospho [S23(100)]	Protein phosphatase 1 regulatory subunit 1B OS=Mus musculus OX=10090 GN=Ppp1r1b PE=1 SV=2	Ppp1r1b	0.236453	1.032	0.04	56.1	54.4	19.49	22.65	High	High	High	High	High	High	High	High	High	High	High	High	High	High	High	High	1	2	Q60829	Q60829 1xPhospho [S130(100)]	4.66	100	1	59.2	44.6	61.9	57.3	47.4	52.7	35.9	34	53	63.4	51.1	17	29.7
FALSE	High	[R].SQSSSQFR.[S]	Q61151 [30-37]	1xTMTpro [N-Term]; 2xPhospho [S3(100); S4(100)]	Serine/threonine-protein phosphatase 2A 56 kDa regulatory subunit epsilon isoform OS=Mus musculus OX=10090 GN=Ppp2r5e PE=1 SV=3	Ppp2r5e	0.530865	1.147	0.2	56.1	48.9	17.49	20.82	High	High	High	High	High	High	High	High	High	High	High	High	High	High	High	High	1	1	Q61151	Q61151 2xPhospho [S32(100); S33(100)]	2.38	100	1	45.4	49.8	39.9	47.3	60.9	56.1	30.8	29.3	60.3	57.5	48.8	17.6	55.2
FALSE	High	[K].LAEMYGGGESDKDA.[-]	P70408 [775-788]	1xOxidation [M4]; 1xTMTpro [K12]; 1xTMTpro [N-Term]; 1xPhospho [S10(100)]	Cadherin-10 OS=Mus musculus OX=10090 GN=Cdh10 PE=1 SV=3	Cdh10	0.855686	0.972	-0.04	56	57.6	7.34	11.6	High	High	High	High	High	High	High	High	High	High	High	High	High	High	High	High	1	2	P70408	P70408 1xPhospho [S784(100)]	4.54	100	1	52.8	47.6	43.7	47.8	54.9	54.2	44.7	38	47.9	51.2	62.6	22	49
FALSE	High	[R].SSPAYCTSSSDITEPEQK.[M]	A0A2R8VHH2 [816-833]	1xCarbamidomethyl [C6]; 1xTMTpro [K18]; 1xTMTpro [N-Term]; 1xPhospho [S/Y/T]	Ras/Rap GTPase-activating protein SynGAP OS=Mus musculus OX=10090 GN=Syngap1 PE=1 SV=1	Syngap1	0.592603	1.015	0.02	56	55.2	9.16	8.27	High	High	High	High	High	High	High	High	High	High	High	High	High	High	High	High	2	8	A0A2R8VHH2		4	100	1	52.6	45.9	51.3	45.4	61.2	48.5	37.8	37.4	54.2	52.4	53.5	21.7	45.4
FALSE	High	[R].DASPGRGSHSQSSSPGALTLGR.[Q]	O88935 [425-446]	1xTMTpro [N-Term]; 2xPhospho [S3(99.3); S12(98.7)]	Synapsin-1 OS=Mus musculus OX=10090 GN=Syn1 PE=1 SV=2	Syn1	0.733778	0.982	-0.03	56	57	10.33	11	High	High	High	High	High	High	High	High	High	High	High	High	High	High	High	High	3	3	O88935	O88935 2xPhospho [S427(99.3); S436(98.7)]	4.45	100	1	53.6	46.9	53.9	46.1	50.8	48.2	55.4	36.6	58	53.3	54.1	23.7	46.3
FALSE	High	[R].DNLTLWTSDTQGDEAEAGEGGEN.[-]	P63101 [223-245]	1xTMTpro [N-Term]; 1xPhospho [S/T]	14-3-3 protein zeta/delta OS=Mus musculus OX=10090 GN=Ywhaz PE=1 SV=1	Ywhaz	0.499796	1.025	0.04	55.9	54.5	6.63	6.73	High	High	High	High	High	High	High	High	High	High	High	High	High	High	High	High	2	25	P63101		3.48	100	1	45.8	51.7	44.9	42.2	61.7	51.7	44.1	37.9	58.9	51.5	52.8	23.5	47.7
FALSE	High	[R].LHGGFDSDCSEDGEALNGEPELDLTSK.[L]	O08582 [38-64]	1xCarbamidomethyl [C9]; 1xTMTpro [K27]; 1xTMTpro [N-Term]; 2xPhospho [S7(100); S10(100)]	GTP-binding protein 1 OS=Mus musculus OX=10090 GN=Gtpbp1 PE=1 SV=2	Gtpbp1	0.666308	1.016	0.02	55.9	55	12.33	12.34	High	High	High	High	High	High	High	High	High	High	High	High	High	High	High	High	1	4	O08582	O08582 2xPhospho [S44(100); S47(100)]	8.12	100	1	48.6	42.6	46.5	51.1	61.7	47.4	33.9	38.1	59.2	51.7	51.9	26.4	44.6
FALSE	High	[R].GYSYFTGSSPPLSPSTPSESPTFSPGK.[L]	O88737 [1474-1500]	1xTMTpro [K27]; 1xTMTpro [N-Term]; 2xPhospho [S9(99); S13(97.9)]	Protein bassoon OS=Mus musculus OX=10090 GN=Bsn PE=1 SV=4	Bsn	0.472953	1.003	0	55.8	55.6	18.58	9.87	High	High	High	High	High	High	High	High	High	High	High	High	High	High	High	High	1	1	O88737	O88737 2xPhospho [S1482(99); S1486(97.9)]	6.22	100	1	47.6	40.2	41.8	44.6	55.2	48.8	56.1	53.1	50.1	49.5	55.9	19	50.5
FALSE	High	[R].SSSASPELKDGLPR.[T]	Q8BTI8 [1376-1389]	1xTMTpro [K9]; 1xTMTpro [N-Term]; 2xPhospho [S3(99.4); S5(100)]	Serine/arginine repetitive matrix protein 2 OS=Mus musculus OX=10090 GN=Srrm2 PE=1 SV=3	Srrm2	0.224965	0.937	-0.09	55.8	59.5	14.29	8.62	High	High	High	High	High	High	High	High	High	High	High	High	High	High	High	High	2	2	Q8BTI8	Q8BTI8 2xPhospho [S1378(99.4); S1380(100)]	3.02	100	1	50.1	36.6	44.4	39.5	50.6	52.6	51.6	42	51.8	55.4	59	27.5	47
FALSE	High	[R].ESSPLYSPGFSDSTSAAK.[E]	P14873 [1787-1804]	1xTMTpro [K18]; 1xTMTpro [N-Term]; 3xPhospho [S3(99.5); S7(100); S11(100)]	Microtubule-associated protein 1B OS=Mus musculus OX=10090 GN=Map1b PE=1 SV=2	Map1b	0.0593307	1.289	0.37	55.7	43.2	16.43	20.52	High	High	High	High	High	High	High	High	High	High	High	High	High	High	High	High	2	4	P14873	P14873 3xPhospho [S1789(99.5); S1793(100); S1797(100)]	5.04	100	1	40.2	55.4	54	49.2	59.4	45.3	37.2	26.6	59.8	47	45.6	13.1	37.2
FALSE	High	[R].TDSIGEK.[L]	Q80TL7 [1211-1217]	1xTMTpro [K7]; 1xTMTpro [N-Term]; 1xPhospho [S3(100)]	Protein MON2 homolog OS=Mus musculus OX=10090 GN=Mon2 PE=1 SV=2	Mon2	0.0547283	1.298	0.38	55.6	42.8	18.17	23.08	High	High	High	High	High	High	High	High	High	High	High	High	High	High	High	High	1	2	Q80TL7	Q80TL7 1xPhospho [S1213(100)]	1.86	100	1	49.9	48.9	45.9	47.8	54.6	55.6	27.3	30.1	52.5	49	47.1	13.3	44.9
FALSE	High	[R].FSHSYLSDSDTEAK.[L]	B2RRE2 [2028-2041]	1xTMTpro [K14]; 1xTMTpro [N-Term]; 1xPhospho [S7(99.5)]	Myo18a protein OS=Mus musculus OX=10090 GN=Myo18a PE=1 SV=1	Myo18a	0.510274	0.989	-0.02	55.6	56.2	7.92	7.78	High	High	High	High	High	High	High	High	High	High	High	High	High	High	High	High	2	2	B2RRE2	B2RRE2 1xPhospho [S2034(99.5)]	2.26	100	1	47	49.2	38.8	45.9	58.8	47.7	41.4	35.7	50.2	58.5	53.1	20.9	53.6
FALSE	High	[R].GHDLSPLASDILTNTSGSMDEGDDYLPPTTPAVEK.[M]	A0A668KLC6 [883-917]	1xTMTpro [K35]; 1xTMTpro [N-Term]; 2xPhospho [T/S/Y]	Microtubule-associated protein OS=Mus musculus OX=10090 GN=Map2 PE=1 SV=1	Map2	0.339222	1.098	0.14	55.5	50.5	10.99	8.8	High	High	High	High	High	High	High	High	High	High	High	High	High	High	High	High	1	1	A0A668KLC6		2.51	100	1	35.7	48.2	47.3	46.3	60.6	45.2	45.6	31	44.8	43.2	49.7	23	50.1
FALSE	High	[R].TGLCSPEDNSLTPLLDEVVAPEGR.[A]	A2A699 [735-758]	1xCarbamidomethyl [C4]; 1xTMTpro [N-Term]; 1xPhospho [S5(97.7)]	Protein FAM171A2 OS=Mus musculus OX=10090 GN=Fam171a2 PE=1 SV=1	Fam171a2	0.0381743	0.941	-0.09	55.4	58.8	7.13	8.08	High	High	High	High	High	High	High	High	High	High	High	High	High	High	High	High	1	1	A2A699	A2A699 1xPhospho [S739(97.7)]	3.12	100	1	43.5	42.7	51.2	43.5	56.8	49.1	43.8	41.1	54.3	55.1	52.8	30.5	54.1
FALSE	High	[K].GPTSPSTPRISPGDQR.[L]	A2AJ23 [175-190]	1xTMTpro [N-Term]; 3xPhospho [T7(99.2); S11(100); T/S]	Neural proliferation differentiation and control protein 1 (Fragment) OS=Mus musculus OX=10090 GN=Npdc1 PE=1 SV=1	Npdc1	0.496365	0.978	-0.03	55.3	56.5	8.98	18.48	High	High	High	High	High	High	High	High	High	High	High	High	High	High	High	High	1	2	A2AJ23	A2AJ23 3xPhospho [T181(99.2); S185(100); T/S]	2.91	100	1	52.8	44.9	45.2	41.4	56.9	54.8	48.1	36	64.9	61.7	52.1	21.5	45
FALSE	High	[K].YFDSGDYNMAK.[A]	E9Q827 [92-102]	1xOxidation [M9]; 1xTMTpro [K11]; 1xTMTpro [N-Term]; 1xPhospho [S4(100)]	cAMP-regulated phosphoprotein 19 OS=Mus musculus OX=10090 GN=Arpp19 PE=1 SV=1	Arpp19	0.509914	1.147	0.2	55.2	48.1	27.5	17.63	High	High	High	High	High	High	High	High	High	High	High	High	High	High	High	High	1	2	E9Q827	E9Q827 1xPhospho [S95(100)]	3.8	100	1	68.7	43.3	38.6	49.8	48.2	57.1	26.8	45.1	46.7	44	38	29.1	44.2
FALSE	High	[K].ETQTPLATHQSEEDEEDEEMVEPK.[I]	D6Q0F3 [149-172]	1xOxidation [M20]; 1xTMTpro [K24]; 1xTMTpro [N-Term]; 1xPhospho [S11(100)]	Cytoplasmic dynein intermediate chain 1 isoform 1.4 OS=Mus musculus OX=10090 GN=Dync1i1 PE=2 SV=1	Dync1i1	0.534103	1.052	0.07	55.2	52.5	7.68	14.74	High	High	High	High	High	High	High	High	High	High	High	High	High	High	High	High	2	3	D6Q0F3	D6Q0F3 1xPhospho [S159(100)]	7.41	100	1	45.5	45.6	40	45.4	55.3	50.8	49.3	36.9	45.8	39.1	48.3	25.1	47.8
FALSE	High	[K].RIACDEEFSDSEDEGEGGRR.[N]	A0A0R4J008 [414-433]	1xCarbamidomethyl [C4]; 1xTMTpro [N-Term]; 2xPhospho [S9(100); S11(100)]	Histone deacetylase 2 OS=Mus musculus OX=10090 GN=Hdac2 PE=1 SV=1	Hdac2	0.257353	0.943	-0.08	55.2	58.5	9.49	9.23	High	High	High	High	High	High	High	High	High	High	High	High	High	High	High	High	1	5	A0A0R4J008	A0A0R4J008 2xPhospho [S422(100); S424(100)]	5.89	100	1	43.8	43.8	50.9	41.2	46.3	51.7	48.2	38.7	55.5	51.6	44.7	26.2	51.1
FALSE	High	[K].AEGAGTEEEGTPK.[E]	Q91XV3 [26-38]	1xTMTpro [K13]; 1xTMTpro [N-Term]; 2xPhospho [T6(100); T11(100)]	Brain acid soluble protein 1 OS=Mus musculus OX=10090 GN=Basp1 PE=1 SV=3	Basp1	0.812736	1.076	0.11	55.2	51.2	17.35	12.86	High	High	High	High	High	High	High	High	High	High	High	High	High	High	High	High	1	2	Q91XV3	Q91XV3 2xPhospho [T31(100); T36(100)]	5.58	100	1	37.3	52.6	60.6	36.5	60.1	49.4	43.2	29.9	59.3	46.7	45.8	19.1	59.5
FALSE	High	[R].GEGAQDEEEGGASSDATEGHDEDDEIYEGEYQGIPR.[A]	Q9JIS5 [68-103]	1xTMTpro [N-Term]; 2xPhospho [S/T/Y]	Synaptic vesicle glycoprotein 2A OS=Mus musculus OX=10090 GN=Sv2a PE=1 SV=1	Sv2a	0.00698911	0.585	-0.77	55.1	94.2	16.74	25.11	High	High	High	High	High	High	High	High	High	High	High	High	High	High	High	High	2	17	Q9JIS5		7.75	100	1	43.3	48	45.4	44.8	70.1	41.5	57.4	48.9	60.8	56.2	87.7	44.7	91.5
FALSE	High	[R].SGSRPQSPSGDAESR.[G]	Q8BNW9 [314-328]	1xTMTpro [N-Term]; 1xPhospho [S7(100)]	Kelch repeat and BTB domain-containing protein 11 OS=Mus musculus OX=10090 GN=Kbtbd11 PE=1 SV=3	Kbtbd11	0.0524871	0.925	-0.11	55	59.5	9.47	10.91	High	High	High	High	High	High	High	High	High	High	High	High	High	High	High	High	2	3	Q8BNW9	Q8BNW9 1xPhospho [S320(100)]	2.47	100	1	41.5	48.1	46.5	40.1	64.4	47.1	46.5	41.1	54.1	54.2	57.6	32.9	62.7
FALSE	High	[K].VIRSADVSPTTEGVK.[R]	Q3URK9 [447-461]	1xTMTpro [K15]; 1xTMTpro [N-Term]; 2xPhospho [S4(100); S8(100)]	Uncharacterized protein OS=Mus musculus OX=10090 GN=Trim2 PE=2 SV=1	Trim2	0.854957	0.996	-0.01	55	55.2	20.12	15.51	High	High	High	High	High	High	High	High	High	High	High	High	High	High	High	High	1	2	Q3URK9	Q3URK9 2xPhospho [S450(100); S454(100)]	3.46	100	1	53.7	37	41.6	45.5	41	47.1	56.7	45.7	50.7	51.1	50.3	25.8	37.7
FALSE	High	[R].RGSQESELRGDPGPPL.[-]	Q3TDM2 [322-337]	1xTMTpro [N-Term]; 1xPhospho [S3(100)]	Protein kinase domain-containing protein OS=Mus musculus OX=10090 GN=Camk1d PE=2 SV=1	Camk1d	0.944458	1.035	0.05	54.9	53.1	12.39	8.82	High	High	High	High	High	High	High	High	High	High	High	High	High	High	High	High	1	2	Q3TDM2	Q3TDM2 1xPhospho [S324(100)]	3.74	100	1	39.3	48.1	47.4	47.4	39.2	47.4	46.8	33.1	49.4	52.1	54.7	19.7	46.7
FALSE	High	[R].SPSGGAAGPLLTPSQSLDGSRR.[S]	A0A0R4J2B2 [187-208]	1xTMTpro [N-Term]; 2xPhospho [S1(99.2); S/T]	BTB/POZ domain-containing protein KCTD12 OS=Mus musculus OX=10090 GN=Kctd12 PE=1 SV=1	Kctd12	0.399438	1.041	0.06	54.9	52.7	11.9	13.91	High	High	High	High	High	High	High	High	High	High	High	High	High	High	High	High	2	4	A0A0R4J2B2	A0A0R4J2B2 2xPhospho [S187(99.2); S/T]	5.88	100	1	50.9	43.6	42.3	46	42.1	46.5	48.2	39.4	37.5	53.4	47.4	24.1	44.3
FALSE	High	[K].SYGATSQENGGWPNGWEK.[K]	A0A0R4J0A6 [543-560]	2xDeamidated [N14; N/Q]; 1xTMTpro [K18]; 1xTMTpro [N-Term]; 1xPhospho [S6(99.4)]	Vesicular glutamate transporter 2 OS=Mus musculus OX=10090 GN=Slc17a6 PE=1 SV=1	Slc17a6	0.181894	1.078	0.11	54.8	50.8	4.07	10.3	High	High	High	High	High	High	High	High	High	High	High	High	High	High	High	High	4	16	A0A0R4J0A6	A0A0R4J0A6 1xPhospho [S548(99.4)]	3.33	100	1	47.6	48	43.7	44.6	53.9	47.7	45.9	34.7	44.1	59.4	50.6	22.8	44.7
FALSE	High	[R].TDGSISGDRQPVTVADYISR.[A]	Q9WVR4 [599-618]	1xTMTpro [N-Term]; 2xPhospho [S4(100); S6(100)]	Fragile X mental retardation syndrome-related protein 2 OS=Mus musculus OX=10090 GN=Fxr2 PE=1 SV=1	Fxr2	0.46918	1.077	0.11	54.8	50.9	12.17	8.88	High	High	High	High	High	High	High	High	High	High	High	High	High	High	High	High	1	3	Q9WVR4	Q9WVR4 2xPhospho [S602(100); S604(100)]	3.24	100	1	35.2	47.1	47.4	45.7	65.7	45.2	40.4	36.8	49.6	41.5	50.1	26.4	45.9
FALSE	High	[R].SQSELDDQHDYDSVASDEDTDQEPLPSAGATR.[N]	Q68FF6 [382-413]	1xTMTpro [N-Term]; 3xPhospho [S3(100); S13(100); S16(100)]	ARF GTPase-activating protein GIT1 OS=Mus musculus OX=10090 GN=Git1 PE=1 SV=1	Git1	0.017363	0.914	-0.13	54.7	59.9	6.13	5.82	High	High	High	High	High	High	High	High	High	High	High	High	High	High	High	High	2	3	Q68FF6	Q68FF6 3xPhospho [S384(100); S394(100); S397(100)]	6.91	100	1	48.2	43	44.6	43.3	59.2	48.4	47.1	35.8	60.8	55.2	60.4	26.9	54.4
FALSE	High	[K].ETEITPEDGED.[-]	Q9WV92 [919-929]; D0VYV6 [901-911]	1xTMTpro [N-Term]; 1xPhospho [T5(100)]	Band 4.1-like protein 3 OS=Mus musculus OX=10090 GN=Epb41l3 PE=1 SV=1 Band 4.1-like protein 3 OS=Mus musculus OX=10090 GN=Epb41l3 PE=1 SV=1	Epb41l3	0.110348	0.968	-0.05	54.7	56.5	13.54	12.46	High	High	High	High	High	High	High	High	High	High	High	High	High	High	High	High	1	2	Q9WV92; D0VYV6	Q9WV92 1xPhospho [T923(100)]; D0VYV6 1xPhospho [T905(100)]	2.9	100	2	41	48.1	47	47.2	57.2	47.4	36.1	25.5	67.2	52.7	47.7	27.8	52.2
FALSE	High	[K].GGSLGCQTETDPDTQSPPYMGATSPPKDK.[K]	Q9QYX7 [3491-3519]	1xCarbamidomethyl [C6]; 2xTMTpro [K27; K29]; 1xTMTpro [N-Term]; 2xPhospho [S16(99); S24(99)]	Protein piccolo OS=Mus musculus OX=10090 GN=Pclo PE=1 SV=4	Pclo	0.697198	1.027	0.04	54.7	53.3	10.61	9.08	High	High	High	High	High	High	High	High	High	High	High	High	High	High	High	High	2	2	Q9QYX7	Q9QYX7 2xPhospho [S3506(99); S3514(99)]	8.21	100	1	46.7	37.2	45.4	45.8	53.6	40.4	49	37.4	52.5	45.3	54.4	23.4	48.4
FALSE	High	[K].KGEGDAAPSEEKAGSAETESAAK.[A]	P06837 [114-136]	3xTMTpro [K1; K12; K23]; 1xTMTpro [N-Term]; 1xPhospho [S15(98.5)]	Neuromodulin OS=Mus musculus OX=10090 GN=Gap43 PE=1 SV=1	Gap43	0.935808	1.097	0.13	54.7	49.9	16.23	10.59	High	High	High	High	High	High	High	High	High	High	High	High	High	High	High	High	2	2	P06837	P06837 1xPhospho [S128(98.5)]	3.76	100	1	49.7	38.3	55.3	37.4	54.7	47.4	44.9	26.1	47.3	47	44.5	22	54.9
FALSE	High	[R].NSWGGFSEKSSDWSSEEEEPVRK.[A]	A0A1Y7VLD6 [9-31]	2xTMTpro [K9; K23]; 1xTMTpro [N-Term]; 3xPhospho [S11(98.3); S14(100); S15(100)]	Atlastin-1 (Fragment) OS=Mus musculus OX=10090 GN=Atl1 PE=1 SV=1	Atl1	0.720229	0.972	-0.04	54.6	56.2	17.07	11.84	High	High	High	High	High	High	High	High	High	High	High	High	High	High	High	High	2	2	A0A1Y7VLD6	A0A1Y7VLD6 3xPhospho [S19(98.3); S22(100); S23(100)]	2.69	100	1	43.2	56.1	40.1	47	46.2	55	32.3	41	53.7	60.7	53.9	20.7	45.7
FALSE	High	[K].MYTQNNVQPYPVGDDEESESD.[-]	Q8BRU6 [497-517]	1xTMTpro [N-Term]; 2xPhospho [S18(100); S20(100)]	Synaptic vesicular amine transporter OS=Mus musculus OX=10090 GN=Slc18a2 PE=1 SV=1	Slc18a2	0.983752	0.962	-0.06	54.5	56.6	7.32	14.06	High	High	High	High	High	High	High	High	High	High	High	High	High	High	High	High	1	9	Q8BRU6	Q8BRU6 2xPhospho [S514(100); S516(100)]	6.6	100	1	43.1	51.1	48	45.2	53.9	41.5	47.5	33.6	41.4	44.6	55.9	28	43.9
FALSE	High	[K].SDAAPAASDSKPSSAEPAPSSK.[E]	Q91XV3 [160-181]	2xTMTpro [K11; K22]; 1xTMTpro [N-Term]; 2xPhospho [S8(99.4); S14(99.4)]	Brain acid soluble protein 1 OS=Mus musculus OX=10090 GN=Basp1 PE=1 SV=3	Basp1	0.84293	1.013	0.02	54.5	53.8	16.87	5.88	High	High	High	High	High	High	High	High	High	High	High	High	High	High	High	High	1	2	Q91XV3	Q91XV3 2xPhospho [S167(99.4); S173(99.4)]	5.33	100	1	49.7	38.3	61.1	49.7	49.2	38	42.3	38.1	46.1	48.4	48.9	23.4	49.5
FALSE	High	[R].KPSDEEFAVR.[K]	Q9ES28 [671-680]	1xTMTpro [K1]; 1xTMTpro [N-Term]; 1xPhospho [S3(100)]	Rho guanine nucleotide exchange factor 7 OS=Mus musculus OX=10090 GN=Arhgef7 PE=1 SV=2	Arhgef7	0.0991408	0.863	-0.21	54.4	63.1	14.3	8.77	High	High	High	High	High	High	High	High	High	High	High	High	High	High	High	High	1	2	Q9ES28	Q9ES28 1xPhospho [S673(100)]	1.92	100	1	41.7	63.1	47.1	47.9	64.2	46.8	41.7	32.9	66.6	62.6	51.3	30.1	54.3
FALSE	High	[R].SPGTPAGEGSGSPPK.[W]	Q9QYC0 [355-369]; F8WGR0 [355-369]	1xTMTpro [K15]; 1xTMTpro [N-Term]; 2xPhospho [S1(100); T4(100)]	Alpha-adducin OS=Mus musculus OX=10090 GN=Add1 PE=1 SV=2 Alpha-adducin OS=Mus musculus OX=10090 GN=Add1 PE=1 SV=1	Add1	0.472453	1.134	0.18	54.4	48	26.25	12.14	High	High	High	High	High	High	High	High	High	High	High	High	High	High	High	High	1	2	Q9QYC0; F8WGR0	Q9QYC0 2xPhospho [S355(100); T358(100)]; F8WGR0 2xPhospho [S355(100); T358(100)]	2.11	100	2	46.8	70.2	57	49.4	52.6	40.6	32.7	24.6	44.8	52.5	46.6	25.9	49.9
FALSE	High	[K].ESDILSDEDEDFHHPLKQGSPTKDIEIQFQR.[L]	A0A2X0SSQ6 [1585-1615]	2xTMTpro [K17; K23]; 1xTMTpro [N-Term]; 2xPhospho [S6(100); S20(98.2)]	TIAM2 (Fragment) OS=Mus musculus OX=10090 GN=TIAM2 PE=4 SV=1	TIAM2	0.11797	0.943	-0.09	54.4	57.7	11.06	9	High	High	High	High	High	High	High	High	High	High	High	High	High	High	High	High	1	2	A0A2X0SSQ6	A0A2X0SSQ6 2xPhospho [S1590(100); S1604(98.2)]	4.22	100	1	40.6	49.7	53.7	48.1	51.9	43.2	46.2	30	53.8	47.7	54.1	28.5	61.4
FALSE	High	[R].RVSVCAETFNPDEEEEDNDPR.[V]	A0A0A6YX73 [95-115]	1xCarbamidomethyl [C5]; 1xTMTpro [N-Term]; 1xPhospho [S3(100)]	cAMP-dependent protein kinase type II-alpha regulatory subunit OS=Mus musculus OX=10090 GN=Prkar2a PE=1 SV=1	Prkar2a	0.037256	1.161	0.22	54.3	46.8	13.54	13.12	High	High	High	High	High	High	High	High	High	High	High	High	High	High	High	High	1	2	A0A0A6YX73	A0A0A6YX73 1xPhospho [S97(100)]	6.94	100	1	48	48.4	45.2	50.3	51	55.5	39.6	27.5	55.2	43.2	43.2	21	37.5
FALSE	High	[K].TDSERTDTAADGETSATESDQEEDAEIK.[A]	Q9WV92 [529-556]; D0VYV6 [511-538]	1xTMTpro [K28]; 1xTMTpro [N-Term]; 2xPhospho [T17(100); T/S]	Band 4.1-like protein 3 OS=Mus musculus OX=10090 GN=Epb41l3 PE=1 SV=1 Band 4.1-like protein 3 OS=Mus musculus OX=10090 GN=Epb41l3 PE=1 SV=1	Epb41l3	0.492787	0.987	-0.02	54.3	55	7.48	14.81	High	High	High	High	High	High	High	High	High	High	High	High	High	High	High	High	2	4	Q9WV92; D0VYV6	Q9WV92 2xPhospho [T545(100); T/S]; D0VYV6 2xPhospho [T527(100); T/S]	6.65	100	2	46.1	44.4	47.3	43.8	51.6	42.4	50.3	38.5	53.5	51.1	45	30.4	49.8
FALSE	High	[R].GSNSDSPPGHPAPAPSPER.[R]	A2ARS0 [188-206]	1xDeamidated [N3]; 1xTMTpro [N-Term]; 1xPhospho [S]	Ankyrin repeat domain-containing protein 63 OS=Mus musculus OX=10090 GN=Ankrd63 PE=1 SV=1	Ankrd63	0.876702	0.941	-0.09	54.1	57.5	14.17	16.02	High	High	High	High	High	High	High	High	High	High	High	High	High	High	High	High	2	3	A2ARS0		5.72	100	1	41.4	48.4	40.9	47.6	54.3	46.7	56.9	30.5	43.1	41.2	66	25.7	55.8
FALSE	High	[K].SYRSASPER.[T]	Q3TQM2 [535-543]	1xTMTpro [N-Term]; 2xPhospho [S4(100); S6(100)]	RRM domain-containing protein (Fragment) OS=Mus musculus OX=10090 GN=Zfp638 PE=2 SV=1	Zfp638	0.250265	0.962	-0.06	54.1	56.2	13.02	12.76	High	High	High	High	High	High	High	High	High	High	High	High	High	High	High	High	1	2	Q3TQM2	Q3TQM2 2xPhospho [S538(100); S540(100)]	2.84	100	1	50.5	47.4	42.9	43.6	51.7	49	32.5	42	51.1	46.4	68.8	24.6	48.3
FALSE	High	[RX].DMSPPEGDVAPPK.[K]	E9Q3M9 [505-517]; [526-538]; [547-559]; [589-601]	1xOxidation [M2]; 1xTMTpro [K13]; 1xTMTpro [N-Term]; 1xPhospho [S3(100)]	Capping protein-inhibiting regulator of actin-like OS=Mus musculus OX=10090 GN=Cracdl PE=1 SV=1	Cracdl	0.692058	0.961	-0.06	54	56.2	19.16	13.62	High	High	High	High	High	High	High	High	High	High	High	High	High	High	High	High	1	3	E9Q3M9	E9Q3M9 1xPhospho [S507(100)]; 1xPhospho [S528(100)]; 1xPhospho [S549(100)]; 1xPhospho [S591(100)]	5.06	100	1	40	53.8	52.4	49.6	72.4	41.3	38.1	27.5	52.7	49.8	47.2	27.8	53.8
FALSE	High	[R].GATADDSGGGSPVLAAK.[A]	Q9JL04 [483-499]	1xTMTpro [K17]; 1xTMTpro [N-Term]; 2xPhospho [S7(100); S11(100)]	Formin-2 OS=Mus musculus OX=10090 GN=Fmn2 PE=1 SV=2	Fmn2	0.656222	0.949	-0.08	53.8	56.7	12.84	13.42	High	High	High	High	High	High	High	High	High	High	High	High	High	High	High	High	1	2	Q9JL04	Q9JL04 2xPhospho [S489(100); S493(100)]	4.46	100	1	44	42.9	40.2	44.8	51.6	59.1	48.1	41.9	51.7	47.7	46.7	26.1	47.1
FALSE	High	[R].EAEEESEDN.[-]	Z4YKC4 [1559-1567]	1xTMTpro [N-Term]; 1xPhospho [S6(100)]	Eukaryotic translation initiation factor 4 gamma 3 OS=Mus musculus OX=10090 GN=Eif4g3 PE=1 SV=1	Eif4g3	0.951379	1.011	0.02	53.7	53.1	8.54	22.83	High	High	High	High	High	High	High	High	High	High	High	High	High	High	High	High	1	2	Z4YKC4	Z4YKC4 1xPhospho [S1564(100)]	2.65	100	1	41	42.8	46.4	45.9	53.3	52.5	44.8	31	60.6	52	64.4	15.7	66.3
FALSE	High	[K].TQSIYDDKNHR.[E]	Q3UYK6 [518-528]	1xDeamidated [N9]; 1xTMTpro [K8]; 1xTMTpro [N-Term]; 1xPhospho [S3(100)]	Amino acid transporter OS=Mus musculus OX=10090 GN=Slc1a2 PE=2 SV=1	Slc1a2	0.0913065	1.596	0.67	53.6	33.6	39.24	32.32	High	High	High	High	High	High	High	High	High	High	High	High	High	High	High	High	1	2	Q3UYK6	Q3UYK6 1xPhospho [S520(100)]	2.97	100	1	38.8	71	55.7	44.2	57.8	46.2	20.4	14.5	50	43.7	22.8	14.4	33.8
FALSE	High	[R].SSSVDTAR.[I]	B1AS06 [427-434]	1xTMTpro [N-Term]; 1xPhospho [S/T]	Disks large-associated protein 3 OS=Mus musculus OX=10090 GN=Dlgap3 PE=1 SV=1	Dlgap3	0.345304	0.904	-0.15	53.6	59.2	28.85	26.56	High	High	High	High	High	High	High	High	High	High	High	High	High	High	High	High	1	1	B1AS06		2.08	100	1	33.8	53.8	59.9	47.2	49.9	72.6	27.6	32.5	59.2	81.5	57.1	21	83.7
FALSE	High	[R].DNLTLWTSDSAGEECDAAEGAEN.[-]	P68254 [223-245]	1xCarbamidomethyl [C15]; 1xTMTpro [N-Term]; 1xPhospho [S10(99.3)]	14-3-3 protein theta OS=Mus musculus OX=10090 GN=Ywhaq PE=1 SV=1	Ywhaq	0.0499736	0.891	-0.17	53.6	60.1	7.73	9.21	High	High	High	High	High	High	High	High	High	High	High	High	High	High	High	High	4	15	P68254	P68254 1xPhospho [S232(99.3)]	4.24	100	1	47.4	45.5	46	39.4	59.9	42.3	46.9	35.8	59.8	59	53.1	29.3	49.3
FALSE	High	[K].KAESPVKEK.[A]	P08553 [666-674]	3xTMTpro [K1; K7; K9]; 1xTMTpro [N-Term]; 1xPhospho [S4(100)]	Neurofilament medium polypeptide OS=Mus musculus OX=10090 GN=Nefm PE=1 SV=4	Nefm	0.936536	1.017	0.02	53.6	52.7	22.79	16.64	High	High	High	High	High	High	High	High	High	High	High	High	High	High	High	High	1	1	P08553	P08553 1xPhospho [S669(100)]	1.43	100	1	56.4	45	33.1	33.5	54.8	45.3	48.4	50.8	58.2	61	52.5	21.4	46.1
FALSE	High	[K].EAAGGNDSSGATSPINPAVALE.[-]	P11627 [1239-1260]	1xTMTpro [N-Term]; 1xPhospho [S13(99.5)]	Neural cell adhesion molecule L1 OS=Mus musculus OX=10090 GN=L1cam PE=1 SV=1	L1cam	0.429607	1.045	0.06	53.5	51.2	9.86	13.1	High	High	High	High	High	High	High	High	High	High	High	High	High	High	High	High	2	4	P11627	P11627 1xPhospho [S1251(99.5)]	5.05	100	1	48.6	42.6	46.8	43.1	45.1	43.6	44.5	41.3	51.3	40.5	57.8	25.6	48.3
FALSE	High	[R].SQSWDDRGER.[R]	Q99MR1 [155-164]	1xTMTpro [N-Term]; 1xPhospho [S]	GRB10-interacting GYF protein 1 OS=Mus musculus OX=10090 GN=Gigyf1 PE=1 SV=2	Gigyf1	0.295107	0.996	-0.01	53.4	53.6	5.53	11.27	High	High	High	High	High	High	High	High	High	High	High	High	High	High	High	High	2	3	Q99MR1		1.59	100	1	41	46.1	46.2	39.6	53.5	46.3	38.7	36.9	47.6	50.2	54.2	26.8	42
FALSE	High	[R].SCDNASAKSSDSDVSDVSAISR.[A]	F6VBV0 [1305-1326]	1xCarbamidomethyl [C2]; 1xTMTpro [K8]; 1xTMTpro [N-Term]; 3xPhospho [S9(100); S10(100); S12(100)]	Regulating synaptic membrane exocytosis protein 1 OS=Mus musculus OX=10090 GN=Rims1 PE=1 SV=3	Rims1	0.816716	0.961	-0.06	53.4	55.5	23.98	17.1	High	High	High	High	High	High	High	High	High	High	High	High	High	High	High	High	1	3	F6VBV0	F6VBV0 3xPhospho [S1313(100); S1314(100); S1316(100)]	3.38	100	1	53.7	37.4	48.4	33.1	50.6	35.8	63.2	38.1	46.9	34.1	52.7	26	50.1
FALSE	High	[K].LKDLGHPVEEEDESGDQEDDDDEIDDGDKDQDI.[-]	Q9Z1Z0 [927-959]	2xTMTpro [K2; K29]; 1xTMTpro [N-Term]; 1xPhospho [S14(100)]	General vesicular transport factor p115 OS=Mus musculus OX=10090 GN=Uso1 PE=1 SV=2	Uso1	0.484137	1.031	0.04	53.3	51.7	10.45	9.84	High	High	High	High	High	High	High	High	High	High	High	High	High	High	High	High	1	3	Q9Z1Z0	Q9Z1Z0 1xPhospho [S940(100)]	8.68	100	1	47.1	45.8	37	43.9	47.6	50.6	44.7	31.2	48.4	47.7	49	22.5	43.4
FALSE	High	[R].ASAAEGSEASPPSLR.[S]	Q8BNW9 [61-75]	1xTMTpro [N-Term]; 2xPhospho [S10(100); S13(100)]	Kelch repeat and BTB domain-containing protein 11 OS=Mus musculus OX=10090 GN=Kbtbd11 PE=1 SV=3	Kbtbd11	0.355377	0.958	-0.06	53.3	55.7	11	6.35	High	High	High	High	High	High	High	High	High	High	High	High	High	High	High	High	2	4	Q8BNW9	Q8BNW9 2xPhospho [S70(100); S73(100)]	6.94	100	1	53	45.2	46.7	45.7	55.3	44.4	39.3	29.2	54.3	51.6	53.4	25.5	55.3
FALSE	High	[R].SQSTTSDVPANYK.[V]	Q80VE5 [114-126]	1xTMTpro [K13]; 1xTMTpro [N-Term]; 1xPhospho [S3(99.6)]	TBC1 domain family, member 22B OS=Mus musculus OX=10090 GN=Tbc1d22b PE=1 SV=1	Tbc1d22b	0.202487	1.145	0.2	53.2	46.5	30.94	27.19	High	High	High	High	High	High	High	High	High	High	High	High	High	High	High	High	2	2	Q80VE5	Q80VE5 1xPhospho [S116(99.6)]	3.77	100	1	70	41.5	46	39.4	38.8	45.9	57	61.1	49.6	55.5	39.9	16.1	37.6
FALSE	High	[R].SGSGYEGSTSWK.[A]	P0C7M9 [45-56]	1xTMTpro [K12]; 1xTMTpro [N-Term]; 1xPhospho [S3(99.7)]	C-type lectin domain family 2 member L OS=Mus musculus OX=10090 GN=Clec2l PE=1 SV=1	Clec2l	0.245851	1.129	0.18	53.2	47.1	10.99	6.93	High	High	High	High	High	High	High	High	High	High	High	High	High	High	High	High	3	4	P0C7M9	P0C7M9 1xPhospho [S47(99.7)]	3.43	100	1	43.4	47.5	39.2	45.3	54.3	35.6	39.6	38.6	45.5	42.2	42.5	22	43.4
FALSE	High	[R].SSRRSSSELSPEVVEK.[V]	Q8BTI8 [1334-1349]	1xTMTpro [K16]; 1xTMTpro [N-Term]; 3xPhospho [S5(98.9); S6(100); S10(100)]	Serine/arginine repetitive matrix protein 2 OS=Mus musculus OX=10090 GN=Srrm2 PE=1 SV=3	Srrm2	0.985016	0.963	-0.05	53.2	55.2	17.67	9.26	High	High	High	High	High	High	High	High	High	High	High	High	High	High	High	High	2	2	Q8BTI8	Q8BTI8 3xPhospho [S1338(98.9); S1339(100); S1343(100)]	3.84	100	1	54.1	41.7	47.9	40.1	50.7	42.1	61.8	40.7	53	46.6	50.1	23.1	55.6
FALSE	High	[R].IERQESSEQETPTRGELVK.[G]	E9PX29 [2296-2314]	1xTMTpro [K19]; 1xTMTpro [N-Term]; 1xPhospho [S6(98.8)]	Spectrin beta chain OS=Mus musculus OX=10090 GN=Sptbn4 PE=1 SV=1	Sptbn4	0.230175	0.892	-0.16	53.1	59.6	14.84	11.06	High	High	High	High	High	High	High	High	High	High	High	High	High	High	High	High	1	2	E9PX29	E9PX29 1xPhospho [S2301(98.8)]	2.39	100	1	41.1	39.5	49.8	48	45.9	49.4	37.3	45.1	58.5	53	55.6	27.1	41.6
FALSE	High	[R].GGQEPAGAGSPSPPEDRNTK.[T]	F7BJK1 [1001-1020]	1xDeamidated [N18]; 1xTMTpro [K20]; 1xTMTpro [N-Term]; 2xPhospho [S10(100); S12(100)]	Protocadherin 1 (Fragment) OS=Mus musculus OX=10090 GN=Pcdh1 PE=1 SV=1	Pcdh1	0.812349	0.953	-0.07	53.1	55.7	12.36	7.39	High	High	High	High	High	High	High	High	High	High	High	High	High	High	High	High	1	2	F7BJK1	F7BJK1 2xPhospho [S1010(100); S1012(100)]	6.7	100	1	43.3	49	43.7	38	54.2	42.3	53.2	42.3	47.6	43.7	53.4	24.6	51.7
FALSE	High	[R].KVAELEEEQSQGSSSYSDWVK.[N]	A2ARP8 [343-363]	2xTMTpro [K1; K21]; 1xTMTpro [N-Term]; 1xPhospho [S13(99.6)]	Microtubule-associated protein 1A OS=Mus musculus OX=10090 GN=Map1a PE=1 SV=1	Map1a	0.0328302	1.32	0.4	53.1	40.2	21.74	20.87	High	High	High	High	High	High	High	High	High	High	High	High	High	High	High	High	2	5	A2ARP8	A2ARP8 1xPhospho [S355(99.6)]	4.94	100	1	63.3	56.7	62.3	44	52.5	43	35.3	30.1	55.8	56.8	36.4	18	33.6
FALSE	High	[R].ARNDESQLSPATR.[G]	Q6S390 [478-490]	1xTMTpro [N-Term]; 1xPhospho [S9(100)]	Plectin 4 OS=Mus musculus OX=10090 GN=Plec PE=2 SV=1	Plec	0.534111	0.979	-0.03	53	54.2	13.64	16.75	High	High	High	High	High	High	High	High	High	High	High	High	High	High	High	High	2	3	Q6S390	Q6S390 1xPhospho [S486(100)]	4.02	100	1	48.6	35.6	38.9	44	47.9	45.4	49.7	39.5	52.8	47.7	45.7	25.2	37.9
FALSE	High	[K].QADVADQQTTELPAENGETENQSPASEEEKEAK.[S]	Q8CEW1 [62-94]	2xTMTpro [K30; K33]; 1xTMTpro [N-Term]; 2xPhospho [S23(100); S26(100)]	Uncharacterized protein OS=Mus musculus OX=10090 GN=Hmgn1 PE=2 SV=1	Hmgn1	0.185307	0.954	-0.07	53	55.6	11.35	7.45	High	High	High	High	High	High	High	High	High	High	High	High	High	High	High	High	1	4	Q8CEW1	Q8CEW1 2xPhospho [S84(100); S87(100)]	8.21	100	1	36.9	46.6	42.4	42.7	53.9	50.6	48.1	29.1	48.2	47.5	53.5	23.7	57.5
FALSE	High	[R].GTQADWESPERR.[Q]	A0A087WS83 [2066-2077]	1xTMTpro [N-Term]; 1xPhospho [S8(100)]	Voltage-dependent R-type calcium channel subunit alpha OS=Mus musculus OX=10090 GN=Cacna1e PE=1 SV=1	Cacna1e	0.857617	0.975	-0.04	53	54.3	10.14	12.07	High	High	High	High	High	High	High	High	High	High	High	High	High	High	High	High	1	2	A0A087WS83	A0A087WS83 1xPhospho [S2073(100)]	3.88	100	1	41.9	43.9	38.6	45.2	50.3	53.5	47.2	37.9	48.4	55.3	41.1	22.9	45.4
FALSE	High	[R].SECDSSPEPK.[A]	Q8BTI8 [1434-1443]	1xCarbamidomethyl [C3]; 1xTMTpro [K10]; 1xTMTpro [N-Term]; 2xPhospho [S5(100); S6(100)]	Serine/arginine repetitive matrix protein 2 OS=Mus musculus OX=10090 GN=Srrm2 PE=1 SV=3	Srrm2	0.468365	1.102	0.14	53	48.1	13.24	12.49	High	High	High	High	High	High	High	High	High	High	High	High	High	High	High	High	1	2	Q8BTI8	Q8BTI8 2xPhospho [S1438(100); S1439(100)]	3.25	100	1	49.7	51.5	46.1	41.4	52.3	40.2	43.6	26	54.1	51.5	45.3	20.7	44.5
FALSE	High	[R].STSSSGRPGTSPTR.[E]	Q8C8R3 [3401-3414]	1xTMTpro [N-Term]; 1xPhospho [T/S]	Ankyrin-2 OS=Mus musculus OX=10090 GN=Ank2 PE=1 SV=2	Ank2	0.380462	1.033	0.05	53	51.3	7.89	10.04	High	High	High	High	High	High	High	High	High	High	High	High	High	High	High	High	1	1	Q8C8R3		2.38	100	1	47.2	47.7	43.6	40.1	49.6	48	48.4	32.4	42.3	46.4	49.7	25.8	51.1
FALSE	High	[K].AGEASAESTGAADGAAPEEGEAK.[K]	Q91XV3 [124-146]	1xTMTpro [K23]; 1xTMTpro [N-Term]; 2xPhospho [S5(100); S8(100)]	Brain acid soluble protein 1 OS=Mus musculus OX=10090 GN=Basp1 PE=1 SV=3	Basp1	0.0708763	1.245	0.32	52.9	42.5	16.59	12.98	High	High	High	High	High	High	High	High	High	High	High	High	High	High	High	High	2	3	Q91XV3	Q91XV3 2xPhospho [S128(100); S131(100)]	9.52	100	1	56	46.7	48.6	44.3	51.8	41.7	34	26.9	51.8	48.4	39.9	18.7	34.6
FALSE	High	[R].SPSDSSTASTPIAEQIER.[A]	Q9QXS6 [385-402]; A0A0R4J1E3 [339-356]	1xTMTpro [N-Term]; 2xPhospho [S9(100); T10(100)]	Drebrin OS=Mus musculus OX=10090 GN=Dbn1 PE=1 SV=4 Drebrin OS=Mus musculus OX=10090 GN=Dbn1 PE=1 SV=1	Dbn1	0.0254228	0.865	-0.21	52.8	61.1	14.01	7.25	High	High	High	High	High	High	High	High	High	High	High	High	High	High	High	High	1	3	Q9QXS6; A0A0R4J1E3	Q9QXS6 2xPhospho [S393(100); T394(100)]; A0A0R4J1E3 2xPhospho [S347(100); T348(100)]	3.74	100	2	57.2	37.8	47.4	43.7	52.2	45.3	49.1	32.3	58.1	66.8	53.6	26.1	54.4
FALSE	High	[R].RSSRSR.[SE]	F7CU80 [39-44]; A2RS68 [291-296]; Q3TWW8 [210-215]	1xTMTpro [N-Term]; 3xPhospho [S2(100); S3(100); S5(100)]	Protein SON (Fragment) OS=Mus musculus OX=10090 GN=Son PE=1 SV=1 U1 small nuclear ribonucleoprotein 70 kDa OS=Mus musculus OX=10090 GN=Snrnp70 PE=2 SV=1 Serine/arginine-rich splicing factor 6 OS=Mus musculus OX=10090 GN=Srsf6 PE=1 SV=1	Son	0.65373	1.018	0.03	52.8	51.9	22.62	18.69	High	High	High	High	High	High	High	High	High	High	High	High	High	High	High	High	1	1	F7CU80; A2RS68; Q3TWW8	F7CU80 3xPhospho [S40(100); S41(100); S43(100)]; A2RS68 3xPhospho [S292(100); S293(100); S295(100)]; Q3TWW8 3xPhospho [S211(100); S212(100); S214(100)]	2.16	100	3	29.1	48.1	50.4	47.2	70.7	42.8	40.5	24.9	49.7	50.8	45.1	25.5	69
FALSE	High	[R].LKGMKDDKDEEDDGTGSPHLNNR.[-]	J3QNU6 [397-419]	3xTMTpro [K2; K5; K8]; 1xTMTpro [N-Term]; 1xPhospho [T/S]	Beta-arrestin-1 OS=Mus musculus OX=10090 GN=Arrb1 PE=1 SV=1	Arrb1	0.354005	1.064	0.09	52.8	49.6	18.67	15.54	High	High	High	High	High	High	High	High	High	High	High	High	High	High	High	High	2	2	J3QNU6		4.07	100	1	51.3	35.3	42.1	44	41.1	44.9	54.8	42.5	46.3	35	55.3	22.3	36.4
FALSE	High	[R].RLEDEQPPTLSPK.[K]	E3VS04 [632-644]	1xTMTpro [K13]; 1xTMTpro [N-Term]; 1xPhospho [S11(100)]	BK channel OS=Mus musculus OX=10090 GN=Kcnma1 PE=2 SV=1	Kcnma1	0.337898	0.981	-0.03	52.7	53.7	12.65	11.21	High	High	High	High	High	High	High	High	High	High	High	High	High	High	High	High	1	2	E3VS04	E3VS04 1xPhospho [S642(100)]	3.01	100	1	38.1	32.7	48.1	44.9	45.5	44.5	44.1	36.1	40.6	51	48	23.7	48.8
FALSE	High	[R].HNPVFGVMS.[-]	Q9ERF8 [77-85]	1xOxidation [M8]; 1xTMTpro [N-Term]; 1xPhospho [S9(100)]	Actin-related protein 3 (Fragment) OS=Mus musculus OX=10090 GN=Actr3 PE=2 SV=1	Actr3	0.229615	0.911	-0.14	52.7	57.9	10.55	8.75	High	High	High	High	High	High	High	High	High	High	High	High	High	High	High	High	1	2	Q9ERF8	Q9ERF8 1xPhospho [S85(100)]	2.95	100	1	53.2	44.6	45.3	38.3	52.5	47.6	50.8	35.2	55.7	46.7	50	27.7	53.2
FALSE	High	[K].EGTQASEGYFSQSQEEEFAQSEEPCAK.[V]	Q9QXS6 [646-672]	1xCarbamidomethyl [C25]; 1xTMTpro [K27]; 1xTMTpro [N-Term]; 1xPhospho [S13(99.6)]	Drebrin OS=Mus musculus OX=10090 GN=Dbn1 PE=1 SV=4	Dbn1	0.54693	0.997	-0.01	52.6	52.8	13.82	12.33	High	High	High	High	High	High	High	High	High	High	High	High	High	High	High	High	2	11	Q9QXS6	Q9QXS6 1xPhospho [S658(99.6)]	5.99	100	1	34.1	45.1	51.5	41.9	48.2	48.4	42.9	43.8	54.7	48.7	50.8	30.1	43.9
FALSE	High	[K].NSSAITSPK.[G]	P28652 [361-369]; Q3TY93 [208-216]	1xTMTpro [K9]; 1xTMTpro [N-Term]; 1xPhospho [S7(99.6)]	Calcium/calmodulin-dependent protein kinase type II subunit beta OS=Mus musculus OX=10090 GN=Camk2b PE=1 SV=2 Calcium/calmodulin-dependent protein kinase OS=Mus musculus OX=10090 GN=Camk2b PE=2 SV=1	Camk2b	0.318402	0.927	-0.11	52.6	56.7	11.94	17.66	High	High	High	High	High	High	High	High	High	High	High	High	High	High	High	High	1	1	P28652; Q3TY93	P28652 1xPhospho [S367(99.6)]; Q3TY93 1xPhospho [S214(99.6)]	3.12	100	2	36.7	47.3	45.2	42.5	62.5	45.5	34.7	36.2	55.7	52.3	59.5	31.8	59.1
FALSE	High	[R].QASISGPAPTK.[A]	O88935 [566-576]	1xTMTpro [K11]; 1xTMTpro [N-Term]; 1xPhospho [S3(100)]	Synapsin-1 OS=Mus musculus OX=10090 GN=Syn1 PE=1 SV=2	Syn1	0.384372	1.363	0.45	52.6	38.6	32.1	32.79	High	High	High	High	High	High	High	High	High	High	High	High	High	High	High	High	1	2	O88935	O88935 1xPhospho [S568(100)]	4.28	100	1	42.6	60.8	46.4	44.7	40.5	58.6	22.1	20.2	44.6	63.5	31.6	17.4	34.2
FALSE	High	[K].TTPSPKTPPGSGEPPKSGER.[S]	A0A0A0MQC7 [467-486]; Q547J4 [106-125]	2xTMTpro [K6; K16]; 1xTMTpro [N-Term]; 2xPhospho [S4(99.1); T7(100)]	Microtubule-associated protein OS=Mus musculus OX=10090 GN=Mapt PE=1 SV=1 Microtubule-associated protein OS=Mus musculus OX=10090 GN=Mapt PE=2 SV=1	Mapt	0.803458	1.01	0.01	52.6	52.1	28.33	19.27	High	High	High	High	High	High	High	High	High	High	High	High	High	High	High	High	2	4	A0A0A0MQC7; Q547J4	A0A0A0MQC7 2xPhospho [S470(99.1); T473(100)]; Q547J4 2xPhospho [S109(99.1); T112(100)]	4.59	100	2	50.6	30.9	33.5	52.3	34	39.4	55.1	45	39	37.8	48	23.2	32.2
FALSE	High	[K].AEGAGTEEEGTPKESEPQAAADATEVK.[E]	Q91XV3 [26-52]	1xDeamidated [Q18]; 2xTMTpro [K13; K27]; 1xTMTpro [N-Term]; 2xPhospho [T6(100); T11(100)]	Brain acid soluble protein 1 OS=Mus musculus OX=10090 GN=Basp1 PE=1 SV=3	Basp1	0.327255	0.934	-0.1	52.6	56.3	17.23	11.94	High	High	High	High	High	High	High	High	High	High	High	High	High	High	High	High	2	2	Q91XV3	Q91XV3 2xPhospho [T31(100); T36(100)]	4.93	100	1	40	34.3	37.6	35.8	63.9	50	47.8	38.5	58.9	58.8	50.5	25	50.7
FALSE	High	[K].AVDSSSEEIEVEVPVVDRR.[N]	Q5XG69 [627-645]	1xTMTpro [N-Term]; 3xPhospho [S4(100); S5(100); S6(100)]	Soluble lamin-associated protein of 75 kDa OS=Mus musculus OX=10090 GN=Fam169a PE=1 SV=3	Fam169a	0.257741	0.952	-0.07	52.6	55.2	8.04	11.24	High	High	High	High	High	High	High	High	High	High	High	High	High	High	High	High	1	4	Q5XG69	Q5XG69 3xPhospho [S630(100); S631(100); S632(100)]	6.37	100	1	40.7	39.8	44.2	39.6	53.7	48.5	46.3	37.8	47.1	46.9	50.9	24.9	45.8
FALSE	High	[K].MLPELFQDDEKAISPTSATSSGR.[T]	Q99104 [587-609]	1xTMTpro [K11]; 1xTMTpro [N-Term]; 1xPhospho [S14(100)]	Unconventional myosin-Va OS=Mus musculus OX=10090 GN=Myo5a PE=1 SV=2	Myo5a	0.950277	0.992	-0.01	52.5	52.9	11.65	17.24	High	High	High	High	High	High	High	High	High	High	High	High	High	High	High	High	1	2	Q99104	Q99104 1xPhospho [S600(100)]	5.25	100	1	41.3	39.2	48.2	42.7	57.5	45.7	39.3	43.7	44.4	35.6	62.1	23	53.5
FALSE	High	[R].DLFNGLDSEEENDGEEEVRPSKDEIGSSSGR.[R]	Q9D0E3 [92-122]	1xTMTpro [K22]; 1xTMTpro [N-Term]; 1xPhospho [S8(100)]	LysM and putative peptidoglycan-binding domain-containing protein 1 OS=Mus musculus OX=10090 GN=Lysmd1 PE=1 SV=1	Lysmd1	0.797697	0.976	-0.04	52.5	53.8	9.98	6.37	High	High	High	High	High	High	High	High	High	High	High	High	High	High	High	High	1	3	Q9D0E3	Q9D0E3 1xPhospho [S99(100)]	4.46	100	1	54.5	43.6	48.5	45.1	48.3	46.4	41.1	34.3	54	50.6	55.1	21.2	49.2
FALSE	High	[K].QKSDAEEDGVTGSQDEEDSKPKAEEDEILNR.[S]	Q3TXE5 [551-581]	3xTMTpro [K2; K20; K22]; 1xTMTpro [N-Term]; 1xPhospho [S3(100)]	Uncharacterized protein OS=Mus musculus OX=10090 GN=Canx PE=2 SV=1	Canx	0.543686	0.933	-0.1	52.5	56.2	16.65	15.58	High	High	High	High	High	High	High	High	High	High	High	High	High	High	High	High	2	3	Q3TXE5	Q3TXE5 1xPhospho [S553(100)]	6.27	100	1	46.6	46.6	43.1	41.3	43.2	46.8	60.2	34.1	50.9	51.8	66.7	18.2	46.8
FALSE	High	[K].WVHFSDASPEHVTPELTPR.[E]	Q8VD37 [312-330]	1xTMTpro [N-Term]; 2xPhospho [S8(100); T13(100)]	SH3-containing GRB2-like protein 3-interacting protein 1 OS=Mus musculus OX=10090 GN=Sgip1 PE=1 SV=1	Sgip1	0.369583	1.102	0.14	52.4	47.5	17.43	9.38	High	High	High	High	High	High	High	High	High	High	High	High	High	High	High	High	2	4	Q8VD37	Q8VD37 2xPhospho [S319(100); T324(100)]	6.59	100	1	36.1	59.9	47.9	46.4	53.1	44.7	35.7	28.1	43.6	42.4	50.7	23.9	46.6
FALSE	High	[K].AQPAPPELNSESEDYSPSSSETVR.[S]	Q9JLM8 [727-750]; A0A0G2JGQ6 [710-733]	1xTMTpro [N-Term]; 1xPhospho [S16(99.6)]	Serine/threonine-protein kinase DCLK1 OS=Mus musculus OX=10090 GN=Dclk1 PE=1 SV=1 Serine/threonine-protein kinase DCLK1 OS=Mus musculus OX=10090 GN=Dclk1 PE=1 SV=1	Dclk1	0.210874	1.042	0.06	52.4	50.3	9.28	9.03	High	High	High	High	High	High	High	High	High	High	High	High	High	High	High	High	2	5	Q9JLM8; A0A0G2JGQ6	Q9JLM8 1xPhospho [S742(99.6)]; A0A0G2JGQ6 1xPhospho [S725(99.6)]	5.25	100	2	43.9	46.2	44.6	38.5	49.6	51.4	37.3	39.2	50	47.4	48.8	16.8	48.6
FALSE	High	[K].SPGEAKSPAEAKSPGEAK.[S]	P19246 [529-546]	3xTMTpro [K6; K12; K18]; 1xTMTpro [N-Term]; 2xPhospho [S7(100); S13(100)]	Neurofilament heavy polypeptide OS=Mus musculus OX=10090 GN=Nefh PE=1 SV=3	Nefh	0.0253403	0.872	-0.2	52.3	60	12.12	11.74	High	High	High	High	High	High	High	High	High	High	High	High	High	High	High	High	1	1	P19246	P19246 2xPhospho [S535(100); S541(100)]	2.56	100	1	49.5	39.4	39.5	45.2	59.2	45.8	41.8	28.7	60.6	65.5	63.9	24.9	50.4
FALSE	High	[K].KNDGVKESSESTNTTIEDEDTK.[V]	P11798 [323-344]	3xTMTpro [K1; K6; K22]; 1xTMTpro [N-Term]; 2xPhospho [S/T]	Calcium/calmodulin-dependent protein kinase type II subunit alpha OS=Mus musculus OX=10090 GN=Camk2a PE=1 SV=2	Camk2a	0.00560977	0.833	-0.26	52.3	62.7	12.86	11.31	High	High	High	High	High	High	High	High	High	High	High	High	High	High	High	High	1	3	P11798		4.96	100	1	31.8	47.9	39	41.4	53.6	46.4	41.3	39.8	62.3	47.7	68.7	25.5	60.6
FALSE	High	[K].KSLDSDESEDEDDDYQQK.[R]	B2RTB0 [56-73]	2xTMTpro [K1; K18]; 1xTMTpro [N-Term]; 2xPhospho [S5(100); S8(100)]	PDGFA associated protein 1 OS=Mus musculus OX=10090 GN=Pdap1 PE=1 SV=1	Pdap1	0.0450432	0.877	-0.19	52.2	59.5	10.27	7.12	High	High	High	High	High	High	High	High	High	High	High	High	High	High	High	High	2	4	B2RTB0	B2RTB0 2xPhospho [S60(100); S63(100)]	4.99	100	1	42.8	48.1	45.3	51	51.7	41.7	50.7	32.8	56.8	48.7	57.3	26.2	58.3
FALSE	High	[R].TSPDTLR.[R]	Q62093 [25-31]	1xTMTpro [N-Term]; 1xPhospho [S2(99.7)]	Serine/arginine-rich splicing factor 2 OS=Mus musculus OX=10090 GN=Srsf2 PE=1 SV=4	Srsf2	0.812713	1.043	0.06	52.2	50	22.67	11.65	High	High	High	High	High	High	High	High	High	High	High	High	High	High	High	High	2	2	Q62093	Q62093 1xPhospho [S26(99.7)]	1.88	100	1	37.8	53.6	46.7	41.1	69.2	49.1	38.7	20.1	57.8	45.7	45	22.2	57.5
FALSE	High	[K].SSPKEEVASEPEEAASPTTPK.[K]	A2APD7 [244-264]	2xTMTpro [K4; K21]; 1xTMTpro [N-Term]; 2xPhospho [S9(100); S16(100)]	Nucleolar protein 56 (Fragment) OS=Mus musculus OX=10090 GN=Nop56 PE=1 SV=1	Nop56	0.200243	0.944	-0.08	52.1	55.2	12.68	9.15	High	High	High	High	High	High	High	High	High	High	High	High	High	High	High	High	2	3	A2APD7	A2APD7 2xPhospho [S252(100); S259(100)]	6.32	100	1	45.6	52.5	39.5	41.5	54.6	46.5	36.7	27.3	50.5	52.1	53	21.8	52.1
FALSE	High	[R].SASPDDDLGSSNWEAADLGNEERK.[Q]	D6RI64 [15-38]	1xTMTpro [K24]; 1xTMTpro [N-Term]; 1xPhospho [S3(100)]	Small acidic protein OS=Mus musculus OX=10090 GN=1110004F10Rik PE=1 SV=1	1110004F10Rik	0.689312	0.999	0	52.1	52.1	13.31	8.41	High	High	High	High	High	High	High	High	High	High	High	High	High	High	High	High	1	3	D6RI64	D6RI64 1xPhospho [S17(100)]	5.94	100	1	44	36.4	42	46.9	46.4	44.4	52.6	35.4	44.4	56.4	54.6	23.7	46.8
FALSE	High	[K].STPASPVQSPSK.[A]	Q9QYB8 [598-609]	1xTMTpro [K12]; 1xTMTpro [N-Term]; 2xPhospho [S5(100); S9(100)]	Beta-adducin OS=Mus musculus OX=10090 GN=Add2 PE=1 SV=4	Add2	0.010014	0.798	-0.33	52	65.2	16.71	12.6	High	High	High	High	High	High	High	High	High	High	High	High	High	High	High	High	1	3	Q9QYB8	Q9QYB8 2xPhospho [S602(100); S606(100)]	5.09	100	1	37.7	52.2	49.7	37	67.2	44.6	42.6	27.6	55.4	48.8	61	33.4	63.3
FALSE	High	[R].SLSTSGESLYHVLGLDK.[N]	G5E8T0 [8-24]	1xTMTpro [K17]; 1xTMTpro [N-Term]; 1xPhospho [S3(99.2)]	DnaJ homolog subfamily C member 5 OS=Mus musculus OX=10090 GN=Dnajc5 PE=1 SV=1	Dnajc5	0.0259355	1.451	0.54	52	35.9	36.9	13.6	High	High	High	High	High	High	High	High	High	High	High	High	High	High	High	High	2	4	G5E8T0	G5E8T0 1xPhospho [S10(99.2)]	5.63	100	1	55.2	80.4	68.3	48.2	46.1	38.5	28.1	23.8	43	40.3	32.1	13.5	40.1
FALSE	High	[K].AAQSPQQHSSGDPTEEESPV.[-]	Q8C2E6 [474-493]	1xTMTpro [N-Term]; 3xPhospho [S9(100); S10(100); S18(100)]	Monocarboxylate transporter 1 OS=Mus musculus OX=10090 GN=Slc16a1 PE=2 SV=1	Slc16a1	0.512475	0.948	-0.08	52	54.9	12.18	20.54	High	High	High	High	High	High	High	High	High	High	High	High	High	High	High	High	2	4	Q8C2E6	Q8C2E6 3xPhospho [S482(100); S483(100); S491(100)]	6.21	100	1	41.3	44	46.9	48.5	53.1	39.2	53.9	34.1	43.5	42.1	61.8	34.7	58.6
FALSE	High	[K].YVEDTDGSSPEDLMAVLTGAEEK.[G]	Q9ES97 [589-611]	1xTMTpro [K23]; 1xTMTpro [N-Term]; 1xPhospho [S9(99.5)]	Reticulon-3 OS=Mus musculus OX=10090 GN=Rtn3 PE=1 SV=2	Rtn3	0.343286	1.048	0.07	52	49.6	7.2	9.89	High	High	High	High	High	High	High	High	High	High	High	High	High	High	High	High	2	2	Q9ES97	Q9ES97 1xPhospho [S597(99.5)]	5.67	100	1	39.5	48.1	41.3	47.8	49.7	46.8	41.9	35	45	47.2	46.1	25.8	39.1
FALSE	High	[R].IQQTGNTSPR.[A]	Q9JMK2 [356-365]	1xTMTpro [N-Term]; 1xPhospho [S8(100)]	Casein kinase I isoform epsilon OS=Mus musculus OX=10090 GN=Csnk1e PE=1 SV=2	Csnk1e	0.686355	1.008	0.01	52	51.6	9.51	15.28	High	High	High	High	High	High	High	High	High	High	High	High	High	High	High	High	2	3	Q9JMK2	Q9JMK2 1xPhospho [S363(100)]	2.14	100	1	38.6	45.3	42.2	40.2	54.4	44.6	47.1	41.1	45.9	47.1	55.4	27.2	48.2
FALSE	High	[R].SSAIGIENIQEVQEKRESPPAGQK.[T]	A2ALS7 [244-267]	2xTMTpro [K15; K24]; 1xTMTpro [N-Term]; 1xPhospho [S18(100)]	Rap1 GTPase-activating protein 1 (Fragment) OS=Mus musculus OX=10090 GN=Rap1gap PE=1 SV=1	Rap1gap	0.908267	1.015	0.02	52	51.2	18.9	13.9	High	High	High	High	High	High	High	High	High	High	High	High	High	High	High	High	1	2	A2ALS7	A2ALS7 1xPhospho [S261(100)]	3.76	100	1	56.6	33.6	43.5	43.8	41.5	39	44.8	40.1	36.9	45.5	52.4	26	46.6
FALSE	High	[-].SETAPAETAAPAPVEK.[S]	Q1WWK3 [1-16]	1xAcetyl [N-Term]; 1xTMTpro [K16]; 1xPhospho [S1(100)]	Hist1h1b protein (Fragment) OS=Mus musculus OX=10090 GN=H1f5 PE=2 SV=1	H1f5	0.0263573	1.127	0.17	52	46.1	8.68	11.53	High	High	High	High	High	High	High	High	High	High	High	High	High	High	High	High	1	2	Q1WWK3	Q1WWK3 1xAcetyl [N-Term]; 1xPhospho [S1(100)]	3.67	100	1	46.7	47.3	44.6	39.3	47.9	37.7	42.2	37.4	45.9	48.2	45.2	18.4	41.3
FALSE	High	[K].SDAEEDGVTGSQDEEDSKPKAEEDEILNR.[S]	Q3TXE5 [553-581]	2xTMTpro [K18; K20]; 1xTMTpro [N-Term]; 1xPhospho [S11(97.7)]	Uncharacterized protein OS=Mus musculus OX=10090 GN=Canx PE=2 SV=1	Canx	0.615032	0.923	-0.12	52	56.3	12.59	7.51	High	High	High	High	High	High	High	High	High	High	High	High	High	High	High	High	2	3	Q3TXE5	Q3TXE5 1xPhospho [S563(97.7)]	4.74	100	1	48.3	37.3	42.8	53.3	57.6	43	43.6	33.6	56.5	53.2	47.8	24.6	48
FALSE	High	[K].KEGDGSATTDAAPATSPKAEEPSKAGDAPSEEK.[K]	P06837 [81-113]	4xTMTpro [K1; K18; K24; K33]; 1xTMTpro [N-Term]; 1xPhospho [T/S]	Neuromodulin OS=Mus musculus OX=10090 GN=Gap43 PE=1 SV=1	Gap43	0.444393	0.953	-0.07	52	54.5	8.07	10.2	High	High	High	High	High	High	High	High	High	High	High	High	High	High	High	High	1	5	P06837		6.74	100	1	40.5	40.6	41.4	48	50.9	49.2	43	36	60	49.4	45.8	25.9	52.8
FALSE	High	[R].WLHSGRGDDASEEGQNGSSPK.[S]	Q9QYC0 [447-467]; F8WGR0 [447-467]	1xDeamidated [N16]; 1xTMTpro [K21]; 1xTMTpro [N-Term]; 2xPhospho [S11(100); S19(100)]	Alpha-adducin OS=Mus musculus OX=10090 GN=Add1 PE=1 SV=2 Alpha-adducin OS=Mus musculus OX=10090 GN=Add1 PE=1 SV=1	Add1	0.625015	1.014	0.02	52	51.2	14.79	8.53	High	High	High	High	High	High	High	High	High	High	High	High	High	High	High	High	1	2	Q9QYC0; F8WGR0	Q9QYC0 2xPhospho [S457(100); S465(100)]; F8WGR0 2xPhospho [S457(100); S465(100)]	5.65	100	2	40.8	61	50.8	44.8	50.5	46.3	38.3	31	56.3	51.4	54.2	21.9	46.8
FALSE	High	[R].ESSPLYSPGFSDSTSAAK.[E]	P14873 [1787-1804]	1xTMTpro [K18]; 1xTMTpro [N-Term]; 2xPhospho [S3(99.5); S7(100)]	Microtubule-associated protein 1B OS=Mus musculus OX=10090 GN=Map1b PE=1 SV=2	Map1b	0.432691	1.009	0.01	51.9	51.4	7.55	10.42	High	High	High	High	High	High	High	High	High	High	High	High	High	High	High	High	3	4	P14873	P14873 2xPhospho [S1789(99.5); S1793(100)]	6.25	100	1	39.2	45.5	45	41.9	59.1	50.7	41.6	34.4	47.3	42.3	50.2	18.8	47.5
FALSE	High	[R].RRSPSPYYSR.[YG]	E9QP00 [258-267]; P62996 [262-271]	1xTMTpro [N-Term]; 2xPhospho [S3(100); S5(100)]	Transformer-2 protein homolog alpha OS=Mus musculus OX=10090 GN=Tra2a PE=1 SV=1 Transformer-2 protein homolog beta OS=Mus musculus OX=10090 GN=Tra2b PE=1 SV=1	Tra2a	0.756772	1.024	0.03	51.8	50.6	8.45	15.29	High	High	High	High	High	High	High	High	High	High	High	High	High	High	High	High	1	3	E9QP00; P62996	E9QP00 2xPhospho [S260(100); S262(100)]; P62996 2xPhospho [S264(100); S266(100)]	2.54	100	2	48.1	43.2	48.2	46	50.3	46.3	36.3	32.8	49.6	41.3	57.9	28.2	46
FALSE	High	[R].LSSLRASTSK.[S]	Q3TL53 [234-243]	1xTMTpro [K10]; 1xTMTpro [N-Term]; 2xPhospho [S7(100); S/T]	40S ribosomal protein S6 OS=Mus musculus OX=10090 PE=2 SV=1	2	0.11926	1.678	0.75	51.8	30.9	33.92	51.71	High	High	High	High	High	High	High	High	High	High	High	High	High	High	High	High	1	1	Q3TL53	Q3TL53 2xPhospho [S240(100); S/T]	1.86	100	1	67	66.1	47.3	39.9	45.8	49.7	26.3	20.9	76.3	61.8	30.8	15.2	19.9
FALSE	High	[R].RDRSPIRGSPR.[R]	B7ZC24 [26-36]	1xTMTpro [N-Term]; 2xPhospho [S4(100); S9(100)]	Nuclear receptor coactivator 5 OS=Mus musculus OX=10090 GN=Ncoa5 PE=1 SV=1	Ncoa5	0.298034	0.957	-0.06	51.7	54.1	21.3	11.87	High	High	High	High	High	High	High	High	High	High	High	High	High	High	High	High	1	2	B7ZC24	B7ZC24 2xPhospho [S29(100); S34(100)]	2.22	100	1	40	44.1	42.3	42.9	58.5	49.3	20.1	36	52.4	50.5	49.9	24.7	49.1
FALSE	High	[K].FQEQECPPSPEPTR.[K]	P62071 [178-191]	1xCarbamidomethyl [C6]; 1xTMTpro [N-Term]; 1xPhospho [S9(100)]	Ras-related protein R-Ras2 OS=Mus musculus OX=10090 GN=Rras2 PE=1 SV=1	Rras2	0.18131	1.017	0.02	51.7	50.9	7.56	8.2	High	High	High	High	High	High	High	High	High	High	High	High	High	High	High	High	1	2	P62071	P62071 1xPhospho [S186(100)]	4.96	100	1	48	42.1	43.5	42.9	60.5	47	41	34.2	53	42.7	47.4	23.7	46
FALSE	High	[K].EFQDYIEPEEGCQGSPQRR.[G]	A0A1D5RMC1 [108-126]	1xCarbamidomethyl [C12]; 1xTMTpro [N-Term]; 1xPhospho [S15(100)]	Dynein light intermediate chain (Fragment) OS=Mus musculus OX=10090 GN=Dync1li2 PE=1 SV=1	Dync1li2	0.525777	0.948	-0.08	51.7	54.6	18.72	10.52	High	High	High	High	High	High	High	High	High	High	High	High	High	High	High	High	1	3	A0A1D5RMC1	A0A1D5RMC1 1xPhospho [S122(100)]	4.69	100	1	59	36.3	41	38.1	49.2	48.3	54.3	36.3	48.7	48.5	50.2	24.4	45.9
FALSE	High	[K].GQSPPTKDGGSDYQSR.[G]	Q9JM52 [901-916]	1xTMTpro [K7]; 1xTMTpro [N-Term]; 1xPhospho [S3(100)]	Misshapen-like kinase 1 OS=Mus musculus OX=10090 GN=Mink1 PE=1 SV=3	Mink1	0.781936	0.942	-0.09	51.7	54.9	5.76	14.38	High	High	High	High	High	High	High	High	High	High	High	High	High	High	High	High	1	2	Q9JM52	Q9JM52 1xPhospho [S903(100)]	2.33	100	1	45.7	49.7	46.5	42.5	51	41.5	40.7	34.4	43.6	41	50	24.8	43.8
FALSE	High	[R].GFGDGYNGYGGGPGGGNFGGSPGYGGGR.[G]	B7ZP22 [227-254]	1xDeamidated [N7]; 1xTMTpro [N-Term]; 1xPhospho [S21(100)]	Heterogeneous nuclear ribonucleoproteins A2/B1 OS=Mus musculus OX=10090 GN=Hnrnpa2b1 PE=2 SV=1	Hnrnpa2b1	0.394025	0.937	-0.09	51.7	55.1	10.57	8.45	High	High	High	High	High	High	High	High	High	High	High	High	High	High	High	High	1	3	B7ZP22	B7ZP22 1xPhospho [S247(100)]	6.12	100	1	46	48.8	39.1	50.9	54	42.4	38.4	33.1	51.2	56.4	49.7	25.1	51.6
FALSE	High	[R].SHWDDGTNDSDLEKGAR.[E]	A2ARP8 [2311-2327]	1xTMTpro [K14]; 1xTMTpro [N-Term]; 1xPhospho [S10(100)]	Microtubule-associated protein 1A OS=Mus musculus OX=10090 GN=Map1a PE=1 SV=1	Map1a	0.998906	1.052	0.07	51.6	49	23.19	19.95	High	High	High	High	High	High	High	High	High	High	High	High	High	High	High	High	1	2	A2ARP8	A2ARP8 1xPhospho [S2320(100)]	5.1	100	1	53.4	28.1	37.8	41.9	35.4	47.1	42.1	41.5	39.8	49.8	55.3	19.1	31
FALSE	High	[K].TLSVAAAFNEDEDSEPEEMPPEAK.[M]	F8WI88 [117-140]	1xTMTpro [K24]; 1xTMTpro [N-Term]; 1xPhospho [S14(100)]	PEST proteolytic signal-containing nuclear protein OS=Mus musculus OX=10090 GN=Pcnp PE=1 SV=1	Pcnp	0.892204	0.986	-0.02	51.5	52.3	7.49	8.05	High	High	High	High	High	High	High	High	High	High	High	High	High	High	High	High	1	5	F8WI88	F8WI88 1xPhospho [S130(100)]	5.22	100	1	43	40.7	42.2	42.1	46.3	46.3	45.4	38	45.8	50	53.2	20.7	47
FALSE	High	[R].KSSTSFDDDAGR.[R]	Q9QYX7 [1549-1560]	1xTMTpro [K1]; 1xTMTpro [N-Term]; 1xPhospho [S3(99.1)]	Protein piccolo OS=Mus musculus OX=10090 GN=Pclo PE=1 SV=4	Pclo	0.441556	1.084	0.12	51.3	47.3	17.32	9.13	High	High	High	High	High	High	High	High	High	High	High	High	High	High	High	High	1	1	Q9QYX7	Q9QYX7 1xPhospho [S1551(99.1)]	2.43	100	1	33.7	50.4	49.8	45.9	52.9	43.1	30.5	27	45.7	44.3	38	19.3	46.9
FALSE	High	[R].EISSSPTSK.[N]	Q8BTI8 [450-458]	1xTMTpro [K9]; 1xTMTpro [N-Term]; 2xPhospho [S3(99.6); S4(99.6)]	Serine/arginine repetitive matrix protein 2 OS=Mus musculus OX=10090 GN=Srrm2 PE=1 SV=3	Srrm2	0.598908	0.977	-0.03	51.3	52.5	16.93	7.21	High	High	High	High	High	High	High	High	High	High	High	High	High	High	High	High	1	3	Q8BTI8	Q8BTI8 2xPhospho [S452(99.6); S453(99.6)]	2.44	100	1	43.7	40.1	35.8	44.4	50.1	45.8	57.7	31.3	50.6	51.5	56.5	21	46.2
FALSE	High	[K].FHDSEGDDTEETEDYR.[Q]	Q8K019 [392-407]	1xTMTpro [N-Term]; 1xPhospho [S4(100)]	Bcl-2-associated transcription factor 1 OS=Mus musculus OX=10090 GN=Bclaf1 PE=1 SV=2	Bclaf1	0.285355	0.912	-0.13	51.3	56.2	11.49	11.61	High	High	High	High	High	High	High	High	High	High	High	High	High	High	High	High	1	3	Q8K019	Q8K019 1xPhospho [S395(100)]	6.77	100	1	48.3	42.6	54.4	36	53.4	41.8	41.9	34	54.4	44.1	47.1	28.6	55.7
FALSE	High	[R].SYSPDGKESPSDKK.[S]	Q6ZQ61 [602-615]	3xTMTpro [K7; K13; K14]; 1xTMTpro [N-Term]; 2xPhospho [S3(99.3); S9(100)]	MKIAA0723 protein (Fragment) OS=Mus musculus OX=10090 GN=Matr3 PE=2 SV=1	Matr3	0.905338	0.925	-0.11	51.3	55.4	14.64	16.02	High	High	High	High	High	High	High	High	High	High	High	High	High	High	High	High	1	2	Q6ZQ61	Q6ZQ61 2xPhospho [S604(99.3); S610(100)]	2.66	100	1	48.9	40.5	44.4	39	46.2	44	49.1	45.6	36.2	48.3	59.1	25.4	42.1
FALSE	High	[R].YSTGSQSR.[I]	D3Z593 [1157-1164]	1xTMTpro [N-Term]; 1xPhospho [S/Y/T]	Adhesion G protein-coupled receptor L3 OS=Mus musculus OX=10090 GN=Adgrl3 PE=1 SV=1	Adgrl3	0.224805	1.205	0.27	51.3	42.6	15.72	37.09	High	High	High	High	High	High	High	High	High	High	High	High	High	High	High	High	1	1	D3Z593		1.96	100	1	42.9	55.1	46.8	36.7	46.4	53.7	41.2	27	57.7	66	34.9	7.7	42.7
FALSE	High	[R].TKEYVSNDATQSDDEEKLQSQQTDTDGGR.[L]	Q6NVE8 [394-422]	2xTMTpro [K2; K17]; 1xTMTpro [N-Term]; 1xPhospho [S12(100)]	WD repeat-containing protein 44 OS=Mus musculus OX=10090 GN=Wdr44 PE=1 SV=1	Wdr44	0.338051	1.116	0.16	51.1	45.8	15.11	14.6	High	High	High	High	High	High	High	High	High	High	High	High	High	High	High	High	2	3	Q6NVE8	Q6NVE8 1xPhospho [S405(100)]	5.96	100	1	48.4	41.7	40.2	47	36.9	42.5	49.3	35.6	39.8	42	49.4	19.6	42.7
FALSE	High	[K].SEANSNGENPEKPGCPAR.[V]	Q8BWS5 [156-173]	1xCarbamidomethyl [C15]; 2xDeamidated [N6; N]; 1xTMTpro [K12]; 1xTMTpro [N-Term]; 1xPhospho [S5(100)]	G protein-regulated inducer of neurite outgrowth 3 OS=Mus musculus OX=10090 GN=Gprin3 PE=1 SV=1	Gprin3	0.397861	0.908	-0.14	51.1	56.3	10.69	13.56	High	High	High	High	High	High	High	High	High	High	High	High	High	High	High	High	2	5	Q8BWS5	Q8BWS5 1xPhospho [S160(100)]	1.78	100	1	42.5	57.6	43.5	41.8	54.5	44.3	41	39.5	51.5	54.9	45.9	27	67.4
FALSE	High	[K].TELCENVDPNSPAAK.[K]	Q68ED2 [890-904]	1xCarbamidomethyl [C4]; 1xTMTpro [K15]; 1xTMTpro [N-Term]; 1xPhospho [S11(100)]	Metabotropic glutamate receptor 7 OS=Mus musculus OX=10090 GN=Grm7 PE=1 SV=1	Grm7	0.349377	0.944	-0.08	51.1	54.1	10.45	14.65	High	High	High	High	High	High	High	High	High	High	High	High	High	High	High	High	1	2	Q68ED2	Q68ED2 1xPhospho [S900(100)]	4.51	100	1	41	39.7	48.6	42.8	41.8	49.9	43.4	33.4	53.9	54.1	47.9	18.8	42.2
FALSE	High	[K].ESSESTNTTIEDEDTKVR.[K]	P11798 [329-346]	1xTMTpro [K16]; 1xTMTpro [N-Term]; 1xPhospho [S3(99.1)]	Calcium/calmodulin-dependent protein kinase type II subunit alpha OS=Mus musculus OX=10090 GN=Camk2a PE=1 SV=2	Camk2a	0.0234425	0.84	-0.25	51.1	60.8	9.91	15.95	High	High	High	High	High	High	High	High	High	High	High	High	High	High	High	High	2	3	P11798	P11798 1xPhospho [S331(99.1)]	4.11	100	1	37.1	47.6	38.6	43.5	53.4	37.8	39.8	37	48.5	41.1	63.2	26.3	59.3
FALSE	High	[R].QDITQLEESIRADTPSGDEQEPNGALDSK.[G]	Q3UB06 [435-463]	1xDeamidated [N/Q]; 1xTMTpro [K29]; 1xTMTpro [N-Term]; 2xPhospho [T14(100); S16(100)]	Protein kinase domain-containing protein OS=Mus musculus OX=10090 GN=Srpk1 PE=1 SV=1	Srpk1	0.307124	1.024	0.03	50.9	49.7	10.51	10.03	High	High	High	High	High	High	High	High	High	High	High	High	High	High	High	High	2	4	Q3UB06	Q3UB06 2xPhospho [T448(100); S450(100)]	4.16	100	1	41.1	40.1	47.7	45.5	41.6	41.3	42.5	38	45.7	48.9	48.7	22	39
FALSE	High	[K].SLSDSESDDSK.[S]	Q9DCC5 [93-103]	1xTMTpro [K11]; 1xTMTpro [N-Term]; 1xPhospho [S3(100)]	Cbx3 protein OS=Mus musculus OX=10090 GN=Cbx3 PE=1 SV=1	Cbx3	0.0787421	0.928	-0.11	50.8	54.8	7.98	8.2	High	High	High	High	High	High	High	High	High	High	High	High	High	High	High	High	1	2	Q9DCC5	Q9DCC5 1xPhospho [S95(100)]	2.69	100	1	39.9	47.7	45.2	38	50.2	39.4	45.9	34.5	53	47.1	44.8	26.9	50.4
FALSE	High	[R].TQSSGQDGRPQEEPHAEDLQK.[I]	O70161 [552-572]	1xTMTpro [K21]; 1xTMTpro [N-Term]; 1xPhospho [S4(98.7)]	Phosphatidylinositol 4-phosphate 5-kinase type-1 gamma OS=Mus musculus OX=10090 GN=Pip5k1c PE=1 SV=2	Pip5k1c	0.353582	1.022	0.03	50.8	49.8	8.49	19.06	High	High	High	High	High	High	High	High	High	High	High	High	High	High	High	High	2	4	O70161	O70161 1xPhospho [S555(98.7)]	3.76	100	1	37.3	43.4	43.7	36.6	54.1	44	41.5	38.5	48.4	49.6	46.9	12.8	39.9
FALSE	High	[K].TLEVVSPSQSVTGSAGHTPYYQSPTDEK.[S]	P14873 [1312-1339]	1xTMTpro [K28]; 1xTMTpro [N-Term]; 2xPhospho [S6(100); S23(100)]	Microtubule-associated protein 1B OS=Mus musculus OX=10090 GN=Map1b PE=1 SV=2	Map1b	0.444415	1.186	0.25	50.8	42.8	30.07	17.18	High	High	High	High	High	High	High	High	High	High	High	High	High	High	High	High	2	4	P14873	P14873 2xPhospho [S1317(100); S1334(100)]	5.7	100	1	47.2	61.1	59.6	49.4	45.4	30.3	28.3	23.5	40.4	38.6	43.9	26.1	40.4
FALSE	High	[R].EVKSSPSESPLMEK.[K]	Q61609 [265-278]	2xTMTpro [K3; K14]; 1xTMTpro [N-Term]; 2xPhospho [S5(99.6); S]	Sodium-dependent phosphate transporter 1 OS=Mus musculus OX=10090 GN=Slc20a1 PE=1 SV=1	Slc20a1	0.760115	0.998	0	50.7	50.8	18.39	9.65	High	High	High	High	High	High	High	High	High	High	High	High	High	High	High	High	1	3	Q61609	Q61609 2xPhospho [S269(99.6); S]	2.78	100	1	49.6	40.2	36	46.1	50.6	28.4	47.6	33.9	44.2	46.1	49.3	18	45.6
FALSE	High	[R].SDSAPPTPVNR.[L]	E9Q0J2 [357-367]	1xTMTpro [N-Term]; 2xPhospho [S3(100); T7(100)]	Ral GTPase-activating protein subunit beta OS=Mus musculus OX=10090 GN=Ralgapb PE=1 SV=1	Ralgapb	0.0235157	1.049	0.07	50.7	48.3	10.25	10.57	High	High	High	High	High	High	High	High	High	High	High	High	High	High	High	High	2	3	E9Q0J2	E9Q0J2 2xPhospho [S359(100); T363(100)]	2.89	100	1	42.9	39.4	50.5	48.5	55.4	43.1	37.7	32.3	47.2	46.1	45.7	21.4	44.5
FALSE	High	[R].RASYDSVEDSSESENSPVAR.[R]	Q9QYX7 [1442-1461]	1xTMTpro [N-Term]; 3xPhospho [S3(100); S6(100); S/Y]	Protein piccolo OS=Mus musculus OX=10090 GN=Pclo PE=1 SV=4	Pclo	0.829102	1.016	0.02	50.6	49.8	9.56	12.26	High	High	High	High	High	High	High	High	High	High	High	High	High	High	High	High	2	4	Q9QYX7	Q9QYX7 3xPhospho [S1444(100); S1447(100); S/Y]	2.87	100	1	40.9	38.6	42.1	38.8	52	48.7	48.4	35.6	42	43.9	56.1	19.2	45.3
FALSE	High	[R].LANHDEGSDDEEEETPK.[K]	Q8K1A6 [428-444]	1xTMTpro [K17]; 1xTMTpro [N-Term]; 1xPhospho [S8(100)]	Coiled-coil and C2 domain-containing protein 1A OS=Mus musculus OX=10090 GN=Cc2d1a PE=1 SV=2	Cc2d1a	0.109702	1.133	0.18	50.6	44.6	9.81	12.48	High	High	High	High	High	High	High	High	High	High	High	High	High	High	High	High	1	2	Q8K1A6	Q8K1A6 1xPhospho [S435(100)]	4.12	100	1	43.7	36	37.6	34.5	51	45.2	41.8	33.5	41	30.3	44.9	17.8	45
FALSE	High	[R].VKVDGPRSPSYGRSR.[S]	H7BX95 [192-206]	1xTMTpro [K2]; 1xTMTpro [N-Term]; 3xPhospho [S8(100); S10(100); S14(100)]	Serine/arginine-rich splicing factor 1 OS=Mus musculus OX=10090 GN=Srsf1 PE=1 SV=1	Srsf1	0.883849	1.163	0.22	50.5	43.4	35.67	17.62	High	High	High	High	High	High	High	High	High	High	High	High	High	High	High	High	1	1	H7BX95	H7BX95 3xPhospho [S199(100); S201(100); S205(100)]	2.9	100	1	35.8	58.2	51	40.4	58	44.9	18.3	14.9	52.7	44.4	37.1	17.7	41.6
FALSE	High	[K].KEESEESEDDMGFGLFD.[-]	Q58E35 [98-114]	1xOxidation [M11]; 1xTMTpro [K1]; 1xTMTpro [N-Term]; 2xPhospho [S4(100); S7(100)]	Ribosomal protein, large, P1 OS=Mus musculus OX=10090 GN=Rplp1 PE=1 SV=1	Rplp1	0.468671	1.004	0.01	50.5	50.3	9.57	16.74	High	High	High	High	High	High	High	High	High	High	High	High	High	High	High	High	1	1	Q58E35	Q58E35 2xPhospho [S101(100); S104(100)]	1.81	100	1	40.3	42.2	41.2	44.3	43.8	45.2	48.6	34.9	40.8	43.5	47	28.5	47
FALSE	High	[R].APDRTPPSEEDSAEAER.[L]	Q8BJU0 [78-94]	1xTMTpro [N-Term]; 1xPhospho [T5(100)]	Small glutamine-rich tetratricopeptide repeat-containing protein alpha OS=Mus musculus OX=10090 GN=Sgta PE=1 SV=2	Sgta	0.740962	1.008	0.01	50.5	50.1	11.63	6.32	High	High	High	High	High	High	High	High	High	High	High	High	High	High	High	High	1	3	Q8BJU0	Q8BJU0 1xPhospho [T82(100)]	3.2	100	1	38.8	44.3	32.3	44	49.7	39.9	43.4	36.6	44.6	48.7	42.6	21.9	45.1
FALSE	High	[K].GSLPPAALESSDSTNTTIEDEDAKAR.[K]	Q3TY93 [217-242]	1xTMTpro [K24]; 1xTMTpro [N-Term]; 2xPhospho [S10(99.5); S13(99.5)]	Calcium/calmodulin-dependent protein kinase OS=Mus musculus OX=10090 GN=Camk2b PE=2 SV=1	Camk2b	0.234719	1.08	0.11	50.5	46.8	14.66	14.03	High	High	High	High	High	High	High	High	High	High	High	High	High	High	High	High	3	5	Q3TY93	Q3TY93 2xPhospho [S226(99.5); S229(99.5)]	7.2	100	1	40.9	35	49.6	34.1	41.7	45	47.5	34.7	50.7	46	44.2	15.8	31.5
FALSE	High	[R].SSPPPLSGASEVDAGELGSER.[T]	A6X919 [22-42]	1xTMTpro [N-Term]; 1xPhospho [S]	Probable C-mannosyltransferase DPY19L1 OS=Mus musculus OX=10090 GN=Dpy19l1 PE=1 SV=1	Dpy19l1	0.392028	1.108	0.15	50.5	45.5	12.35	8.81	High	High	High	High	High	High	High	High	High	High	High	High	High	High	High	High	1	1	A6X919		5.72	100	1	42.1	33.5	32.7	41.3	52.2	45.3	41.6	33.1	39.3	42.7	46.8	18.9	42.4
FALSE	High	[R].SDISERPSVDDVESETGSTGALETR.[S]	Q80X80 [606-630]	1xTMTpro [N-Term]; 1xPhospho [S8(100)]	Phospholipid transfer protein C2CD2L OS=Mus musculus OX=10090 GN=C2cd2l PE=1 SV=3	C2cd2l	0.94696	0.986	-0.02	50.4	51.1	12.84	9.74	High	High	High	High	High	High	High	High	High	High	High	High	High	High	High	High	2	2	Q80X80	Q80X80 1xPhospho [S613(100)]	4.67	100	1	48.6	42.5	48.3	44.3	45.5	36.7	33.3	34.6	54.9	42	48.8	18.2	49.6
FALSE	High	[R].TSSLTHSEEK.[S]	Q9CT10 [56-65]	1xTMTpro [K10]; 1xTMTpro [N-Term]; 1xPhospho [S/T]	Ran-binding protein 3 OS=Mus musculus OX=10090 GN=Ranbp3 PE=1 SV=2	Ranbp3	0.240384	1.08	0.11	50.4	46.7	8.56	15.52	High	High	High	High	High	High	High	High	High	High	High	High	High	High	High	High	1	4	Q9CT10		2.33	100	1	43.5	40.6	48.5	45.8	44.3	43.2	41.3	31.5	37.6	36.6	45.2	19.9	38.1
FALSE	High	[R].DGDSGSLGSPSASR.[E]	Q9JJY3 [284-297]	1xTMTpro [N-Term]; 2xPhospho [S6(100); S9(100)]	Sphingomyelin phosphodiesterase 3 OS=Mus musculus OX=10090 GN=Smpd3 PE=1 SV=1	Smpd3	0.882957	0.938	-0.09	50.4	53.7	17.88	14.93	High	High	High	High	High	High	High	High	High	High	High	High	High	High	High	High	3	5	Q9JJY3	Q9JJY3 2xPhospho [S289(100); S292(100)]	5.06	100	1	37.4	36	39.1	54.4	56.8	51.4	34	37.3	52.3	48	55	16.3	49.1
FALSE	High	[K].KAEGAGTEEEGTPK.[E]	Q91XV3 [25-38]	2xTMTpro [K1; K14]; 1xTMTpro [N-Term]; 1xPhospho [T12(100)]	Brain acid soluble protein 1 OS=Mus musculus OX=10090 GN=Basp1 PE=1 SV=3	Basp1	0.578024	1.014	0.02	50.4	49.7	14.24	9.11	High	High	High	High	High	High	High	High	High	High	High	High	High	High	High	High	3	3	Q91XV3	Q91XV3 1xPhospho [T36(100)]	1.96	100	1	35.3	54	40.8	43.8	53.7	47.6	36.6	28.1	48.2	46.3	53.1	20.2	50.6
FALSE	High	[K].DLSLEEIQK.[K]	Q9CZ46 [78-86]; Q91XT3 [44-52]	1xTMTpro [K9]; 1xTMTpro [N-Term]; 1xPhospho [S3(100)]	Uncharacterized protein OS=Mus musculus OX=10090 GN=Stmn2 PE=2 SV=1 Stathmin OS=Mus musculus OX=10090 GN=Stmn1 PE=2 SV=1	Stmn2	0.456825	0.961	-0.06	50.4	52.4	10.27	9.79	High	High	High	High	High	High	High	High	High	High	High	High	High	High	High	High	1	2	Q9CZ46; Q91XT3	Q9CZ46 1xPhospho [S80(100)]; Q91XT3 1xPhospho [S46(100)]	2.99	100	2	49.9	43.3	42.9	41.4	45.8	42.7	49.4	36.8	48.9	49.5	46.2	22.5	46.7
FALSE	High	[R].AAAAAAARGSNSDSPPGHPAPAPSPER.[R]	A2ARS0 [180-206]	1xTMTpro [N-Term]; 3xPhospho [S10(100); S12(100); S14(100)]	Ankyrin repeat domain-containing protein 63 OS=Mus musculus OX=10090 GN=Ankrd63 PE=1 SV=1	Ankrd63	0.5477	0.936	-0.1	50.3	53.8	11.97	13.15	High	High	High	High	High	High	High	High	High	High	High	High	High	High	High	High	2	4	A2ARS0	A2ARS0 3xPhospho [S189(100); S191(100); S193(100)]	8.09	100	1	39	53.4	41.5	49.4	52	41.1	39.4	39.6	45.8	47.9	45.7	27.5	45
FALSE	High	[K].KDSFSQESSPSSPSDLAK.[L]	Q9QYX7 [1330-1347]	2xTMTpro [K1; K18]; 1xTMTpro [N-Term]; 3xPhospho [S8(99.1); S]	Protein piccolo OS=Mus musculus OX=10090 GN=Pclo PE=1 SV=4	Pclo	0.940789	1.037	0.05	50.3	48.5	8.45	10.47	High	High	High	High	High	High	High	High	High	High	High	High	High	High	High	High	3	3	Q9QYX7	Q9QYX7 3xPhospho [S1337(99.1); S]	3.98	100	1	38.7	46.4	43.2	41.3	48.7	43.9	32.7	34.9	45.4	42.1	41	24.1	46.2
FALSE	High	[R].GIITDSFGR.[H]	Q3TM53 [268-276]	1xTMTpro [N-Term]; 1xPhospho [S6(100)]	CCM2_C domain-containing protein (Fragment) OS=Mus musculus OX=10090 GN=Ccm2 PE=2 SV=1	Ccm2	0.28802	1.21	0.28	50.3	41.6	19.84	22.04	High	High	High	High	High	High	High	High	High	High	High	High	High	High	High	High	1	2	Q3TM53	Q3TM53 1xPhospho [S273(100)]	2.32	100	1	41.9	46.1	53.9	45.4	50.2	41.7	23.3	30.7	55.7	53.4	29	19.2	36
FALSE	High	[R].GTEDGSGSPHSPPHLCSK.[S]	F6U2S8 [38-55]	1xCarbamidomethyl [C16]; 1xTMTpro [K18]; 1xTMTpro [N-Term]; 2xPhospho [S8(100); S11(100)]	Serine/threonine-protein kinase WNK1 (Fragment) OS=Mus musculus OX=10090 GN=Wnk1 PE=1 SV=1	Wnk1	0.129972	1.105	0.14	50.3	45.5	11.92	13.65	High	High	High	High	High	High	High	High	High	High	High	High	High	High	High	High	1	2	F6U2S8	F6U2S8 2xPhospho [S45(100); S48(100)]	6.02	100	1	45.3	38.3	43.7	40.7	58.4	34	42.8	32.8	43.8	33.1	43.3	21.2	39
FALSE	High	[K].SDSPSSQR.[V]	Q8BTG3 [42-49]	1xTMTpro [N-Term]; 1xPhospho [S3(100)]	T-complex protein 11-like protein 1 OS=Mus musculus OX=10090 GN=Tcp11l1 PE=1 SV=1	Tcp11l1	0.675143	0.866	-0.21	50.3	58.1	13.16	26.82	High	High	High	High	High	High	High	High	High	High	High	High	High	High	High	High	1	1	Q8BTG3	Q8BTG3 1xPhospho [S44(100)]	2.77	100	1	45.6	39.4	38.1	37.3	50	43.8	52.6	33.8	55.5	59.9	63.4	12.8	67.4
FALSE	High	[K].KNDGVKESSESTNTTIEDEDTKVR.[K]	P11798 [323-346]	3xTMTpro [K1; K6; K22]; 1xTMTpro [N-Term]; 3xPhospho [S8(92); S9(92); S11(92)]	Calcium/calmodulin-dependent protein kinase type II subunit alpha OS=Mus musculus OX=10090 GN=Camk2a PE=1 SV=2	Camk2a	0.619826	0.911	-0.13	50.2	55.1	17.91	7.08	High	High	High	High	High	High	High	High	High	High	High	High	High	High	High	High	3	6	P11798	P11798 3xPhospho [S330(92); S331(92); S333(92)]	3.68	100	1	41.1	44.5	40.4	39.7	47.6	44.1	50.4	50	48.2	53.6	52.6	26.9	46.5
FALSE	High	[K].TGSSTNNNEEEKSR.[L]	Q8CAF8 [663-676]	1xDeamidated [N6]; 1xTMTpro [K12]; 1xTMTpro [N-Term]; 2xPhospho [S3(100); S4(100)]	G_PROTEIN_RECEP_F3_4 domain-containing protein (Fragment) OS=Mus musculus OX=10090 GN=Gabbr1 PE=2 SV=1	Gabbr1	0.163936	0.861	-0.22	50.2	58.3	16.84	5.8	High	High	High	High	High	High	High	High	High	High	High	High	High	High	High	High	2	3	Q8CAF8	Q8CAF8 2xPhospho [S665(100); S666(100)]	1.79	100	1	41.2	42.5	38.4	42.6	67.3	44	55.7	32	57.3	49.7	57	25.1	59.4
FALSE	High	[R].RPPSPDPNTK.[V]	Q62261 [2099-2108]	1xTMTpro [K10]; 1xTMTpro [N-Term]; 1xPhospho [S4(100)]	Spectrin beta chain, non-erythrocytic 1 OS=Mus musculus OX=10090 GN=Sptbn1 PE=1 SV=2	Sptbn1	0.168464	0.928	-0.11	50.2	54.1	8.26	13.99	High	High	High	High	High	High	High	High	High	High	High	High	High	High	High	High	1	3	Q62261	Q62261 1xPhospho [S2102(100)]	2.54	100	1	40.2	45.2	42.9	41.3	52.7	51.5	36.4	33.2	52.5	40.8	50.1	24.4	65.8
FALSE	High	[K].TGSSTNNNEEEKSR.[L]	Q8CAF8 [663-676]	1xTMTpro [K12]; 1xTMTpro [N-Term]; 2xPhospho [S3(100); S4(100)]	G_PROTEIN_RECEP_F3_4 domain-containing protein (Fragment) OS=Mus musculus OX=10090 GN=Gabbr1 PE=2 SV=1	Gabbr1	0.0853263	0.806	-0.31	50.1	62.2	19.19	9.86	High	High	High	High	High	High	High	High	High	High	High	High	High	High	High	High	1	2	Q8CAF8	Q8CAF8 2xPhospho [S665(100); S666(100)]	2.69	100	1	33.7	33.8	43.2	40.9	62.7	40.1	54.1	37.2	60.5	47.8	58.6	22.2	58
FALSE	High	[K].YKDIIRQPSEEEIIK.[L]	Q62048 [108-122]	2xTMTpro [K2; K15]; 1xTMTpro [N-Term]; 1xPhospho [S9(100)]	Astrocytic phosphoprotein PEA-15 OS=Mus musculus OX=10090 GN=Pea15 PE=1 SV=1	Pea15	0.744597	1.025	0.03	50.1	48.9	16.87	9.85	High	High	High	High	High	High	High	High	High	High	High	High	High	High	High	High	1	1	Q62048	Q62048 1xPhospho [S116(100)]	2.81	100	1	53.8	38.8	43.6	40.4	40.4	36.1	47.9	37.4	46	40.7	49.7	20.2	40.1
FALSE	High	[R].RFSSGGEEEDFDR.[S]	Q69ZX8 [500-512]	1xTMTpro [N-Term]; 1xPhospho [S3(100)]	Actin-binding LIM protein 3 OS=Mus musculus OX=10090 GN=Ablim3 PE=1 SV=2	Ablim3	0.421725	0.951	-0.07	50	52.6	10.56	10.73	High	High	High	High	High	High	High	High	High	High	High	High	High	High	High	High	1	3	Q69ZX8	Q69ZX8 1xPhospho [S502(100)]	3.55	100	1	39.9	52.3	43.9	38.3	56.1	44.5	35.5	32.8	53.3	45.9	51	19.4	59
FALSE	High	[K].LTPAEEESNSLQLLSP.[-]	D3YTP3 [297-312]	1xTMTpro [N-Term]; 1xPhospho [S15(100)]	Metaxin OS=Mus musculus OX=10090 GN=Mtx3 PE=1 SV=2	Mtx3	0.474584	0.959	-0.06	50	52.2	17.53	11.34	High	High	High	High	High	High	High	High	High	High	High	High	High	High	High	High	1	1	D3YTP3	D3YTP3 1xPhospho [S311(100)]	6.2	100	1	44.3	34.3	41.6	44.3	45.1	44.8	27.2	39.9	49.5	50.2	36.6	24.9	47.5
FALSE	High	[R].GPQFGSEVELR.[H]	Q7TSV8 [263-273]	1xTMTpro [N-Term]; 1xPhospho [S6(100)]	Angiotensin-converting enzyme (Fragment) OS=Mus musculus OX=10090 GN=Ace PE=2 SV=1	Ace	0.522938	1.081	0.11	50	46.2	12.66	18.68	High	High	High	High	High	High	High	High	High	High	High	High	High	High	High	High	1	3	Q7TSV8	Q7TSV8 1xPhospho [S268(100)]	2.61	100	1	41.7	48	40.4	41.4	49.9	46.9	39.1	23.6	51.4	45.8	34.1	21.4	36.6
FALSE	High	[K].LGNREDPLPQDSFEGVDEDEWD.[-]	Q3TU50 [323-344]	1xTMTpro [N-Term]; 1xPhospho [S12(100)]	Coronin (Fragment) OS=Mus musculus OX=10090 GN=Coro7 PE=2 SV=1	Coro7	0.0400952	1.158	0.21	49.9	43.1	21.18	13.2	High	High	High	High	High	High	High	High	High	High	High	High	High	High	High	High	1	2	Q3TU50	Q3TU50 1xPhospho [S334(100)]	5.66	100	1	35.3	49.3	39.7	33.9	53.9	56.8	34.8	47	47.8	46.1	40.3	17.6	32.3
FALSE	High	[K].AEDGAAPSPSSETPK.[K]	A0A0A1HAM8 [131-145]	1xTMTpro [K15]; 1xTMTpro [N-Term]; 2xPhospho [S8(100); T13(100)]	80K protein OS=Mus musculus OX=10090 GN=Marcks PE=2 SV=1	Marcks	0.0818805	1.117	0.16	49.8	44.6	9.55	13.25	High	High	High	High	High	High	High	High	High	High	High	High	High	High	High	High	2	3	A0A0A1HAM8	A0A0A1HAM8 2xPhospho [S138(100); T143(100)]	2.98	100	1	41.6	42.8	45.2	37	57.7	44.1	38.4	28.2	48.1	49.3	38.6	14.8	44
FALSE	High	[R].RGTGQSDDSDIWDDTALIK.[A]	Q5PXT3 [20-38]	1xTMTpro [K19]; 1xTMTpro [N-Term]; 2xPhospho [S9(100); T/S]	Survival of motor neuron OS=Mus musculus OX=10090 GN=Smn1 PE=2 SV=1	Smn1	0.0500897	1.181	0.24	49.8	42.1	10.8	10.34	High	High	High	High	High	High	High	High	High	High	High	High	High	High	High	High	2	2	Q5PXT3	Q5PXT3 2xPhospho [S28(100); T/S]	4.89	100	1	40.3	48.4	42.8	40.8	50.6	43.4	30.1	32.4	47.6	42.6	38	21.6	34.6
FALSE	High	[K].GMKDDKDEEDDGTGSPHLNNR.[-]	J3QNU6 [399-419]	2xTMTpro [K3; K6]; 1xTMTpro [N-Term]; 1xPhospho [S15(100)]	Beta-arrestin-1 OS=Mus musculus OX=10090 GN=Arrb1 PE=1 SV=1	Arrb1	0.0127729	1.114	0.16	49.7	44.6	7.33	10.96	High	High	High	High	High	High	High	High	High	High	High	High	High	High	High	High	1	1	J3QNU6	J3QNU6 1xPhospho [S413(100)]	3.72	100	1	37.9	44.1	45.8	40.2	50.1	49.3	40	30.9	39.2	33.5	43.1	19	43.9
FALSE	High	[R].QNSATERADSIEIYIPEAQTR.[L]	Q8BJ42 [1038-1058]	1xTMTpro [N-Term]; 1xPhospho [S10(100)]	Disks large-associated protein 2 OS=Mus musculus OX=10090 GN=Dlgap2 PE=1 SV=2	Dlgap2	0.539628	0.963	-0.05	49.7	51.6	11.19	13.04	High	High	High	High	High	High	High	High	High	High	High	High	High	High	High	High	2	2	Q8BJ42	Q8BJ42 1xPhospho [S1047(100)]	2.68	100	1	42.4	50.2	35.3	35.7	51	42.4	35.8	33.8	39.8	42.6	49.5	26.3	40.7
FALSE	High	[R].RLDSSGER.[S]	Q3U5E1 [354-361]	1xTMTpro [N-Term]; 1xPhospho [S4(100)]	HECT-type E3 ubiquitin transferase (Fragment) OS=Mus musculus OX=10090 GN=Hectd1 PE=2 SV=1	Hectd1	0.0692707	1.104	0.14	49.6	45	8.95	15.29	High	High	High	High	High	High	High	High	High	High	High	High	High	High	High	High	1	1	Q3U5E1	Q3U5E1 1xPhospho [S357(100)]	2.42	100	1	42	37.7	46.5	37.7	45.8	45.5	45.6	32.6	47.9	47.6	43.6	19.1	44.5
FALSE	High	[K].GDQVSQNGLPAEQGSPR.[MV-]	Q62261 [2123-2139]	1xTMTpro [N-Term]; 2xPhospho [S5(100); S15(100)]	Spectrin beta chain, non-erythrocytic 1 OS=Mus musculus OX=10090 GN=Sptbn1 PE=1 SV=2	Sptbn1	0.55151	1.022	0.03	49.6	48.5	5.86	9.99	High	High	High	High	High	High	High	High	High	High	High	High	High	High	High	High	1	3	Q62261	Q62261 2xPhospho [S2127(100); S2137(100)]	4.61	100	1	43.1	46.1	41.4	40.8	49.5	40.5	42.7	30.2	54.7	45.3	46	26.2	41.9
FALSE	High	[K].AELEEMEEVHPSDEEEEETKAESFYQK.[H]	A2ARP8 [894-920]	2xTMTpro [K20; K27]; 1xTMTpro [N-Term]; 1xPhospho [S12(100)]	Microtubule-associated protein 1A OS=Mus musculus OX=10090 GN=Map1a PE=1 SV=1	Map1a	0.965932	1.013	0.02	49.6	48.9	17.96	12.06	High	High	High	High	High	High	High	High	High	High	High	High	High	High	High	High	1	4	A2ARP8	A2ARP8 1xPhospho [S905(100)]	6.5	100	1	41.6	42.5	53.4	46.6	60.6	37.8	34.6	24.7	54.5	45	46.1	22	55.9
FALSE	High	[K].EKAEEEGGSEEEGSDRSPQESK.[K]	P08553 [707-728]	2xTMTpro [K2; K22]; 1xTMTpro [N-Term]; 2xPhospho [S9(100); S]	Neurofilament medium polypeptide OS=Mus musculus OX=10090 GN=Nefm PE=1 SV=4	Nefm	0.60086	0.873	-0.2	49.6	56.8	20.59	23.69	High	High	High	High	High	High	High	High	High	High	High	High	High	High	High	High	1	3	P08553	P08553 2xPhospho [S715(100); S]	6.26	100	1	51.3	57	40.4	38.8	68.3	43.2	39.9	24.4	80.4	59.4	53.2	18	56.3
FALSE	High	[K].QKFHDSEGDDTEETEDYR.[Q]	Q8K019 [390-407]	1xTMTpro [K2]; 1xTMTpro [N-Term]; 1xPhospho [S6(100)]	Bcl-2-associated transcription factor 1 OS=Mus musculus OX=10090 GN=Bclaf1 PE=1 SV=2	Bclaf1	0.696436	0.967	-0.05	49.5	51.2	4.08	10.42	High	High	High	High	High	High	High	High	High	High	High	High	High	High	High	High	1	2	Q8K019	Q8K019 1xPhospho [S395(100)]	6.27	100	1	40.6	43.6	42.3	43.5	49.1	43.2	38.4	35.5	43.3	45.3	47.8	22.6	48.9
FALSE	High	[K].KTEEVEVESEEDPILEHPPENPVK.[T]	O55091 [129-152]	2xTMTpro [K1; K24]; 1xTMTpro [N-Term]; 1xPhospho [S9(100)]	Protein IMPACT OS=Mus musculus OX=10090 GN=Impact PE=1 SV=2	Impact	0.912098	1.038	0.05	49.5	47.7	9.44	8.93	High	High	High	High	High	High	High	High	High	High	High	High	High	High	High	High	1	2	O55091	O55091 1xPhospho [S137(100)]	4.89	100	1	43.5	38.6	37.7	34.6	48.1	47.3	41.3	35	42.9	50.5	42.2	21.7	40.6
FALSE	High	[R].VSPPESPRAR.[A]	F6VBV0 [442-451]	1xTMTpro [N-Term]; 2xPhospho [S2(100); S6(100)]	Regulating synaptic membrane exocytosis protein 1 OS=Mus musculus OX=10090 GN=Rims1 PE=1 SV=3	Rims1	0.315554	0.995	-0.01	49.5	49.7	9.05	20.87	High	High	High	High	High	High	High	High	High	High	High	High	High	High	High	High	1	2	F6VBV0	F6VBV0 2xPhospho [S443(100); S447(100)]	3.01	100	1	37.5	43.1	46	40.1	56.7	41.2	42.5	28.9	46	44.3	53	29	39.7
FALSE	High	[K].LNQSSPDNLTDTK.[G]	B2RRE3 [580-592]	1xTMTpro [K13]; 1xTMTpro [N-Term]; 1xPhospho [S5(99.5)]	Camsap1l1 protein OS=Mus musculus OX=10090 GN=Camsap2 PE=2 SV=1	Camsap2	0.051484	1.147	0.2	49.4	43.1	14.4	13.78	High	High	High	High	High	High	High	High	High	High	High	High	High	High	High	High	2	2	B2RRE3	B2RRE3 1xPhospho [S584(99.5)]	3.26	100	1	37.6	44.2	41.5	36.5	48.8	43.4	50.4	43.1	35.4	41.1	53.3	18.5	39.4
FALSE	High	[K].QNSSPPSSLNK.[N]	Q3UHH0 [1149-1159]	1xTMTpro [K11]; 1xTMTpro [N-Term]; 1xPhospho [S]	Calcium-transporting ATPase OS=Mus musculus OX=10090 GN=Atp2b2 PE=1 SV=1	Atp2b2	0.114546	0.963	-0.05	49.4	51.3	16.8	9.94	High	High	High	High	High	High	High	High	High	High	High	High	High	High	High	High	1	3	Q3UHH0		2.45	100	1	26	43.6	46.9	35.7	55.7	41.8	34.4	33.8	46.6	49.3	47.2	23.6	56.1
FALSE	High	[K].IVDEQGDMDFQISPDRK.[T]	Q8C8R3 [2078-2094]	1xOxidation [M8]; 1xTMTpro [K17]; 1xTMTpro [N-Term]; 1xPhospho [S13(100)]	Ankyrin-2 OS=Mus musculus OX=10090 GN=Ank2 PE=1 SV=2	Ank2	0.62405	1.013	0.02	49.4	48.7	19.03	6.24	High	High	High	High	High	High	High	High	High	High	High	High	High	High	High	High	1	2	Q8C8R3	Q8C8R3 1xPhospho [S2090(100)]	3.32	100	1	30.2	42.9	43.2	40.2	48.8	55.1	36.2	44.4	48.4	50.5	46	21.9	43.1
FALSE	High	[K].ADSDSEDKGEESKPK.[K]	Q9CYJ8 [87-101]	3xTMTpro [K8; K13; K15]; 1xTMTpro [N-Term]; 1xPhospho [S3(100)]	Chromobox protein homolog 1 OS=Mus musculus OX=10090 GN=Cbx1 PE=1 SV=1	Cbx1	0.582721	0.985	-0.02	49.3	50	11.17	8.29	High	High	High	High	High	High	High	High	High	High	High	High	High	High	High	High	1	1	Q9CYJ8	Q9CYJ8 1xPhospho [S89(100)]	2.27	100	1	41.6	42.3	31.8	39.1	49.5	41.4	45.8	34	44.2	47.3	51.8	19	45.5
FALSE	High	[R].GGSSGEELEDEEPVKKR.[S]	Q3UMU9 [364-380]	2xTMTpro [K15; K16]; 1xTMTpro [N-Term]; 2xPhospho [S3(100); S4(100)]	Hepatoma-derived growth factor-related protein 2 OS=Mus musculus OX=10090 GN=Hdgfl2 PE=1 SV=1	Hdgfl2	0.747011	1.001	0	49.2	49.2	14.16	15.26	High	High	High	High	High	High	High	High	High	High	High	High	High	High	High	High	1	1	Q3UMU9	Q3UMU9 2xPhospho [S366(100); S367(100)]	5.67	100	1	41	38.7	35.3	40.3	49.3	40.4	47.9	41.7	41	44.2	63.9	25	42.5
FALSE	High	[R].ASSPPDR.[I]	A0A140LIS5 [71-77]	1xTMTpro [N-Term]; 1xPhospho [S3(99.6)]	Arginine and glutamate-rich protein 1 (Fragment) OS=Mus musculus OX=10090 GN=Arglu1 PE=1 SV=1	Arglu1	0.182628	0.91	-0.14	49.2	54.1	24.2	19.68	High	High	High	High	High	High	High	High	High	High	High	High	High	High	High	High	1	1	A0A140LIS5	A0A140LIS5 1xPhospho [S73(99.6)]	2.3	100	1	31.6	49.5	38	44.1	75.8	45.4	37.5	25.7	57.1	44.6	61	23.3	76.7
FALSE	High	[R].SLAALDALNTDDENDEEEYEAWK.[V]	C0HKD9 [258-280]	1xTMTpro [K23]; 1xTMTpro [N-Term]; 1xPhospho [T/Y/S]	Microfibrillar-associated protein 1B OS=Mus musculus OX=10090 GN=Mfap1b PE=1 SV=1	Mfap1b	0.340974	1.077	0.11	49.2	45.7	6.68	12.34	High	High	High	High	High	High	High	High	High	High	High	High	High	High	High	High	1	1	C0HKD9		1.64	100	1	40.6	42.8	43.8	41	47.7	38.3	45.3	32.6	40	41	44	19.5	37.3
FALSE	High	[K].LAAGAESPQPASGNSPSEDDRSK.[S]	P16054 [323-345]	1xTMTpro [K23]; 1xTMTpro [N-Term]; 1xPhospho [S15(100)]	Protein kinase C epsilon type OS=Mus musculus OX=10090 GN=Prkce PE=1 SV=1	Prkce	0.610571	1.023	0.03	49.2	48.1	8.35	12.82	High	High	High	High	High	High	High	High	High	High	High	High	High	High	High	High	2	2	P16054	P16054 1xPhospho [S337(100)]	6.76	100	1	41	36.6	34.9	42.6	49.6	40.2	40.3	32.8	38.5	41.9	43.5	19.1	46.4
FALSE	High	[R].GGAGGGPSGD.[-]	P60761 [69-78]	1xTMTpro [N-Term]; 1xPhospho [S8(100)]	Neurogranin OS=Mus musculus OX=10090 GN=Nrgn PE=1 SV=1	Nrgn	0.822856	0.922	-0.12	49.1	53.3	11.52	15.63	High	High	High	High	High	High	High	High	High	High	High	High	High	High	High	High	1	2	P60761	P60761 1xPhospho [S76(100)]	2.43	100	1	36.9	44.2	45.9	47.3	42.7	45	38.2	28.2	53.4	49.4	52.6	18.4	54.5
FALSE	High	[K].IAELEEERSQGSTSNSDWMK.[N]	P14873 [328-347]	1xOxidation [M19]; 1xTMTpro [K20]; 1xTMTpro [N-Term]; 2xPhospho [S9(100); S12(100)]	Microtubule-associated protein 1B OS=Mus musculus OX=10090 GN=Map1b PE=1 SV=2	Map1b	0.0122569	1.378	0.46	49.1	35.6	15.52	14.5	High	High	High	High	High	High	High	High	High	High	High	High	High	High	High	High	3	4	P14873	P14873 2xPhospho [S336(100); S339(100)]	4.98	100	1	40.2	41.5	43	46.6	52.3	45.2	30.3	23.9	42.4	44.9	32.9	15.6	37.5
FALSE	High	[R].TPTEEGTPTSEQNPFLFQEGK.[L]	Q8C8R3 [3044-3064]	1xTMTpro [K21]; 1xTMTpro [N-Term]; 1xPhospho [T7(100)]	Ankyrin-2 OS=Mus musculus OX=10090 GN=Ank2 PE=1 SV=2	Ank2	0.152805	1.069	0.1	49.1	46	10.85	12.71	High	High	High	High	High	High	High	High	High	High	High	High	High	High	High	High	1	2	Q8C8R3	Q8C8R3 1xPhospho [T3050(100)]	6.44	100	1	39.1	41.6	47.5	34.4	50	48.2	34.6	36	48.8	43.8	43.4	18	37.6
FALSE	High	[K].QVQEAIAGISSAAQATSPTDEAK.[G]	E0CXB9 [259-281]	1xTMTpro [K23]; 1xTMTpro [N-Term]; 1xPhospho [S17(100)]	Alpha N-catenin OS=Mus musculus OX=10090 GN=Ctnna2 PE=1 SV=1	Ctnna2	0.0236099	0.864	-0.21	48.9	56.5	11.32	8.35	High	High	High	High	High	High	High	High	High	High	High	High	High	High	High	High	2	4	E0CXB9	E0CXB9 1xPhospho [S275(100)]	8.3	100	1	40	38.4	45.9	37.5	44.9	45.5	49.7	33.2	50.2	47	53.5	25	49
FALSE	High	[R].TLNQLGTPQDSPELR.[Q]	Q9DCE1 [35-49]	1xTMTpro [N-Term]; 1xPhospho [T7(100)]	t-SNARE coiled-coil homology domain-containing protein OS=Mus musculus OX=10090 GN=Stx7 PE=2 SV=1	Stx7	0.556304	1.016	0.02	48.9	48.1	10.36	8.02	High	High	High	High	High	High	High	High	High	High	High	High	High	High	High	High	1	2	Q9DCE1	Q9DCE1 1xPhospho [T41(100)]	3.8	100	1	40	44.7	37.6	47.9	49.6	39.2	37.4	37.3	43.6	50.2	49.1	21.3	38.9
FALSE	High	[K].RLGELYSVGESDKET.[-]	P97291 [785-799]	1xTMTpro [K13]; 1xTMTpro [N-Term]; 1xPhospho [S11(99.2)]	Cadherin-8 OS=Mus musculus OX=10090 GN=Cdh8 PE=1 SV=2	Cdh8	0.104945	1.139	0.19	48.9	42.9	14.77	12.68	High	High	High	High	High	High	High	High	High	High	High	High	High	High	High	High	1	1	P97291	P97291 1xPhospho [S795(99.2)]	1.46	100	1	47.3	39.9	43	39.1	35.3	45.2	44.5	27.8	45.9	42.7	36.2	21.1	40.6
FALSE	High	[R].AGEEDEGEVDSDSDPETSAK.[A]	E9Q411 [462-481]	1xTMTpro [K20]; 1xTMTpro [N-Term]; 2xPhospho [S11(100); S13(100)]	Neuroblastoma-amplified sequence OS=Mus musculus OX=10090 GN=Nbas PE=1 SV=1	Nbas	0.586767	1.027	0.04	48.9	47.6	9.55	11.34	High	High	High	High	High	High	High	High	High	High	High	High	High	High	High	High	1	2	E9Q411	E9Q411 2xPhospho [S472(100); S474(100)]	5.88	100	1	40.2	34.8	45.9	40.5	46.2	36.6	42.4	33.1	39.8	45.2	44.4	21.7	44.8
FALSE	High	[R].LADDEGDSDSESVGQSR.[G]	Q9Z277 [1457-1473]	1xTMTpro [N-Term]; 2xPhospho [S8(100); S12(100)]	Tyrosine-protein kinase BAZ1B OS=Mus musculus OX=10090 GN=Baz1b PE=1 SV=2	Baz1b	0.686415	1.012	0.02	48.8	48.2	9.6	7.94	High	High	High	High	High	High	High	High	High	High	High	High	High	High	High	High	2	3	Q9Z277	Q9Z277 2xPhospho [S1464(100); S1468(100)]	4.05	100	1	43.4	35.3	41.9	44.7	47.7	42.2	35.4	35.6	50.7	46.4	45.3	22.6	40.8
[truncated: 6,606 more rows]
[truncated: 3 more columns]

## Sheet: Cleaned
Master Protein Accessions	GeneID	Abundance Ratio P-Value: (PME, DLS) / (PSE, DLS)	Abundance Ratio: (PME, DLS) / (PSE, DLS)	Abundance Ratio (log2): (PME, DLS) / (PSE, DLS)	Negative log(AR p-Value)	Abundance: F6: 126, Sample, M, PME, DLS	Abundance: F6: 127N, Sample, F, PME, DLS	Abundance: F6: 127C, Sample, M, PME, DLS	Abundance: F6: 128N, Sample, M, PME, DLS	Abundance: F6: 128C, Sample, F, PME, DLS	Abundance: F6: 130N, Sample, F, PME, DLS	Abundance: F6: 132C, Sample, M, PME, DLS	Abundance: F6: 133N, Sample, F, PME, DLS	Abundance: F6: 129N, Sample, F, PSE, DLS	Abundance: F6: 129C, Sample, F, PSE, DLS	Abundance: F6: 130C, Sample, M, PSE, DLS	Abundance: F6: 131N, Sample, M, PSE, DLS	Abundance: F6: 131C, Sample, M, PSE, DLS	Abundance: F6: 132N, Sample, F, PSE, DLS	Abundance: F6: 133C, Sample, M, PSE, DLS	Abundance: F6: 134N, Sample, F, PSE, DLS		Average()	STDV			Abundance: F6: 126, Sample, M, PME, DLS	Abundance: F6: 127N, Sample, F, PME, DLS	Abundance: F6: 127C, Sample, M, PME, DLS	Abundance: F6: 128N, Sample, M, PME, DLS	Abundance: F6: 128C, Sample, F, PME, DLS	Abundance: F6: 130N, Sample, F, PME, DLS	Abundance: F6: 132C, Sample, M, PME, DLS	Abundance: F6: 133N, Sample, F, PME, DLS	Abundance: F6: 129N, Sample, F, PSE, DLS	Abundance: F6: 129C, Sample, F, PSE, DLS	Abundance: F6: 130C, Sample, M, PSE, DLS	Abundance: F6: 131N, Sample, M, PSE, DLS	Abundance: F6: 131C, Sample, M, PSE, DLS	Abundance: F6: 132N, Sample, F, PSE, DLS	Abundance: F6: 133C, Sample, M, PSE, DLS	Abundance: F6: 134N, Sample, F, PSE, DLS
[truncated: 4,606 more rows]

[truncated: 3 more sheets: Significant, HeatMap, DB Out]
