# Supplementary material for: Prenatal methadone exposure selectively alters protein expression in primary motor cortex: Implications for synaptic function
Source: Front Pharmacol. 2023 Feb 1;14:1124108. doi: 10.3389/fphar.2023.1124108 (PMC9928955; doi:10.3389/fphar.2023.1124108)
Supplement: Supplementary file 6 [file DataSheet5.xlsx]

## Sheet: DMS Proteins
Checked	Sum PEP Score	Protein FDR Confidence: Combined	Exp. q-value: Combined	Master	Accession	Description	Abundance Ratio: (PME, DMS) / (PSE, DMS)	Abundance Ratio (log2): (PME, DMS) / (PSE, DMS)	Abundance Ratio P-Value: (PME, DMS) / (PSE, DMS)	Abundances (Grouped): PME, DMS	Abundances (Grouped): PSE, DMS	Abundances (Grouped) CV [%]: PME, DMS	Abundances (Grouped) CV [%]: PSE, DMS	# Unique Peptides	# Protein Groups	# PSMs	Abundance: F7: 126, Sample, M, PME, DMS	Abundance: F7: 127N, Sample, F, PME, DMS	Abundance: F7: 127C, Sample, M, PME, DMS	Abundance: F7: 128N, Sample, M, PME, DMS	Abundance: F7: 128C, Sample, F, PME, DMS	Abundance: F7: 130N, Sample, F, PME, DMS	Abundance: F7: 132C, Sample, M, PME, DMS	Abundance: F7: 133N, Sample, F, PME, DMS	Abundance: F7: 129N, Sample, F, PSE, DMS	Abundance: F7: 129C, Sample, F, PSE, DMS	Abundance: F7: 130C, Sample, M, PSE, DMS	Abundance: F7: 131N, Sample, M, PSE, DMS	Abundance: F7: 131C, Sample, M, PSE, DMS	Abundance: F7: 132N, Sample, F, PSE, DMS	Abundance: F7: 133C, Sample, M, PSE, DMS	Abundance: F7: 134N, Sample, F, PSE, DMS
FALSE	32.387	High	0	Master Protein	Q9D1K7	UPF0687 protein C20orf27 homolog OS=Mus musculus OX=10090 PE=1 SV=3	1.651	0.72	0.0345394	660	399.7	65.33	13.05	8	1	21	939.7	1161.3	1077.9	1963.7	351.5	378	350.9	355.6	241.5	322.9	352.2	379.5	447.1	333.4	352.9	438.1
FALSE	25.647	High	0	Master Protein	Q6ZWY3	40S ribosomal protein S27-like OS=Mus musculus OX=10090 GN=Rps27l PE=1 SV=3	1.64	0.71	0.0243712	126.3	77	52.18	13.06	1	1	11	172.6	184.3	157.3	280.9	60.1	79.3	69.9	76.6	43.9	68	69.7	67.5	83.1	63.3	68.2	79.2
FALSE	17.278	High	0	Master Protein	Q8K4Q7	Ceramide kinase OS=Mus musculus OX=10090 GN=Cerk PE=1 SV=2	1.584	0.66	0.0291084	351.6	221.9	51.76	12.47	5	1	6	549.2	651.6	465.1	680.6	193.8	203.5	189.6	210	135.9	178.2	219.4	220.4	263.7	182.5	177.3	205.3
FALSE	12.538	High	0	Master Protein	S4R1H5	Zinc finger protein 532 (Fragment) OS=Mus musculus OX=10090 GN=Zfp532 PE=1 SV=1	1.57	0.65	0.0396788	162.7	103.6	56.47	18.94	5	1	5	372.8	252.4	303.9	209.4	89.5	110.1	95.9	91.7	74.5	83.8	95.8	97.5	103.2	91.7	88.1	145.6
FALSE	6.798	High	0.001	Master Protein	Q8BGD6	Sodium-coupled neutral amino acid transporter 9 OS=Mus musculus OX=10090 GN=Slc38a9 PE=1 SV=1	1.474	0.56	0.00393952	9.1	6.2	25.54	15.37	1	1	3	11.8	11	6.4	10.1	5.6	6.8	9.8	7.2	4.7	6.5	4.8	6	6.5	4.4	6.2	5.3
FALSE	161.64	High	0	Master Protein	A0A2I3BPW0	Protein NDRG2 (Fragment) OS=Mus musculus OX=10090 GN=Ndrg2 PE=1 SV=1	1.426	0.51	0.0214041	121.3	85	39.64	8.85	1	1	84	150.1	148	149.4	232.8	78.3	78.9	77.9	80.8	57.7	74.4	74.1	83.2	94.1	69.4	69.1	81.8
FALSE	461.472	High	0	Master Protein	Q80UE4	Band 4.1-like protein 2 OS=Mus musculus OX=10090 GN=Epb41l2 PE=1 SV=1	1.391	0.48	0.0205303	60.3	43.3	40.06	11.8	3	1	199	72.2	71.6	61.7	123	40.8	38.1	39.7	46.5	38.8	39.7	41.9	37.1	46.5	33.3	35.9	31.8
FALSE	83.364	High	0	Master Protein	Q54AH9	Beta-2-globin (Fragment) OS=Mus musculus OX=10090 GN=Hbb-b2 PE=2 SV=1	1.375	0.46	0.0312067	1507.8	1096.4	48.7	10.81	2	1	81	2467.8	3176.3	1714	2857.3	1035.4	965.4	1030.2	990.1	730.5	1038.4	1129.8	958.4	1206.7	872	966.3	972.8
FALSE	7.774	High	0	Master Protein	Q7TQ33	Repulsive guidance molecule B OS=Mus musculus OX=10090 GN=Rgmb PE=1 SV=1	1.343	0.43	0.0104534	32.2	24	19.98	18.07	2	1	2	29.3	32.3	39.2	44.2	24	26.5	23.4	29.2	15	19.2	29.1	20.8	30.6	19.9	21.2	27.5
FALSE	174.892	High	0	Master Protein	Q5NC81	Nucleoside diphosphate kinase OS=Mus musculus OX=10090 GN=Nme1 PE=1 SV=1	1.335	0.42	0.0400253	1145.2	857.8	49.24	5.85	4	1	124	1391.9	1759.9	1298.6	2777.8	809.2	738.2	731.6	797.7	588.2	728	804.3	791.7	880.3	768.5	728.8	770.7
FALSE	242.976	High	0	Master Protein	Q8BK99	Dynamin-like 120 kDa protein, mitochondrial OS=Mus musculus OX=10090 GN=Opa1 PE=2 SV=1	1.321	0.4	0.0061324	58.7	44.4	16.5	11.71	2	1	129	61.8	52.6	62.6	67.2	51.4	35	44.2	52.9	42.5	33.7	35.5	39.7	51.2	39.2	37.3	41.3
FALSE	5.746	High	0.001	Master Protein	Q80WY3	Nanos homolog 1 OS=Mus musculus OX=10090 GN=Nanos1 PE=2 SV=2	1.303	0.38	0.0216876	17	13	17.73	13.9	2	1	2	13	18.6	10.3	17.4	15.4	14.6	12.7	16.9	11.3	10.8	10.6	13.5	16	11	9.7	10.1
FALSE	31.355	High	0	Master Protein	Q2TBF9	Microtubule-associated protein 1 light chain 3 beta OS=Mus musculus OX=10090 GN=Map1lc3b PE=2 SV=1	1.303	0.38	0.0330297	946	726.2	20.74	11.73	3	1	22	1003.9	1025.6	959.2	1189.3	686.7	685.3	581.4	736.9	574.3	735	673.9	593.3	809	701	605.4	615
FALSE	12.911	High	0	Master Protein	A0A6M8TZJ8	ATP synthase subunit a OS=Mus musculus OX=10090 GN=ATP6 PE=3 SV=1	1.298	0.38	0.0485808	173.1	133.4	25.53	9.71	2	1	6	188.8	216.2	185.7	230.1	133.8	120.2	115.5	112.3	100.6	109.1	124	154.1	130.8	116.5	110.1	140.4
FALSE	56.836	High	0	Master Protein	A2A9Z1	Dystrophin OS=Mus musculus OX=10090 GN=Dmd PE=1 SV=1	1.286	0.36	0.0462516	100.9	78.4	39.17	12.23	1	1	23	110.7	131.4	148.2	193.9	61.3	74.9	72.6	70	47.7	73.4	70.9	74.9	89.9	64.7	66.3	76
FALSE	4.183	High	0.003	Master Protein	Q8VCK5	Kelch-like protein 20 OS=Mus musculus OX=10090 GN=Klhl20 PE=2 SV=2	1.277	0.35	0.00883201	21.5	16.8	16.13	14.12	2	1	2	24.9	23.6	21.1	25.5	16.4	17.1	16.1	17	14	16.9	18.4	13.5	15.7	17.3	13.2	14.4
FALSE	13.582	High	0	Master Protein	Q3UM18	Large subunit GTPase 1 homolog OS=Mus musculus OX=10090 GN=Lsg1 PE=1 SV=2	1.253	0.33	0.0289203	16.8	13.4	15.42	11.5	5	1	5	15.7	15.4	10.6	12.7	16.1	15.9	13.1	15.7	10.5	12.5	9.8	11.3	14.1	12.4	10.7	12.3
FALSE	29.081	High	0	Master Protein	Q6ZWU9	40S ribosomal protein S27 OS=Mus musculus OX=10090 GN=Rps27 PE=1 SV=3	1.25	0.32	0.0128852	2222	1778.2	19.94	6.37	2	1	13	2375.6	2407.6	2304.5	2974.3	1655.1	1694.6	1532	1697.3	1294.8	1508.7	1601.2	1672.4	1939.4	1508.7	1405.3	1670.1
FALSE	129.814	High	0	Master Protein	Q80X81	Acetyl-Coenzyme A acetyltransferase 3 OS=Mus musculus OX=10090 GN=Acat3 PE=1 SV=1	1.244	0.32	0.0240324	253.1	203.4	24.44	3.64	2	1	51	267.1	299	268.1	380.4	187.8	195.5	174.8	188.4	153.6	167.1	186	202.6	199.7	179.4	172	192.9
FALSE	21.665	High	0	Master Protein	P60824	Cold-inducible RNA-binding protein OS=Mus musculus OX=10090 GN=Cirbp PE=1 SV=1	1.246	0.32	0.0447266	563.1	452	37.64	19.76	6	1	9	734.7	589.4	829.6	1076.3	366	419.7	427.1	393	235.5	319.2	468.6	464.2	545.7	351.2	351.3	497.7
FALSE	3.84	High	0.003	Master Protein	Q3U284	Transmembrane protein 231 OS=Mus musculus OX=10090 GN=Tmem231 PE=1 SV=1	1.227	0.3	0.0368225	23.8	19.4	15.55	12.72	1	1	1	23.8	23.9	20	26	23.3	16	16	17	12	15.5	17.4	20.3	20.3	13.7	17.1	19.8
FALSE	59.681	High	0	Master Protein	P83917	Chromobox protein homolog 1 OS=Mus musculus OX=10090 GN=Cbx1 PE=1 SV=1	1.235	0.3	0.0307838	553.6	448.4	25.26	9.69	8	1	34	544.5	594.9	586.5	883.7	374.9	424.5	456.1	414.8	314.9	364.3	420.3	515.9	437.1	394.4	367	410
FALSE	509.765	High	0	Master Protein	P97427	Dihydropyrimidinase-related protein 1 OS=Mus musculus OX=10090 GN=Crmp1 PE=1 SV=1	1.22	0.29	0.00724742	568.4	466	16.53	4.41	2	1	596	569.2	602.1	569.4	754.7	434.3	457.6	413.9	467.7	367.9	364.2	424.7	455.9	462.8	397.4	382.8	457.9
FALSE	7.332	High	0	Master Protein	G3UXN0	Protein-serine/threonine phosphatase OS=Mus musculus OX=10090 GN=Ctdspl PE=1 SV=1	1.212	0.28	0.0112406	25.5	21	9.71	13.61	1	1	5	27.1	25.3	22.4	23.7	23.5	22.9	21.3	18.4	17.7	16.3	18.9	16	18.8	22.3	18.7	22
FALSE	3.359	High	0.006	Master Protein	A2AQH4	BCL-6 corepressor-like protein 1 OS=Mus musculus OX=10090 GN=Bcorl1 PE=2 SV=1	1.194	0.26	0.027964	48.3	40.5	18.81	10.09	1	1	1	45.4	56.5	53.6	64.3	43.3	34.3	37.2	37.8	31.1	32.5	42.6	38.6	34.6	39.8	39.8	35.4
FALSE	215.062	High	0	Master Protein	P19157	Glutathione S-transferase P 1 OS=Mus musculus OX=10090 GN=Gstp1 PE=1 SV=2	1.195	0.26	0.0440725	8751	7325.2	22.74	3.07	12	1	148	9705.7	9564.4	9061.8	12541.5	6828.4	6298.6	6042	6412.8	5535.8	6311	6870.6	6766.7	7310.4	6005.2	6263.1	6699.8
FALSE	1.78	Medium	0.033	Master Protein	Q8R1R4	Interleukin-34 OS=Mus musculus OX=10090 GN=Il34 PE=1 SV=1	1.191	0.25	0.0165442	157.1	131.9	15.75	6.68	1	1	1	170.2	167.6	150.8	190.5	114	127.9	123.4	115.7	91.6	117.1	125.3	124.5	139.6	111.4	111.4	113.5
FALSE	139.146	High	0	Master Protein	P16627	Heat shock 70 kDa protein 1-like OS=Mus musculus OX=10090 GN=Hspa1l PE=1 SV=4	1.178	0.24	0.0261491	12.4	10.5	12.62	22.39	3	1	165	11.8	11.2	12.9	15.3	10.6	10.1	9	11	10.8	6.2	6.5	11.3	10.1	9.3	9.2	7.7
FALSE	56.493	High	0	Master Protein	Q8CCS6	Polyadenylate-binding protein 2 OS=Mus musculus OX=10090 GN=Pabpn1 PE=1 SV=3	1.184	0.24	0.0434842	794.3	671.1	25.7	7.82	3	1	25	868.7	930.9	851	1217.7	575.1	592.1	584.3	558.8	488.8	473	631	644.4	652.6	523.2	599.3	666.1
FALSE	10.172	High	0	Master Protein	Q8BGZ2	Protein FAM168A OS=Mus musculus OX=10090 GN=Fam168a PE=1 SV=1	1.179	0.24	0.021408	239.2	203	19.52	9.43	3	1	3	278.9	244.5	253.2	312.1	188.4	173.9	165.4	189	128.5	151.1	187.3	191.3	221.5	161.4	178.2	186.8
FALSE	7.425	High	0	Master Protein	Q8CC70	Cilia- and flagella-associated protein 300 OS=Mus musculus OX=10090 GN=Cfap300 PE=2 SV=1	1.173	0.23	0.0443637	135.8	115.8	18.65	13.17	2	1	2	127.9	140.1	139.2	189.3	107.7	100.1	96.2	118.9	77.9	79.5	111.6	110.5	130.9	96.9	93.2	127.4
FALSE	6	High	0.001	Master Protein	B5B2Q4	Nuclear factor of activated T-cells c2 isoform IA-IIS-deltaXa OS=Mus musculus OX=10090 GN=Nfatc2 PE=2 SV=1	1.175	0.23	0.00547479	16.3	13.9	16.56	12.69	2	1	4	16.1	20.2	13.8	18.2	13.3	13.1	17.1	12.2	12.1	11.7	10.4	13.1	14.4	10.9	11.8	9.5
FALSE	122.24	High	0	Master Protein	P0DI97	Neurexin-1-beta OS=Mus musculus OX=10090 GN=Nrxn1 PE=1 SV=1	1.175	0.23	0.00834833	70.3	59.8	11.88	12.02	1	1	110	83.3	66.1	71.9	82.6	60.8	56	58.9	60.4	45.2	61.8	54.6	50.4	69.7	53.3	48.6	55.2
FALSE	2.731	Medium	0.012	Master Protein	A0A1L1SSL9	Serine/threonine-protein kinase ATR OS=Mus musculus OX=10090 GN=Atr PE=1 SV=1	1.162	0.22	0.0019964	32.1	27.6	7.79	5.82	1	1	1	28.7	30.7	29.5	33.5	23.4	28.1	26.5	28	21.9	20.3	25.5	26.8	27.3	21.7	23.3	26.9
FALSE	7.257	High	0	Master Protein	Q3UUI4	Uncharacterized protein OS=Mus musculus OX=10090 GN=Fstl5 PE=2 SV=1	1.167	0.22	0.0251092	19.9	17	8.14	20.66	2	1	2	18.5	18.3	17.4	22.6	20.4	16.8	18.9	16	7.4	14.7	13.5	15.1	16.5	14.7	18	16.3
FALSE	2.746	Medium	0.012	Master Protein	Q8K2Z4	Condensin complex subunit 1 OS=Mus musculus OX=10090 GN=Ncapd2 PE=1 SV=2	1.168	0.22	0.0300853	16.8	14.4	16.03	18.61	2	1	2	20.7	15.1	13.8	17.1	14.1	18.2	13.3	18.7	8.7	11.2	12.2	14.2	15.9	15.5	10.3	16.7
FALSE	32.914	High	0	Master Protein	P52795	Ephrin-B1 OS=Mus musculus OX=10090 GN=Efnb1 PE=1 SV=1	1.16	0.21	0.0494405	265.4	228.7	23.25	7.6	6	1	12	280.6	311.5	337	358.1	211.6	185.9	193.7	205.6	166.5	178	212	221.9	253.7	176.2	197.6	222.4
FALSE	52.228	High	0	Master Protein	E9Q4S7	Protein-tyrosine-phosphatase OS=Mus musculus OX=10090 GN=Ptprj PE=1 SV=2	1.145	0.2	0.0330828	586.2	511.8	12.47	5.32	11	1	19	587.7	578	573.6	644	492.8	422.8	445.8	424.3	358.6	391.6	492.3	459.4	519.2	436.3	449.4	463.7
FALSE	9.576	High	0	Master Protein	Q9MD77	NADH-ubiquinone oxidoreductase chain 4L OS=Mus musculus OX=10090 GN=mt-Nd4l PE=1 SV=1	1.146	0.2	0.0345489	41.8	36.5	13.33	12.51	1	1	3	31.9	45.6	40.9	49.6	34.6	34.1	33.9	39.3	20.7	28.9	37.7	33.9	37.6	34.5	31.6	33
FALSE	73.748	High	0	Master Protein	Q9DCP2	Sodium-coupled neutral amino acid transporter 3 OS=Mus musculus OX=10090 GN=Slc38a3 PE=1 SV=1	1.146	0.2	0.0224672	2627.7	2292.7	15.97	4.59	11	1	28	2800.1	2739.9	2599.4	3472.1	2109.6	2044.7	1985.3	2098.2	1690	1753.7	2130.4	2218.1	2377.3	1952.4	1954	2164.8
FALSE	66.266	High	0	Master Protein	Q8BXR1	Probable cationic amino acid transporter OS=Mus musculus OX=10090 GN=Slc7a14 PE=1 SV=1	1.149	0.2	0.0160564	971.4	845.1	17.61	6.55	11	1	29	947.2	1085.1	1093.1	1347.9	783.2	795.3	745.7	820.9	618.3	721.3	750.1	782.4	950.2	728.4	708.8	782.2
FALSE	205.316	High	0	Master Protein	A0A494BB44	Synaptotagmin-7 OS=Mus musculus OX=10090 GN=Syt7 PE=1 SV=1	1.152	0.2	0.0276111	69.9	60.7	13.43	8.06	2	1	82	57.6	70	68.4	84	61.3	46.7	61	61	47.1	44.9	61.3	53.2	52.6	54.1	53.3	59.7
FALSE	44.482	High	0	Master Protein	O55142	60S ribosomal protein L35a OS=Mus musculus OX=10090 GN=Rpl35a PE=1 SV=2	1.139	0.19	0.0329055	2325.4	2042.5	14.27	5.76	11	1	28	2412.9	2319.6	2270.3	3028.4	1823.5	1862.3	1849.8	1868.7	1512.6	1677.9	1870.1	2021.9	2216.4	1735.2	1699.4	2006.6
FALSE	16.547	High	0	Master Protein	Q3ZB59	GRB2-associated-binding protein 2 OS=Mus musculus OX=10090 GN=Gab2 PE=1 SV=1	1.138	0.19	0.0408061	96.3	84.6	10.5	10.28	5	1	9	104.5	91.8	95.7	103.1	77.3	72.6	78.4	81.5	58.6	64.3	89.4	76.7	96.7	67.9	75.3	83.6
FALSE	33.748	High	0	Master Protein	D3Z191	Transmembrane protein 106B (Fragment) OS=Mus musculus OX=10090 GN=Tmem106b PE=1 SV=8	1.14	0.19	0.0376475	376.3	330.1	19.71	5.01	5	1	10	476.2	376.4	380.9	514.5	310.7	281.7	284.8	297.3	243.6	281.1	308.5	296.8	351.9	290.7	272.2	297.5
FALSE	83.684	High	0	Master Protein	Q8K144	Polypyrimidine tract-binding protein 1 OS=Mus musculus OX=10090 GN=Ptbp1 PE=2 SV=1	1.143	0.19	0.0334559	568.1	496.9	11.02	5.52	13	1	29	586.4	550.9	548.6	660.7	457	468	423.4	461.3	384.3	406.7	453.9	458.3	554.6	442.6	428.8	488.4
FALSE	61.43	High	0	Master Protein	F8WJ64	Acyl carrier protein (Fragment) OS=Mus musculus OX=10090 GN=Ndufab1 PE=1 SV=1	1.137	0.19	0.0351682	2683.9	2360.3	15.83	4.55	7	1	31	2897.1	2899.8	2705.2	3253.4	2024.2	2053	2026.7	2103.4	1720.6	1781.1	2204.3	2263.4	2297.2	2025.3	2024.3	2239.2
FALSE	271.816	High	0	Master Protein	P08752	Guanine nucleotide-binding protein G(i) subunit alpha-2 OS=Mus musculus OX=10090 GN=Gnai2 PE=1 SV=5	1.139	0.19	0.036496	8590.4	7541.3	14.33	4.66	16	1	222	8928.2	9178.9	8964.7	10379.4	6961.5	6739.1	6517.4	6702	5721.5	6689.7	7002.3	7025.3	8129.9	6426.8	6437.8	6869.5
FALSE	5.126	High	0.002	Master Protein	Q9CR08	Ribonuclease P protein subunit p29 OS=Mus musculus OX=10090 GN=Pop4 PE=2 SV=1	1.144	0.19	0.0141694	110.6	96.7	10.81	8.39	2	1	2	113.2	114.6	103.7	127.6	95.4	86.1	83.2	92	67.5	73.3	88.4	91.9	101.5	92.3	79.7	96.3
FALSE	45.008	High	0	Master Protein	Q8C671	Serine/arginine-rich splicing factor 2 OS=Mus musculus OX=10090 GN=Srsf2 PE=2 SV=1	1.14	0.19	0.0296483	2587	2268.7	16.99	6.02	8	1	38	2900.3	2640	2715.3	3380	2055.6	1936.3	2012.7	2021.2	1597.9	1757.5	2181.9	2182.5	2381.8	1874.8	1904.7	2160.6
FALSE	65.163	High	0	Master Protein	P83940	Elongin-C OS=Mus musculus OX=10090 GN=Eloc PE=1 SV=1	1.142	0.19	0.0495663	1744.3	1527	18.85	3.27	7	1	31	1834.6	1895.8	1829.4	2388.3	1363.5	1352.3	1271.6	1350.5	1142.2	1258.3	1446.5	1410.8	1599.4	1300	1317.7	1383.5
FALSE	17.307	High	0	Master Protein	Q9QXJ4	ADP-ribosylation factor-like protein 10 OS=Mus musculus OX=10090 GN=Arl10 PE=1 SV=2	1.135	0.18	0.0201729	12.1	10.7	9.92	15.9	4	1	6	11.4	11.9	10.3	11.6	13	9	10.5	11.4	8.2	9.1	6.4	8.2	10.8	10.1	9.2	9.8
FALSE	44.575	High	0	Master Protein	Q9CQ91	NADH dehydrogenase [ubiquinone] 1 alpha subcomplex subunit 3 OS=Mus musculus OX=10090 GN=Ndufa3 PE=1 SV=1	1.134	0.18	0.041447	821.5	724.5	15.36	6.3	4	1	18	886.3	926.2	806.5	998.1	676.1	627	609.9	653.7	546	556	676.7	723	709.2	591.4	642.9	739.6
FALSE	11.288	High	0	Master Protein	Q52KJ6	Gpr123 protein (Fragment) OS=Mus musculus OX=10090 GN=Adgra1 PE=2 SV=1	1.132	0.18	0.0090938	101.7	89.8	7.98	10.36	4	1	4	93.1	95.4	96.7	110.5	87.7	92	80.9	76	57.9	79	89	75.9	91.9	73.7	66.6	85
FALSE	69.005	High	0	Master Protein	Q9CQC7	NADH dehydrogenase [ubiquinone] 1 beta subcomplex subunit 4 OS=Mus musculus OX=10090 GN=Ndufb4 PE=1 SV=3	1.13	0.18	0.0254315	2188.6	1937.4	13.81	4.57	10	1	31	2236.5	2229.8	2246.2	2701.3	1805.5	1696.3	1631.8	1756.4	1440.4	1583.8	1845	1788.2	2040.9	1654.1	1552.4	1788.5
FALSE	11.152	High	0	Master Protein	Q3UZ28	SAP domain-containing protein OS=Mus musculus OX=10090 GN=Acin1 PE=2 SV=1	1.122	0.17	0.0220702	55.4	49.4	6.88	7.52	1	1	4	48.2	51.9	48.8	49.8	51.9	50.3	51.3	44	37.4	38.5	46.4	48.2	56.8	43.2	39.5	44.3
FALSE	98.268	High	0	Master Protein	Q64525	Histone H2B type 2-B OS=Mus musculus OX=10090 GN=Hist2h2bb PE=1 SV=3	1.122	0.17	0.00368736	7160.7	6379.7	7.75	4.4	4	1	348	7572.4	6964.3	6512.6	7889.9	6227.6	6071.1	5510.6	6219.1	4933.4	5019.6	5998.7	6276.9	6523.2	5368.8	5405.2	6320.9
FALSE	54.223	High	0	Master Protein	Q9WV98	Mitochondrial import inner membrane translocase subunit Tim9 OS=Mus musculus OX=10090 GN=Timm9 PE=1 SV=1	1.125	0.17	0.0103076	3000.1	2666.5	10.14	3.96	7	1	29	2911.1	3152.6	3027.4	3541.6	2548.9	2506.5	2353.2	2547.9	2101.4	2316.3	2432.8	2480.9	2825.4	2448.1	2293.8	2424.1
FALSE	1.433	Low	0.056	Master Protein	Q3UY35	Sulfotransferase OS=Mus musculus OX=10090 GN=Chst1 PE=2 SV=1	1.124	0.17	0.0354299	84.6	75.3	8.65	7.77	1	1	1	84.4	67.3	77.2	88.1	74.9	62.6	71.1	79.8	61.7	55.7	76.1	70.3	73.3	70.9	57.6	68.5
FALSE	15.521	High	0	Master Protein	P56382	ATP synthase subunit epsilon, mitochondrial OS=Mus musculus OX=10090 GN=Atp5f1e PE=1 SV=2	1.121	0.17	0.0213605	7099.6	6331.8	9.24	6.56	5	1	23	6815.9	7114.4	6485.4	8332.9	5621	5914.5	6036.5	5817	4777.7	5378.2	5674.3	6804.9	6185.8	5776.7	5229.6	5785.5
FALSE	4.261	High	0.003	Master Protein	Q8CIA5	UDP-xylose and UDP-N-acetylglucosamine transporter OS=Mus musculus OX=10090 GN=Slc35b4 PE=2 SV=2	1.124	0.17	0.0166802	35.7	31.7	10.5	10.47	2	1	3	32.2	36.5	38.5	37	29.5	29.1	33.1	28.3	26	25.2	25.9	25.5	29.8	32	28.6	29.7
FALSE	38.133	High	0	Master Protein	A0A668KL31	Non-specific serine/threonine protein kinase OS=Mus musculus OX=10090 GN=Mast2 PE=1 SV=1	1.124	0.17	0.0457055	75.3	67	16.65	9.97	2	1	15	71.2	69	71.5	103.3	59.7	61	65.3	53.6	50.6	45.4	64.8	63.4	72.3	58.1	47.9	60.2
FALSE	277.496	High	0	Master Protein	Q3TII3	Elongation factor 1-alpha OS=Mus musculus OX=10090 GN=Eef1a1 PE=2 SV=1	1.124	0.17	0.0476099	23.2	20.6	9.14	14.15	1	1	328	24.8	20.1	21.5	23.1	17.1	20.8	20.1	20.3	12.8	18.9	22.3	15.3	19.1	17.2	18.1	19.9
FALSE	1.623	Medium	0.042	Master Protein	P47936	Cannabinoid receptor 2 OS=Mus musculus OX=10090 GN=Cnr2 PE=1 SV=1	1.116	0.16	0.0118481	352.8	316	7.84	5.45	1	1	3	352.5	338.4	333.6	372.8	292.3	266.6	292	288.7	226.5	257.7	294.8	291.3	325.9	275.6	254	305.5
FALSE	4.653	High	0.002	Master Protein	P62274	40S ribosomal protein S29 OS=Mus musculus OX=10090 GN=Rps29 PE=1 SV=2	1.116	0.16	0.0245903	392.7	351.8	9.18	4.6	2	1	6	398.1	376.4	381.1	433.6	338.4	299.8	306.9	319	262.8	301.8	326.6	313.8	372.6	299.8	317.6	317.4
FALSE	330.26	High	0	Master Protein	P20444	Protein kinase C alpha type OS=Mus musculus OX=10090 GN=Prkca PE=1 SV=3	1.115	0.16	0.0133261	1384.4	1241.7	9.04	2.86	1	1	231	1426.4	1403.3	1341.1	1472.9	1135.6	1093.2	1104.1	1145.2	969	993.6	1158.2	1164.6	1220.4	1032.7	1097	1197.6
FALSE	21.363	High	0	Master Protein	Q80TX4	RNA helicase (Fragment) OS=Mus musculus OX=10090 GN=mKIAA0577 PE=4 SV=3	1.114	0.16	0.0184926	159.6	143.3	2.97	6.35	6	1	8	149.7	150	145.6	157.2	142.8	140.1	128.2	140.1	113.1	133.1	148.2	131.2	153.7	122.3	120.3	129
FALSE	8.46	High	0	Master Protein	Q9D700	Dual specificity protein phosphatase 26 OS=Mus musculus OX=10090 GN=Dusp26 PE=2 SV=2	1.114	0.16	0.0270654	71.6	64.3	4.76	10.35	2	1	2	73.2	66.4	63.6	68.7	62.1	63	63.6	59.4	44.6	48.8	62.2	71.9	65.7	60	53.3	54.2
FALSE	16.859	High	0	Master Protein	Q9D0C4	tRNA (guanine(37)-N1)-methyltransferase OS=Mus musculus OX=10090 GN=Trmt5 PE=1 SV=1	1.115	0.16	0.00952623	187.2	167.9	7.58	7.62	5	1	6	192.5	202.6	167.9	187.4	170.1	159.1	159.4	154.7	126.5	129.2	175	168.4	170.6	136.2	140.4	171.3
FALSE	2.037	Medium	0.026	Master Protein	Q5XFZ0	UPF0711 protein C18orf21 homolog OS=Mus musculus OX=10090 PE=2 SV=2	1.114	0.16	0.0259567	58.8	52.7	9.18	9.4	1	1	1	54.8	53.2	57.8	70.6	53.2	49.6	45.4	55.6	37.6	40.9	53.8	51.8	60.7	49.5	43.2	45.6
FALSE	119.552	High	0	Master Protein	Q5SVF7	NIPSNAP domain-containing protein OS=Mus musculus OX=10090 GN=Nipsnap1 PE=1 SV=1	1.117	0.16	0.0199336	5939.4	5317	13.19	3.87	14	1	54	6043.9	6350.7	5873.5	7317.9	4794.4	4689.4	4647.4	4810	3924.2	4106.9	4930.1	5170	5256.7	4537.6	4488.4	4994.5
FALSE	137.969	High	0	Master Protein	Q8C4E7	Uncharacterized protein (Fragment) OS=Mus musculus OX=10090 GN=Scai PE=2 SV=1	1.114	0.16	0.0129699	250.5	224.9	7.04	4.15	2	1	69	244.6	246.9	218.1	268.5	203	212.2	195.6	226.8	177.3	176.1	222.7	209	219.1	200.9	194.4	219.2
FALSE	19.626	High	0	Master Protein	A2AIL4	NADH dehydrogenase (ubiquinone) complex I, assembly factor 6 OS=Mus musculus OX=10090 GN=Ndufaf6 PE=1 SV=1	1.121	0.16	0.0284478	100.1	89.3	15.27	7.44	6	1	12	100.2	98.6	109.5	127.9	74.6	80.1	80.4	82.3	61	72.8	84	79	81.7	84.5	77.3	83
FALSE	39.567	High	0	Master Protein	Q9CZG9	PDZ domain-containing protein 11 OS=Mus musculus OX=10090 GN=Pdzd11 PE=1 SV=1	1.114	0.16	0.00465024	102.3	91.9	4.95	6.32	5	1	11	96.5	95	94.3	105	83.3	87.6	80.8	89.3	79.2	67.4	87.3	83.5	91.1	81.7	78.6	77.3
FALSE	159.009	High	0	Master Protein	P43274	Histone H1.4 OS=Mus musculus OX=10090 GN=H1-4 PE=1 SV=2	1.119	0.16	0.0443668	6792.9	6071.9	6.09	7.45	8	1	96	6565.2	5935.7	5631.5	7272.3	5605.9	6206.5	5695.4	6206.8	4758.8	4822.1	5519.3	6531.7	5979.5	5256.7	5233.2	6405
FALSE	24.402	High	0	Master Protein	A0A0R4J1R8	Thyroid hormone receptor alpha (Fragment) OS=Mus musculus OX=10090 GN=Thra PE=1 SV=1	1.108	0.15	0.0156143	171.2	154.4	7.65	9.25	5	1	9	172.5	157.9	177.6	171.8	142.7	141.5	139.3	150	103.1	122.4	129.3	159.5	169.8	131	133.7	142.2
FALSE	8.077	High	0	Master Protein	Q9CPV3	39S ribosomal protein L42, mitochondrial OS=Mus musculus OX=10090 GN=Mrpl42 PE=1 SV=1	1.112	0.15	0.00581052	69.9	62.8	6.6	3.8	2	1	3	57.7	59	64	75.9	64.3	61.2	60.1	58.3	47.8	48.6	60	56.9	61.8	53.6	57.1	58.5
FALSE	249.399	High	0	Master Protein	Q3UK83	Helix-destabilizing protein OS=Mus musculus OX=10090 GN=Hnrnpa1 PE=2 SV=1	1.109	0.15	0.00828089	5449.8	4912.5	10.01	3.39	23	1	204	5365.5	5301.1	5438.3	6571.9	4577.8	4474.6	4351.7	4561.8	3684	3856.3	4602.7	4561.2	5038.3	4279.5	4151.4	4587.6
FALSE	17.087	High	0	Master Protein	Q6A051	Attractin-like protein 1 OS=Mus musculus OX=10090 GN=Atrnl1 PE=1 SV=2	1.108	0.15	0.0284724	142.6	128.6	8.72	4.59	5	1	8	138.4	139.2	141.9	149.4	109.8	115.7	119	115.3	104.6	102.7	116.9	130.1	118.3	112.8	107.6	119.2
FALSE	30.363	High	0	Master Protein	P47915	60S ribosomal protein L29 OS=Mus musculus OX=10090 GN=Rpl29 PE=1 SV=2	1.109	0.15	0.0407726	2216.5	1997.8	8.85	7.85	10	1	16	1929.1	1948.8	2002.8	2558.5	1785	2162.3	1905.2	2000.6	1498.1	1622.9	1823.7	2142.1	1983	1911.1	1579.7	1897.1
FALSE	5.789	High	0.001	Master Protein	Q54AE5	Metalloproteinase inhibitor 3 OS=Mus musculus OX=10090 GN=Timp3 PE=1 SV=1	1.107	0.15	0.0287934	56.7	51.2	12.17	9.35	2	1	2	57.7	57.3	54	67.6	44.6	44.1	46.2	43.8	36.9	32.4	50.2	49.5	50.6	41.8	44.7	46.2
FALSE	14.115	High	0	Master Protein	Q925N1	Sideroflexin-4 OS=Mus musculus OX=10090 GN=Sfxn4 PE=2 SV=2	1.112	0.15	0.0258666	266.4	239.6	9.83	4.15	4	1	6	244.8	249	257.3	317.9	203.5	225.8	237.6	225.4	181.9	194	221.9	241.8	250.3	213.3	207.2	212.7
FALSE	18.974	High	0	Master Protein	Q6AXF6	SID1 transmembrane family member 1 OS=Mus musculus OX=10090 GN=Sidt1 PE=1 SV=1	1.113	0.15	0.0409309	271.8	244.1	12	9.46	5	1	11	258.3	263.6	294.4	312.9	217.4	224.3	231.8	204.9	163	185.4	229.4	260.5	254.4	193.5	208.1	237
FALSE	151.35	High	0	Master Protein	Q3U6P5	RRM domain-containing protein OS=Mus musculus OX=10090 GN=Hnrnpc PE=2 SV=1	1.104	0.14	0.0404859	7548.8	6838.6	6.91	7.03	16	1	97	6625.1	6859.4	6707.5	8479.2	6016.8	6667.8	6682.8	6707.7	5274.4	5352.3	6508.5	7346.2	6358.5	6316.5	5684.2	6490.6
FALSE	6.199	High	0.001	Master Protein	Q3UV55	Nuclear receptor subfamily 1 group D member 1 OS=Mus musculus OX=10090 GN=Nr1d1 PE=1 SV=1	1.099	0.14	0.0214157	37.9	34.5	4.15	8.8	1	1	2	33.4	36.6	34.9	38.5	33.8	33.2	32.5	31	28.6	24.6	31.4	36.2	33.6	25.8	30	33.5
FALSE	40.286	High	0	Master Protein	Q9D1L9	Ragulator complex protein LAMTOR5 OS=Mus musculus OX=10090 GN=Lamtor5 PE=1 SV=1	1.102	0.14	0.00724698	604.8	548.9	8.26	2.16	4	1	20	598.8	583.5	580.3	702.3	512.3	500.8	493.8	496.1	424.2	463.2	497.1	523	553.9	460.4	470	501.2
FALSE	7.966	High	0	Master Protein	B5B2N2	Nuclear factor of activated T-cells c1 isoform IA-IXL OS=Mus musculus OX=10090 GN=Nfatc1 PE=1 SV=1	1.103	0.14	0.0334956	89	80.6	6.16	7.61	2	1	4	83.9	84	80	83	75.8	77.3	77.2	66.2	63.7	57.7	75.3	75.5	86.9	64.2	63.4	77.9
FALSE	38.034	High	0	Master Protein	A0A2R8VK79	RNA binding protein fox-1 homolog 1 OS=Mus musculus OX=10090 GN=Rbfox1 PE=1 SV=1	1.099	0.14	0.0282957	1575.1	1433.6	13.49	2.75	2	1	19	1544.7	1696.5	1579.8	2018.7	1275.4	1281.1	1239.8	1323.6	1091.3	1123.2	1320.3	1328.7	1435.3	1259.5	1246.8	1329.9
FALSE	160.45	High	0	Master Protein	P97351	40S ribosomal protein S3a OS=Mus musculus OX=10090 GN=Rps3a PE=1 SV=3	1.098	0.14	0.0147785	6782.8	6176.2	9.25	2.04	28	1	102	6465.4	6489.8	6522.7	8134	5656.7	5801.9	5402.4	5610.8	4759.1	5007.7	5801.8	5705.6	6279	5372.4	5241.5	5659.1
FALSE	22.589	High	0	Master Protein	Q8BFR4	N-acetylglucosamine-6-sulfatase OS=Mus musculus OX=10090 GN=Gns PE=1 SV=1	1.104	0.14	0.0283691	375.1	339.6	10.25	2.9	7	1	10	371.2	372.4	361.4	437.6	309.2	309	302.3	287.5	265.1	291.6	307.5	323.6	341.5	278.1	287.5	311.9
FALSE	14.911	High	0	Master Protein	Q8K2Z8	Ubiquitin-conjugating enzyme E2 Q2 OS=Mus musculus OX=10090 GN=Ube2q2 PE=2 SV=2	1.104	0.14	0.0289493	53.3	48.3	15.3	11.61	1	1	8	58.8	51.7	61.7	65.9	43.6	41.8	43.7	42.6	27.7	36.7	43.9	46.7	52.1	41	41.8	46.3
FALSE	11.584	High	0	Master Protein	P62315	Small nuclear ribonucleoprotein Sm D1 OS=Mus musculus OX=10090 GN=Snrpd1 PE=1 SV=1	1.105	0.14	0.0146973	1004.3	908.8	8.54	2.59	3	1	5	990.9	975	990.9	1095.1	826.6	830	774.5	822.5	692.2	763.6	817.1	860.8	877.2	792.3	774.9	843.2
FALSE	41.337	High	0	Master Protein	Q9D0T1	NHP2-like protein 1 OS=Mus musculus OX=10090 GN=Snu13 PE=1 SV=4	1.101	0.14	0.0491461	1334	1212	13.45	6.07	9	1	12	1336.4	1295.8	1330.1	1678	1037.5	1076.3	1090.3	1020.8	850.9	957.8	1138	1212.8	1238	1021.4	964.1	1118.6
FALSE	53.948	High	0	Master Protein	Q91VW3	SH3 domain-binding glutamic acid-rich-like protein 3 OS=Mus musculus OX=10090 GN=Sh3bgrl3 PE=1 SV=1	1.094	0.13	0.0108449	6357.9	5813.7	7.12	2.31	7	1	35	6523.3	6083.8	5948.4	6795.9	5490.8	5163.5	4958.4	5348.7	4565.9	4666.5	5461.1	5596.5	5556.5	4871.3	5044.6	5458.5
FALSE	45.085	High	0	Master Protein	Q5M9N6	Rpl37a protein OS=Mus musculus OX=10090 GN=Rpl37a PE=2 SV=1	1.092	0.13	0.0266404	2557	2342.3	18.63	5.07	6	1	20	2326	2872.7	3000.2	3730.9	2137.8	2275.2	1995.3	2202.3	1685.5	1878.8	2170.8	2233.1	2450.8	1999.9	1886.8	2194.7
FALSE	21.339	High	0	Master Protein	A2AJW4	Protein phosphatase 1 regulatory subunit OS=Mus musculus OX=10090 GN=Ppp1r3d PE=1 SV=1	1.094	0.13	0.0199142	100.6	91.9	5.2	6.12	6	1	8	94.4	82.1	93.5	106.1	87.1	87	89.5	88.3	74.6	73.3	90.8	83.6	83.6	84.3	75.9	90.8
FALSE	93.035	High	0	Master Protein	Q3UPA1	Uncharacterized protein OS=Mus musculus OX=10090 GN=Gna11 PE=1 SV=1	1.098	0.13	0.0265403	2326.5	2119.7	9.6	4.8	12	1	56	2321.3	2371.9	2295.5	2611.8	1965.5	1854.6	1885.6	1838.8	1556.8	1696.7	2072.3	2117.6	2092.6	1725.8	1822.4	1997.3
FALSE	37.054	High	0	Master Protein	Q8BGB5	LIM domain-containing protein 2 OS=Mus musculus OX=10090 GN=Limd2 PE=1 SV=1	1.092	0.13	0.00558203	950.1	870	4.2	3.86	10	1	11	911.1	895.7	860.6	965.3	814.5	763.2	772.4	828.6	665.7	711.1	823.8	819.5	851	811.6	733.1	790.8
FALSE	26.934	High	0	Master Protein	Q8K377	Leucine-rich repeat transmembrane neuronal protein 1 OS=Mus musculus OX=10090 GN=Lrrtm1 PE=2 SV=1	1.092	0.13	0.0189538	774.2	708.7	5.33	4.37	8	1	12	659.2	734.7	718.8	829.3	673.5	637.3	675.3	676.1	540.6	573.9	652.6	705.9	727.8	661.1	616.4	636.5
FALSE	7.502	High	0	Master Protein	Q80ZM7	Transcription initiation factor IIA subunit 2 OS=Mus musculus OX=10090 GN=Gtf2a2 PE=1 SV=2	1.092	0.13	0.018873	330.9	302.9	5.25	5.32	3	1	4	314.1	314.1	300.4	346.6	271.3	262.5	281.9	287.9	228.8	240.3	285.5	287.8	294	248.9	267.6	308.3
FALSE	11.846	High	0	Master Protein	A4QPD3	Proto-oncogene c-Rel OS=Mus musculus OX=10090 GN=Rel PE=1 SV=1	1.096	0.13	0.0424023	21.7	19.8	7.24	8.29	3	1	3	20.9	21.1	17.8	19.8	18.9	19.6	20.2	17.3	15.9	15.9	17.4	16.7	17.1	17.6	19.1	19
FALSE	63.74	High	0	Master Protein	Q9QXT0	Protein canopy homolog 2 OS=Mus musculus OX=10090 GN=Cnpy2 PE=1 SV=1	1.092	0.13	0.0210064	840	769.6	8.43	4.18	13	1	23	819.5	828.3	830.7	949.5	687.5	702	686.3	690.3	576.9	613	710.6	764.1	809.8	659.5	651.2	713.9
FALSE	68.663	High	0	Master Protein	Q99JZ4	GTP-binding protein SAR1a OS=Mus musculus OX=10090 GN=Sar1a PE=1 SV=1	1.094	0.13	0.0139533	2232.9	2040.7	7.92	3.81	9	1	37	2184.3	2189.5	2104.4	2505.3	1885.9	1861	1746.9	1824.5	1558.3	1595.3	1890.9	1977.1	2013.8	1668.3	1763.9	1969
FALSE	59.261	High	0	Master Protein	P84089	Enhancer of rudimentary homolog OS=Mus musculus OX=10090 GN=Erh PE=1 SV=1	1.095	0.13	0.0130303	1741.3	1589.8	9.99	6.15	10	1	25	1633.2	1594.9	1729.2	2165.9	1469.3	1482	1414.4	1540.6	1125.4	1286.9	1460.5	1505.4	1697.5	1413.3	1277.9	1497.1
FALSE	19.106	High	0	Master Protein	P61406	Telomerase-binding protein EST1A OS=Mus musculus OX=10090 GN=Smg6 PE=1 SV=1	1.096	0.13	0.00599939	109.9	100.2	3.06	6.47	7	1	8	104.1	105.6	105.2	109.9	97.5	95.6	93.8	95.1	85.5	77.6	89.4	106.3	103.6	82.7	87.7	89.5
FALSE	47.186	High	0	Master Protein	Q3TC93	HCLS1-binding protein 3 OS=Mus musculus OX=10090 GN=Hs1bp3 PE=1 SV=2	1.097	0.13	0.0159684	363.6	331.5	6.01	5.47	10	1	11	365	351.5	358.3	366.7	304.8	310.4	312	301	257.1	290.6	336.3	298.1	359.4	277.2	289.6	296.7
FALSE	8.69	High	0	Master Protein	Q8BJW5	Nucleolar protein 11 OS=Mus musculus OX=10090 GN=Nol11 PE=2 SV=1	1.091	0.13	0.0324954	78.6	72	6.35	5.76	3	1	3	67.7	69.5	75.8	82.4	65.2	71	71.7	66.1	54.2	56.8	64.6	66	74.5	62.8	65.1	73.1
FALSE	64.279	High	0	Master Protein	Q9WVQ5	Methylthioribulose-1-phosphate dehydratase OS=Mus musculus OX=10090 GN=Apip PE=1 SV=1	1.091	0.13	0.0134962	732.7	671.3	7.52	4.32	13	1	22	725.4	690.1	680.1	829.7	642.4	597.7	602.8	580.6	496.3	581.7	643.8	603	667.7	592.8	558.5	602.4
FALSE	968.43	High	0	Master Protein	Q9CWF2	Tubulin beta-2B chain OS=Mus musculus OX=10090 GN=Tubb2b PE=1 SV=1	1.094	0.13	0.0393417	1264.9	1156.2	11.1	8.36	2	1	2079	1222.1	1178.3	1380.3	1551.8	1094.5	1055.8	1023.5	1096.3	877.4	1060.9	1084.1	992.3	1302.5	1059.7	933.8	1038.6
FALSE	73.695	High	0	Master Protein	B1H3M0	OXR1 short isoform C7C OS=Mus musculus OX=10090 GN=Oxr1 PE=1 SV=1	1.092	0.13	0.0147992	227.7	208.6	8.12	4.92	1	1	36	242.1	214.7	221.5	240.8	186.3	184.1	185.4	195	170.8	162	190.7	181.9	196.2	180.6	189	199.7
FALSE	16.173	High	0	Master Protein	Q99JW1	Alpha/beta hydrolase domain-containing protein 17A OS=Mus musculus OX=10090 GN=Abhd17a PE=1 SV=1	1.094	0.13	0.0233908	116.6	106.6	7.61	4.85	4	1	9	115.1	108.6	106.8	122.4	103.4	90	93	88.7	75	87.8	99.2	91.6	103.8	90.7	92	98.8
FALSE	54.806	High	0	Master Protein	Q9WUR9	Adenylate kinase 4, mitochondrial OS=Mus musculus OX=10090 GN=Ak4 PE=1 SV=1	1.092	0.13	0.0120583	1498.6	1372	7.22	7.28	9	1	23	1461	1353.6	1528.9	1723.1	1314.7	1325.4	1266	1268.6	1026.4	1137.9	1351.1	1428.3	1504.1	1154.6	1083.1	1209.7
FALSE	201.146	High	0	Master Protein	Q91VB8	Alpha globin 1 OS=Mus musculus OX=10090 GN=Hba-a1 PE=1 SV=1	1.095	0.13	0.0453613	6631.2	6054.4	14.05	7.19	6	1	163	6715.5	7655.5	5432	8026.6	5644.8	4934.3	6069.1	5498.1	4563.9	5197.9	6108.8	5048.3	5385.7	5163.4	5501.9	5484.9
FALSE	38.789	High	0	Master Protein	Q4VAE3	Transmembrane protein 65 OS=Mus musculus OX=10090 GN=Tmem65 PE=1 SV=1	1.094	0.13	0.0469776	1774	1621.2	13.54	2.62	8	1	24	1741.9	1856.4	1712	2299.2	1456.3	1384	1464.1	1430.2	1214.7	1322.7	1545.3	1573.4	1605.9	1371	1396.6	1471.7
FALSE	69.33	High	0	Master Protein	Q6ZWN5	40S ribosomal protein S9 OS=Mus musculus OX=10090 GN=Rps9 PE=1 SV=3	1.089	0.12	0.0346263	6807	6248	7.57	6.18	18	1	46	7295.8	6931.7	6182.9	6904.5	5845.7	5856.7	5402.4	5851.8	4794.5	5581.7	5582.1	6009.9	6791.2	5726	5126.9	5517.3
FALSE	5.624	High	0.001	Master Protein	F2Z4B3	Cyclin-dependent kinase 2-associated protein 1 OS=Mus musculus OX=10090 GN=Cdk2ap1 PE=1 SV=1	1.09	0.12	0.00957011	327.3	300.3	5.23	8.58	2	1	2	320.9	328.1	295.4	345.2	293	269.5	273	275.8	231.4	209.4	285.8	291	288.5	225.1	265.4	301.7
FALSE	111.756	High	0	Master Protein	Q9D1E6	Tubulin-folding cofactor B OS=Mus musculus OX=10090 GN=Tbcb PE=1 SV=2	1.087	0.12	0.0427452	4326	3981.1	9.53	2.93	19	1	43	4373.8	4271.4	4213.1	4973.8	3546.3	3479.6	3478.5	3536.6	3012.8	3211	3718	3895.4	4039.5	3372.7	3414.2	3739.8
FALSE	73.562	High	0	Master Protein	Q6NVF9	Cleavage and polyadenylation specificity factor subunit 6 OS=Mus musculus OX=10090 GN=Cpsf6 PE=1 SV=1	1.086	0.12	0.0129142	1409.2	1298	7.01	4.22	17	1	26	1352.5	1318.2	1355	1628.1	1201.8	1195.7	1151.1	1216.4	981.2	1035.9	1191.3	1289.9	1337.9	1112.7	1112.4	1262.6
FALSE	43.984	High	0	Master Protein	Q5M8Q0	Ribosomal protein L15 OS=Mus musculus OX=10090 GN=Rpl15 PE=2 SV=1	1.089	0.12	0.0286378	2987.3	2743.4	10.47	4.26	12	1	25	3137.1	2915.9	2888.8	3614.6	2504.8	2414.6	2429.8	2464.2	2026.3	2246	2549.8	2621.8	2894.9	2311	2312.9	2613.7
FALSE	1.405	Low	0.061	Master Protein	M0QWF4	Synaptonemal complex protein 3 OS=Mus musculus OX=10090 GN=Sycp3 PE=1 SV=1	1.089	0.12	0.0302813	69.1	63.4	7.29	8.05	1	1	1	64.9	63.2	64.6	66.3	55.3	67.3	57.6	65.9	50.3	43.5	60.4	67.4	62.2	54.8	54.5	56.6
FALSE	56.496	High	0	Master Protein	P62911	60S ribosomal protein L32 OS=Mus musculus OX=10090 GN=Rpl32 PE=1 SV=2	1.086	0.12	0.00947027	3396.9	3127.3	7.1	2.49	9	1	42	3281.1	3121.1	3253.4	3862.6	2820.7	2953.4	2738.5	2889.1	2464.2	2509.4	2885.5	2937.8	3183.7	2684.7	2589.6	2928.3
FALSE	43.64	High	0	Master Protein	E9Q7M2	TSC22 domain family, member 2 OS=Mus musculus OX=10090 GN=Tsc22d2 PE=1 SV=1	1.083	0.12	0.0063722	366.5	338.3	7.13	2.92	5	1	20	373	370.5	340.2	411.9	313.5	304.9	305.6	311.9	269.5	292.4	322.3	314.2	328.1	278.4	287.6	316.3
FALSE	12.486	High	0	Master Protein	Q544C9	U6 snRNA-associated Sm-like protein LSm1 OS=Mus musculus OX=10090 GN=Lsm1 PE=1 SV=1	1.085	0.12	0.00520017	110.3	101.7	5.64	6.42	2	1	3	109	111.5	96	112	100.3	91.1	94.6	90.2	75.1	72.4	94.3	90.5	106.6	86.8	88	96.3
FALSE	1.647	Medium	0.039	Master Protein	Q8CE64	Zinc finger protein 276 OS=Mus musculus OX=10090 GN=Znf276 PE=1 SV=3	1.079	0.11	0.0241597	51.4	47.7	12.59	7.95	1	1	1	63.1	51.9	44.9	60.8	45.2	45.9	41.5	42.9	35.7	40.7	46.6	42.8	50.8	35	44	40.7
FALSE	67.697	High	0	Master Protein	Q3TWW8	Serine/arginine-rich splicing factor 6 OS=Mus musculus OX=10090 GN=Srsf6 PE=1 SV=1	1.078	0.11	0.00297679	2446	2269.3	7.31	5.18	13	1	37	2425.4	2330.9	2327.7	2832.5	2088.3	2034.8	2037.8	2066.1	1617.1	1698.4	2149	2145.4	2243.2	1925.1	1842	2123.6
FALSE	36.578	High	0	Master Protein	Q8VEH6	COBW domain-containing protein 1 OS=Mus musculus OX=10090 GN=Cbwd1 PE=1 SV=1	1.076	0.11	0.0347543	224.3	208.4	8.28	5.82	8	1	14	242	214.6	200.5	240	202.7	181	188.8	175	164.3	155.7	212.7	180.8	207.8	177.9	176.7	192.7
FALSE	126.5	High	0	Master Protein	Q8BW35	Uncharacterized protein (Fragment) OS=Mus musculus OX=10090 PE=2 SV=2	1.077	0.11	0.033561	504.3	468.4	8.44	4.03	5	1	43	477.6	445.7	512.7	581.9	431.2	442.1	397.5	440.7	368	388.3	437.7	432.3	489.2	425.2	380.8	419.7
FALSE	64.168	High	0	Master Protein	O88507	Ciliary neurotrophic factor receptor subunit alpha OS=Mus musculus OX=10090 GN=Cntfr PE=1 SV=2	1.081	0.11	0.0362064	712.7	659.3	7.01	5.7	10	1	29	733.7	728.2	644.7	764.5	623.3	615.7	571.3	592.5	542.6	610.5	609.7	597	693.7	562.5	567.7	570.3
FALSE	59.096	High	0	Master Protein	Q8R4E6	Purine-rich element-binding protein gamma OS=Mus musculus OX=10090 GN=Purg PE=1 SV=1	1.081	0.11	0.0309707	964.2	891.8	9.15	4.18	14	1	28	956.5	913.6	963	1135	823.6	813	774.9	781.6	682.4	706.4	823.1	806	951.1	764.7	782.4	844.3
FALSE	30.016	High	0	Master Protein	Q3TLX9	Acid sphingomyelinase-like phosphodiesterase OS=Mus musculus OX=10090 GN=Smpdl3b PE=1 SV=1	1.082	0.11	0.0387785	173.1	160	12.14	6.27	7	1	11	166.6	168.9	184.6	201.7	140.3	127.8	145.8	141.3	105.9	123.3	149.3	143.4	156.8	138.3	140.5	145.8
FALSE	3.214	High	0.007	Master Protein	Q9EQQ2	Protein YIPF5 OS=Mus musculus OX=10090 GN=Yipf5 PE=1 SV=1	1.078	0.11	0.0117606	74	68.6	3.76	6.3	1	1	3	70	69.7	69.3	68.3	66.9	64.1	62.7	63.2	50.2	62.1	59.2	63.4	69.4	60	55.4	63.1
FALSE	24.893	High	0	Master Protein	G3UWX9	Small ubiquitin-related modifier 3 OS=Mus musculus OX=10090 GN=Sumo3 PE=4 SV=1	1.076	0.11	0.004299	1362.9	1266.3	3.78	3.82	3	1	9	1193	1232.8	1171.6	1308.4	1266.4	1217.5	1196.2	1229.1	1018.9	988.1	1187.9	1174.2	1213.5	1045.2	1115.4	1232.1
FALSE	19.962	High	0	Master Protein	Q921I9	Exosome complex component RRP41 OS=Mus musculus OX=10090 GN=Exosc4 PE=1 SV=3	1.076	0.11	0.0371249	177	164.6	9.46	6.4	5	1	6	165.4	186.5	159.2	198.7	152.7	139.3	165.7	139.3	121.8	140.5	153.1	136.9	153.5	142.7	154.3	149
FALSE	176.196	High	0	Master Protein	Q3TFF0	Uncharacterized protein OS=Mus musculus OX=10090 GN=Dnaja2 PE=2 SV=1	1.08	0.11	0.0349682	6220.2	5760.9	8.51	2.38	25	1	84	6128.2	6245	5901.1	7129.7	5289.3	4993	5116.1	5082.9	4478.9	4691.6	5432.2	5694.7	5704.1	4840.2	4936	5352.7
FALSE	258.366	High	0	Master Protein	B9EKR1	Receptor-type tyrosine-protein phosphatase zeta OS=Mus musculus OX=10090 GN=Ptprz1 PE=1 SV=1	1.078	0.11	0.0346052	9977.8	9256.6	7.24	2.38	40	1	182	9422	9218	9547.5	11185.4	8215.1	8627.8	8024.3	8158.1	7204.7	7549.6	8635.8	8801.8	9430.8	7690	7781.5	8666
FALSE	1.913	Medium	0.028	Master Protein	E9QJR0	Aminopeptidase OS=Mus musculus OX=10090 GN=Lvrn PE=1 SV=1	1.076	0.11	0.0252164	98.9	91.9	6.22	5.97	1	1	1	88.4	90.2	91.9	92.7	79.1	86.6	92.7	89.2	72.6	66.8	90.6	86.9	88.7	71.6	82.3	83.4
FALSE	1.308	Low	0.074	Master Protein	Q66JQ7	Kinetochore scaffold 1 OS=Mus musculus OX=10090 GN=Knl1 PE=1 SV=3	1.078	0.11	0.042942	48.2	44.7	13.55	6.28	1	1	1	52.8	51.3	43.4	61.3	38.4	38.1	39.3	42.3	31.3	39	43.4	42	41.6	38	36.1	42.2
FALSE	130.485	High	0	Master Protein	O55234	Proteasome subunit beta type-5 OS=Mus musculus OX=10090 GN=Psmb5 PE=1 SV=3	1.077	0.11	0.049272	3448.4	3202.4	9.58	4.74	18	1	57	3579.7	3338.6	3512.5	3915.3	2867.7	2845.3	2802.1	2789.5	2347.3	2610.6	2950.8	3122.9	3418.7	2657.7	2775	3015.6
FALSE	256.877	High	0	Master Protein	Q60930	Voltage-dependent anion-selective channel protein 2 OS=Mus musculus OX=10090 GN=Vdac2 PE=1 SV=2	1.074	0.1	0.0391596	15801.3	14713.5	8.01	3.1	18	1	486	15610.7	15611.2	14273.5	17980.5	13063.8	12939.5	12501	13817.6	11380.9	11761.1	13252.5	14287.9	15055.7	12807.4	12300.6	13639.4
FALSE	63.681	High	0	Master Protein	Q3UNI8	D-dopachrome tautomerase OS=Mus musculus OX=10090 GN=Ddt PE=1 SV=1	1.073	0.1	0.0270719	2904.1	2707.1	8.16	1.98	7	1	32	3015	2944.3	2689.4	3179.3	2477.7	2384.6	2269.3	2477.2	2137.2	2163.8	2522	2461.8	2657.9	2308.7	2381.2	2528.2
FALSE	2.913	High	0.009	Master Protein	Q9DAL3	Coiled-coil domain-containing protein 54 OS=Mus musculus OX=10090 GN=Ccdc54 PE=2 SV=1	1.075	0.1	0.00772722	418.1	388.8	4.26	3.31	1	1	1	377.5	383.2	375.5	376.8	377.6	377.6	367.7	355.1	314.3	306.7	350.5	371.4	365.1	332.6	333.9	369.8
FALSE	47.279	High	0	Master Protein	E9QP00	Transformer-2 protein homolog alpha OS=Mus musculus OX=10090 GN=Tra2a PE=1 SV=1	1.069	0.1	0.0103022	961.2	899.2	6.89	4.84	6	1	25	970.1	906.1	949	1091.9	839.5	810.9	791.4	823.4	667.8	699.4	857.7	832.1	938.2	775.3	752.5	872.2
FALSE	111.582	High	0	Master Protein	Q9WV02	RNA-binding motif protein, X chromosome OS=Mus musculus OX=10090 GN=Rbmx PE=1 SV=1	1.071	0.1	0.0194986	10244	9560.8	8.28	5.86	8	1	93	10370.3	9933.8	10105.4	11481.7	8675.6	8275.4	8258.6	8529.6	6931.3	6937.2	8951.9	9098.3	9620.2	8080	8017.9	9200.6
FALSE	78.977	High	0	Master Protein	Q8BTX9	Inactive hydroxysteroid dehydrogenase-like protein 1 OS=Mus musculus OX=10090 GN=Hsdl1 PE=1 SV=1	1.071	0.1	0.00085825	1871.5	1748	3.45	2.7	15	1	45	1721.1	1814.2	1718.7	1972.1	1625.8	1622.9	1579.6	1653.8	1366.9	1409.8	1595	1654.7	1796.8	1544.1	1484.8	1647.7
FALSE	26.787	High	0	Master Protein	Q6ZWZ4	60S ribosomal protein L36 OS=Mus musculus OX=10090 GN=Rpl36 PE=1 SV=1	1.073	0.1	0.0314376	741.9	691.4	10.08	3.89	4	1	21	779.3	713.9	748.7	858.4	621.7	615.5	612.1	581.7	513.3	537.3	646.9	642.8	711.2	598	572.7	643.5
FALSE	255.653	High	0	Master Protein	P06151	L-lactate dehydrogenase A chain OS=Mus musculus OX=10090 GN=Ldha PE=1 SV=3	1.069	0.1	0.0230291	18820.7	17605.3	8.04	4.4	4	1	184	17711.7	19178.1	18182.9	22071.4	15502	16306.3	16071.3	16308.3	13688.9	14579.7	16039.3	18148.8	16591.1	15494.8	15017.5	16420.7
FALSE	43.578	High	0	Master Protein	Q9WUU7	Cathepsin Z OS=Mus musculus OX=10090 GN=Ctsz PE=1 SV=1	1.074	0.1	0.0205911	919.1	855.4	5.53	3.89	7	1	14	870.8	861.7	884.1	995.4	790.2	791	747.1	764.4	662.3	711.5	774.2	821.1	886.7	709.2	726.6	835.7
FALSE	123.677	High	0	Master Protein	Q91VN4	MICOS complex subunit Mic25 OS=Mus musculus OX=10090 GN=Chchd6 PE=1 SV=2	1.068	0.09	0.011323	6277.9	5880.3	6.64	1.83	6	1	67	6037	6145.7	5967.6	7103.5	5503	5201.6	5093	5380.1	4569.1	4727.8	5353.8	5586.5	5870.6	5058.1	5022.2	5476.7
FALSE	27.028	High	0	Master Protein	A2AMS3	Galactose-1-phosphate uridylyltransferase OS=Mus musculus OX=10090 GN=Galt PE=1 SV=1	1.062	0.09	0.028309	413.6	389.6	6.68	3.89	6	1	8	409.9	421.3	376.6	444.8	367.1	329	349.8	344.1	290.4	309	376.3	383.1	395.9	320.3	334.7	354.6
FALSE	130.861	High	0	Master Protein	Q91Z31	Polypyrimidine tract-binding protein 2 OS=Mus musculus OX=10090 GN=Ptbp2 PE=1 SV=2	1.062	0.09	0.00364411	1907.4	1796.5	6.58	2.37	17	1	57	1798.2	1889.3	1820.3	2218.2	1680.3	1649.6	1597.9	1645.2	1377.1	1413.9	1697.2	1718.5	1773.5	1526.1	1498.1	1636.5
FALSE	171.801	High	0	Master Protein	E9PY16	ArfGAP with dual PH domains 1 OS=Mus musculus OX=10090 GN=Adap1 PE=1 SV=1	1.061	0.09	0.0300396	8294.7	7817	5.82	2.59	27	1	95	8143.9	8204.1	7708.1	8872.5	7165.8	6699.1	6887.9	7050.7	6231.7	6591.8	7513.7	7174.9	7598.9	6938.9	6585.4	7027.8
FALSE	25.345	High	0	Master Protein	Q02105	Complement C1q subcomponent subunit C OS=Mus musculus OX=10090 GN=C1qc PE=1 SV=2	1.066	0.09	0.0362469	991.3	930	6.89	3.32	5	1	12	994.4	959.6	919	1100.7	860.8	805.3	830.5	805.2	713.7	772.5	903.8	846	968.2	772.7	799.6	845.9
FALSE	80.497	High	0	Master Protein	Q3TG58	Eukaryotic translation initiation factor 4H OS=Mus musculus OX=10090 GN=Eif4h PE=2 SV=1	1.064	0.09	0.0377044	47.9	45	7.18	8.28	1	1	65	51.3	40.7	44.1	52.1	40.4	41.4	41.7	41.8	37.2	31.9	41.1	37.4	48.9	36.8	39.4	42.5
FALSE	73.517	High	0	Master Protein	Q8BH58	TIP41-like protein OS=Mus musculus OX=10090 GN=Tiprl PE=1 SV=1	1.062	0.09	0.00806628	1443	1358.3	4.19	3.01	14	1	34	1371.2	1290.7	1372.2	1539.7	1236.7	1238.1	1285.1	1238.1	1058.7	1113.9	1236.4	1352.6	1348.7	1150.5	1170	1295
FALSE	37.033	High	0	Master Protein	Q8R3H9	Tetratricopeptide repeat protein 4 OS=Mus musculus OX=10090 GN=Ttc4 PE=1 SV=1	1.067	0.09	0.014269	430	402.9	5.91	3.49	10	1	14	460.3	404.3	373.5	449.3	387.1	374.4	362.2	362.5	311.3	324.9	379.1	385.9	430	338.7	342.9	374.5
FALSE	15.893	High	0	Master Protein	Q9JM03	Proton-dependent high affinity oligopeptide transporter PepT2 OS=Mus musculus OX=10090 GN=Slc15a2 PE=1 SV=1	1.065	0.09	0.0227032	120.8	113.4	11.24	6.25	5	1	5	118.6	116.3	106.6	156.6	107.6	106.2	94.4	104.5	90.5	92	93.7	107.9	114.3	85	95.2	107.1
FALSE	120.835	High	0	Master Protein	P47911	60S ribosomal protein L6 OS=Mus musculus OX=10090 GN=Rpl6 PE=1 SV=3	1.065	0.09	0.0382625	7910.8	7427.8	8.79	2.04	26	1	72	7615.1	7403.6	7536.2	9582.9	6618	6752.6	6532.8	6685	5773.7	5925	6873.2	6983	7587.7	6437.4	6347.5	6817.4
FALSE	105.723	High	0	Master Protein	Q91V61	Sideroflexin-3 OS=Mus musculus OX=10090 GN=Sfxn3 PE=1 SV=1	1.064	0.09	0.0317615	4736.7	4451.3	7.25	1.67	12	1	71	4599.3	4872.2	4366.3	5213.8	4151.8	3872.8	3776.4	4034.5	3513.2	3671.6	4139.9	4303.6	4461.9	3764.3	3754.4	4008.5
FALSE	60.023	High	0	Master Protein	Q9DCZ1	GMP reductase 1 OS=Mus musculus OX=10090 GN=Gmpr PE=1 SV=1	1.065	0.09	0.0107351	1660.2	1559	5.44	1.84	13	1	24	1607.9	1563.8	1562	1816.7	1422	1353.7	1399.3	1417.9	1228	1241.5	1437.8	1471.4	1585.5	1332.6	1362.4	1394.2
FALSE	225.406	High	0	Master Protein	Q8K183	Pyridoxal kinase OS=Mus musculus OX=10090 GN=Pdxk PE=1 SV=1	1.067	0.09	0.0262488	5286.3	4955.7	10.15	2.27	22	1	128	5305.8	5123.2	5288.5	6420.2	4491.8	4354.5	4229.5	4404.2	3732.4	3958.8	4670.8	4648.8	4870.2	4228.7	4110.2	4513.4
FALSE	14.457	High	0	Master Protein	Q9D7J4	Cytochrome c oxidase assembly protein COX20, mitochondrial OS=Mus musculus OX=10090 GN=Cox20 PE=1 SV=1	1.064	0.09	0.0297925	106.2	99.8	6.73	4.82	3	1	8	100	104.9	104.4	104.4	86	88.7	91.3	101	76.3	84.4	96	94.8	105.4	83.8	79	88.8
FALSE	10.649	High	0	Master Protein	Q9ERY9	Ergosterol biosynthetic protein 28 homolog OS=Mus musculus OX=10090 GN=Erg28 PE=2 SV=1	1.061	0.09	0.0463084	353.1	332.8	7.33	3.07	4	1	6	359.2	377.4	321.8	366.7	306.3	300.9	285.6	306.1	260.8	288.6	306.6	313.8	338	300.9	283	299.7
FALSE	61.654	High	0	Master Protein	Q80U57	Regulating synaptic membrane exocytosis protein 3 OS=Mus musculus OX=10090 GN=Rims3 PE=1 SV=2	1.054	0.08	0.0221879	240	227.6	4.53	2.85	9	1	19	227.5	234.6	231.1	244.8	213.4	206	194.8	205.8	178.8	188	210.4	226.7	218.7	194.5	195.6	215.4
FALSE	18.105	High	0	Master Protein	Q9Z0S6	Claudin-10 OS=Mus musculus OX=10090 GN=Cldn10 PE=1 SV=2	1.056	0.08	0.0267614	505.5	478.5	4.56	5.35	5	1	7	506.4	460.1	468.4	543.7	458.6	418.3	425.2	434.4	399.7	418.7	432.8	428.1	496.1	389.2	386.4	445.6
FALSE	196.992	High	0	Master Protein	Q3TDT0	Tripartite motif-containing protein 3 OS=Mus musculus OX=10090 GN=Trim3 PE=1 SV=1	1.058	0.08	0.0247048	2344.3	2216.4	5.81	4.02	28	1	79	2298.2	2209.4	2302.9	2553.7	1990.6	1969.2	1974.9	2005.2	1703.6	1985.9	2060.3	2032.2	2245.7	1886.7	1917.9	1949.9
FALSE	164.049	High	0	Master Protein	Q8C7M3	E3 ubiquitin-protein ligase TRIM9 OS=Mus musculus OX=10090 GN=Trim9 PE=1 SV=2	1.054	0.08	0.0417819	3987.4	3784.3	6.09	2.18	3	1	57	3822.1	3933.5	3688.9	4227.1	3506.8	3232.4	3190.6	3283.9	2934.7	3008.3	3518.7	3370.9	3762.5	3236.5	3303.8	3428.2
FALSE	135.902	High	0	Master Protein	P21279	Guanine nucleotide-binding protein G(q) subunit alpha OS=Mus musculus OX=10090 GN=Gnaq PE=1 SV=4	1.054	0.08	0.0334538	5948.8	5646.5	5.2	2.91	16	1	74	5929.3	5964.7	5438.2	5946.8	5357.3	5024.7	4881.4	4967	4345.5	4571	5255.7	5576.4	5546.1	4702.1	4927	5339.8
FALSE	117.746	High	0	Master Protein	Q3ULW0	GTP-binding nuclear protein Ran OS=Mus musculus OX=10090 GN=Ran PE=2 SV=1	1.06	0.08	0.0199408	6150.9	5801.4	6.65	2.82	16	1	82	5839.7	5871.9	5989.1	6871	5418.5	5131.9	4858.5	5339.2	4536.3	4910.9	5208.7	5314.8	5846.5	5030.4	4790	5317.4
FALSE	39.347	High	0	Master Protein	Q91WC9	Diacylglycerol lipase-beta OS=Mus musculus OX=10090 GN=Daglb PE=1 SV=2	1.056	0.08	0.0376054	444.7	421.1	4.02	4.12	13	1	13	436.6	406.7	384	462.6	401.6	374	387.7	364.3	319.5	345.5	408.3	403.6	411.3	335.6	385.2	381.2
FALSE	91.073	High	0	Master Protein	Q99K70	Ras-related GTP-binding protein C OS=Mus musculus OX=10090 GN=Rragc PE=1 SV=1	1.058	0.08	0.0378769	2463.3	2327.8	7.91	2.47	9	1	34	2436	2420	2443.1	2755.1	2099	2001.3	2018.5	2040.7	1750	1857.2	2195	2190.3	2359.6	1974	2025.5	2101.1
FALSE	34.243	High	0	Master Protein	G5E850	Cytochrome b5 OS=Mus musculus OX=10090 GN=Cyb5a PE=1 SV=1	1.059	0.08	0.00894887	764	721.4	3.9	4.83	6	1	11	739.6	714.6	701.3	816.9	672	652.6	630.4	652.3	592.8	592.2	668.5	605	682.4	605.8	634.8	682.1
FALSE	84.903	High	0	Master Protein	Q9D0G0	28S ribosomal protein S30, mitochondrial OS=Mus musculus OX=10090 GN=Mrps30 PE=1 SV=1	1.054	0.08	0.0224168	1424.7	1351.7	3.94	2.09	17	1	25	1343.8	1289.6	1311	1487.6	1215.7	1231.5	1258.4	1165.5	1097.7	1136.4	1232.1	1243.1	1365.9	1163.5	1151	1213.3
FALSE	69.748	High	0	Master Protein	A0A0R4J008	Histone deacetylase 2 OS=Mus musculus OX=10090 GN=Hdac2 PE=1 SV=1	1.06	0.08	0.0291948	2385.3	2250.6	6.63	3.67	11	1	35	2083.6	2195.4	2199.5	2666.8	1924.2	2070.3	2089.2	2051.4	1695.7	1702.9	2115.3	2142.4	2236.3	1957	1857	2021.9
FALSE	90.38	High	0	Master Protein	A0A0R4J049	Protein arginine N-methyltransferase 5 OS=Mus musculus OX=10090 GN=Prmt5 PE=1 SV=1	1.06	0.08	0.0099204	2615.7	2467.7	3.96	2.69	19	1	34	2389.9	2443.1	2456.4	2750.8	2228.8	2265.4	2275.8	2191.9	1895.6	1977.9	2274.5	2364.9	2524.7	2075.6	2144.2	2330.6
FALSE	67.883	High	0	Master Protein	Q6IRT4	Eukaryotic translation initiation factor 3 subunit F OS=Mus musculus OX=10090 GN=Eif3f PE=2 SV=1	1.056	0.08	0.0169564	1788.8	1694	3.97	1.88	13	1	31	1741.9	1663.3	1617.2	1887.8	1598.7	1530.7	1449.2	1510	1337.5	1380.9	1613.1	1581.7	1698.6	1421.4	1462.1	1600.5
FALSE	16.629	High	0	Master Protein	A0A0R4J0R4	N-acetylaspartate synthetase OS=Mus musculus OX=10090 GN=Nat8l PE=1 SV=1	1.055	0.08	0.00542207	562.4	533.1	2.73	2.94	5	1	7	526.3	491.7	493.8	530.4	511.1	490	492.2	499.8	417.3	436.4	499.3	499.6	535.8	421.7	453.2	492.7
FALSE	92.459	High	0	Master Protein	Q9JJU8	SH3 domain-binding glutamic acid-rich-like protein OS=Mus musculus OX=10090 GN=Sh3bgrl PE=1 SV=1	1.059	0.08	0.0429121	3044.7	2874.2	8.32	6.88	14	1	46	3056.8	2846.1	2996.8	3421.8	2506	2575.7	2586	2395	1975.4	2143.8	2787.3	2819.1	2900.3	2297.2	2417.5	2680.8
FALSE	30.137	High	0	Master Protein	Q9D074	E3 ubiquitin-protein ligase MGRN1 OS=Mus musculus OX=10090 GN=Mgrn1 PE=1 SV=2	1.054	0.08	0.0411276	445.3	422.3	4.76	4.14	8	1	15	449.4	406.8	422.4	447.1	392.1	359.2	390.9	382	323.5	350.9	401.2	413.5	448.6	347.3	359.1	370.7
FALSE	58.521	High	0	Master Protein	Q8K3W0	BRISC and BRCA1-A complex member 2 OS=Mus musculus OX=10090 GN=Babam2 PE=1 SV=2	1.059	0.08	0.0403218	676.5	638.8	9.78	4.8	12	1	29	706.6	638.2	695.4	806.4	582	543.9	560.8	579	461.8	526.1	590.2	582.7	669.4	574.9	538.6	588.8
FALSE	61.346	High	0	Master Protein	Q8N7N5	DDB1- and CUL4-associated factor 8 OS=Mus musculus OX=10090 GN=Dcaf8 PE=1 SV=1	1.058	0.08	0.0444046	955.3	903.1	7.12	4.42	17	1	21	979.7	900	935.2	1053.4	819.3	810	776.5	792.2	669.2	741.4	868.2	834.6	968.6	767.7	760.6	822.8
FALSE	47.165	High	0	Master Protein	Q8CHP5	Partner of Y14 and mago OS=Mus musculus OX=10090 GN=Pym1 PE=1 SV=2	1.059	0.08	0.0367294	552.7	521.8	8.1	4.26	10	1	14	566.9	526.9	528.7	636.6	470.6	456.5	444.5	468.2	388.2	433.8	505.6	464.6	513	445.1	432.6	500.3
FALSE	165.3	High	0	Master Protein	E0CY16	Cell adhesion molecule 1 OS=Mus musculus OX=10090 GN=Cadm1 PE=1 SV=1	1.053	0.08	0.0151051	175	166.1	5.16	5.2	2	1	75	171	160	165.8	191.3	149.1	146.4	152	148.5	116.8	136.5	154.1	155.8	155.2	139.9	153.1	151.3
FALSE	175.215	High	0	Master Protein	Q62351	Transferrin receptor protein 1 OS=Mus musculus OX=10090 GN=Tfrc PE=1 SV=1	1.06	0.08	0.00381995	4065	3833.8	3.78	2.5	35	1	70	3760	3385.6	3660.6	3999	3647.4	3584.5	3566.9	3691.7	3031.8	2943.8	3566.6	3588.5	3769.2	3305	3222.5	3512.7
FALSE	123.784	High	0	Master Protein	P62918	60S ribosomal protein L8 OS=Mus musculus OX=10090 GN=Rpl8 PE=1 SV=2	1.059	0.08	0.00684055	6697.6	6324.9	3.1	3.14	15	1	54	6346.2	6018.9	5995.5	7071.4	5803.4	5960.3	5600.1	5910.1	5228.8	5052	5766.7	6146.1	6223.7	5390.1	5313.1	6013.6
FALSE	139.08	High	0	Master Protein	Q9Z0P5	Twinfilin-2 OS=Mus musculus OX=10090 GN=Twf2 PE=1 SV=1	1.058	0.08	0.0361461	2206.1	2084.7	7.41	3.79	17	1	86	2157	2165.7	2063.8	2429.6	1905.4	1784.5	1759.3	1784.5	1562.8	1580.2	1927.4	1969	2078.9	1676.7	1836.6	1899.2
FALSE	2.153	Medium	0.023	Master Protein	E0CYK4	Repressor of RNA polymerase III transcription MAF1 homolog (Fragment) OS=Mus musculus OX=10090 GN=Maf1 PE=1 SV=2	1.059	0.08	0.0301643	45.9	43.3	12.95	12.35	1	1	1	46.4	54.2	41.2	58.2	40.3	39.7	39.7	37.3	35.5	30.1	41.8	39.1	45.6	42.1	32.2	31.8
FALSE	202.636	High	0	Master Protein	Q60668	Heterogeneous nuclear ribonucleoprotein D0 OS=Mus musculus OX=10090 GN=Hnrnpd PE=1 SV=2	1.054	0.08	0.0214149	9629.1	9131.5	3.53	5.48	4	1	118	8972	8953.8	9067.8	10219.1	8266.4	8426	8269.5	8286	6891.9	6728.7	8498.1	9024.1	9137.8	7673.9	7858.6	8886.9
FALSE	252.163	High	0	Master Protein	P05201	Aspartate aminotransferase, cytoplasmic OS=Mus musculus OX=10090 GN=Got1 PE=1 SV=3	1.057	0.08	0.0462285	20503.6	19401.7	8.16	2.24	28	1	264	20828.6	20948.6	18964	23094.5	17912	16804.2	16196.7	17304.1	15894.7	15951.8	17955.4	17580.6	18716.9	16276.4	17067.4	17726.3
FALSE	176.338	High	0	Master Protein	Q6ZWX6	Eukaryotic translation initiation factor 2 subunit 1 OS=Mus musculus OX=10090 GN=Eif2s1 PE=1 SV=3	1.047	0.07	0.01729	5130.6	4900.4	5.29	1.57	29	1	89	5092.9	4830.3	4875.9	5613.6	4442.6	4353.5	4292.8	4335.6	3877.3	4009.8	4617.5	4434	4873.1	4158.1	4215.2	4510.7
FALSE	35.664	High	0	Master Protein	Q78J03	Methionine-R-sulfoxide reductase B2, mitochondrial OS=Mus musculus OX=10090 GN=Msrb2 PE=1 SV=1	1.051	0.07	0.00227018	896.2	853	3.35	1.19	10	1	12	879.8	853.5	807.9	931.2	800.3	744.1	756.3	785.2	668.3	694	798.4	788.4	855.7	736.1	729.1	778.8
FALSE	33.907	High	0	Master Protein	Q3UFK0	Uncharacterized protein OS=Mus musculus OX=10090 GN=Emb PE=2 SV=1	1.052	0.07	0.0341692	507.1	482.1	7.12	4.76	8	1	13	477	495	449.8	591.1	426.7	441.9	418.8	446.1	352.1	404.9	443	436.6	485.5	415.2	390.5	465.3
FALSE	48.631	High	0	Master Protein	Q8BKT7	THO complex subunit 5 homolog OS=Mus musculus OX=10090 GN=Thoc5 PE=1 SV=2	1.051	0.07	0.0213418	689.5	655.8	2.22	3.59	13	1	17	643.8	631.1	643.8	712.8	622.1	586.3	587	613.7	517.9	529.4	653.6	614.6	692.1	548.6	565.2	607.8
FALSE	119.688	High	0	Master Protein	Q9QUM9	Proteasome subunit alpha type-6 OS=Mus musculus OX=10090 GN=Psma6 PE=1 SV=1	1.05	0.07	0.0291012	5264.7	5015.5	4.56	2.88	17	1	112	5170.1	4954.1	4935.4	5592.9	4492.6	4469.4	4393.2	4469	3905.7	3992.7	4751.5	4907.9	4919.4	4288	4209.4	4745.7
FALSE	222.074	High	0	Master Protein	Q3UB67	Uncharacterized protein OS=Mus musculus OX=10090 GN=Rpl3 PE=2 SV=1	1.049	0.07	0.0211834	11725.6	11176.6	5.91	3.04	28	1	107	10978.6	10747.1	10758.4	13388.7	9959.8	10438.3	9735.3	10320.5	8743.6	8764.3	10031.7	10780.4	11270.9	9619.1	9295.7	10392.8
FALSE	128.475	High	0	Master Protein	H7BX95	Serine/arginine-rich splicing factor 1 OS=Mus musculus OX=10090 GN=Srsf1 PE=1 SV=1	1.047	0.07	0.00978415	8985.7	8585.5	3.64	3.33	21	1	101	8688.9	8435.5	8275.4	9405.2	7679.2	7635.3	7515.9	7728.6	6537.5	6611.8	8026.5	8185.2	8612.5	7266.9	7155.9	8062.3
FALSE	126.304	High	0	Master Protein	Q9CXW3	Calcyclin-binding protein OS=Mus musculus OX=10090 GN=Cacybp PE=1 SV=1	1.047	0.07	0.00384177	3179.5	3035.5	2.62	2.68	18	1	53	2986.8	2854.9	2896.2	3315.9	2863.1	2752.8	2621	2797.6	2413.6	2422.3	2702.9	2838.1	3036.2	2590.6	2589.7	2882.3
FALSE	66.729	High	0	Master Protein	Q8BVU5	ADP-ribose pyrophosphatase, mitochondrial OS=Mus musculus OX=10090 GN=Nudt9 PE=1 SV=1	1.049	0.07	0.0116937	971.8	926.7	3.24	1.63	10	1	23	935.5	868	895.5	989.6	825.2	842.3	844.8	818.8	709	758.6	874.1	868.7	908.4	800.2	795.4	857.1
FALSE	54.579	High	0	Master Protein	Q8C852	Uncharacterized protein OS=Mus musculus OX=10090 GN=Dcx PE=2 SV=1	1.053	0.07	0.0165562	392.4	372.8	7.24	4.66	11	1	26	362.8	398.8	361.8	464.4	344.4	342.9	338.4	337.2	275.1	323.2	363.2	350.7	379.9	316.3	313	319.4
FALSE	99.51	High	0	Master Protein	Q99JR1	Sideroflexin-1 OS=Mus musculus OX=10090 GN=Sfxn1 PE=1 SV=3	1.05	0.07	0.0325379	5326.8	5072.3	5.58	3.22	14	1	100	5042.9	4945.9	5091.5	5930.7	4523.7	4587.7	4433.8	4566.3	3823.6	4140.9	4618.9	4880.4	5298.5	4336.3	4307.4	4639.2
FALSE	84.477	High	0	Master Protein	Q9JIG4	Protein phosphatase 1 regulatory subunit 3F OS=Mus musculus OX=10090 GN=Ppp1r3f PE=1 SV=3	1.048	0.07	0.0231463	903	861.4	5.25	1.34	16	1	20	863.5	839.4	895	949.8	802.4	765.1	728.5	778.8	685.9	724.5	796.4	810.7	839.2	722.5	736.3	784.8
FALSE	200.467	High	0	Master Protein	Q8R016	Bleomycin hydrolase OS=Mus musculus OX=10090 GN=Blmh PE=1 SV=1	1.048	0.07	0.0281777	4270.3	4074	6.35	2.35	29	1	83	4203.8	4259.1	3971.6	4757.7	3670	3588.2	3551.9	3599.3	3221.6	3302.1	3812.7	3889.3	3930.2	3333.2	3510.8	3830.9
FALSE	124.251	High	0	Master Protein	Q8CGF7	Transcription elongation regulator 1 OS=Mus musculus OX=10090 GN=Tcerg1 PE=1 SV=2	1.051	0.07	0.0142325	2407.9	2291.6	5.28	2.73	33	1	49	2329.8	2264.5	2354.8	2620.1	2114.7	2029.9	2022.3	2035.4	1759.9	1822.6	2139.1	2138.7	2384.8	1959.4	1959.1	2108.2
FALSE	234.423	High	0	Master Protein	Q9R0Q6	Actin-related protein 2/3 complex subunit 1A OS=Mus musculus OX=10090 GN=Arpc1a PE=1 SV=1	1.047	0.07	0.0146929	11443.2	10926.9	6.66	2.53	29	1	103	10935.8	11820.4	10796.1	12927.4	10094.1	9699.8	9541	9823.5	8326.8	8629.8	9976.6	10576.3	10744.5	9482.2	9431.8	10043.1
FALSE	38.116	High	0	Master Protein	P61965	WD repeat-containing protein 5 OS=Mus musculus OX=10090 GN=Wdr5 PE=1 SV=1	1.047	0.07	0.0230447	684	653.5	4.56	5.71	9	1	18	663.3	613	636.1	741.7	605.4	605.7	570	570.4	465.7	498.5	616.4	633.9	673.2	548.2	525.4	612.1
FALSE	106.002	High	0	Master Protein	Q8R123	FAD synthase OS=Mus musculus OX=10090 GN=Flad1 PE=1 SV=1	1.053	0.07	0.0458787	1468.5	1394.2	5.27	3.46	22	1	31	1434.2	1422.2	1349.1	1566.2	1291.6	1212.3	1184.1	1240.3	1055.7	1131.1	1332.3	1320.2	1463.2	1171	1164.6	1276.7
FALSE	71.33	High	0	Master Protein	Q8BH60	Golgi-associated PDZ and coiled-coil motif-containing protein OS=Mus musculus OX=10090 GN=Gopc PE=1 SV=1	1.048	0.07	0.0458678	256.7	244.9	4.54	6.69	12	1	19	240.1	260.4	234.4	257	230.3	213.2	224.4	218.1	166.5	202.7	232.1	219.3	261.5	215.4	204.1	219.8
FALSE	52.101	High	0	Master Protein	Q9CQ92	Mitochondrial fission 1 protein OS=Mus musculus OX=10090 GN=Fis1 PE=1 SV=1	1.047	0.07	0.0484056	1393.9	1331.9	6.4	2.14	8	1	21	1482.3	1340.5	1274.8	1434.4	1231.5	1142	1152.7	1173.2	1049.1	1116.4	1219.9	1248	1338.4	1083.9	1155.1	1207.4
FALSE	72.132	High	0	Master Protein	B2RRN5	Ras-related protein Rab-4 OS=Mus musculus OX=10090 GN=Rab4a PE=2 SV=1	1.042	0.06	0.025016	1572.8	1508.8	3.37	3.98	9	1	52	1467.8	1447.8	1479	1676.3	1369.8	1417.7	1346.1	1366.2	1150.7	1272.6	1328.3	1414.6	1568.7	1362.6	1295.9	1367
FALSE	48.349	High	0	Master Protein	Q9DBZ5	Eukaryotic translation initiation factor 3 subunit K OS=Mus musculus OX=10090 GN=Eif3k PE=1 SV=1	1.04	0.06	0.021099	1285.9	1236.6	2.75	2.47	8	1	25	1230	1173.5	1208.2	1312.6	1132.3	1125.6	1068.9	1117.9	1009.9	1010.6	1141.1	1126.4	1257.9	1056.1	1050.5	1164.5
FALSE	62.332	High	0	Master Protein	Q641N3	Rps16 protein (Fragment) OS=Mus musculus OX=10090 GN=Rps16 PE=2 SV=1	1.041	0.06	0.00485461	5229.1	5021.1	2.76	2.82	18	1	38	5119.8	4750.7	4708.4	5468.7	4692.4	4723.7	4413.9	4564.9	3904.9	4014.2	4577.5	4757.9	5242.6	4306.9	4300.4	4676.9
FALSE	381.883	High	0	Master Protein	P06745	Glucose-6-phosphate isomerase OS=Mus musculus OX=10090 GN=Gpi PE=1 SV=4	1.04	0.06	0.028051	28102.8	27034.8	3.37	3.05	36	1	317	27269.2	26941.4	25517.4	29506.6	24348	24187.9	24007.5	24063.5	21076.7	21961.6	25322.6	27040.8	25845.9	22683.5	23580.2	25193
FALSE	68.646	High	0	Master Protein	Q50H33	BTB/POZ domain-containing protein KCTD8 OS=Mus musculus OX=10090 GN=Kctd8 PE=1 SV=1	1.044	0.06	0.0318546	2051.7	1965.7	4.23	4.92	19	1	43	1894.9	1981.7	1910.8	1913.8	1906.9	1704.9	1800.1	1776.9	1588.5	1488.4	1900	1681.1	1864.8	1682.4	1749.8	1774.6
FALSE	46.596	High	0	Master Protein	Q924L1	LETM1 domain-containing protein 1 OS=Mus musculus OX=10090 GN=Letmd1 PE=1 SV=1	1.043	0.06	0.0357706	835.9	801.8	2.93	2.9	12	1	16	786.7	799.6	780.7	849.3	732	724.1	704.5	714.1	641.5	647.9	761.2	741.7	840.9	706.5	682.8	716.3
FALSE	115.557	High	0	Master Protein	P59279	Ras-related protein Rab-2B OS=Mus musculus OX=10090 GN=Rab2b PE=1 SV=1	1.046	0.06	0.00499419	816.7	780.8	3.69	2.48	5	1	46	764.6	749.4	790.5	818.7	761.9	693.9	702.8	688.2	621	651.8	750.9	711.1	769.8	655.1	645.6	706.9
FALSE	69.981	High	0	Master Protein	Q9DC50	Peroxisomal carnitine O-octanoyltransferase OS=Mus musculus OX=10090 GN=Crot PE=1 SV=1	1.039	0.06	0.0377871	1283.5	1235.4	4.48	2.51	21	1	30	1236.6	1122.2	1119.5	1354.6	1222.3	1084.8	1061.6	1168.1	936.1	1025.7	1149.7	1202	1194.7	1050.5	1041.1	1136.8
FALSE	269.84	High	0	Master Protein	Q6ZQ61	MKIAA0723 protein (Fragment) OS=Mus musculus OX=10090 GN=Matr3 PE=2 SV=1	1.042	0.06	0.0182622	16162.3	15506.1	3.62	4.88	49	1	164	15046.9	15318.1	15306.5	17152.6	13848.4	13996.4	14063.6	14133.1	11662.3	11560.1	14626.5	15151.7	15028.5	13503.2	13038.7	14813.1
FALSE	118.408	High	0	Master Protein	Q8BG51	Mitochondrial Rho GTPase 1 OS=Mus musculus OX=10090 GN=Rhot1 PE=1 SV=1	1.04	0.06	0.0272262	2746.2	2641.4	4.85	3.16	8	1	58	2571.9	2669.9	2622.7	3064.4	2440.4	2391	2324	2387.8	2045.1	2220.3	2457.2	2470.1	2811.7	2296.4	2261.2	2378.5
FALSE	73.547	High	0	Master Protein	Q0PD50	Rab8A OS=Mus musculus OX=10090 GN=Rab8a PE=1 SV=1	1.043	0.06	0.0420725	1695.2	1625.4	1.79	3.21	5	1	99	1579.4	1568.1	1509.5	1704.6	1542.8	1483.5	1420.6	1440.7	1316.4	1432.3	1481.2	1522.8	1599.5	1351.5	1418.6	1450.6
FALSE	118.068	High	0	Master Protein	P47962	60S ribosomal protein L5 OS=Mus musculus OX=10090 GN=Rpl5 PE=1 SV=3	1.04	0.06	0.0176296	7877.1	7572.7	4.07	2.18	20	1	73	7626.3	7063.6	7320.3	8476.8	6779.2	6917.4	6580.7	6874.1	5999.3	6083.8	6992.8	7107.1	7537.9	6438.5	6296.7	7133
FALSE	106.128	High	0	Master Protein	Q52KI7	Low density lipoprotein receptor-related protein associated protein 1 OS=Mus musculus OX=10090 GN=Lrpap1 PE=1 SV=1	1.046	0.06	0.0122898	3805.8	3639	3.64	2.1	26	1	45	3398.5	3604.2	3471.1	3857.2	3380.5	3241.1	3517.5	3274.4	2870.7	2887.7	3426.3	3429.8	3587.6	3093.5	3133	3447.4
FALSE	187.005	High	0	Master Protein	F7BJK1	Protocadherin 1 (Fragment) OS=Mus musculus OX=10090 GN=Pcdh1 PE=1 SV=1	1.041	0.06	0.0245718	6842.4	6574.3	3.15	2.78	26	1	95	6173.9	6254.3	6369.7	7093.8	5830	5967.6	5943	6012.3	5035.8	5184.5	6110.3	6423.6	6616.9	5716.7	5578.2	5958.2
FALSE	508.177	High	0	Master Protein	Q60864	Stress-induced-phosphoprotein 1 OS=Mus musculus OX=10090 GN=Stip1 PE=1 SV=1	1.039	0.06	0.0240056	24640.8	23709.8	4.39	2.21	69	1	271	23148.5	23237.7	22598.9	27307.6	21369.6	21096.6	21010.2	21615.7	18691	19338.1	21840.9	23242.2	23396.1	20344.2	19859.3	21952.4
FALSE	173.639	High	0	Master Protein	Q68FH0	Plakophilin-4 OS=Mus musculus OX=10090 GN=Pkp4 PE=1 SV=1	1.043	0.06	0.0254672	3083.2	2957	3.71	1.82	39	1	71	2988	2905.5	2813.9	3220	2729.6	2595.8	2573.1	2570.1	2286.4	2421.8	2780.3	2737.9	3003	2519.8	2504	2725.4
FALSE	57.655	High	0	Master Protein	Q5BLJ7	40S ribosomal protein S13 OS=Mus musculus OX=10090 GN=Rps13 PE=1 SV=1	1.045	0.06	0.0114282	3107.1	2974.1	3.02	2.51	13	1	39	2976.1	2851.1	2865.9	3268.7	2796.7	2691.9	2591.5	2640.7	2294.5	2511.8	2747	2789.3	3075.5	2530.4	2516.8	2747.7
FALSE	594.14	High	0	Master Protein	E9QB01	Neural cell adhesion molecule 1 OS=Mus musculus OX=10090 GN=Ncam1 PE=1 SV=2	1.04	0.06	0.0334867	3218.3	3094.4	5.8	2.21	8	1	616	3074.5	2981.3	3153	3495.3	2655.5	2723.4	2758.3	2776.9	2353.2	2557	2837.8	2924.6	3042.9	2661.4	2544.9	2809
FALSE	43.742	High	0	Master Protein	Q80XC2	tRNA (adenine(58)-N(1))-methyltransferase catalytic subunit TRMT61A OS=Mus musculus OX=10090 GN=Trmt61a PE=1 SV=1	1.044	0.06	0.0433093	201	192.6	5.61	4.8	7	1	15	183.8	195.2	198	200.4	174.6	190.8	165.5	177.5	164.6	148.7	177.2	177.6	178.1	165.7	171.8	180.2
FALSE	29.452	High	0	Master Protein	Q9D8Y1	Transmembrane protein 126A OS=Mus musculus OX=10090 GN=Tmem126a PE=1 SV=1	1.04	0.06	0.0436278	767	737.3	5.88	5.27	9	1	19	739.5	792.1	757.3	775.5	666.8	654.1	656.5	658.2	533.1	570	677	719.7	778	617.9	660.5	676.4
FALSE	97.009	High	0	Master Protein	Q6NV83	U2 snRNP-associated SURP motif-containing protein OS=Mus musculus OX=10090 GN=U2surp PE=1 SV=3	1.046	0.06	0.00971735	1878.5	1796.7	2.47	3.55	25	1	37	1707.1	1645.8	1716.1	1929.1	1683.5	1643.8	1589.3	1660.8	1375.1	1356.2	1723.5	1676.3	1797.2	1554.4	1517.4	1635.7
FALSE	28.203	High	0	Master Protein	Q9D4V7	Rab-like protein 3 OS=Mus musculus OX=10090 GN=Rabl3 PE=1 SV=1	1.041	0.06	0.0209941	501.4	481.5	2.06	3.88	8	1	10	491.7	460.2	455.5	502.4	441.4	431.5	433.8	438.6	368.5	378.5	464.2	445.9	479.3	391.9	435.1	456.1
FALSE	58.573	High	0	Master Protein	Q5U1U5	Protein-tyrosine-phosphatase OS=Mus musculus OX=10090 GN=Ptprr PE=4 SV=1	1.043	0.06	0.0319183	524.9	503.3	2.67	2.59	12	1	21	488.7	495.4	480.8	528	459.5	434.1	460	453.5	392.8	406	493.8	487.5	495	421.1	434.3	459.4
FALSE	32.023	High	0	Master Protein	Q9CQU3	Protein RER1 OS=Mus musculus OX=10090 GN=Rer1 PE=1 SV=1	1.041	0.06	0.0470871	1120.2	1076.1	5.63	2.46	7	1	14	1085.5	1062.8	1032.5	1231.2	949.3	949.8	931.9	925.8	837.9	835.1	1010.4	1002.7	1073.2	921.5	894.1	985.7
FALSE	113.305	High	0	Master Protein	P63168	Dynein light chain 1, cytoplasmic OS=Mus musculus OX=10090 GN=Dynll1 PE=1 SV=1	1.042	0.06	0.0477276	6172.2	5923.4	4.14	2.58	5	1	61	5844.7	6192.9	5471.1	6297.2	5526.9	5397.4	5049.1	5409.1	4918.1	5081.8	5445.4	5520.4	5859.3	5119.3	5022.4	5330.1
FALSE	117.498	High	0	Master Protein	Q3TLX1	Nicotinamide phosphoribosyltransferase OS=Mus musculus OX=10090 GN=Nampt PE=2 SV=1	1.039	0.06	0.0482353	2413.1	2321.7	4.29	2.17	23	1	48	2335.4	2259.6	2262.4	2539.6	2083.5	1987.8	2046	2040.1	1772.4	1930.6	2203.8	2143.2	2346	1995.4	1964.5	2087.1
FALSE	164.668	High	0	Master Protein	Q3TEA8	Heterochromatin protein 1-binding protein 3 OS=Mus musculus OX=10090 GN=Hp1bp3 PE=1 SV=1	1.045	0.06	0.0482773	9389.5	8988.6	3.14	5.15	31	1	70	8586.2	8376.9	8674.8	9825.1	8154.8	8472	8191.4	8197.2	6823.6	6760	8367.3	8669.1	8975.3	7640.8	7651.7	8927.8
FALSE	75.625	High	0	Master Protein	Q78ZM0	Sorting nexin-3 OS=Mus musculus OX=10090 GN=Snx3 PE=1 SV=1	1.035	0.05	0.00348599	2400.4	2320	2.94	1.42	11	1	50	2255.5	2215.8	2292.5	2500.9	2153.6	2078.7	2056.6	2055.7	1782.3	1880.1	2193.5	2168.5	2284.7	1981.9	1999.6	2131.8
FALSE	18.694	High	0	Master Protein	Q99JP4	Anaphase-promoting complex subunit CDC26 OS=Mus musculus OX=10090 GN=Cdc26 PE=1 SV=1	1.038	0.05	0.0410044	742	714.7	1.26	3.89	5	1	9	693.6	691.8	666.8	756.9	662	645.4	635.5	666.4	546.7	558.7	702.6	669	716.9	607.2	616.7	691
FALSE	275.675	High	0	Master Protein	Q5FB19	Heterogeneous nuclear ribonucleoprotein A3 OS=Mus musculus OX=10090 GN=Hnrnpa3 PE=2 SV=1	1.033	0.05	0.0333202	12380.2	11979.9	4.47	4.41	6	1	274	11725.6	11963.6	11830.5	13349.2	10741.2	10607.4	10592.1	10553.6	9012.7	9057.2	11307.1	11634.6	11918.1	9935.2	10220.9	11450.1
FALSE	28.16	High	0	Master Protein	P63166	Small ubiquitin-related modifier 1 OS=Mus musculus OX=10090 GN=Sumo1 PE=1 SV=1	1.038	0.05	0.0370323	2134.2	2056.7	4.04	4.65	8	1	16	2077.3	1954.7	1980.2	2318.3	1860.3	1845.5	1850.1	1809	1535.7	1558.1	1949.5	1947.4	2113.7	1733.2	1746.5	1976.8
FALSE	112.432	High	0	Master Protein	Q8BT90	40S ribosomal protein S17 (Fragment) OS=Mus musculus OX=10090 GN=Rps17 PE=2 SV=1	1.039	0.05	0.0387287	3810.1	3668.5	3.37	2.78	12	1	40	3506.6	3372.4	3365.5	4058.9	3422.9	3460.9	3304.1	3443.6	3025.6	3012.6	3399.2	3414.9	3712.5	3050.2	3133.7	3512.1
FALSE	254.683	High	0	Master Protein	B2M1R6	Heterogeneous nuclear ribonucleoprotein K OS=Mus musculus OX=10090 GN=Hnrnpk PE=1 SV=1	1.034	0.05	0.0157738	11387.1	11013	1.97	3.35	34	1	186	10571.4	10705.8	10113.7	11843.2	10095.7	10028.1	9939.3	9917.7	8509.5	8473.2	10466.9	10505.6	10794.4	9262.4	9536.8	10495.4
FALSE	60.969	High	0	Master Protein	B2RQQ8	Collagen, type IV, alpha 2 OS=Mus musculus OX=10090 GN=Col4a2 PE=1 SV=1	1.035	0.05	0.0426225	1128.7	1090.7	4.35	5.27	13	1	16	1108.5	1009.1	1068.1	1145.2	1078.2	968.7	919.6	974.4	801	794.8	1041.5	1027.8	1095.6	923.5	978.9	980.2
FALSE	46.133	High	0	Master Protein	Q9CY27	Very-long-chain enoyl-CoA reductase OS=Mus musculus OX=10090 GN=Tecr PE=1 SV=1	1.035	0.05	0.0230667	3439.5	3324	4.01	2.32	14	1	23	3428.8	3248.9	3092.6	3554.8	3090.8	2960	2801.1	2908	2641.7	2768.4	3087.7	2926.9	3271.5	2789.6	2848.4	3014.9
FALSE	91.2	High	0	Master Protein	Q8C3C9	Aldehyde dehydrogenase OS=Mus musculus OX=10090 GN=Aldh3a2 PE=2 SV=1	1.037	0.05	0.0267458	2690.3	2594	4.66	1.59	13	1	39	2694.4	2496.7	2515.3	2900	2394.3	2278	2249.5	2271.5	2037.5	2164.5	2434.4	2403.3	2605.4	2184.1	2183.4	2366.9
FALSE	52.87	High	0	Master Protein	Q9D7P6	Iron-sulfur cluster assembly enzyme ISCU, mitochondrial OS=Mus musculus OX=10090 GN=Iscu PE=1 SV=1	1.032	0.05	0.00353774	1979.2	1917.7	1.22	2.08	9	1	35	1875.4	1816.2	1783.4	2022.7	1781.4	1710.5	1690.5	1719.1	1512.8	1542.6	1804.4	1865.2	1910	1585.9	1641.4	1742.3
FALSE	43.24	High	0	Master Protein	Q9DCT1	1,5-anhydro-D-fructose reductase OS=Mus musculus OX=10090 GN=Akr1e2 PE=1 SV=1	1.033	0.05	0.0439679	1101.1	1065.5	2.8	4.6	11	1	18	1090.6	1058.9	981.9	1136.9	991.9	958.2	941.2	956.7	863.8	862.6	1001.4	1040	987.6	886.2	884.3	1046.9
FALSE	80.22	High	0	Master Protein	Q3TDG9	t-SNARE coiled-coil homology domain-containing protein OS=Mus musculus OX=10090 GN=Stx12 PE=2 SV=1	1.036	0.05	0.012997	3240.3	3128.6	1.86	4.08	12	1	43	3053.3	2954.1	2958.2	3331.3	2882.8	2781.6	2853.4	2780.1	2350	2373.9	2918.1	3065.8	3083.5	2556.3	2694.3	2909.2
FALSE	230.667	High	0	Master Protein	Q7TMK9	Heterogeneous nuclear ribonucleoprotein Q OS=Mus musculus OX=10090 GN=Syncrip PE=1 SV=2	1.036	0.05	0.00432112	3623.2	3498.9	1.87	2.25	25	1	88	3345.7	3290.1	3285.4	3728.2	3300.3	3090.6	3205.5	3145.1	2762.3	2749	3343.2	3234.6	3517.3	2964.1	3020.2	3237.9
FALSE	403.667	High	0	Master Protein	Q3ULH5	Uncharacterized protein OS=Mus musculus OX=10090 GN=Hnrnpu PE=2 SV=1	1.032	0.05	0.0377698	18618.5	18038.9	2.56	2.79	1	1	247	16824.7	16816.9	16803.7	18515.1	16381.9	16810.2	16359.6	16901.3	14108	14155.5	16725	17429.5	17787.2	15779.7	15177.1	16951.7
FALSE	327.896	High	0	Master Protein	Q00PI9	Heterogeneous nuclear ribonucleoprotein U-like protein 2 OS=Mus musculus OX=10090 GN=Hnrnpul2 PE=1 SV=2	1.035	0.05	0.0306817	9631.9	9305.2	2.93	2.78	45	1	134	9074.9	8931.2	8833.5	10160.5	8365.5	8194.6	8284.2	8275.7	7209.4	7257.8	8925.1	8801.8	9102.5	7881	8071.2	8762.7
FALSE	194.787	High	0	Master Protein	Q9DB20	ATP synthase subunit O, mitochondrial OS=Mus musculus OX=10090 GN=Atp5po PE=1 SV=1	1.033	0.05	0.0187899	13314.3	12883.8	3.05	1.86	9	1	144	12691.3	12746.2	11964.9	12999.2	12134.1	11578.7	10844.2	11568.9	10194.8	10242.2	11552.5	12226.5	12813	11101.3	11095.8	11576.5
FALSE	118.4	High	0	Master Protein	Q6IRU2	Tropomyosin alpha-4 chain OS=Mus musculus OX=10090 GN=Tpm4 PE=1 SV=3	1.036	0.05	0.0354932	2232.3	2154	4.54	2.48	21	1	63	2293	2139.8	1976.3	2305.7	2033	1921.4	1834.6	1928.2	1684.5	1713.6	2038.1	1996	2169.6	1796	1877.1	2038.2
FALSE	246.04	High	0	Master Protein	Q8BK64	Activator of 90 kDa heat shock protein ATPase homolog 1 OS=Mus musculus OX=10090 GN=Ahsa1 PE=1 SV=2	1.034	0.05	0.0338904	6195.6	5991.9	2.95	1.65	28	1	108	5901.5	5786.2	5606	6488.6	5442.3	5188.5	5188.2	5408.7	4788.1	4908.9	5565	5730.6	5882.2	4964.5	5141.5	5568.9
FALSE	106.24	High	0	Master Protein	P62242	40S ribosomal protein S8 OS=Mus musculus OX=10090 GN=Rps8 PE=1 SV=2	1.038	0.05	0.0301045	4489.1	4325.1	3.77	3.76	14	1	67	4152.1	4073.6	4289.4	4824	3995.2	3952	3767.8	4044.7	3398.5	3563.7	4044.2	3971	4547.6	3863.4	3534.7	3898.7
FALSE	87.527	High	0	Master Protein	Q9Z2X1	Heterogeneous nuclear ribonucleoprotein F OS=Mus musculus OX=10090 GN=Hnrnpf PE=1 SV=3	1.033	0.05	0.0310396	2042	1977.4	4.81	5.04	12	1	68	2102.9	1929.7	1864.3	2168	1767.3	1747.7	1737.2	1741.9	1457.9	1456	1867.6	1876.6	2015.4	1662.6	1654.4	1856.9
FALSE	30.532	High	0	Master Protein	Q9JHG6	Calcipressin-1 OS=Mus musculus OX=10090 GN=Rcan1 PE=1 SV=2	1.033	0.05	0.0228346	574.6	556.3	3.34	4.06	5	1	17	535.8	529.4	526.4	604.9	511.4	473.1	480.9	515.4	416.3	439	516.3	475.5	548.9	477.7	497.6	504.8
FALSE	151.527	High	0	Master Protein	Q8C0C7	Phenylalanine--tRNA ligase alpha subunit OS=Mus musculus OX=10090 GN=Farsa PE=1 SV=1	1.035	0.05	0.0241804	2275.4	2197.7	5.32	2.4	23	1	62	2258.9	2117	2205.3	2496.7	1987.3	1917.1	1941.6	1932.9	1669.7	1798.5	2063.4	2060.4	2248	1880.7	1857.8	1946
FALSE	242.159	High	0	Master Protein	Q9WV34	MAGUK p55 subfamily member 2 OS=Mus musculus OX=10090 GN=Mpp2 PE=1 SV=1	1.037	0.05	0.0242836	9165.5	8839.5	2.49	3.04	42	1	107	8697.7	8480.4	8425.1	9333.6	7931.2	7870.6	7864.9	7752.9	6777.4	6795.7	8450.1	8424.9	8724.7	7466.9	7601.5	8209.1
FALSE	39.5	High	0	Master Protein	Q99KI3	ER membrane protein complex subunit 3 OS=Mus musculus OX=10090 GN=Emc3 PE=1 SV=3	1.037	0.05	0.0449774	419.7	404.7	4.8	4.86	8	1	19	440.1	386.9	392	416.5	382.2	354.7	361.4	358.7	300.2	332.3	375	373.4	412.4	318.9	374.3	374.3
FALSE	414.416	High	0	Master Protein	Q3UHJ0	AP2-associated protein kinase 1 OS=Mus musculus OX=10090 GN=Aak1 PE=1 SV=2	1.036	0.05	0.0450113	7697	7428.7	5.84	1.98	35	1	181	7393.5	7336.6	7443.9	8472.1	6598.5	6383.6	6493.2	6496.6	5646.4	5958.9	6907.8	7106.6	7348.3	6174.5	6398.4	6780.1
FALSE	21.111	High	0	Master Protein	Q497N1	40S ribosomal protein S26 OS=Mus musculus OX=10090 GN=Rps26 PE=1 SV=1	1.037	0.05	0.0462912	2357.7	2273.5	9.43	2.15	4	1	21	2111.8	2254.8	2418	2941.3	2102.4	2062.8	2024.5	2065.1	1756.1	1800.4	2137.6	2125.6	2308.9	1933.8	1963.6	2106.6
FALSE	109.892	High	0	Master Protein	Q3UK30	Uncharacterized protein OS=Mus musculus OX=10090 PE=2 SV=1	1.039	0.05	0.0465939	3238.7	3117.7	4.26	5.13	12	1	55	3159.8	2962.7	3164.3	3360.8	2827.3	2797	2811	2727.3	2319.7	2350	3047.6	2925	3136	2592.7	2683.8	3022.5
FALSE	63.275	High	0	Master Protein	P61082	NEDD8-conjugating enzyme Ubc12 OS=Mus musculus OX=10090 GN=Ube2m PE=1 SV=1	1.033	0.05	0.0465939	3378.8	3269.4	4.54	3.15	13	1	41	3285.3	3203.5	3111.1	3656.2	2943.3	2801.5	2850.1	2886	2448.4	2584.3	3084.5	3154.5	3201.6	2702.5	2833.7	3059.4
FALSE	214.988	High	0	Master Protein	Q8VIJ6	Splicing factor, proline- and glutamine-rich OS=Mus musculus OX=10090 GN=Sfpq PE=1 SV=1	1.035	0.05	0.0499966	9604.2	9279.4	1.43	3.86	34	1	116	8993.4	9053.1	8427.5	9534.7	8586.5	8439.1	8334	8452.5	7218.7	7066.9	8799.4	9005.1	9012.6	7926	7981	8905.9
FALSE	148.637	High	0	Master Protein	Q99NF7	Protein-serine/threonine phosphatase OS=Mus musculus OX=10090 GN=Ppm1b PE=1 SV=1	1.026	0.04	0.0239221	2751.2	2681.8	2.33	1.67	2	1	62	2622.4	2567.1	2511.8	2822.2	2412.9	2337.3	2341	2357.9	2124.7	2146	2522.9	2446.9	2669	2326.5	2283.3	2426.1
FALSE	68.854	High	0	Master Protein	O08989	Ras-related protein M-Ras OS=Mus musculus OX=10090 GN=Mras PE=1 SV=1	1.026	0.04	0.0154123	1918.5	1869.8	2.49	2.03	17	1	36	1769.4	1779.5	1740.9	2013.7	1710.1	1640.4	1610	1705.3	1472.6	1468.8	1708	1778.2	1851.9	1598.5	1578.8	1727.4
FALSE	72.139	High	0	Master Protein	A0A087WS56	Fibronectin OS=Mus musculus OX=10090 GN=Fn1 PE=1 SV=1	1.025	0.04	0.0142584	897.8	875.8	3.88	2.26	20	1	23	839.1	914	796.1	894.1	809.7	779.4	791.2	807.3	709.2	690.4	811.6	800.2	867	747.8	771.8	775.9
FALSE	277.728	High	0	Master Protein	Q9R0P9	Ubiquitin carboxyl-terminal hydrolase isozyme L1 OS=Mus musculus OX=10090 GN=Uchl1 PE=1 SV=1	1.03	0.04	0.0410793	15844.4	15381.3	5.46	1.73	20	1	366	14987.6	15487.9	14494.5	17780.4	13809.6	13657.2	13059.6	13799	12224.2	12774.3	13966.4	14426.4	14590.9	13248	13132	13929.5
FALSE	126.153	High	0	Master Protein	Q8C2Q3	RNA-binding protein 14 OS=Mus musculus OX=10090 GN=Rbm14 PE=1 SV=1	1.027	0.04	0.0235457	5387.1	5243.1	3.85	3.95	22	1	52	5121.5	5061.7	5072.8	5750.7	4627.4	4620.2	4584.8	4635.6	3848.7	3967.3	4895.1	4960.5	5286.4	4443.8	4405.4	4824
FALSE	96.477	High	0	Master Protein	Q8BM84	ELAV-like protein OS=Mus musculus OX=10090 GN=Elavl1 PE=2 SV=1	1.027	0.04	0.0100543	3038.2	2957.1	1.84	3.23	1	1	50	2816.4	2866	2819.2	3025.9	2732.6	2648	2661.6	2621.4	2270.1	2235	2749.2	2791.2	2909.9	2507.9	2550.6	2763.4
FALSE	328.018	High	0	Master Protein	O88569	Heterogeneous nuclear ribonucleoproteins A2/B1 OS=Mus musculus OX=10090 GN=Hnrnpa2b1 PE=1 SV=2	1.027	0.04	0.0177068	18881.3	18378.7	2.74	3.2	2	1	380	17391.1	17485.2	17727	19614.8	16644.3	16531.1	15853.3	16526.7	14000.7	13997.3	17022.5	17278.2	18369.6	15701.7	15526.9	17156.7
FALSE	222.704	High	0	Master Protein	Q3UID0	SWI/SNF complex subunit SMARCC2 OS=Mus musculus OX=10090 GN=Smarcc2 PE=1 SV=1	1.029	0.04	0.0155418	5528.7	5375.3	2.59	3.68	37	1	87	5180.1	5009.4	5194.6	5802.3	4873.8	4838.8	4781.6	4841.9	4060.9	4128.4	5055.8	5144.2	5234.9	4628.4	4468.1	5084
FALSE	79.061	High	0	Master Protein	B1AQN2	Protein-tyrosine-phosphatase OS=Mus musculus OX=10090 GN=Ptprt PE=1 SV=1	1.026	0.04	0.0431461	424.5	413.7	3.2	2.05	5	1	31	388.1	398.8	385.7	433.3	374.7	365.2	392.9	365.4	319.3	331.1	380.7	396.8	412.7	349.8	359.5	386.7
FALSE	302.861	High	0	Master Protein	A0A1W2P7Y9	Neuronal cell adhesion molecule OS=Mus musculus OX=10090 GN=Nrcam PE=1 SV=1	1.031	0.04	0.00253326	9922.9	9627.1	1.62	2	2	1	120	9336.6	9193.7	8838.8	9942.9	8693.4	8792.8	8360.6	8715.7	7675.5	7629.8	9030.7	8621.9	9468.8	8230	8275.2	8737.2
FALSE	300.377	High	0	Master Protein	Q542X7	CCT-beta OS=Mus musculus OX=10090 GN=Cct2 PE=1 SV=1	1.029	0.04	0.0347529	10044.8	9760.9	2.44	1.08	42	1	200	9481	9197	9135.6	10441.9	8783.1	8764.1	8354.4	8790.6	7710.7	7916.6	9011.7	9250	9787.6	8295.4	8420.4	9007.1
FALSE	51.305	High	0	Master Protein	Q9CQF3	Cleavage and polyadenylation specificity factor subunit 5 OS=Mus musculus OX=10090 GN=Nudt21 PE=1 SV=1	1.029	0.04	0.0378837	2215.8	2153.8	1.24	3.57	13	1	24	2058.1	2011.9	2026.6	2230.7	2001.6	1933.1	1874.7	1946.4	1660.1	1630.4	1992.9	2032	2121.2	1835.8	1856.4	2053.7
FALSE	323.292	High	0	Master Protein	G5E924	Heterogeneous nuclear ribonucleoprotein L (Fragment) OS=Mus musculus OX=10090 GN=Hnrnpl PE=1 SV=1	1.026	0.04	0.0348895	9260.6	9028.9	2.58	3.87	32	1	204	8485.2	8628.1	8663.5	9618.6	8095.7	8101.3	7976.9	8097.2	6753.9	6842.9	8407.2	8609.4	8864.8	7799.8	7673.4	8525.8
FALSE	82.473	High	0	Master Protein	Q3U781	RRM domain-containing protein OS=Mus musculus OX=10090 GN=Srsf3 PE=2 SV=1	1.026	0.04	0.0116044	5198.2	5064.7	3.07	2.99	13	1	64	5139.7	4760.3	4838.3	5400.8	4517.5	4534.7	4451.2	4525	3836.6	3946.4	4761.9	4700.6	5139.9	4371.2	4216.3	4635.2
FALSE	238.074	High	0	Master Protein	P60843	Eukaryotic initiation factor 4A-I OS=Mus musculus OX=10090 GN=Eif4a1 PE=1 SV=1	1.03	0.04	0.0212995	3275.1	3180.5	1.65	2.11	13	1	125	3146.2	2966.8	2926.1	3289.9	2995.3	2894.8	2789.3	2830.6	2571.7	2607.8	3052	2951.3	3117.1	2637.3	2829.2	2881.8
FALSE	206.007	High	0	Master Protein	Q3UE92	Xaa-Pro aminopeptidase 1 OS=Mus musculus OX=10090 GN=Xpnpep1 PE=1 SV=1	1.026	0.04	0.00542198	5769	5622.6	1.33	1.14	35	1	99	5400.1	5263.2	5208.9	5771	5235.3	5033.5	4876.7	4937.9	4455	4594.2	5241.5	5212.3	5653.9	4827.4	4781	5061.1
FALSE	79.693	High	0	Master Protein	P62996	Transformer-2 protein homolog beta OS=Mus musculus OX=10090 GN=Tra2b PE=1 SV=1	1.027	0.04	0.0202136	2406.5	2342.6	2.71	3.35	11	1	55	2301.5	2198.7	2252	2533.3	2116.5	2068.5	2091.2	2098.3	1758.2	1844.1	2233.8	2178.4	2414.7	2016.1	1965.1	2139.7
FALSE	110.741	High	0	Master Protein	Q9QZ06	Toll-interacting protein OS=Mus musculus OX=10090 GN=Tollip PE=1 SV=1	1.027	0.04	0.0279369	3310.4	3223.2	3.88	1.81	2	1	61	3067.9	3074.7	3193.6	3530.3	2931.3	2802.3	2894.4	2856.9	2501.7	2555	2983.3	3049.3	3231.5	2755.6	2758.9	2981.3
FALSE	57.48	High	0	Master Protein	P60521	Gamma-aminobutyric acid receptor-associated protein-like 2 OS=Mus musculus OX=10090 GN=Gabarapl2 PE=1 SV=1	1.026	0.04	0.0494114	2358.1	2298.4	5.07	2.58	9	1	26	2378.1	2163.9	2281.9	2561.1	2099.1	2052.9	1973.4	2000.9	1756.2	1910.7	2117.3	2241.4	2281	1914.5	1939.6	2133.3
FALSE	152.025	High	0	Master Protein	Q8BWG8	Beta-arrestin-1 OS=Mus musculus OX=10090 GN=Arrb1 PE=1 SV=1	1.024	0.03	0.0123003	3095.6	3022.9	2.29	1.89	26	1	84	2843.7	2905.3	2855.2	3218.6	2813.1	2665.9	2626.3	2699.1	2291.1	2461.3	2845.4	2814.3	2987.2	2635.5	2598.1	2750.4
FALSE	147.697	High	0	Master Protein	P35585	AP-1 complex subunit mu-1 OS=Mus musculus OX=10090 GN=Ap1m1 PE=1 SV=3	1.021	0.03	0.0269317	4003.2	3921.1	2.1	1.72	25	1	89	3777.5	3730.3	3759.5	4087.9	3573.8	3454	3403.9	3496.2	3045.3	3160.4	3661.1	3653.3	3964.4	3420.5	3426.5	3530.1
FALSE	73.35	High	0	Master Protein	Q60692	Proteasome subunit beta type-6 OS=Mus musculus OX=10090 GN=Psmb6 PE=1 SV=3	1.022	0.03	0.0145203	2365	2313.6	2.2	1.85	9	1	65	2264.7	2193.6	2197	2349.7	2141.1	1992.1	2006.8	2069.8	1757.8	1897.8	2134.9	2164.1	2287.3	1988.1	1941.5	2131.8
FALSE	110.205	High	0	Master Protein	Q8C163	Nuclease EXOG, mitochondrial OS=Mus musculus OX=10090 GN=Exog PE=1 SV=1	1.021	0.03	0.0230244	2075.3	2031.8	2.04	1.9	15	1	38	1924.5	1904.7	1905.7	2164.6	1826.1	1806.3	1783.4	1837.7	1611.7	1614.5	1894.7	1974.7	1980.4	1740.9	1742.3	1835.8
FALSE	273.471	High	0	Master Protein	D3YUM1	NADH dehydrogenase [ubiquinone] flavoprotein 1, mitochondrial OS=Mus musculus OX=10090 GN=Ndufv1 PE=1 SV=1	1.022	0.03	0.0358806	12066.3	11801.7	3.12	1.79	35	1	188	11288.9	11449.6	11253.9	12880.8	10700.8	10374.8	10227.5	10628.7	9255.4	9518.3	10912.9	11102.8	11852.8	10385.3	9998.7	10853.4
FALSE	35.706	High	0	Master Protein	E9QNG6	Sorting nexin-13 OS=Mus musculus OX=10090 GN=Snx13 PE=1 SV=2	1.021	0.03	0.0273455	296	289.9	5.71	4.09	12	1	13	281.2	265.8	283.2	328.1	256.5	281	247.8	256.8	221.5	237.2	271.9	274.3	285.7	223.6	234.1	266
FALSE	104.569	High	0	Master Protein	Q8K0T4	Katanin p60 ATPase-containing subunit A-like 1 OS=Mus musculus OX=10090 GN=Katnal1 PE=1 SV=1	1.024	0.03	0.0269796	1810.1	1768.5	3.76	2.37	22	1	42	1676.1	1717.8	1720.8	1924.3	1575.6	1538.1	1537.6	1611	1344.9	1446.8	1644.8	1683.9	1759	1538.2	1476.7	1554.3
FALSE	474.812	High	0	Master Protein	Q11011	Puromycin-sensitive aminopeptidase OS=Mus musculus OX=10090 GN=Npepps PE=1 SV=2	1.02	0.03	0.0275185	19247.6	18861.8	1.68	0.53	59	1	244	18259.3	17935.8	17388.8	19433.3	17152.1	16422.7	16151.2	16829	14826.5	15528.9	17477	17568.5	18559.7	16220.5	16269.9	17184.9
FALSE	105.965	High	0	Master Protein	Q9ERI6	Retinol dehydrogenase 14 OS=Mus musculus OX=10090 GN=Rdh14 PE=1 SV=1	1.019	0.03	0.0379627	3719.8	3651.1	2.11	1.51	19	1	44	3593.7	3456.9	3347.6	3622.5	3445	3226.6	3149.2	3264.9	2874.7	2905.5	3479.8	3422.3	3617.9	3108.2	3132.6	3326.1
FALSE	250.7	High	0	Master Protein	P10630	Eukaryotic initiation factor 4A-II OS=Mus musculus OX=10090 GN=Eif4a2 PE=1 SV=2	1.021	0.03	0.0229953	10854.1	10632.5	2.07	1.42	6	1	144	10237.5	10009.9	9934.1	11272.5	9608.8	9258	9344.3	9376.1	8438.2	8461.9	9899.6	9934.2	10575.8	8965.3	9133.2	9821.4
FALSE	913.832	High	0	Master Protein	Q8VDN2	Sodium/potassium-transporting ATPase subunit alpha-1 OS=Mus musculus OX=10090 GN=Atp1a1 PE=1 SV=1	1.024	0.03	0.0444007	30775.2	30056.2	3.91	1.8	34	1	1466	29077.2	30329.6	27674.2	32476	27652.9	25758	25997.3	26489.7	24101.3	24765	27645.7	27322	28637.8	25785.3	26193.2	27100.5
FALSE	314.671	High	0	Master Protein	P10126	Elongation factor 1-alpha 1 OS=Mus musculus OX=10090 GN=Eef1a1 PE=1 SV=3	1.024	0.03	0.0360148	18949.7	18501.7	2.26	2.02	1	1	364	18262	17132.5	17220.2	19660.5	16820.4	16592.7	15944.2	16584.8	14627.1	15660.7	16960.9	17322.6	18680.1	15513.4	15556.2	16947.9
FALSE	266.249	High	0	Master Protein	A0A571BG95	Active breakpoint cluster region-related protein OS=Mus musculus OX=10090 GN=Abr PE=1 SV=1	1.023	0.03	0.0281411	7248.4	7083.5	2.41	1.77	44	1	121	6752.1	6547.9	6801.5	7512.1	6442.1	6344.4	6330.7	6252.3	5522	5894.8	6632.1	6830.2	6916.8	5952.4	6000.2	6538.6
FALSE	241.413	High	0	Master Protein	Q3UB66	Uncharacterized protein OS=Mus musculus OX=10090 GN=Rab1a PE=2 SV=1	1.022	0.03	0.0311014	12218.1	11955.1	1.67	2.1	2	1	286	11376.8	11497.3	11248.5	12444	10997.3	10641.1	10356	10687.4	9304.8	9676.5	11020.7	11616.3	11942.7	9969.4	10386.7	11120.6
FALSE	42.703	High	0	Master Protein	Q5M9N5	60S ribosomal protein L28 OS=Mus musculus OX=10090 GN=Rpl28 PE=2 SV=1	1.023	0.03	0.0187103	3390.8	3313.5	5.16	4.82	11	1	22	3180.3	3076.9	3035	3641.2	3047.6	3288.1	2853.9	3237.3	2663.4	2651.7	2785.9	3080.8	3344.2	2843.7	2636.4	3102.9
FALSE	226.173	High	0	Master Protein	P62196	26S proteasome regulatory subunit 8 OS=Mus musculus OX=10090 GN=Psmc5 PE=1 SV=1	1.024	0.03	0.00726212	5060.5	4944.1	1.94	1.42	33	1	119	4727.2	4693.4	4706.2	5161.8	4547.2	4320.7	4387.6	4353.5	3895.1	3921.7	4626.3	4614.4	4914	4190.5	4324.3	4497.7
FALSE	558.825	High	0	Master Protein	P50516	V-type proton ATPase catalytic subunit A OS=Mus musculus OX=10090 GN=Atp6v1a PE=1 SV=2	1.019	0.03	0.0275814	28973.6	28444.3	1.65	1.84	49	1	553	26583.4	27223.4	26414.6	29515.3	25739.6	25412.3	24892.3	25273	22486	22529.9	26411.7	27174.3	27645.9	23973.3	24625.4	26420.7
FALSE	126.902	High	0	Master Protein	Q61171	Peroxiredoxin-2 OS=Mus musculus OX=10090 GN=Prdx2 PE=1 SV=3	1.022	0.03	0.0104894	9023.4	8829	2.41	1.29	13	1	181	8919.4	8569.2	7960.3	9011.3	8136.1	7800.8	7799.7	7950.7	7006.1	7201	8272.7	8204.5	8509.1	7499.5	7635.9	8191.2
FALSE	558.563	High	0	Master Protein	Q80TJ1	Calcium-dependent secretion activator 1 OS=Mus musculus OX=10090 GN=Cadps PE=1 SV=3	1.021	0.03	0.0348616	13977	13692.3	3.58	1.57	10	1	249	13080.2	13563.2	12857.1	15090	12473.4	12177.5	12042.2	11972.3	10819.4	11105.6	12719.4	12958.1	13933.9	11431.5	11826.7	12396.6
FALSE	55.897	High	0	Master Protein	Q8R010	Aminoacyl tRNA synthase complex-interacting multifunctional protein 2 OS=Mus musculus OX=10090 GN=Aimp2 PE=1 SV=2	1.022	0.03	0.00772607	2514.8	2461.6	1.72	1.51	11	1	27	2314.7	2357.6	2259.9	2507.4	2297	2239.9	2123	2210.4	1923.1	2020.7	2284.8	2233	2463.5	2124.9	2110.6	2233.9
FALSE	26.56	High	0	Master Protein	Q8VE80	THO complex subunit 3 OS=Mus musculus OX=10090 GN=Thoc3 PE=2 SV=1	1.023	0.03	0.0340195	775.4	758.1	3.97	2.51	10	1	13	712.1	697.1	706.5	845.1	676.7	696.9	690	672.2	577.7	622.4	704.2	727.4	706.8	642.7	659.9	687.4
FALSE	144.823	High	0	Master Protein	Q62415	Apoptosis-stimulating of p53 protein 1 OS=Mus musculus OX=10090 GN=Ppp1r13b PE=1 SV=2	1.019	0.03	0.0139262	3109.3	3052.7	1.51	1.79	35	1	59	2877.2	2821.5	2885.7	3139.1	2817.3	2689.7	2675	2752.6	2381.9	2429.3	2805.9	2889.2	3046.8	2633.5	2577.6	2815.4
FALSE	71.724	High	0	Master Protein	Q4V9X9	Rpl23a protein (Fragment) OS=Mus musculus OX=10090 GN=Rpl23a PE=2 SV=1	1.024	0.03	0.0278517	3637.3	3550.3	3.08	2.4	14	1	43	3362.5	3168.1	3232.9	3672.8	3427.2	3239	3110.8	3303.1	2819.7	2776.9	3332.8	3395.4	3477.4	2941	2977.1	3262.7
FALSE	333.857	High	0	Master Protein	Q6PGJ3	L1 cell adhesion molecule OS=Mus musculus OX=10090 GN=L1cam PE=1 SV=1	1.021	0.03	0.0377494	7587.5	7432.6	2.06	1.43	7	1	153	6913.2	6810.2	6924.9	7693.8	6660.5	6620.7	6738.3	6663.8	5825.7	6162.5	6919.6	6820	7142.8	6388.6	6394.2	6833.9
FALSE	386.638	High	0	Master Protein	Q545P0	Sodium/potassium-transporting ATPase subunit beta OS=Mus musculus OX=10090 GN=Atp1b1 PE=1 SV=1	1.025	0.03	0.0220051	29218.4	28519	2.27	1.58	32	1	277	28067.1	27412.9	25444.4	29826.7	26065.3	25166.7	24555.2	25950.9	22931.3	23389.3	25727.3	26736.9	27594.5	24215.5	24568.1	26334.1
FALSE	83.806	High	0	Master Protein	P70211	Netrin receptor DCC OS=Mus musculus OX=10090 GN=Dcc PE=1 SV=2	1.021	0.03	0.0447996	1293.6	1267.2	3.29	2.81	28	1	35	1222.4	1216.4	1237.2	1351.8	1143	1116.1	1085.5	1128.2	1009.4	987	1144.7	1181.4	1296.1	1084.6	1071.9	1172.9
FALSE	102.016	High	0	Master Protein	Q8C5H8	NAD kinase 2, mitochondrial OS=Mus musculus OX=10090 GN=Nadk2 PE=1 SV=2	1.021	0.03	0.0461041	2626.3	2571.8	3.23	2.53	1	1	48	2541.9	2442	2432.1	2766.3	2296.7	2220.3	2219.8	2280.6	1994.7	1995.6	2452.6	2429.1	2560.3	2188.8	2159.3	2334.6
FALSE	688.136	High	0	Master Protein	Q3UBP6	Uncharacterized protein OS=Mus musculus OX=10090 GN=Actb PE=2 SV=1	1.014	0.02	0.0406643	72550	71576.1	4.44	1.15	1	1	1939	68546.7	71796.4	69071.3	78596.4	63979.6	61992	61877.1	63280.8	55419.7	57313.8	66411.2	67108.4	70677.5	61266	60857.7	65189.6
FALSE	57.06	High	0	Master Protein	Q9QZ88	Vacuolar protein sorting-associated protein 29 OS=Mus musculus OX=10090 GN=Vps29 PE=1 SV=1	1.015	0.02	0.0155048	3232.1	3183.6	1.33	1.83	2	1	34	3005.8	2941	2945.6	3315.1	2909.4	2814.6	2844.1	2816.3	2422.1	2617	2957.7	2975.8	3218.8	2667.5	2746.1	2886.3
FALSE	234.709	High	0	Master Protein	O55029	Coatomer subunit beta' OS=Mus musculus OX=10090 GN=Copb2 PE=1 SV=2	1.016	0.02	0.00535614	6983.2	6872	0.9	1.13	43	1	102	6567.6	6298.9	6240.5	7026	6293.2	6131.7	6036.9	6068.9	5396.6	5525.5	6406.9	6418.8	6782.6	5750.2	5944.8	6320.1
FALSE	176.587	High	0	Master Protein	Q99LI8	Hepatocyte growth factor-regulated tyrosine kinase substrate OS=Mus musculus OX=10090 GN=Hgs PE=1 SV=2	1.014	0.02	0.0442467	7465.2	7361.4	2.15	1.4	37	1	72	6823.1	6892.6	6991.2	7637.7	6672.9	6506	6356.7	6564.4	5646.5	5921.8	6880.6	6890.2	7250.6	6243.7	6408.4	6745.4
FALSE	111.98	High	0	Master Protein	Q8BVG4	Dipeptidyl peptidase 9 OS=Mus musculus OX=10090 GN=Dpp9 PE=1 SV=2	1.014	0.02	0.0410647	1686.4	1663.1	0.96	1.58	25	1	45	1576.6	1552.2	1524.7	1669.5	1517.8	1478.6	1459.8	1452.5	1271.9	1368.3	1568.1	1573.4	1630	1396.6	1417.5	1520.8
FALSE	228.808	High	0	Master Protein	Q8VHM5	Heterogeneous nuclear ribonucleoprotein R OS=Mus musculus OX=10090 GN=Hnrnpr PE=1 SV=1	1.015	0.02	0.0207938	7084.6	6978.8	3.4	3.47	1	1	97	6561.4	6789.8	6785.6	7488.3	6311	6228.4	6072.4	6128.2	5218.5	5312.9	6573.7	6555.4	6927.7	5928.3	5837.2	6480.5
FALSE	596.683	High	0	Master Protein	A0A1S6GWH5	Ubiquitin-activating enzyme E1 OS=Mus musculus OX=10090 GN=Uba1 PE=2 SV=1	1.015	0.02	0.0208376	20584.5	20289.3	1.02	1.08	59	1	448	19318.2	18874	18579.2	20573.7	18681.6	17933.4	17371.4	18019	16090.6	16581.7	19048	18993.9	19486.8	17184.2	17503.9	18560.8
FALSE	258.201	High	0	Master Protein	Q9DB77	Cytochrome b-c1 complex subunit 2, mitochondrial OS=Mus musculus OX=10090 GN=Uqcrc2 PE=1 SV=1	1.017	0.02	0.0219274	22966.6	22581.1	1.88	1.2	26	1	198	21747	21978.6	20569	23015.6	20767.1	19820.6	19451.4	20142.4	18021.1	18144.3	20777.8	21405.3	22037.3	19071.2	19639.1	20682.7
FALSE	79.717	High	0	Master Protein	Q60865	Caprin-1 OS=Mus musculus OX=10090 GN=Caprin1 PE=1 SV=2	1.017	0.02	0.0213153	3123.7	3071.7	1.12	1.74	16	1	39	2967.6	2839.5	2857	3191	2808.7	2718	2703.8	2748.7	2462	2466.5	2854.9	2856.6	3127.6	2615.3	2615.9	2827.6
FALSE	377.454	High	0	Master Protein	P56399	Ubiquitin carboxyl-terminal hydrolase 5 OS=Mus musculus OX=10090 GN=Usp5 PE=1 SV=1	1.011	0.02	0.042631	12405.7	12274.4	1.02	1.26	51	1	210	11590.6	11322.4	11144.4	12461.7	11368.1	10792.4	10567	11036.6	9813.4	9960.2	11351.7	11524.3	11781.9	10431.7	10638	11293.8
FALSE	113.813	High	0	Master Protein	Q8QZY1	Eukaryotic translation initiation factor 3 subunit L OS=Mus musculus OX=10090 GN=Eif3l PE=1 SV=1	1.016	0.02	0.0302729	3857.6	3798.7	0.83	1.19	22	1	56	3547.8	3576.2	3446.7	3861.6	3469.3	3336.8	3343.9	3404.7	2997.2	3039.4	3574.8	3546.6	3745	3231.2	3309.8	3489.5
FALSE	40.821	High	0	Master Protein	Q8VE38	Oxidoreductase NAD-binding domain-containing protein 1 OS=Mus musculus OX=10090 GN=Oxnad1 PE=1 SV=2	0.991	-0.01	0.0477468	729.8	736.5	4.59	2.79	9	1	15	640.2	646.5	660.7	653.4	652.7	644.7	647.5	646.6	607.3	599.2	687.9	714.2	768.4	618.6	629.9	664.2
FALSE	179.515	High	0	Master Protein	Q9CPV4	Glyoxalase domain-containing protein 4 OS=Mus musculus OX=10090 GN=Glod4 PE=1 SV=1	0.985	-0.02	0.0417795	4036.1	4097	2.86	2.96	24	1	83	3832.7	3551.4	3665.8	3784.8	3686.5	3531.5	3476	3505.2	3257.8	3519.5	3994.2	3743	4007.2	3401.4	3620.1	3692.9
FALSE	550.497	High	0	Master Protein	Q7TMY8	E3 ubiquitin-protein ligase HUWE1 OS=Mus musculus OX=10090 GN=Huwe1 PE=1 SV=5	0.984	-0.02	0.0418324	10160.2	10323.4	2.43	0.92	120	1	213	9376.2	9081.4	9073.1	9653	9193.1	9001.7	8993.8	9008	8151.2	8464.8	9440.4	9602.3	10276.1	8883.6	8974.5	9329.4
FALSE	57.864	High	0	Master Protein	A0A087WPK3	Leucine-rich repeat flightless-interacting protein 1 OS=Mus musculus OX=10090 GN=Lrrfip1 PE=1 SV=1	0.985	-0.02	0.0286474	1575.2	1598.9	2.8	1.83	3	1	20	1420	1389.4	1412.3	1516.4	1419.5	1420.9	1380.3	1399.4	1253.5	1294.6	1522.1	1526.8	1635.8	1354.5	1374.9	1454.1
FALSE	52.685	High	0	Master Protein	Q3SYK5	Tyrosine-protein kinase OS=Mus musculus OX=10090 GN=Abl1 PE=2 SV=1	0.987	-0.02	0.040438	810.5	821.3	1.49	2.46	12	1	21	776.8	722.7	727.3	803.7	730.2	696.5	703.8	713.5	650	678.3	793.2	763.5	849.2	685.8	700.7	743.7
FALSE	278.103	High	0	Master Protein	Q8CDG3	Deubiquitinating protein VCPIP1 OS=Mus musculus OX=10090 GN=Vcpip1 PE=1 SV=1	0.986	-0.02	0.0353945	4571.4	4634.4	1.63	1.32	54	1	100	4213.9	4133.4	4077.4	4443.2	4159.9	4005.3	4006.6	4093.5	3731.5	3734.4	4393.6	4358.9	4502.6	3940.1	4001.4	4197.4
FALSE	124.821	High	0	Master Protein	Q61482	CDE1-binding protein CDEBP OS=Mus musculus OX=10090 GN=Cdebp PE=3 SV=1	0.986	-0.02	0.0252279	2709.4	2746.9	2.2	1.89	19	1	47	2575	2410.4	2363.6	2622.9	2430.9	2380.7	2399.2	2392.7	2239.9	2215.2	2586	2548.6	2692.3	2342.9	2455.2	2488.3
FALSE	353.665	High	0	Master Protein	A0A0A6YWG7	Cyclic nucleotide ras GEF OS=Mus musculus OX=10090 GN=Rapgef2 PE=1 SV=1	0.983	-0.02	0.0423659	6930.2	7047.3	3.1	1.68	5	1	152	6181.5	5933	6283.4	6704.4	6259.4	6014.9	6085.5	6146.2	5425.4	5629.2	6642.3	6698.3	7020	5941	6095.6	6371.4
FALSE	570.36	High	0	Master Protein	A2AN08	E3 ubiquitin-protein ligase UBR4 OS=Mus musculus OX=10090 GN=Ubr4 PE=1 SV=1	0.984	-0.02	0.042172	10540.3	10710.4	2.44	3.08	124	1	204	9554.5	9431.6	9368.5	10056	9652.8	9319.2	9210.6	9367.3	8413	8923.7	9778.4	9839.7	10725.2	9180.4	9933.4	9582.6
FALSE	175.604	High	0	Master Protein	Q8BHL3	TBC1 domain family member 10B OS=Mus musculus OX=10090 GN=Tbc1d10b PE=1 SV=2	0.985	-0.02	0.0454311	3334.4	3384	2.12	1.01	31	1	71	3094	2987.6	3025.1	3192	3077.9	2891.9	2897.1	2946.8	2636.8	2794.3	3099.9	3156	3329.3	2917.4	2947.9	3070.3
FALSE	81	High	0	Master Protein	O08915	AH receptor-interacting protein OS=Mus musculus OX=10090 GN=Aip PE=1 SV=1	0.985	-0.02	0.048275	1981.1	2011.4	2.71	2.28	16	1	33	1867.3	1719.7	1762.2	1866.2	1784.1	1724.5	1722.1	1750.4	1630.9	1665.9	1919.2	1858.3	1965.9	1661.5	1746.6	1770
FALSE	193.542	High	0	Master Protein	A0A5F8MPF0	Kinesin-like protein KIF1B OS=Mus musculus OX=10090 GN=Kif1b PE=1 SV=1	0.981	-0.03	0.0314367	1114.3	1135.9	2.26	2.19	27	1	77	1028.4	972.6	1005.5	1101.9	1024.8	969.7	984.9	981.3	905.4	978.1	1048.7	1049.6	1117.5	981.4	959.2	1030.6
FALSE	34.651	High	0	Master Protein	P70345	Bcl-2-like protein 2 OS=Mus musculus OX=10090 GN=Bcl2l2 PE=1 SV=1	0.979	-0.03	0.0163294	354.1	361.7	2.54	1.78	7	1	8	331.6	307.8	316.2	356.9	318.7	300	316.2	314.2	283.5	297.1	340.6	338	360.4	306.3	324.7	322.7
FALSE	294.783	High	0	Master Protein	G5E884	Non-specific serine/threonine protein kinase OS=Mus musculus OX=10090 GN=Pak1 PE=1 SV=1	0.978	-0.03	0.0146341	8052.4	8229.7	1.41	1.27	16	1	140	7538.6	7342.1	7117.3	7926.8	7371.6	7012.9	7072.9	7230.8	6519.9	6827	7639.7	7846.8	7951.5	7015	7028.6	7354.5
FALSE	74.259	High	0	Master Protein	A2A8Z1	Oxysterol-binding protein-related protein 9 OS=Mus musculus OX=10090 GN=Osbpl9 PE=1 SV=1	0.978	-0.03	0.02807	1899.7	1941.9	2.04	1.33	20	1	34	1791.9	1673.9	1738.9	1872	1709.9	1683.8	1644.2	1636.8	1536.8	1589.7	1809.7	1793.5	1941.1	1632.3	1628.8	1762.4
FALSE	86.61	High	0	Master Protein	Q60960	Importin subunit alpha-5 OS=Mus musculus OX=10090 GN=Kpna1 PE=1 SV=2	0.981	-0.03	0.0327831	1123.8	1145.6	2.82	2.55	6	1	45	1062.8	1020.9	984.7	1074.1	1033.6	1007.8	994.1	957	947.4	931	1068.4	1128.7	1123	968.1	972.4	1046.3
FALSE	76.789	High	0	Master Protein	A2A517	Cytohesin-1 (Fragment) OS=Mus musculus OX=10090 GN=Cyth1 PE=1 SV=1	0.976	-0.03	0.0329265	904	926.2	2.92	2.34	9	1	40	850.7	834.6	819.5	860.7	815.8	734.2	764.7	793.8	743.6	751.6	849.3	831.8	921.1	796.6	807.6	805.6
FALSE	285.81	High	0	Master Protein	E9Q912	Rap1 GTPase-GDP dissociation stimulator 1 OS=Mus musculus OX=10090 GN=Rap1gds1 PE=2 SV=1	0.978	-0.03	0.0263846	6325.8	6470.6	2.74	2.74	5	1	166	5997.1	5903	5419.2	6046.9	5793.4	5372.1	5551.6	5498.9	5354.4	5428.5	6087.7	5937.1	6207.9	5442.3	5716.9	5723.9
FALSE	102.45	High	0	Master Protein	P11352	Glutathione peroxidase 1 OS=Mus musculus OX=10090 GN=Gpx1 PE=1 SV=2	0.98	-0.03	0.0350198	3677	3751.6	4.84	3.31	14	1	40	3113.5	3402.1	3112	3362.6	3380.1	3180.9	3202.8	3272.6	3068.9	3049.6	3441	3413.7	3543.7	3387.3	3291.7	3428.7
FALSE	248.095	High	0	Master Protein	Q3B7Z2	Oxysterol-binding protein 1 OS=Mus musculus OX=10090 GN=Osbp PE=1 SV=3	0.98	-0.03	0.0278357	5901.3	6019	1.46	1.62	41	1	108	5529.5	5302.3	5276.3	5941.7	5375.9	5037.8	5218.3	5190.4	4687.8	5051	5608.7	5714.1	5794.5	5160.1	5173.4	5361.8
FALSE	95.544	High	0	Master Protein	Q3TDN8	AB hydrolase-1 domain-containing protein OS=Mus musculus OX=10090 GN=Bphl PE=2 SV=1	0.982	-0.03	0.0317691	3922.7	3993.2	1.6	1.64	18	1	57	3584.7	3579.7	3531.2	3860.1	3608.3	3405.4	3450.9	3497.2	3130.1	3220.5	3786.7	3668.6	3927.1	3480.4	3501.1	3624.5
FALSE	96.697	High	0	Master Protein	Q99KK9	Histidine--tRNA ligase, mitochondrial OS=Mus musculus OX=10090 GN=Hars2 PE=1 SV=1	0.978	-0.03	0.0137523	1071.6	1095.8	1.65	2.64	20	1	38	1006.2	980.9	981	1051.7	956.7	964	920.6	945.3	885.4	890.7	1021.6	1015.7	1128.7	986.6	935.6	990.1
FALSE	213.765	High	0	Master Protein	Q8K010	5-oxoprolinase OS=Mus musculus OX=10090 GN=Oplah PE=1 SV=1	0.98	-0.03	0.0422552	3308.2	3376.9	1.83	1.26	44	1	81	3089.3	3043.2	2898.6	3328.7	2946.1	2970.2	2837.6	2984.8	2666.5	2819.7	3165.6	3125.8	3326.7	2811.8	2909.4	3071.7
FALSE	560.511	High	0	Master Protein	F8VPK5	Rho-associated protein kinase OS=Mus musculus OX=10090 GN=Rock2 PE=1 SV=1	0.981	-0.03	0.0208825	20167.6	20549.6	1.71	1.36	100	1	247	18948.6	18439.9	17804.7	19609	18669.7	17635.4	17261.7	17903.8	16559.1	16843.4	19076.6	18974.5	19805.8	17440.2	18001.4	18649.4
FALSE	148.186	High	0	Master Protein	A0A494BAI5	Ferrochelatase OS=Mus musculus OX=10090 GN=Fech PE=1 SV=1	0.98	-0.03	0.0233725	3851.9	3932	2.51	1.72	22	1	59	3380.5	3507.4	3527.5	3868.6	3455	3384	3301.3	3402.6	3110.9	3217.6	3595.2	3603.1	3936.2	3459.3	3401.7	3556.6
FALSE	12.899	High	0	Master Protein	O08912	Polypeptide N-acetylgalactosaminyltransferase 1 OS=Mus musculus OX=10090 GN=Galnt1 PE=1 SV=1	0.979	-0.03	0.0346446	214.8	219.4	2.83	1.95	4	1	4	201.7	191.3	183.3	203.5	196.9	187.5	185.5	191.8	173.6	180.6	196.9	205.2	222.2	187.6	185.3	195.4
FALSE	153.579	High	0	Master Protein	P36916	Guanine nucleotide-binding protein-like 1 OS=Mus musculus OX=10090 GN=Gnl1 PE=1 SV=4	0.977	-0.03	0.00202759	4224.3	4323	1.45	1.01	34	1	72	3929.2	3810.8	3775.3	4189.4	3881.1	3712.7	3746.7	3733.6	3402.6	3543.1	4067.6	4047	4324.6	3653.8	3794.9	3907.9
FALSE	90.557	High	0	Master Protein	O09126	Semaphorin-4D OS=Mus musculus OX=10090 GN=Sema4d PE=1 SV=2	0.982	-0.03	0.0101309	2654.8	2704.7	2.18	1.89	23	1	34	2385.5	2350.1	2383.6	2560.2	2411.9	2310.8	2318	2339.4	2115.4	2206.1	2448.5	2588.4	2729.4	2331.4	2282.5	2463.6
FALSE	93.649	High	0	Master Protein	Q8R554	OTU domain-containing protein 7A OS=Mus musculus OX=10090 GN=Otud7a PE=1 SV=1	0.982	-0.03	0.0280989	964.4	981.7	1.28	1.91	17	1	30	916.2	904.6	870.1	958.7	863.8	832.3	839.9	835.5	788.7	834.5	910	935.9	948.1	821.1	844.7	892.1
FALSE	69.848	High	0	Master Protein	Q99LY9	NADH dehydrogenase [ubiquinone] iron-sulfur protein 5 OS=Mus musculus OX=10090 GN=Ndufs5 PE=1 SV=3	0.977	-0.03	0.0435991	3376.4	3455.3	2.52	1.91	11	1	40	3003.1	3007.9	3034.9	3312.5	3042.8	3005.9	2918.9	3038.4	2716.2	2695.8	3224.2	3250.2	3403.6	2992.3	2977.3	3106.8
FALSE	344.079	High	0	Master Protein	D3Z6W1	Microtubule-associated protein 6 OS=Mus musculus OX=10090 GN=Map6 PE=1 SV=1	0.981	-0.03	0.0362062	4526.1	4611.8	1.71	2.12	17	1	151	4305.9	4049.2	4006.1	4429.7	4144.5	3956.3	3973.6	3968	3681	3902.8	4289	4293.9	4441.5	3824.8	4090	4176.9
FALSE	105.885	High	0	Master Protein	Q5RKN9	F-actin-capping protein subunit alpha OS=Mus musculus OX=10090 GN=Capza1 PE=1 SV=1	0.978	-0.03	0.037934	1963.5	2006.7	3.84	1.45	13	1	66	1768.3	1693.1	1753.5	1828.5	1776.5	1754.7	1746.1	1744.9	1574.3	1655.3	1910.7	1879	1998.3	1682.2	1730.9	1786.4
FALSE	771.253	High	0	Master Protein	P52480	Pyruvate kinase PKM OS=Mus musculus OX=10090 GN=Pkm PE=1 SV=4	0.98	-0.03	0.0310868	38935	39724.2	1.78	1.45	52	1	1120	36530.6	36461.4	34505.2	38455.9	36003.7	33166.8	33626.9	34874.9	31532.2	32312.4	36667.1	37310.1	38537.9	33799.1	35430.4	36071.8
FALSE	361.023	High	0	Master Protein	Q6ZPJ3	(E3-independent) E2 ubiquitin-conjugating enzyme UBE2O OS=Mus musculus OX=10090 GN=Ube2o PE=1 SV=3	0.98	-0.03	0.028478	6127.4	6253.5	3.39	0.96	53	1	144	5500.7	5351.3	5419.1	5790.1	5645.3	5434.4	5403.3	5472.7	5018.7	5163.3	5817.4	5811.5	6120	5319.4	5469.9	5622.6
FALSE	202.098	High	0	Master Protein	Q8CIN4	Serine/threonine-protein kinase PAK 2 OS=Mus musculus OX=10090 GN=Pak2 PE=1 SV=1	0.978	-0.03	0.0255193	1643.7	1679.9	2.78	1.5	15	1	88	1497.8	1454.9	1472.5	1547.3	1482.5	1452.6	1441.1	1469.4	1291.1	1379.4	1561.1	1542.7	1648.7	1430.5	1478.1	1534.8
FALSE	83.703	High	0	Master Protein	E0CXZ1	FSD1-like protein (Fragment) OS=Mus musculus OX=10090 GN=Fsd1l PE=1 SV=2	0.977	-0.03	0.0439288	1369.3	1400.8	2.59	1.82	18	1	39	1362.9	1267.1	1222.4	1340.1	1247.8	1195.1	1182.2	1185.8	1095.7	1187.1	1331.2	1316.2	1374.4	1182.2	1196.9	1304.3
FALSE	92.029	High	0	Master Protein	E9Q3B9	Monoglyceride lipase OS=Mus musculus OX=10090 GN=Mgll PE=1 SV=1	0.979	-0.03	0.0424603	2139.8	2185.8	1.83	0.9	17	1	66	2098.1	1944.7	1905.6	2147.1	1919.9	1889.7	1845.5	1899.7	1725.3	1781.9	2074.4	2032.4	2158.9	1864.5	1887.2	1974.8
FALSE	26.345	High	0	Master Protein	Q9D2R6	Cytochrome c oxidase assembly factor 3 homolog, mitochondrial OS=Mus musculus OX=10090 GN=Coa3 PE=1 SV=1	0.98	-0.03	0.041508	640.4	653.4	3.32	3.87	5	1	13	575.5	559.2	556.7	626.8	591.5	570.5	569.7	575.8	511.1	517.6	609.6	631.7	640.1	554.1	589.1	646.4
FALSE	164.593	High	0	Master Protein	A2RSJ4	UHRF1-binding protein 1-like OS=Mus musculus OX=10090 GN=Uhrf1bp1l PE=1 SV=2	0.983	-0.03	0.0174901	2642.8	2689.4	1.14	1.83	44	1	60	2426.6	2459.3	2369.1	2635.5	2415.5	2297.5	2313.1	2328.8	2204.6	2184.6	2518	2484.7	2722.5	2277.6	2333	2424.3
FALSE	23.515	High	0	Master Protein	Q9D4V0	Ethanolamine kinase 1 OS=Mus musculus OX=10090 GN=Etnk1 PE=1 SV=2	0.976	-0.03	0.0452029	976.6	1000.3	2.95	1.91	7	1	13	925.7	876	857.7	910.2	900	852.8	842.8	871.1	777.5	804.1	922.9	903.2	992.4	870.2	868.4	917.3
FALSE	108.544	High	0	Master Protein	Q9CZN8	Glutamyl-tRNA(Gln) amidotransferase subunit A, mitochondrial OS=Mus musculus OX=10090 GN=Qrsl1 PE=1 SV=1	0.981	-0.03	0.0450373	851.3	867.3	2.96	1.74	21	1	46	781.1	780.4	754.8	803.5	766.9	742.8	762.4	775.3	680.9	709.5	806.8	806.4	873.3	768.3	740.5	796.8
FALSE	188.577	High	0	Master Protein	Q3THE7	Aldedh domain-containing protein OS=Mus musculus OX=10090 GN=Aldh9a1 PE=2 SV=1	0.982	-0.03	0.0454961	4007.3	4080.1	3.63	1.95	27	1	79	3738.3	3414.7	3563	3766.8	3693.7	3572.8	3490.4	3540.1	3196.6	3446.2	3895	3884.7	4047.4	3401.4	3474.8	3671.6
FALSE	140.726	High	0	Master Protein	O35343	Importin subunit alpha-3 OS=Mus musculus OX=10090 GN=Kpna4 PE=1 SV=1	0.978	-0.03	0.0476655	3130.2	3200	3.67	1.51	13	1	62	2735.5	2710.2	2785.6	3022.2	2842.1	2782.1	2736.7	2835.9	2545.1	2558.4	3010.8	2989.2	3203.9	2679.3	2716	2909.7
FALSE	91.865	High	0	Master Protein	Q8C0L9	Glycerophosphocholine phosphodiesterase GPCPD1 OS=Mus musculus OX=10090 GN=Gpcpd1 PE=1 SV=1	0.977	-0.03	0.0487158	1202	1230.1	2.79	2.08	22	1	43	1146.2	1081.6	1061.6	1141.5	1101.8	1028.7	1057	1092.6	968.2	1010.7	1194.6	1136.4	1218.8	1020.2	1064.2	1112.3
FALSE	116.595	High	0	Master Protein	Q571D6	MKIAA0281 protein (Fragment) OS=Mus musculus OX=10090 GN=Elmo1 PE=2 SV=1	0.977	-0.03	0.0490081	2480.8	2538.4	3.25	4.45	20	1	62	2420.3	2302.4	2077.3	2423.3	2176.5	2170	2162	2173.4	2074.9	2313.9	2376.9	2298.1	2500.4	2129.7	2187.2	2281.1
FALSE	134.2	High	0	Master Protein	Q3TQY2	Uncharacterized protein OS=Mus musculus OX=10090 GN=Dctn4 PE=2 SV=1	0.977	-0.03	0.0490575	2114.7	2165.4	2.93	3.01	23	1	58	1921.2	1838.7	1903.7	2015.6	1948.7	1835.9	1847.7	1888.9	1675.8	1825.8	2034.9	1919.8	2152	1916.4	1849.3	1926.8
FALSE	379.594	High	0	Master Protein	Q9JLN9	Serine/threonine-protein kinase mTOR OS=Mus musculus OX=10090 GN=Mtor PE=1 SV=2	0.981	-0.03	0.0494482	7337.6	7476.8	2.23	1.2	79	1	150	6770.4	6600.7	6483	7116.4	6759.1	6484	6520.4	6564.6	5908.9	6201.3	6873.5	6930.4	7387.6	6306.3	6595.9	6780.6
FALSE	291.335	High	0	Master Protein	A2A690	Protein TANC2 OS=Mus musculus OX=10090 GN=Tanc2 PE=1 SV=1	0.981	-0.03	0.0494652	5072.5	5171.3	2.12	1.15	28	1	102	4718.3	4711.7	4461.9	4932.7	4683.1	4300.2	4478.3	4494.1	4013.6	4174.7	4741.4	4823.2	5117.3	4424.2	4517.2	4721.5
FALSE	90.016	High	0	Master Protein	Q9D071	MMS19 nucleotide excision repair protein homolog OS=Mus musculus OX=10090 GN=Mms19 PE=1 SV=1	0.979	-0.03	0.0497735	1222.9	1249.5	4.17	1.39	23	1	38	1081.1	1102.6	1113.6	1106.6	1104.6	1061.3	1074.2	1101.1	988	1003.2	1156.3	1176.6	1249.5	1082.6	1076.9	1111.5
FALSE	254.977	High	0	Master Protein	Q91VW5	Golgin subfamily A member 4 OS=Mus musculus OX=10090 GN=Golga4 PE=1 SV=2	0.97	-0.04	0.0385788	2463	2537.9	2.5	2.28	68	1	92	2282	2196.4	2202.2	2383.1	2274.8	2213.2	2189	2175.9	2066.1	1993.5	2395.3	2381.3	2542.8	2158.2	2151.2	2271.7
FALSE	81.83	High	0	Master Protein	A0A3Q4EI12	Ras-related protein Rab-18 OS=Mus musculus OX=10090 GN=Rab18 PE=1 SV=1	0.974	-0.04	0.0184805	2686.1	2756.7	1.83	2.71	13	1	43	2468.7	2387.2	2395	2601.4	2436.3	2354.4	2348.8	2387.6	2162.2	2341.9	2453.5	2528	2791.4	2375.2	2395.3	2442.9
FALSE	96.002	High	0	Master Protein	D3YWR0	Protein Aster-B OS=Mus musculus OX=10090 GN=Gramd1b PE=1 SV=2	0.973	-0.04	0.02777	1438.1	1478.2	3.21	2.89	24	1	38	1283.4	1225.8	1286.1	1419.5	1302.8	1256.8	1254.7	1296	1234.4	1210.3	1351.4	1352.6	1393.5	1264.7	1275.4	1351.6
FALSE	107.026	High	0	Master Protein	Q99LP6	GrpE protein homolog 1, mitochondrial OS=Mus musculus OX=10090 GN=Grpel1 PE=1 SV=1	0.972	-0.04	0.041103	2890.6	2974.2	3.23	2.51	18	1	46	2559.7	2605	2530.9	2783	2680.3	2577.7	2546.6	2595.5	2358.5	2437.7	2722.4	2701.1	2940.4	2665	2563.3	2633.1
FALSE	193.179	High	0	Master Protein	B1ART2	Vacuolar protein sorting 13D OS=Mus musculus OX=10090 GN=Vps13d PE=1 SV=2	0.975	-0.04	0.020338	1906.7	1955.9	3.18	2.44	54	1	69	1763.8	1737.5	1713.2	1770.4	1720.2	1678.8	1718.7	1676.2	1530.2	1587.5	1874.1	1792.8	1983.7	1645.1	1759.7	1790.3
FALSE	108.328	High	0	Master Protein	A2A699	Protein FAM171A2 OS=Mus musculus OX=10090 GN=Fam171a2 PE=1 SV=1	0.974	-0.04	0.033512	2492.9	2558.9	4.62	1.89	22	1	41	2197.9	2142.2	2219.7	2271.1	2307.2	2188.1	2179	2252.2	1999	2021	2350.4	2432.2	2551.6	2175.7	2258.7	2325.1
FALSE	80.485	High	0	Master Protein	D3YTU0	Vesicle-associated membrane protein 1 OS=Mus musculus OX=10090 GN=Vamp1 PE=1 SV=1	0.975	-0.04	0.0293518	2815.8	2887.1	4.02	2.69	6	1	128	2503.8	2488.4	2569.6	2610.2	2547.6	2439.7	2541.6	2531.8	2276.8	2368.9	2731.9	2699.7	2972.8	2564.4	2445.1	2538.5
FALSE	32.01	High	0	Master Protein	Q9WUB4	Dynactin subunit 6 OS=Mus musculus OX=10090 GN=Dctn6 PE=1 SV=1	0.97	-0.04	0.035573	768.8	792.2	2.17	3.16	8	1	16	728.1	684.5	685.6	770.6	658.4	667.9	671.8	683.1	617.5	650.4	734.2	752.6	766.3	629.5	711.8	724.7
FALSE	253.466	High	0	Master Protein	Q80UJ7	Rab3 GTPase-activating protein catalytic subunit OS=Mus musculus OX=10090 GN=Rab3gap1 PE=1 SV=4	0.975	-0.04	0.0294915	4651.9	4771	2.75	1.59	2	1	107	4191.6	4020.6	4179.3	4647.4	4223.1	4133.5	4093.9	4083.5	3797.5	3925.6	4377	4449.1	4765.6	3924.9	4060.8	4359.2
FALSE	48.603	High	0	Master Protein	G5E895	Aldo-keto reductase family 1, member B10 (aldose reductase) OS=Mus musculus OX=10090 GN=Akr1b10 PE=1 SV=1	0.97	-0.04	0.0109446	1635.3	1686.7	3.56	3.1	12	1	23	1618.2	1518.7	1380.1	1580	1475.6	1444.3	1379.1	1435.9	1315.6	1485.5	1558.3	1622.1	1724.2	1414.7	1462	1521.7
FALSE	50.177	High	0	Master Protein	D3Z601	Calsyntenin-3 OS=Mus musculus OX=10090 GN=Clstn3 PE=1 SV=1	0.97	-0.04	0.0168724	1047.1	1079.5	3.56	2.16	13	1	20	999.6	903.4	944.3	980.1	972.7	888.6	909.3	918.3	844.6	920.4	1005.7	976.8	1059.3	926.3	933.8	962.7
FALSE	81.615	High	0	Master Protein	Q7TMQ7	WD repeat-containing protein 91 OS=Mus musculus OX=10090 GN=Wdr91 PE=1 SV=1	0.973	-0.04	0.00946045	1285.8	1322.1	2.33	3.25	18	1	28	1248.1	1150	1166	1261.2	1161	1116.2	1143.3	1104.1	1034.2	1081.4	1274.5	1238.2	1294.4	1126.4	1159.4	1304.7
FALSE	43.273	High	0	Master Protein	Q9CR29	Coiled-coil domain-containing protein 43 OS=Mus musculus OX=10090 GN=Ccdc43 PE=1 SV=1	0.971	-0.04	0.0363329	1145.1	1179.3	2.99	2.21	9	1	16	1041.9	1038.8	993.7	1089.2	1051.3	1022.6	1019	1019.2	950.9	934.3	1098.1	1125.3	1137.6	974.2	1034.8	1066.8
FALSE	84.355	High	0	Master Protein	Q8JZR0	Long-chain-fatty-acid--CoA ligase 5 OS=Mus musculus OX=10090 GN=Acsl5 PE=1 SV=1	0.97	-0.04	0.028573	1576.3	1625.3	4.15	2.59	21	1	32	1453.4	1397.3	1373.2	1439.9	1451.3	1400	1385.5	1442	1244.7	1333.1	1507.7	1500.7	1576.7	1421.6	1472.4	1496.6
FALSE	92.509	High	0	Master Protein	A0A286YDB3	TBC1 domain family member 5 OS=Mus musculus OX=10090 GN=Tbc1d5 PE=1 SV=1	0.975	-0.04	0.0380563	1131.7	1160.9	4.58	2.64	23	1	35	1069.5	1056.8	1006.4	1008.2	1046.9	938.3	965.8	1009.7	950.1	970.9	1096.7	1065.7	1123.5	971.2	1042.3	1030.6
FALSE	146.966	High	0	Master Protein	A0A0R4J0W6	Leucine-rich repeat-containing protein 40 OS=Mus musculus OX=10090 GN=Lrrc40 PE=1 SV=1	0.972	-0.04	0.00736645	2885.5	2969.7	3.1	0.95	31	1	63	2587.9	2603.2	2610.4	2728.7	2628	2532.7	2598.6	2519.5	2340.1	2433	2753.9	2781.2	2953.2	2562	2620.2	2684.3
FALSE	179.508	High	0	Master Protein	Q9CWJ9	Bifunctional purine biosynthesis protein ATIC OS=Mus musculus OX=10090 GN=Atic PE=1 SV=2	0.971	-0.04	0.0100777	4769.1	4909.9	1.95	1.88	33	1	75	4490.5	4225.6	4267.2	4665.2	4293.3	4244.5	4218.6	4197.4	3737.7	4014.2	4536.5	4651.7	4864.5	4117.7	4242.2	4569.1
FALSE	116.439	High	0	Master Protein	Q80SY4	E3 ubiquitin-protein ligase MIB1 OS=Mus musculus OX=10090 GN=Mib1 PE=1 SV=1	0.971	-0.04	0.036427	1203.2	1239.4	3.52	2.37	25	1	33	1175.9	1078.7	1048.4	1152.4	1136.8	1031	1058.2	1088.3	1021.4	1042.8	1143.8	1137.6	1224.8	1095.7	1055.8	1119.5
FALSE	15.708	High	0	Master Protein	P63030	Mitochondrial pyruvate carrier 1 OS=Mus musculus OX=10090 GN=Mpc1 PE=1 SV=1	0.972	-0.04	0.0379577	692.8	712.5	3.11	2.7	4	1	14	643	635.2	607.1	644.8	638.4	603.5	604.7	627.3	548.4	562.6	651.9	661.3	717.8	634.3	620	654.1
FALSE	380.611	High	0	Master Protein	Q6XMP4	Alanine--tRNA ligase OS=Mus musculus OX=10090 GN=Aars PE=2 SV=1	0.973	-0.04	0.0335965	11730.1	12061.3	1.76	1.95	3	1	175	11316.8	10435.1	10447	11725.6	10648.7	10217.9	10287.2	10271	9673.1	10022.4	11246.8	11176	11668	9825.8	10453.4	10895.1
FALSE	5.73	High	0.001	Master Protein	D3Z2R1	Partitioning defective 6 homolog alpha OS=Mus musculus OX=10090 GN=Pard6a PE=1 SV=1	0.972	-0.04	0.0313579	123.2	126.8	5.59	3.85	2	1	3	111.5	114.1	109.6	105.9	112	108.3	100.2	110.9	94.1	102.9	116.4	119.9	132.3	111.5	114.1	113.3
FALSE	118.886	High	0	Master Protein	Q9CYZ2	Tumor protein D54 OS=Mus musculus OX=10090 GN=Tpd52l2 PE=1 SV=1	0.972	-0.04	0.0302319	2900.1	2983.9	3.12	1.92	2	1	47	2614.6	2519.8	2635.2	2814.4	2584.2	2551.4	2563.7	2639.1	2304.5	2391.2	2701.3	2875.7	2949.1	2569.1	2562.5	2717.7
FALSE	211.916	High	0	Master Protein	Q91VE0	Long-chain fatty acid transport protein 4 OS=Mus musculus OX=10090 GN=Slc27a4 PE=1 SV=1	0.972	-0.04	0.0246603	4369.5	4495	2.16	2.99	37	1	95	4130.5	3963.4	3792.1	4401	4092.5	3777.5	3814	3798.9	3625.7	3820.2	4167.1	4035.1	4380.6	3836.8	4075.5	4012.7
FALSE	175.066	High	0	Master Protein	E9PW37	RAS protein activator-like 2 OS=Mus musculus OX=10090 GN=Rasal2 PE=1 SV=1	0.974	-0.04	0.00733339	2194.3	2252.8	1.57	2.32	41	1	63	1997.1	2042	1965.8	2145.3	1983.4	1938.7	1902.5	1914.5	1753.2	1865.7	2024	2089.3	2270.4	1910.5	2022.3	2052.4
FALSE	123.243	High	0	Master Protein	Q8BH57	WD repeat-containing protein 48 OS=Mus musculus OX=10090 GN=Wdr48 PE=1 SV=1	0.975	-0.04	0.0244684	4118.5	4223	3.8	1.69	26	1	58	3703.6	3644.5	3649.5	3818.8	3773.5	3695.7	3667.7	3671.3	3349.9	3435.8	3907.8	4095.3	4184.1	3686	3586.5	3814.1
FALSE	67.521	High	0	Master Protein	Q9CWE0	Mitochondrial fission regulator 1-like OS=Mus musculus OX=10090 GN=Mtfr1l PE=1 SV=1	0.974	-0.04	0.0378828	1552.4	1593.2	2.8	2.7	15	1	29	1414.4	1433.1	1356.3	1463.8	1388.9	1377.1	1360.4	1397.8	1253.3	1230.5	1532.4	1498.8	1561.2	1344	1385.8	1471.5
FALSE	135.208	High	0	Master Protein	Q9Z2C4	Myotubularin-related protein 1 OS=Mus musculus OX=10090 GN=Mtmr1 PE=1 SV=1	0.974	-0.04	0.0262336	2949.9	3029.6	1.72	1.96	25	1	56	2766	2635.4	2725.3	2940.4	2643.1	2579	2613.1	2592.6	2336	2442.1	2748.3	2914.8	3017.3	2598	2659.4	2729.7
FALSE	185.431	High	0	Master Protein	Q8BHG1	Nardilysin OS=Mus musculus OX=10090 GN=Nrdc PE=1 SV=1	0.975	-0.04	0.0441441	2580.5	2646.6	3.28	2.35	38	1	69	2366.9	2242.2	2324.1	2479	2372.9	2298.6	2327.6	2263.2	2126.2	2168.2	2564.3	2447.6	2604.9	2170.3	2318.9	2399.5
FALSE	36.206	High	0	Master Protein	Q9CQ89	Protein CutA OS=Mus musculus OX=10090 GN=Cuta PE=1 SV=3	0.975	-0.04	0.0251336	466	477.8	3.6	3.02	5	1	22	419.3	405.7	423.6	440.1	436.3	409	400.1	419.1	394.3	393.2	439.3	433.5	499.2	409.3	408.6	431.3
FALSE	47.001	High	0	Master Protein	Q3URW2	Netrin receptor UNC5 OS=Mus musculus OX=10090 GN=Unc5c PE=2 SV=1	0.969	-0.04	0.0405754	485.4	500.7	6.2	3.25	10	1	14	408.4	393.7	437.8	448.8	448.3	420.6	434.9	432	416.2	420.5	443.6	467	497.4	420.8	433.5	435.7
FALSE	159.144	High	0	Master Protein	Q505N6	Ribosomal protein S6 kinase OS=Mus musculus OX=10090 GN=Rps6ka1 PE=1 SV=1	0.972	-0.04	0.0433618	515.2	530.1	3.52	4.19	16	1	52	471.4	465.5	469.6	500.7	471	456.8	453.3	416.3	411	444.8	487.6	467.9	553	438.1	484.8	485.5
FALSE	14.837	High	0	Master Protein	Q0VF92	Succinate dehydrogenase assembly factor 3 OS=Mus musculus OX=10090 GN=Sdhaf3 PE=2 SV=1	0.975	-0.04	0.0311395	271.3	278.4	2.49	3.52	4	1	4	253.9	250.5	243.7	259.9	250.3	245.3	231.4	234.9	218.6	229.2	255.9	284.1	277.3	236.1	246.3	245.8
FALSE	266.207	High	0	Master Protein	E9PZP8	HECT and RLD domain-containing E3 ubiquitin protein ligase family member 1 OS=Mus musculus OX=10090 GN=Herc1 PE=1 SV=1	0.975	-0.04	0.0406519	2953.8	3028.3	3.51	1.33	69	1	86	2749.4	2625.8	2601.5	2787.8	2700.2	2587.5	2689	2687.4	2385.8	2460.4	2868.1	2827.1	3043.5	2587.9	2672.5	2729.5
FALSE	138.918	High	0	Master Protein	Q5DTM2	Oxysterol-binding protein (Fragment) OS=Mus musculus OX=10090 GN=Osbpl6 PE=2 SV=1	0.97	-0.04	0.00411108	2029.9	2092.3	1.37	2.26	33	1	48	1920.4	1860.8	1823.3	1981.6	1851.2	1776.8	1731.9	1754	1662.4	1762.4	1943.4	1923.8	2128.3	1739.4	1804	1846.6
FALSE	284.902	High	0	Master Protein	P12382	ATP-dependent 6-phosphofructokinase, liver type OS=Mus musculus OX=10090 GN=Pfkl PE=1 SV=4	0.971	-0.04	0.0392688	6723.1	6923	3.46	1.9	32	1	136	6049.8	5918.2	5968.3	6447.5	6119.2	5978.1	5906.2	6222.8	5640.1	5730	6250.1	6498.9	6739.7	5958.5	5841.5	6264.1
FALSE	162.185	High	0	Master Protein	Q9D066	Inositol-1-monophosphatase OS=Mus musculus OX=10090 GN=Impa1 PE=2 SV=1	0.972	-0.04	0.00830764	5277.2	5430.4	1.99	1.8	18	1	94	4957.5	4825.9	4639.2	5089.8	4853.2	4667	4493.5	4700.9	4349.3	4528	5105.6	4931.4	5278.4	4577.3	4732.9	4833.5
FALSE	58.866	High	0	Master Protein	P62075	Mitochondrial import inner membrane translocase subunit Tim13 OS=Mus musculus OX=10090 GN=Timm13 PE=1 SV=1	0.974	-0.04	0.040312	1484.5	1523.7	3.81	3.29	6	1	48	1270.5	1353	1307.2	1414.5	1348.3	1325.1	1293.2	1331.6	1256	1223.8	1377.7	1442.6	1483.7	1334.6	1364.4	1317.2
FALSE	39.905	High	0	Master Protein	A0A5H1ZRL3	Negative elongation factor B OS=Mus musculus OX=10090 GN=Nelfb PE=1 SV=1	0.97	-0.04	0.0123628	439.5	453.2	2.96	3.39	12	1	15	414.1	374.2	394.6	429.9	395.4	374.8	390.1	388.4	356.3	373.2	418.3	426.9	482.7	388.6	385.8	396.5
FALSE	35.475	High	0	Master Protein	B2RS43	DNA segment, Chr 17, human D6S53E OS=Mus musculus OX=10090 GN=D17H6S53E PE=1 SV=1	0.972	-0.04	0.0337172	820.3	843.6	3.11	2.3	9	1	12	745.2	720.9	750.8	799.2	767.8	727.5	730	708.7	697.5	702	764.9	770.2	829.7	729	728.1	762.9
FALSE	69.597	High	0	Master Protein	E9PXE2	Guanine nucleotide exchange factor DBS OS=Mus musculus OX=10090 GN=Mcf2l PE=1 SV=1	0.975	-0.04	0.0112345	1170.7	1200.8	2.77	2.79	25	1	31	1043	1063.5	1068	1141.4	1081.5	986.5	1032.8	1040.6	1001.7	978.1	1103.1	1100.8	1213.8	1009.1	1077.7	1095.2
FALSE	93.868	High	0	Master Protein	Q99M51	Cytoplasmic protein NCK1 OS=Mus musculus OX=10090 GN=Nck1 PE=1 SV=1	0.97	-0.04	0.0125528	1433.7	1478.1	3.07	2.05	16	1	32	1296.3	1314.8	1256.8	1381.1	1336.8	1278.7	1291.9	1262.2	1162.9	1199.5	1418.6	1373	1461.5	1243.4	1322.9	1374.8
FALSE	249.069	High	0	Master Protein	P63330	Serine/threonine-protein phosphatase 2A catalytic subunit alpha isoform OS=Mus musculus OX=10090 GN=Ppp2ca PE=1 SV=1	0.976	-0.04	0.0185219	681.7	698.6	3.21	3.55	2	1	295	606.5	595.2	614	655.4	633.8	600.8	587.8	609.3	577.5	565.5	639.2	657.7	684.1	644.1	607.7	618.5
FALSE	176.45	High	0	Master Protein	Q9JL04	Formin-2 OS=Mus musculus OX=10090 GN=Fmn2 PE=1 SV=2	0.975	-0.04	0.0161736	1765.7	1810.9	2.18	2.24	31	1	51	1607.9	1577.2	1622	1719.5	1594	1549.2	1566.4	1549.7	1405.8	1457.6	1669.5	1719.4	1852.7	1505	1595.7	1654.5
FALSE	83.638	High	0	Master Protein	Q8C015	Serine/threonine-protein kinase PAK 5 OS=Mus musculus OX=10090 GN=Pak5 PE=1 SV=1	0.97	-0.04	0.0309386	524.2	540.4	1.98	2.8	15	1	32	479.8	491	471	526.8	487.7	444.6	453.1	460.6	428.1	449.7	500.7	485.7	554.1	457.1	478.3	473.8
FALSE	198.391	High	0	Master Protein	F8WIE5	HECT-type E3 ubiquitin transferase OS=Mus musculus OX=10090 GN=Hectd1 PE=1 SV=1	0.973	-0.04	0.0130308	3700	3803.7	3	1.26	57	1	82	3383.4	3226	3302.8	3574.5	3349.1	3335.2	3294.1	3286.1	2975.6	3107.3	3514.3	3631.3	3820.4	3202.9	3317.1	3459.1
FALSE	291.01	High	0	Master Protein	Q9WVK4	EH domain-containing protein 1 OS=Mus musculus OX=10090 GN=Ehd1 PE=1 SV=1	0.973	-0.04	0.0343743	3677.6	3778.5	2.02	2.33	26	1	128	3484.8	3344.9	3241.5	3556.1	3376.8	3289.2	3161.9	3257.8	3009.2	3209.1	3504	3410.7	3724.9	3274.9	3218.1	3341.1
FALSE	94.998	High	0	Master Protein	Q3UQ84	Threonine--tRNA ligase, mitochondrial OS=Mus musculus OX=10090 GN=Tars2 PE=1 SV=1	0.973	-0.04	0.0311011	2189.1	2250.2	3.66	1.61	21	1	36	1953.1	2057.2	1874.5	2042.3	1993.7	1884.2	1939.1	1949.2	1759.2	1769.9	2097.2	2118.4	2210.4	1940.8	1924.2	2044.8
FALSE	43.229	High	0	Master Protein	Q78KL9	Rexo2 protein OS=Mus musculus OX=10090 GN=Rexo2 PE=2 SV=1	0.97	-0.04	0.0290535	1028.3	1060.5	5.37	1.64	9	1	21	889.6	852.1	914.8	978.5	978	915	903.8	913.1	839.7	867.3	1016.9	987.1	1055.9	898.8	935.5	945
FALSE	31.364	High	0	Master Protein	Q3TC56	Uncharacterized protein OS=Mus musculus OX=10090 GN=Oxa1l PE=2 SV=1	0.973	-0.04	0.0413115	898.6	923.9	3.01	1.76	7	1	16	828.1	772.7	830.3	895.3	797.3	786	803.1	793.8	713.9	731.4	876.6	864.4	909.8	786.7	804.5	841.8
FALSE	240.669	High	0	Master Protein	E9QM73	Non-specific serine/threonine protein kinase OS=Mus musculus OX=10090 GN=Wnk2 PE=1 SV=1	0.974	-0.04	0.0309915	3814.6	3914.7	2.7	1.34	2	1	70	3575.7	3388.7	3371	3748.9	3430.5	3412.7	3477.1	3383.5	3172.8	3197.2	3712.3	3647.8	3851.1	3286.9	3377.6	3559
FALSE	145.246	High	0	Master Protein	Q80YV4	4'-phosphopantetheine phosphatase OS=Mus musculus OX=10090 GN=Pank4 PE=1 SV=2	0.971	-0.04	0.0296421	2180.9	2244.9	2.03	2.37	34	1	50	2002.4	2040.2	1915.7	2174.2	2007.6	1833.3	1893.1	1929.8	1738.2	1773.7	2008.6	2122	2206.1	1971.3	1938.9	2053.4
FALSE	74.734	High	0	Master Protein	Q9Z1S3	RAS guanyl-releasing protein 1 OS=Mus musculus OX=10090 GN=Rasgrp1 PE=1 SV=1	0.976	-0.04	0.0224273	1100.7	1127.7	4.52	3.52	18	1	25	1037.5	945.1	937.2	1028.9	1009	971.1	946.3	1025.4	948.1	922.1	1048.8	1028.4	1108.6	993.6	1041.7	1012.4
FALSE	262.312	High	0	Master Protein	Q9D051	Pyruvate dehydrogenase E1 component subunit beta, mitochondrial OS=Mus musculus OX=10090 GN=Pdhb PE=1 SV=1	0.972	-0.04	0.0280072	8502.2	8745.3	2.88	1.88	18	1	258	7607.4	7501.8	7595.1	8211.4	7725.7	7562.2	7392.4	7708.5	6971.7	6975.3	8111.5	8048.3	8728.1	7565.1	7551.5	7662.1
FALSE	70.312	High	0	Master Protein	Q69ZS6	Synaptic vesicle glycoprotein 2C OS=Mus musculus OX=10090 GN=Sv2c PE=1 SV=2	0.97	-0.04	0.0295553	2815.1	2903.2	2.47	3.45	13	1	38	2505.4	2546.6	2510	2847.6	2580.1	2384.6	2489.7	2493.9	2321.8	2241.3	2701.1	2666.2	2947.7	2469.2	2649.1	2599.1
FALSE	237.75	High	0	Master Protein	A0A0R4J2D3	Transport and Golgi organization protein 1 homolog OS=Mus musculus OX=10090 GN=Mia3 PE=1 SV=3	0.976	-0.04	0.0273194	4736.9	4854.4	2.79	1.44	57	1	88	4302.9	4078.7	4210.2	4649.7	4306.2	4208.9	4139.5	4226.5	3877.1	3843.4	4435	4542.7	4759.3	4142.4	4189.7	4437.7
FALSE	44.874	High	0	Master Protein	Q9QUH0	Glutaredoxin-1 OS=Mus musculus OX=10090 GN=Glrx PE=1 SV=3	0.97	-0.04	0.0369434	812.5	837.5	3.58	3.23	5	1	19	761.5	691.4	712.7	781.1	755.4	706.9	721.5	726.5	699.9	694	802.4	768.9	822.7	715	706.5	725.1
FALSE	38.382	High	0	Master Protein	Q8K448	Cholesterol transporter ABCA5 OS=Mus musculus OX=10090 GN=Abca5 PE=1 SV=2	0.975	-0.04	0.042558	323.1	331.5	3.01	3.5	10	1	12	318.8	288	285.6	325.3	281.4	279.4	289.5	287.6	275.7	288.1	307.6	309.5	341.5	281.7	286	288
FALSE	271.844	High	0	Master Protein	Q64737	Trifunctional purine biosynthetic protein adenosine-3 OS=Mus musculus OX=10090 GN=Gart PE=1 SV=3	0.971	-0.04	0.00813267	6030.8	6211.4	2.31	1.68	45	1	106	5520.4	5386.1	5432.8	5921.8	5409.4	5424.4	5382.8	5362.9	4806.6	5104.9	5750.5	6039.7	6145.7	5338.7	5329.8	5610.6
FALSE	67.495	High	0	Master Protein	D3YZI9	PiggyBac transposable element-derived protein 5 OS=Mus musculus OX=10090 GN=Pgbd5 PE=1 SV=1	0.974	-0.04	0.0235556	2101.5	2157.8	2.59	2.31	16	1	36	1857.6	1943.5	1826.1	2050.6	1911.6	1851.2	1844.6	1834.9	1710.3	1801	2018.5	1987.4	2081.1	1832.9	1902.3	1863.8
FALSE	39.272	High	0	Master Protein	A0A0R4J1E8	Putative deoxyribonuclease TATDN1 OS=Mus musculus OX=10090 GN=Tatdn1 PE=1 SV=1	0.971	-0.04	0.0220231	582.5	600.1	5.71	3.38	10	1	11	549.4	455.1	499.6	542.8	526.6	506.1	508.1	513.9	466.4	482.9	585.6	578.6	609.9	483.2	518.6	543.1
FALSE	195.773	High	0	Master Protein	Q8R1B4	Eukaryotic translation initiation factor 3 subunit C OS=Mus musculus OX=10090 GN=Eif3c PE=1 SV=1	0.97	-0.04	0.0445744	4639.3	4783.6	3.62	1.7	36	1	91	4169	4108.3	4113.2	4362.3	4228.1	4212.2	4104.9	4161.9	3794.5	3759.1	4459	4464.3	4759.5	4053	4061.6	4379.2
FALSE	242.429	High	0	Master Protein	E9QMR2	Dedicator of cytokinesis protein 9 OS=Mus musculus OX=10090 GN=Dock9 PE=1 SV=1	0.974	-0.04	0.0450639	3461.4	3554.7	3.03	2.52	3	1	83	3283.8	3078.5	3074.3	3251.8	3226.1	3045.7	3034.6	3008.4	2808.1	2958.2	3300.3	3229.2	3647.5	3029.5	3071.8	3099.3
FALSE	158.91	High	0	Master Protein	A2AB60	Formin-like protein 1 OS=Mus musculus OX=10090 GN=Fmnl1 PE=1 SV=1	0.972	-0.04	0.045188	1802.4	1853.9	3.39	3.64	32	1	52	1631.2	1629.5	1593.4	1767.7	1649.1	1678.4	1582.9	1643.4	1470.1	1601.7	1677.6	1730.6	1958.5	1662.3	1589.8	1661.8
FALSE	198.856	High	0	Master Protein	Q80XK6	Autophagy-related protein 2 homolog B OS=Mus musculus OX=10090 GN=Atg2b PE=1 SV=3	0.971	-0.04	0.045217	3769.3	3881	5.19	1.07	51	1	74	3313	3214.7	3334.1	3432.2	3464.5	3388.4	3394.9	3366.1	3082.9	3218.5	3615.9	3623.8	3865.1	3270.6	3301.5	3472.5
FALSE	86.449	High	0	Master Protein	A0A338P7K6	Metabotropic glutamate receptor 4 OS=Mus musculus OX=10090 GN=Grm4 PE=1 SV=1	0.976	-0.04	0.0453709	939.5	963	3.79	1.41	14	1	35	879.6	793.4	858.5	939.6	815	813	850.5	834.1	779.5	798	891.3	884.3	962.2	812.5	829.6	874.3
FALSE	102.528	High	0	Master Protein	P67871	Casein kinase II subunit beta OS=Mus musculus OX=10090 GN=Csnk2b PE=1 SV=1	0.973	-0.04	0.0459722	2423.8	2490.4	4.12	1.93	10	1	57	2082.7	2111.4	2169.9	2373.2	2193.3	2115.9	2194.7	2179.8	1903.1	2004.1	2345	2331.1	2441.5	2187.9	2148.8	2266.2
FALSE	108.065	High	0	Master Protein	P70268	Serine/threonine-protein kinase N1 OS=Mus musculus OX=10090 GN=Pkn1 PE=1 SV=3	0.972	-0.04	0.0469706	1239	1275.4	2.56	2.77	25	1	47	1152.6	1118	1112.6	1178.4	1135.9	1105.7	1071.8	1123.6	1000.7	1078.4	1193	1158.9	1226.2	1119.5	1130.7	1118.1
FALSE	175.949	High	0	Master Protein	Q8VEH5	EPM2A-interacting protein 1 OS=Mus musculus OX=10090 GN=Epm2aip1 PE=1 SV=1	0.972	-0.04	0.0472684	4273.1	4394.1	2.79	1.32	27	1	79	3909.1	3803.7	3869.3	4132.3	3899.5	3784.2	3875.8	3727.6	3404.5	3530	4096.1	4123.3	4384.4	3763.3	3781.9	3908.4
FALSE	29.054	High	0	Master Protein	O35604	NPC intracellular cholesterol transporter 1 OS=Mus musculus OX=10090 GN=Npc1 PE=1 SV=2	0.97	-0.04	0.0482644	699.7	721.5	2.45	5.17	10	1	10	644.6	622.2	630	701.7	654.1	598.2	626.5	614	619	631.8	720.2	669.2	692.4	579.5	625.7	650.6
FALSE	64.753	High	0	Master Protein	Q91WK1	SPRY domain-containing protein 4 OS=Mus musculus OX=10090 GN=Spryd4 PE=1 SV=1	0.971	-0.04	0.0499679	1941.3	1998.5	3.07	2.04	15	1	19	1778	1732.8	1704.5	1864.7	1807.4	1728	1730	1757.8	1605.2	1605.2	1899.5	1857.9	1909.2	1741	1736.3	1784.6
FALSE	94.211	High	0	Master Protein	A6H5Z3	Exocyst complex component 6B OS=Mus musculus OX=10090 GN=Exoc6b PE=1 SV=1	0.967	-0.05	0.043522	2096.6	2168.5	3.06	1.48	22	1	42	1941.5	1860.8	1875.2	2061.5	1893.9	1889	1914.4	1917	1765.2	1760.9	1984.3	2055.3	2110.1	1844	1873.3	1985.4
FALSE	107.345	High	0	Master Protein	Q3TST0	Polynucleotide phosphorylase 1 OS=Mus musculus OX=10090 GN=Pnpt1 PE=2 SV=1	0.963	-0.05	0.0277327	2747.4	2851.8	4.13	2.94	30	1	43	2509.1	2457.7	2475.3	2629.7	2512.4	2481.3	2585.8	2408.7	2240.5	2326.4	2592.3	2858	2865.7	2423.2	2465.6	2688.4
FALSE	54.632	High	0	Master Protein	Q6ZPR8	Anaphase-promoting complex subunit 2 (Fragment) OS=Mus musculus OX=10090 GN=Anapc2 PE=2 SV=1	0.967	-0.05	0.0128313	679.9	702.9	3.52	2.22	17	1	25	649.4	596.5	623.1	644.2	615.7	588.6	620.2	591.2	547	607.3	649.7	661.7	705.6	595.5	602	647.5
FALSE	113.951	High	0	Master Protein	Q9D1M0	Protein SEC13 homolog OS=Mus musculus OX=10090 GN=Sec13 PE=1 SV=3	0.963	-0.05	0.0380453	3343.1	3472.6	3.92	1.21	17	1	45	3061.3	2972.7	2941.1	3121.2	3087.9	3025.9	3018.1	3001.7	2764.1	2845.9	3251.5	3174.8	3350.2	2938.4	3006.2	3148.1
FALSE	142.979	High	0	Master Protein	Q9WU79	Proline dehydrogenase 1, mitochondrial OS=Mus musculus OX=10090 GN=Prodh PE=1 SV=2	0.963	-0.05	0.00045291	1697.6	1762.9	1.74	1.49	29	1	55	1604.4	1602.3	1506.1	1663.8	1537	1469.8	1500.6	1474.3	1399.3	1448.5	1663.2	1617.9	1715.4	1541.7	1510.2	1593.9
FALSE	94.832	High	0	Master Protein	Q9Z329	Inositol 1,4,5-trisphosphate receptor type 2 OS=Mus musculus OX=10090 GN=Itpr2 PE=1 SV=4	0.963	-0.05	0.0348959	357.3	371.2	4.65	2.62	7	1	58	343.6	311.7	312.3	327.8	324.8	324	325	311.5	302.8	299.4	357.7	341.6	366.5	322.3	307.7	335.6
FALSE	114.063	High	0	Master Protein	Q9D898	Actin-related protein 2/3 complex subunit 5-like protein OS=Mus musculus OX=10090 GN=Arpc5l PE=1 SV=1	0.965	-0.05	0.0183822	2528.6	2621.3	3.72	2.61	14	1	53	2209.6	2354.1	2269.9	2492.5	2379.1	2196	2187.8	2346	2064.8	2136.8	2395.3	2511.7	2588.7	2380.2	2319.7	2366.6
FALSE	123.544	High	0	Master Protein	A3KMF2	Mkl2 protein (Fragment) OS=Mus musculus OX=10090 GN=Mrtfb PE=2 SV=1	0.966	-0.05	0.0439819	3090.3	3199.2	3.72	4.95	22	1	38	2690.4	2685	2791.3	2933.2	2790.3	2682.9	2755.4	2746	2769.3	2431.9	3020.8	3023.9	3008.6	2747.7	2707.2	2878
FALSE	70.893	High	0	Master Protein	Q9DCS3	Enoyl-[acyl-carrier-protein] reductase, mitochondrial OS=Mus musculus OX=10090 GN=Mecr PE=1 SV=2	0.969	-0.05	0.0113874	1385.7	1429.6	1.93	1.91	12	1	41	1289.2	1284.4	1231.1	1358.1	1227.4	1232.8	1241.9	1227.4	1142.5	1171.1	1277.3	1333.5	1412.9	1218.1	1269.8	1287.2
FALSE	27.253	High	0	Master Protein	Q9JJR8	Transmembrane protein 9B OS=Mus musculus OX=10090 GN=Tmem9b PE=1 SV=1	0.963	-0.05	0.0296294	804	834.7	4.28	4.16	5	1	11	818.9	705.1	699.6	772.7	727	702.2	714.2	705.5	652.8	659.5	817.7	789.9	812.3	701.2	786.9	772.8
FALSE	45.631	High	0	Master Protein	Q5HZI9	Mitochondrial nicotinamide adenine dinucleotide transporter SLC25A51 OS=Mus musculus OX=10090 GN=Slc25a51 PE=1 SV=1	0.965	-0.05	0.0421849	1535	1590	3.07	3.35	14	1	24	1406.8	1389.9	1382.4	1498.7	1377.1	1343.7	1425.8	1370.7	1248.8	1226.2	1479.5	1553.1	1562.3	1343.4	1434.2	1478.3
FALSE	48.336	High	0	Master Protein	D3Z742	Protein MB21D2 OS=Mus musculus OX=10090 GN=Mb21d2 PE=1 SV=1	0.964	-0.05	0.00727612	1024	1061.9	3.69	1.5	10	1	19	899.9	887.6	903.9	1015	930.8	920.3	918.9	909.2	846.7	867.5	1000	991.6	1048.3	937.6	905.5	956.9
FALSE	278.526	High	0	Master Protein	D4AFX7	DnaJ heat shock protein family (Hsp40) member C13 OS=Mus musculus OX=10090 GN=Dnajc13 PE=1 SV=1	0.965	-0.05	0.0310616	4229.7	4383.9	4.82	0.75	67	1	107	3699.2	3667.6	3789.6	4027.1	3814.5	3753.3	3951.7	3762.7	3451.5	3576	4071.8	4157.6	4322.8	3734.9	3826.8	3943.8
FALSE	127.762	High	0	Master Protein	B1AX98	Leucine rich repeat containing 47 OS=Mus musculus OX=10090 GN=Lrrc47 PE=1 SV=1	0.963	-0.05	0.0421794	2682.1	2785.5	4.68	1.73	27	1	52	2388.8	2315.9	2350.8	2482.9	2479.9	2442.3	2376.7	2418.1	2204.8	2229.3	2604.6	2556.6	2764.3	2391.2	2398.3	2433.1
FALSE	101.418	High	0	Master Protein	B2RPS1	RAB5B, member RAS oncogene family OS=Mus musculus OX=10090 GN=Rab5b PE=1 SV=1	0.966	-0.05	0.0425239	1548	1602.5	4.32	1.78	7	1	83	1440	1424.9	1328.7	1442.5	1493.2	1343.4	1387.3	1369.8	1235	1315.8	1479.3	1492.2	1606.4	1362	1430	1461.3
FALSE	24.609	High	0	Master Protein	P17439	Lysosomal acid glucosylceramidase OS=Mus musculus OX=10090 GN=Gba PE=1 SV=1	0.967	-0.05	0.0393339	520.4	538	5.82	5.92	8	1	11	485.4	444.6	435.8	473.8	471.9	492	455.5	459.7	416.4	503.5	515.5	477.7	557.3	451.9	470.6	480.3
FALSE	96.049	High	0	Master Protein	Q8BIV3	Ran-binding protein 6 OS=Mus musculus OX=10090 GN=Ranbp6 PE=1 SV=3	0.964	-0.05	0.043695	1219.4	1265.2	5.17	1.81	20	1	32	1093.3	1021.5	1095.2	1138.7	1097	1100.8	1121.7	1085.7	963.5	1036.6	1195.5	1184.9	1258.5	1076.4	1103.1	1122.3
FALSE	316.499	High	0	Master Protein	Q80X90	Filamin-B OS=Mus musculus OX=10090 GN=Flnb PE=1 SV=3	0.964	-0.05	0.0102122	2750.1	2852.4	4.76	1.53	56	1	99	2581.1	2342.5	2352	2492.3	2539.5	2389.1	2433.5	2474	2257.3	2390.8	2692.7	2643.5	2870	2385.5	2456.3	2577.5
FALSE	17.951	High	0	Master Protein	P27641	X-ray repair cross-complementing protein 5 OS=Mus musculus OX=10090 GN=Xrcc5 PE=1 SV=4	0.963	-0.05	0.0423258	173.5	180.2	5.44	4.27	6	1	10	178.6	144.3	156	170.9	155.9	147.4	151.9	158.1	140.6	148.5	173.2	173.7	197.8	151.5	154.5	161.9
FALSE	258.89	High	0	Master Protein	B2RSU7	GRIP and coiled-coil domain containing 2 OS=Mus musculus OX=10090 GN=Gcc2 PE=1 SV=1	0.964	-0.05	0.0281933	3403	3531.7	3.4	1.84	66	1	85	3108.5	3096.6	3039.5	3296.2	3221.5	2977.5	3115.9	3105.8	2830.2	2855.6	3285.3	3302.5	3471	3003.3	3191	3243
FALSE	119.794	High	0	Master Protein	Q80W04	Transmembrane and coiled-coil domains protein 2 OS=Mus musculus OX=10090 GN=Tmcc2 PE=1 SV=1	0.964	-0.05	0.0367095	1432.2	1485.8	4.13	2.39	20	1	41	1428.1	1295.8	1326.9	1341.8	1339.2	1205.5	1246.1	1253.8	1166.9	1289.3	1402.1	1381.4	1469.9	1259.4	1289.1	1320.4
FALSE	38.251	High	0	Master Protein	Q8C0L6	Peroxisomal N(1)-acetyl-spermine/spermidine oxidase OS=Mus musculus OX=10090 GN=Paox PE=1 SV=3	0.965	-0.05	0.0394105	800.2	829.3	3.48	4.33	10	1	17	727.6	683.1	722.8	766	715.8	705	703.2	728.4	687.3	716.1	777.8	740.5	808.4	679.5	738.5	711.4
FALSE	132.784	High	0	Master Protein	Q99KR7	Peptidyl-prolyl cis-trans isomerase F, mitochondrial OS=Mus musculus OX=10090 GN=Ppif PE=1 SV=1	0.968	-0.05	0.0160581	1339.8	1384.7	3.06	2.42	10	1	65	1212.5	1171.4	1210.2	1301.1	1213.3	1211.2	1194.6	1172.2	1092.3	1083.3	1329	1298.1	1344.5	1185.5	1227.3	1254.6
FALSE	100.697	High	0	Master Protein	Q9JJL8	Serine--tRNA ligase, mitochondrial OS=Mus musculus OX=10090 GN=Sars2 PE=1 SV=2	0.969	-0.05	0.00426988	945.7	975.8	2.82	1.9	18	1	30	844.6	827.7	846.8	922	853.5	834.7	830.9	853.8	768.4	797.5	922.7	882.4	985	833.1	839.6	903.1
FALSE	94.713	High	0	Master Protein	Q07417	Short-chain specific acyl-CoA dehydrogenase, mitochondrial OS=Mus musculus OX=10090 GN=Acads PE=1 SV=2	0.967	-0.05	0.037034	1012.1	1046.8	3.63	1.61	17	1	35	941.3	872.6	889.1	978.8	917.4	896.6	918.7	922.7	806.9	846.3	973.1	979.6	1049.8	874.9	912	963.5
FALSE	242.016	High	0	Master Protein	A2AUX3	Disabled homolog 2-interacting protein OS=Mus musculus OX=10090 GN=Dab2ip PE=1 SV=1	0.966	-0.05	0.0397181	5730.3	5931.8	6.17	2.69	19	1	109	4855.4	5431.6	4760.5	5124.6	5410.6	5027.7	4921.4	5111.8	4861.1	4653.2	5513.2	5552	5672.7	5161.5	5209	5289.4
FALSE	134.234	High	0	Master Protein	Q8BH55	Threonine synthase-like 1 OS=Mus musculus OX=10090 GN=Thnsl1 PE=1 SV=1	0.963	-0.05	0.0239788	3071.1	3187.5	3.17	1.93	26	1	52	2735.4	2777.1	2796.5	2973.1	2817.2	2746.1	2772.6	2658.8	2462.6	2510.8	2929.5	3052.2	3137.3	2726.3	2748.7	2922.5
FALSE	232.899	High	0	Master Protein	D3YUD3	Phosphatidylinositol-3,4-bisphosphate 4-phosphatase OS=Mus musculus OX=10090 GN=Inpp4a PE=1 SV=2	0.967	-0.05	0.0160338	5105.8	5278.6	2.76	1.79	1	1	96	4625	4666.5	4476.9	4834	4614.1	4538.2	4524.8	4546.1	4050.5	4185.4	4796.7	4976.8	5238.7	4529.4	4594.3	4755.6
FALSE	678.09	High	0	Master Protein	E9PX29	Spectrin beta chain OS=Mus musculus OX=10090 GN=Sptbn4 PE=1 SV=1	0.969	-0.05	0.0367942	11188.5	11549.5	2.36	3.55	124	1	268	10784.2	10240.6	9693.1	10854.4	10305	9541.7	9705.2	9898.4	9538	9879.1	10817.1	10235.3	11124.3	9757.9	10168.1	10151.6
FALSE	32.292	High	0	Master Protein	Q8K409	DNA polymerase beta OS=Mus musculus OX=10090 GN=Polb PE=1 SV=3	0.968	-0.05	0.0193027	338.2	349.5	5.6	3.32	12	1	14	298.5	319.6	285	295.8	311.5	294.3	292.9	304	274.4	274.1	319.5	344.2	357.7	299.8	314.9	314.6
FALSE	204.128	High	0	Master Protein	P58871	182 kDa tankyrase-1-binding protein OS=Mus musculus OX=10090 GN=Tnks1bp1 PE=1 SV=2	0.966	-0.05	0.0365308	2686.7	2781.1	4.26	0.88	47	1	75	2412.9	2346.6	2400.4	2547.9	2429.7	2480.1	2430.3	2408.4	2172.7	2268.1	2584.6	2598.6	2735.9	2407	2427.6	2528
FALSE	93.043	High	0	Master Protein	Q9D2N9	Vacuolar protein sorting-associated protein 33A OS=Mus musculus OX=10090 GN=Vps33a PE=1 SV=2	0.963	-0.05	0.0417856	2050.8	2128.9	3.99	0.84	23	1	36	1854.5	1837.3	1807	1939.8	1880.6	1840.6	1882.5	1868.5	1671.3	1756.9	1969.7	1993.9	2095.4	1831.1	1841.6	1897.8
FALSE	86.332	High	0	Master Protein	A5CVE4	Stromal interaction molecule 2 OS=Mus musculus OX=10090 GN=Stim2 PE=1 SV=1	0.968	-0.05	0.00967283	1205	1245	3.22	2.29	18	1	33	1069	1068.3	1087.6	1154	1114.9	1057.8	1076.2	1054.5	973.1	1013.3	1196	1166.1	1266	1022.6	1073.5	1132.6
FALSE	68.592	High	0	Master Protein	E9PUF7	Rho guanine nucleotide exchange factor 1 OS=Mus musculus OX=10090 GN=Arhgef1 PE=1 SV=1	0.965	-0.05	0.0343322	632.7	655.5	4.02	2.96	20	1	27	598.7	591.2	545.8	573.9	567.8	569.8	547.8	556.5	527.6	521	617.8	606.8	673.9	546.9	539.8	601.6
FALSE	130.39	High	0	Master Protein	P0C7L0	WAS/WASL-interacting protein family member 3 OS=Mus musculus OX=10090 GN=Wipf3 PE=1 SV=1	0.965	-0.05	0.0101745	2658.2	2754.4	2.75	3.03	3	1	60	2394	2344.9	2334.9	2655	2452.9	2317.5	2316.2	2423.5	2202.1	2189.3	2669.6	2636.8	2679.9	2446.9	2327.8	2425.3
FALSE	328.205	High	0	Master Protein	Q8BMF4	Dihydrolipoyllysine-residue acetyltransferase component of pyruvate dehydrogenase complex, mitochondrial OS=Mus musculus OX=10090 GN=Dlat PE=1 SV=2	0.963	-0.05	0.0393302	7685.5	7978.7	2.18	2.58	27	1	256	7031.4	6876.6	6806.7	7551.8	7022.6	6870.8	6814	6854.6	6347	6159.3	7377.9	7602.7	7670	6586.5	6910.5	7307.2
FALSE	129.113	High	0	Master Protein	O08663	Methionine aminopeptidase 2 OS=Mus musculus OX=10090 GN=Metap2 PE=1 SV=1	0.967	-0.05	0.0107508	2324.1	2404.1	2.44	1.98	19	1	57	2204.7	2057.9	2038.1	2308.5	2155	2097.3	2002.4	2054.5	1959.4	1931.6	2251	2204.3	2347.5	2014.9	2093.9	2226.9
FALSE	82.12	High	0	Master Protein	Q99JX7	Nuclear RNA export factor 1 OS=Mus musculus OX=10090 GN=Nxf1 PE=1 SV=3	0.966	-0.05	0.0425235	859.3	889.4	3.9	3.46	18	1	28	800.7	751.3	755.7	847.6	806.6	785.4	793.3	759.9	692.5	718.4	824	864.2	939.1	802.8	768.8	798
FALSE	133.705	High	0	Master Protein	B9EKB8	Insulin-like growth factor 2 receptor OS=Mus musculus OX=10090 GN=Igf2r PE=2 SV=1	0.965	-0.05	0.00805666	2048	2123	3.05	1.49	38	1	46	1840.8	1783.4	1857	2023	1863.3	1798.6	1849.8	1787.1	1696.5	1774.4	1988	1949.6	2060.6	1802.1	1795.3	1932.3
FALSE	218.745	High	0	Master Protein	Q8R4H2	Rho guanine nucleotide exchange factor 12 OS=Mus musculus OX=10090 GN=Arhgef12 PE=1 SV=2	0.965	-0.05	0.0283015	4147.9	4299.6	4.32	2.23	47	1	78	3707.1	3659.4	3658.4	3916.6	3862.3	3810.1	3652.8	3796.9	3552.2	3489.3	4112.4	4080.3	4191.5	3583.5	3722.8	3883.2
FALSE	160.529	High	0	Master Protein	Q5SSM3	Rho GTPase-activating protein 44 OS=Mus musculus OX=10090 GN=Arhgap44 PE=1 SV=1	0.966	-0.05	0.0422493	3441.7	3561.2	2.27	2.05	29	1	62	3190.4	3127	3189.2	3410.6	3097.6	2997.6	3129.3	3098.9	2752.9	2853.1	3335.4	3469.7	3453.7	3048.8	3055.8	3248.6
FALSE	122.402	High	0	Master Protein	Q3V100	Mannose-6-phosphate isomerase OS=Mus musculus OX=10090 GN=Mpi PE=1 SV=1	0.968	-0.05	0.0323281	1558.5	1610.4	3.3	3.84	19	1	50	1359.3	1419.5	1383.9	1502.1	1413.2	1375.9	1377.1	1414.6	1354.7	1389.4	1429.1	1497.4	1599.5	1382	1346.7	1430.1
FALSE	68.667	High	0	Master Protein	Q8BHF7	CDP-diacylglycerol--glycerol-3-phosphate 3-phosphatidyltransferase, mitochondrial OS=Mus musculus OX=10090 GN=Pgs1 PE=1 SV=1	0.964	-0.05	0.0283349	623.3	646.7	5.52	2.31	14	1	28	567.4	566.5	540.9	543.3	567.4	547.8	562	570.4	530.9	520.8	624.5	614.8	637.1	549.4	557.2	573.2
FALSE	129.719	High	0	Master Protein	Q8BJ71	Nuclear pore complex protein Nup93 OS=Mus musculus OX=10090 GN=Nup93 PE=1 SV=1	0.967	-0.05	0.0424145	1976.2	2043.1	3.48	1.22	31	1	51	1829	1769.1	1771	1861.3	1825.7	1723.4	1812.1	1759	1594.1	1666.8	1905.6	1874.3	2040.1	1717.5	1774.1	1864
FALSE	149.052	High	0	Master Protein	Q80U95	Ubiquitin-protein ligase E3C OS=Mus musculus OX=10090 GN=Ube3c PE=1 SV=2	0.968	-0.05	0.038208	2168.8	2240.1	3.54	1.48	34	1	53	2010.1	1934	1907.8	2060.5	1972.6	1984.6	1949.1	1967.7	1764.7	1824.8	2153	2104.7	2226	1882.2	1919.6	2038.3
FALSE	39.198	High	0	Master Protein	Q9CQB5	CDGSH iron-sulfur domain-containing protein 2 OS=Mus musculus OX=10090 GN=Cisd2 PE=1 SV=1	0.969	-0.05	0.0238426	536.5	553.8	3.05	1.51	7	1	14	502.4	486.4	478.2	511.5	498.8	477.7	489.2	472.2	449.6	448.2	510	520.1	542.8	470.6	484.9	514.8
FALSE	127.338	High	0	Master Protein	Q1MWP9	EH-domain containing 4 (Fragment) OS=Mus musculus OX=10090 GN=Ehd4 PE=2 SV=1	0.966	-0.05	0.0270782	814.6	843.7	3.95	2.63	20	1	69	736.8	711.3	740.4	775.4	745.3	700.4	750.9	729.7	666	680.6	755.3	808.6	839.1	709.8	764.4	766
FALSE	71.149	High	0	Master Protein	Q923D2	Flavin reductase (NADPH) OS=Mus musculus OX=10090 GN=Blvrb PE=1 SV=3	0.968	-0.05	0.00945835	1481.3	1530.7	2.75	1.68	10	1	23	1395.1	1367.8	1298.3	1411	1362.7	1282.4	1325	1264	1200.4	1245.6	1447.6	1406.6	1459.6	1315.6	1328.7	1403.6
FALSE	141.757	High	0	Master Protein	Q8K0D5	Elongation factor G, mitochondrial OS=Mus musculus OX=10090 GN=Gfm1 PE=1 SV=1	0.968	-0.05	0.0442951	3629.1	3748.7	2.23	2.27	25	1	45	3327.3	3292.5	3342.3	3596.4	3316.7	3145.5	3155.1	3344.2	3065.3	2980.1	3509.5	3412.5	3629	3221.6	3287.1	3372.8
FALSE	35.731	High	0	Master Protein	Q3URQ9	Uncharacterized protein (Fragment) OS=Mus musculus OX=10090 GN=Nyap1 PE=2 SV=1	0.963	-0.05	0.016001	159	165	4.93	3.81	11	1	14	151.2	133.2	143.2	156.4	130.2	140.9	143.2	139.4	130.2	135.4	152.7	165.1	170.9	134.9	146.4	144.7
FALSE	97.844	High	0	Master Protein	B9EIU3	Attractin OS=Mus musculus OX=10090 GN=Atrn PE=2 SV=1	0.963	-0.05	0.0391602	1807.5	1876.7	3.98	1.98	27	1	37	1584.8	1606.4	1694.5	1775.8	1712.8	1570.5	1615.6	1594.2	1488.2	1594.1	1745.9	1755	1843.2	1564.7	1648.2	1660.6
FALSE	18.885	High	0	Master Protein	Q8VCQ3	Nuclear receptor-binding factor 2 OS=Mus musculus OX=10090 GN=Nrbf2 PE=1 SV=1	0.964	-0.05	0.0258523	170.8	177.1	6.31	4.01	4	1	6	148.9	143.2	157.5	152.6	159.9	147.5	156.3	151.5	143.9	141	163.2	162.5	188.9	152	161.9	157.8
FALSE	41.485	High	0	Master Protein	Q8R3L2	Transcription factor 25 OS=Mus musculus OX=10090 GN=Tcf25 PE=1 SV=2	0.963	-0.05	0.015391	732.5	760.6	3.47	4.59	11	1	17	687.1	630.1	676.7	721.4	658.4	660.6	649.2	618.5	610.9	682.7	701.8	713.2	806	626.8	655.1	671.8
FALSE	145.25	High	0	Master Protein	Q99LG2	Transportin-2 OS=Mus musculus OX=10090 GN=Tnpo2 PE=1 SV=1	0.967	-0.05	0.043384	835.8	864.7	5.23	4.07	16	1	58	692.3	773.6	784.2	792.8	741.6	721.4	749.3	742.2	654.8	746.5	795.1	789.6	916.6	744.1	757.9	766.5
FALSE	207.448	High	0	Master Protein	A0A1L1SV73	Deubiquitinating enzyme 47 OS=Mus musculus OX=10090 GN=Usp47 PE=1 SV=1	0.966	-0.05	0.0373765	2361.7	2444.6	5.39	1.84	48	1	74	2100.1	2009.3	2070.3	2192	2176.8	2148.4	2169.3	2131.9	1919.4	1964.9	2342.9	2287.8	2482.6	2084.4	2097.5	2253.2
FALSE	74.056	High	0	Master Protein	Q5U4F6	Cytoplasmic dynein 2 intermediate chain 2 OS=Mus musculus OX=10090 GN=Dync2i2 PE=1 SV=3	0.969	-0.05	0.0400489	464.5	479.3	3.88	2.1	13	1	22	434.4	388.3	423.9	483.3	413.8	395.7	408.9	409.3	363.8	400.8	452.4	458.8	468.9	402.8	415.9	430.6
FALSE	69.121	High	0	Master Protein	Q99J39	Malonyl-CoA decarboxylase, mitochondrial OS=Mus musculus OX=10090 GN=Mlycd PE=1 SV=1	0.968	-0.05	0.00111004	1051.1	1086.3	1.34	1.9	17	1	30	985.7	962.9	939.1	1038.5	952.7	918.8	940.1	923.7	857.8	919.6	990	1048.9	1080.3	911.7	934.7	986
FALSE	73.623	High	0	Master Protein	Q80U04	E3 ubiquitin-protein ligase Praja-2 OS=Mus musculus OX=10090 GN=Pja2 PE=1 SV=2	0.969	-0.05	0.0121924	547.5	565	3.47	3.1	11	1	16	528.4	483.7	492.3	515.4	491.9	489.8	476.6	457.3	448.5	458.4	546.3	521.7	533.6	509	491.9	510.3
FALSE	65.573	High	0	Master Protein	O89032	SH3 and PX domain-containing protein 2A OS=Mus musculus OX=10090 GN=Sh3pxd2a PE=1 SV=2	0.966	-0.05	0.0208067	1088.3	1127.1	4.9	1.9	18	1	21	935.9	921.9	986.8	1006.6	988.1	960.4	975.1	949.8	892.7	921.4	1051.2	1022.7	1122.4	979	950.8	994.1
FALSE	182.833	High	0	Master Protein	Q9CZW4	Fatty acid CoA ligase Acsl3 OS=Mus musculus OX=10090 GN=Acsl3 PE=1 SV=2	0.964	-0.05	0.0294112	3487.3	3616.7	2	1.57	29	1	85	3266.4	3185.7	3115.6	3458.5	3287.6	3119.8	3017	3146.6	2860.1	2937.3	3357	3267.2	3609.5	3083.7	3151	3230.2
FALSE	31.459	High	0	Master Protein	Q9D924	Iron-sulfur cluster assembly 1 homolog, mitochondrial OS=Mus musculus OX=10090 GN=Isca1 PE=2 SV=1	0.967	-0.05	0.0284968	511.6	529.3	3.14	2.71	6	1	17	493.5	461.3	457.5	527.9	479.3	422	444.4	442.8	422.9	419.3	519.1	498.1	532.4	441.8	454.3	477.5
FALSE	36.502	High	0	Master Protein	Q9DB29	Isoamyl acetate-hydrolyzing esterase 1 homolog OS=Mus musculus OX=10090 GN=Iah1 PE=1 SV=1	0.963	-0.05	0.0270254	480.4	498.9	5.06	3.23	9	1	19	409.3	423.7	437.2	449.1	443.9	443.2	421.1	417.4	402.7	404.1	451	446.9	516.4	429.8	445.9	447.4
FALSE	76.33	High	0	Master Protein	H3BLL2	ATP synthase mitochondrial F1 complex assembly factor 1 OS=Mus musculus OX=10090 GN=Atpaf1 PE=1 SV=1	0.969	-0.05	0.0102278	1950.3	2013.4	2.09	2.98	18	1	28	1828.7	1781	1667.7	1952.8	1759.3	1630.7	1685.6	1723.7	1673.3	1649	1872.5	1826.1	1929.6	1744.9	1736.5	1752.7
FALSE	41.46	High	0	Master Protein	P97429	Annexin A4 OS=Mus musculus OX=10090 GN=Anxa4 PE=1 SV=4	0.965	-0.05	0.044827	530.2	549.2	2.79	4.52	11	1	17	504.9	485.9	456.7	514.1	495.6	472.9	447.9	467.2	404.9	477.2	506.6	497.4	571	489	466.7	501.5
FALSE	36.753	High	0	Master Protein	Q14BV6	Carbohydrate deacetylase OS=Mus musculus OX=10090 GN=Ydjc PE=2 SV=2	0.965	-0.05	0.0447311	311.3	322.6	6.6	3.38	10	1	14	272.7	284.4	287.8	261.5	289.3	272.2	274.9	270.8	272	274.2	300.3	301.5	309.8	269.4	268.9	298.3
FALSE	164.897	High	0	Master Protein	Q8R4U7	Leucine zipper protein 1 OS=Mus musculus OX=10090 GN=Luzp1 PE=1 SV=2	0.963	-0.05	0.0460506	2646.4	2748.1	2.51	5.36	44	1	53	2605	2424.4	2309.4	2698.1	2398.2	2266.1	2246.4	2332.4	2336.4	2474.8	2653.1	2497.5	2717.3	2253.2	2358.9	2370.9
FALSE	130.04	High	0	Master Protein	Q9WVK8	Cholesterol 24-hydroxylase OS=Mus musculus OX=10090 GN=Cyp46a1 PE=1 SV=1	0.967	-0.05	0.0467909	3087.5	3193.8	3.28	2.16	25	1	49	2756.8	2963	2801.5	3019.3	2841.9	2581.4	2727.4	2687.7	2538	2618.8	2963.8	2857	3165.4	2708.6	2813.2	2809.4
FALSE	7.2	High	0	Master Protein	Q5RJH3	Cadherin-12 OS=Mus musculus OX=10090 GN=Cdh12 PE=2 SV=1	0.965	-0.05	0.047569	120	124.4	5.8	2.36	2	1	2	109.2	116.7	98	109.2	107.9	105.9	104.1	111.5	97.3	103.8	114.3	116.2	118.9	107.4	112.6	113.1
FALSE	65.655	High	0	Master Protein	A0A1L1SSC0	Leucine-rich repeat flightless-interacting protein 2 OS=Mus musculus OX=10090 GN=Lrrfip2 PE=1 SV=2	0.967	-0.05	0.0476104	1905.2	1970.2	3.07	1.38	5	1	28	1769.8	1718.7	1680.2	1835.7	1762.4	1742.5	1662	1744.1	1577.8	1605.9	1856.7	1795.3	1953.5	1679.6	1679.3	1785.7
FALSE	7.392	High	0	Master Protein	Q2PMY2	Interleukin-18 OS=Mus musculus OX=10090 GN=Il18 PE=1 SV=1	0.963	-0.05	0.0483609	104.4	108.3	7.01	5.78	2	1	3	100	93.9	86.8	89.7	97.4	82.1	92.1	95	89.3	83.6	107.8	95.6	104.9	88.2	101.6	99.9
FALSE	52.094	High	0	Master Protein	F7AIV2	SH2 domain-containing adapter protein F (Fragment) OS=Mus musculus OX=10090 GN=Shf PE=1 SV=1	0.965	-0.05	0.0478016	530.4	549.6	5.51	3.88	7	1	12	457.2	454.9	494.1	481.2	478.1	461.3	472.1	484.3	423.1	420.9	541.2	524.8	558.5	469.7	472.4	486.7
FALSE	53.523	High	0	Master Protein	Q9CZV8	F-box/LRR-repeat protein 20 OS=Mus musculus OX=10090 GN=Fbxl20 PE=1 SV=3	0.967	-0.05	0.0497858	910.3	941.5	2.86	2.73	9	1	21	799.6	837.5	831.3	903.2	815.3	812.9	810.4	798.8	709.3	769.6	841.9	909.5	949.9	795.6	813.6	859
FALSE	55.555	High	0	Master Protein	Q9D7X8	Gamma-glutamylcyclotransferase OS=Mus musculus OX=10090 GN=Ggct PE=1 SV=1	0.967	-0.05	0.0498527	1318.6	1363.8	2.42	4.03	11	1	22	1218	1217.9	1175.6	1279.4	1228.8	1170.7	1129.9	1205.1	1168.9	1163.9	1244.1	1244.2	1339.7	1164.2	1201.7	1185.7
FALSE	100.373	High	0	Master Protein	O88967	ATP-dependent zinc metalloprotease YME1L1 OS=Mus musculus OX=10090 GN=Yme1l1 PE=1 SV=1	0.957	-0.06	0.021086	1934.7	2021.4	6.18	3.38	24	1	42	1807.8	1649	1602.4	1713.8	1858.5	1688.3	1712.3	1714	1712.7	1668.7	1897.4	1876.4	1940	1645.9	1744.3	1831.8
FALSE	105.794	High	0	Master Protein	Q8VBY2	Calcium/calmodulin-dependent protein kinase kinase 1 OS=Mus musculus OX=10090 GN=Camkk1 PE=1 SV=1	0.962	-0.06	0.0155224	1755.9	1825.4	2.6	1.94	24	1	34	1634.2	1591.6	1611.6	1719.7	1590.4	1456.7	1563.6	1579.3	1402.1	1479	1692.5	1722.1	1717.5	1571.9	1576.7	1663.1
FALSE	48.798	High	0	Master Protein	Q921Q3	Chitobiosyldiphosphodolichol beta-mannosyltransferase OS=Mus musculus OX=10090 GN=Alg1 PE=1 SV=3	0.957	-0.06	0.0181466	1196.8	1250.9	3.23	3.24	13	1	20	1133	1082.6	1070.1	1163.7	1140.3	1046	1098.8	1045.4	965.2	1001.8	1240.7	1194.2	1239.5	1051.3	1124.2	1126.9
FALSE	203.596	High	0	Master Protein	Q8R5H6	Wiskott-Aldrich syndrome protein family member 1 OS=Mus musculus OX=10090 GN=Wasf1 PE=1 SV=2	0.957	-0.06	0.0171628	3698.5	3866.1	2.91	2.54	20	1	84	3301.6	3442.3	3287.4	3530.1	3374.6	3196.6	3312.6	3279.4	2962.4	2977.2	3631.8	3625.5	3697.6	3315.7	3329.6	3525.4
FALSE	56.039	High	0	Master Protein	Q8VDZ4	Palmitoyltransferase ZDHHC5 OS=Mus musculus OX=10090 GN=Zdhhc5 PE=1 SV=1	0.96	-0.06	0.0354282	557	580.4	3.13	2.26	12	1	19	519	528.5	523.8	537.4	502.7	480.4	509.1	489	468.3	471.8	542.4	540.3	583	511.3	487.7	511.3
FALSE	75.847	High	0	Master Protein	Q3TIB7	Gamma-tubulin complex component OS=Mus musculus OX=10090 GN=Tubgcp2 PE=2 SV=1	0.956	-0.06	0.00844913	692.8	724.5	2.53	2.25	18	1	27	639.3	629.6	636.1	698.4	634.2	579.7	624.9	604.8	551.2	582.6	681.2	681	727.3	626	622.4	633.9
FALSE	85.101	High	0	Master Protein	P06537	Glucocorticoid receptor OS=Mus musculus OX=10090 GN=Nr3c1 PE=1 SV=2	0.956	-0.06	0.00715795	862.4	902	3.45	1.6	15	1	22	798.6	756.4	790.4	819.3	788.4	752.2	787.6	757.8	692.5	754.5	836.1	843.8	890.7	753.7	788	818.9
FALSE	80.377	High	0	Master Protein	Q8VE47	Ubiquitin-like modifier-activating enzyme 5 OS=Mus musculus OX=10090 GN=Uba5 PE=1 SV=2	0.958	-0.06	0.00881745	1371.3	1432.2	4.11	2.03	13	1	34	1222	1201	1237.4	1363.9	1193.9	1202.2	1265.1	1258.7	1121.5	1151.3	1324.9	1386	1415.3	1257.1	1223.7	1333.1
FALSE	403.721	High	0	Master Protein	G3X9H5	Huntingtin OS=Mus musculus OX=10090 GN=Htt PE=1 SV=1	0.959	-0.06	0.0308563	8007.9	8347.3	5.02	0.89	89	1	151	7035.5	7247.2	7057.7	7318.4	7411.4	7284.9	7307.3	7144.5	6628	6823.1	7723.9	7835.3	8312.9	7074.7	7297.7	7472.8
FALSE	54.634	High	0	Master Protein	Q9WV31	Activity-regulated cytoskeleton-associated protein OS=Mus musculus OX=10090 GN=Arc PE=1 SV=1	0.957	-0.06	0.043658	785.1	820.2	4.83	5.12	13	1	20	729	720.3	680.7	711.8	706.8	688.6	715.7	731.8	641.4	642.1	725.9	800.6	783.6	706.2	767.3	797.5
FALSE	99.197	High	0	Master Protein	Q9D0L7	Armadillo repeat-containing protein 10 OS=Mus musculus OX=10090 GN=Armc10 PE=1 SV=1	0.956	-0.06	0.0213121	1416.3	1480.9	5.29	2.26	12	1	40	1217.3	1207	1251	1336.1	1323.8	1279.2	1245.4	1299.5	1171.1	1199.6	1329.8	1435.5	1482.9	1277.1	1243.9	1342.1
FALSE	131.937	High	0	Master Protein	Q9CZJ2	Heat shock 70 kDa protein 12B OS=Mus musculus OX=10090 GN=Hspa12b PE=1 SV=1	0.961	-0.06	0.0340915	1288.5	1340.5	5.33	2.11	25	1	53	1177.1	1065.2	1115.2	1212	1189	1156.9	1169.8	1171.7	1104.4	1102.1	1252.3	1265.4	1283.1	1135.9	1151.7	1191.2
FALSE	40.216	High	0	Master Protein	Q8BWQ5	Serine/threonine-protein kinase DCLK3 OS=Mus musculus OX=10090 GN=Dclk3 PE=1 SV=2	0.962	-0.06	0.032529	446.1	463.8	6.47	3.02	11	1	12	371	368.8	407.1	397.1	399.1	390.9	389.3	405.9	359.5	365.3	438.7	441.2	426	399.4	398.9	421.8
FALSE	100.949	High	0	Master Protein	Q6P5D3	Putative ATP-dependent RNA helicase DHX57 OS=Mus musculus OX=10090 GN=Dhx57 PE=1 SV=2	0.957	-0.06	0.0311953	1381.4	1443.2	6.01	1.58	24	1	33	1198.3	1233.6	1185.5	1251.1	1277.7	1272.6	1260.1	1260.5	1141.4	1186.2	1385.1	1345	1456.4	1228.7	1233.3	1296.1
FALSE	4.276	High	0.003	Master Protein	Q9DCC7	Isochorismatase domain-containing protein 2B OS=Mus musculus OX=10090 GN=Isoc2b PE=1 SV=1	0.962	-0.06	0.0413828	204	212	4.26	2.35	2	1	2	197.3	185.1	169.8	197.2	185.8	174.7	179.3	191.5	167	178.8	197.6	204.1	200.2	178.2	185	189.2
FALSE	421.446	High	0	Master Protein	E9Q616	AHNAK nucleoprotein (desmoyokin) OS=Mus musculus OX=10090 GN=Ahnak PE=1 SV=1	0.958	-0.06	0.00947983	3923.7	4095.1	4.79	2.11	103	1	148	3618	3387.2	3319	3592.7	3589.6	3514	3538.9	3506.7	3146.9	3299.4	3868.1	3907.3	4180.8	3498.4	3495.9	3703.6
FALSE	32.108	High	0	Master Protein	Q3TUQ8	Poly(A)-specific ribonuclease PARN OS=Mus musculus OX=10090 GN=Parn PE=2 SV=1	0.962	-0.06	0.0331643	499.1	518.7	7.63	3.58	10	1	14	411.2	409.2	447.1	430.7	453	456.2	443	440.1	400.3	426.9	489.8	461.6	490.6	467.7	445.2	482.6
FALSE	47.027	High	0	Master Protein	Q80Y55	BSD domain-containing protein 1 OS=Mus musculus OX=10090 GN=Bsdc1 PE=1 SV=1	0.957	-0.06	0.0119823	876.8	916.6	3.17	1.3	12	1	17	817.9	802.5	787.7	833.4	838.2	762.8	781.9	782.5	718.4	734.6	864.4	864.4	900.4	771.3	791.9	843.1
FALSE	53.564	High	0	Master Protein	A0A0R4J0S3	Reticulon-4-interacting protein 1, mitochondrial OS=Mus musculus OX=10090 GN=Rtn4ip1 PE=1 SV=1	0.956	-0.06	0.0228812	666.9	697.4	4.68	1.82	10	1	23	599.1	569.7	619.1	631.9	591.7	613.5	598.5	595.5	539.2	565.3	654.6	650.6	692	611.9	586.1	635
FALSE	23.35	High	0	Master Protein	I6L970	Aup1 protein OS=Mus musculus OX=10090 GN=Aup1 PE=2 SV=1	0.962	-0.06	0.0295506	353.7	367.6	3.17	2.6	8	1	14	335.7	333.2	306.6	363.6	314.3	297.1	296.2	324.3	286.9	306.7	332.7	348.7	345.2	306.5	322.6	341.8
FALSE	376.135	High	0	Master Protein	Q8CIQ7	Dedicator of cytokinesis protein 3 OS=Mus musculus OX=10090 GN=Dock3 PE=1 SV=1	0.961	-0.06	0.0371778	7201.4	7492	3.62	1.79	76	1	142	6658.3	6435.2	6145.2	7015.5	6565.9	6435.7	6513.2	6650.9	5937.5	5910	6939.2	6881.7	7323.7	6489.6	6548.2	6838.5
FALSE	135.802	High	0	Master Protein	B7ZNY4	Erbb2ip protein OS=Mus musculus OX=10090 GN=Erbin PE=2 SV=1	0.958	-0.06	0.0157075	1594.4	1664.4	4.91	2.33	32	1	58	1482.7	1433.5	1340.5	1423.6	1445.4	1442.1	1394.1	1436.2	1328	1405.4	1561.5	1542.8	1622.7	1363.6	1463.4	1472
FALSE	60.101	High	0	Master Protein	Q61733	28S ribosomal protein S31, mitochondrial OS=Mus musculus OX=10090 GN=Mrps31 PE=1 SV=1	0.96	-0.06	0.028197	823.1	857.6	2.74	4.15	13	1	26	773.4	750.4	746.6	812.8	760.9	714.3	749.6	695.4	668.3	678	841.1	813.8	800.7	721.2	774.2	819.7
FALSE	133.496	High	0	Master Protein	Q6P6P5	Predicted gene 21985 OS=Mus musculus OX=10090 GN=Gm21985 PE=2 SV=1	0.956	-0.06	0.0149764	3569.5	3732.3	3.46	2.16	2	1	63	3261.4	3257.4	3094.4	3368.1	3237.1	3124.7	3254.3	3213.5	2954.8	2943.6	3409.2	3489.6	3528.3	3189.3	3252.9	3445.5
FALSE	103.314	High	0	Master Protein	B2KF50	UHRF1 (ICBP90)-binding protein 1 OS=Mus musculus OX=10090 GN=Uhrf1bp1 PE=1 SV=1	0.96	-0.06	0.0358915	1278.7	1332.2	6.95	2.89	21	1	33	1116.3	1143.5	1095	1094.7	1180.9	1163	1167.6	1161.5	1049.5	1088.5	1192.6	1250.9	1333.7	1205.1	1185.9	1201.8
FALSE	93.792	High	0	Master Protein	A0A1L1SSS4	Nuclear receptor coactivator 7 OS=Mus musculus OX=10090 GN=Ncoa7 PE=1 SV=1	0.958	-0.06	0.00928565	1528.4	1595	2.65	2.83	22	1	33	1440	1380.6	1421.6	1475.8	1435.6	1322.6	1350.7	1335.4	1323.2	1295.7	1527.6	1464.9	1583.3	1388.4	1347.7	1402.1
FALSE	42.574	High	0	Master Protein	Q9D1N9	39S ribosomal protein L21, mitochondrial OS=Mus musculus OX=10090 GN=Mrpl21 PE=1 SV=1	0.957	-0.06	0.0418819	600.6	627.5	6.52	2.44	7	1	16	507.8	508.2	541.4	537.1	561.1	550.4	517.4	544.9	493.6	500.6	594.2	573.9	623.5	544.1	543.7	541.3
FALSE	107.626	High	0	Master Protein	Q3U297	Uncharacterized protein OS=Mus musculus OX=10090 GN=Zer1 PE=2 SV=1	0.961	-0.06	0.00834901	1865	1940.1	2.31	2.42	25	1	36	1704	1706.3	1657.8	1836.5	1683.7	1692.4	1656.3	1682.3	1495.1	1590.7	1749.8	1815.6	1953.2	1705	1725.7	1735.2
FALSE	73.147	High	0	Master Protein	Q5SYL3	Protein KIAA0100 OS=Mus musculus OX=10090 GN=Kiaa0100 PE=1 SV=1	0.957	-0.06	0.0306993	1075.3	1123.9	7.09	2.92	24	1	26	919.9	959.2	930.8	926.2	996.6	990.3	975.2	973.4	930.3	974.3	1041.7	1027.8	1108.6	941	980.6	1012.6
FALSE	37.461	High	0	Master Protein	C0HKD9	Microfibrillar-associated protein 1B OS=Mus musculus OX=10090 GN=Mfap1b PE=1 SV=1	0.959	-0.06	0.0302377	1705.5	1778.1	4.25	2.95	11	1	15	1577.6	1465.4	1452.5	1605.8	1587.5	1526.7	1520.7	1519.4	1367.5	1373.2	1656.7	1661.1	1795.4	1468.4	1576.1	1616.8
FALSE	89.252	High	0	Master Protein	B2RUG2	RING-type E3 ubiquitin transferase OS=Mus musculus OX=10090 GN=Mib2 PE=2 SV=1	0.959	-0.06	0.0096547	1252.2	1306	4.6	1.95	26	1	29	1058.9	1143.9	1103.3	1173.2	1148.3	1119.3	1088.3	1135.7	1033.8	1068.2	1229.2	1192.1	1302.3	1155.8	1115.2	1172.1
FALSE	163.391	High	0	Master Protein	Q91YP2	Neurolysin, mitochondrial OS=Mus musculus OX=10090 GN=Nln PE=1 SV=1	0.96	-0.06	0.038357	3604.2	3754.6	3.74	2.69	35	1	64	3281.3	3171.5	3180.5	3483.7	3333.6	3208.3	3327.7	3226.2	2984.3	2901.5	3586.2	3606.4	3674.6	3152.4	3217	3438.2
FALSE	94.026	High	0	Master Protein	Q6PAV2	Probable E3 ubiquitin-protein ligase HERC4 OS=Mus musculus OX=10090 GN=Herc4 PE=1 SV=2	0.959	-0.06	0.0200031	893.3	931.2	5.7	2.35	20	1	30	774.7	754.3	794.5	807.2	824.1	796	810.7	793.4	735.1	766.1	865.8	866.6	914	820.3	816	803.4
FALSE	64.837	High	0	Master Protein	P62331	ADP-ribosylation factor 6 OS=Mus musculus OX=10090 GN=Arf6 PE=1 SV=2	0.958	-0.06	0.0257926	1517.8	1583.8	4.77	2.47	8	1	27	1420.8	1325.6	1286.7	1400.9	1462.7	1322.2	1336.8	1336.2	1269.1	1302.4	1515.8	1440.7	1521.1	1357.6	1360.5	1374.1
FALSE	184.439	High	0	Master Protein	D3Z519	Diacylglycerol kinase OS=Mus musculus OX=10090 GN=Dgki PE=1 SV=1	0.962	-0.06	0.0366369	3682.7	3827.3	5.81	4.42	7	1	79	3145.9	3350.9	3171	3378	3485	3310.3	3213.4	3441.5	3240	3092	3604.8	3532.7	3608.5	3531.7	3382.8	3403.7
FALSE	60.394	High	0	Master Protein	Q99JT1	Glutamyl-tRNA(Gln) amidotransferase subunit B, mitochondrial OS=Mus musculus OX=10090 GN=Gatb PE=1 SV=1	0.96	-0.06	0.0130339	721.4	751.6	4.65	2.48	15	1	23	617.2	643.5	656	665.5	641.2	636.2	640.7	655.4	582.8	621	715.2	678.9	750.1	662.4	632.7	675.8
FALSE	50.786	High	0	Master Protein	Q9D1E8	1-acyl-sn-glycerol-3-phosphate acyltransferase epsilon OS=Mus musculus OX=10090 GN=Agpat5 PE=1 SV=2	0.961	-0.06	0.0255872	1710.7	1779.5	3.67	2.17	11	1	22	1554	1470.5	1531	1676.9	1562	1559.6	1484.8	1567.9	1371.2	1416.3	1616.7	1684.2	1784.4	1534.3	1518.6	1656.7
FALSE	39.653	High	0	Master Protein	Q6ZPP3	MKIAA1507 protein (Fragment) OS=Mus musculus OX=10090 GN=Urgcp PE=2 SV=1	0.956	-0.06	0.0275079	259.6	271.6	6.87	1.7	12	1	13	221.8	206.9	235.7	256.7	236.8	237.5	237.9	215.1	214.2	230.3	248.3	251	271.2	233.3	231.5	246.7
FALSE	30.528	High	0	Master Protein	Q9Z266	SNARE-associated protein Snapin OS=Mus musculus OX=10090 GN=Snapin PE=1 SV=1	0.96	-0.06	0.00427593	548.2	571.1	2.72	2.37	8	1	11	514.7	477.3	485	551.3	505.8	476.1	489.5	469	453.5	483.4	514.4	545.4	549.3	494.8	479.8	515.4
FALSE	10.705	High	0	Master Protein	Q9CQY1	Ubiquitin-like protein ATG12 OS=Mus musculus OX=10090 GN=Atg12 PE=1 SV=1	0.96	-0.06	0.0175888	534.8	557	4.64	3.54	3	1	3	450.8	489.3	480.1	520.5	481.3	479	490.5	473.4	475.6	476.2	500.7	515.6	546.5	476.1	476.1	514.5
FALSE	52.824	High	0	Master Protein	A0A3B2WBC6	DNA-directed RNA polymerase II subunit GRINL1A OS=Mus musculus OX=10090 GN=Polr2m PE=4 SV=1	0.962	-0.06	0.0188558	415.1	431.5	5.22	2.06	5	1	28	362.5	349.9	371.9	386.6	374.4	375	377.7	371.1	327.4	353.5	400.7	403.6	434.2	375.7	371.5	400
FALSE	77.774	High	0	Master Protein	Q80YE7	Death-associated protein kinase 1 OS=Mus musculus OX=10090 GN=Dapk1 PE=1 SV=3	0.958	-0.06	0.034558	1424.9	1487.3	6.17	2.48	20	1	31	1242.1	1210.4	1270.3	1310	1331.3	1300.7	1329.4	1262.6	1173.8	1185.2	1394.7	1454.3	1526.1	1268.8	1276.5	1334.6
FALSE	65.129	High	0	Master Protein	Q91YN0	Protein C12orf4 homolog OS=Mus musculus OX=10090 GN=D6Wsu163e PE=1 SV=1	0.957	-0.06	0.0102165	1478.1	1544.6	3.11	3.44	18	1	28	1385.2	1322.8	1308.3	1421.3	1329.5	1318.8	1357.8	1321.3	1207.4	1244.8	1450.4	1520.9	1456	1294.6	1394	1455.7
FALSE	289.391	High	0	Master Protein	Q8CC88	von Willebrand factor A domain-containing protein 8 OS=Mus musculus OX=10090 GN=Vwa8 PE=1 SV=2	0.962	-0.06	0.0308515	5043.2	5245.1	4.85	1.12	68	1	105	4499.7	4351.7	4375.4	4734.4	4696.8	4549.2	4535	4634.6	4190.3	4297.4	4871	4890.2	5139.6	4482	4602.8	4661.9
FALSE	257.139	High	0	Master Protein	A0A1L1SVJ6	Alpha-actinin-4 (Fragment) OS=Mus musculus OX=10090 GN=Actn4 PE=1 SV=1	0.959	-0.06	0.0381903	600.3	625.7	3.17	4.11	3	1	156	525.2	555	539	585	508.8	522.5	527.1	530.8	472.6	490	532.8	582.4	621.2	536.9	542.9	592.8
FALSE	77.046	High	0	Master Protein	Q8R1F1	Protein Niban 2 OS=Mus musculus OX=10090 GN=Niban2 PE=1 SV=2	0.958	-0.06	0.0083506	1077	1124.4	3.16	2.07	19	1	28	975.2	966.8	968.4	1016.6	992.5	939.4	972.4	946.2	852.3	923.8	1043.9	1029.2	1107.2	962	994.4	999.1
FALSE	84.64	High	0	Master Protein	Q99JX4	Eukaryotic translation initiation factor 3 subunit M OS=Mus musculus OX=10090 GN=Eif3m PE=1 SV=1	0.959	-0.06	0.0432538	1028.8	1073.2	5.8	3.02	16	1	31	892.4	882.2	919.7	963.3	960.8	948.5	952.3	909.2	835.8	870.5	963	1022.9	1118	897.5	955.5	983.1
FALSE	93.784	High	0	Master Protein	Q8C5W3	Tubulin-specific chaperone cofactor E-like protein OS=Mus musculus OX=10090 GN=Tbcel PE=1 SV=1	0.961	-0.06	0.0275224	1251.8	1302.9	4.55	2	17	1	26	1174.4	1084.3	1107.1	1143.2	1193.8	1105.3	1081.2	1118.4	1030.5	1089	1216.5	1199.1	1281.3	1134.4	1094.2	1145
FALSE	49.798	High	0	Master Protein	Q8CBM0	Uncharacterized protein OS=Mus musculus OX=10090 GN=Zyx PE=2 SV=1	0.96	-0.06	0.033467	1188.3	1237.8	6.83	2.42	12	1	25	995.4	999.8	1054.5	1060.5	1134.2	1046.4	1060.7	1074	1011.3	1038.6	1152.8	1143.6	1202.4	1051.8	1081.7	1074.5
FALSE	62.326	High	0	Master Protein	P70303	CTP synthase 2 OS=Mus musculus OX=10090 GN=Ctps2 PE=1 SV=1	0.96	-0.06	0.0427836	805.7	839.2	2.71	5.32	16	1	29	733.2	707.2	730.2	794.5	746.4	715.7	717.6	702.2	646.5	653.8	768.8	839.9	837.6	672.1	757.9	823.3
FALSE	31.163	High	0	Master Protein	E9Q496	USE1-like protein OS=Mus musculus OX=10090 GN=Use1 PE=1 SV=1	0.957	-0.06	0.000270181	746.3	779.7	2.34	1.75	1	1	12	679.5	681	680.7	715.6	664.2	653.3	659.5	671.8	612.5	643.8	720	756.2	786.9	657.5	663.3	711.2
FALSE	44.046	High	0	Master Protein	Q8BKE9	Intraflagellar transport protein 74 homolog OS=Mus musculus OX=10090 GN=Ift74 PE=1 SV=2	0.962	-0.06	0.0432985	321.5	334.1	4.31	5.05	14	1	14	291	271.6	269.9	333.4	288.7	288.6	280.6	283.6	239.7	267.8	308.7	336.2	345.8	286.1	283.2	309.5
FALSE	64.744	High	0	Master Protein	Q3TIV5	Zinc finger CCCH domain-containing protein 15 OS=Mus musculus OX=10090 GN=Zc3h15 PE=1 SV=2	0.961	-0.06	0.0358593	800.3	832.4	2.85	2.24	14	1	21	759.4	724.4	702.4	789.4	695.9	707.8	723	731.4	657.7	653	773.4	785.1	796	695.4	725.4	773.5
FALSE	82.782	High	0	Master Protein	Q99JP7	Glutathione hydrolase 7 OS=Mus musculus OX=10090 GN=Ggt7 PE=1 SV=2	0.96	-0.06	0.00131684	2713.3	2827.4	2.33	2	15	1	29	2466.2	2404.8	2416.6	2696.5	2501	2402	2362.6	2455.4	2230.2	2282.5	2545.7	2698.6	2861.6	2413.5	2492.4	2547.6
FALSE	172.603	High	0	Master Protein	Q64516	Glycerol kinase OS=Mus musculus OX=10090 GN=Gk PE=1 SV=2	0.963	-0.06	0.00101457	4319.9	4488.1	1.99	1.16	1	1	61	3942.4	3922.8	3808.7	4291.3	3932.8	3786.6	3871.1	3862.7	3541.8	3598.7	4111.2	4216.1	4414.5	3826.4	3934.9	4092.3
FALSE	57.562	High	0	Master Protein	Q8BGU5	Cyclin-Y OS=Mus musculus OX=10090 GN=Ccny PE=1 SV=1	0.96	-0.06	0.00532027	1074.9	1119.8	2.73	1.86	8	1	23	996.7	991.3	964.5	1075.1	1010.2	934.3	981	919.4	886.4	915.8	1057.9	1037.1	1125.8	945.2	1005.1	1004.8
FALSE	154.218	High	0	Master Protein	A4FUW1	4932417H02Rik protein (Fragment) OS=Mus musculus OX=10090 GN=Rptor PE=2 SV=1	0.962	-0.06	0.00493519	2564.8	2665.9	1.75	2	34	1	54	2362.9	2340.6	2327.9	2574.7	2380.9	2224.7	2291	2247.3	2038.3	2175.6	2452.4	2525.4	2634.2	2224	2368.7	2446.4
FALSE	24.782	High	0	Master Protein	Q9CWQ0	Diphthine methyl ester synthase OS=Mus musculus OX=10090 GN=Dph5 PE=1 SV=2	0.961	-0.06	0.0263374	360.8	375.4	4.13	1.97	6	1	8	327.5	328.1	326.6	336.5	341.1	311.4	327.2	330.5	303.8	305.2	347.8	352.5	382.2	318.5	332.1	332.6
FALSE	75.223	High	0	Master Protein	Q66L42	Mitogen-activated protein kinase kinase kinase 10 OS=Mus musculus OX=10090 GN=Map3k10 PE=1 SV=2	0.961	-0.06	0.0122302	1517.8	1579.7	4.13	1.64	16	1	27	1343	1386.3	1369.9	1382.1	1385.7	1306.1	1362.8	1341.7	1257.7	1263.2	1443.6	1491.4	1543.5	1360.1	1386.1	1399.5
FALSE	168.385	High	0	Master Protein	Q91Z69	SLIT-ROBO Rho GTPase-activating protein 1 OS=Mus musculus OX=10090 GN=Srgap1 PE=1 SV=2	0.961	-0.06	0.0380395	1990.1	2071	3.54	3.01	33	1	61	1838.4	1887.1	1704.6	1992.8	1867.9	1730.6	1665.2	1842.7	1718.2	1626.2	1905.8	1901.1	2002	1824.2	1809.3	1895.7
FALSE	39.305	High	0	Master Protein	Q8BQK0	Uncharacterized protein OS=Mus musculus OX=10090 GN=Asph PE=2 SV=1	0.959	-0.06	0.010876	432.3	451	4.88	2.83	8	1	19	402.8	356.9	373.8	405.3	394.6	378.4	379.2	398.9	347.1	370.2	417.6	406	464.2	388	403.1	408.2
FALSE	90.03	High	0	Master Protein	Q3TY86	Apoptosis-inducing factor 3 OS=Mus musculus OX=10090 GN=Aifm3 PE=1 SV=1	0.959	-0.06	0.00507108	1695.5	1768.9	3.77	4.21	22	1	35	1582.8	1472.3	1449.4	1582.2	1531.1	1499.2	1510.8	1519	1463.4	1410	1627.3	1672.7	1763.9	1480.1	1672.1	1560.8
FALSE	36.198	High	0	Master Protein	O88351	Inhibitor of nuclear factor kappa-B kinase subunit beta OS=Mus musculus OX=10090 GN=Ikbkb PE=1 SV=1	0.957	-0.06	0.0367037	399.1	417.2	3.13	3.43	10	1	17	377	362.6	357.9	380.5	378.8	347.9	357.7	344.3	306.6	330.9	398.5	390.3	424.8	362	360.2	376.5
FALSE	64.17	High	0	Master Protein	Q9CQR4	Acyl-coenzyme A thioesterase 13 OS=Mus musculus OX=10090 GN=Acot13 PE=1 SV=1	0.961	-0.06	0.00501335	1384.8	1441.4	2.54	2.19	8	1	71	1246.2	1250.9	1253.6	1410.4	1285.1	1195.5	1232.9	1191.7	1109.7	1216.5	1372	1314.8	1435.7	1232.1	1221	1302.7
FALSE	94.152	High	0	Master Protein	Q3U3Q7	Angiotensin-converting enzyme OS=Mus musculus OX=10090 GN=Ace PE=2 SV=1	0.961	-0.06	0.0367378	1008	1049.5	6.28	5.65	27	1	39	863.2	1003.9	878.2	919.9	934.9	910.3	845.1	917.4	832.2	914.3	971.5	1000.1	1023.8	880.3	1038.2	924.7
FALSE	105.467	High	0	Master Protein	A0A0R4J034	Pyridoxal-dependent decarboxylase domain-containing protein 1 OS=Mus musculus OX=10090 GN=Pdxdc1 PE=1 SV=1	0.957	-0.06	0.00985244	882	921.2	2.97	1.95	23	1	42	819.3	773.9	774.6	882.3	796.7	809	786.7	776	730.8	767.3	855.9	843.6	928.3	784.6	780.3	807.9
FALSE	125.776	High	0	Master Protein	P54285	Voltage-dependent L-type calcium channel subunit beta-3 OS=Mus musculus OX=10090 GN=Cacnb3 PE=1 SV=2	0.961	-0.06	0.00571318	899	935.4	2.61	2.68	17	1	53	814.9	825.8	804.6	897.8	826.3	756	805.1	815.8	730.9	749.2	898.5	864.3	931.2	822.3	838.6	827.1
FALSE	143.563	High	0	Master Protein	Q91YS7	Dual-specificity mitogen-activated protein kinase kinase 2 OS=Mus musculus OX=10090 GN=Map2k2 PE=1 SV=1	0.961	-0.06	0.038561	1746.4	1817.6	4.72	1.63	16	1	78	1547.8	1518.3	1595.1	1676.4	1641	1545.3	1624.4	1512.5	1459.9	1465.6	1699.9	1690.7	1762	1523	1605.3	1670.1
FALSE	36.296	High	0	Master Protein	Q66GT5	Phosphatidylglycerophosphatase and protein-tyrosine phosphatase 1 OS=Mus musculus OX=10090 GN=Ptpmt1 PE=1 SV=1	0.959	-0.06	0.0209247	1410.7	1470.9	4.52	1.33	10	1	16	1294.6	1272.2	1227.4	1277.2	1313.7	1263	1242	1289.6	1163.6	1203.9	1346.7	1406.4	1451	1275	1254.3	1317
FALSE	7.098	High	0	Master Protein	A0A1Y7VIR1	Neurotensin receptor type 2 (Fragment) OS=Mus musculus OX=10090 GN=Ntsr2 PE=3 SV=1	0.958	-0.06	0.0262524	182.9	190.9	2.45	2.34	2	1	3	174.4	173.9	164.3	182.7	161.9	157.6	165.6	157.7	147	156.1	174.4	179.9	193	162.9	165.6	164.7
FALSE	84.286	High	0	Master Protein	D3YUV1	Nuclear receptor-binding protein OS=Mus musculus OX=10090 GN=Nrbp1 PE=1 SV=1	0.957	-0.06	0.00575299	928	969.9	3.13	1.41	1	1	29	819.9	832.3	830.2	913	872.5	821.7	805.7	837.1	766.6	795	913.9	889.8	954.6	811.6	850.3	866.8
FALSE	74.093	High	0	Master Protein	Q00558	40-kDa huntingtin-associated protein OS=Mus musculus OX=10090 GN=F8a1 PE=1 SV=2	0.957	-0.06	0.0351528	822.6	860	5.39	2.87	9	1	20	733.6	689.7	738.7	770.6	755.2	718.4	770.7	723.6	686.5	675.3	810.1	837	823.3	741.6	734.2	751.2
FALSE	59.596	High	0	Master Protein	Q3U1U4	Predicted gene, 49368 OS=Mus musculus OX=10090 GN=Gm49368 PE=1 SV=1	0.958	-0.06	0.0423106	616.4	643.7	4.92	3.12	14	1	23	577.6	550.2	534.4	559.6	554.6	536.9	571	564.6	524.4	510	569.2	588.2	647.9	552.1	574.9	579.8
FALSE	36.766	High	0	Master Protein	Q99KL7	Ras-related protein Rab-28 OS=Mus musculus OX=10090 GN=Rab28 PE=1 SV=1	0.959	-0.06	0.0125369	387.3	403.9	4.42	3.36	9	1	16	369.9	357.2	327.3	347.6	352	331.4	342.6	338.9	309.6	347.5	353.4	379.8	402.1	341.6	358.7	364.8
FALSE	57.503	High	0	Master Protein	Q91YN5	UDP-N-acetylhexosamine pyrophosphorylase OS=Mus musculus OX=10090 GN=Uap1 PE=1 SV=1	0.961	-0.06	0.0399452	898	934.6	5.43	2.55	12	1	21	782.3	780.2	798.1	818.4	857.9	807.1	784.8	811.4	756.9	790.5	864.7	850.9	888.6	799.3	818	824.9
FALSE	36.427	High	0	Master Protein	Q3UWL8	Prefoldin subunit 4 OS=Mus musculus OX=10090 GN=Pfdn4 PE=1 SV=1	0.96	-0.06	0.0207968	1277.7	1331.3	4.79	1.69	6	1	22	1164.5	1117.2	1098.4	1171	1190.6	1155.9	1143	1155.4	1084.4	1077.2	1251.1	1247.6	1293.8	1133.5	1161.9	1180.9
FALSE	80.826	High	0	Master Protein	Q14C51	Pentatricopeptide repeat domain-containing protein 3, mitochondrial OS=Mus musculus OX=10090 GN=Ptcd3 PE=1 SV=2	0.961	-0.06	0.0390755	1761	1832.9	4.96	2.99	20	1	34	1601.5	1575.4	1551.6	1593.8	1658.9	1567.3	1613	1578.7	1530.9	1481.2	1741.6	1651.3	1776.8	1545	1621.2	1680
FALSE	26.563	High	0	Master Protein	Q9CQL4	39S ribosomal protein L20, mitochondrial OS=Mus musculus OX=10090 GN=Mrpl20 PE=1 SV=1	0.96	-0.06	0.0452018	252	262.6	4.98	5.03	6	1	8	224.8	230.4	227	230.2	235.2	225.1	234	218	234.6	217	246.8	245	248.3	224.5	225.3	234
FALSE	45.239	High	0	Master Protein	O09106	Histone deacetylase 1 OS=Mus musculus OX=10090 GN=Hdac1 PE=1 SV=1	0.956	-0.06	0.0452269	735	768.8	7.33	3.08	7	1	21	680.5	591.2	619.4	678.7	681.8	678.4	693.4	654.2	608	610.4	713.4	721.2	753.1	651.3	687.1	746.5
FALSE	41.19	High	0	Master Protein	Q8BM55	Transmembrane protein 214 OS=Mus musculus OX=10090 GN=Tmem214 PE=1 SV=1	0.958	-0.06	0.0479467	656.2	684.9	5.77	2.69	12	1	17	600.1	529.5	605.8	630.4	618.8	571.2	602.2	577.7	526.8	579.5	630.8	622.4	701.5	594.1	579.9	626.5
FALSE	222.991	High	0	Master Protein	Q99KE1	NAD-dependent malic enzyme, mitochondrial OS=Mus musculus OX=10090 GN=Me2 PE=1 SV=1	0.962	-0.06	0.0493136	5010.2	5207.5	3.94	6.97	28	1	102	4545.3	4720.7	4229.9	4666.5	4628.6	4361.1	4337.3	4534.8	4829	4265.6	4915.4	4693.7	5010.6	4437	4637.6	4461.4
FALSE	27.734	High	0	Master Protein	Q4V9X1	Ribosome biogenesis protein WDR12 OS=Mus musculus OX=10090 GN=Wdr12 PE=1 SV=1	0.951	-0.07	0.0141656	564.6	593.7	4.1	2.67	8	1	10	528.6	511.9	489.3	527	508.4	503.7	509.6	526.8	456.1	480.9	534.7	555.1	590.7	533.1	512.9	544.8
FALSE	29.014	High	0	Master Protein	Q3U3E2	Protein FAM117B OS=Mus musculus OX=10090 GN=Fam117b PE=1 SV=1	0.953	-0.07	0.0192639	429.2	450.4	4.55	2.59	7	1	10	401.7	396.8	393	382.7	399.8	357.9	371.7	375.6	355.3	362.5	422.3	422.7	445.4	392.9	367.1	394.4
FALSE	94.79	High	0	Master Protein	Q3U2A8	Valine--tRNA ligase, mitochondrial OS=Mus musculus OX=10090 GN=Vars2 PE=1 SV=2	0.951	-0.07	0.0370741	1542.9	1622.2	6.62	1.97	23	1	34	1332.7	1324.7	1356.6	1408.3	1417.7	1411.3	1436.7	1440.1	1297	1330.2	1491.8	1483.9	1621.8	1440.4	1397.5	1462.4
FALSE	125.369	High	0	Master Protein	P09671	Superoxide dismutase [Mn], mitochondrial OS=Mus musculus OX=10090 GN=Sod2 PE=1 SV=3	0.952	-0.07	0.0267124	6594.1	6923.9	3.97	3.46	15	1	102	5898.6	6021.4	5867.6	6203.6	6240	5964.4	5733.3	6015	5649.5	5847.9	6164.3	6334.4	6852	6147.1	5938.5	5979.5
FALSE	85.571	High	0	Master Protein	Q8BH74	Nuclear pore complex protein Nup107 OS=Mus musculus OX=10090 GN=Nup107 PE=1 SV=1	0.951	-0.07	0.0335015	1081	1136.9	6.05	2.85	26	1	32	929.9	943.5	941.6	973.8	1005.9	985.3	963.8	997.3	912.9	888.4	1055	1024.3	1120.1	987.1	955.4	1063.6
FALSE	69.086	High	0	Master Protein	Q7TMW6	Cytosolic iron-sulfur assembly component 3 OS=Mus musculus OX=10090 GN=Ciao3 PE=1 SV=2	0.952	-0.07	0.00538367	764.3	802.9	5.17	2.78	17	1	22	712.9	669.6	634	689.6	727.5	668.2	668.1	675.3	638.4	636.1	779.4	747.4	795.1	679.8	721.7	711.5
FALSE	108.351	High	0	Master Protein	Q3TW36	Uncharacterized protein OS=Mus musculus OX=10090 GN=Skiv2l PE=2 SV=1	0.951	-0.07	0.0304683	958.8	1008.2	5.66	3.84	25	1	44	885.1	825.8	817.3	873.4	911.6	846.9	879.4	872.4	764.9	833.1	928.4	904.3	1031	898.6	909.5	884.7
FALSE	70.503	High	0	Master Protein	Q9D6Y7	Mitochondrial peptide methionine sulfoxide reductase OS=Mus musculus OX=10090 GN=Msra PE=1 SV=1	0.951	-0.07	0.0164377	880.1	925.7	4.28	2.67	13	1	20	793.6	788.9	805.5	852	806.7	783.9	748.1	846.9	716	764.8	852.8	851.3	930.1	834.2	782.8	846.4
FALSE	62.57	High	0	Master Protein	J3QMC5	Midasin OS=Mus musculus OX=10090 GN=Mdn1 PE=1 SV=1	0.953	-0.07	0.0431459	735	771.5	6.47	2.32	21	1	25	645.6	631.4	639	670.7	683	675.6	689	673.4	624	624.3	748.9	730.6	744.7	650.4	672.3	685.1
FALSE	104.754	High	0	Master Protein	A0A1S6GWH4	NOL1/NOP2/Sun domain family member 2 OS=Mus musculus OX=10090 GN=Nsun2 PE=2 SV=1	0.955	-0.07	0.0309306	2224.4	2328.7	7.46	2.43	26	1	40	1884.4	1878.1	1933.3	1972.5	2072.9	2000.2	2081.4	2037.2	1839.3	1980.2	2238.6	2166.9	2370.5	1985	1958	2082.7
FALSE	70.972	High	0	Master Protein	Q9CPX6	Ubiquitin-like-conjugating enzyme ATG3 OS=Mus musculus OX=10090 GN=Atg3 PE=1 SV=1	0.955	-0.07	0.000645644	1813.4	1898.5	2.22	1.72	16	1	41	1710.5	1651.6	1600.3	1777.6	1684.2	1556.5	1616.6	1640.8	1494.9	1532.8	1723.1	1815.8	1871.6	1615	1675.9	1756
FALSE	44.891	High	0	Master Protein	Q9JLB2	Protein PALS1 OS=Mus musculus OX=10090 GN=Pals1 PE=1 SV=1	0.951	-0.07	0.0369906	814.4	856	5	1.96	14	1	17	728.5	714.8	709.8	776	760.8	746.7	758	738.1	667.7	698	776	805.4	848.9	711.4	755.2	796.8
FALSE	24.246	High	0	Master Protein	Q3U3Q1	Serine/threonine-protein kinase ULK3 OS=Mus musculus OX=10090 GN=Ulk3 PE=2 SV=1	0.951	-0.07	0.0341479	317.5	333.8	5.11	3.95	7	1	8	306	285.5	285	281.4	302.3	269.8	279.3	279.4	256.1	281.7	330.5	312.5	319.6	285.6	288	283.5
FALSE	44.653	High	0	Master Protein	P29351	Tyrosine-protein phosphatase non-receptor type 6 OS=Mus musculus OX=10090 GN=Ptpn6 PE=1 SV=2	0.953	-0.07	0.0296122	695.3	729.7	5.13	3.22	13	1	18	621.6	615.2	622.8	651.9	634.4	633.1	658.9	613.1	552.5	589.8	686.4	685.6	742	619.7	669.3	651.6
FALSE	70.761	High	0	Master Protein	Q91XH6	Vesicle transport through interaction with t-SNAREs 1B homolog OS=Mus musculus OX=10090 GN=Vti1b PE=1 SV=1	0.953	-0.07	0.00906158	983.8	1032.2	3.23	2.76	11	1	28	909.7	879.6	876.8	940.6	919.2	862.6	894.2	888.3	814.1	803	981.5	951.4	1043.4	881.2	884.1	968.9
FALSE	1515.87	High	0	Master Protein	A0A1L1STC6	Nesprin-1 OS=Mus musculus OX=10090 GN=Syne1 PE=1 SV=1	0.954	-0.07	0.0255292	26784.3	28062.5	4.04	1.96	267	1	565	24265.7	23473.3	23404.8	25528.7	24866.3	24286	23807.3	24632.7	22435.7	21880.4	26122.1	25815.6	27908.9	23965.7	23987.8	25393.3
FALSE	134.196	High	0	Master Protein	Q99KC8	von Willebrand factor A domain-containing protein 5A OS=Mus musculus OX=10090 GN=Vwa5a PE=1 SV=2	0.951	-0.07	0.0383561	2245.3	2361.7	7.4	2.59	27	1	59	2058	1868.3	1895.9	1991.7	2183.6	2071.8	2040.3	2018.7	1984.4	1968.8	2217.5	2185	2329.9	1982	2032	2108.9
FALSE	56.441	High	0	Master Protein	Q91YE8	Synaptopodin-2 OS=Mus musculus OX=10090 GN=Synpo2 PE=1 SV=2	0.956	-0.07	0.036752	271.4	284	3.33	6.8	14	1	21	255.4	261.1	242.2	253.9	250.2	235.2	231.7	243.8	261.2	221.3	266.6	256	279.9	260.7	244.6	255.9
FALSE	70.841	High	0	Master Protein	Q8BG73	SH3 domain-binding glutamic acid-rich-like protein 2 OS=Mus musculus OX=10090 GN=Sh3bgrl2 PE=1 SV=1	0.952	-0.07	0.000779333	1501.8	1577.6	1.74	2.54	8	1	49	1400.3	1378.9	1353.7	1468.2	1400.2	1306.7	1290.1	1345.7	1208.6	1339.6	1519.4	1433.7	1554.7	1342.4	1366.3	1426.8
FALSE	31.754	High	0	Master Protein	P39038	Cadherin-4 OS=Mus musculus OX=10090 GN=Cdh4 PE=2 SV=1	0.954	-0.07	0.0235807	983.9	1031.6	5.11	1.81	6	1	15	875.3	858.6	891.2	902.2	893.7	849.2	920.3	876.6	794.5	811.5	952	967.9	1014.4	892.2	890.4	941.6
FALSE	105.749	High	0	Master Protein	Q9CXW2	28S ribosomal protein S22, mitochondrial OS=Mus musculus OX=10090 GN=Mrps22 PE=1 SV=1	0.954	-0.07	0.0329853	1729.8	1812.8	3.77	2.92	20	1	35	1588	1560.7	1543.1	1618.9	1640.8	1515.4	1560.7	1556	1474.2	1411.7	1702.3	1664.6	1719.5	1555.9	1609.2	1631.8
FALSE	113.454	High	0	Master Protein	Q3U487	E3 ubiquitin-protein ligase HECTD3 OS=Mus musculus OX=10090 GN=Hectd3 PE=1 SV=2	0.954	-0.07	0.0423972	1046.8	1097.1	5.79	3.45	26	1	38	969.9	941.1	899	949.4	969.7	1001	946	931.1	925.7	902.3	1049.1	998.3	1126.3	916	942.2	971.7
FALSE	22.939	High	0	Master Protein	Q3URU9	Retinal rod rhodopsin-sensitive cGMP 3',5'-cyclic phosphodiesterase subunit delta OS=Mus musculus OX=10090 GN=Pde6d PE=2 SV=1	0.951	-0.07	0.00648216	496.8	522.3	4.02	2.7	4	1	12	465.1	445.3	446	459.5	477.5	434.7	418.9	439.2	416.7	447.7	496.5	472.2	514.5	435.6	450	461.4
FALSE	62.532	High	0	Master Protein	Q9CWD8	Iron-sulfur protein NUBPL OS=Mus musculus OX=10090 GN=Nubpl PE=1 SV=2	0.956	-0.07	0.0217127	447.7	468.4	3.34	2.84	9	1	20	403.2	400.8	397.3	421	413.4	395.2	391.8	408	348.7	390.4	440.5	427.6	465.4	382.3	407.5	421.1
FALSE	79.954	High	0	Master Protein	Q9CY64	Biliverdin reductase A OS=Mus musculus OX=10090 GN=Blvra PE=1 SV=1	0.955	-0.07	0.024144	2548.8	2669.3	2.56	3.24	16	1	29	2427.6	2332.9	2293	2473.9	2424.4	2194.7	2175.8	2250.8	2113.1	2288.8	2501.2	2369.1	2623.3	2268.4	2305.4	2298.6
FALSE	198.954	High	0	Master Protein	P46935	E3 ubiquitin-protein ligase NEDD4 OS=Mus musculus OX=10090 GN=Nedd4 PE=1 SV=3	0.953	-0.07	0.0419015	3476	3647.7	7.29	1.8	32	1	80	3077.1	2951.9	2993.2	3016.2	3261.6	3223.4	3138.8	3197.2	2963.1	3054.5	3401.5	3336.3	3566.6	3054.6	3179.2	3295
FALSE	69.527	High	0	Master Protein	Q80TA6	Myotubularin-related protein 12 OS=Mus musculus OX=10090 GN=Mtmr12 PE=1 SV=2	0.953	-0.07	0.00577784	1249.5	1310.5	3.34	2.16	20	1	23	1159.4	1117.1	1094.3	1194.3	1182.8	1098	1116.1	1132	1021.7	1087.5	1201.6	1192	1271.2	1152.2	1154.5	1207.1
FALSE	77.313	High	0	Master Protein	Q3UGA8	Amidophosphoribosyltransferase OS=Mus musculus OX=10090 GN=Ppat PE=2 SV=1	0.952	-0.07	0.0221155	1281.9	1347.1	5.26	1.26	19	1	31	1162.8	1130	1121	1161.9	1206.2	1158.8	1171.9	1158	1064.5	1126.8	1251.2	1246.3	1305.9	1167	1165.2	1218.7
FALSE	112.492	High	0	Master Protein	B2RXC1	Trafficking protein particle complex subunit 11 OS=Mus musculus OX=10090 GN=Trappc11 PE=1 SV=1	0.953	-0.07	0.0335803	2930.1	3073.2	5.41	4.36	30	1	42	2589.9	2584	2554.5	2673.2	2771.7	2674	2610.4	2681	2535.6	2729.1	2839	2733.6	3021.7	2644.1	2652.9	2663.3
FALSE	34.247	High	0	Master Protein	Q8CI43	Myosin light chain 6B OS=Mus musculus OX=10090 GN=Myl6b PE=1 SV=1	0.954	-0.07	0.0135562	237	248.3	5.55	3.54	9	1	15	225.1	199.5	218.4	221.1	207.9	203.5	208.1	227.6	190.3	200.9	230.1	242.4	261.9	210.2	225.3	225.7
FALSE	8.707	High	0	Master Protein	Q059X9	Like-glycosyltransferase OS=Mus musculus OX=10090 GN=Large1 PE=2 SV=1	0.954	-0.07	0.0303429	320.2	335.7	2.85	3	5	1	5	296.6	284	283.6	320.5	293.5	278.6	294.8	283.6	269.7	258	299.3	323.9	331.1	286.4	289.1	301.2
FALSE	129.363	High	0	Master Protein	Q99LE6	ATP-binding cassette sub-family F member 2 OS=Mus musculus OX=10090 GN=Abcf2 PE=1 SV=1	0.955	-0.07	0.00541899	2388	2500.5	4.26	1.58	27	1	50	2210.6	2067.2	2075.2	2198.5	2236.8	2103.2	2106.2	2151.5	2040.6	2036.4	2338.5	2305.7	2464.9	2098.1	2183.1	2264.3
FALSE	54.507	High	0	Master Protein	Q561M1	Low molecular weight cytosolic acid phosphatase OS=Mus musculus OX=10090 GN=Acp1 PE=1 SV=1	0.956	-0.07	0.0305971	156.6	163.9	7.52	2.4	1	1	54	126.8	130.5	138.3	138.2	144.5	143.3	138.7	140	132.1	130.6	155.2	154.7	157.1	138.5	143.2	142.6
FALSE	47.968	High	0	Master Protein	A2AP31	Complex I-B17 OS=Mus musculus OX=10090 GN=Ndufb6 PE=1 SV=1	0.952	-0.07	0.0358022	7261.5	7625.1	3.6	2.63	12	1	109	6592.6	6660	6444.7	6969.7	6748.2	6582.5	6690.9	6392.8	5921.4	5906.6	7075.2	7339.5	7338.6	6502.6	6715.1	6941
FALSE	90.562	High	0	Master Protein	D3YTT6	Oxysterol-binding protein OS=Mus musculus OX=10090 GN=Osbpl3 PE=1 SV=1	0.952	-0.07	0.0129405	766.8	805.4	4.14	2.69	17	1	27	730.3	683	678.1	704.8	714.5	671.5	659.8	710.5	661.7	653.5	737.1	717.9	800.4	698.6	705	719.9
FALSE	39.452	High	0	Master Protein	O88819	4-galactosyl-N-acetylglucosaminide 3-alpha-L-fucosyltransferase 9 OS=Mus musculus OX=10090 GN=Fut9 PE=1 SV=1	0.956	-0.07	0.0138231	236.8	247.8	4.08	2.05	8	1	11	219	212	202.4	239.7	225	194.4	213.5	212.5	202.5	204.1	231.9	226.3	248.8	206.4	211.4	223.4
FALSE	64.268	High	0	Master Protein	Q8JZM7	Parafibromin OS=Mus musculus OX=10090 GN=Cdc73 PE=1 SV=1	0.953	-0.07	0.01077	578.1	606.3	3.33	2.29	20	1	26	565.5	496.6	515.1	590.3	521.2	493.4	514.8	508	475.5	481	568	572.3	611.7	497.7	513.8	559.9
FALSE	19.257	High	0	Master Protein	Q14B01	Ring finger protein 113A2 OS=Mus musculus OX=10090 GN=Rnf113a2 PE=1 SV=1	0.954	-0.07	0.0353611	825	865.2	5.92	2.63	7	1	14	753.2	725.1	701.5	744.9	773.9	755.1	763.9	744.7	691.2	688.4	795	827	834.9	758.5	780.4	773.4
FALSE	36.698	High	0	Master Protein	A0A0G2JFJ6	Integrator complex subunit 3 OS=Mus musculus OX=10090 GN=Ints3 PE=1 SV=1	0.951	-0.07	0.0412477	418.2	439.7	5.33	1.55	11	1	11	382.2	379.7	367.6	377.8	403.6	387.1	365.6	373.5	346.5	361.2	411.8	406.3	440	373.2	366.6	401.8
FALSE	32.452	High	0	Master Protein	Q9CXU4	Mitochondrial import inner membrane translocase subunit TIM23 OS=Mus musculus OX=10090 GN=Timm23 PE=1 SV=1	0.953	-0.07	0.0418479	888.7	932.4	4.24	5.47	6	1	16	833	799	796.9	824.3	838.9	823.7	783	770.5	706.2	833.2	935.9	852.2	953.6	795.6	802.8	794.4
FALSE	65.235	High	0	Master Protein	O55060	Thiopurine S-methyltransferase OS=Mus musculus OX=10090 GN=Tpmt PE=1 SV=1	0.952	-0.07	0.0113804	1066.7	1119.9	5.36	2.83	11	1	23	995.6	876.4	913.6	964.3	963.4	933.3	947.7	962.7	903.3	935	1061	1018.5	1055.8	911.5	972.6	1008.5
FALSE	74.634	High	0	Master Protein	Q9Z2B9	Ribosomal protein S6 kinase alpha-4 OS=Mus musculus OX=10090 GN=Rps6ka4 PE=1 SV=2	0.953	-0.07	0.0241781	1122.5	1177.4	7.24	3.14	20	1	24	938.7	1018.8	952.5	969.6	1042.6	987.9	1029.2	1021	913.9	943.7	1125.3	1094.9	1167.3	1056.9	1048	1026.7
FALSE	50.151	High	0	Master Protein	A0A5K1VVS7	Protein unc-45 homolog A OS=Mus musculus OX=10090 GN=Unc45a PE=1 SV=1	0.95	-0.07	0.0413362	380.2	400.2	3.81	3.92	15	1	16	359.8	367.9	325.2	364.2	355.9	327.7	338	325.8	314.9	314.1	376.9	352.5	418.4	343.9	346.6	348.7
FALSE	63.567	High	0	Master Protein	O08908	Phosphatidylinositol 3-kinase regulatory subunit beta OS=Mus musculus OX=10090 GN=Pik3r2 PE=1 SV=2	0.956	-0.07	0.0345716	372.2	389.5	2.52	4.37	11	1	19	344.9	345.3	351	365.8	325	319.2	325.5	331.1	300.6	313.8	367.9	351.8	394	344.6	356	327.9
FALSE	80.423	High	0	Master Protein	Q9JIW9	Ras-related protein Ral-B OS=Mus musculus OX=10090 GN=Ralb PE=1 SV=1	0.952	-0.07	0.011972	722.9	759.7	4.17	2.55	5	1	25	657.9	619.4	656.4	697.8	681	622.2	652.7	661.2	600.1	643.5	695.4	711.8	741.1	619.6	661.7	713.2
FALSE	48.807	High	0	Master Protein	Q9JKY0	CCR4-NOT transcription complex subunit 9 OS=Mus musculus OX=10090 GN=Cnot9 PE=1 SV=1	0.95	-0.07	0.0423859	423.4	445.5	5.89	3.02	10	1	16	368.9	369.9	371.8	386.7	399.3	385.9	390.2	380.9	343.3	377.1	419.9	422.2	421.3	391.6	379.8	387.5
FALSE	474.381	High	0	Master Protein	E9Q0N0	Intersectin-1 OS=Mus musculus OX=10090 GN=Itsn1 PE=1 SV=1	0.956	-0.07	0.0342834	9258	9686.8	3.96	1.94	78	1	165	8426.9	8175.8	8326.8	9069.6	8317.2	8400.5	8636.5	8450.4	7592.7	7723.5	8972	9438.2	9425.2	8275.9	8409.8	8842
FALSE	56.99	High	0	Master Protein	Q9JII5	DAZ-associated protein 1 OS=Mus musculus OX=10090 GN=Dazap1 PE=1 SV=2	0.952	-0.07	0.0428479	1134.8	1191.6	5.59	2.37	9	1	26	1028.6	954.5	992.1	1071.8	1061.3	1054.9	1008.2	1056.6	943.7	957.3	1113	1092	1170.3	1067.3	1030.1	1058.4
FALSE	431.897	High	0	Master Protein	E9QNY8	Sacsin OS=Mus musculus OX=10090 GN=Sacs PE=1 SV=1	0.954	-0.07	0.0354665	4766.1	4995.2	3.89	4.36	119	1	177	4531.4	4354.6	4070.6	4442.2	4520.5	4074.9	4197.7	4212	4107.9	4325.2	4632.9	4347.7	4938.2	4222.3	4313.7	4266.8
FALSE	12.972	High	0	Master Protein	P56379	ATP synthase subunit ATP5MJ, mitochondrial OS=Mus musculus OX=10090 GN=Atp5mj PE=1 SV=1	0.955	-0.07	0.0301427	238.7	249.9	8.05	7.54	3	1	7	195.3	184	218.2	213.1	222.9	210.6	206.1	210.6	189.3	218.6	225.1	219.6	269.6	234.2	222.2	204.4
FALSE	94.766	High	0	Master Protein	Q6AXB7	Synaptic functional regulator FMR1 OS=Mus musculus OX=10090 GN=Fmr1 PE=1 SV=1	0.956	-0.07	0.0409079	1898.8	1986.4	4.78	2.78	18	1	44	1689.6	1692	1637.7	1837.5	1803.7	1730.1	1691.8	1783.9	1584	1606.2	1790	1843.9	1985.6	1791	1757	1776.3
FALSE	40.882	High	0	Master Protein	Q8CFP6	DnaJ homolog subfamily C member 27 OS=Mus musculus OX=10090 GN=Dnajc27 PE=1 SV=1	0.949	-0.07	0.041338	477.9	503.3	5.28	3.84	9	1	12	412.4	409.3	449.5	489.5	416.1	417.9	442.5	418.7	371	404.2	480.6	469.1	513.3	409.2	436.2	472.4
FALSE	103.908	High	0	Master Protein	Q8VED9	Galectin-related protein OS=Mus musculus OX=10090 GN=Lgalsl PE=1 SV=1	0.953	-0.07	0.030006	2150.1	2256	3.74	3.81	12	1	49	1993.9	1906.9	1909.2	2023.7	2044.4	1890.4	1931.9	1929.1	1799.6	1859.5	2204.4	2088	2090.3	1840.9	2031	2033.5
FALSE	109.26	High	0	Master Protein	D3YWN7	Ensconsin OS=Mus musculus OX=10090 GN=Map7 PE=1 SV=2	0.953	-0.07	0.0122976	2463.3	2584.9	3.35	2.61	1	1	42	2253.2	2265.2	2166.2	2327.5	2322.8	2139.9	2167	2248.1	2051.7	2166.1	2433.2	2310.3	2443.2	2246.9	2215.8	2334
FALSE	36.78	High	0	Master Protein	G3UZ30	E3 ubiquitin-protein ligase PPP1R11 (Fragment) OS=Mus musculus OX=10090 GN=Ppp1r11 PE=1 SV=2	0.956	-0.07	0.00496728	385.5	403.3	4.27	3.3	5	1	11	347	346.4	355.7	346.7	356.3	335.5	336.5	339.4	334.5	340.4	371.9	373.3	385.2	362.1	350.3	354.8
FALSE	31.534	High	0	Master Protein	Q6QD59	Vesicle transport protein SEC20 OS=Mus musculus OX=10090 GN=Bnip1 PE=1 SV=1	0.954	-0.07	0.00104168	920.9	965.5	2.46	1.01	8	1	11	863.2	843.9	809.6	894.3	840.6	796.7	817.3	848.7	755.3	779	908.7	900.4	954.3	828.7	840.6	872
FALSE	98.962	High	0	Master Protein	Q9QZS3	Protein numb homolog OS=Mus musculus OX=10090 GN=Numb PE=1 SV=1	0.951	-0.07	0.0415887	1581.6	1662.4	4.34	3.7	17	1	34	1394	1438.8	1369.4	1505.2	1523.2	1389	1406	1419.5	1312.4	1284	1545.6	1493.6	1556.2	1460.8	1487.5	1529.8
FALSE	211.479	High	0	Master Protein	E9Q3Y4	Lipopolysaccharide-responsive and beige-like anchor protein OS=Mus musculus OX=10090 GN=Lrba PE=1 SV=1	0.952	-0.07	0.013687	2805.3	2945.6	5.04	0.94	46	1	74	2495.7	2548	2393	2518.6	2588.6	2525.4	2516.8	2493.9	2343.7	2416.3	2699.2	2699	2900.8	2490.4	2538.6	2674.1
FALSE	47.694	High	0	Master Protein	Q8CI78	Required for meiotic nuclear division protein 1 homolog OS=Mus musculus OX=10090 GN=Rmnd1 PE=1 SV=1	0.95	-0.07	0.0125352	762.6	802.8	5.48	3.24	11	1	22	687.7	693.3	642.3	687	726.8	670.1	692.9	681.8	646.8	649.9	735.6	725.2	799.7	701.7	739.2	714.9
FALSE	69.522	High	0	Master Protein	Q8QZR5	Alanine aminotransferase 1 OS=Mus musculus OX=10090 GN=Gpt PE=1 SV=3	0.955	-0.07	0.0173649	1161.7	1216.1	4.96	3.58	15	1	25	1110.2	1077.8	968.3	1026.9	1046.2	1010	1017.1	1022	971	1041	1081	1087.5	1184.8	1068	1068.5	1058.9
FALSE	123.162	High	0	Master Protein	Q3TE95	Uncharacterized protein OS=Mus musculus OX=10090 GN=Rcn2 PE=2 SV=1	0.952	-0.07	0.0145775	2080.1	2185.2	3.71	1.37	15	1	112	1938.8	1814.9	1865.8	2039.7	1873.8	1853.8	1945.3	1848.9	1730.3	1744.9	2032.9	2028.7	2196.2	1858.8	1889.1	1953.6
FALSE	36.927	High	0	Master Protein	Q68FF0	SANT and BTB domain regulator of class switch recombination OS=Mus musculus OX=10090 GN=Sanbr PE=1 SV=2	0.951	-0.07	0.0399121	344.5	362.4	4.57	3.4	8	1	12	312.3	297	316.1	334.7	321.4	315.8	317.7	296.6	285.9	308.5	319.1	332.7	371.7	309.2	319.1	317
FALSE	16.24	High	0	Master Protein	Q8VDG5	Phosphopantothenate--cysteine ligase OS=Mus musculus OX=10090 GN=Ppcs PE=1 SV=1	0.955	-0.07	0.0357126	452	473.3	7.16	4.02	8	1	11	382.2	406.3	368.2	409.2	415.3	421.6	409.4	414.6	381.4	383.3	444.7	483.6	452.2	393.4	418	416.8
FALSE	45.814	High	0	Master Protein	E9QJY0	Cationic amino acid transporter 2 OS=Mus musculus OX=10090 GN=Slc7a2 PE=1 SV=1	0.952	-0.07	0.00800531	346.1	363.7	3.4	2.81	10	1	21	345.3	326	311.8	344.8	326.5	291.7	298.4	296.7	284.2	296.7	357.5	330.8	371.4	315.2	311.1	331.3
FALSE	47.094	High	0	Master Protein	Q3UNC4	Kinesin-like protein (Fragment) OS=Mus musculus OX=10090 GN=Kifc2 PE=2 SV=1	0.955	-0.07	0.0244284	388.9	407.3	4.83	3.49	10	1	13	363.7	347.1	335.2	344.6	355.5	345.2	349.5	342.7	326.8	323.2	372.5	367.5	378.5	363	357.6	375.7
FALSE	49.337	High	0	Master Protein	Q3U1V6	Ubiquitin-conjugating enzyme E2 variant 3 OS=Mus musculus OX=10090 GN=Uevld PE=1 SV=1	0.952	-0.07	0.00760054	541.4	568.8	3.63	4.15	12	1	19	504.1	479.6	497.5	500.2	497.3	474.2	483.6	466.7	425.9	454.8	561	536.4	595.9	481.3	498.7	502.2
FALSE	144.897	High	0	Master Protein	P17563	Methanethiol oxidase OS=Mus musculus OX=10090 GN=Selenbp1 PE=1 SV=2	0.954	-0.07	0.0253762	2309.7	2421.1	4.31	2.75	25	1	52	2167.9	2113.9	2004.2	2179.3	2177.8	2141	1974.1	2141.9	2047.5	1944.4	2254.9	2281.1	2376.7	2034.9	2079.2	2223.4
FALSE	71.163	High	0	Master Protein	Q9WTP6	Adenylate kinase 2, mitochondrial OS=Mus musculus OX=10090 GN=Ak2 PE=1 SV=5	0.95	-0.07	0.0268105	1197.2	1259.9	6.47	1.8	8	1	26	1025.4	1072.9	993.6	1111.4	1103.3	1088.4	1122.9	1091.5	996.8	1009.1	1160.5	1178.7	1235.6	1093.6	1127.1	1144.5
FALSE	26.859	High	0	Master Protein	Q3U5F9	Conserved oligomeric Golgi complex subunit 8 OS=Mus musculus OX=10090 GN=Cog8 PE=2 SV=1	0.953	-0.07	0.0217548	305.7	320.8	4.17	5.03	10	1	11	287.2	255.7	273.5	286.4	263.6	272.6	265.8	273.6	231.5	253.9	281.8	314.2	334.7	278.9	277.7	289.8
FALSE	17.294	High	0	Master Protein	A0A0N4SVT1	RNA helicase (Fragment) OS=Mus musculus OX=10090 GN=Ddx47 PE=1 SV=1	0.952	-0.07	0.0124147	74.1	77.8	3.89	4.48	5	1	6	72.1	65.6	66.4	78.5	62.5	65.5	63.4	65.4	60.2	68.9	75.1	77.8	77.5	65.6	64.7	68.3
FALSE	130.019	High	0	Master Protein	Q3TY95	Non-specific serine/threonine protein kinase OS=Mus musculus OX=10090 GN=Akt2 PE=1 SV=1	0.95	-0.07	0.0139386	1651.3	1738.3	5.45	2.29	18	1	63	1454	1484.9	1446.5	1481.8	1516.7	1483.9	1497.6	1520.5	1406	1400.3	1598.7	1593.4	1763.5	1530.8	1513.9	1549.5
FALSE	63.963	High	0	Master Protein	Q9D061	Acyl-CoA-binding domain-containing protein 6 OS=Mus musculus OX=10090 GN=Acbd6 PE=1 SV=2	0.95	-0.07	0.0159644	1370.4	1442	2.33	3.26	12	1	31	1277.4	1211	1235.5	1380.3	1243.3	1171.1	1148.3	1246.1	1076.2	1191.9	1355.7	1257.3	1432.3	1231.9	1240.1	1266.5
FALSE	39.259	High	0	Master Protein	Q9DBE0	Cysteine sulfinic acid decarboxylase OS=Mus musculus OX=10090 GN=Csad PE=1 SV=1	0.954	-0.07	0.0199044	1211.9	1270.4	4.7	2.63	12	1	15	1121.2	1068.1	1016.8	1148.9	1104.2	1112.6	1081.5	1122.2	965.5	1041.3	1151.3	1219.8	1258.3	1132.5	1094.9	1150.9
FALSE	66.788	High	0	Master Protein	Q8BIP0	Aspartate--tRNA ligase, mitochondrial OS=Mus musculus OX=10090 GN=Dars2 PE=1 SV=1	0.955	-0.07	0.010784	907.2	950.1	5.16	1.68	16	1	23	803.9	758.2	827.3	842.6	846.3	782	821.3	806.5	765.2	791.3	880.2	902	937.4	807.5	816.1	832.7
FALSE	10.932	High	0	Master Protein	Q9ER65	Calsyntenin-2 OS=Mus musculus OX=10090 GN=Clstn2 PE=1 SV=2	0.954	-0.07	0.0448573	247	259	4.06	4.61	5	1	5	240.3	219.7	213.8	247.9	231.7	216.4	196.8	216.6	213.6	206.7	240.9	219.7	254.6	227.4	231.2	226.4
FALSE	79.015	High	0	Master Protein	Q6PD28	Serine/threonine-protein phosphatase 2A 56 kDa regulatory subunit beta isoform OS=Mus musculus OX=10090 GN=Ppp2r5b PE=1 SV=1	0.953	-0.07	0.0447794	930.5	976	5.8	1.9	12	1	29	815.7	846.7	813.6	865.6	871.2	865.4	877	825.7	772.4	797.9	905.4	905.4	968.4	837.2	885	881.5
FALSE	122.558	High	0	Master Protein	Q8VC30	Triokinase/FMN cyclase OS=Mus musculus OX=10090 GN=Tkfc PE=1 SV=1	0.954	-0.07	0.0461001	2351.4	2466	5.97	1.23	23	1	40	2101	2114.2	2054.2	2107	2160.1	2183.4	2110	2212	1986.4	2057	2286.8	2298.6	2423.3	2114.4	2129.8	2195.8
FALSE	51.555	High	0	Master Protein	Q3UYK2	Presenilin OS=Mus musculus OX=10090 GN=Psen1 PE=2 SV=1	0.955	-0.07	0.0462609	269.3	282.1	6.83	3.27	8	1	17	260.4	241.1	226.2	238	263.4	221.3	244.1	242.9	231.8	234	257	254.8	294.6	238.8	237.7	257.4
FALSE	34.984	High	0	Master Protein	Q8BVG8	Probable N-acetyltransferase 14 OS=Mus musculus OX=10090 GN=Nat14 PE=1 SV=1	0.954	-0.07	0.0455501	1012.1	1060.9	5.54	2.71	7	1	16	915.1	907	859.4	915.4	965	922.3	896.7	925.2	839	838.4	1000.4	951.6	1043.6	931.1	939.2	945.9
FALSE	464.627	High	0	Master Protein	Q9ERU9	E3 SUMO-protein ligase RanBP2 OS=Mus musculus OX=10090 GN=Ranbp2 PE=1 SV=2	0.954	-0.07	0.0476485	7965.5	8353.3	4.4	1.85	113	1	191	7207	7124.3	6968.7	7618.2	7355.9	7371.6	7247.3	7378.3	6615.5	6572.5	7908.4	7747.7	8153.1	7101.7	7285.3	7672.8
FALSE	97.866	High	0	Master Protein	P54754	Ephrin type-B receptor 3 OS=Mus musculus OX=10090 GN=Ephb3 PE=1 SV=2	0.956	-0.07	0.0480181	668.4	699.4	5.37	3.74	16	1	34	594.5	616	580.7	584.6	599.1	595.9	590	609.4	572.2	569.4	658.1	612.7	692.8	589.9	610.8	591.9
FALSE	44.042	High	0	Master Protein	F6VQ19	Leucine-rich repeat and calponin homology domain-containing protein 2 (Fragment) OS=Mus musculus OX=10090 GN=Lrch2 PE=1 SV=1	0.95	-0.07	0.0481085	439.4	462.8	6.48	2.82	13	1	17	379.8	380.1	388.9	409.5	401.2	417.5	387.4	417.8	352.5	374.2	433.2	424	461.2	416.5	395.9	425.6
FALSE	24.761	High	0	Master Protein	B2RX07	Cleavage and polyadenylation factor subunit homolog (S. cerevisiae) OS=Mus musculus OX=10090 GN=Pcf11 PE=2 SV=1	0.952	-0.07	0.0489832	271.6	285.4	3.94	5.2	8	1	9	255.1	239	248.8	248.6	243.8	232.9	239.4	248	222.9	213.1	271	253.3	302.1	234.5	249.1	265.8
FALSE	9.414	High	0	Master Protein	Q91YY4	ATP synthase mitochondrial F1 complex assembly factor 2 OS=Mus musculus OX=10090 GN=Atpaf2 PE=1 SV=1	0.954	-0.07	0.0499545	183.8	192.7	5.82	3.5	3	1	4	169.5	153.6	173.9	169.4	176.7	163.5	153.2	164.3	158	157.9	178.9	178.6	197.3	160	167.1	162.6
FALSE	1.236	Low	0.084	Master Protein	Q3UL97	Activating transcription factor 7-interacting protein 2 OS=Mus musculus OX=10090 GN=Atf7ip2 PE=2 SV=1	0.945	-0.08	0.00882925	75	79.3	4.52	4.42	1	1	1	69.2	68.4	70	75.4	69.1	63.7	58.8	69.2	60.8	65.5	73.3	80.8	78.1	67.6	65.3	76.5
FALSE	58.243	High	0	Master Protein	F8WHU6	Cadherin-9 OS=Mus musculus OX=10090 GN=Cdh9 PE=1 SV=1	0.945	-0.08	0.00430678	653.6	691.8	3.08	4.14	13	1	19	592.7	566.6	598.8	647.8	601.6	574.2	585.6	565.2	583	558.2	675.9	607.3	664.3	595.5	603.6	620.8
FALSE	117.865	High	0	Master Protein	P63143	Voltage-gated potassium channel subunit beta-1 OS=Mus musculus OX=10090 GN=Kcnab1 PE=1 SV=2	0.947	-0.08	0.0412748	1485.8	1569.5	2.22	4.04	17	1	55	1426.3	1337	1309	1438.2	1372.1	1287.5	1292	1333.5	1266.7	1288.2	1455.1	1362.8	1503.9	1343.8	1385.4	1313.1
FALSE	69.111	High	0	Master Protein	Q8CAK1	Putative transferase CAF17 homolog, mitochondrial OS=Mus musculus OX=10090 GN=Iba57 PE=1 SV=1	0.947	-0.08	0.0086984	782.9	826.8	3.73	3.14	9	1	23	703.7	679.5	707.4	828.7	722.5	666	693.4	684.4	621.7	655.9	757.7	775.4	819.3	745.3	711.9	751.2
FALSE	44.678	High	0	Master Protein	Q3UN04	Ubiquitin carboxyl-terminal hydrolase 30 OS=Mus musculus OX=10090 GN=Usp30 PE=1 SV=1	0.943	-0.08	0.0230066	420.4	445.9	6.27	4.63	10	1	14	355.8	339.5	374.5	388.3	381.3	384.1	367.4	373.8	328.7	375.7	377.8	417.6	453	385.8	384.5	385.2
FALSE	192.664	High	0	Master Protein	Q6P542	ATP-binding cassette sub-family F member 1 OS=Mus musculus OX=10090 GN=Abcf1 PE=1 SV=1	0.949	-0.08	0.0102414	2268.9	2391.7	4.27	3.37	34	1	62	2136.6	2008.1	1970.6	2092.9	2134.6	2051.6	1952.5	2057.9	1987.5	2014.9	2279.9	2186.6	2345.7	1995.5	2069.7	2053.8
FALSE	34.852	High	0	Master Protein	Q8VDI9	Alpha-1,2-mannosyltransferase ALG9 OS=Mus musculus OX=10090 GN=Alg9 PE=2 SV=1	0.944	-0.08	0.00958485	593.5	628.5	4.73	2.64	7	1	9	542.1	502.1	526.3	562.1	570.5	523.1	529.7	532	468.9	512	591.2	581.4	641.8	537.5	541.3	570.6
FALSE	26.421	High	0	Master Protein	O88895	Histone deacetylase 3 OS=Mus musculus OX=10090 GN=Hdac3 PE=1 SV=2	0.947	-0.08	0.0325971	343.3	362.7	6	4.62	7	1	9	291.4	300.2	303.4	318.9	313.8	303.6	316.1	322.5	272.6	286	340	343.7	375.9	331.9	309.8	312.4
FALSE	134.658	High	0	Master Protein	H3BLI8	WD repeat domain 17 OS=Mus musculus OX=10090 GN=Wdr17 PE=1 SV=1	0.945	-0.08	0.0415969	993.5	1050.8	3.94	3.96	34	1	43	938.9	941.6	910.2	907.2	919.5	853.9	835.1	866.3	769.6	882.7	985.3	956.5	1044.2	898.2	903	880.1
FALSE	53.084	High	0	Master Protein	Q80U30	Protein CLEC16A OS=Mus musculus OX=10090 GN=Clec16a PE=1 SV=2	0.946	-0.08	0.000843764	934.1	987.2	2.95	2.09	15	1	23	851.3	833.5	804.9	979.7	844.9	809.6	820.8	837.9	778	789.2	890.5	927.3	963	844	858.8	929.7
FALSE	98.661	High	0	Master Protein	E9PWK1	Epoxide hydrolase OS=Mus musculus OX=10090 GN=Ephx1 PE=1 SV=1	0.946	-0.08	0.0245526	2229.3	2356.7	4.1	3.65	24	1	37	2063.7	2163.2	1907.1	2130.9	2105.2	1891	1994.2	1984.5	1919.6	1996.7	2153.9	2150.6	2153.2	1968.9	2065.3	2187.4
FALSE	61.187	High	0	Master Protein	Q61923	Potassium voltage-gated channel subfamily A member 6 OS=Mus musculus OX=10090 GN=Kcna6 PE=1 SV=1	0.945	-0.08	0.00615311	1310.1	1385.6	4.8	2.69	8	1	33	1230	1093.7	1172.7	1254	1202.5	1120.3	1210.8	1187.2	1094.8	1179.3	1287.3	1286.2	1379.4	1157.9	1254.1	1220.6
FALSE	45.075	High	0	Master Protein	Q3U3W5	Protein arginine N-methyltransferase 9 OS=Mus musculus OX=10090 GN=Prmt9 PE=2 SV=2	0.944	-0.08	0.0405423	472.1	500.1	6.46	5.06	12	1	14	444.2	415.5	418.4	430.2	423.6	439.2	459.6	416.9	439.4	428	470.5	454.7	482.5	445.5	425.7	434.3
FALSE	250.733	High	0	Master Protein	Q3UH60	Disco-interacting protein 2 homolog B OS=Mus musculus OX=10090 GN=Dip2b PE=1 SV=1	0.944	-0.08	0.0122066	3519	3729.6	4.61	2.01	9	1	101	3243	3127.4	3082.4	3241.9	3375	3120.5	3181.2	3146.9	2966.5	3105.1	3485.6	3386	3648.5	3234.6	3180.1	3265.8
FALSE	115.799	High	0	Master Protein	Q7TQ95	Endoplasmic reticulum junction formation protein lunapark OS=Mus musculus OX=10090 GN=Lnpk PE=1 SV=1	0.949	-0.08	0.0211669	1384.7	1459.1	5.62	1.58	16	1	38	1259	1181.9	1200.1	1279.6	1323.2	1241.7	1269.2	1262	1155	1193.3	1344.5	1407	1411.2	1265.7	1243.6	1336.9
FALSE	87.728	High	0	Master Protein	R4H4V1	N-terminal kinase-like protein OS=Mus musculus OX=10090 GN=Scyl1 PE=1 SV=1	0.949	-0.08	0.034462	1351	1423.5	6.44	1.95	19	1	29	1190.3	1154.3	1175.4	1195.1	1254.6	1232.7	1215	1247.3	1094.6	1145	1317.9	1282.9	1427.9	1220.6	1235.7	1295.1
FALSE	60.839	High	0	Master Protein	E9QKK8	Phospholipid-transporting ATPase OS=Mus musculus OX=10090 GN=Atp11c PE=1 SV=1	0.947	-0.08	0.0143766	624	658.7	4.75	4.64	16	1	22	558.2	592.9	560.8	581.7	593.7	524.7	539.3	581.7	527	580.5	601.2	595.4	627.9	611.2	573.1	591.9
FALSE	13.15	High	0	Master Protein	Q4FZG2	Fdx1 protein (Fragment) OS=Mus musculus OX=10090 GN=Fdx1 PE=2 SV=1	0.947	-0.08	0.0225294	322.5	340.5	4.45	3.38	4	1	5	283.9	294.7	289.2	307.1	302.7	302.9	282.1	284.2	266	263.9	326.2	334.8	333.6	293.2	295	297.6
FALSE	88.647	High	0	Master Protein	Q9JI90	E3 ubiquitin-protein ligase RNF14 OS=Mus musculus OX=10090 GN=Rnf14 PE=1 SV=2	0.946	-0.08	0.00508607	1312.8	1387.2	4.5	2.47	18	1	27	1190	1091.3	1174.4	1317.1	1189.9	1188.6	1194.4	1146	1095.7	1131.6	1255	1307.1	1448.6	1177	1197.1	1258.7
FALSE	33.36	High	0	Master Protein	A0A068EW80	Promyelocytic leukemia OS=Mus musculus OX=10090 GN=Pml PE=2 SV=1	0.944	-0.08	0.0247231	273.9	290.3	5.29	2.42	9	1	11	245.4	255.7	256.5	256.7	242.4	233.1	249.2	263.8	222.9	244.5	268.1	268.5	287.5	251.3	260.4	257.5
FALSE	24.712	High	0	Master Protein	Q8BXA5	Cleft lip and palate transmembrane protein 1-like protein OS=Mus musculus OX=10090 GN=Clptm1l PE=1 SV=1	0.943	-0.08	0.00239425	409	433.8	3.14	3.21	6	1	8	389.2	364.4	361.2	392.7	377.4	340.6	362.3	371.2	351.8	364	411.1	402.6	423.4	343.7	377.2	385.3
FALSE	51.699	High	0	Master Protein	Q3UFK8	FERM domain-containing protein 8 OS=Mus musculus OX=10090 GN=Frmd8 PE=1 SV=2	0.944	-0.08	0.0281699	1067.1	1130.3	8.16	6.55	14	1	18	1066.6	896.1	827.7	919.4	964.9	957.7	946.3	935	955.1	1016.5	1088.3	1015.8	1064.8	874	1010.4	988.8
FALSE	19.471	High	0	Master Protein	Q9JKC7	AP-4 complex subunit mu-1 OS=Mus musculus OX=10090 GN=Ap4m1 PE=1 SV=1	0.949	-0.08	0.036189	112.8	118.8	5.82	5.73	5	1	5	100.9	105.6	99.1	100.2	104.2	96.2	105	103.1	92.9	94	114.9	125.6	109.7	102.3	100.7	110.4
FALSE	35.805	High	0	Master Protein	E9PYD1	Family with sequence similarity 98, member C OS=Mus musculus OX=10090 GN=Fam98c PE=1 SV=1	0.946	-0.08	0.0190771	598.8	633.2	7.74	4.46	9	1	11	511.8	484.1	518.7	528	558.6	546.9	543.6	546.4	479.9	496	583.3	579.6	657.1	584.3	550.6	583.3
FALSE	48.133	High	0	Master Protein	Q9D6K8	FUN14 domain-containing protein 2 OS=Mus musculus OX=10090 GN=Fundc2 PE=1 SV=1	0.947	-0.08	0.00540393	610.7	645	4.59	3.68	10	1	25	559	552.3	508.9	561.2	561.1	548.1	548.3	545.3	543.3	502.9	579.7	598.5	645.7	544.1	576.8	590.4
FALSE	38.044	High	0	Master Protein	Q5SXG5	Phospholipase OS=Mus musculus OX=10090 GN=Pld2 PE=2 SV=1	0.946	-0.08	0.0417903	393.5	416	5.29	3.36	11	1	14	360.2	349.7	350.4	357.3	357	369.5	358.3	355.5	312.6	339.8	401.1	373.9	424.1	343.4	359.8	382.8
FALSE	64.719	High	0	Master Protein	Q543B5	Mitogen-activated protein kinase kinase kinase 7 OS=Mus musculus OX=10090 GN=Map3k7 PE=1 SV=1	0.947	-0.08	0.0303063	1003.9	1060.5	5.19	2	17	1	21	868.1	885.4	871	968.2	934.8	910	899	946.2	839.6	862.9	994	1001.1	1042	908.5	866.9	953.4
FALSE	116.271	High	0	Master Protein	Q9D5V6	Synapse-associated protein 1 OS=Mus musculus OX=10090 GN=Syap1 PE=1 SV=1	0.946	-0.08	0.0281542	2052.6	2168.8	6.18	1.21	24	1	41	1787.3	1749.7	1786.8	1926.9	1993.3	1842.8	1842.1	1914.1	1707.6	1741.2	2047.8	2063.5	2138	1831.9	1867.3	1973.5
FALSE	72.809	High	0	Master Protein	A2BDX3	Adenylyltransferase and sulfurtransferase MOCS3 OS=Mus musculus OX=10090 GN=Mocs3 PE=1 SV=1	0.945	-0.08	0.000397757	838.4	886.8	2.91	2.17	18	1	26	772.5	729.3	753.7	843.9	752.5	765.5	743	736.6	732.1	744	818.6	844.4	870.7	757.4	754.1	786.8
FALSE	30.128	High	0	Master Protein	B1AS67	Pleckstrin homology domain-containing family G member 5 OS=Mus musculus OX=10090 GN=Plekhg5 PE=1 SV=1	0.948	-0.08	0.0101836	248.1	261.6	5.56	3.27	9	1	10	212.4	212.9	221.9	224.9	224.4	224.7	224	219.1	198.1	202	242.9	245.2	262.7	226.4	235.2	236.6
FALSE	119.925	High	0	Master Protein	Q8BKZ9	Pyruvate dehydrogenase protein X component, mitochondrial OS=Mus musculus OX=10090 GN=Pdhx PE=1 SV=1	0.943	-0.08	0.0149382	3499.5	3711.1	5.02	1.94	16	1	69	3119	3122.7	3027.9	3237.7	3239	3192.7	3210	3175.2	2996.3	2941.5	3442.7	3522.5	3549.3	3108	3212.3	3369.7
FALSE	44.665	High	0	Master Protein	Q9JLM4	Zinc finger MYM-type protein 3 OS=Mus musculus OX=10090 GN=Zmym3 PE=1 SV=1	0.943	-0.08	0.0251133	372.2	394.8	5.29	4.12	13	1	15	333.8	310.7	337.8	359.5	359.3	321.5	339.9	330.2	314	318.2	343.5	385.8	368.4	334.2	358.4	362.8
FALSE	89.261	High	0	Master Protein	Q8BLK9	Ribosomal protein S6 kinase delta-1 OS=Mus musculus OX=10090 GN=Rps6kc1 PE=1 SV=2	0.947	-0.08	0.0364423	657.2	693.9	4.25	3.49	23	1	37	608.8	629.2	587.6	620.9	582.5	574.5	608.6	614	530.8	547.9	660.9	661.7	715.5	616.3	587.8	610.3
FALSE	43.657	High	0	Master Protein	Q8C2N9	DNA mismatch repair protein OS=Mus musculus OX=10090 GN=Msh6 PE=2 SV=1	0.947	-0.08	0.0323786	384.3	405.6	7.29	3.35	12	1	14	340.9	309.3	338.9	347.8	358.8	340.6	361	351.3	325.4	313.4	394.1	373.4	394.1	349.4	363.9	363.8
FALSE	48.83	High	0	Master Protein	Q9JLQ0	CD2-associated protein OS=Mus musculus OX=10090 GN=Cd2ap PE=1 SV=3	0.944	-0.08	0.018263	782.7	828.9	5.49	2.09	12	1	17	705.1	670.8	703.5	723.1	729.2	680.6	737.6	702	637.6	682.6	776.3	801.2	803.9	683.3	718.2	748.1
FALSE	54.228	High	0	Master Protein	Q8K3I4	Rab effector MyRIP OS=Mus musculus OX=10090 GN=Myrip PE=1 SV=1	0.948	-0.08	0.0319004	263.1	277.5	4.62	4.14	12	1	14	229.9	239.8	239.2	241	238.5	225.1	236.9	241	228.7	212.5	259.7	253.7	271.8	243.6	240.5	234.1
FALSE	29.927	High	0	Master Protein	B2RXU5	Zfp365 protein OS=Mus musculus OX=10090 GN=Zfp365 PE=2 SV=1	0.943	-0.08	0.0197816	853.6	904.7	7.36	4.66	10	1	14	693	764.6	735.8	765.5	808.6	761.3	785.7	774.4	693.2	715.9	840.2	874.3	890.7	842.1	819.1	785.1
FALSE	61.848	High	0	Master Protein	P51125	Calpastatin OS=Mus musculus OX=10090 GN=Cast PE=1 SV=2	0.947	-0.08	0.0101349	481.1	507.8	3.43	2.24	13	1	29	482	443.8	411.3	478.5	428.2	415.3	422.2	437.1	402	398.7	473.2	485.5	485.4	428	447.7	459.8
FALSE	59.059	High	0	Master Protein	Q3UFQ8	Capping protein, Arp2/3 and myosin-I linker protein 3 OS=Mus musculus OX=10090 GN=Carmil3 PE=1 SV=2	0.947	-0.08	0.0395074	491.2	518.5	7.86	2.39	18	1	22	403.6	412.1	435.2	431.1	461.7	433.3	456.8	442.2	411.5	408.8	457.2	488.4	508.3	448.7	451.3	464.6
FALSE	55.887	High	0	Master Protein	Q3UNC0	NTP_transferase domain-containing protein (Fragment) OS=Mus musculus OX=10090 GN=Gmppa PE=2 SV=1	0.945	-0.08	0.0251665	2044.2	2163.2	5.73	3.45	13	1	16	1819.7	1859.9	1775	1837.2	1855.7	1922	1850.9	1841.4	1749	1760.8	1968	2045.6	1997.3	1824.2	1971.7	1974.3
FALSE	103.995	High	0	Master Protein	Q3UDG8	Calcium-activated neutral proteinase 1 OS=Mus musculus OX=10090 GN=Capn1 PE=2 SV=1	0.945	-0.08	0.0147507	1120.9	1185.7	5.1	3.82	24	1	38	1058.9	1019.2	960.2	991.9	1042.6	947.1	1004.4	1005	911.3	1013.1	1114.5	1069.4	1165.3	1048.6	1024	1001.4
FALSE	260.514	High	0	Master Protein	Q8BKH0	Uncharacterized protein OS=Mus musculus OX=10090 PE=2 SV=1	0.948	-0.08	0.0220302	115	121.3	4.94	6.6	1	1	145	110	105.6	108.6	106.3	94.9	95.7	99.4	103	100.4	108.7	115	111.2	130.8	96	102.5	102.2
FALSE	35.146	High	0	Master Protein	Q9EQG7	Ectonucleotide pyrophosphatase/phosphodiesterase family member 5 OS=Mus musculus OX=10090 GN=Enpp5 PE=1 SV=3	0.948	-0.08	0.0405612	164.2	173.3	5.06	3.85	7	1	16	152.9	154.7	152.8	144.2	148.6	145.3	141.1	139.7	125	144.4	163.9	160.2	174.3	143.5	143.8	159.2
FALSE	29.968	High	0	Master Protein	Q922W5	Pyrroline-5-carboxylate reductase 1, mitochondrial OS=Mus musculus OX=10090 GN=Pycr1 PE=1 SV=1	0.948	-0.08	0.0222548	102.9	108.5	9.2	6.27	3	1	11	95.7	85.4	80.6	89	93.2	93.2	92.1	101.2	84.6	93.8	112.9	103	103	103.6	90.9	96.7
FALSE	99.765	High	0	Master Protein	A1L361	TANK-binding kinase 1 OS=Mus musculus OX=10090 GN=Tbk1 PE=1 SV=1	0.947	-0.08	0.0277402	1737.7	1834.9	7.28	2.11	24	1	30	1505.9	1483	1514.6	1538.7	1709.8	1565.4	1573.5	1574.8	1441.3	1488.1	1735.5	1722.8	1776.4	1642.6	1582.8	1663.5
FALSE	37.301	High	0	Master Protein	Q8BVL3	Sorting nexin-17 OS=Mus musculus OX=10090 GN=Snx17 PE=1 SV=2	0.943	-0.08	0.0187455	391.5	415.2	5.31	2.88	12	1	19	366.3	359.4	341.9	377.8	363	325.6	367.1	378.7	324.2	366.2	384	386	419.7	358.6	357.5	377.1
FALSE	88.422	High	0	Master Protein	Q8BRJ6	Uncharacterized protein OS=Mus musculus OX=10090 GN=Cpne9 PE=2 SV=1	0.945	-0.08	0.0357051	372.1	393.9	5.35	3.99	11	1	42	370.2	321.6	335	347.5	348	323.1	348.1	319.6	325.5	321.2	367.8	370.7	377.5	330.3	362.5	335.8
FALSE	86.2	High	0	Master Protein	E9PV86	Multiple C2 and transmembrane domain-containing protein 1 OS=Mus musculus OX=10090 GN=Mctp1 PE=1 SV=1	0.945	-0.08	0.0357144	2025.3	2143.9	6.18	2.14	16	1	33	1817.6	1797.5	1780.3	1822.8	1961.1	1800.7	1891.6	1845.2	1727	1756.7	2065.4	1941.7	2084.9	1826.1	1870.4	1923.3
FALSE	91.25	High	0	Master Protein	O08644	Ephrin type-B receptor 6 OS=Mus musculus OX=10090 GN=Ephb6 PE=2 SV=4	0.949	-0.08	0.0202973	840.3	885.6	4.97	3.71	23	1	38	716.5	769.2	755.9	802.6	751.8	750.7	775.4	774.1	699.5	716.1	841.4	777.1	872.2	796	799.7	799
FALSE	72.135	High	0	Master Protein	A0A0G2JDH9	Prominin-1 OS=Mus musculus OX=10090 GN=Prom1 PE=1 SV=1	0.943	-0.08	0.0235759	1180	1251.3	4.75	7.09	15	1	28	1147.1	1039	993.2	1084.9	1099.4	1059.6	1039.7	1020	1068.5	1142	1234.4	1055	1203.3	1041.6	1104.3	1083.4
FALSE	51.386	High	0	Master Protein	Q9DC22	DDB1- and CUL4-associated factor 6 OS=Mus musculus OX=10090 GN=Dcaf6 PE=1 SV=1	0.949	-0.08	0.0124561	653.4	688.7	3.04	4.1	15	1	18	606.7	598.7	614.2	629.5	604.2	569.7	559.3	604.9	521.8	544.5	631.1	639.2	700.9	592	622.3	672.4
FALSE	50.76	High	0	Master Protein	Q9D338	39S ribosomal protein L19, mitochondrial OS=Mus musculus OX=10090 GN=Mrpl19 PE=1 SV=1	0.944	-0.08	0.0421673	708	750.2	8.28	1.88	12	1	31	618.7	601	620	596.7	676.1	631.8	643.3	671.7	604.9	609.7	703.2	708.3	717.5	632.9	663.9	669.3
FALSE	100.212	High	0	Master Protein	Q9D5T0	Outer mitochondrial transmembrane helix translocase OS=Mus musculus OX=10090 GN=Atad1 PE=1 SV=1	0.943	-0.08	0.00983633	2204.7	2336.9	3.11	3.17	16	1	37	2010.2	1958.9	1981.6	2201.6	1981.2	2048.1	1922	1997.4	1780.4	1835.7	2274.7	2098.9	2308.4	2003.7	2007.9	2149.7
FALSE	17.88	High	0	Master Protein	Q9CQT9	Respirasome Complex Assembly Factor 1 OS=Mus musculus OX=10090 GN=Rab5if PE=1 SV=1	0.944	-0.08	0.0166753	204.3	216.6	5.44	3.67	2	1	6	187.3	178.2	177.3	184.3	190.8	181.8	188.8	184.7	178	176.1	202.6	199.4	217.2	171.8	183.4	205.3
FALSE	68.19	High	0	Master Protein	Q3UWE6	WD repeat-containing protein 20 OS=Mus musculus OX=10090 GN=Wdr20 PE=1 SV=1	0.947	-0.08	0.00467873	820.1	866.1	5.75	3.47	17	1	26	711.6	728.5	703.8	742.8	762.5	737.8	742.2	754.8	672.3	713.3	859.2	801.7	902.7	732.2	784.3	781.4
FALSE	64.366	High	0	Master Protein	Q8R2Q4	Ribosome-releasing factor 2, mitochondrial OS=Mus musculus OX=10090 GN=Gfm2 PE=1 SV=2	0.948	-0.08	0.0163131	393.7	415.4	5.31	1.9	14	1	22	360	346.4	353.6	348.6	354.2	364.8	349.8	348.5	315.6	335.6	377.5	389.6	413.4	360.6	360.5	376.2
FALSE	66.499	High	0	Master Protein	Q80WS3	rRNA/tRNA 2'-O-methyltransferase fibrillarin-like protein 1 OS=Mus musculus OX=10090 GN=Fbll1 PE=1 SV=1	0.946	-0.08	0.0273874	323.7	342.2	7.56	4.1	9	1	23	258.7	268.6	301.3	313.6	310	285.5	276.6	301	295.2	289.3	314.3	314.4	342.6	294.8	284.6	301.8
FALSE	177.163	High	0	Master Protein	P83741	Serine/threonine-protein kinase WNK1 OS=Mus musculus OX=10090 GN=Wnk1 PE=1 SV=2	0.946	-0.08	0.0174132	3643.8	3852.5	8.26	2.68	33	1	71	3370.7	2935	2981.3	3140.5	3448.6	3302.2	3347.5	3246.2	3183.3	3252.6	3720.4	3611.8	3666.8	3278.1	3318.8	3460
FALSE	219.257	High	0	Master Protein	E9PYT0	Rho GTPase-activating protein 5 OS=Mus musculus OX=10090 GN=Arhgap5 PE=1 SV=1	0.945	-0.08	0.0188942	3625	3836	5.26	2.09	52	1	74	3319.7	3095.3	3112.2	3427.1	3368	3350.7	3332.9	3262.1	3101.7	3048.6	3586.2	3678.2	3751.2	3176.1	3335.2	3436.3
FALSE	78.75	High	0	Master Protein	Q8C140	Uncharacterized protein OS=Mus musculus OX=10090 GN=Slc25a13 PE=2 SV=1	0.948	-0.08	0.0235635	749.7	790.8	4.89	3.56	12	1	48	680.6	649.1	648.1	688	697.8	675.7	673.6	680.5	640.9	676.4	740.9	697.4	777.4	642.2	682.8	696.4
FALSE	181.003	High	0	Master Protein	Q05D44	Eukaryotic translation initiation factor 5B OS=Mus musculus OX=10090 GN=Eif5b PE=1 SV=2	0.949	-0.08	0.0365237	2783.9	2934.9	6.66	1.31	39	1	66	2477.1	2303.6	2405	2557.9	2603.7	2575.5	2551	2561.8	2352	2386.7	2690.2	2746.7	2891.1	2544.5	2537.8	2604.2
FALSE	17.93	High	0	Master Protein	A2CG76	Histone-lysine N-methyltransferase EHMT2 OS=Mus musculus OX=10090 GN=Ehmt2 PE=1 SV=1	0.945	-0.08	0.0340671	296.9	314.1	5.72	3.59	6	1	7	281	268.1	265.8	262.3	259.3	259.2	270.8	279.9	249.2	239.3	305.2	301.1	303	274	265.3	283.7
FALSE	19.619	High	0	Master Protein	Q9DAA6	Exosome complex component CSL4 OS=Mus musculus OX=10090 GN=Exosc1 PE=1 SV=1	0.946	-0.08	0.0363194	265	280.2	4.99	3.99	4	1	4	233.9	230.3	240.6	262	252.5	244.3	244.9	229.1	228.4	232.8	247.2	253	273	240.6	239.6	273.9
FALSE	102.115	High	0	Master Protein	B2RY51	Thyroid hormone receptor interactor 11 OS=Mus musculus OX=10090 GN=Trip11 PE=2 SV=1	0.945	-0.08	0.0440419	1535.3	1624.9	6.37	1.45	30	1	35	1350.1	1302.5	1313	1436.9	1450.6	1410.5	1411	1428.2	1286.7	1291.4	1520.9	1521.7	1599.7	1397.4	1369.2	1454.9
FALSE	34.215	High	0	Master Protein	Q924Z4	Ceramide synthase 2 OS=Mus musculus OX=10090 GN=Cers2 PE=1 SV=1	0.944	-0.08	0.0449929	1812.5	1919.8	7.66	7.69	7	1	14	1876.7	1504.4	1456.3	1633.1	1644.2	1617.1	1602.5	1583.1	1649.9	1785.1	1846.1	1705.5	1713.1	1591.3	1701.5	1653.8
FALSE	38.778	High	0	Master Protein	Q3TQD9	Uncharacterized protein (Fragment) OS=Mus musculus OX=10090 GN=Sardh PE=2 SV=1	0.945	-0.08	0.0450921	539.6	571.2	6.2	3.34	10	1	12	475.8	471.2	468.1	562.1	478.9	533.3	479.1	481.8	482.1	464.8	508.3	553.4	566.4	476.6	494.1	516.3
FALSE	18.943	High	0	Master Protein	Q8VDV7	TBC1 domain family, member 19 OS=Mus musculus OX=10090 GN=Tbc1d19 PE=1 SV=1	0.948	-0.08	0.0455693	336.8	355.4	8.39	3.65	7	1	8	310	270.6	285.9	305.6	332	315.8	315.2	301.6	281.3	290.7	358	327.7	344.1	312.2	323.6	320.1
FALSE	17.225	High	0	Master Protein	Q3TUK6	mRNA-capping enzyme OS=Mus musculus OX=10090 GN=Rngtt PE=2 SV=1	0.948	-0.08	0.0462265	351.6	370.9	7.66	2.18	7	1	7	286.5	302.1	310.2	315.3	322	319.1	326.1	325.6	294.5	292.8	347	345.3	369.5	303.8	318.3	343.2
FALSE	33.115	High	0	Master Protein	P60882	Multiple epidermal growth factor-like domains protein 8 OS=Mus musculus OX=10090 GN=Megf8 PE=1 SV=2	0.948	-0.08	0.0468349	246.2	259.7	6.41	3.54	11	1	12	199.4	215.9	219.3	248.1	225.4	232.4	218.2	210.9	193.4	204.9	233.1	240.6	258.9	230.9	226.4	242.1
FALSE	8.659	High	0	Master Protein	Q922G2	Protein FAM76A OS=Mus musculus OX=10090 GN=Fam76a PE=2 SV=1	0.946	-0.08	0.047004	219.6	232.2	5.48	6.01	3	1	5	199.9	192.9	203	221.2	196.2	211.4	207.6	188.5	174	184	213.5	218.2	254	217.3	214	209.9
FALSE	99.807	High	0	Master Protein	P98156	Very low-density lipoprotein receptor OS=Mus musculus OX=10090 GN=Vldlr PE=1 SV=1	0.943	-0.08	0.0476786	661.7	701.8	6.73	3.73	22	1	35	572.4	564.2	583.6	612	616.4	624.1	618.6	592.7	525.3	609.3	647.4	634.7	711.2	578.1	611.6	640.9
FALSE	86.132	High	0	Master Protein	Q80ZW2	Protein THEM6 OS=Mus musculus OX=10090 GN=Them6 PE=1 SV=1	0.945	-0.08	0.0477224	3725.6	3943.6	5.4	5.42	22	1	53	3452.6	3555.9	3061.2	3390.2	3542.8	3172	3267.5	3313.1	3383.6	3237.5	3713.7	3369.5	3665.3	3352.7	3467.2	3413.5
FALSE	90.93	High	0	Master Protein	O54692	Centromere/kinetochore protein zw10 homolog OS=Mus musculus OX=10090 GN=Zw10 PE=1 SV=3	0.944	-0.08	0.0476379	1158.7	1227.3	5.79	2.73	18	1	31	1089.4	1003.8	1020.9	1048.6	1101.8	1009.1	1091.2	1019.6	992.4	1006.8	1148.4	1075.4	1209.7	1014.7	1056.9	1094.3
FALSE	53.321	High	0	Master Protein	B7ZMP1	Xaa-Pro aminopeptidase 3 OS=Mus musculus OX=10090 GN=Xpnpep3 PE=1 SV=1	0.947	-0.08	0.0490261	565.4	597	5.56	2.09	10	1	19	525.4	496.8	534.6	527.5	510.6	498.9	545.3	496.1	452.2	484	562	559.7	587.1	504.6	525.5	554
FALSE	12.068	High	0	Master Protein	A0A140LIT5	Protein PET100 homolog, mitochondrial (Fragment) OS=Mus musculus OX=10090 GN=Pet100 PE=1 SV=1	0.942	-0.09	0.0422853	442	469	3.86	4.51	4	1	5	411.7	382.7	400	444.3	423.4	371.3	379	405.3	386.6	389.5	392.4	420.8	471.9	394.6	409.5	418.8
FALSE	19.434	High	0	Master Protein	Q8BSA9	tRNA wybutosine-synthesizing protein 3 homolog OS=Mus musculus OX=10090 GN=Tyw3 PE=1 SV=1	0.938	-0.09	0.022408	187.1	199.5	6.38	5.17	4	1	6	164.7	159.1	163	168.9	175.9	174.5	168	169.7	171.5	159.1	175.5	188.4	197	179.3	171.4	169
FALSE	46.121	High	0	Master Protein	Q7TMH5	Mrpl13 protein (Fragment) OS=Mus musculus OX=10090 GN=Mrpl13 PE=2 SV=1	0.941	-0.09	0.0429658	921.5	979.1	6.27	3.99	9	1	20	842	798.3	824.2	807.7	864.1	822	860.5	813.8	725.9	817.5	899.6	927.1	992.6	866.2	816.6	834.3
FALSE	47.173	High	0	Master Protein	Q3TRM4	Patatin-like phospholipase domain-containing protein 6 OS=Mus musculus OX=10090 GN=Pnpla6 PE=1 SV=2	0.937	-0.09	0.0382647	336.4	359	7.19	2.67	15	1	16	315	283	302	304.4	332.9	319.2	306.6	291.3	281.9	284.5	337.8	338.4	372	315.2	307.2	321.1
FALSE	146.51	High	0	Master Protein	B9EJ80	PDZ domain-containing protein 8 OS=Mus musculus OX=10090 GN=Pdzd8 PE=1 SV=1	0.941	-0.09	0.0328812	1768.3	1878.5	6.65	2.6	32	1	48	1604.7	1574.5	1482.2	1592.1	1728	1586.5	1617.4	1646.6	1540.5	1529.1	1758.2	1679.3	1835.1	1606.9	1673.8	1696.7
FALSE	64.908	High	0	Master Protein	O09044	Synaptosomal-associated protein 23 OS=Mus musculus OX=10090 GN=Snap23 PE=1 SV=1	0.943	-0.09	0.0201623	297.6	315.7	5.41	5.09	10	1	32	307.6	275.1	257.8	275.3	265.9	272.5	252.9	265.5	248.6	279.1	288.4	297.6	342.8	270	257.4	284.8
FALSE	20.385	High	0	Master Protein	Q3UNZ6	Uncharacterized protein (Fragment) OS=Mus musculus OX=10090 GN=Arhgap27 PE=2 SV=1	0.942	-0.09	0.00145374	419.2	445	2.92	2.51	8	1	9	389	409.1	372.8	409.1	393	362.3	366.8	371.7	362.2	358	418.5	429.4	432.7	390.1	378.1	390.6
FALSE	18.548	High	0	Master Protein	P13634	Carbonic anhydrase 1 OS=Mus musculus OX=10090 GN=Ca1 PE=1 SV=4	0.941	-0.09	0.0282408	507.6	539.4	5.84	3.88	5	1	7	493.3	460.7	412.2	470.9	462	433.6	475.5	458.6	405.7	462	515.2	495	543.4	446.9	474.6	461.4
FALSE	63.652	High	0	Master Protein	Q60936	Atypical kinase COQ8A, mitochondrial OS=Mus musculus OX=10090 GN=Coq8a PE=1 SV=2	0.938	-0.09	0.0108342	961.3	1025.1	4.71	3.37	14	1	23	841.9	869.5	837.7	906.6	877.9	853.5	895.9	865.6	753.7	833.4	918.2	978.2	1043.9	879.9	866.9	940.1
FALSE	76.843	High	0	Master Protein	Q641K1	Cytosolic carboxypeptidase 1 OS=Mus musculus OX=10090 GN=Agtpbp1 PE=1 SV=2	0.94	-0.09	0.00216087	1598.6	1700.9	3.54	3.23	24	1	30	1484.1	1388.1	1429.7	1500.9	1477.4	1436.6	1413.9	1411.9	1309.5	1416.8	1634.3	1513.9	1703.5	1425	1512.2	1489.5
FALSE	46.833	High	0	Master Protein	E2J868	Xenotropic and polytropic retrovirus receptor 1 (Fragment) OS=Mus musculus OX=10090 GN=Xpr1 PE=2 SV=1	0.937	-0.09	0.0314552	509.2	543.5	7.01	3.05	13	1	17	461.5	424.2	446.5	510.1	466.4	481.1	500.9	447.3	426.8	448	500.3	540	559.1	449.9	484.2	489.9
FALSE	34.423	High	0	Master Protein	Q501J7	Phosphatase and actin regulator 4 OS=Mus musculus OX=10090 GN=Phactr4 PE=1 SV=2	0.937	-0.09	0.0184925	177.1	189.1	3.88	5.23	5	1	15	165.4	151.1	159.4	184.6	158.3	159.9	146.9	159.7	133.5	158.5	172.8	173.6	194.2	163.7	158.4	181.8
FALSE	20.269	High	0	Master Protein	Q9D8Z1	Activating signal cointegrator 1 complex subunit 1 OS=Mus musculus OX=10090 GN=Ascc1 PE=1 SV=1	0.941	-0.09	0.0118666	407.8	433.3	5.41	2.74	9	1	9	373.1	341.6	366.1	381.4	383.6	377.2	369.6	358.9	339.7	345.4	409.2	395.4	430	360	384.1	411.1
FALSE	130.094	High	0	Master Protein	Q61001	Laminin subunit alpha-5 OS=Mus musculus OX=10090 GN=Lama5 PE=1 SV=4	0.938	-0.09	0.0324575	1107.6	1181.3	8.22	3.81	27	1	39	920.1	952.1	969.3	979.9	1078.8	989.1	1041.4	1015.4	932.8	970.4	1090.9	1107.2	1187.2	999.7	1097.8	1005.5
FALSE	38.25	High	0	Master Protein	D3Z2W0	TNFAIP3-interacting protein 1 OS=Mus musculus OX=10090 GN=Tnip1 PE=1 SV=1	0.936	-0.09	0.041149	691.3	738.3	4.75	4.76	14	1	16	667.2	604.9	632.2	694.7	594.3	599	659.7	600.6	553.9	551.2	717.1	723.4	724.8	612	651.5	671.3
FALSE	42.903	High	0	Master Protein	P97454	Mothers against decapentaplegic homolog 5 OS=Mus musculus OX=10090 GN=Smad5 PE=1 SV=2	0.938	-0.09	0.00886429	683.5	728.4	6.21	3.25	3	1	13	630.8	566.5	576.5	636.6	642.3	638.1	600.1	627.7	569	611.9	678.8	665.3	772.7	623.4	626	648.2
FALSE	233.271	High	0	Master Protein	P28867	Protein kinase C delta type OS=Mus musculus OX=10090 GN=Prkcd PE=1 SV=3	0.942	-0.09	0.0135992	4956.2	5261.2	3.19	5.43	42	1	127	4871.8	4517.5	4564.1	5057.1	4313.4	4250.3	4090.2	4390.5	4021.5	4824.8	4864.4	4950.2	5281.6	4535.8	4512.2	4429.9
FALSE	54.444	High	0	Master Protein	B2RQI4	Slc24a4 protein OS=Mus musculus OX=10090 GN=Slc24a4 PE=2 SV=1	0.937	-0.09	0.0315531	566.6	604.9	5.64	3.72	10	1	23	562.3	512.8	454.4	532.9	540.1	489.3	494.4	503.2	480.2	488.6	568.9	571.8	544.9	488.2	532.8	546
FALSE	6.697	High	0.001	Master Protein	Q3UI84	Replication factor C subunit 4 OS=Mus musculus OX=10090 GN=Rfc4 PE=1 SV=1	0.939	-0.09	0.00226428	95.4	101.6	5.12	3.85	4	1	5	90.9	88.8	78.1	88.6	85.2	77.5	83.2	88.1	77.6	80	97.9	99.5	105.2	84.1	85.7	94.3
FALSE	46.968	High	0	Master Protein	O35379	Multidrug resistance-associated protein 1 OS=Mus musculus OX=10090 GN=Abcc1 PE=1 SV=1	0.941	-0.09	0.00913929	324.5	345	4.08	3.79	13	1	18	302.4	303.9	292.7	298.3	290.5	273.6	290.4	299.6	254.8	288.1	325.2	324.6	331.7	311.7	288.5	311.3
FALSE	43.118	High	0	Master Protein	Q148P2	3-oxoacyl-[acyl-carrier-protein] synthase, mitochondrial OS=Mus musculus OX=10090 GN=Oxsm PE=2 SV=1	0.938	-0.09	0.0049791	802.6	855.6	2.12	3.95	9	1	21	723.6	723.5	738	803.5	728	698.1	712.7	698.8	650	728.8	798.2	820.9	853.6	667.9	734.5	762.5
FALSE	33.624	High	0	Master Protein	Q149F1	RNA pseudouridylate synthase domain-containing protein 2 OS=Mus musculus OX=10090 GN=Rpusd2 PE=1 SV=2	0.939	-0.09	0.018098	161	171.4	6.85	1.73	8	1	11	141.4	144.7	150.5	139.5	147.9	130.6	147.1	147.7	131.9	136.8	161	161.1	168	148.8	145.1	156.4
FALSE	1.887	Medium	0.029	Master Protein	A0A0R4J1S6	Zinc finger HIT domain-containing protein 1 OS=Mus musculus OX=10090 GN=Znhit1 PE=1 SV=1	0.937	-0.09	0.0194588	702.2	749.7	5.84	5.53	1	1	1	577.8	644.8	650.9	701.5	662.8	590.3	613.3	569	578.4	574.8	658.5	721.5	756.5	589.8	696.9	696.5
FALSE	72.219	High	0	Master Protein	P42227	Signal transducer and activator of transcription 3 OS=Mus musculus OX=10090 GN=Stat3 PE=1 SV=2	0.937	-0.09	0.00129747	984.5	1050.5	3.31	3.52	16	1	27	901.7	840.9	879.7	951.4	908.2	861	877	875.9	793.8	831.1	996.5	996.3	1084.1	883.9	927.8	911
FALSE	53.225	High	0	Master Protein	Q8BTY8	Sec1 family domain-containing protein 2 OS=Mus musculus OX=10090 GN=Scfd2 PE=1 SV=1	0.938	-0.09	0.00927369	533.8	569.1	6.19	3.37	13	1	18	458.1	454.4	484.7	473.9	478.4	466.9	487.4	486	448	460.6	514.6	492.7	573.3	486.7	494.5	532.2
FALSE	184.545	High	0	Master Protein	B1AWC9	Phosphodiesterase OS=Mus musculus OX=10090 GN=Pde4b PE=1 SV=1	0.943	-0.09	0.00794972	2430.4	2578.1	4.57	2.53	2	1	70	2249.6	2109.6	2103.9	2219.2	2290.8	2140.9	2142.4	2194.5	2049.8	2129.4	2412.8	2297.4	2434.3	2183.1	2265.5	2282.2
FALSE	31.934	High	0	Master Protein	G5E8S8	MAGUK p55 subfamily member 7 OS=Mus musculus OX=10090 GN=Mpp7 PE=1 SV=1	0.936	-0.09	0.0357782	238.6	254.8	3.28	9.44	8	1	8	228.6	229.3	215.2	242.6	208.9	206.7	201	198.6	247.5	217.9	246.8	222	244.6	208.1	225.4	217.7
FALSE	88.587	High	0	Master Protein	Q8BGW1	Alpha-ketoglutarate-dependent dioxygenase FTO OS=Mus musculus OX=10090 GN=Fto PE=1 SV=1	0.942	-0.09	0.0260019	976.2	1036.2	5.87	2.99	16	1	32	888.8	823.2	833	912	910.1	903.5	898.2	883.5	828.9	817.8	967.9	924.6	1002.7	883.2	936.3	939.3
FALSE	31.444	High	0	Master Protein	Q64669	NAD(P)H dehydrogenase [quinone] 1 OS=Mus musculus OX=10090 GN=Nqo1 PE=1 SV=3	0.936	-0.09	0.00468175	857.4	915.7	4.19	3.75	8	1	9	797.9	763.6	774.2	807.6	825.2	767	779.9	742.9	728	815.5	872.5	834.3	889.2	785.5	764.9	825.5
FALSE	103.443	High	0	Master Protein	Q91YH5	Atlastin-3 OS=Mus musculus OX=10090 GN=Atl3 PE=1 SV=1	0.94	-0.09	0.00771723	1802	1917.1	3.61	3.64	21	1	49	1784.2	1598.8	1667.2	1748.5	1622	1503.4	1614.5	1586.2	1519.9	1656.7	1815.6	1783.5	1911.7	1540.2	1647.8	1653.1
FALSE	111.805	High	0	Master Protein	Q5SWP3	NAC-alpha domain-containing protein 1 OS=Mus musculus OX=10090 GN=Nacad PE=1 SV=1	0.94	-0.09	0.0268181	682	725.6	4.8	4.6	25	1	32	706.5	595.7	604.1	683	649.9	582.4	598.3	599.4	607.8	642.9	687.7	663.7	699.9	592.5	640.5	631.8
FALSE	80.489	High	0	Master Protein	Q8C1Y8	Vacuolar fusion protein CCZ1 homolog OS=Mus musculus OX=10090 GN=Ccz1 PE=1 SV=1	0.938	-0.09	0.000438593	967.5	1031.3	3.01	1.55	18	1	26	925.6	867.9	838.5	934.5	914.5	835	844.7	867.8	793.4	853.4	954	969.1	986.8	876.8	901	937.1
FALSE	49.51	High	0	Master Protein	Q8CD92	Tetratricopeptide repeat protein 27 OS=Mus musculus OX=10090 GN=Ttc27 PE=1 SV=2	0.941	-0.09	0.0061345	518.4	550.8	4.58	2.66	14	1	18	484.2	443.3	449.8	486.5	484	467	471.7	457.3	444.3	458.2	515.1	490.4	538.3	455.5	470.5	513.9
FALSE	24.44	High	0	Master Protein	E9Q517	Sodium- and chloride-dependent glycine transporter 1 OS=Mus musculus OX=10090 GN=Slc6a9 PE=1 SV=1	0.938	-0.09	0.0215763	743.3	792.6	6.83	8.68	3	1	11	771.5	636.2	613.9	692.6	688.3	639	684.4	662.6	736.6	748.1	713.2	721.2	730.6	668.6	739.9	726
FALSE	44.141	High	0	Master Protein	Q9DCA2	28S ribosomal protein S11, mitochondrial OS=Mus musculus OX=10090 GN=Mrps11 PE=1 SV=2	0.943	-0.09	0.0181869	352.7	374.2	4.41	2.86	7	1	10	313.2	315.6	305	343.6	332.8	324	313	326.5	294.2	290.8	349.3	358.1	360.2	330.5	326.3	330.7
FALSE	48.455	High	0	Master Protein	Q60805	Tyrosine-protein kinase Mer OS=Mus musculus OX=10090 GN=Mertk PE=1 SV=1	0.939	-0.09	0.040496	824.8	878.4	7.94	3.45	13	1	23	703.9	704.7	715.7	712.1	767.9	760.2	747.7	778.6	706.3	725.1	752.6	808	858	776.5	744.8	803.7
FALSE	58.07	High	0	Master Protein	B1AWT2	Ras-related GTP-binding protein OS=Mus musculus OX=10090 GN=Rragd PE=1 SV=1	0.942	-0.09	0.0184259	852.2	904.5	3.7	4.27	6	1	25	729.4	770.7	765.1	829.7	783	752.1	737.1	773.7	686.3	673.8	805.3	878.5	887.9	772.7	801.5	826
FALSE	48.838	High	0	Master Protein	P47811	Mitogen-activated protein kinase 14 OS=Mus musculus OX=10090 GN=Mapk14 PE=1 SV=3	0.942	-0.09	0.0218482	529.9	562.3	5.31	3.64	12	1	21	472	486.2	466.9	488.1	504.9	487.1	489.6	466.4	432.1	458.1	511.4	510.5	599.2	484.3	487.5	519.5
FALSE	11.444	High	0	Master Protein	Q80VP5	Mitochondrial translation release factor in rescue OS=Mus musculus OX=10090 GN=Mtrfr PE=1 SV=1	0.943	-0.09	0.0255676	137.1	145.4	5.45	4.1	3	1	3	128.1	119.1	123.3	121	130.8	114.6	119.9	122.3	109.4	119.3	130.9	142	143.5	125.5	114.4	131.7
FALSE	133.581	High	0	Master Protein	Q8BHE3	Caytaxin OS=Mus musculus OX=10090 GN=Atcay PE=1 SV=1	0.937	-0.09	0.0441844	1850.9	1976	7.16	1.27	15	1	58	1613.5	1638	1622.1	1691.4	1716.1	1746.9	1791.5	1668.3	1562.4	1584.3	1824.5	1879.3	1944.1	1701.8	1721.7	1768
FALSE	53.646	High	0	Master Protein	Q8VCE6	5'(3')-deoxyribonucleotidase, mitochondrial OS=Mus musculus OX=10090 GN=Nt5m PE=1 SV=1	0.936	-0.09	0.033179	769.4	821.6	3.58	3.19	10	1	27	715.7	689.9	713.9	774.5	733.5	649.4	707.2	669	651.8	619.5	763.4	780.5	808.4	693.6	677.6	745.6
FALSE	34.021	High	0	Master Protein	A0A140LHU0	Disintegrin and metalloproteinase domain-containing protein 9 OS=Mus musculus OX=10090 GN=Adam9 PE=1 SV=1	0.94	-0.09	0.0245769	471.1	500.9	6.87	2.55	9	1	10	379.3	420.3	465.5	475.7	422.7	419.2	408.9	396.2	377.3	421.7	457.9	466	503.6	429.6	423	462.9
FALSE	385.677	High	0	Master Protein	Q3U4P3	Dynamin-1-like protein (Fragment) OS=Mus musculus OX=10090 GN=Dnm1l PE=2 SV=1	0.94	-0.09	0.0347906	589.2	626.7	7.42	1.94	2	1	216	500.7	499.8	522	529.4	570	519.7	527.5	561.7	496.1	512.6	564.9	588.4	624.6	530.8	551.6	548.3
FALSE	60.833	High	0	Master Protein	Q0PD31	Rab24 OS=Mus musculus OX=10090 GN=Rab24 PE=1 SV=1	0.939	-0.09	0.0212479	1576.4	1678.6	6.29	1.35	11	1	28	1391.4	1397.9	1377.7	1400.8	1488.6	1421.3	1467.3	1424.8	1328.9	1363.5	1585	1569.5	1639.1	1434.4	1449.9	1476.4
FALSE	423.621	High	0	Master Protein	Q91V92	ATP-citrate synthase OS=Mus musculus OX=10090 GN=Acly PE=1 SV=1	0.942	-0.09	0.0141128	1042.4	1107.1	5.31	2.53	2	1	280	893.2	967.6	924.8	979.6	993.9	948	889.2	967.2	872.9	910.4	998	1012.2	1093.8	995.1	954.7	1004
FALSE	74.97	High	0	Master Protein	B2RUS7	ATP-binding cassette, sub-family C (CFTR/MRP), member 8 OS=Mus musculus OX=10090 GN=Abcc8 PE=1 SV=1	0.937	-0.09	0.0219566	1016.1	1084	3.64	3.96	18	1	27	999.9	935.8	867.8	984.3	937	848.2	907.7	890.8	856.2	903.1	1007.4	917.7	1044.7	928.5	948	933.3
FALSE	55.101	High	0	Master Protein	Q99LC9	Peroxisome assembly factor 2 OS=Mus musculus OX=10090 GN=Pex6 PE=1 SV=1	0.941	-0.09	0.0106429	672.7	714.6	5.84	1.56	16	1	20	586.2	590.3	572.8	624.6	635.5	612.5	613	619.2	564.5	584.3	671.1	663.8	725.3	620	616.5	636.1
FALSE	195.152	High	0	Master Protein	K4PWM5	MDia3 isoform OS=Mus musculus OX=10090 GN=Diaph2 PE=2 SV=1	0.941	-0.09	0.019234	4447.5	4727.3	4.64	2.23	45	1	68	4170.8	3924.4	3985.7	4152.9	4307.9	3851.2	4005.3	4103.8	3841.3	3890.9	4415.2	4247.3	4547.6	4008.6	4136.8	4210.1
FALSE	24.376	High	0	Master Protein	Q80ZD8	Amphoterin-induced protein 1 OS=Mus musculus OX=10090 GN=Amigo1 PE=1 SV=1	0.941	-0.09	0.0251361	671.5	713.7	6.5	3.18	8	1	9	628.3	591.8	588.8	586.7	653.8	585.1	615.3	612.5	564	553.6	699	683.4	702.5	625.8	606.9	646.1
FALSE	44.32	High	0	Master Protein	A6H663	BCL2-associated athanogene 3 OS=Mus musculus OX=10090 GN=Bag3 PE=2 SV=1	0.94	-0.09	0.00865157	635.3	675.5	2.69	3.59	13	1	17	621.3	573.7	567.8	614.4	560.3	555.5	563.3	575.7	541.4	575.4	626.8	610.9	678.8	537.3	559.4	613.3
FALSE	23.142	High	0	Master Protein	Q8R395	COMM domain-containing protein 5 OS=Mus musculus OX=10090 GN=Commd5 PE=1 SV=1	0.938	-0.09	0.0375728	379.1	404.3	10.1	2.7	6	1	8	299.1	299.6	335.6	328.2	346	354.9	354.5	341.3	319.4	325.3	375.7	357.2	405.1	333.6	356.3	370.2
FALSE	66.712	High	0	Master Protein	Q99K23	Ufm1-specific protease 2 OS=Mus musculus OX=10090 GN=Ufsp2 PE=1 SV=1	0.937	-0.09	0.0135569	652.9	696.8	3.39	3.78	14	1	21	592.3	582.7	574.8	643.9	596.1	596.5	583.1	604	546.8	592.6	616.4	616.3	710.7	597.9	608.9	604.7
FALSE	84.598	High	0	Master Protein	Q3UJU9	Regulator of microtubule dynamics protein 3 OS=Mus musculus OX=10090 GN=Rmdn3 PE=1 SV=2	0.941	-0.09	0.0366952	1855.5	1971.7	7.12	2.17	15	1	29	1633.9	1621.1	1583.2	1677.9	1791.6	1696.5	1733.3	1738.1	1562.1	1611.3	1802.2	1915.5	1895.5	1669.4	1756.7	1811.8
FALSE	231.155	High	0	Master Protein	E9Q6R7	Utrophin OS=Mus musculus OX=10090 GN=Utrn PE=1 SV=1	0.938	-0.09	0.0201366	2451.3	2612.8	5.67	2.07	3	1	75	2241.1	2100.5	2126.6	2319.3	2327.4	2252.1	2304.7	2209.6	2058	2127.1	2454.8	2489.2	2499.1	2175.1	2330.7	2377.6
FALSE	340.09	High	0	Master Protein	A0A140LJK7	Ryanodine receptor 3 OS=Mus musculus OX=10090 GN=Ryr3 PE=1 SV=1	0.942	-0.09	0.00951998	2615.2	2776.4	3.69	3.05	66	1	118	2312.3	2317.5	2309.3	2572.9	2412.1	2314.5	2330.1	2427.9	2228	2148.1	2495.7	2613.7	2721.9	2450.3	2403.6	2428.8
FALSE	9.456	High	0	Master Protein	Q99PN3	Tripartite motif-containing protein 26 OS=Mus musculus OX=10090 GN=Trim26 PE=2 SV=3	0.937	-0.09	0.00668605	76.5	81.6	5.98	4.45	4	1	5	69.9	72.5	69.9	75.2	70.3	69.1	59.8	59.5	60.7	64.8	75.1	77.2	85	67	74.8	76
FALSE	45.572	High	0	Master Protein	Q3UIA2	Rho GTPase-activating protein 17 OS=Mus musculus OX=10090 GN=Arhgap17 PE=1 SV=1	0.942	-0.09	0.0334928	266.9	283.5	3.36	4.73	4	1	18	261.5	244.3	243.7	271.9	231.9	218.1	228.8	235.5	209.7	239.1	261.7	242.6	280.8	243.9	256	246.2
FALSE	56.546	High	0	Master Protein	Q920A7	AFG3-like protein 1 OS=Mus musculus OX=10090 GN=Afg3l1 PE=1 SV=2	0.94	-0.09	0.0459379	684.2	727.5	6.41	5.68	14	1	31	595.5	585.3	596.5	609.9	634	619.7	625	627.5	569.6	595.1	690.1	618.6	717.1	674	629.3	608.3
FALSE	49.881	High	0	Master Protein	Q5BL05	Homeobox protein cut-like OS=Mus musculus OX=10090 GN=Cux1 PE=2 SV=1	0.938	-0.09	0.0471295	131.8	140.5	9.7	4.9	3	1	18	111.7	94.5	111.1	130	121.4	117.9	123.7	117.6	98.9	112.1	134.1	138.4	138.9	117.7	123.7	126.8
FALSE	28.565	High	0	Master Protein	Q9DC11	Plexin domain-containing protein 2 OS=Mus musculus OX=10090 GN=Plxdc2 PE=1 SV=1	0.942	-0.09	0.0484965	864.7	918.1	3.81	3.62	9	1	15	805.5	772.3	828.8	869.2	767.1	782.9	789.5	735.2	689.6	746.2	865.6	811	871	788.4	828.9	839.7
FALSE	37.101	High	0	Master Protein	Q9CR25	2-(3-amino-3-carboxypropyl)histidine synthase subunit 2 OS=Mus musculus OX=10090 GN=Dph2 PE=1 SV=1	0.934	-0.1	0.0093191	491.2	525.6	7.64	2.57	7	1	12	444	420.9	415	415.8	458.1	452.7	446.4	450.7	411.9	444.3	520.6	491.9	513.9	455.4	451	477.1
FALSE	13.134	High	0	Master Protein	P22935	Cellular retinoic acid-binding protein 2 OS=Mus musculus OX=10090 GN=Crabp2 PE=2 SV=2	0.931	-0.1	0.0289399	219.6	236	5.16	6.82	4	1	5	194.2	188	200.1	196.1	203.9	192.4	195	192.1	166.4	172	226.4	210.2	244.6	212.8	203.7	213.8
FALSE	19.258	High	0	Master Protein	B7ZWP1	2310028H24Rik protein OS=Mus musculus OX=10090 GN=Fam219a PE=2 SV=1	0.93	-0.1	0.0259392	145.2	156.1	5.41	4.14	5	1	8	135.3	127.7	130	146.6	131.1	115.6	136.4	136	123.7	115.5	146.3	144.5	157.7	129.1	139.2	141.3
FALSE	64.253	High	0	Master Protein	Q3TW96	UDP-N-acetylhexosamine pyrophosphorylase-like protein 1 OS=Mus musculus OX=10090 GN=Uap1l1 PE=1 SV=1	0.931	-0.1	0.00224563	1330.5	1429.3	5	2.01	17	1	25	1227.8	1162.6	1139.3	1241	1215.4	1186.1	1237.5	1223.4	1134.6	1183.4	1321.5	1332.5	1378.2	1269.1	1261.4	1281.2
FALSE	25.616	High	0	Master Protein	Q8K2Q5	Coiled-coil-helix-coiled-coil-helix domain-containing protein 7 OS=Mus musculus OX=10090 GN=Chchd7 PE=1 SV=1	0.935	-0.1	0.0345655	286.1	305.9	9.9	4.08	7	1	9	249	232.7	240.4	243.8	275	267.9	267.3	274	241.5	250.9	275.6	285	313.3	257.9	291	280.3
FALSE	8.307	High	0	Master Protein	Q3U276	Succinate dehydrogenase assembly factor 1, mitochondrial OS=Mus musculus OX=10090 GN=Sdhaf1 PE=1 SV=1	0.931	-0.1	0.004341	194.4	208.9	2.59	5.51	3	1	3	188.8	175.2	175.9	190.4	183.6	167.9	165.7	172.6	158.8	168.3	196.3	187.5	232.6	179.9	187.5	187.4
FALSE	28.716	High	0	Master Protein	P36895	Bone morphogenetic protein receptor type-1A OS=Mus musculus OX=10090 GN=Bmpr1a PE=1 SV=1	0.931	-0.1	0.00814843	266.9	286.8	5.35	4.82	7	1	11	234.6	245.9	238.6	270.3	241.7	230.9	254.3	217.1	217.6	242.9	253.1	290.8	289.1	234	256.5	254
FALSE	2.967	High	0.009	Master Protein	Q9D632	CRAL-TRIO domain-containing protein OS=Mus musculus OX=10090 GN=Bnip2 PE=2 SV=1	0.931	-0.1	0.0225266	79.5	85.3	6.87	6.33	1	1	4	67.2	70.5	73.4	72.3	72.1	70.8	76.6	69.4	62.9	70.6	81.3	90.1	81.2	76.3	72.9	72.9
FALSE	60.478	High	0	Master Protein	Q9CXJ1	Probable glutamate--tRNA ligase, mitochondrial OS=Mus musculus OX=10090 GN=Ears2 PE=1 SV=1	0.931	-0.1	0.0359493	493.8	530.3	6.42	3.5	14	1	18	460.6	445.3	429.1	454.4	451.8	491.5	429	451.6	387.1	429.9	484.3	509.2	518.3	467.9	466.1	484.3
FALSE	140.882	High	0	Master Protein	O89084	cAMP-specific 3',5'-cyclic phosphodiesterase 4A OS=Mus musculus OX=10090 GN=Pde4a PE=1 SV=2	0.935	-0.1	0.0289382	1272.8	1361.6	6.92	7.45	20	1	51	1162.4	1096.9	1118	1136.9	1261.5	1132.4	1141.1	1204.7	1079.8	1111.6	1194.1	1512.2	1396.8	1121.7	1240.1	1206.1
FALSE	8.82	High	0	Master Protein	Q8K1A5	Transmembrane protein 41B OS=Mus musculus OX=10090 GN=Tmem41b PE=1 SV=1	0.932	-0.1	0.0298289	80.8	86.7	9.08	4.95	3	1	3	76.7	59.8	71.5	74.3	69.4	77.6	70.9	73.7	66.8	67.1	74.8	82.7	89.8	72.6	77.6	83.5
FALSE	17.046	High	0	Master Protein	Q9JHZ2	Progressive ankylosis protein OS=Mus musculus OX=10090 GN=Ankh PE=2 SV=1	0.933	-0.1	0.0327774	250.3	268.3	9.16	2.73	6	1	6	221.8	212.4	219	197.8	236.9	224.9	229	225.9	216.2	207.4	239.4	250.8	264.7	228	234.2	246.7
FALSE	21.954	High	0	Master Protein	Q6PGG6	Guanine nucleotide-binding protein-like 3-like protein OS=Mus musculus OX=10090 GN=Gnl3l PE=1 SV=1	0.931	-0.1	0.0164919	155	166.4	8.53	4.36	6	1	10	133.8	120.4	132	147.9	146.2	142.7	142.8	147.5	131.1	134.3	165.5	161.7	164.3	135.4	155.5	149.8
FALSE	72.482	High	0	Master Protein	Q99J99	3-mercaptopyruvate sulfurtransferase OS=Mus musculus OX=10090 GN=Mpst PE=1 SV=4	0.933	-0.1	0.0363643	2573.2	2756.8	7.52	1.28	14	1	34	2289.6	2202.7	2249.5	2312.2	2378.5	2499.8	2380.4	2391.2	2218.1	2241.8	2607.1	2533.7	2719.2	2349.1	2376.8	2476.8
FALSE	19.206	High	0	Master Protein	A2ADA5	tRNA pseudouridine synthase-like 1 OS=Mus musculus OX=10090 GN=Pusl1 PE=1 SV=1	0.93	-0.1	0.0126514	242.6	260.8	5.41	4.47	5	1	6	216	203.1	222.7	237.2	228.7	198.5	218.1	223.7	193	196.9	242.6	251.3	261.3	221.9	219.7	248.3
FALSE	59.124	High	0	Master Protein	Q9ES74	Serine/threonine-protein kinase Nek7 OS=Mus musculus OX=10090 GN=Nek7 PE=1 SV=1	0.934	-0.1	0.0145899	1021.3	1093.3	5.71	4.6	10	1	18	899.1	897.4	903.9	951	932.4	960.9	930.6	949.8	910.4	972.6	979.3	974.7	1081.9	953.2	915.3	986.2
FALSE	27.111	High	0	Master Protein	P59235	Nucleoporin Nup43 OS=Mus musculus OX=10090 GN=Nup43 PE=1 SV=2	0.935	-0.1	0.0318771	163.5	174.8	2.91	6.89	5	1	9	156.6	147.1	150.8	162.9	146.2	148.7	142.1	137	145.3	141.6	164.3	159.9	193.4	143.6	133.8	163.2
FALSE	52.116	High	0	Master Protein	P27600	Guanine nucleotide-binding protein subunit alpha-12 OS=Mus musculus OX=10090 GN=Gna12 PE=1 SV=3	0.935	-0.1	0.0182812	764.6	817.6	7.18	5.7	12	1	34	778.8	707.1	637.5	669	720.4	660.5	694.5	636.5	647.5	750.3	798.8	739.9	803.2	687.5	729.1	690.8
FALSE	121.826	High	0	Master Protein	Q9QYA2	Mitochondrial import receptor subunit TOM40 homolog OS=Mus musculus OX=10090 GN=Tomm40 PE=1 SV=3	0.93	-0.1	0.0344911	1532.7	1647.9	6.68	3.16	11	1	83	1343.7	1349.4	1316.5	1449.5	1437.8	1467	1383.4	1474.2	1303	1298.4	1490	1542.7	1670.3	1481	1378.1	1498.1
FALSE	50.31	High	0	Master Protein	Q8R059	UDP-glucose 4-epimerase OS=Mus musculus OX=10090 GN=Gale PE=1 SV=1	0.933	-0.1	0.0130873	800.1	858	4.4	1.98	13	1	29	718.6	722.7	709.5	777.2	746.4	750.5	740.3	712.8	688	694.1	778.8	810.4	846.7	697.2	740.3	777.7
FALSE	61.957	High	0	Master Protein	B1AVH5	Coronin OS=Mus musculus OX=10090 GN=Coro2a PE=1 SV=1	0.932	-0.1	0.0232587	1246	1337.5	4.13	3.65	17	1	32	1132.5	1116.2	1137.1	1212.1	1212.7	1067	1133.6	1135.9	989.4	1114.4	1160.5	1240.8	1351.6	1150.5	1171.1	1199.8
FALSE	30.921	High	0	Master Protein	A0A077K846	GDP-Man:Man(3)GlcNAc(2)-PP-Dol alpha-1,2-mannosyltransferase OS=Mus musculus OX=10090 GN=Alg11 PE=2 SV=1	0.935	-0.1	0.0254923	610.7	653.5	5.69	5.87	8	1	13	558.1	540.3	524.9	554.4	567.7	571.2	559	550.8	578.6	529	591.5	574.5	665.7	567.8	570.3	557
FALSE	39.877	High	0	Master Protein	Q3UPH1	Protein PRRC1 OS=Mus musculus OX=10090 GN=Prrc1 PE=1 SV=1	0.931	-0.1	0.0273933	456.7	490.3	9.11	4.63	8	1	20	391.1	385.5	391.3	396	430.6	439	419.1	436.8	423.3	393.3	483.4	445.6	474.1	425.2	439.8	430
FALSE	49.005	High	0	Master Protein	Q9ES34	Ubiquitin-protein ligase E3B OS=Mus musculus OX=10090 GN=Ube3b PE=1 SV=3	0.934	-0.1	0.0184213	1270.6	1361.1	7.3	2.97	17	1	18	1135.8	1067.3	1110.2	1129.7	1213.8	1169.5	1192.7	1148.8	1114.6	1092.6	1334.4	1268.4	1303.3	1132.6	1179.5	1256.3
FALSE	2.527	Medium	0.015	Master Protein	O88327	Alpha-catulin OS=Mus musculus OX=10090 GN=Ctnnal1 PE=1 SV=1	0.933	-0.1	0.00961002	48.4	51.9	6.46	4.93	1	1	1	41.9	41.2	48.5	48.1	45.4	42.7	42.1	40.5	44.9	43	51.3	47.1	53.1	42.4	44.3	45.7
FALSE	25.5	High	0	Master Protein	E0CYH0	Female-lethal(2)D homolog OS=Mus musculus OX=10090 GN=Wtap PE=1 SV=1	0.933	-0.1	0.0355162	201	215.4	10.47	3.12	6	1	7	166.8	173.2	189.3	153.2	183.4	187.2	171.7	179.6	162.6	176.6	203.1	201.6	218	186.9	184.2	183.6
FALSE	11.105	High	0	Master Protein	Q91YK2	Ribosomal RNA processing protein 1 homolog B OS=Mus musculus OX=10090 GN=Rrp1b PE=1 SV=2	0.93	-0.1	0.036931	112.1	120.6	11.46	5.11	5	1	5	102.3	87.4	97.3	88.9	104.6	108.8	106.4	101.3	107.4	97.4	109.4	115.9	118.6	99.1	104	114
FALSE	13.051	High	0	Master Protein	Q9D0B5	Thiosulfate sulfurtransferase/rhodanese-like domain-containing protein 3 OS=Mus musculus OX=10090 GN=Tstd3 PE=1 SV=1	0.936	-0.1	0.0211788	189.1	202.1	6.09	5.19	3	1	7	173.5	179.9	162.8	171.7	189.3	167.7	160.7	172.4	159.7	163.3	199.2	182.2	220.8	174.1	165.6	183.3
FALSE	134.341	High	0	Master Protein	A0A0J9YUW5	Sodium channel protein OS=Mus musculus OX=10090 GN=Scn8a PE=1 SV=1	0.934	-0.1	0.00545917	1219.9	1306.8	4.77	4.66	22	1	68	1210.7	1057.3	1035	1150.1	1136.4	1051.9	1066	1116.9	1099.9	1143	1226.6	1164.2	1259	1101.6	1156.9	1121.2
FALSE	49.845	High	0	Master Protein	Q571M0	MKIAA4032 protein (Fragment) OS=Mus musculus OX=10090 GN=Mfn1 PE=2 SV=1	0.931	-0.1	0.00440828	598.5	642.7	6.59	2.71	15	1	21	551.3	509.2	487.5	531.9	547.6	538.2	536.4	556.1	521.8	515.4	599.4	601	668	533.5	545.6	583.7
FALSE	14.58	High	0	Master Protein	A0A140LJD2	Protein TANC2 (Fragment) OS=Mus musculus OX=10090 GN=Tanc2 PE=1 SV=1	0.931	-0.1	0.0222153	66.2	71	6.28	8.5	1	1	6	63.3	66.6	58.7	62.7	60.2	55.2	59.4	52	62.8	58.6	62.2	66.4	82.8	58.3	61.4	60.7
FALSE	38.958	High	0	Master Protein	Q9D8B4	NADH dehydrogenase [ubiquinone] 1 alpha subcomplex subunit 11 OS=Mus musculus OX=10090 GN=Ndufa11 PE=1 SV=2	0.933	-0.1	0.00217993	347.7	372.8	4.39	2.82	5	1	17	306.1	317.5	325.1	332.2	336	300.8	310.3	307.5	290.7	321.1	352.3	340	381.5	319.9	319.2	331.1
FALSE	28.927	High	0	Master Protein	Q8N9S3	Activator of 90 kDa heat shock protein ATPase homolog 2 OS=Mus musculus OX=10090 GN=Ahsa2 PE=1 SV=2	0.935	-0.1	0.0106179	600.8	642.2	7.61	3.02	10	1	10	542.1	497.6	488.7	528.1	561.3	546.3	548.2	551.4	497.3	535.7	618	609	662.6	538.4	531.7	575.2
FALSE	65.905	High	0	Master Protein	Q3UM29	Conserved oligomeric Golgi complex subunit 7 OS=Mus musculus OX=10090 GN=Cog7 PE=1 SV=1	0.934	-0.1	0.00119618	409.4	438.3	3.65	2.73	14	1	20	368.3	357.6	364.3	395.7	371.7	370.4	366.6	374.1	357.5	347	416.4	416.6	425.2	362.8	384.2	384.4
FALSE	36.141	High	0	Master Protein	Q3TRG2	Protein kinase domain-containing protein OS=Mus musculus OX=10090 GN=Map3k20 PE=2 SV=1	0.936	-0.1	0.0379304	314.2	335.8	6.47	4.35	8	1	11	264.3	275.4	275.6	292.8	289.4	281.3	292.5	295.5	270.4	254.5	324.9	304.9	341.7	270.5	284.2	310.6
FALSE	5.688	High	0.001	Master Protein	Q9CQG6	Transmembrane protein 147 OS=Mus musculus OX=10090 GN=Tmem147 PE=1 SV=1	0.931	-0.1	0.0403952	112.5	120.8	6.75	6.49	2	1	3	110	97.9	92.7	107.4	101.4	111.1	100.1	98.9	93.7	96.2	115.9	102.2	134.3	100.8	107.4	111.6
FALSE	10.266	High	0	Master Protein	F6Z6G4	G protein-coupled receptor 155 (Fragment) OS=Mus musculus OX=10090 GN=Gpr155 PE=1 SV=1	0.934	-0.1	0.00699129	278.9	298.7	6.52	6.51	2	1	2	262.1	258.7	218	259.3	267.4	252.9	227.1	244.7	261.4	273	275.3	285.6	293.5	251.8	258	247.3
FALSE	214.585	High	0	Master Protein	Q3UHU5	Microtubule cross-linking factor 1 OS=Mus musculus OX=10090 GN=Mtcl1 PE=1 SV=1	0.935	-0.1	0.0172861	2428.8	2596.9	4.45	3.56	12	1	78	2219.7	2183.3	2136.9	2295.3	2305.1	2180.3	2144	2301.4	2142.5	2001.8	2416.6	2370.6	2446.6	2265.6	2288.5	2350.5
FALSE	30.891	High	0	Master Protein	Q8C5P7	Testis development-related protein OS=Mus musculus OX=10090 GN=Tdrp PE=1 SV=1	0.933	-0.1	0.0427047	291.4	312.4	8.17	4.86	7	1	8	262.1	253.7	255.6	263.9	275.5	288.3	258	287.7	263.9	256.4	288.5	282.7	336	284.8	261	282.8
FALSE	74.401	High	0	Master Protein	I7DM66	PexRAP OS=Mus musculus OX=10090 GN=Dhrs7b PE=2 SV=1	0.933	-0.1	0.00243753	2075.7	2225.3	4.28	2.95	14	1	27	1920.1	1866.7	1815.1	1989.3	1944.1	1829.5	1848	1992.1	1757.3	1880	2018.2	2222.2	2191.9	1929.2	1894.4	1984.9
FALSE	39.099	High	0	Master Protein	A0A0G2JDP0	HCLS1-associated protein X-1 OS=Mus musculus OX=10090 GN=Hax1 PE=1 SV=1	0.934	-0.1	0.0395105	367.7	393.6	7.5	2.86	8	1	14	334.7	320.9	309	317.1	355.1	329.4	337	342.6	311	311.6	371.6	375	363.4	335.5	345	350.7
FALSE	4.149	High	0.003	Master Protein	Q6PAC3	DDB1- and CUL4-associated factor 13 OS=Mus musculus OX=10090 GN=Dcaf13 PE=2 SV=2	0.934	-0.1	0.00395034	93.4	99.9	5.63	6.37	1	1	1	77.3	85.4	85.9	87.4	76.5	83.2	81	82.8	90.5	77	92.5	89.9	98.7	86.2	83.1	94.2
FALSE	5.701	High	0.001	Master Protein	F8WHT5	Protein Mpv17 OS=Mus musculus OX=10090 GN=Mpv17 PE=1 SV=1	0.933	-0.1	0.0113815	380.6	407.9	4.22	3.96	2	1	3	351.8	332.4	355.6	375.5	341.6	355.2	351.9	335.9	314.8	317	365.4	398	425.5	344.8	364	372.9
FALSE	72.197	High	0	Master Protein	Q3V341	Uncharacterized protein OS=Mus musculus OX=10090 GN=Prkcz PE=1 SV=1	0.931	-0.1	0.0247889	465.4	499.9	5.38	3.56	12	1	28	426.2	399.4	401.3	463	465.9	410.5	419.7	411.7	407.5	405.2	473.6	456.2	497.6	430.4	416.2	418.8
FALSE	74.756	High	0	Master Protein	Q0PD14	Rab39B OS=Mus musculus OX=10090 GN=Rab39b PE=1 SV=1	0.936	-0.1	0.00888179	1638.2	1750.1	4.73	3.02	12	1	65	1430.5	1459.6	1442.8	1562.9	1532.4	1453.6	1519.8	1480.7	1360.1	1459.9	1564.6	1689.7	1757.3	1420.9	1534.6	1546
FALSE	147.942	High	0	Master Protein	Q3U4W5	Uncharacterized protein OS=Mus musculus OX=10090 GN=Rab6a PE=2 SV=1	0.931	-0.1	0.0401886	58	62.3	5.09	5.76	1	1	114	55	59.3	52.7	56.7	51.5	47.2	50.7	50.5	50.5	51.3	62	58.1	56.4	48.4	52.6	59.5
FALSE	6.465	High	0.001	Master Protein	Q9QXM0	Monoacylglycerol lipase ABHD2 OS=Mus musculus OX=10090 GN=Abhd2 PE=1 SV=1	0.93	-0.1	0.00937037	98.6	106	6.78	3.14	2	1	2	89	83.4	86.2	89.7	91.1	89.8	91.7	94.4	81.5	86.8	104.1	105.4	104.3	90	93	95.1
FALSE	52.638	High	0	Master Protein	P56212	cAMP-regulated phosphoprotein 19 OS=Mus musculus OX=10090 GN=Arpp19 PE=1 SV=2	0.935	-0.1	0.00586325	1142.5	1221.9	5.67	4.39	10	1	24	991.7	1097.3	981.9	1048.5	1103.1	982.1	1001.6	1034.7	999	966.9	1145.2	1123.9	1191.9	1115.8	1123.2	1057.8
FALSE	39.529	High	0	Master Protein	E9PX68	Solute carrier family 4 (anion exchanger), member 1, adaptor protein OS=Mus musculus OX=10090 GN=Slc4a1ap PE=1 SV=1	0.934	-0.1	0.0426481	658.3	704.6	6.96	4.48	13	1	15	579.7	559.1	588.9	582.7	618.3	575	603.8	624.7	539.5	516.6	653.6	646.6	704.4	611.6	631.7	639.7
FALSE	44.911	High	0	Master Protein	Q3V3R4	Integrin alpha-1 OS=Mus musculus OX=10090 GN=Itga1 PE=1 SV=2	0.932	-0.1	0.00893355	846.8	908.3	5.27	2.78	14	1	16	785.1	735.3	744.1	786.4	823.6	778.2	740	775.2	747.6	738.4	857.1	823	857.5	770.9	802.4	826.8
FALSE	33.899	High	0	Master Protein	Q80Y83	Dixin OS=Mus musculus OX=10090 GN=Dixdc1 PE=1 SV=1	0.932	-0.1	0.0167812	705.5	756.6	7.21	1.75	9	1	13	651.3	632.1	615.5	592.3	670.6	651.1	638.4	629.8	594.8	627.7	701.4	709.9	732.5	670.2	662.5	680.9
FALSE	80.707	High	0	Master Protein	E9Q5X2	Cytoplasmic polyadenylation element-binding protein 2 OS=Mus musculus OX=10090 GN=Cpeb2 PE=1 SV=1	0.93	-0.1	0.0210233	717.1	770.8	6.29	2.95	1	1	34	669.1	622.8	625	641	664	676.4	664	633.3	628	643.3	712.4	684	736.7	659.9	674.2	674.6
FALSE	23.937	High	0	Master Protein	Q3UXU8	CST complex subunit STN1 OS=Mus musculus OX=10090 GN=Stn1 PE=1 SV=1	0.936	-0.1	0.0321753	424.4	453.4	7.5	4.3	7	1	8	363.3	358.7	407.4	400.5	355.4	391.6	392.8	398.1	355.4	353.8	409.3	443.5	449.9	416.1	400.1	395.3
FALSE	2.213	Medium	0.022	Master Protein	Q8C0V9	FERM domain-containing protein 6 OS=Mus musculus OX=10090 GN=Frmd6 PE=1 SV=2	0.936	-0.1	0.0361388	27.4	29.3	9.15	9.81	1	1	1	27.1	25.6	22.6	27.6	20.2	23.6	25.6	21.3	23.1	24	32.8	30.1	27.2	26	24.4	23.4
FALSE	48.837	High	0	Master Protein	A2AI89	Phosphorylase b kinase regulatory subunit OS=Mus musculus OX=10090 GN=Phka1 PE=1 SV=1	0.935	-0.1	0.00794774	638.9	683.6	4.79	3.26	13	1	20	590	583.6	541.7	593.6	589.8	589.6	585.8	564.8	556.5	579.8	631	607.9	677.1	559.5	604.5	606.9
FALSE	52.266	High	0	Master Protein	Q6NXI6	Regulation of nuclear pre-mRNA domain-containing protein 2 OS=Mus musculus OX=10090 GN=Rprd2 PE=1 SV=1	0.933	-0.1	0.0284089	370.7	397.4	7.68	5.58	12	1	19	304.6	326.1	324.6	333.1	344.7	348.3	345.1	334.4	306.5	303.4	398.4	380.8	413.3	354.2	334.9	337.2
FALSE	50.952	High	0	Master Protein	Q9WVA2	Mitochondrial import inner membrane translocase subunit Tim8 A OS=Mus musculus OX=10090 GN=Timm8a1 PE=1 SV=1	0.931	-0.1	0.0294762	937.5	1007	8.8	3.01	7	1	22	792	819.5	766.2	860.4	915.2	856.8	858.6	924.9	844.9	858.3	929.3	938.4	963.8	884.4	872.7	901.2
FALSE	125.327	High	0	Master Protein	Q5NCI4	Phosphoglycerate mutase OS=Mus musculus OX=10090 GN=Pgam2 PE=1 SV=1	0.932	-0.1	0.0415116	1124	1206.4	5.07	7.21	11	1	85	1033.6	1009.8	1032.2	1144.7	1090.8	997.1	940	896.6	953.1	1055.1	1021.9	1064.8	1187.9	934.2	1138.5	1158.5
FALSE	5.026	High	0.002	Master Protein	A0A1B0GT05	Predicted gene 45785 OS=Mus musculus OX=10090 GN=Gm45785 PE=4 SV=1	0.93	-0.1	0.0190503	74	79.6	6.26	6.55	2	1	2	69.2	71.5	61.9	76.9	68.7	56.9	59.5	65.2	60.4	57.4	80.2	71.6	83.4	66.8	70.4	73.2
FALSE	43.884	High	0	Master Protein	Q542S9	Syntrophin, basic 2 OS=Mus musculus OX=10090 GN=Sntb2 PE=1 SV=1	0.934	-0.1	0.0396748	674.6	722.5	5.27	4.19	13	1	16	603.9	627.2	597.4	632.7	599.3	596.3	644.6	623.8	544.7	598.3	670	715.7	716.8	604.6	624	601.4
FALSE	15.475	High	0	Master Protein	O09005	Sphingolipid delta(4)-desaturase DES1 OS=Mus musculus OX=10090 GN=Degs1 PE=1 SV=1	0.93	-0.1	0.0415487	91.2	98	11.49	8.52	3	1	7	85.2	67.8	82.5	75.8	77.3	89.3	86.5	80.5	92.7	83.2	95.9	88.8	87	81.4	86.1	87.3
FALSE	18.434	High	0	Master Protein	A0A0R4J0B3	Serine/threonine-protein kinase OS=Mus musculus OX=10090 GN=Ulk1 PE=1 SV=1	0.933	-0.1	0.0143816	59.9	64.1	8.52	7.34	5	1	6	50.6	45.6	58.1	54.2	55.3	51.7	52.8	53.1	57.3	53.4	63.9	64.9	58.6	51	53.2	57.2
FALSE	20.219	High	0	Master Protein	Q8BRG8	Transmembrane protein 209 OS=Mus musculus OX=10090 GN=Tmem209 PE=2 SV=1	0.934	-0.1	0.00250253	181.5	194.2	4.89	4.02	6	1	6	168.4	153.1	162.8	166.2	163.5	166.9	158.3	163.4	148.6	156.7	183.2	177.2	194.2	169.2	161.7	191.4
FALSE	25.11	High	0	Master Protein	Q501K2	Kelch repeat and BTB (POZ) domain containing 7 OS=Mus musculus OX=10090 GN=Kbtbd7 PE=2 SV=1	0.93	-0.1	0.00689943	131.8	141.7	8.91	5.18	6	1	8	110	112.1	117.2	107.7	123	115.8	122.9	119.3	110.7	112.7	133.3	141.8	142.4	119.2	137.8	126.9
FALSE	106.082	High	0	Master Protein	G3X9L9	Myomegalin OS=Mus musculus OX=10090 GN=Pde4dip PE=1 SV=1	0.934	-0.1	0.021554	1114.9	1193.2	6.68	2.12	25	1	33	1009.7	1000.6	973.5	966.8	1065.7	1014.4	1032.4	1003.1	955.9	950.8	1140.7	1087.6	1174.2	1039.8	1029.2	1071
FALSE	6.004	High	0.001	Master Protein	J3QNR9	RIKEN cDNA 1110059E24 gene OS=Mus musculus OX=10090 GN=1110059E24Rik PE=1 SV=1	0.933	-0.1	0.0294633	101.7	109	9.45	7.76	2	1	2	75.2	95.7	93.9	91.3	83	89.3	87.2	94.9	84.7	96.3	87.5	103.9	113	102.3	89.5	94.8
FALSE	32.666	High	0	Master Protein	F6TK14	Fibroblast growth factor receptor OS=Mus musculus OX=10090 GN=Fgfr3 PE=1 SV=1	0.935	-0.1	0.00304696	487.5	521.4	3.69	3.51	6	1	16	439.2	432.1	451.1	466.4	429.8	446.7	431	438.2	433.5	430	454.4	495.1	509.8	427	456.3	466.8
FALSE	51.339	High	0	Master Protein	Q60841	Reelin OS=Mus musculus OX=10090 GN=Reln PE=1 SV=3	0.936	-0.1	0.0137763	399.1	426.3	6.66	5.1	17	1	20	344.8	366	354.5	358.6	387	347.7	376.8	358.1	329.2	336.9	394.7	446.3	411.1	377.2	390	387.9
FALSE	38.901	High	0	Master Protein	Q03958	Prefoldin subunit 6 OS=Mus musculus OX=10090 GN=Pfdn6 PE=1 SV=1	0.933	-0.1	0.045312	1337.5	1433.1	6.77	2.58	10	1	20	1214.2	1124.4	1176.4	1265.8	1291.2	1262.3	1272.6	1201.1	1115	1120.2	1378.5	1378.5	1407	1204.1	1249.2	1302.9
FALSE	68.781	High	0	Master Protein	Q80TA9	Ectopic P granules protein 5 homolog OS=Mus musculus OX=10090 GN=Epg5 PE=1 SV=2	0.93	-0.1	0.046617	1227.4	1319.6	8.74	2.72	25	1	33	1102	1054	1036	1071.7	1152.5	1132.2	1208.7	1146.8	1063.7	1077	1253	1169.6	1303.6	1116.5	1179.3	1189.4
FALSE	10.567	High	0	Master Protein	P55200	Histone-lysine N-methyltransferase 2A OS=Mus musculus OX=10090 GN=Kmt2a PE=1 SV=3	0.935	-0.1	0.0479343	262.1	280.4	5.55	6.84	6	1	7	245.9	226.7	210.3	249.4	247.4	232.4	238.4	230.2	220.5	197.6	255.6	280.8	277.4	223.1	249	267.8
FALSE	84.343	High	0	Master Protein	E9Q1K0	Sorting nexin-25 OS=Mus musculus OX=10090 GN=Snx25 PE=1 SV=1	0.926	-0.11	0.020316	1290.7	1393.3	9.09	1.42	23	1	31	1147.3	1070.5	1051.7	1107.4	1244.4	1201	1194.9	1196.7	1096.5	1149.3	1273.4	1296.8	1377.2	1224.4	1210.2	1256.1
FALSE	26.881	High	0	Master Protein	Q8VD12	Zinc finger protein 385A OS=Mus musculus OX=10090 GN=Znf385a PE=1 SV=2	0.93	-0.11	0.0293549	319.1	343.3	7.49	4.74	7	1	8	253.3	272.6	285.3	308.5	301.3	284.2	300.1	282	283.6	286.4	335.8	306	315.9	288.3	300.3	292.3
FALSE	28.727	High	0	Master Protein	Q546X9	Ubiquitinyl hydrolase 1 OS=Mus musculus OX=10090 GN=Atxn3 PE=1 SV=1	0.929	-0.11	0.0145522	230.5	248	4.74	5.18	6	1	8	214.9	206.6	220	226.2	227.4	190.6	201.5	203.7	192.6	200.4	251.5	214.5	251	221.8	216.7	217.7
FALSE	88.024	High	0	Master Protein	Q71RI9	Kynurenine--oxoglutarate transaminase 3 OS=Mus musculus OX=10090 GN=Kyat3 PE=1 SV=1	0.929	-0.11	0.0229495	1311.1	1410.6	7.84	1.55	18	1	36	1121	1153.1	1110.2	1136.9	1234	1190.8	1198.6	1242.6	1117.9	1170.4	1314.8	1280.2	1362.6	1207.3	1190.4	1275.7
FALSE	13.792	High	0	Master Protein	P70689	Gap junction beta-6 protein OS=Mus musculus OX=10090 GN=Gjb6 PE=1 SV=1	0.923	-0.11	0.0321808	73.4	79.5	11.02	5.15	2	1	6	74.6	57.8	56.4	64.8	72.4	69.2	67.3	61	59.9	73.2	73	75.7	78	65.4	68.7	72.6
FALSE	32.766	High	0	Master Protein	Q8BHS6	Armadillo repeat-containing X-linked protein 3 OS=Mus musculus OX=10090 GN=Armcx3 PE=1 SV=1	0.927	-0.11	0.037045	442.6	477.2	9.69	4.6	8	1	11	395	372.2	361.5	373.1	418	408	409.9	433.2	368.3	394.3	462.6	426.4	479.8	439.8	408.1	408.8
FALSE	44.717	High	0	Master Protein	Q8BZ81	Leucine-rich repeat transmembrane neuronal protein 3 OS=Mus musculus OX=10090 GN=Lrrtm3 PE=2 SV=2	0.93	-0.11	0.035815	758.3	815.7	9.3	3.47	10	1	22	615.9	679.4	646.1	640.3	731.5	676	709.8	706.6	662.7	625.8	741.9	757.7	776.3	711.1	730.2	745.9
FALSE	24.906	High	0	Master Protein	C8YIX4	P2X purinoceptor OS=Mus musculus OX=10090 GN=P2rx7 PE=1 SV=1	0.929	-0.11	0.0121754	603	649.3	6.38	4.6	8	1	8	522	527.8	521.1	559	563.8	573.9	546.3	551.9	537.8	571.1	610.6	572.3	619.3	574.5	553.1	568.9
FALSE	46.704	High	0	Master Protein	Q6RI63	Constitutive coactivator of peroxisome proliferator-activated receptor gamma OS=Mus musculus OX=10090 GN=Fam120b PE=1 SV=1	0.93	-0.11	0.0293868	670.4	721.1	5.92	3.14	14	1	15	586.9	596.2	607.1	635.2	653.7	605.1	635.9	584.8	544.8	604.3	635.7	699.5	717.4	599.1	617.8	658.3
FALSE	14.278	High	0	Master Protein	P48302	Endothelin receptor type B OS=Mus musculus OX=10090 GN=Ednrb PE=2 SV=1	0.925	-0.11	0.027961	250.9	271.2	11.57	5.25	4	1	7	221.3	172.2	223.7	225.2	229	237.4	238.2	222.3	214.4	235	246.7	262.3	295.2	214.7	233.7	244.9
FALSE	38.359	High	0	Master Protein	D3YU58	Anaphase-promoting complex subunit 7 OS=Mus musculus OX=10090 GN=Anapc7 PE=1 SV=1	0.924	-0.11	0.0148835	157.1	170.1	4.91	4.16	11	1	12	137.2	142.5	139.4	156.3	142.3	144.3	148.7	144.5	142.1	137.8	160.9	146.2	162.1	145.4	150.2	153.7
FALSE	150.571	High	0	Master Protein	Q9ET01	Glycogen phosphorylase, liver form OS=Mus musculus OX=10090 GN=Pygl PE=1 SV=4	0.929	-0.11	0.0315184	1089.2	1172.4	7.9	2.68	28	1	87	927.6	965.6	942.5	938.1	1042	981.4	1011.1	1013.4	889.4	910.9	1091.5	1117.6	1169.4	996.5	991.7	1081.6
FALSE	43.17	High	0	Master Protein	Q9JMA2	Queuine tRNA-ribosyltransferase catalytic subunit 1 OS=Mus musculus OX=10090 GN=Qtrt1 PE=1 SV=2	0.927	-0.11	0.0113737	561.3	605.4	6.54	3.12	10	1	12	484.3	491.7	496.5	522.8	512.8	527.5	523	528.4	497.6	481.9	580.5	551.3	599.4	542.5	513.3	545.8
FALSE	15.904	High	0	Master Protein	Q61371	Intraflagellar transport protein 88 homolog OS=Mus musculus OX=10090 GN=Ift88 PE=1 SV=2	0.926	-0.11	0.0297888	74.7	80.7	7.55	5.02	5	1	6	74.4	68.5	68.3	73.6	67.3	59.3	71.6	57.6	67.5	66.8	74.3	79.7	79.8	65	63.4	72.8
FALSE	8.066	High	0	Master Protein	D3Z7R7	Rho GTPase-activating protein 45 OS=Mus musculus OX=10090 GN=Arhgap45 PE=1 SV=1	0.929	-0.11	0.0141377	60	64.6	6.69	7.75	1	1	3	54.8	58.1	49.8	55.9	60.9	54	51.4	53.4	51.9	58.9	59	58.2	67.7	65	54.8	56.3
FALSE	25.752	High	0	Master Protein	P37172	Activin receptor type-1 OS=Mus musculus OX=10090 GN=Acvr1 PE=2 SV=2	0.924	-0.11	0.0103784	362.1	392	6.66	3.35	5	1	10	340.2	311.6	299.2	320.7	340.4	341.2	315.1	317.6	312.3	329.6	365.4	355.8	386.3	308.3	337.6	342.1
FALSE	45.78	High	0	Master Protein	Q3U1Y4	DENN domain-containing protein 4B OS=Mus musculus OX=10090 GN=Dennd4b PE=1 SV=2	0.925	-0.11	0.00899007	424.2	458.8	5.02	4.32	13	1	14	374.1	365.8	369.7	403.7	393.2	382.3	386.8	391.8	327.5	372.7	429.8	442	434.4	381.4	407.6	423.8
FALSE	17.853	High	0	Master Protein	A0A140LHN0	Protein YIF1 (Fragment) OS=Mus musculus OX=10090 GN=Yif1b PE=1 SV=1	0.928	-0.11	0.036159	147.5	158.9	3.39	6.46	5	1	7	136.3	134.4	142.6	146.1	140.2	133.2	128.3	129.1	139.6	134.5	147.6	147.5	166	135.3	123	137.7
FALSE	23.554	High	0	Master Protein	Q3THG5	Cell division protein kinase 7 OS=Mus musculus OX=10090 GN=Cdk7 PE=1 SV=1	0.929	-0.11	0.0344185	75.8	81.6	6.63	10.14	5	1	7	72.9	65.8	61.5	76.2	67.9	66.7	73.9	64.1	63	57.9	83	87.2	95.1	68.8	71.1	71.2
FALSE	11.769	High	0	Master Protein	Q99KJ0	UBX domain-containing protein 2A OS=Mus musculus OX=10090 GN=Ubxn2a PE=1 SV=1	0.923	-0.11	0.0221166	66.1	71.5	6.26	3.16	3	1	4	61.6	54.4	56.8	67.9	62.6	55.7	57.5	64.1	57.1	58.6	66.7	65.4	64.4	61	62.1	64
FALSE	149.433	High	0	Master Protein	Q8K354	Carbonyl reductase [NADPH] 3 OS=Mus musculus OX=10090 GN=Cbr3 PE=1 SV=1	0.926	-0.11	0.0114524	3619.5	3910.5	5.63	4.63	22	1	75	3257.4	3519.9	3098.5	3301.9	3496.4	3075.7	3209.7	3267.4	3371.9	3224.1	3651.7	3539.5	3627.6	3316.7	3387	3380.1
FALSE	29.096	High	0	Master Protein	Q8CFJ9	GATOR complex protein WDR24 OS=Mus musculus OX=10090 GN=Wdr24 PE=1 SV=1	0.929	-0.11	0.020973	506.7	545.5	4.76	2.39	7	1	7	475.6	463.8	433.8	496.9	488.6	482.7	461.3	443.6	436.2	444.4	509.6	491.7	530.3	476.2	475.7	474.4
FALSE	358.343	High	0	Master Protein	E9Q0A7	Oxidation resistance protein 1 OS=Mus musculus OX=10090 GN=Oxr1 PE=1 SV=1	0.926	-0.11	0.04422	61.5	66.5	6.03	7.42	1	1	160	55.6	56	57.6	62	61.4	50.4	55.1	50	45.3	55.4	59.8	66.1	67.1	63.2	56.3	58.9
FALSE	13.088	High	0	Master Protein	A0A286YDB7	Translocon-associated protein subunit alpha (Fragment) OS=Mus musculus OX=10090 GN=Ssr1 PE=1 SV=1	0.927	-0.11	0.0317634	256.6	276.9	7.04	2.52	2	1	16	230.6	227.1	211.5	240.4	247.2	239.4	245.1	234.1	219.1	218.7	263	255.4	263.5	236.3	238.5	260.3
FALSE	87.374	High	0	Master Protein	Q8BHJ5	F-box-like/WD repeat-containing protein TBL1XR1 OS=Mus musculus OX=10090 GN=Tbl1xr1 PE=1 SV=1	0.923	-0.11	0.0155966	1582.3	1713.4	10.12	3.54	11	1	24	1289.6	1303.4	1359.6	1330.4	1549.3	1480.3	1430.2	1466.6	1410.7	1395.8	1573	1667.3	1653.6	1557.3	1421.6	1562.6
FALSE	3.451	High	0.005	Master Protein	A0AUP1	Coiled-coil domain-containing protein 112 OS=Mus musculus OX=10090 GN=Ccdc112 PE=2 SV=2	0.927	-0.11	0.00898539	203.7	219.8	4.8	4.46	1	1	5	191.9	174.9	192.4	205.6	177.5	176.3	169.4	193.8	173.9	171.7	204	190.1	217.8	191.5	185.8	213.5
FALSE	54.712	High	0	Master Protein	Q9DC29	ATP-binding cassette sub-family B member 6 OS=Mus musculus OX=10090 GN=Abcb6 PE=1 SV=1	0.925	-0.11	0.000333522	316.3	342.1	2.63	3.35	11	1	20	291.5	289.5	275.7	307.9	289.8	276.1	287.8	281.3	273	288	314.6	308.5	328.1	275.1	307.3	313.3
FALSE	61.439	High	0	Master Protein	Q9Z1A9	TBC1 domain family member 8 OS=Mus musculus OX=10090 GN=Tbc1d8 PE=1 SV=2	0.928	-0.11	0.0111802	410.2	441.8	6.33	3.14	17	1	25	349.9	369.8	355.1	366.4	391.8	363.5	373.3	371.5	350.1	344.7	421.2	390.2	443.1	367.4	386.4	399.6
FALSE	19.87	High	0	Master Protein	G3UW46	Mitochondrial inner membrane protease ATP23 OS=Mus musculus OX=10090 GN=Atp23 PE=1 SV=1	0.927	-0.11	0.0180976	245.8	265.1	9.99	4.69	5	1	6	191.6	194.8	216.8	213.7	225.2	220.9	232.3	223.1	227.5	200.2	238.3	253.2	255.7	226.7	228.9	240.2
FALSE	3.188	High	0.007	Master Protein	Q9CQT7	Desumoylating isopeptidase 1 OS=Mus musculus OX=10090 GN=Desi1 PE=1 SV=1	0.925	-0.11	0.00819413	179.6	194.2	6.89	4.01	2	1	2	177.6	150.5	155.9	154.4	170.2	156.1	155.6	160.4	153.3	163.4	180.8	173	191.3	162.6	178.1	165.1
FALSE	16.499	High	0	Master Protein	Q8K0S5	Reticulon-4 receptor-like 1 OS=Mus musculus OX=10090 GN=Rtn4rl1 PE=1 SV=1	0.926	-0.11	0.0220657	94.6	102.2	8.02	5.44	6	1	7	73	85.1	89.2	91.4	84.5	82.9	87.8	88.9	80.8	79.7	94.8	102.3	97.5	87.7	98	89.5
FALSE	7.706	High	0	Master Protein	G3X9H7	Protein MTSS 1 OS=Mus musculus OX=10090 GN=Mtss1 PE=1 SV=1	0.925	-0.11	0.021368	363.3	392.7	8.35	5.12	4	1	4	335.4	307.2	316.2	314.5	347.5	354.2	337.1	324.2	316.3	356.9	365.4	344.1	411	334	337.2	354
FALSE	1.399	Low	0.061	Master Protein	Q3UXE1	Uncharacterized protein OS=Mus musculus OX=10090 GN=Fam53c PE=2 SV=1	0.929	-0.11	0.00525798	74.3	80	4.95	5.76	1	1	1	71.5	66.3	66.8	71.5	70.1	70.5	64.1	61.2	66.3	71.8	73.8	71.2	79.2	65.8	68.1	80.5
FALSE	13.386	High	0	Master Protein	Q8K199	COX assembly mitochondrial protein 2 homolog OS=Mus musculus OX=10090 GN=Cmc2 PE=3 SV=1	0.925	-0.11	0.0419592	878.8	950.4	11.02	4.04	5	1	7	724.5	715.2	739.7	749.6	862.4	815.9	853	824.6	811.8	778.2	899.2	883.2	874.8	799.5	834.6	862.2
FALSE	36.755	High	0	Master Protein	Q8BJD1	Inter-alpha-trypsin inhibitor heavy chain H5 OS=Mus musculus OX=10090 GN=Itih5 PE=1 SV=1	0.926	-0.11	0.0405648	702.5	758.8	6.06	6.24	14	1	16	649.3	620.8	614.7	650.3	666.8	619.8	677.2	655.4	610.3	633.2	652.8	717.4	705.6	634.5	741.5	681.7
FALSE	55.154	High	0	Master Protein	P35505	Fumarylacetoacetase OS=Mus musculus OX=10090 GN=Fah PE=1 SV=2	0.924	-0.11	0.0373527	1200.4	1299.1	7.2	5.2	10	1	19	1280.2	1097	1004.9	1155.9	1189.3	1049.3	1100.3	1012.3	1038.2	1172.7	1267.1	1178	1264.6	1052.3	1176.8	1137.7
FALSE	28.124	High	0	Master Protein	Q8C9S4	Coiled-coil domain-containing protein 186 OS=Mus musculus OX=10090 GN=Ccdc186 PE=1 SV=2	0.925	-0.11	0.0311655	309.3	334.2	9.86	1.32	9	1	12	250.4	259	266.3	273.4	290.3	287.1	294.2	299.9	264	281.3	309	311.9	333.8	284.8	292	298.9
FALSE	41.712	High	0	Master Protein	Q8K1S4	Netrin receptor UNC5A OS=Mus musculus OX=10090 GN=Unc5a PE=1 SV=1	0.927	-0.11	0.0313524	478.4	516.3	9.73	1.88	12	1	13	386.7	408.4	418.8	407.8	441.5	457.6	441.7	451.7	411	419.8	471.4	474.1	521.8	444.9	452.6	457.2
FALSE	24.016	High	0	Master Protein	P54818	Galactocerebrosidase OS=Mus musculus OX=10090 GN=Galc PE=1 SV=2	0.924	-0.11	0.00864004	215.6	233.4	7.39	4.11	6	1	12	188.4	194.2	178.2	191.4	208.3	204.6	191.7	193.2	187.6	187.7	221.6	214.2	219.4	200.4	220	210
FALSE	85.279	High	0	Master Protein	A0A6C1EJ07	Neuroligin-4 OS=Mus musculus OX=10090 GN=Nlgn4 PE=4 SV=1	0.926	-0.11	0.0291987	831.2	897.8	9.29	2.41	15	1	31	678.5	721.9	707.6	739.1	831.7	764.6	758.4	793.9	745.4	719.2	837.6	848.5	868.8	761.5	797.2	810.3
FALSE	147.752	High	0	Master Protein	A2ALS7	Rap1 GTPase-activating protein 1 (Fragment) OS=Mus musculus OX=10090 GN=Rap1gap PE=1 SV=1	0.926	-0.11	0.0195561	347.8	375.6	8.83	6.06	5	1	72	292.8	287.3	297.1	316	340.7	318.3	323.3	332.7	309.6	287	384.5	353.5	364.3	318.5	358.5	331.7
FALSE	25.186	High	0	Master Protein	Q8BQX0	Ras-related protein Rab-37 OS=Mus musculus OX=10090 GN=Rab37 PE=1 SV=1	0.925	-0.11	0.0226173	122.1	132	13.49	8.68	2	1	36	118	97.5	91	89.1	108.7	107.5	109.3	119.8	117.2	126.6	126.6	122.2	126.2	113.8	111.5	106.8
FALSE	35.91	High	0	Master Protein	Q3UUF8	Ankyrin repeat domain-containing protein 34B OS=Mus musculus OX=10090 GN=Ankrd34b PE=1 SV=1	0.926	-0.11	0.0124857	492.6	532.2	9.29	4.41	11	1	14	418.7	412.2	440.7	391.5	444.8	457.6	438.2	448.7	412.7	475.9	503.5	486.1	529.6	457.9	454.3	453.4
FALSE	18.213	High	0	Master Protein	Q9CRA8	Exosome complex component RRP46 OS=Mus musculus OX=10090 GN=Exosc5 PE=1 SV=1	0.925	-0.11	0.0361817	276.9	299.5	9.17	2.98	4	1	7	234.6	219.5	241.8	259.7	273.1	250.2	269	250.5	239.7	238.3	277.3	268.4	296.3	252.3	272.8	272.5
FALSE	11.913	High	0	Master Protein	Q8BXJ9	Transmembrane protein 62 OS=Mus musculus OX=10090 GN=Tmem62 PE=2 SV=1	0.926	-0.11	0.045186	64.6	69.8	11.81	10.04	3	1	3	48.5	59	55.6	53.3	62.1	57.1	56.2	65	61.8	52.7	68.2	61.2	65.4	70	65.6	57.7
FALSE	93.832	High	0	Master Protein	Q3TL44	NLR family member X1 OS=Mus musculus OX=10090 GN=Nlrx1 PE=1 SV=1	0.928	-0.11	0.0458894	1409.6	1519.4	9.39	2.11	21	1	37	1213.4	1264.4	1175	1234	1385	1377.5	1348.9	1268.8	1187.7	1278.3	1414.4	1419.8	1552.8	1336.2	1303.4	1354.1
FALSE	46.321	High	0	Master Protein	Q8BSN6	Vesicle-associated membrane protein 4 OS=Mus musculus OX=10090 GN=Vamp4 PE=1 SV=1	0.929	-0.11	0.0463842	225.3	242.7	5.03	5.88	7	1	14	191.4	193.6	194.7	225.9	206.8	195.7	206.8	202.2	192.7	174.6	206.4	213.5	244.2	205.8	217.6	222.1
FALSE	114.377	High	0	Master Protein	Q91W43	Glycine dehydrogenase (decarboxylating), mitochondrial OS=Mus musculus OX=10090 GN=Gldc PE=1 SV=1	0.927	-0.11	0.0488364	1664.5	1795.6	6.97	4.18	26	1	36	1443.4	1465.3	1482.1	1478.8	1510.5	1543.9	1570.9	1525.5	1331.2	1335.1	1621.3	1720.7	1785.5	1531.7	1572.4	1626.4
FALSE	11.638	High	0	Master Protein	Q9D1C3	Protein preY, mitochondrial OS=Mus musculus OX=10090 GN=Pyurf PE=1 SV=1	0.924	-0.11	0.0494813	102.6	111.1	7.5	8.19	2	1	4	84.5	90.1	93.8	101.1	99.4	88.7	100.4	90.9	83.3	80.7	109.6	118.3	105.9	91.7	98.8	109.7
FALSE	10.992	High	0	Master Protein	A0A0R4J0R1	Vesicle-associated membrane protein 8 OS=Mus musculus OX=10090 GN=Vamp8 PE=1 SV=1	0.92	-0.12	0.0113663	154.5	167.9	5.71	4.03	3	1	3	143.3	131.8	154.2	149.4	145.1	133.5	142.4	136.9	132.1	134.9	153.3	147	166	152.8	151	153.5
FALSE	21.528	High	0	Master Protein	Q8R4R6	Nucleoporin NUP35 OS=Mus musculus OX=10090 GN=Nup35 PE=1 SV=2	0.921	-0.12	0.0257664	159.3	173	5.67	9.34	5	1	6	150.3	140.2	141.9	145.7	146.9	145.6	134.8	154.3	140.2	174.6	159.3	146.1	165.4	148.7	153.2	154.8
FALSE	5.496	High	0.001	Master Protein	Q9Z1E3	NF-kappa-B inhibitor alpha OS=Mus musculus OX=10090 GN=Nfkbia PE=1 SV=2	0.921	-0.12	0.00136742	101.5	110.2	3.34	4.42	2	1	2	94.7	98.6	87.9	99.6	90.4	90.3	88.3	94.1	91.5	90.6	98.5	101.5	108.2	88.4	101	104.9
FALSE	17.15	High	0	Master Protein	Q3U7P6	GTP cyclohydrolase 1 OS=Mus musculus OX=10090 GN=Gch1 PE=1 SV=1	0.918	-0.12	0.0213259	401.7	437.5	6.87	5.91	6	1	7	357.2	353.5	361.9	354.2	388.4	348.4	376.5	371	346	351.6	406.1	420.9	463.1	363	396.3	349.3
FALSE	44.497	High	0	Master Protein	F7CUP3	Amidohydrolase domain-containing protein 2 OS=Mus musculus OX=10090 GN=Amdhd2 PE=1 SV=2	0.919	-0.12	0.0372924	496.4	540.4	10.33	2.8	9	1	18	428.8	399.8	425.4	429	482.4	488.4	466.5	457.5	405.9	439.1	507.5	499.3	543.1	462.4	487.8	487.9
FALSE	27.237	High	0	Master Protein	Q80Y14	Glutaredoxin-related protein 5, mitochondrial OS=Mus musculus OX=10090 GN=Glrx5 PE=1 SV=2	0.923	-0.12	0.0152307	830	899.2	9.1	3.3	5	1	18	667.7	692.4	711.9	719.3	781.9	764.6	764.2	766.2	745.2	736.6	851.2	828.4	839.3	766.2	787.2	781.5
FALSE	35.171	High	0	Master Protein	G3X9Q1	Integrin alpha-7 OS=Mus musculus OX=10090 GN=Itga7 PE=1 SV=1	0.918	-0.12	0.0361685	129.7	141.4	6.53	4.5	9	1	13	118.3	114	119.2	122.1	128.3	112.5	126.7	114.6	119.1	108.5	130	134	132.8	121.7	125.5	121.7
FALSE	37.708	High	0	Master Protein	Q5NCE8	Magnesium transporter MRS2 homolog, mitochondrial OS=Mus musculus OX=10090 GN=Mrs2 PE=2 SV=2	0.922	-0.12	0.0410998	727.6	789.2	8.44	3.77	9	1	13	618.4	632.7	617.3	639.6	691.1	693.1	667.7	686.7	600.8	601.5	694.5	757.2	775.2	687.1	681.9	733.9
FALSE	16.472	High	0	Master Protein	Q91X51	Golgi reassembly-stacking protein 1 OS=Mus musculus OX=10090 GN=Gorasp1 PE=1 SV=3	0.922	-0.12	0.0195497	66.8	72.4	3.18	5.91	5	1	11	66.3	61	63.8	66	61.7	57.4	58	58	57.9	55.8	67.9	67.2	75.3	57.4	68.7	62.3
FALSE	31.924	High	0	Master Protein	Q3U213	Protein SERAC1 OS=Mus musculus OX=10090 GN=Serac1 PE=2 SV=1	0.92	-0.12	0.0148889	623.5	677.9	6.73	2.61	11	1	17	558.7	567.8	560.6	553.4	600.1	541.9	584.9	593.1	524.5	535.4	650.6	640	680.6	596.4	579.9	603.2
FALSE	60.747	High	0	Master Protein	G3XA20	Glutamate receptor-interacting protein 2 OS=Mus musculus OX=10090 GN=Grip2 PE=1 SV=1	0.92	-0.12	0.00603349	471.4	512.1	7.51	3.84	17	1	24	406.8	412.9	394.2	428.7	444.5	430.7	444.9	445.3	392.5	415.1	473.1	490.8	501.8	474.7	466.2	466.6
FALSE	3.602	High	0.005	Master Protein	B2RUP8	Ceroid-lipofuscinosis, neuronal 5 OS=Mus musculus OX=10090 GN=Cln5 PE=2 SV=1	0.922	-0.12	0.00772223	106.4	115.4	7.32	4.97	2	1	2	104	94.3	88.9	95.1	99.1	96.5	102.4	88.6	99.2	92.5	112.2	108.9	109.3	94	106.6	103.9
FALSE	23.155	High	0	Master Protein	A0A1B0GR51	E3 ubiquitin-protein ligase RNF170 (Fragment) OS=Mus musculus OX=10090 GN=Rnf170 PE=1 SV=1	0.921	-0.12	0.00511263	243.3	264.3	5.17	3.4	4	1	5	214.8	203.7	215	238.2	222.4	226	219.8	218.9	208.7	211.8	234.5	248.9	267.3	225.4	230.4	221.6
FALSE	25.42	High	0	Master Protein	Q5Y5T1	Palmitoyltransferase ZDHHC20 OS=Mus musculus OX=10090 GN=Zdhhc20 PE=1 SV=1	0.923	-0.12	0.0197254	364.9	395.2	5.4	5.41	4	1	7	313	329.7	324.5	340.1	349.5	335.3	318.6	332.2	314	348.2	335	342.5	376.6	343.1	338.9	365.9
FALSE	47.596	High	0	Master Protein	Q8C7E9	Cleavage stimulation factor subunit 2 tau variant OS=Mus musculus OX=10090 GN=Cstf2t PE=1 SV=2	0.917	-0.12	0.0397373	109.7	119.6	7.88	8.42	5	1	26	102.9	100.5	91.7	107.2	106.1	112.1	88.3	98.6	93.3	116	112.6	101	112.8	111	105.5	107
FALSE	57.387	High	0	Master Protein	Q3UDG5	Nsp1_C domain-containing protein OS=Mus musculus OX=10090 GN=Nup62 PE=2 SV=1	0.918	-0.12	0.0303329	557.3	607.3	9.51	1.98	10	1	21	481.1	465	484.1	480.7	551.3	523.1	534.9	506.8	493.2	502.4	557.4	573.9	592.4	500	533.3	544.8
FALSE	37.763	High	0	Master Protein	A0A0R4J0D5	Vacuolar fusion protein MON1 homolog OS=Mus musculus OX=10090 GN=Mon1a PE=1 SV=1	0.923	-0.12	0.0170939	225.3	244.2	10.06	5.51	8	1	13	189.2	189.3	197.4	177.7	217.5	205.7	199.7	208	199	215.5	219	219.8	259.8	204.3	214.4	205.9
FALSE	29.362	High	0	Master Protein	Q7TPD2	Protein FAM185A OS=Mus musculus OX=10090 GN=Fam185a PE=2 SV=1	0.919	-0.12	0.0210942	937.1	1019.7	7.66	2.38	8	1	9	809.4	796.3	787.4	899.1	879.3	905.4	862.7	892.1	814.9	823.7	923.7	992.7	969	876	889.8	917
FALSE	6.846	High	0.001	Master Protein	Q91WX5	Bak1 protein OS=Mus musculus OX=10090 GN=Bak1 PE=1 SV=1	0.918	-0.12	0.0288746	164.3	179	10.35	4.37	2	1	3	141.7	129.8	142.6	140.1	156.4	163.2	148.7	149.5	146.5	155.3	170	161.6	171.3	156.4	151	150.9
FALSE	81.337	High	0	Master Protein	Q8VE19	GATOR complex protein MIOS OS=Mus musculus OX=10090 GN=Mios PE=1 SV=2	0.92	-0.12	0.0135469	1591.8	1731	6.17	2.6	24	1	33	1436.1	1339	1360	1501	1524.8	1438.6	1456.5	1489.4	1383.2	1423.4	1612.5	1518.8	1653.8	1473.7	1493.7	1518.9
FALSE	13.546	High	0	Master Protein	Q811N1	Envelope polyprotein OS=Mus musculus OX=10090 GN=env PE=4 SV=2	0.917	-0.12	0.026551	146.9	160.2	9.6	8	1	1	5	135.9	119.3	121.8	123.2	133.9	145.9	129.5	131.4	138.5	147.8	141	151.6	158.4	122.1	137.4	134
FALSE	85.51	High	0	Master Protein	Q7TSE6	Serine/threonine-protein kinase 38-like OS=Mus musculus OX=10090 GN=Stk38l PE=1 SV=2	0.92	-0.12	0.0349097	1335.1	1451.7	10.39	3.32	16	1	33	1128	1116.1	1139.2	1131.9	1310.8	1304.6	1246.2	1236.1	1203.8	1252.6	1350.7	1331.5	1426.5	1222.6	1262.6	1257.4
FALSE	107.317	High	0	Master Protein	A2AL50	Alkylglycerone-phosphate synthase OS=Mus musculus OX=10090 GN=Agps PE=1 SV=1	0.92	-0.12	0.0176574	876.2	952.9	8.26	3.58	23	1	38	771	695.5	760.9	802.9	851.1	804.8	823.1	796.9	740.9	826.5	903.9	853.5	955.6	808.1	825.4	821
FALSE	576.974	High	0	Master Protein	A0A4Y5WWJ7	Myosin XVIIIA transcript variant 6 OS=Mus musculus OX=10090 GN=Myo18a PE=2 SV=1	0.923	-0.12	0.0241667	78.1	84.6	4.4	6.64	7	1	248	69.4	69.3	71.3	82.6	70.3	68.7	62.1	68.7	59	69.3	79.1	74.4	89.9	66.5	76.2	76.8
FALSE	13.654	High	0	Master Protein	P28063	Proteasome subunit beta type-8 OS=Mus musculus OX=10090 GN=Psmb8 PE=1 SV=2	0.92	-0.12	0.0094067	253.2	275.1	7.92	4.69	4	1	6	227.8	206.9	203.9	229.3	240.6	233.4	232	231.9	218.7	205.3	262.4	256.2	290.2	229.4	244.6	246.7
FALSE	56.536	High	0	Master Protein	E9Q634	Unconventional myosin-Ie OS=Mus musculus OX=10090 GN=Myo1e PE=1 SV=1	0.921	-0.12	0.0107661	347.8	377.7	7.02	7.2	12	1	18	313.9	290.6	304.9	312.9	340.5	318.7	318.7	313.3	331.3	344.7	349.3	336.2	373.4	309.6	352.9	319.3
FALSE	24.251	High	0	Master Protein	Q9CYS6	Uncharacterized protein C2orf72 homolog OS=Mus musculus OX=10090 PE=1 SV=2	0.923	-0.12	0.0380525	165.9	179.7	8.25	7.69	6	1	7	153.6	135.6	160.7	152.9	143.6	156.7	161.5	147.7	133.3	142.5	165	179.7	198.8	142	174.2	164.9
FALSE	26.173	High	0	Master Protein	Q3TN28	Uncharacterized protein OS=Mus musculus OX=10090 GN=Xrcc1 PE=2 SV=1	0.92	-0.12	0.0304929	302.6	328.8	7.44	3.73	8	1	10	283.3	259.5	266.8	278.5	272.5	293.5	289.4	290	272.4	286	304	290.5	318.2	281.4	282.3	304.9
FALSE	63.025	High	0	Master Protein	Q3TCN2	Putative phospholipase B-like 2 OS=Mus musculus OX=10090 GN=Plbd2 PE=1 SV=2	0.921	-0.12	0.0147439	631.3	685.3	4.68	3.78	12	1	25	586.2	560.6	554.8	622.4	602.6	607	572.4	560.2	555.2	572.8	639.4	603.3	671.5	569	619	590.3
FALSE	25.459	High	0	Master Protein	D3YZZ4	TSC22 domain family protein 4 OS=Mus musculus OX=10090 GN=Tsc22d4 PE=1 SV=1	0.92	-0.12	0.0261056	249.8	271.6	9.13	6.21	3	1	15	225.5	224.2	205.5	208	247.6	231.6	233.5	224.7	219.6	253.1	239.4	240.7	275.2	226.1	242.7	240.5
FALSE	38.959	High	0	Master Protein	P56135	ATP synthase subunit f, mitochondrial OS=Mus musculus OX=10090 GN=Atp5mf PE=1 SV=3	0.92	-0.12	0.0251552	1808	1965	8.55	3.55	5	1	37	1564.3	1517.8	1547.5	1601.2	1758.1	1725.3	1672.5	1668.5	1542.5	1652	1809.5	1747	1999.5	1737.7	1706	1687.7
FALSE	78.71	High	0	Master Protein	P41233	Phospholipid-transporting ATPase ABCA1 OS=Mus musculus OX=10090 GN=Abca1 PE=1 SV=4	0.921	-0.12	0.00466724	845.7	917.8	6.26	2.72	22	1	29	742.5	714.8	744.9	807	807.4	798.7	777.4	758.4	719.7	789.6	834.1	852.9	934.5	806.1	797.6	814
FALSE	233.195	High	0	Master Protein	B7ZMZ7	Dip2c protein OS=Mus musculus OX=10090 GN=Dip2c PE=1 SV=1	0.92	-0.12	0.0237371	168.6	183.2	4.98	5.63	2	1	91	151.6	152.5	153.4	157.5	148.1	155.8	153.2	158.5	127.4	158.2	164.6	169.6	182.5	163.7	153.2	168.8
FALSE	10.504	High	0	Master Protein	Q9CR89	Endoplasmic reticulum-Golgi intermediate compartment protein 2 OS=Mus musculus OX=10090 GN=Ergic2 PE=1 SV=1	0.921	-0.12	0.0287751	91.9	99.8	9.88	5.53	3	1	4	93.1	75.4	80.5	86.8	84.8	72.5	93.3	89	90.2	80.9	93	91.2	103.1	84.3	85.7	96.6
FALSE	66.423	High	0	Master Protein	B2RUR8	OTU domain-containing protein 7B OS=Mus musculus OX=10090 GN=Otud7b PE=1 SV=1	0.921	-0.12	0.012218	531.5	577	8.98	6.01	12	1	23	520	425.1	409.2	449.7	500.1	470.2	461.4	466.4	479.2	506.5	542.5	495.1	514.2	496.7	492.5	502.4
FALSE	8.625	High	0	Master Protein	Q8CIM1	Leucine-rich repeat-containing protein 45 OS=Mus musculus OX=10090 GN=Lrrc45 PE=2 SV=2	0.923	-0.12	0.0161372	72.2	78.2	10.28	5.54	4	1	4	62.4	59.2	62.7	58.5	67.1	68.3	67.8	67.5	60.9	65.4	81.4	73.2	77	72.7	66.1	68.2
FALSE	5.778	High	0.001	Master Protein	Q8BUW1	Potassium channel, subfamily K, member 10 OS=Mus musculus OX=10090 GN=Kcnk10 PE=1 SV=1	0.921	-0.12	0.00789293	156.1	169.4	6.62	5.68	2	1	2	150.8	143.2	128.5	139.9	145.2	135.9	125.9	148.8	133	149.8	144.9	152.4	178.9	136.8	149	154.7
FALSE	19.924	High	0	Master Protein	A0A2Z2CEU0	Otoferlin OS=Mus musculus OX=10090 GN=Otof PE=2 SV=1	0.921	-0.12	0.00287336	130.7	141.9	5.33	3.31	7	1	7	110.9	114.8	126.2	130.9	112.4	117.4	115.8	114.9	108.9	116.4	132.2	129.1	143.8	125.9	122.2	121
FALSE	78.258	High	0	Master Protein	F8VQL9	Nuclear receptor corepressor 2 OS=Mus musculus OX=10090 GN=Ncor2 PE=1 SV=1	0.922	-0.12	0.0360816	843	914	9.67	3.28	21	1	29	734.3	715.9	730.3	710.4	812.2	792.9	755.9	836	753.7	741.6	869.2	864.3	941.7	765.1	768.7	792.1
FALSE	44.253	High	0	Master Protein	Q80Z10	Astrotactin-2 OS=Mus musculus OX=10090 GN=Astn2 PE=1 SV=2	0.922	-0.12	0.0184412	312.8	339.2	7.07	4.03	13	1	15	283.3	298.4	279.6	282.8	270.8	279.6	310.5	276.4	282.6	279.9	303.6	323.7	353	277.6	279.8	305.4
FALSE	36.062	High	0	Master Protein	Q922E6	FAST kinase domain-containing protein 2, mitochondrial OS=Mus musculus OX=10090 GN=Fastkd2 PE=2 SV=2	0.918	-0.12	0.0223027	332.9	362.6	5.48	13.39	13	1	14	285.3	307	297.9	302.9	300	302.5	306.2	292.6	394.6	292	339.7	336.3	357.8	308.2	316.6	307.5
FALSE	38.1	High	0	Master Protein	P58058	NAD kinase OS=Mus musculus OX=10090 GN=Nadk PE=1 SV=2	0.918	-0.12	0.0100702	136.4	148.6	8.87	3.81	7	1	11	110.2	113.7	122.6	119.1	132	118.5	128.1	122.6	118.1	118.8	137.4	149.3	146.9	120.7	131.7	130
FALSE	26.417	High	0	Master Protein	Q8CG50	Ras-related protein Rab-43 OS=Mus musculus OX=10090 GN=Rab43 PE=1 SV=1	0.922	-0.12	0.0470824	245.1	265.9	8.92	2.79	4	1	38	230.5	220.6	219	227.6	256.2	224.2	226.6	186.7	206.8	229.3	249.2	243.9	262.5	225.8	219.6	243.8
FALSE	21.137	High	0	Master Protein	E9Q7E2	AT-rich interactive domain-containing protein 2 OS=Mus musculus OX=10090 GN=Arid2 PE=1 SV=1	0.918	-0.12	0.0473554	173.7	189.3	8.15	4.58	8	1	9	163.6	147.2	176	152.9	166.6	157.3	141.4	152	152.4	137.9	177	168	183.4	162.8	166.7	170.5
FALSE	8.816	High	0	Master Protein	Q9R061	Cytosolic Fe-S cluster assembly factor NUBP2 OS=Mus musculus OX=10090 GN=Nubp2 PE=1 SV=1	0.92	-0.12	0.0480969	250.5	272.4	6.63	4.13	2	1	3	232.4	214.8	223.8	237.8	235.5	245.3	238.6	221.4	213.1	212.3	268.8	259.8	256.3	219.1	238.3	249.5
FALSE	5.633	High	0.001	Master Protein	F7BJB9	MORC family CW-type zinc finger protein 3 OS=Mus musculus OX=10090 GN=Morc3 PE=1 SV=1	0.918	-0.12	0.0488164	63.1	68.7	8.27	12.37	3	1	3	63.1	55.1	62	52.8	54.7	58.1	54.2	55.9	65.9	57.4	61.7	54.5	82.4	56.6	58.1	64.1
FALSE	34.955	High	0	Master Protein	A0A0R4J1H2	Glycerate kinase OS=Mus musculus OX=10090 GN=Glyctk PE=1 SV=1	0.918	-0.12	0.049553	254.7	277.5	13.76	8.09	8	1	9	230.5	208.4	194.2	195.4	246.1	246.5	228.1	257.3	249.7	220.1	275.4	261.1	243.6	260.9	238.3	240.7
FALSE	357.508	High	0	Master Protein	G3UZL5	Disks large homolog 4 OS=Mus musculus OX=10090 GN=Dlg4 PE=1 SV=2	0.922	-0.12	0.0497323	226.6	245.7	6.22	4.52	1	1	190	237.5	216.4	201.3	222.4	217.6	184.1	185	201.5	184.1	194	229.4	232.3	253.4	190.3	216.7	221.8
FALSE	42.616	High	0	Master Protein	Q9JIK9	28S ribosomal protein S34, mitochondrial OS=Mus musculus OX=10090 GN=Mrps34 PE=1 SV=1	0.916	-0.13	0.017759	406.4	443.6	11.97	3.93	10	1	13	328.6	324.7	349.4	323.6	382.3	369.4	377.9	398.7	348.3	365	398.2	413.7	448.6	412.1	395	391.5
FALSE	12.357	High	0	Master Protein	Q9CYL5	Golgi-associated plant pathogenesis-related protein 1 OS=Mus musculus OX=10090 GN=Glipr2 PE=1 SV=3	0.916	-0.13	0.0116232	300.6	328.1	9.18	2.82	5	1	5	274.3	233.9	248.3	255.9	277.8	276.8	277.8	273.4	258.5	257.5	305.6	311.2	331.7	284.8	275.6	283.6
FALSE	22.547	High	0	Master Protein	Q8C8H4	Uncharacterized protein (Fragment) OS=Mus musculus OX=10090 GN=Ppp2r5c PE=2 SV=1	0.912	-0.13	0.0439556	916.8	1005.3	11.53	4.25	2	1	12	769.8	770	749.8	780.2	911.9	887.3	866.7	899.4	839.8	792.5	952.7	922.8	948.8	905.5	900.5	882.3
FALSE	69.817	High	0	Master Protein	Q91X78	Erlin-1 OS=Mus musculus OX=10090 GN=Erlin1 PE=1 SV=2	0.915	-0.13	0.0242176	1651.2	1805.5	7.4	3.37	10	1	29	1414.9	1411.5	1454.8	1538.5	1637.9	1464.7	1565.3	1516.8	1432	1415.1	1693	1610.3	1770.7	1562	1600.6	1538.3
FALSE	4.006	High	0.003	Master Protein	O35516	Neurogenic locus notch homolog protein 2 OS=Mus musculus OX=10090 GN=Notch2 PE=1 SV=2	0.916	-0.13	0.0256513	130	141.9	15.31	5.6	2	1	2	118.3	99.1	92	92.5	125.1	117.6	122.8	117.7	123.3	122.5	123.1	136.9	131.3	121.9	121.3	125.9
FALSE	1.982	Medium	0.027	Master Protein	Q9D511	Uncharacterized protein OS=Mus musculus OX=10090 GN=Ccdc146 PE=2 SV=1	0.911	-0.13	0.0056115	144.4	158.6	6.1	6.1	1	1	2	140.3	119.4	131.4	142.5	123.3	128	120.9	140	126.2	117.7	142.4	143.2	171.8	144.1	135.8	146.6
FALSE	20.518	High	0	Master Protein	Q9D6J1	Ceramide synthase 4 OS=Mus musculus OX=10090 GN=Cers4 PE=1 SV=1	0.916	-0.13	0.0103505	354	386.5	7.35	4.64	4	1	8	325.3	294.2	308.3	321.2	346.5	314.2	336.7	323.1	291.4	345.7	362.1	364.4	400	327.1	325.7	336.4
FALSE	3.047	High	0.008	Master Protein	E9PAI8	Homeodomain protein Nkx-1.2T5.1 (Fragment) OS=Mus musculus OX=10090 GN=Nkx1-2 PE=2 SV=1	0.911	-0.13	0.0198588	239.7	263.2	4.58	6.68	2	1	3	216.6	213.4	219.9	237.4	210.3	210.8	228.7	219.7	203.7	195.9	258.1	258.6	244.4	205.1	244.4	243.7
FALSE	24.966	High	0	Master Protein	Q571K4	TGF-beta-activated kinase 1 and MAP3K7-binding protein 3 OS=Mus musculus OX=10090 GN=Tab3 PE=1 SV=2	0.911	-0.13	0.0279565	94	103.1	11.85	10	5	1	7	86.1	71.5	72.4	85.6	92.5	89.9	93	84.5	78.9	81.7	114.8	110.4	104.8	79.7	84.5	102.5
FALSE	24.817	High	0	Master Protein	D3YXP6	Phosphomevalonate kinase OS=Mus musculus OX=10090 GN=Pmvk PE=1 SV=1	0.915	-0.13	0.00691132	434.7	475.3	6.25	5.63	8	1	10	405.9	348.6	390.3	400.3	402.8	399.5	391.4	382.3	365.5	411.3	449.9	443.9	500.4	406	394.1	384.6
FALSE	32.084	High	0	Master Protein	Q6PCZ4	Melanoma-associated antigen E1 OS=Mus musculus OX=10090 GN=Magee1 PE=1 SV=1	0.911	-0.13	0.0288159	194.7	213.7	8.33	6.14	8	1	8	180.1	180.8	171.2	184.5	194.7	204.2	174.9	166.6	165.6	183.9	189.8	201.6	222.6	210.2	182.7	192.4
FALSE	2.428	Medium	0.017	Master Protein	Q9CQP0	39S ribosomal protein L33, mitochondrial OS=Mus musculus OX=10090 GN=Mrpl33 PE=1 SV=1	0.913	-0.13	0.0436051	113.6	124.4	8.32	4.88	1	1	1	104.6	98.4	104.8	103.8	104	109.9	114	95.7	95.6	104.8	104.8	120.3	119.3	106.2	107.1	120.6
FALSE	50.151	High	0	Master Protein	Q6DFY8	BMP/retinoic acid-inducible neural-specific protein 2 OS=Mus musculus OX=10090 GN=Brinp2 PE=1 SV=1	0.915	-0.13	0.0286908	526.1	574.7	9.09	2.82	11	1	20	444.6	459.9	445.7	467.6	497	511.9	493.1	504.2	447.8	463.4	533.8	514.6	592.8	504.2	495.5	523
FALSE	83.86	High	0	Master Protein	P51432	1-phosphatidylinositol 4,5-bisphosphate phosphodiesterase beta-3 OS=Mus musculus OX=10090 GN=Plcb3 PE=1 SV=2	0.912	-0.13	0.0262104	1908.6	2092.2	10.51	4.53	28	1	39	1615.9	1532.2	1606.9	1697.4	1850.1	1814.2	1869.2	1790.7	1586.5	1672.6	1980.4	1928.7	2080.1	1795.9	2001.2	1883.3
FALSE	52.533	High	0	Master Protein	Q8R420	Phospholipid-transporting ATPase ABCA3 OS=Mus musculus OX=10090 GN=Abca3 PE=1 SV=3	0.916	-0.13	0.0193427	461.7	504.2	6.63	3.8	15	1	16	426.1	411.4	410.3	424.5	455	435.3	442.9	410.4	385.2	444.7	475.5	456.2	495	445.1	435.9	445.5
FALSE	9.168	High	0	Master Protein	E9Q1L7	DnaJ homolog subfamily C member 28 OS=Mus musculus OX=10090 GN=Dnajc28 PE=1 SV=1	0.912	-0.13	0.00301429	52.2	57.2	6.33	9.41	3	1	4	45	49.1	41.5	52.6	47.2	46.4	39.8	45.7	42.3	53.1	49.6	50.7	63.4	45.7	56	54.9
FALSE	16.925	High	0	Master Protein	Q8CDJ3	Beclin 1-associated autophagy-related key regulator OS=Mus musculus OX=10090 GN=Atg14 PE=1 SV=1	0.913	-0.13	0.0195161	233.1	255.3	7.7	4.81	5	1	6	202.9	191.6	211	213	219.1	224.8	200	218.8	201.2	202.8	250.5	220.7	256.1	222.5	220.7	213.8
FALSE	49.219	High	0	Master Protein	Q6PDN3	Myosin light chain kinase, smooth muscle OS=Mus musculus OX=10090 GN=Mylk PE=1 SV=3	0.911	-0.13	0.00583755	680.2	746.8	6.19	5.69	15	1	20	608.9	592	613.6	619.8	667.6	589.2	616	637.6	581.3	621.2	670.1	786.1	752	603.6	657.8	643.9
FALSE	30.847	High	0	Master Protein	O70209	PDZ and LIM domain protein 3 OS=Mus musculus OX=10090 GN=Pdlim3 PE=1 SV=1	0.911	-0.13	0.0208327	116.2	127.6	4.14	5.5	7	1	9	108.2	104.2	103.6	116.8	102.3	104.5	108.9	110.1	101.9	104.8	118.1	117.7	129.6	114	95.6	113.1
FALSE	25.611	High	0	Master Protein	Q9ET26	E3 ubiquitin-protein ligase RNF114 OS=Mus musculus OX=10090 GN=Rnf114 PE=1 SV=2	0.911	-0.13	0.00462992	492	539.9	6.28	2.3	8	1	14	445.5	420.9	417.1	494.1	468.9	426.5	479.3	434.9	435.7	430.5	494.2	502.8	534.5	441.2	474.4	497.9
FALSE	71.557	High	0	Master Protein	Q5DU41	Volume-regulated anion channel subunit LRRC8B OS=Mus musculus OX=10090 GN=Lrrc8b PE=1 SV=3	0.914	-0.13	0.0349937	916.7	1003.2	11.13	4.33	16	1	26	739.1	775.6	772.6	759.2	896.5	863.6	868.6	859.1	830.2	823.8	929.6	873.8	981.6	882.6	891.1	852.5
FALSE	25.758	High	0	Master Protein	O88413	Tubby-related protein 3 OS=Mus musculus OX=10090 GN=Tulp3 PE=1 SV=1	0.915	-0.13	0.00699486	149	162.8	3.59	5.36	6	1	12	135.4	140.7	140.8	156.5	132.9	131	127.4	125.3	132.5	117.3	160	155.4	160.5	134.4	140.2	147
FALSE	17.559	High	0	Master Protein	W5XQG0	MHC class I antigen OS=Mus musculus OX=10090 GN=H2-D1 PE=2 SV=1	0.917	-0.13	0.005056	277.2	302.4	6.68	4.46	1	1	7	242.7	232.9	246.6	245.3	264.3	246.3	254.3	246.1	229.9	229.9	265.9	295.7	295.7	265.7	262.5	285.1
FALSE	58.146	High	0	Master Protein	P60761	Neurogranin OS=Mus musculus OX=10090 GN=Nrgn PE=1 SV=1	0.912	-0.13	0.011299	3859.5	4233.7	8.69	5.87	5	1	75	2995.6	3858	3574.8	3464.6	3621.9	3188.7	3407.7	3329.2	3624.7	3151.3	3899.9	3998.3	4035.1	3780.5	3796.1	3604.6
FALSE	6.168	High	0.001	Master Protein	B7ZP34	Protein RFT1 homolog OS=Mus musculus OX=10090 GN=Rft1 PE=2 SV=1	0.914	-0.13	0.0321504	43.6	47.7	7.13	18.86	3	1	3	38.4	39.4	40.3	37.6	42.1	39.3	34.6	39	38.8	45.6	39.2	40.8	66.4	54.7	40	40.2
FALSE	34.907	High	0	Master Protein	Q96DY5	RING finger protein 112 OS=Mus musculus OX=10090 GN=Rnf112 PE=1 SV=1	0.915	-0.13	0.0115759	586.8	641.1	8.32	1.39	12	1	16	506.2	496.2	510.8	508.4	558.4	526.9	561	539.5	496.1	515.2	605.4	606.8	633.7	550.6	547.9	579
FALSE	41.287	High	0	Master Protein	Q06180	Tyrosine-protein phosphatase non-receptor type 2 OS=Mus musculus OX=10090 GN=Ptpn2 PE=1 SV=2	0.915	-0.13	0.0255515	289.3	316	6.71	4.3	12	1	15	250.8	268.1	257.1	285.8	276.4	246.4	254.2	294.2	255	274	270.1	298.9	308	261	265.3	295.1
FALSE	38.892	High	0	Master Protein	Q3TR89	Conserved oligomeric Golgi complex subunit 1 OS=Mus musculus OX=10090 GN=Cog1 PE=2 SV=1	0.912	-0.13	0.010191	367.2	402.7	6.2	3.29	10	1	12	322.1	324.9	318.7	347.8	365	335.9	338.7	334.3	298.3	327.6	375.7	357.7	403.6	348.8	356.1	363.6
FALSE	50.442	High	0	Master Protein	Q5SFM8	RNA-binding protein 27 OS=Mus musculus OX=10090 GN=Rbm27 PE=1 SV=3	0.915	-0.13	0.0423229	394.3	430.9	12.44	3.21	12	1	16	344.1	302.9	330.1	326.7	380.5	375	386.8	382.7	339.6	352.1	430.1	389.6	425.1	362.5	382.2	394.9
FALSE	72.512	High	0	Master Protein	P16388	Potassium voltage-gated channel subfamily A member 1 OS=Mus musculus OX=10090 GN=Kcna1 PE=1 SV=1	0.914	-0.13	0.0450005	1140.8	1248.5	7.62	6.76	8	1	38	1192.7	1019.6	891.1	1195.9	1054.1	957.9	1036.4	951.4	1065.8	1058.5	1208	1107.4	1129.5	946	1103.7	1104.4
FALSE	5.632	High	0.001	Master Protein	Q8C894	BPL/LPL catalytic domain-containing protein OS=Mus musculus OX=10090 GN=Lipt1 PE=2 SV=1	0.911	-0.13	0.0460177	63	69.1	11.46	6.74	3	1	3	53.4	45.6	61.5	58.1	57.8	53.8	62.5	57.7	57.4	61.5	63.4	62.4	68.8	52.7	63.1	58.1
FALSE	30.094	High	0	Master Protein	Q61809	Leucine-rich repeat neuronal protein 1 OS=Mus musculus OX=10090 GN=Lrrn1 PE=2 SV=1	0.911	-0.13	0.046255	332	364.4	10.56	5.11	9	1	10	301	263.5	286.6	283.6	308.8	324.9	311.8	324.9	297.2	316.4	330.3	331.1	379.4	290.8	322	309.2
FALSE	130.196	High	0	Master Protein	C9K0Y7	Glutamate receptor OS=Mus musculus OX=10090 GN=Gria4 PE=2 SV=1	0.917	-0.13	0.0484282	1051.2	1146.4	10.44	2.5	16	1	61	948.8	868.7	896.9	865.6	1020.2	949.6	1036.4	984.1	893.4	883.7	1075.6	1080	1149.7	971.1	1000.2	1022.1
FALSE	32.61	High	0	Master Protein	A2AJR5	Receptor protein serine/threonine kinase OS=Mus musculus OX=10090 GN=Acvr1c PE=3 SV=1	0.913	-0.13	0.0487987	216.3	237	6.05	5.83	5	1	12	195.8	217.6	186.2	205.7	215.6	188.5	196.9	190.2	202.3	198.2	223	211.6	224.1	204.4	201.8	190.3
FALSE	61.297	High	0	Master Protein	A0A087WRP9	Ankyrin-3 (Fragment) OS=Mus musculus OX=10090 GN=Ank3 PE=1 SV=1	0.913	-0.13	0.0487228	56.2	61.6	16.37	8.66	1	1	24	50.4	41.1	43.7	41.3	55.8	52	50.8	58.8	48.9	59.1	53.7	57.4	62.7	58.5	52.1	50.5
FALSE	18.955	High	0	Master Protein	B2RWJ3	Transmembrane protein 240 OS=Mus musculus OX=10090 GN=Tmem240 PE=1 SV=1	0.914	-0.13	0.0488415	580.2	635	16.21	4.7	5	1	8	429.8	461.5	474.2	445.6	573.7	570.6	571	565.3	519.8	536.9	588.6	589.2	621.6	604.7	548.8	551.7
FALSE	4.638	High	0.002	Master Protein	Q6PI63	DNA-directed RNA polymerase II subunit RPB11 OS=Mus musculus OX=10090 GN=Polr2j PE=1 SV=1	0.906	-0.14	0.0071543	96.1	106.1	6.65	5.27	1	1	1	84.9	83.9	83.3	89.4	91.8	91.8	89.5	87.6	90	81.3	103.4	94.6	100.1	91.8	90.1	101.5
FALSE	21.067	High	0	Master Protein	Q3UGM4	Anion exchange protein (Fragment) OS=Mus musculus OX=10090 GN=Slc4a2 PE=2 SV=1	0.907	-0.14	0.0405043	212.6	234.5	9.3	26.53	3	1	9	203	190.6	177.7	169.1	196.4	206	183.9	187.2	190.7	331	301.3	289	208.9	175.4	196.6	196.1
FALSE	22.306	High	0	Master Protein	D3YTU6	Potassium channel, subfamily T, member 2 OS=Mus musculus OX=10090 GN=Kcnt2 PE=1 SV=1	0.907	-0.14	0.0280231	105.1	115.8	11.83	3.66	6	1	8	82.5	95.2	95.4	79.8	101.5	98.9	88.6	96.7	86.3	93.8	109	112	117.5	94.9	94.8	106.3
FALSE	6.773	High	0.001	Master Protein	Q8BHI4	Kelch repeat and BTB domain-containing protein 3 OS=Mus musculus OX=10090 GN=Kbtbd3 PE=2 SV=1	0.909	-0.14	0.0179167	144.5	158.9	7.58	5.92	3	1	3	124.3	131.5	135.8	133.7	131.1	131.2	144.1	122.5	112.6	131.8	142.1	149.7	170.1	133.3	136.3	153.6
FALSE	7.817	High	0	Master Protein	Q8BGN5	NIPA-like protein 3 OS=Mus musculus OX=10090 GN=Nipal3 PE=2 SV=1	0.905	-0.14	0.0105089	441.1	487.3	5.29	3.17	4	1	5	403	390.2	412.2	448.4	388.8	377.8	419.3	425.2	364	379.8	428.6	463.1	478.9	415.8	421.6	449.2
FALSE	20.501	High	0	Master Protein	A2ABG4	TBC1 domain family, member 16 OS=Mus musculus OX=10090 GN=Tbc1d16 PE=1 SV=1	0.908	-0.14	0.0278981	36.9	40.6	9.86	9.71	1	1	10	36.5	30.3	33.7	30.7	30.5	35.7	31.4	34.9	37.1	31.6	40	42.5	35.9	36.2	33.4	33.2
FALSE	16.813	High	0	Master Protein	Q8R079	Bifunctional apoptosis regulator OS=Mus musculus OX=10090 GN=Bfar PE=1 SV=1	0.91	-0.14	0.0242206	162	178	11.05	3.77	7	1	7	116.3	139.3	142.1	146.2	157	144.2	153.9	147.9	149.6	142.3	164.9	157.9	177.1	144.7	156.4	161.9
FALSE	37.588	High	0	Master Protein	Q52L97	Importin subunit alpha OS=Mus musculus OX=10090 GN=Kpna2 PE=1 SV=1	0.906	-0.14	0.0287672	334.6	369.2	12.44	5.21	8	1	12	288.6	255.3	276.7	277	327.4	320.2	314.3	326.8	314.5	301	362.8	318.4	380.8	308.7	320	323.3
FALSE	18.075	High	0	Master Protein	B2RXE2	Sodium/hydrogen exchanger OS=Mus musculus OX=10090 GN=Slc9a5 PE=1 SV=1	0.905	-0.14	0.0419351	173.3	191.4	12.89	2.71	6	1	6	144.1	124.9	149.6	157.5	168.5	179.8	155.9	158.8	153.4	159.3	175.3	183.2	185.2	158.8	156.5	177.4
FALSE	43.653	High	0	Master Protein	G3X9X1	Kelch repeat and BTB (POZ) domain-containing 2 OS=Mus musculus OX=10090 GN=Kbtbd2 PE=1 SV=1	0.908	-0.14	0.0291757	374.5	412.4	11.37	2.46	14	1	15	317.9	325.6	311.7	305.1	373.8	346.7	342	376	336.5	337.1	375.1	387.1	400.8	344.4	371.6	382.5
FALSE	9.744	High	0	Master Protein	Q9JJN6	Beta-catenin-interacting protein 1 OS=Mus musculus OX=10090 GN=Ctnnbip1 PE=1 SV=1	0.905	-0.14	0.00887402	31.6	35	9.88	8.05	3	1	4	29.9	25.2	32.1	27.4	29.3	29.8	25.1	27.6	26.5	28.1	38.7	35.4	35.1	28.7	28.5	32.5
FALSE	31.704	High	0	Master Protein	Q60700	Mitogen-activated protein kinase kinase kinase 12 OS=Mus musculus OX=10090 GN=Map3k12 PE=1 SV=1	0.906	-0.14	0.0270811	378.9	418.3	9.11	4.79	6	1	9	314.1	321.4	332.1	333.2	364.1	356.6	335.8	370.1	342	344	387.1	382.9	418.3	358.9	352.2	333.7
FALSE	9.804	High	0	Master Protein	Q6A078	Centrosomal protein of 290 kDa OS=Mus musculus OX=10090 GN=Cep290 PE=1 SV=2	0.908	-0.14	0.0189197	182.5	201	6.39	5.91	3	1	11	171.7	161	150	161.9	163.5	163.5	168.1	168.9	160.8	141.4	191.4	191.4	196.2	158.1	168.1	183.9
FALSE	27.231	High	0	Master Protein	P97770	THUMP domain-containing protein 3 OS=Mus musculus OX=10090 GN=Thumpd3 PE=1 SV=1	0.907	-0.14	0.00709631	446.3	492.3	7.18	1.61	7	1	12	397.5	395.8	396.1	394.1	438.8	425.3	401.9	397.2	388	397.9	467.2	446.9	488.5	416.9	425.6	451.1
FALSE	13.062	High	0	Master Protein	P49935	Pro-cathepsin H OS=Mus musculus OX=10090 GN=Ctsh PE=1 SV=2	0.906	-0.14	0.0251693	261.5	288.7	8.61	6.05	3	1	4	239.4	191.8	238.4	256.9	247	239.8	242	226.5	209.7	222.1	273.2	271.4	309.2	226.5	247.9	271.2
FALSE	7.516	High	0	Master Protein	H3BKF3	PAN2-PAN3 deadenylation complex subunit PAN3 OS=Mus musculus OX=10090 GN=Pan3 PE=1 SV=1	0.907	-0.14	0.0250808	420	463.2	11.75	3.19	3	1	3	343.2	325.1	370.4	367.8	384.8	403.5	418.5	396.7	383.4	378.6	420.2	425.6	470.1	412.2	400.2	404.8
FALSE	11.385	High	0	Master Protein	Q922M3	BTB/POZ domain-containing adapter for CUL3-mediated RhoA degradation protein 3 OS=Mus musculus OX=10090 GN=Kctd10 PE=1 SV=1	0.907	-0.14	0.00171734	267.2	294.7	5.46	1.41	4	1	4	249	246.3	228.9	252.8	235.9	233.9	245.4	261.4	236.2	241.2	278.1	276.3	289.1	252.4	247.7	262.9
FALSE	13.992	High	0	Master Protein	O89096	Fibroblast growth factor OS=Mus musculus OX=10090 GN=Fgf14 PE=2 SV=1	0.91	-0.14	0.0118328	154.6	169.9	9.33	4.17	2	1	9	137.9	127.4	140.8	133.6	137.2	139.8	154.9	143.2	139.4	137.8	170.3	150.6	163.8	151	148	152.6
FALSE	14.136	High	0	Master Protein	E9Q8I7	Nuclear transcription factor, X-box-binding-like 1 OS=Mus musculus OX=10090 GN=Nfxl1 PE=1 SV=1	0.91	-0.14	0.0104522	139	152.7	3.69	4.78	4	1	4	130.6	126	130.6	137.5	127.8	120.7	131.7	121.2	112.3	131.9	143.5	129.9	149.7	130.6	128.9	139.8
FALSE	42.288	High	0	Master Protein	A2APY7	Arginine-hydroxylase NDUFAF5, mitochondrial OS=Mus musculus OX=10090 GN=Ndufaf5 PE=1 SV=1	0.909	-0.14	0.028824	955.2	1050.6	8.64	4.1	10	1	14	823.9	845.2	792.7	859.6	924.3	862.3	900.5	942.9	880.6	832.4	981	983.3	953.5	895.7	920.9	924.1
FALSE	9.927	High	0	Master Protein	Q9CWX6	SOCS box domain-containing protein OS=Mus musculus OX=10090 GN=Asb3 PE=2 SV=1	0.91	-0.14	0.0109712	80	88	4.24	8.1	2	1	3	76.8	70.2	74.5	79.5	73.4	64.3	69.7	66.5	71.3	74.7	72	92.1	78.6	73	80.7	76
FALSE	107.93	High	0	Master Protein	Q8R3B1	1-phosphatidylinositol 4,5-bisphosphate phosphodiesterase delta-1 OS=Mus musculus OX=10090 GN=Plcd1 PE=1 SV=2	0.908	-0.14	0.0318602	39.2	43.1	18.3	8.27	1	1	44	34.8	26.4	27	28.1	37.1	36.4	38.7	36.5	36.2	41	38.8	39.3	37.5	37.8	38.6	37.4
FALSE	90.988	High	0	Master Protein	Q9JMB8	Contactin-6 OS=Mus musculus OX=10090 GN=Cntn6 PE=1 SV=2	0.908	-0.14	0.0269359	574.2	632.5	8.43	3.58	21	1	34	499.1	507.9	501.4	524.8	531.2	538.9	575.5	547.6	498.4	482.9	589.1	590.3	612.9	554	576.4	577.2
FALSE	56.489	High	0	Master Protein	P06909	Complement factor H OS=Mus musculus OX=10090 GN=Cfh PE=1 SV=2	0.907	-0.14	0.00743483	790	871.4	5.92	4.91	18	1	24	724.6	678.7	691.3	714.7	726	709.2	742	722.9	678.6	743.1	815.7	748.1	861.8	738.8	766.2	715.5
FALSE	98.252	High	0	Master Protein	F6TRD7	CUB and sushi domain-containing protein 3 (Fragment) OS=Mus musculus OX=10090 GN=Csmd3 PE=1 SV=1	0.906	-0.14	0.0382346	58.3	64.3	7.93	9.42	1	1	38	52.7	52.4	58.7	52.7	53.6	54.2	45.5	54.5	48.3	48.6	52.6	63.4	70	58.7	62.7	54.5
FALSE	28.504	High	0	Master Protein	B2RY19	Cgnl1 protein OS=Mus musculus OX=10090 GN=Cgnl1 PE=2 SV=1	0.908	-0.14	0.0154982	298	328.4	11.67	3.83	8	1	9	270.2	236.1	224.8	252.2	298.2	281.5	277.4	270.9	262.3	266.2	318.8	317.3	306.9	276.4	302.6	292.8
FALSE	16.593	High	0	Master Protein	Q8BVZ5	Interleukin-33 OS=Mus musculus OX=10090 GN=Il33 PE=1 SV=1	0.907	-0.14	0.0232599	92.9	102.5	9.77	8.98	4	1	4	89.6	71.5	72.4	77.7	82.8	81.7	84.8	84.8	81.6	83.3	97.1	86.1	114.4	74.6	89.8	85.3
FALSE	17.54	High	0	Master Protein	P39429	TNF receptor-associated factor 2 OS=Mus musculus OX=10090 GN=Traf2 PE=1 SV=1	0.906	-0.14	0.035999	98.5	108.7	10.56	7.22	6	1	8	72.1	96.1	83.2	87.9	87.1	87.2	88.5	95.3	87.4	95.7	99.1	90.1	110.8	97.6	86	90.6
FALSE	22.71	High	0	Master Protein	Q9Z188	Dual specificity tyrosine-phosphorylation-regulated kinase 1B OS=Mus musculus OX=10090 GN=Dyrk1b PE=1 SV=3	0.906	-0.14	0.0123053	337.4	372.3	9.05	2.86	4	1	11	297.7	276.2	288.5	298.4	318.8	309.3	329.5	317.4	280.5	315.1	355.5	350.5	361.6	327.4	319.3	330.7
FALSE	22.49	High	0	Master Protein	Q9D5J6	Sedoheptulokinase OS=Mus musculus OX=10090 GN=Shpk PE=1 SV=1	0.907	-0.14	0.00599159	72.5	80	7.54	6.36	6	1	7	66.1	59	71.5	69.2	67.7	60.3	69.3	65.6	70.9	62.3	78.4	73.4	86	66	66.4	74.1
FALSE	1.597	Medium	0.043	Master Protein	H7BX83	Gametogenetin-binding protein 2 OS=Mus musculus OX=10090 GN=Ggnbp2 PE=1 SV=1	0.905	-0.14	0.0441215	42.2	46.6	13.15	8.83	1	1	1	28.4	31.2	39.7	43.6	37.2	37.2	36.1	39.7	30.9	37.7	48.5	44.3	46.8	41.4	36.1	40.9
FALSE	8.852	High	0	Master Protein	Q2KHK7	Mal, T-cell differentiation protein 2 OS=Mus musculus OX=10090 GN=Mal2 PE=2 SV=1	0.91	-0.14	0.0460981	497.2	546.6	14.01	7.45	2	1	8	417.1	433.7	437.6	335.4	491.4	441.5	443.6	473.7	401.4	461.9	492.1	533.7	575	521.4	454.1	446.1
FALSE	23.633	High	0	Master Protein	Q80T85	DDB1- and CUL4-associated factor 5 OS=Mus musculus OX=10090 GN=Dcaf5 PE=1 SV=2	0.91	-0.14	0.0460002	215.6	236.9	7.28	5.75	6	1	7	201.5	179.2	192.5	206	201	202.1	214.2	190.2	180	172.7	213.4	223.5	254.8	203.8	205.8	213.2
FALSE	57.147	High	0	Master Protein	Q8BTS4	Nuclear pore complex protein Nup54 OS=Mus musculus OX=10090 GN=Nup54 PE=1 SV=1	0.907	-0.14	0.0469408	489.6	539.7	9.95	13.09	14	1	25	425.9	414.4	411.5	426.5	489.9	455.2	474.7	467.4	576.9	434.5	510.8	475.8	497.4	444.2	477.6	498.1
FALSE	35.981	High	0	Master Protein	F8WJ74	Protein Aster-A OS=Mus musculus OX=10090 GN=Gramd1a PE=1 SV=1	0.908	-0.14	0.0474686	443.7	488.9	12.48	4.59	9	1	12	376.3	366.3	374.7	366.2	424.6	442.3	441.6	428.8	418.3	398.4	456.5	453	450.2	440.3	435.2	435.2
FALSE	22.193	High	0	Master Protein	P62488	DNA-directed RNA polymerase II subunit RPB7 OS=Mus musculus OX=10090 GN=Polr2g PE=1 SV=1	0.909	-0.14	0.0478838	215.9	237.6	13.23	5.16	7	1	7	173.4	182.5	178.4	172.2	221.8	204.1	205	209.4	191.1	182.7	214.4	212.7	235.6	217.8	221.1	213.9
FALSE	8.052	High	0	Master Protein	Q61703	Inter-alpha-trypsin inhibitor heavy chain H2 OS=Mus musculus OX=10090 GN=Itih2 PE=1 SV=1	0.899	-0.15	0.0344164	73.2	81.4	8.43	5.89	3	1	3	63.2	66.5	71.4	70.1	74.7	64.3	73.2	62.3	63.4	67.8	81.8	75.6	87.2	65.8	70.8	67.7
FALSE	13.341	High	0	Master Protein	F8WGM5	Syntaxin-binding protein 2 (Fragment) OS=Mus musculus OX=10090 GN=Stxbp2 PE=1 SV=1	0.901	-0.15	0.0300496	67.9	75.4	6.75	7.42	3	1	8	67.8	62.1	66.5	67.9	61.2	54.4	65.4	56.3	64.9	68.2	69.1	64.6	66.6	65.1	65.9	65.7
FALSE	6.839	High	0.001	Master Protein	D6RG80	Dolichyl-phosphate-mannose--protein mannosyltransferase OS=Mus musculus OX=10090 GN=Tmtc1 PE=1 SV=1	0.903	-0.15	0.0214508	46.4	51.4	16.89	6.03	1	1	4	34.3	43.2	39.9	29.4	43.7	39.9	42.5	45.7	46.1	41.6	52.1	48.4	50.4	42.7	48.3	45.7
FALSE	22.598	High	0	Master Protein	Q7TMY7	Importin-8 OS=Mus musculus OX=10090 GN=Ipo8 PE=1 SV=3	0.902	-0.15	0.0286014	482.3	534.5	13.35	5.84	8	1	9	404.2	382.5	421.3	391.9	446.1	467.9	501	452.5	418.8	498.7	496.5	500.5	549.3	473	460.7	451.9
FALSE	11.497	High	0	Master Protein	Q91V83	TELO2-interacting protein 1 homolog OS=Mus musculus OX=10090 GN=Tti1 PE=1 SV=2	0.903	-0.15	0.0238811	91.1	100.9	16.79	6.57	4	1	5	67.5	65.2	79.4	67.4	91.4	89.8	84.5	82.5	81.4	84.9	91.8	88.7	105.7	84	100.3	89.7
FALSE	13.788	High	0	Master Protein	Q99K67	Alpha-aminoadipic semialdehyde synthase, mitochondrial OS=Mus musculus OX=10090 GN=Aass PE=1 SV=1	0.901	-0.15	0.00112617	185.7	206.1	4.7	3.88	5	1	6	164	168.6	172.7	183	179.9	170.5	153.2	165.2	168.8	170.8	195.7	192.8	203.1	168.6	173.8	171.2
FALSE	14.375	High	0	Master Protein	E9PYX5	Polyamine-transporting ATPase 13A2 (Fragment) OS=Mus musculus OX=10090 GN=Atp13a2 PE=1 SV=1	0.899	-0.15	0.02858	108.6	120.8	12.24	4.31	5	1	5	99.9	88.2	78.1	98.3	114.4	104.1	95.6	99.9	96.7	104.5	116.1	105.1	116.3	101.6	107.2	104.8
FALSE	31.278	High	0	Master Protein	Q3UKK7	General transcription and DNA repair factor IIH helicase subunit XPD OS=Mus musculus OX=10090 GN=Ercc2 PE=2 SV=1	0.904	-0.15	0.0179501	131.7	145.7	5.84	6.17	8	1	10	123.9	117.3	120.3	119.5	119.6	113.3	127.4	115.3	120	105.5	132	138.3	148.4	111.4	128.3	130.3
FALSE	15.518	High	0	Master Protein	Q8BYI6	Lysophosphatidylcholine acyltransferase 2 OS=Mus musculus OX=10090 GN=Lpcat2 PE=1 SV=1	0.904	-0.15	0.00520473	300.6	332.6	4.07	5.38	7	1	9	285.3	264.6	263.9	296.7	292.7	257.7	269.8	276.5	248.7	283.9	323.8	284.5	340.5	286	284	281.7
FALSE	53.687	High	0	Master Protein	Q9CRA5	Golgi phosphoprotein 3 OS=Mus musculus OX=10090 GN=Golph3 PE=1 SV=1	0.902	-0.15	0.0284485	1002.3	1111.7	7.22	5.05	9	1	12	905.2	877.5	852.7	941.7	935.5	1002.8	918.1	919	844.9	826.2	1024.3	1049.6	1104.3	872	1009	1022.2
FALSE	23.487	High	0	Master Protein	Q8BJU9	Peptide chain release factor 1-like, mitochondrial OS=Mus musculus OX=10090 GN=Mtrf1l PE=2 SV=1	0.898	-0.15	0.00936985	222.8	248	9.15	4.28	6	1	8	189.9	182.7	192.9	189.8	207.9	203.9	210	209.3	204.1	204.6	228.8	223	247.1	206.3	218	203.6
FALSE	50.228	High	0	Master Protein	Q8BGA3	Leucine-rich repeat transmembrane neuronal protein 2 OS=Mus musculus OX=10090 GN=Lrrtm2 PE=2 SV=1	0.901	-0.15	0.00925564	623.5	692.2	9.54	3.09	12	1	24	511.9	549.8	511.9	541	584	596.2	584.9	581.5	567.1	570.1	639.5	624.4	707.8	563.4	606.6	620
FALSE	7.568	High	0	Master Protein	Q80UG1	Fatty acid desaturase 6 OS=Mus musculus OX=10090 GN=Fads6 PE=2 SV=1	0.903	-0.15	0.0226853	211.2	233.9	7.95	7.99	3	1	4	197.4	164.5	169.7	215	197.1	184.3	199.7	179.3	172.8	215.1	193.4	193.4	233	200.4	200.6	215.9
FALSE	210.325	High	0	Master Protein	E9QMI7	Arf-GAP with SH3 domain, ANK repeat and PH domain-containing protein 1 OS=Mus musculus OX=10090 GN=Asap1 PE=1 SV=2	0.902	-0.15	0.0302541	39.9	44.3	8.5	8.25	1	1	77	40.7	34.3	36.1	33.3	39.4	34.5	35.2	34.3	33.5	37.8	42.4	38	37.8	36.6	39.3	45.3
FALSE	24.435	High	0	Master Protein	Q91WB4	Pleckstrin homology domain-containing family F member 2 OS=Mus musculus OX=10090 GN=Plekhf2 PE=1 SV=1	0.902	-0.15	0.0116932	359.8	398.7	8.34	2.94	6	1	8	318.5	300.2	315	318.8	346.7	321.2	342.2	345.9	313	316.1	384.9	354.5	395	332	350.6	363.9
FALSE	60.389	High	0	Master Protein	Q9DBX6	Cytochrome P450 2S1 OS=Mus musculus OX=10090 GN=Cyp2s1 PE=1 SV=1	0.902	-0.15	0.00466507	481.9	534.2	6.25	7.32	14	1	18	431.7	467.6	423.6	488.9	464.2	365.9	413	428.2	490.4	423.1	505.4	498	528.2	434.8	472.9	441.6
FALSE	13.923	High	0	Master Protein	Q62559	Intraflagellar transport protein 52 homolog OS=Mus musculus OX=10090 GN=Ift52 PE=1 SV=2	0.904	-0.15	0.0214033	163.7	181	10.2	3.73	5	1	6	140.5	126.5	141.2	157.5	170.5	156.8	148.9	149.7	146.2	143.1	167.2	170.4	188.8	152.7	150.3	173.8
FALSE	25.983	High	0	Master Protein	Q9WV30	Nuclear factor of activated T-cells 5 OS=Mus musculus OX=10090 GN=Nfat5 PE=1 SV=2	0.904	-0.15	0.0200951	181.7	201.1	14.17	8.33	7	1	9	160.1	155.5	136.9	136	179.1	176.6	176.3	170	194.6	177.2	181.1	186.8	195	183.5	174.9	177
FALSE	33.292	High	0	Master Protein	Q99JR5	Tubulointerstitial nephritis antigen-like OS=Mus musculus OX=10090 GN=Tinagl1 PE=1 SV=1	0.902	-0.15	0.001086	510.6	566.3	4.39	4.24	9	1	15	482.1	463.4	454.4	501.8	507.7	435.6	462	475.1	434.1	477	529.2	530.8	556.9	464.3	533.1	496.1
FALSE	73.411	High	0	Master Protein	Q6A009	E3 ubiquitin-protein ligase listerin OS=Mus musculus OX=10090 GN=Ltn1 PE=1 SV=3	0.899	-0.15	0.0320506	1455.4	1619.8	9.83	2.58	23	1	27	1236.2	1289.7	1254.8	1261.4	1420.6	1400.1	1442.3	1326.1	1276.3	1340	1458.4	1463.9	1639.6	1387.7	1400.9	1402.8
FALSE	62.676	High	0	Master Protein	Q8BYW1	Rho GTPase-activating protein 25 OS=Mus musculus OX=10090 GN=Arhgap25 PE=1 SV=2	0.9	-0.15	0.0109286	610.7	678.9	8.6	5.3	19	1	24	542.7	513.3	491.3	537.1	588.2	560.2	566.7	571.2	566.2	576.5	611	590.4	679.2	576.4	587.4	555.6
FALSE	294.43	High	0	Master Protein	A0A067XG53	Peripheral plasma membrane protein CASK (Fragment) OS=Mus musculus OX=10090 GN=Cask PE=1 SV=1	0.901	-0.15	0.0190541	87.1	96.7	6.38	6.71	1	1	125	77	79.6	78.6	77	80.3	77.6	72.7	84.1	78.7	73.1	87.5	89.8	80.1	85.1	84.8	88.4
FALSE	19.487	High	0	Master Protein	P50427	Steryl-sulfatase OS=Mus musculus OX=10090 GN=Sts PE=1 SV=1	0.903	-0.15	0.00710517	305.3	338.2	8.94	2.8	9	1	10	267.7	241.7	276.1	269.7	293.7	274.7	294.8	266.8	267.7	277.1	314.1	303.2	332.4	303.2	296.7	299.2
FALSE	39.041	High	0	Master Protein	Q9R078	5'-AMP-activated protein kinase subunit beta-1 OS=Mus musculus OX=10090 GN=Prkab1 PE=1 SV=2	0.899	-0.15	0.00215025	187.5	208.4	7.04	5.5	6	1	13	162.7	168.7	157.6	170.4	172.3	178.9	175.2	168.3	172.7	165.9	191.1	216.1	201.5	164.4	182.1	196
FALSE	51.257	High	0	Master Protein	Q9DC63	F-box only protein 3 OS=Mus musculus OX=10090 GN=Fbxo3 PE=1 SV=1	0.899	-0.15	0.0320924	403.5	449	13	3.35	11	1	17	337.8	318.2	348.6	344.5	397.1	419.1	396.2	368.9	372	393.2	419.7	411.2	439.1	379.8	401.4	399.4
FALSE	24.75	High	0	Master Protein	P12657	Muscarinic acetylcholine receptor M1 OS=Mus musculus OX=10090 GN=Chrm1 PE=1 SV=2	0.902	-0.15	0.0194663	118.4	131.2	3.11	6.31	5	1	8	118.6	108.5	106.9	118.4	104.9	103	101.8	110.1	91.5	95.7	121.6	123.1	131.8	111.6	118.1	122.5
FALSE	45.035	High	0	Master Protein	Q99LN9	Deoxyhypusine hydroxylase OS=Mus musculus OX=10090 GN=Dohh PE=1 SV=2	0.899	-0.15	0.0289535	118.6	131.9	9.17	5.57	8	1	13	109.2	103.9	106.2	99.8	119.8	108.6	115.6	104.6	108	114.9	119.3	118.1	133.4	118.1	110.7	107.9
FALSE	3.943	High	0.003	Master Protein	A0A1X7SB71	RING-type E3 ubiquitin transferase OS=Mus musculus OX=10090 GN=Cbll1 PE=1 SV=1	0.898	-0.15	0.0492881	31.4	35	20.82	10.03	1	1	2	19.4	27.1	36.4	24.6	24.7	29.4	28.9	31	34.3	33.4	32.5	31.1	33.2	29.8	31.4	31
FALSE	28.773	High	0	Master Protein	Q6PCM1	Lysine-specific demethylase 3A OS=Mus musculus OX=10090 GN=Kdm3a PE=1 SV=1	0.897	-0.16	0.0145932	142.8	159.1	8.59	7.26	7	1	9	130.4	117.2	119.3	133.8	134.6	127.5	143.4	132.7	133	119.6	133.7	156.6	154.6	152.1	139	141.8
FALSE	1.841	Medium	0.03	Master Protein	Q9QZ25	Vascular non-inflammatory molecule 3 OS=Mus musculus OX=10090 GN=Vnn3 PE=2 SV=3	0.893	-0.16	0.0352467	47.9	53.6	16.6	6.47	1	1	1	40.5	37.9	44.8	31.4	42	42.8	49.2	44.9	44.5	41.2	46.5	52.3	51.2	51.5	45.5	49.5
FALSE	22.94	High	0	Master Protein	Q8CHT3	Integrator complex subunit 5 OS=Mus musculus OX=10090 GN=Ints5 PE=2 SV=1	0.896	-0.16	0.0138484	123.5	137.9	8.1	6.96	7	1	9	105.4	112.4	102.6	119	113.7	122.8	118.7	109.6	106.2	114.2	131	139	129.5	130.9	117.6	111.4
FALSE	7.678	High	0	Master Protein	Q7TPQ8	Glucosaminyl (N-acetyl) transferase 2, I-branching enzyme OS=Mus musculus OX=10090 GN=Gcnt2 PE=1 SV=1	0.895	-0.16	0.0194938	78.4	87.7	6.1	10.73	3	1	4	69.7	73.1	65	71.1	69.5	69.9	73.2	72.1	77	59.4	87	75.6	82.5	71.3	86.8	83.1
FALSE	8.417	High	0	Master Protein	Q8BZ20	Protein mono-ADP-ribosyltransferase PARP12 OS=Mus musculus OX=10090 GN=Parp12 PE=1 SV=3	0.895	-0.16	0.0153277	119.7	133.6	8.33	5.21	3	1	3	114.8	102.5	95.8	116.8	102.3	119.2	112.1	110.1	105.1	107.3	124.8	131.2	134.6	105	120.8	110.6
FALSE	6.454	High	0.001	Master Protein	A0A494B929	E3 SUMO-protein ligase PIAS2 OS=Mus musculus OX=10090 GN=Pias2 PE=1 SV=1	0.893	-0.16	0.0105587	150.8	168.9	10.81	5.01	1	1	4	138.8	121.9	118.9	133.2	149.8	139	132.8	153.2	143.7	148	149.8	157.3	167.2	151.7	142.2	145.4
FALSE	13.378	High	0	Master Protein	P15388	Potassium voltage-gated channel subfamily C member 1 OS=Mus musculus OX=10090 GN=Kcnc1 PE=1 SV=1	0.892	-0.16	0.000564077	152.1	170.5	5.24	3.63	2	1	7	138.9	136.2	123.6	148.2	141.3	141.3	137.9	137.2	137.8	143.5	153	154.5	166.1	134.2	149.4	156.2
FALSE	32.442	High	0	Master Protein	E9Q238	KN motif and ankyrin repeat domains 1 OS=Mus musculus OX=10090 GN=Kank1 PE=1 SV=1	0.896	-0.16	0.00551485	108	120.5	6.61	5.38	7	1	9	112.3	96.2	98.6	106.1	101.4	91.3	106.1	90.9	98	109.5	109.9	113.2	118.2	108	103.1	101
FALSE	2.184	Medium	0.022	Master Protein	A0A1D5RLM8	Predicted gene 11639 OS=Mus musculus OX=10090 GN=Gm11639 PE=1 SV=1	0.893	-0.16	0.0323312	400.6	448.5	16.62	3.48	1	1	3	293.9	303.5	337.2	305.8	384.4	382.5	409.2	380.3	344.3	367.7	416.3	398	432.2	399.6	403.6	415.8
FALSE	21.948	High	0	Master Protein	O54804	Choline kinase alpha OS=Mus musculus OX=10090 GN=Chka PE=1 SV=3	0.892	-0.16	0.0391326	135.1	151.4	13.35	4.84	6	1	11	121.7	107.2	111.9	116.8	126.5	132.7	145.9	128	118.1	124.5	140.2	143	146.1	132.5	146.9	133.1
FALSE	34.594	High	0	Master Protein	Q99J95	Cyclin-dependent kinase 9 OS=Mus musculus OX=10090 GN=Cdk9 PE=1 SV=1	0.896	-0.16	0.0342389	279.7	312.1	10.22	5.8	7	1	14	237.9	249.2	220	248.8	278.4	250.7	277.8	257.3	243.8	236.2	303.5	263.4	287.1	269.1	277.8	293.2
FALSE	16.719	High	0	Master Protein	E0CX99	NACHT domain- and WD repeat-containing protein 1 OS=Mus musculus OX=10090 GN=Nwd1 PE=1 SV=1	0.898	-0.16	0.0168194	205	228.4	10.6	8.93	6	1	7	170.6	188.7	168.2	166	183.9	201	190.8	186.5	188.5	196.3	213.3	205.4	264.7	193.5	184.8	181.4
FALSE	38.825	High	0	Master Protein	Q8R0W0	Epiplakin OS=Mus musculus OX=10090 GN=Eppk1 PE=1 SV=2	0.894	-0.16	0.0023037	124.1	138.8	7.64	5.06	6	1	14	115.9	105.9	109.3	104.2	115.9	118.2	108.1	109.5	107.4	104.6	138.4	132.7	141.7	115.5	124.3	120.5
FALSE	17.831	High	0	Master Protein	A0A1Y7VJP4	WD repeat and coiled-coil-containing protein OS=Mus musculus OX=10090 GN=Wdcp PE=1 SV=1	0.893	-0.16	0.0127039	67.8	75.9	6.7	8.64	7	1	8	61.5	62.4	67	60.8	62.9	58.8	59.7	54.1	55.4	69.2	73.7	68	78.9	56.7	68.5	62.3
FALSE	19.547	High	0	Master Protein	Q91ZV7	Plexin domain-containing protein 1 OS=Mus musculus OX=10090 GN=Plxdc1 PE=1 SV=2	0.893	-0.16	0.00582657	335.1	375.3	9.19	4.03	5	1	8	307.5	300.6	295.9	270	312.1	303.1	327.7	299.7	297.6	299	347.9	349.1	370.1	343.7	346.7	329.7
FALSE	1.523	Medium	0.049	Master Protein	E9Q649	Beta-1,3-galactosyl-O-glycosyl-glycoprotein beta-1,6-N-acetylglucosaminyltransferase 4 OS=Mus musculus OX=10090 GN=Gcnt4 PE=3 SV=1	0.895	-0.16	0.00995287	149.8	167.5	11.47	4.32	1	1	1	135.7	110.9	119.1	130.2	139.4	143.5	141.4	140.4	134.1	140.2	152.3	150.3	162.7	156.2	146.9	146.9
FALSE	14.445	High	0	Master Protein	Q9CR11	YEATS domain-containing protein 4 OS=Mus musculus OX=10090 GN=Yeats4 PE=2 SV=1	0.893	-0.16	0.0130588	385.3	431.5	7.84	4.26	5	1	5	344.5	329.3	332.6	371	382.2	360.7	382.5	352.3	346.8	336	434	399.7	429.3	350.8	376.6	381.9
FALSE	18.182	High	0	Master Protein	Q3UGT3	COMM domain-containing protein 1 OS=Mus musculus OX=10090 GN=Commd1 PE=2 SV=1	0.897	-0.16	0.00604114	315.4	351.5	7.25	2.33	4	1	6	283.2	271	263.5	295	304.8	286.3	304.6	290.2	278.8	274	325.7	330.1	352.8	296.6	291.8	320.8
FALSE	26.29	High	0	Master Protein	Q8K363	ATP-dependent RNA helicase DDX18 OS=Mus musculus OX=10090 GN=Ddx18 PE=1 SV=1	0.892	-0.16	0.042302	404.8	453.8	10.75	3.97	9	1	9	348.7	339.2	340.8	363.2	388.6	387.5	412.1	394.1	360.1	338.7	414	410.7	452.1	400.5	400.9	409.8
FALSE	41.32	High	0	Master Protein	Q80V94	AP-4 complex subunit epsilon-1 OS=Mus musculus OX=10090 GN=Ap4e1 PE=1 SV=3	0.898	-0.16	0.0410171	228.5	254.4	9.56	3.6	9	1	13	213.1	210.4	193.7	192.9	238.3	207.6	219.4	199.2	201.6	210.7	241.2	224.8	249.4	219.1	218.8	212.6
FALSE	22.491	High	0	Master Protein	Q9ERD6	Ras-specific guanine nucleotide-releasing factor RalGPS2 OS=Mus musculus OX=10090 GN=Ralgps2 PE=1 SV=2	0.895	-0.16	0.0153287	408	456	9.61	7.25	6	1	10	366.7	332.2	329.3	335.6	382.7	372.7	377.2	377.2	375.3	382.6	453	418.1	391.9	362.2	401.6	372.7
FALSE	7.707	High	0	Master Protein	Q3UG98	N-acetyltransferase 9 OS=Mus musculus OX=10090 GN=Nat9 PE=1 SV=2	0.894	-0.16	0.0293361	378.9	423.9	12.58	3.98	3	1	3	342.1	311.4	303.2	311	368.4	372	385.2	345.9	332.6	368	407.1	396.7	396.9	361.5	380.9	365.6
FALSE	25.619	High	0	Master Protein	Q6P4S8	Integrator complex subunit 1 OS=Mus musculus OX=10090 GN=Ints1 PE=1 SV=2	0.898	-0.16	0.0289978	191.3	213	9.46	1.82	8	1	11	170.2	164.4	167.4	170.2	176.7	195.5	184.4	178.5	171.7	169.3	198.2	200.4	207.3	175.8	185.3	192.8
FALSE	39.993	High	0	Master Protein	Q3TQI7	Telomere length and silencing protein 1 homolog OS=Mus musculus OX=10090 PE=1 SV=2	0.897	-0.16	0.0327315	417.2	465.1	12.84	4.33	9	1	11	346.6	354.7	328.2	357.9	417.4	405.4	424.3	396.3	398.4	365.3	432.9	434.7	440.7	410.9	422.1	418.2
FALSE	7.22	High	0	Master Protein	D3Z1L4	Protein FAM118B (Fragment) OS=Mus musculus OX=10090 GN=Fam118b PE=1 SV=1	0.893	-0.16	0.0181705	62.5	70	9.65	10.42	3	1	3	56.7	54.1	61.3	51.5	60.8	51.6	55.8	60.9	57.5	69.8	72.1	59.7	65.7	57.3	64.2	58.3
FALSE	751.3	High	0	Master Protein	S4R1C4	Calcium-transporting ATPase OS=Mus musculus OX=10090 GN=Atp2b2 PE=1 SV=1	0.897	-0.16	0.0212913	394.9	440.1	7.23	6.19	6	1	525	340.9	351.9	345.8	386.5	411.6	351.4	357	372.6	375.4	381.5	401.5	382.7	422.2	381.7	389.2	359.2
FALSE	3.865	High	0.003	Master Protein	Q3TBA3	Antigen peptide transporter 1 OS=Mus musculus OX=10090 GN=Tap1 PE=1 SV=1	0.894	-0.16	0.0242756	37	41.4	6.21	14.11	2	1	2	36.6	36.6	30.4	36.2	33.1	31.3	32.2	36	28.2	34.1	35.8	47.1	46.1	35	46.3	36.7
FALSE	3.357	High	0.006	Master Protein	Q8CAC6	Uncharacterized protein (Fragment) OS=Mus musculus OX=10090 GN=Pcdh11x PE=2 SV=2	0.892	-0.16	0.0361545	40.9	45.9	3.65	10.11	1	1	2	38.9	38.7	34.2	43.1	36.3	35.3	34.6	36.3	38.6	40.1	36.3	42.2	46	34.7	44.3	36.8
FALSE	81.965	High	0	Master Protein	Q6NZM9	Histone deacetylase 4 OS=Mus musculus OX=10090 GN=Hdac4 PE=1 SV=1	0.892	-0.16	0.0450838	1116.7	1251.3	13.4	3.29	22	1	31	934.2	940.6	920.7	897.1	1138.1	1119.6	1085.2	1069.8	1027.6	1066.2	1151.9	1160.8	1169.3	1088.2	1088.8	1095.5
FALSE	9.116	High	0	Master Protein	A0A2I3BRW0	Microsomal signal peptidase 12 kDa subunit OS=Mus musculus OX=10090 GN=Spcs1 PE=1 SV=1	0.897	-0.16	0.0460541	54.4	60.7	8.67	11.45	1	1	2	51.1	44.4	48	54.3	48.8	57	48.7	50.5	48	42.7	54.3	54.5	74	51.7	53.4	62.7
FALSE	13.619	High	0	Master Protein	Q566J8	Atypical kinase COQ8B, mitochondrial OS=Mus musculus OX=10090 GN=Coq8b PE=1 SV=1	0.897	-0.16	0.0468345	49.1	54.8	10.35	6.73	5	1	5	48.7	37.8	51.3	47.2	48.4	42.5	42.8	39.1	43.2	45.1	44	55.8	51.1	46.8	49.3	47.8
FALSE	19.256	High	0	Master Protein	Q3UDY2	acidPPc domain-containing protein OS=Mus musculus OX=10090 GN=Sgpp1 PE=1 SV=1	0.894	-0.16	0.047518	264.2	295.5	11.75	4.79	5	1	8	237.6	204.9	227.7	216.4	247.7	248.3	256.9	258.6	233.3	246	274.8	268.2	262.7	258.4	258.6	245.8
FALSE	14.748	High	0	Master Protein	Q8BRM2	RAB6-interacting golgin OS=Mus musculus OX=10090 GN=Gorab PE=1 SV=1	0.892	-0.17	0.0156434	11.2	12.5	9.07	10.09	3	1	4	9.7	10.5	8.8	10.9	11.4	10.6	9.2	10.8	9.9	10	14.7	11.8	11.3	10.9	10.8	11.3
FALSE	4.036	High	0.003	Master Protein	Q3TZB3	Carbonic anhydrase OS=Mus musculus OX=10090 GN=Car12 PE=2 SV=1	0.887	-0.17	0.0166126	37.5	42.3	14.87	11.5	1	1	1	35.9	36.3	37.2	31.3	32.4	23.7	31.8	39	33.6	44.6	45.7	41.7	40.3	34.3	34.4	38.1
FALSE	30.966	High	0	Master Protein	A0A1B0GS77	Aryl hydrocarbon receptor nuclear translocator-like protein 1 OS=Mus musculus OX=10090 GN=Arntl PE=1 SV=1	0.888	-0.17	0.0186455	322.3	362.8	11.6	5.43	8	1	9	272.6	276.2	249.7	274.3	321.1	300.5	313.7	306.9	295.1	278.9	316.1	332	339.3	316.4	339.6	340.6
FALSE	498.43	High	0	Master Protein	F8WGN6	Kinesin-like protein KIF21A OS=Mus musculus OX=10090 GN=Kif21a PE=1 SV=1	0.887	-0.17	0.00578067	222.4	250.9	7.19	3.81	1	1	199	195.6	201.6	195.6	207.5	220.7	196.1	202.9	221.8	201.3	211.8	221.8	220.4	253.3	221	209.5	224.1
FALSE	33.154	High	0	Master Protein	D3Z4S3	Putative peptidyl-tRNA hydrolase PTRHD1 OS=Mus musculus OX=10090 GN=Ptrhd1 PE=1 SV=1	0.89	-0.17	0.0185848	181.9	204.5	15.08	4.31	5	1	11	145.1	138.7	160.2	131.3	181.3	161.4	177.7	167.7	160.7	167.1	201.9	191.9	188.3	167.4	186.1	189
FALSE	26.278	High	0	Master Protein	F8VQ39	Ankyrin repeat and death domain-containing 1A OS=Mus musculus OX=10090 GN=Ankdd1a PE=4 SV=1	0.886	-0.17	0.0397672	322.9	364.4	13.68	4.01	8	1	8	273	263	271.2	260.5	343.4	307.2	321	303.8	299.7	298.8	360.5	341.1	343.7	303.1	316.5	312.4
FALSE	1.482	Low	0.052	Master Protein	A0A2I3BRK7	Vomeronasal type-1 receptor OS=Mus musculus OX=10090 GN=Vmn1r11 PE=3 SV=1	0.89	-0.17	0.0202087	79.2	89	10.34	7.08	1	1	1	73.4	62.4	71.9	66.2	77.4	76.1	74	66.3	74.5	62.4	80	84.9	86	79	72.3	85.8
FALSE	26.728	High	0	Master Protein	Q920E3	Potassium voltage-gated channel subfamily H member 5 OS=Mus musculus OX=10090 GN=Kcnh5 PE=1 SV=3	0.886	-0.17	0.0236216	90.6	102.2	10.96	5.5	3	1	11	71.6	73.2	84.2	91	89	78.5	93.3	78.1	82	84.1	88.2	103	91.5	90.5	87.8	90.6
FALSE	18.932	High	0	Master Protein	Q9D0K1	Peroxisomal membrane protein PEX13 OS=Mus musculus OX=10090 GN=Pex13 PE=1 SV=1	0.891	-0.17	0.0237449	220.5	247.6	11.94	4.77	4	1	6	175.4	189.8	191.5	172.5	216.5	211.9	203.2	200.6	197.8	210.7	229.7	216.7	252.5	211.2	200.8	206.4
FALSE	26.387	High	0	Master Protein	Q9JIL5	Tubby-related protein 4 OS=Mus musculus OX=10090 GN=Tulp4 PE=1 SV=1	0.89	-0.17	0.0310714	105.4	118.4	8.56	6.99	6	1	7	93.7	93	88.4	91.7	106.2	95.5	99.6	97	99.3	98.6	112.9	95.1	111.5	103.7	100.4	97.7
FALSE	14.75	High	0	Master Protein	Q9Z1R9	Protease, serine 1 (trypsin 1) OS=Mus musculus OX=10090 GN=Prss1 PE=1 SV=1	0.886	-0.17	0.0300675	71.4	80.5	7.1	8.84	1	1	4	57.6	67.3	66	66.4	67.5	66.6	59.3	61.2	63	66.6	67.8	64	67.8	72.3	73	75.4
FALSE	13.966	High	0	Master Protein	Q8BUH1	Thioredoxin-like protein 4B OS=Mus musculus OX=10090 GN=Txnl4b PE=2 SV=2	0.886	-0.17	0.000795302	99.8	112.6	3.6	6.18	3	1	7	92.5	96.7	93.5	93.4	89.8	86.9	86.4	87.9	82.4	89.3	112	102.3	114.2	101.3	102.5	93.5
FALSE	5.773	High	0.001	Master Protein	O35386	Phytanoyl-CoA dioxygenase, peroxisomal OS=Mus musculus OX=10090 GN=Phyh PE=1 SV=1	0.891	-0.17	0.035747	11.5	12.9	11.81	12.52	2	1	4	10.6	9.7	9.5	13.4	11.1	8	11	10.2	9.6	10.2	12.6	12.4	12.3	14.2	9.6	12.3
FALSE	10.495	High	0	Master Protein	Q9CXA2	Trans-L-3-hydroxyproline dehydratase OS=Mus musculus OX=10090 GN=L3hypdh PE=1 SV=1	0.891	-0.17	0.0105473	250.8	281.4	8.96	4.72	5	1	5	228.9	206	215.9	213	243.1	239.6	230.4	226.5	195.8	226.6	257.2	272.3	278.5	242.3	246.5	253.8
FALSE	4.625	High	0.002	Master Protein	Q3TCN7	Uncharacterized protein OS=Mus musculus OX=10090 GN=Tmbim1 PE=2 SV=1	0.886	-0.17	0.0401307	280.8	316.8	18.66	7.82	1	1	2	248.6	229.7	208.4	170.5	288.3	266.4	265	261.4	251	294	308	319.7	300.4	269.3	267.7	250.3
FALSE	1.335	Low	0.072	Master Protein	J3QNR8	Tripartite motif-containing 34B OS=Mus musculus OX=10090 GN=Trim34b PE=4 SV=1	0.892	-0.17	0.0414971	304.2	341.2	11.82	5.7	1	1	2	267.1	262.3	250.1	246.1	295.6	305.7	280.1	298.3	296.1	284	315.1	296.2	312	292.4	299.3	295
FALSE	95.165	High	0	Master Protein	Q9Z2D0	Myotubularin-related protein 9 OS=Mus musculus OX=10090 GN=Mtmr9 PE=1 SV=2	0.891	-0.17	0.00955723	132.5	148.7	7.16	3.93	1	1	36	115.5	122.4	128.9	121.8	118.3	114.5	130.2	120.3	109.4	121.3	139.7	128.5	146.9	130.2	129.5	131.4
FALSE	12.895	High	0	Master Protein	Q9CWV6	PRKR-interacting protein 1 OS=Mus musculus OX=10090 GN=Prkrip1 PE=1 SV=2	0.891	-0.17	0.0407609	264.5	296.8	8.38	6.97	4	1	5	229.5	228.7	226.9	255.9	246.1	258.4	263.5	247.2	233.8	221.7	288.3	294.5	284.1	253.7	272.5	235.4
FALSE	23.727	High	0	Master Protein	Q91VS8	FERM, ARHGEF and pleckstrin domain-containing protein 2 OS=Mus musculus OX=10090 GN=Farp2 PE=1 SV=2	0.889	-0.17	0.0468678	116.3	130.8	10.88	4.56	5	1	6	99.2	94.1	102.1	109.5	119.2	118.7	102.9	114.7	93.3	106.3	119.6	126.8	124.3	114.4	113.7	123.3
FALSE	12.06	High	0	Master Protein	Q9CWT6	Probable ATP-dependent RNA helicase DDX28 OS=Mus musculus OX=10090 GN=Ddx28 PE=2 SV=2	0.889	-0.17	0.0493214	101.6	114.3	10.17	7.6	5	1	6	93.8	81.1	83.5	95.9	100.7	100.2	100.5	90.7	98.8	90.6	95.9	110.1	98.4	104	98.2	104
FALSE	11.163	High	0	Master Protein	J3QNE8	Putative sodium-coupled neutral amino acid transporter 10 OS=Mus musculus OX=10090 GN=Slc38a10 PE=1 SV=1	0.892	-0.17	0.0494574	31.8	35.7	10.42	11.92	2	1	4	30.8	26.6	32.5	30.4	25.5	26.8	30.6	32.6	23.5	32	33.3	33.3	42.4	28.6	30.4	38
FALSE	4.141	High	0.003	Master Protein	Q8VCA6	Transmembrane protein 161A OS=Mus musculus OX=10090 GN=Tmem161a PE=2 SV=1	0.885	-0.18	0.0349749	31.7	35.8	11.33	12.74	1	1	1	25.2	28.6	26.9	23.8	29.1	28.7	28.7	29.4	32.9	27.5	26.3	32.9	38.8	32.2	31.5	27.5
FALSE	1.3	Low	0.075	Master Protein	B1AXA6	Dachshund homolog 2 OS=Mus musculus OX=10090 GN=Dach2 PE=1 SV=1	0.882	-0.18	0.0177808	105.3	119.5	9.52	10.89	1	1	1	107.2	95	96.2	97	99.5	76.4	102.4	87.4	82.1	94.5	134.1	99.1	125.7	99.1	105.8	114.9
FALSE	8.947	High	0	Master Protein	Q3UDW8	Heparan-alpha-glucosaminide N-acetyltransferase OS=Mus musculus OX=10090 GN=Hgsnat PE=1 SV=2	0.881	-0.18	0.0281057	34.7	39.4	11.42	7.41	3	1	4	32	28.9	28.2	35.2	35.9	26.9	32.6	36.5	31.7	31.9	37.9	35.5	44.7	33	30.2	36.1
FALSE	8.822	High	0	Master Protein	Q5DTZ6	RING finger protein 150 OS=Mus musculus OX=10090 GN=Rnf150 PE=2 SV=2	0.885	-0.18	0.0213226	129.6	146.4	8.06	6.77	4	1	5	120.3	108.5	121.8	114.7	132.7	109.6	113.1	119.9	122	118.4	137.8	125	146.1	110.3	130.5	119.9
FALSE	7.408	High	0	Master Protein	Q9D3U0	tRNA pseudouridine synthase Pus10 OS=Mus musculus OX=10090 GN=Pus10 PE=1 SV=1	0.884	-0.18	0.00079981	108.1	122.3	5.45	4.18	3	1	3	98.6	98.8	94.4	100.1	97.6	96.5	101.2	103.3	98.2	101.4	112.2	116	114.7	100.5	110.5	102
FALSE	5.114	High	0.002	Master Protein	Q9JIF3	Solute carrier family 2, facilitated glucose transporter member 8 OS=Mus musculus OX=10090 GN=Slc2a8 PE=1 SV=2	0.884	-0.18	0.0226723	36	40.7	9.43	9.25	1	1	1	31.9	30.3	31.5	34.1	38.7	35	32	34	37.5	35.9	32.6	37.9	40.3	34.4	38.9	35.3
FALSE	44.416	High	0	Master Protein	Q8K4L3	Supervillin OS=Mus musculus OX=10090 GN=Svil PE=1 SV=1	0.885	-0.18	0.0381511	376.7	425.6	11.45	3.95	15	1	15	325.6	318.7	312.9	341.1	384.8	354.5	388	370.8	340.4	344.5	413.6	385.5	397.1	384.4	374.2	375.5
FALSE	35.494	High	0	Master Protein	P70445	Eukaryotic translation initiation factor 4E-binding protein 2 OS=Mus musculus OX=10090 GN=Eif4ebp2 PE=1 SV=1	0.881	-0.18	0.0332448	42.7	48.5	8.15	9.54	4	1	10	34.8	38.1	42.8	41.5	40.6	38.1	33.8	39.6	34.1	44.1	44.3	36.6	48.1	41	42.2	45.9
FALSE	1.248	Low	0.081	Master Protein	Q61312	Transcription factor AP-2 gamma OS=Mus musculus OX=10090 GN=Tfap2c PE=1 SV=2	0.881	-0.18	0.021583	250.4	284	15.46	3.64	1	1	1	222.9	184.8	204.5	184.8	255.3	229.3	234	251.5	225.6	222	277	270.8	277	237.1	261.1	256.3
FALSE	41.362	High	0	Master Protein	Q4FJR0	Nudt4 protein OS=Mus musculus OX=10090 GN=Nudt4 PE=1 SV=1	0.885	-0.18	0.00570732	98.2	111	7.55	6.93	4	1	22	89.9	96.1	81.9	90.8	88.8	89.9	84.6	99.8	79.7	94.3	104.2	99.7	125.7	94.7	94.2	100.5
FALSE	3.828	High	0.003	Master Protein	Q3URK3	Methylcytosine dioxygenase TET1 OS=Mus musculus OX=10090 GN=Tet1 PE=1 SV=2	0.884	-0.18	0.0211072	55.3	62.5	10.32	9.5	1	1	4	44.2	48.3	59.6	55.7	53.8	47.8	45.6	52.4	48.2	62.7	58.5	59.9	64.9	51.7	53.5	50.5
FALSE	12.436	High	0	Master Protein	Q61107	Guanylate-binding protein 4 OS=Mus musculus OX=10090 GN=Gbp4 PE=1 SV=1	0.883	-0.18	0.0224403	113.9	129	5.61	7.21	4	1	4	104.1	112.3	106.1	113	117	97.4	99.4	99	105.8	94.8	117	130.4	129.2	108	113.7	101.7
FALSE	32.614	High	0	Master Protein	Q3U4B9	Uncharacterized protein OS=Mus musculus OX=10090 GN=Mctp1 PE=2 SV=1	0.883	-0.18	0.0150215	70.6	79.9	10.82	2.82	1	1	12	61.9	57.1	63.4	62.6	69.7	70.5	70.4	62	66	68	74.3	72.1	78.4	69.6	68.8	70.9
FALSE	2	Medium	0.027	Master Protein	O88396	GrpE protein homolog 2, mitochondrial OS=Mus musculus OX=10090 GN=Grpel2 PE=2 SV=2	0.882	-0.18	0.0106377	62.2	70.5	8.39	6.62	1	1	1	49.5	53	57.9	60	61.3	59.5	53.2	55.3	52.7	56.2	67.3	68.1	59	63.4	60	64.7
FALSE	27.237	High	0	Master Protein	Q3UQM8	Ubiquinone biosynthesis O-methyltransferase, mitochondrial OS=Mus musculus OX=10090 GN=Coq3 PE=2 SV=1	0.883	-0.18	0.0381767	530.4	600.4	13.35	4.01	5	1	9	428.7	428.5	452	470.3	503	560.3	510.1	533.1	476.1	484.8	563.4	598.2	548.3	506.6	538.7	542.7
FALSE	60.163	High	0	Master Protein	Q9DBG7	Signal recognition particle receptor subunit alpha OS=Mus musculus OX=10090 GN=Srpra PE=1 SV=1	0.885	-0.18	0.0182273	982	1109.2	12.89	5.34	17	1	20	859	772	799.5	795.9	974.7	970.1	942.4	925.1	947.2	985.7	1037.6	1017	1049.7	938.3	966.3	936.9
FALSE	13.577	High	0	Master Protein	Q62481	Vacuolar protein sorting-associated protein 72 homolog OS=Mus musculus OX=10090 GN=Vps72 PE=2 SV=2	0.88	-0.18	0.0164951	262	297.6	10.21	4.01	3	1	3	226.6	216.4	223.8	235	247.7	251.5	261.3	253.9	231.6	220.1	275.2	285.6	288.7	256.4	264.1	271.1
FALSE	6.541	High	0.001	Master Protein	Q9ET02	Ube1l (Fragment) OS=Mus musculus OX=10090 GN=Uba7 PE=2 SV=1	0.884	-0.18	0.0410737	74.8	84.7	9.25	8.4	2	1	2	68.4	63.1	59.1	69.9	77.7	66.8	69.7	70.3	70.4	63.9	67.6	70.2	88	69.9	77.6	79.3
FALSE	36.027	High	0	Master Protein	Q3V3N7	Bardet-Biedl syndrome 1 protein homolog OS=Mus musculus OX=10090 GN=Bbs1 PE=1 SV=1	0.881	-0.18	0.0392502	149.1	169.4	14.42	2.74	9	1	15	130	123.8	127.9	112	147	145.3	155.7	137.4	129.3	141.4	157.6	163.9	164.1	148.5	145.8	147.5
FALSE	24.952	High	0	Master Protein	Q8R3W2	RIKEN cDNA 0610009B22 gene OS=Mus musculus OX=10090 GN=0610009B22Rik PE=2 SV=1	0.883	-0.18	0.0308427	416.4	471.7	18.42	5.68	2	1	8	309.6	301.3	331.1	317.2	423.1	411.8	412	415.9	416.4	381.9	461	441.4	434.1	421.9	407.1	412.2
FALSE	18.159	High	0	Master Protein	D3Z3C1	Fas apoptotic inhibitory molecule 1 OS=Mus musculus OX=10090 GN=Faim PE=1 SV=2	0.884	-0.18	0.0124085	188.7	213.5	7.66	4.9	7	1	10	166.8	168.2	171.2	172.7	188.6	180.4	181.5	164.2	159.2	176.3	207.9	207	195.9	168.3	188	192.1
FALSE	70.816	High	0	Master Protein	A0A0M3HEQ0	Thioredoxin-disulfide reductase OS=Mus musculus OX=10090 GN=Txnrd2 PE=1 SV=1	0.885	-0.18	0.0326169	1062.5	1200.7	14.74	4.69	11	1	18	880.2	898.9	859.5	843.4	1107.6	1063.4	1076.4	1014.1	1017	981.3	1101	1231.1	1171	1077.4	1037.8	1042.5
FALSE	3.979	High	0.003	Master Protein	A0A087WPM0	Selenoprotein H OS=Mus musculus OX=10090 GN=Selenoh PE=1 SV=1	0.885	-0.18	0.0446195	186.7	211	14.68	5.86	2	1	2	164.2	139.7	160.7	153.6	200.2	169.5	188.7	185.5	160.6	161.9	202.2	206	202.8	202.8	183	190.3
FALSE	34.036	High	0	Master Protein	Q543T6	Gamma-tubulin complex component OS=Mus musculus OX=10090 GN=Tubgcp4 PE=1 SV=1	0.878	-0.19	0.00249914	239.2	272.4	7.2	3.44	8	1	9	213.3	207.3	204.4	221.9	233.3	218.7	228.3	225.5	213.8	204.4	259.8	256.9	264.2	234.7	237.5	242.4
FALSE	31.116	High	0	Master Protein	Q8BG26	AP-4 complex accessory subunit RUSC1 OS=Mus musculus OX=10090 GN=Rusc1 PE=1 SV=2	0.875	-0.19	0.0165278	333.7	381.4	10.08	3.65	11	1	11	308.2	290.5	300.7	297	299.2	319.3	354.5	313.3	310.4	303.7	367.3	344.3	355.4	320.2	342.5	351
FALSE	42.057	High	0	Master Protein	A0A0R4J098	Zinc finger protein 326 OS=Mus musculus OX=10090 GN=Zfp326 PE=1 SV=1	0.875	-0.19	0.0409009	960.8	1098.4	14.19	6.22	11	1	15	782.2	784.3	787.1	792.9	967.5	967	969	926.3	862.3	845.8	1027.1	1067.7	985.5	882.1	1045	1007
FALSE	3.153	High	0.007	Master Protein	E9QKB1	Rho GTPase-activating protein 7 OS=Mus musculus OX=10090 GN=Dlc1 PE=1 SV=1	0.876	-0.19	0.0429126	21.9	24.9	15.02	9.89	1	1	1	17.9	20.5	20.4	16	19.3	19.5	16.3	23.3	21.3	18.8	24.3	24.1	21.8	22.7	20.9	18.4
FALSE	25.23	High	0	Master Protein	Q3TN84	Procollagen-proline 4-dioxygenase OS=Mus musculus OX=10090 GN=P4ha1 PE=2 SV=1	0.878	-0.19	0.0155922	317.9	362	11.33	3.28	2	1	9	284.5	268.1	276.9	257.2	306.5	317.3	311.7	288.2	285.6	283.5	328.7	328.2	356.8	315.9	315.7	347.3
FALSE	93.312	High	0	Master Protein	B7ZC24	Nuclear receptor coactivator 5 OS=Mus musculus OX=10090 GN=Ncoa5 PE=1 SV=1	0.877	-0.19	0.0395051	234.5	267.6	12.49	3.14	1	1	35	204.6	184.5	194.2	211.3	233.4	233.4	241.9	221.6	213.9	218.3	251.1	255.9	261.3	214.3	231.7	228.8
FALSE	12.18	High	0	Master Protein	A2AL79	Aspartyl/asparaginyl beta-hydroxylase OS=Mus musculus OX=10090 GN=Asph PE=1 SV=1	0.877	-0.19	0.0398323	102.4	116.8	16.94	9.17	1	1	7	72.2	74.9	88.2	85.2	107.6	99.9	101.2	94	93.1	90.6	118.9	95.3	103.4	113	99.9	110
FALSE	25.702	High	0	Master Protein	Q69ZA1	Cyclin-dependent kinase 13 OS=Mus musculus OX=10090 GN=Cdk13 PE=1 SV=3	0.877	-0.19	0.0287837	180.1	205.3	12.33	1.51	5	1	14	159.2	148.1	148.6	158.5	185.3	188.2	175.4	167.9	166.1	164.9	189.5	192.5	199.9	178.4	176.9	188.3
FALSE	10.827	High	0	Master Protein	Q9CQA5	Mediator of RNA polymerase II transcription subunit 4 OS=Mus musculus OX=10090 GN=Med4 PE=1 SV=1	0.877	-0.19	0.00134733	108.4	123.5	6.07	6.03	3	1	4	99.6	90.6	99.5	95.8	90.8	96.1	96.4	98.3	97.8	89.1	115	101.2	121.3	106.5	102.9	113.7
FALSE	35.569	High	0	Master Protein	P70340	Mothers against decapentaplegic homolog 1 OS=Mus musculus OX=10090 GN=Smad1 PE=1 SV=2	0.88	-0.19	0.00641986	42.3	48.1	12.8	5.44	1	1	11	32	32.7	38.6	35.2	42.8	39.4	36	40	40.1	39.1	41.7	43.1	47.6	40.2	45.7	45.4
FALSE	36.482	High	0	Master Protein	P63056	Noelin-3 OS=Mus musculus OX=10090 GN=Olfm3 PE=1 SV=1	0.875	-0.19	0.0138964	557.5	637.1	12.45	4.1	10	1	13	478	454.6	470.1	439	534.2	525.6	556.6	522.6	512.7	489	600.2	588.4	600.1	522.2	582	588.4
FALSE	14.503	High	0	Master Protein	A2ASS6	Titin OS=Mus musculus OX=10090 GN=Ttn PE=1 SV=1	0.877	-0.19	0.0331989	443.1	505.1	8.69	7.37	6	1	12	381.3	372	408.3	417.9	431.3	406.8	446.1	379.9	341.5	381.6	486	480.3	502.4	388	431	484.2
FALSE	7.075	High	0	Master Protein	A2A7F7	Methylenetetrahydrofolate reductase OS=Mus musculus OX=10090 GN=Mthfr PE=1 SV=1	0.878	-0.19	0.0388613	100.8	114.8	15.72	6.57	2	1	2	89.9	84.3	75.5	67.2	95.3	95	97.1	93.3	91.7	93.3	107.6	91.9	117.4	98.6	97.5	93.3
FALSE	16.194	High	0	Master Protein	Q3UDC0	GB1/RHD3-type G domain-containing protein (Fragment) OS=Mus musculus OX=10090 GN=Gbp2 PE=2 SV=1	0.877	-0.19	0.00840422	333.3	380.1	10.61	9.02	4	1	6	355.4	286.6	239.1	303.5	317.2	303.5	281.3	300.8	270.9	289.8	361.2	349.5	447	329.9	311.5	359.3
FALSE	11.678	High	0	Master Protein	Q8BH75	E3 ubiquitin-protein ligase NRDP1 OS=Mus musculus OX=10090 GN=Rnf41 PE=1 SV=1	0.879	-0.19	0.0346454	119.9	136.4	18.14	9.69	4	1	5	88.5	100.1	95	88.1	118.5	128.2	116.1	117.4	128.9	120	128.4	125	121.1	114.7	131.5	114.5
FALSE	224.368	High	0	Master Protein	D3Z5I7	Inactive dipeptidyl peptidase 10 OS=Mus musculus OX=10090 GN=Dpp10 PE=1 SV=2	0.876	-0.19	0.0463897	15	17.1	8	9.82	1	1	110	16.4	13.9	13.9	14	13.7	12.1	12.8	12.2	12.7	11	16.5	17	15	15.4	14.9	15.3
FALSE	2.559	Medium	0.014	Master Protein	A0A0R4J291	FAST kinase domain-containing protein 5, mitochondrial OS=Mus musculus OX=10090 GN=Fastkd5 PE=1 SV=1	0.879	-0.19	0.0478831	50.6	57.5	19.4	14.09	1	1	1	45.5	38.6	40.2	34.2	52.8	46.9	56	46.3	45.1	38.3	66.9	65.1	64.6	46.6	50.1	50.7
FALSE	14.153	High	0	Master Protein	O70146	Dual specificity testis-specific protein kinase 1 OS=Mus musculus OX=10090 GN=Tesk1 PE=1 SV=3	0.87	-0.2	0.00843723	77.1	88.6	13.35	6.35	5	1	7	64.5	71.7	69.9	55.4	72.7	62.5	77.6	67.2	76.2	69	87.5	83.7	86.5	68.9	81.8	77.1
FALSE	39.747	High	0	Master Protein	D3YVV3	Ankyrin repeat domain 29 OS=Mus musculus OX=10090 GN=Ankrd29 PE=1 SV=1	0.868	-0.2	0.00339954	406.6	468.1	4.97	6.71	10	1	16	415.9	358	360.8	394	397.9	351.2	362.7	360.7	375.7	409.2	451.7	401.2	458.7	383.8	405.5	367.9
FALSE	93.342	High	0	Master Protein	Q3TL20	40S ribosomal protein S2 OS=Mus musculus OX=10090 GN=Rps2 PE=2 SV=1	0.868	-0.2	0.0359505	219.4	252.9	17.15	6.35	1	1	65	172.8	169.6	177.1	183.8	242.9	221.5	225.9	214.7	219.1	218.2	233.5	221.6	249.6	242.3	210.5	228.7
FALSE	34.668	High	0	Master Protein	E9QPR4	Non-specific serine/threonine protein kinase OS=Mus musculus OX=10090 GN=Mast4 PE=1 SV=1	0.873	-0.2	0.00574449	147.7	169.2	9.89	5.24	4	1	13	136.1	118.4	128	122.1	135.2	141.5	140.7	132.7	127.2	131.9	164.4	165.4	167.7	128.8	145.2	154.2
FALSE	46.22	High	0	Master Protein	P29391	Ferritin light chain 1 OS=Mus musculus OX=10090 GN=Ftl1 PE=1 SV=2	0.872	-0.2	0.000955564	439.7	504.3	7.43	4.91	7	1	12	341	399.1	395.9	427.6	394.6	397.7	406.1	404.8	417.1	411.7	468.4	423.8	523.4	417.4	434.9	465.2
FALSE	31.485	High	0	Master Protein	Q9EP71	Ankycorbin OS=Mus musculus OX=10090 GN=Rai14 PE=1 SV=1	0.873	-0.2	0.0395605	90.5	103.7	13.21	7.44	8	1	12	70.2	75.2	80.9	88.4	92.2	92.8	95.7	80	81.4	96.5	88.7	97.8	107.9	96.6	85.8	89
FALSE	19.341	High	0	Master Protein	Q67BT3	Solute carrier family 13 member 5 OS=Mus musculus OX=10090 GN=Slc13a5 PE=1 SV=1	0.871	-0.2	0.0440164	272.2	312.7	16.12	4.28	6	1	6	222.5	203.9	235	226.9	254.8	282.4	293.1	260.3	251.2	275.8	272.4	293.4	299.9	254.7	269.1	287.9
FALSE	5.411	High	0.001	Master Protein	Q8BGI5	Peroxisome assembly protein 26 OS=Mus musculus OX=10090 GN=Pex26 PE=1 SV=2	0.868	-0.2	0.0343319	68.8	79.3	14.77	11.28	2	1	2	60.6	53.8	58.8	60.3	65.2	64.2	73.9	75.3	68.8	60.4	71.7	88	80.2	62.4	83	67.1
FALSE	1.832	Medium	0.031	Master Protein	Q9D8U7	tRNA-uridine aminocarboxypropyltransferase 1 OS=Mus musculus OX=10090 GN=Dtwd1 PE=2 SV=1	0.869	-0.2	0.0487219	15.4	17.7	21.36	10.25	1	1	2	12.2	16.8	14.6	8.5	13.9	13.6	10.3	13.5	13.2	14.5	18.4	13.2	17.3	15.7	13.5	16.6
FALSE	17.255	High	0	Master Protein	Q810S1	Calcium uniporter regulatory subunit MCUb, mitochondrial OS=Mus musculus OX=10090 GN=Mcub PE=1 SV=1	0.864	-0.21	0.0239127	113.6	131.4	13.18	6.55	4	1	4	99.3	91.8	103.9	104.2	100.3	126.6	106.2	116.4	103.2	101.7	122.2	135.7	145.7	111.8	113.6	112.6
FALSE	18.229	High	0	Master Protein	A0A1Y7VK55	Nuclear factor 1 OS=Mus musculus OX=10090 GN=Nfic PE=1 SV=1	0.865	-0.21	0.00792935	155.2	179.4	9.31	5.21	4	1	5	167.5	138.2	133	144.1	161.5	139.2	148.6	128.4	142.9	147.7	165.8	171.4	168.8	144.2	172.3	159.1
FALSE	7.762	High	0	Master Protein	Q9CQQ4	Gem-associated protein 2 OS=Mus musculus OX=10090 GN=Gemin2 PE=2 SV=1	0.865	-0.21	0.0377925	34.3	39.7	16.1	11.34	3	1	3	29.4	25.7	30.5	25.4	36.7	31.2	35	30.5	30.7	27.4	42.3	38.2	39.9	38.7	33.4	30.9
FALSE	16.465	High	0	Master Protein	Q3UIA4	Aldehyde dehydrogenase OS=Mus musculus OX=10090 GN=Aldh1a3 PE=1 SV=1	0.867	-0.21	0.0351699	81.7	94.3	17.98	6.23	1	1	11	72.4	60.9	67.5	52.6	80.4	75.2	82.3	79.2	80	77.5	87.4	82.5	81.9	84	83.8	83.3
FALSE	23.033	High	0	Master Protein	Q8BZT2	E3 ubiquitin-protein ligase SH3RF2 OS=Mus musculus OX=10090 GN=Sh3rf2 PE=1 SV=2	0.863	-0.21	0.0103439	225.8	261.6	11.03	4.4	9	1	11	201.3	194.1	188.5	191	236.6	206.5	218.4	218.8	215.1	202.2	249.5	230.2	254.3	235.1	228.4	229.6
FALSE	17.468	High	0	Master Protein	P59267	Palmitoyltransferase ZDHHC2 OS=Mus musculus OX=10090 GN=Zdhhc2 PE=1 SV=1	0.866	-0.21	0.0306613	252	291.1	12.39	2.14	3	1	6	221.3	208	208.8	235.6	242.4	233.9	265.8	266.9	231.9	237.8	266.5	279.1	278.5	252.7	251.6	254.5
FALSE	108.218	High	0	Master Protein	Q91XW2	Ubiquitinyl hydrolase 1 OS=Mus musculus OX=10090 GN=Usp9y PE=2 SV=1	0.863	-0.21	0.017606	67.8	78.6	9.69	10.02	3	1	49	64.5	51.7	64.3	72.3	60.2	55.4	68	58.1	60.5	59.3	74.9	83.8	65.9	59.5	69.9	77.5
FALSE	67.362	High	0	Master Protein	Q9D0D3	Poly(A) RNA polymerase, mitochondrial OS=Mus musculus OX=10090 GN=Mtpap PE=1 SV=1	0.864	-0.21	0.0336321	1225.8	1419.1	16.53	4.47	14	1	19	990.5	992.8	963.1	958.1	1252.4	1243.9	1254.3	1222.1	1218.6	1161	1293.8	1377.5	1311.7	1216.8	1225.4	1243.2
FALSE	15.386	High	0	Master Protein	Q8K4K6	Pantothenate kinase 1 OS=Mus musculus OX=10090 GN=Pank1 PE=1 SV=1	0.863	-0.21	0.011959	38.3	44.4	13.34	10.59	2	1	6	25.3	34	32.1	35.8	37.6	34.7	34.3	37.8	28.7	40.7	44.3	40.2	43	38.5	37.4	47
FALSE	5.04	High	0.002	Master Protein	Q5HZK2	Neurensin-2 OS=Mus musculus OX=10090 GN=Nrsn2 PE=1 SV=1	0.867	-0.21	0.00303999	111.1	128.1	9.87	6.95	2	1	2	89.3	99.1	97.4	91.3	102.4	105.4	99.2	105.3	104.8	112	113.5	119.8	114.4	109.3	121.4	106.2
FALSE	5.779	High	0.001	Master Protein	Q3UWU4	Uncharacterized protein (Fragment) OS=Mus musculus OX=10090 GN=Prdm2 PE=2 SV=1	0.864	-0.21	0.0169068	212.4	246	14.29	4.09	1	1	6	177.5	160.4	182	173.6	200.3	213.8	202.8	217.1	202.2	197.7	237.8	221.5	232.8	218.4	216.1	211
FALSE	18.796	High	0	Master Protein	Q3TQ62	C-type lectin domain-containing protein OS=Mus musculus OX=10090 GN=Dgcr2 PE=2 SV=1	0.867	-0.21	0.0388401	194.1	224	18.44	5.49	6	1	6	161.5	148	161.8	129.5	203.3	184.8	198.9	183.8	187.3	196.4	197	207.6	209	192.8	200.7	188.1
FALSE	10.399	High	0	Master Protein	Q6ZQ89	E3 ubiquitin-protein ligase MARCHF6 OS=Mus musculus OX=10090 GN=Marchf6 PE=2 SV=2	0.864	-0.21	0.00807069	284	328.8	11.74	3.08	3	1	3	239.3	228.6	240.5	234.3	284.3	272.6	270.3	264.9	243.5	274.8	292.4	301.7	325.3	286.4	282.2	300.5
FALSE	14.223	High	0	Master Protein	Q6BCN6	Ankyrin repeat and SOCS box-containing protein 6 OS=Mus musculus OX=10090 GN=Asb6 PE=2 SV=1	0.865	-0.21	0.003692	61.7	71.4	10.14	4.63	3	1	4	52	51.6	53.9	55.2	57.1	60.5	60.4	59.9	57.6	61.9	71.7	66.8	65.1	60.2	61.1	64.8
FALSE	1.372	Low	0.065	Master Protein	Q5SX75	Procollagen-proline 4-dioxygenase OS=Mus musculus OX=10090 GN=P4ha2 PE=1 SV=1	0.864	-0.21	0.0320083	42.3	49	7.71	12.24	1	1	1	36.2	41.2	39.3	48.7	37	36	37.5	34.5	38.8	30.3	45.4	42.3	49.8	41.3	49.3	48.7
FALSE	21.229	High	0	Master Protein	B2RY30	Exosome complex component RRP45 OS=Mus musculus OX=10090 GN=Exosc9 PE=2 SV=1	0.865	-0.21	0.0136703	60.8	70.2	10.33	9.37	6	1	7	50.6	47.2	55.2	58.2	54	59.7	59.8	55.2	52.5	51.5	75.7	67.6	69.4	51.8	60.4	66.7
FALSE	44.44	High	0	Master Protein	Q9R0X5	X-linked retinitis pigmentosa GTPase regulator OS=Mus musculus OX=10090 GN=Rpgr PE=1 SV=2	0.863	-0.21	0.0448159	369.9	428.4	17.84	3.57	8	1	15	304.9	273.7	284.5	291.2	378.3	384.8	373.4	371.1	330.9	358.4	407.9	379.2	412.9	372.9	378.7	366.8
FALSE	3.827	High	0.003	Master Protein	Q8BUI3	Leucine-rich repeat and WD repeat-containing protein 1 OS=Mus musculus OX=10090 GN=LRWD1 PE=2 SV=1	0.864	-0.21	0.0474457	11.9	13.8	13.59	16.02	1	1	1	8.6	10.7	8.9	10.5	10.9	11	12	11.1	11.1	12.9	14.6	12.7	11.1	14.1	9.8	10.2
FALSE	1.164	Low	0.095	Master Protein	Q8VI67	Transcription factor Sp7 OS=Mus musculus OX=10090 GN=Sp7 PE=1 SV=1	0.857	-0.22	0.0216777	42.7	49.8	15.32	7.7	1	1	1	38.7	36.7	39.7	32.1	37.6	38	47	44	39.1	42.3	54.9	45.9	49.4	45.3	41.5	42
FALSE	15.121	High	0	Master Protein	Q4FK31	Mid1ip1 protein OS=Mus musculus OX=10090 GN=Mid1ip1 PE=1 SV=1	0.858	-0.22	0.0259723	348.4	406	17.89	5.8	4	1	6	288.5	258.9	256	283.5	354.7	350.9	341.2	372.6	350.4	358.4	385.2	371	378.1	363.2	342.7	346.5
FALSE	429.057	High	0	Master Protein	A0A571BEA5	Leucine-rich repeat-containing protein 7 OS=Mus musculus OX=10090 GN=Lrrc7 PE=1 SV=2	0.859	-0.22	0.0147828	63.4	73.8	7.31	10.4	2	1	200	63.2	57.6	57.2	61.4	54.2	54.9	64.2	61.4	54.9	70	60.7	64.1	65.2	66.7	68.9	73.5
FALSE	23.793	High	0	Master Protein	F6PWU6	Upstream stimulatory factor 2 (Fragment) OS=Mus musculus OX=10090 GN=Usf2 PE=1 SV=1	0.862	-0.22	0.0277739	276.3	320.7	16.96	3.14	4	1	7	226.3	213.7	212.5	220.5	293.2	280.1	273.3	278.1	251.7	263.5	292.1	316.7	303.5	285.1	283.3	290
FALSE	32.798	High	0	Master Protein	Q8BH64	EH domain-containing protein 2 OS=Mus musculus OX=10090 GN=Ehd2 PE=1 SV=1	0.858	-0.22	0.0376439	511.4	596.2	19.25	6.44	6	1	15	403.7	367.1	405.6	370.8	532.3	520.1	501	515.5	469.5	537.8	527.2	522	595.5	527.6	515.9	485.3
FALSE	12.206	High	0	Master Protein	O35242	Protein FAN OS=Mus musculus OX=10090 GN=Nsmaf PE=1 SV=2	0.85	-0.23	0.00127236	55.9	65.8	5.8	6.92	5	1	5	51.7	49.5	49.7	50.8	52.6	53.9	49.2	49.7	53.7	48.1	60.1	62.7	57.6	58.5	51.1	60.8
FALSE	33.761	High	0	Master Protein	O35730	E3 ubiquitin-protein ligase RING1 OS=Mus musculus OX=10090 GN=Ring1 PE=1 SV=2	0.854	-0.23	0.0258416	107.7	126.1	17.27	3.62	7	1	12	94.7	82.1	81.1	83	115.5	111.6	99.2	108.2	103.9	107.1	116.6	118.8	123.3	103.5	111.9	107.4
FALSE	18.706	High	0	Master Protein	Q62507	Cochlin OS=Mus musculus OX=10090 GN=Coch PE=1 SV=2	0.851	-0.23	0.0411981	172.7	202.8	12.16	6.76	7	1	7	155	145.8	148.7	160.5	190.1	156.6	169.1	185.6	174.6	163.4	191.5	168.6	194.9	179.5	182.4	168.8
FALSE	10.604	High	0	Master Protein	Q9D1G3	Protein-cysteine N-palmitoyltransferase HHAT-like protein OS=Mus musculus OX=10090 GN=Hhatl PE=1 SV=2	0.851	-0.23	0.0132242	78.1	91.8	12.28	10.74	4	1	4	67.1	64	72.7	66.4	86.7	66	69.7	74.9	71.3	88.5	85.2	92.3	90.5	64.3	84	75.4
FALSE	2.039	Medium	0.026	Master Protein	Q8CFE8	F-box and WD-40 domain protein 17 OS=Mus musculus OX=10090 GN=Fbxw17 PE=1 SV=1	0.855	-0.23	0.00087261	60.5	70.8	6.75	6.99	1	1	1	57.6	60.7	56.5	54.9	57.1	51.8	48.2	50.2	59.8	60.5	64.7	68	66.7	53.2	54.4	65.2
FALSE	1.557	Medium	0.046	Master Protein	A0A140LJI2	Zinc finger protein 580 OS=Mus musculus OX=10090 GN=Zfp580 PE=4 SV=1	0.852	-0.23	0.0397021	23.2	27.2	10.66	9.18	1	1	1	20	20.1	23.6	23.4	22.3	19.9	19.5	25.6	19.3	22.1	21.5	26.9	26.9	24.7	26	22.6
FALSE	14.262	High	0	Master Protein	I7HJS2	Tafazzin family protein OS=Mus musculus OX=10090 GN=Tafazzin PE=1 SV=1	0.853	-0.23	0.022806	82.9	97.1	15.39	6.88	4	1	5	64.1	72.9	71.7	70.9	83.2	94.3	74.4	81.7	89.7	78.6	85.6	92.1	99.3	79.1	85.6	86.4
FALSE	10.131	High	0	Master Protein	Q99MZ7	Peroxisomal trans-2-enoyl-CoA reductase OS=Mus musculus OX=10090 GN=Pecr PE=1 SV=1	0.847	-0.24	0.014367	150.5	177.7	12.21	4.84	2	1	2	126.4	124.9	122.2	139.3	154.1	141.6	155.3	149.1	144.7	135	173.8	166.4	163.5	151.4	144.3	164.7
FALSE	8.741	High	0	Master Protein	Q8BVN4	Transcription termination factor 4, mitochondrial OS=Mus musculus OX=10090 GN=Mterf4 PE=2 SV=1	0.848	-0.24	0.00629207	64.4	76	10.45	8.22	3	1	4	63.4	54.7	55	57	51.8	59	64.4	63.7	64.7	64	70.9	77.1	74.1	64.4	58.9	58.5
FALSE	24.325	High	0	Master Protein	Q6RUT7	Protein CCSMST1 OS=Mus musculus OX=10090 GN=Ccsmst1 PE=1 SV=1	0.847	-0.24	0.0223277	121.1	142.9	14.21	8.26	3	1	8	96.5	87.6	106.8	103.8	129.3	107.3	108.2	119.8	112.3	117.7	135.8	136.7	120.9	106.2	130.2	114.1
FALSE	14.734	High	0	Master Protein	Q8C180	Fibroblast growth factor receptor substrate 2 OS=Mus musculus OX=10090 GN=Frs2 PE=1 SV=3	0.849	-0.24	0.00413804	58.4	68.9	11.96	7.6	4	1	5	50.1	50.7	46.9	48.1	56.4	53.8	59.8	55.1	55.7	61.8	62.5	66.2	59.1	65.2	57.8	60.5
FALSE	1.341	Low	0.071	Master Protein	Q9ESZ9	Elastin (Fragment) OS=Mus musculus OX=10090 PE=3 SV=1	0.848	-0.24	0.0251105	26.4	31.2	16.59	16.34	1	1	1	27.3	23.4	16.1	20.3	25.6	23.8	25.2	21.2	30.8	30.9	26	24.8	24	27.3	27	28.1
FALSE	1.289	Low	0.077	Master Protein	Q9Z0R0	Serine/threonine-protein kinase haspin OS=Mus musculus OX=10090 GN=Haspin PE=1 SV=3	0.846	-0.24	0.0169758	56	66.2	18.84	6.36	1	1	1	50.2	38.6	47	36.2	56.7	55.6	50.6	54.4	57.3	59.6	59.9	59.5	65.8	51.4	57.2	59.9
FALSE	9.309	High	0	Master Protein	Q5NC03	LIM domain kinase 2 OS=Mus musculus OX=10090 GN=Limk2 PE=1 SV=1	0.844	-0.24	0.0211939	59	69.9	10.84	13.56	3	1	4	45.5	50.5	52.5	52.3	53.6	59.7	53.8	55.1	54.3	66.9	74	52.4	71.5	53.4	61.3	53.2
FALSE	1.564	Medium	0.046	Master Protein	Q80V72	Inositol hexakisphosphate kinase 2 OS=Mus musculus OX=10090 GN=Ip6k2 PE=2 SV=2	0.845	-0.24	0.0173213	27.3	32.3	19.17	8.53	1	1	1	20.8	22.8	20.5	19.8	27.9	26.1	29.8	26.5	24.9	27.2	28.5	28.7	29.4	31.2	29.2	33.8
FALSE	8.176	High	0	Master Protein	Q8R034	Anaphase-promoting complex subunit 13 OS=Mus musculus OX=10090 GN=Anapc13 PE=3 SV=1	0.846	-0.24	0.0132254	71.6	84.6	11.22	6.84	1	1	5	66.6	66.1	60.3	61.9	67.8	57.7	68.3	77.3	66.9	63.4	66	78.6	83.8	74.2	72.9	79.8
FALSE	67.551	High	0	Master Protein	Q571D5	Protein-tyrosine-phosphatase (Fragment) OS=Mus musculus OX=10090 GN=Ptprt PE=2 SV=1	0.848	-0.24	0.0452504	20.2	23.8	27.14	16.21	1	1	26	11.5	10.3	20.3	23	14.6	18.9	21.5	16.5	21.3	17.1	20.6	23.8	20.5	16.2	23.8	27.1
FALSE	16.037	High	0	Master Protein	Q6PDM1	Male-specific lethal 1 homolog OS=Mus musculus OX=10090 GN=Msl1 PE=1 SV=1	0.849	-0.24	0.0472162	275.8	324.9	20.75	3.71	5	1	5	227.8	226.5	210.8	177.3	277.4	288.9	285.1	285.9	252.5	249.5	297.5	313.2	324.5	279.5	277.5	313.4
FALSE	10.007	High	0	Master Protein	P62340	TATA box-binding protein-like 1 OS=Mus musculus OX=10090 GN=Tbpl1 PE=1 SV=1	0.845	-0.24	0.0485766	39.1	46.3	13.25	9.75	2	1	4	33.1	34.1	36.5	37.7	36.6	44.9	37.6	31.5	36	38.9	43.6	47.6	34.8	39.1	40.3	41.4
FALSE	22.232	High	0	Master Protein	Q5MPP0	Fatty acid 2-hydroxylase OS=Mus musculus OX=10090 GN=Fa2h PE=1 SV=1	0.841	-0.25	0.00115091	197.6	234.8	8.7	5.55	6	1	6	179.5	176.2	170.7	165.5	198.1	181.6	185.3	179	185.8	203	227.2	195.5	234.2	193.8	202.3	199.6
FALSE	8.026	High	0	Master Protein	Q9JLB9	Nectin-3 OS=Mus musculus OX=10090 GN=Nectin3 PE=1 SV=1	0.84	-0.25	0.00994118	55	65.5	10.7	8.65	3	1	3	51.6	46.3	44.1	55	58.6	56.9	46.7	49.1	52.9	49.3	60.3	61.9	68.8	62.9	49.8	53.4
FALSE	13.483	High	0	Master Protein	Q7TPS7	Nfyc protein OS=Mus musculus OX=10090 GN=Nfyc PE=2 SV=1	0.843	-0.25	0.0272597	47.5	56.4	17.35	5.66	3	1	4	39.1	43	38.9	36.2	53.5	51.6	47.6	42.4	46.7	43.7	58	57.4	55.7	47.9	48	49.3
FALSE	3.759	High	0.004	Master Protein	D3Z6X5	Nectin-3 OS=Mus musculus OX=10090 GN=Nectin3 PE=4 SV=1	0.843	-0.25	0.0443329	9.2	10.9	19.11	14.95	1	1	1	8.3	6.1	9	10.7	8.6	6.5	9.7	6.3	10.5	10.3	10.2	9.4	10.9	7.6	9.4	7.8
FALSE	52.224	High	0	Master Protein	Q6GQU6	Leucine-rich repeat and immunoglobulin-like domain-containing nogo receptor-interacting protein 3 OS=Mus musculus OX=10090 GN=Lingo3 PE=2 SV=2	0.839	-0.25	0.0123926	836.1	996.5	13.79	5.62	11	1	16	676.7	696.7	676.1	713.9	853.2	844.3	838.2	810.3	844.3	855.5	919.6	879.5	918.5	854.5	874.1	827.8
FALSE	12.959	High	0	Master Protein	O08545	Ephrin-A3 OS=Mus musculus OX=10090 GN=Efna3 PE=1 SV=4	0.843	-0.25	0.0162085	516.7	613	18.65	5.84	1	1	6	437.9	393.7	388.5	347.6	545.7	497.1	494.9	506	496.7	537.1	573	538.4	565	518.9	574.5	526.2
FALSE	4.517	High	0.002	Master Protein	Q9CZ82	Mediator of RNA polymerase II transcription subunit 18 OS=Mus musculus OX=10090 GN=Med18 PE=1 SV=1	0.841	-0.25	0.0145779	155.4	184.8	14.94	3.7	2	1	2	133	121.4	129.7	129.7	171.5	145.6	159	151	152.8	144.7	178.6	164.7	188.4	155.3	160.1	166.8
FALSE	29.2	High	0	Master Protein	Q99K30	Epidermal growth factor receptor kinase substrate 8-like protein 2 OS=Mus musculus OX=10090 GN=Eps8l2 PE=1 SV=1	0.841	-0.25	0.019883	343.1	408.1	7.94	13.32	11	1	12	388.5	304	305.8	327.8	322.9	300.9	293.1	320.3	357.9	400.7	337.1	309.7	380.1	323.1	371.8	416.9
FALSE	1.34	Low	0.071	Master Protein	B7ZC91	F-box/WD repeat-containing protein 10 OS=Mus musculus OX=10090 GN=Fbxw10 PE=4 SV=1	0.837	-0.26	0.008359	18.8	22.5	15.83	12.19	1	1	1	13.3	18.1	16.8	13.7	17	18.6	16.2	18.7	22	16.2	18.8	20.6	22.7	17.9	20.3	23.5
FALSE	4.102	High	0.003	Master Protein	Q9CX96	Uncharacterized protein OS=Mus musculus OX=10090 GN=Gzf1 PE=2 SV=1	0.835	-0.26	0.0364486	12.6	15.1	13.33	15.92	1	1	1	10.3	11.8	12.3	10	13.1	10.8	10.5	13.3	9.8	11.4	11.4	15.8	18.6	13.9	11.9	15.2
FALSE	9.226	High	0	Master Protein	E9QKD9	General transcription factor IIH subunit 1 OS=Mus musculus OX=10090 GN=Gtf2h1 PE=1 SV=1	0.837	-0.26	0.0123434	39.5	47.1	10.65	8.82	3	1	4	41.6	37.9	43.1	37.6	33.4	35.4	30.1	33.7	31.8	35.3	48.3	39.4	47.6	39.1	42.3	44.5
FALSE	18.663	High	0	Master Protein	Q9ES52	Phosphatidylinositol 3,4,5-trisphosphate 5-phosphatase 1 OS=Mus musculus OX=10090 GN=Inpp5d PE=1 SV=2	0.835	-0.26	0.0114981	53.8	64.5	10.89	9.83	5	1	7	50.3	48.5	46	51.7	53.9	60	46.6	53.9	44.7	49	67.3	57.7	72.4	55.3	62.5	58
FALSE	1.679	Medium	0.038	Master Protein	Q8R4U1	Myb-related transcription factor, partner of profilin OS=Mus musculus OX=10090 GN=Mypop PE=1 SV=1	0.837	-0.26	0.00339545	15.6	18.6	7.82	10.59	1	1	1	14.6	12.9	11.7	15.8	14	13.9	14.5	13.7	13.6	16.3	18.2	16.8	17.6	17.1	16.7	13
FALSE	4.713	High	0.002	Master Protein	Q8BTC1	Protein BRAWNIN OS=Mus musculus OX=10090 GN=Brawnin PE=1 SV=1	0.833	-0.26	0.0157828	42.3	50.8	15.08	8.14	1	1	2	42.7	34.5	37.4	30.2	45.2	35.5	41.8	37.8	41.9	38.5	51.9	49.9	47.7	36.9	45.2	44.6
FALSE	23.093	High	0	Master Protein	Q2MHE5	Docking protein 6 OS=Mus musculus OX=10090 GN=Dok6 PE=1 SV=1	0.834	-0.26	0.0468017	33	39.6	18.8	11.52	5	1	6	28.3	28.1	33.7	25.8	25.4	35.4	30.9	38.7	32.4	36.6	34.5	33.5	34.1	41.3	34	36.1
FALSE	21.732	High	0	Master Protein	Q8BHK1	Magnesium transporter NIPA1 OS=Mus musculus OX=10090 GN=Nipa1 PE=1 SV=1	0.828	-0.27	0.0120799	307.9	372	14.43	6.62	3	1	5	267.9	251.1	247.7	245.3	301.3	288.5	326.2	302.1	296.2	262.8	371.4	353.3	343.2	296.7	322.9	335.1
FALSE	39.791	High	0	Master Protein	A0A494BBK2	Mitochondrial Rho GTPase 1 (Fragment) OS=Mus musculus OX=10090 GN=Rhot1 PE=1 SV=1	0.832	-0.27	0.0132732	26.4	31.8	14.9	9.09	1	1	11	23.4	24.3	20.7	18.9	23.8	24.6	27	25.9	27	24.9	30.7	29.4	28	22.5	27.7	31.5
FALSE	1.716	Medium	0.036	Master Protein	Q8BIL4	Uncharacterized protein OS=Mus musculus OX=10090 GN=Zfp809 PE=2 SV=1	0.828	-0.27	0.0411207	317.9	384	27.43	12.63	1	1	1	240.4	250.5	227.7	180.6	353.2	372.6	328	325.7	390.9	371.8	369.4	345.9	363	315.8	359.3	311.9
FALSE	169.798	High	0	Master Protein	A2ASI5	Sodium channel protein type 3 subunit alpha OS=Mus musculus OX=10090 GN=Scn3a PE=1 SV=1	0.832	-0.27	0.0031212	96.4	115.8	15.73	7.66	10	1	75	84.6	72.3	67	77.8	96.1	89.5	96.3	91.1	101.2	107.3	104.4	111.8	105.3	95.1	106.8	99.5
FALSE	6.082	High	0.001	Master Protein	Q3TEW0	Uncharacterized protein OS=Mus musculus OX=10090 GN=Bnip3l PE=2 SV=1	0.831	-0.27	0.0107308	42.3	51	16.62	12.24	1	1	5	35.8	33.6	35	32.8	45.7	40	39.8	46.3	41.7	49.8	41.8	44.8	53.2	54.2	42.5	44.7
FALSE	5.901	High	0.001	Master Protein	B7ZNM3	NAD(P)(+)--arginine ADP-ribosyltransferase OS=Mus musculus OX=10090 GN=Art3 PE=2 SV=1	0.827	-0.27	0.0324112	12.7	15.4	24.67	13.96	2	1	4	10.5	8.5	9.3	8.7	12.9	13.2	12.5	15.2	15	14.6	16.7	13.7	15.8	12.2	12.6	11.4
FALSE	3.39	High	0.006	Master Protein	Q9WU62	Inner centromere protein OS=Mus musculus OX=10090 GN=Incenp PE=1 SV=2	0.827	-0.27	0.0397843	430.2	520.4	23.73	11.33	1	1	3	387.7	275.7	293.7	252.5	402.5	393.3	456.7	408.8	413.8	429.2	493.9	387.1	475.8	440.7	473.9	364.9
FALSE	68.565	High	0	Master Protein	I1E4X0	Disks large-associated protein 4 OS=Mus musculus OX=10090 GN=Dlgap4 PE=1 SV=1	0.832	-0.27	0.014729	8.1	9.7	21.74	18.4	1	1	24	8.3	8.6	5.4	8.5	7.2	4	7.1	5.8	7.2	8.5	7.4	7.9	10.2	11.8	9.5	8.3
FALSE	38.412	High	0	Master Protein	Q8CE90	Dual specificity mitogen-activated protein kinase kinase 7 OS=Mus musculus OX=10090 GN=Map2k7 PE=1 SV=1	0.824	-0.28	0.0256914	661.7	803.1	17.34	7.1	11	1	22	569.3	526.1	507.1	542.3	725.5	634	731.6	633.9	667.1	645.7	804.6	766.5	727.8	613.2	721.2	666
FALSE	3.023	High	0.008	Master Protein	P61807	Stannin OS=Mus musculus OX=10090 GN=Snn PE=1 SV=1	0.824	-0.28	0.0430395	125.2	151.9	24.98	3.7	1	1	2	94.7	89.3	95.2	82.2	139.2	128.8	134.3	137.9	125	131.9	141.3	142.1	144.3	134.1	128.9	131.9
FALSE	2.447	Medium	0.016	Master Protein	O08543	Ephrin-A5 OS=Mus musculus OX=10090 GN=Efna5 PE=1 SV=1	0.824	-0.28	0.0370994	10	12.1	18.08	14.32	1	1	1	12.3	10.9	9	9.8	7.2	6.7	8.7	10.2	11	12.8	11.4	11.2	10.9	9.9	10.6	8.9
FALSE	9.684	High	0	Master Protein	A0A2I3BRH6	Glucosamine 6-phosphate N-acetyltransferase (Fragment) OS=Mus musculus OX=10090 GN=Gnpnat1 PE=1 SV=1	0.823	-0.28	0.00755315	16.2	19.6	9.14	12.11	1	1	3	13.2	15.1	13.6	14.5	15.8	15.6	13.8	15.5	17.9	16.2	14.2	19.8	20.1	14.7	15.6	17.6
FALSE	7.722	High	0	Master Protein	Q3UV71	Protein O-mannosyl-transferase TMTC1 OS=Mus musculus OX=10090 GN=Tmtc1 PE=2 SV=2	0.826	-0.28	0.00499555	33.3	40.3	11.56	9.57	1	1	4	26.4	29	34	31.5	28.2	34.4	31.9	30.9	32.1	32.1	37.2	34.2	44.2	39.1	29.9	39
FALSE	1.222	Low	0.085	Master Protein	Q3UVY1	Probable G-protein coupled receptor 149 OS=Mus musculus OX=10090 GN=Gpr149 PE=1 SV=1	0.819	-0.29	0.0385885	8.8	10.7	21.31	11.23	1	1	1	10.6	10.5	7.9	8.8	7.2	6.4	9.1	5.4	8.3	10.7	9.2	11	10.8	7.8	9.1	10.7
FALSE	7.939	High	0	Master Protein	Q8BXH8	Integrator complex subunit 10 OS=Mus musculus OX=10090 GN=Ints10 PE=2 SV=1	0.817	-0.29	0.0150844	157.2	192.4	17.49	5.22	4	1	5	127	130.7	128.4	121.1	155.5	169.4	164.7	161	161.7	152.7	177.1	177.6	173.6	165.5	178.2	181.8
FALSE	14.053	High	0	Master Protein	J3QK52	Nucleolar complex protein 2 homolog OS=Mus musculus OX=10090 GN=Noc2l PE=1 SV=1	0.817	-0.29	0.0148195	46.7	57.2	17.1	7.67	3	1	3	40	38.9	39.3	38	47.3	43.5	55.5	44.9	50.2	45.9	58.1	46.9	56.2	50.7	49.4	48.9
FALSE	13.19	High	0	Master Protein	Q8K013	GTP-binding protein 10 OS=Mus musculus OX=10090 GN=Gtpbp10 PE=2 SV=1	0.816	-0.29	0.0301487	72.2	88.5	19.1	5.88	2	1	6	60.5	53.7	56.5	58.9	81.1	70.3	75.9	78.6	70.3	76.8	78.6	84.8	76.9	73.3	75.9	85
FALSE	12.573	High	0	Master Protein	I7HIP8	Nuclear factor 1 OS=Mus musculus OX=10090 GN=Nfib PE=1 SV=1	0.819	-0.29	0.0344227	19.5	23.8	14.6	11.21	1	1	3	18.1	17.8	20	19.6	16.1	19.4	13.9	22.4	15.9	22.6	22.4	19.2	25.7	18.5	21.3	21.2
FALSE	27.377	High	0	Master Protein	Q8C3I8	Protein HGH1 homolog OS=Mus musculus OX=10090 GN=Hgh1 PE=1 SV=1	0.816	-0.29	0.0187317	839.8	1029.1	14.88	23.38	9	1	9	750.5	687.7	663.4	630.5	857.1	866.5	793.8	774.4	816.4	962.3	1285	1441.2	819.8	873.3	808.8	753.6
FALSE	1.539	Medium	0.047	Master Protein	Q3UY18	Uncharacterized protein OS=Mus musculus OX=10090 GN=6430553K19Rik PE=2 SV=1	0.82	-0.29	0.020323	36.5	44.5	14.83	8.76	1	1	1	27.8	33.7	39.5	31.1	32.3	38.3	36.7	31.9	32.8	34.2	39.6	44	36.7	39.6	42.2	42.4
FALSE	1.228	Low	0.085	Master Protein	Q3TG86	Steroid 11-beta-monooxygenase OS=Mus musculus OX=10090 GN=Cyp11b1 PE=1 SV=1	0.817	-0.29	0.0451754	36.7	45	22.15	6.79	1	1	1	32.8	31.8	33.5	25.2	39.4	47.6	32.9	31.8	36.7	38.5	39.7	38.3	50.3	37.2	38.6	40.9
FALSE	6.858	High	0.001	Master Protein	Q60519	Semaphorin-5B OS=Mus musculus OX=10090 GN=Sema5b PE=2 SV=2	0.816	-0.29	0.0495056	27.5	33.6	30.91	11.44	2	1	2	18.6	19.2	23.5	13	31.8	25	30.3	30.4	32	23.1	30.2	31.7	36.1	33	28.9	29.3
FALSE	11.585	High	0	Master Protein	M1GNA0	Anoctamin OS=Mus musculus OX=10090 GN=Ano2 PE=2 SV=2	0.814	-0.3	0.0283331	64.5	79.2	9.45	14.9	4	1	4	58.7	57	70.3	59	55.1	59.9	60.4	58.4	57.7	45.6	82.4	81.1	90.9	61.6	67.1	73.1
FALSE	24.932	High	0	Master Protein	G5E8M7	Glutathione transferase OS=Mus musculus OX=10090 GN=Gstm6 PE=1 SV=1	0.812	-0.3	0.0111706	25.5	31.4	21.13	9.63	1	1	10	23.9	16.3	23.7	15.1	23	26.6	22.1	24	26.6	22.6	31.6	34.3	27.8	26.4	27.5	27.5
FALSE	11.47	High	0	Master Protein	Q4G0F8	Ubinuclein-1 OS=Mus musculus OX=10090 GN=Ubn1 PE=2 SV=1	0.814	-0.3	0.0221123	84.3	103.5	14.98	5.19	3	1	3	77.9	74.3	75	69.2	93	96.1	82.8	74.8	87.7	82.6	96.7	87.8	97.3	88.3	93.4	93.7
FALSE	1.838	Medium	0.03	Master Protein	Q3TKR2	X-linked lymphocyte-regulated 4C OS=Mus musculus OX=10090 GN=Xlr4c PE=2 SV=1	0.815	-0.3	0.0376174	73.8	90.6	24.31	8.84	1	1	2	55.9	47.3	59.2	49.9	80.1	80.1	76.5	72.6	80.8	74.5	83.9	82.4	74	79.7	78.3	75
FALSE	1.157	Low	0.096	Master Protein	Q8BK24	Growth hormone (Fragment) OS=Mus musculus OX=10090 GN=Gh PE=2 SV=1	0.811	-0.3	0.0388141	107.4	132.5	25.05	3.65	1	1	2	84.4	80	73.8	72.3	116.1	118	117.8	112.7	104.2	109	114.7	120.9	127.9	119.1	117.1	120.8
FALSE	20.337	High	0	Master Protein	A0A0N4SW58	C2 domain-containing protein 5 (Fragment) OS=Mus musculus OX=10090 GN=C2cd5 PE=1 SV=1	0.815	-0.3	0.0492718	86	105.5	22.34	7.57	2	1	8	65.6	68.1	62.4	67.8	94.4	86.7	100.7	91	89.8	89.8	102.7	92.2	93.9	86.5	97.9	86.5
FALSE	3.333	High	0.006	Master Protein	S4R2B6	Anaphase-promoting complex subunit 16 OS=Mus musculus OX=10090 GN=Anapc16 PE=1 SV=1	0.804	-0.31	0.00394694	36.2	45.1	10.11	12.39	1	1	1	29.3	30.2	30.6	34.7	36.5	34.7	35.2	33.3	34.8	30.4	35.7	46.3	51.4	39.3	34.9	44.4
FALSE	7.759	High	0	Master Protein	Q9CX53	Gem-associated protein 6 OS=Mus musculus OX=10090 GN=Gemin6 PE=1 SV=2	0.806	-0.31	0.0142543	16.7	20.7	14.32	8.69	2	1	3	14	15.2	12.9	15.8	18.8	14.6	17.1	17.5	15.7	16.4	15.6	21.2	20.2	18.9	17.9	19.1
FALSE	2.817	Medium	0.011	Master Protein	Q91ZR4	Serine/threonine-protein kinase Nek8 OS=Mus musculus OX=10090 GN=Nek8 PE=1 SV=1	0.809	-0.31	0.0387559	43.3	53.5	28.75	7.24	1	1	1	37.4	34.6	28.3	24.2	47.6	55	40.7	42.6	48.5	43.7	53.5	47	52.9	43	50.1	47.9
FALSE	9.653	High	0	Master Protein	Q8BZB2	Phosphopantothenoylcysteine decarboxylase OS=Mus musculus OX=10090 GN=Ppcdc PE=1 SV=1	0.807	-0.31	0.0185829	34.3	42.5	8.18	14.36	3	1	4	29.6	35.9	29.2	33.3	30.1	33.6	30.5	32.8	31.8	25.6	42.3	36.8	36.6	38.2	43.1	42
FALSE	2.769	Medium	0.011	Master Protein	D3YWD8	Protein kinase C-binding protein NELL1 OS=Mus musculus OX=10090 GN=Nell1 PE=1 SV=1	0.803	-0.32	0.019964	125.9	156.8	18.61	4.77	2	1	2	93	110.1	110.5	103.5	116	147.2	123.7	136.4	116.9	128.9	145.2	152	144.3	142.1	129.8	147.8
FALSE	549.48	High	0	Master Protein	A7YY80	130kDa Protein 4.1B MEF cell isoform OS=Mus musculus OX=10090 GN=Epb41l3 PE=1 SV=1	0.801	-0.32	0.0122394	13.5	16.9	16.85	11.82	1	1	288	15.6	10.4	12.8	15.1	9.8	10	13.9	11.2	12.4	13.9	12.8	16.8	14.3	14.3	15.9	17.8
FALSE	82.947	High	0	Master Protein	Q3TCW5	Protein kinase domain-containing protein OS=Mus musculus OX=10090 GN=Nrbp1 PE=2 SV=1	0.798	-0.32	0.0148882	187.7	235.1	13.92	14.01	1	1	30	161.8	143.5	152	154.8	196.4	182.8	176.5	183.6	193.2	218.1	210	184	251.9	212.7	183.6	157.5
FALSE	1.459	Low	0.054	Master Protein	Q8CCC9	Uncharacterized protein (Fragment) OS=Mus musculus OX=10090 GN=Gm5785 PE=2 SV=1	0.799	-0.32	0.00813468	32.9	41.2	14.18	11.08	1	1	1	28.9	33.1	25.9	25.4	35.1	32.9	29.9	27.6	35	29.3	30.2	36	44.6	34.6	35.9	39.6
FALSE	166.641	High	0	Master Protein	Q9WVQ1	Membrane-associated guanylate kinase, WW and PDZ domain-containing protein 2 OS=Mus musculus OX=10090 GN=Magi2 PE=1 SV=2	0.792	-0.34	0.0198815	93	117.3	21.67	8.64	1	1	73	82	76.3	64.2	63.3	104.6	86	101.3	95.5	91.9	97	112.9	111.1	106.1	116.3	94.2	94.8
FALSE	9.753	High	0	Master Protein	A0A0R4J1J1	Probable hydrolase PNKD OS=Mus musculus OX=10090 GN=Pnkd PE=1 SV=1	0.79	-0.34	0.0239189	32.7	41.4	23.59	8.17	2	1	6	25.1	28	21.6	23.4	31.5	38.8	31.8	35.1	33.2	28.2	36.7	38.8	42.6	32.7	39.2	37.5
FALSE	1.837	Medium	0.03	Master Protein	Q99N90	39S ribosomal protein L36, mitochondrial OS=Mus musculus OX=10090 GN=Mrpl36 PE=3 SV=1	0.79	-0.34	0.0442252	58.9	74.6	21.97	16.76	1	1	1	50.9	47.5	42.1	41.6	67.1	60.6	66.6	56.2	64.6	77	55.3	61.6	82.8	62	66	53.2
FALSE	83.343	High	0	Master Protein	H3BKU1	Serine/threonine-protein phosphatase 2A 65 kDa regulatory subunit A beta isoform OS=Mus musculus OX=10090 GN=Ppp2r1b PE=1 SV=1	0.789	-0.34	0.0103217	10.7	13.6	20.29	15.46	5	1	57	7.4	9.2	10.7	7	10.5	10	8.7	11.7	10.7	11.1	12.4	8.9	16.4	11.7	13.7	13.1
FALSE	26.911	High	0	Master Protein	Q91Y15	Protocadherin alpha 5 OS=Mus musculus OX=10090 GN=Pcdha5 PE=2 SV=1	0.789	-0.34	0.0144726	42.8	54.2	17.77	10.26	1	1	7	39.1	36	34.1	30.4	39.5	45.7	43.7	45.2	41.6	45.8	46.3	52.9	60.7	49.8	39.9	42.7
FALSE	157.781	High	0	Master Protein	O88990	Alpha-actinin-3 OS=Mus musculus OX=10090 GN=Actn3 PE=2 SV=1	0.787	-0.35	0.0276519	160.1	203.4	25.02	11.18	2	1	94	123	126.9	123.2	97.5	184.3	161.3	179.8	165.3	192.3	152.6	192.4	194.4	173.6	170.1	200.9	172.2
FALSE	7.174	High	0	Master Protein	Q9D658	Protein tyrosine phosphatase type IVA 3 OS=Mus musculus OX=10090 GN=Ptp4a3 PE=1 SV=1	0.785	-0.35	0.0305064	33.6	42.8	25	15.04	2	1	4	30.2	32.6	32.4	25.7	31.1	28.4	23.9	47.8	35.5	34	42.8	41.3	55.6	35	31.6	32.3
FALSE	13.381	High	0	Master Protein	A0A286YDC3	Ras and Rab interactor 1 (Fragment) OS=Mus musculus OX=10090 GN=Rin1 PE=1 SV=1	0.78	-0.36	0.0384404	140.8	180.4	29.46	8.13	1	1	7	98.2	97.6	105.5	88.7	151.8	154.1	150.6	174.7	156.1	150.4	169.2	167.2	156.4	170.9	154	147.5
FALSE	7.068	High	0	Master Protein	Q62467	Sodium channel protein OS=Mus musculus OX=10090 GN=Scn7a PE=2 SV=1	0.777	-0.36	0.000768604	64.7	83.3	12.07	9.45	2	1	2	53.8	57.4	57.4	57.4	65.3	57	60.3	71.4	68.6	70.7	77.3	68	74.8	83.8	71.9	71.9
FALSE	3.872	High	0.003	Master Protein	D6RGM8	Transmembrane 9 superfamily member OS=Mus musculus OX=10090 GN=Tm9sf1 PE=1 SV=1	0.773	-0.37	0.0299831	306	395.9	30.31	4.76	2	1	2	246.1	197.4	220	168.2	330.1	322.7	372.8	313.6	337.8	326.6	367.7	360.6	385.3	337.3	349.9	327.1
FALSE	7.311	High	0	Master Protein	Q8R387	Aldehyde oxidase 1 OS=Mus musculus OX=10090 GN=Aox1 PE=2 SV=1	0.764	-0.39	0.0435669	24.3	31.8	18.09	8.61	3	1	3	21.4	26.3	19.6	22.5	30.6	19.7	22.5	28.2	25.9	26.2	30.2	24.1	31.8	27	23.7	26.8
FALSE	5.405	High	0.001	Master Protein	O08760	N-glycosylase/DNA lyase OS=Mus musculus OX=10090 GN=Ogg1 PE=1 SV=2	0.762	-0.39	0.00819913	23	30.1	20.82	8.24	1	1	1	20.8	19.3	17.9	16.6	27.3	22.4	20.6	27.1	25.7	28.8	26.5	27.4	27	27.2	26.8	26.4
FALSE	4.386	High	0.002	Master Protein	Q5RJH2	Multiple C2 and transmembrane domain-containing protein 2 OS=Mus musculus OX=10090 GN=Mctp2 PE=2 SV=1	0.765	-0.39	0.0206594	48.5	63.4	28.43	7.42	1	1	2	35.7	40.6	30.8	29.5	51.1	46.2	59.3	52.9	46.8	52.1	66.2	59.1	56.6	56.3	58	53.6
FALSE	3.126	High	0.007	Master Protein	Q05421	Cytochrome P450 2E1 OS=Mus musculus OX=10090 GN=Cyp2e1 PE=1 SV=1	0.76	-0.4	0.0134669	85.2	112.1	21.73	6.26	2	1	2	69.3	66.5	68.5	58.9	95.1	97	87.8	83.7	87.3	97	107.9	101.9	103.1	96.9	98.7	88.1
FALSE	1.461	Low	0.053	Master Protein	Q9ER38	Torsin-3A OS=Mus musculus OX=10090 GN=Tor3a PE=1 SV=2	0.756	-0.4	0.00495939	11.2	14.9	15.22	16.16	1	1	1	8	10.1	10.5	8.7	9.4	10.8	11.3	10.1	7.9	14.7	11.8	14	15.7	12.7	12.2	13.5
FALSE	1.178	Low	0.092	Master Protein	O54796	Tenascin-X OS=Mus musculus OX=10090 GN=Tnx PE=3 SV=1	0.751	-0.41	0.028809	150.2	200	32.05	4.45	1	1	1	109.3	97.2	117.7	75.5	164.2	179	171	151.4	154.2	167.3	180.3	189.1	200.9	168.8	182.1	164.8
FALSE	12.148	High	0	Master Protein	Q9D6I9	Leucine rich adaptor protein 1 OS=Mus musculus OX=10090 GN=Lurap1 PE=1 SV=1	0.755	-0.41	0.0347375	30.1	39.9	31.16	10.44	3	1	3	22.9	25.8	22.1	16.2	38.8	33.2	37.7	28.3	38.8	32.5	41.8	37.3	35.6	34	31.7	38.3
FALSE	17.257	High	0	Master Protein	Q8BRH0	Protein O-mannosyl-transferase TMTC3 OS=Mus musculus OX=10090 GN=Tmtc3 PE=1 SV=2	0.741	-0.43	0.0393818	19.4	26.2	26.48	13.85	5	1	6	13.9	16.6	17.2	15.2	27.1	22.7	17	23.1	20.7	19.1	21.3	24.6	30	23.3	28.3	20.5
FALSE	1.269	Low	0.079	Master Protein	Q640N2	ADP-ribosylation factor-like protein 13B OS=Mus musculus OX=10090 GN=Arl13b PE=1 SV=2	0.74	-0.43	0.0164549	78.3	105.9	27.85	9.98	1	1	1	59.7	59.7	61.8	50.1	80.2	99.3	79.1	93.7	98.2	95.6	86.2	91.2	105.1	100.2	90.5	93.7
FALSE	11.981	High	0	Master Protein	Q9D0P8	Intraflagellar transport protein 27 homolog OS=Mus musculus OX=10090 GN=Ift27 PE=1 SV=1	0.734	-0.45	0.0357829	79.8	108.6	35.44	6.02	4	1	6	57.7	48.5	55	41.1	94.3	91.5	89.4	97.1	89.4	95.5	99.8	102.9	108.4	84.7	89.9	88.9
FALSE	6.456	High	0.001	Master Protein	Q6RT24	Centromere-associated protein E OS=Mus musculus OX=10090 GN=Cenpe PE=1 SV=1	0.734	-0.45	0.0190179	62.7	85.5	32.85	10.84	3	1	5	43.5	43.2	47.1	34.6	83.5	65.3	71.5	67.3	71.6	76.5	75.7	76.3	77.9	91.6	77.4	73.2
FALSE	12.409	High	0	Master Protein	Q8BHC9	Alpha-(1,3)-fucosyltransferase 11 OS=Mus musculus OX=10090 GN=Fut11 PE=1 SV=1	0.723	-0.47	0.0474493	14	19.4	20.27	15.98	2	1	4	12.5	10.3	13.2	11.9	15.5	16.4	16.3	11.5	15.7	16.4	11.2	15.7	18.8	18.2	16.9	15.8
FALSE	1.301	Low	0.075	Master Protein	Q8VFU5	Olfactory receptor OS=Mus musculus OX=10090 GN=Olfr820 PE=2 SV=1	0.712	-0.49	0.0322439	183.3	257.3	37.31	11.6	1	1	1	129.1	124.7	128.5	87.3	251.3	215.8	213.2	206.5	249.5	234	247.5	227.1	227.1	211.7	240.5	206.5
FALSE	3.338	High	0.006	Master Protein	B2RWX5	Centrosomal protein 250 OS=Mus musculus OX=10090 GN=Cep250 PE=2 SV=1	0.703	-0.51	0.0162499	33.4	47.4	28.13	6.7	1	1	2	25.6	25.7	25.4	21.6	37.4	42.4	34.1	39.5	40	39.4	43.7	38	47	40.1	41.6	39.5
FALSE	81.458	High	0	Master Protein	E0CXZ8	Dynamin-3 OS=Mus musculus OX=10090 GN=Dnm3 PE=1 SV=1	0.694	-0.53	0.0453615	148.9	214.4	40.81	11.4	1	1	51	104.6	88.5	90.7	78.3	201.5	186.9	187.7	174.6	197.2	181.3	203.6	190.3	174	191.1	180.8	163.2
FALSE	9.6	High	0	Master Protein	E9PUD7	Tubulin polyglutamylase complex subunit 2 OS=Mus musculus OX=10090 GN=Tpgs2 PE=1 SV=1	0.676	-0.56	0.0218421	69.9	103.3	41.32	9.31	4	1	4	46	51.2	38.6	29.6	96.9	76.4	84.8	76.9	91.7	73.8	96.8	97.3	94.3	83.9	102.3	93.2
FALSE	30.979	High	0	Master Protein	Q9ERE8	Talin rod domain-containing protein 1 OS=Mus musculus OX=10090 GN=Tlnrd1 PE=1 SV=1	0.674	-0.57	0.0413924	775	1150.2	36.68	15	8	1	13	596.4	557.4	502.3	462.7	848.9	986.1	1059.3	1027.9	1070.7	931.3	854.1	1126.8	1117.1	991.5	1100	770.9
FALSE	1.455	Low	0.054	Master Protein	A0A5F8MPR4	Xin actin-binding repeat-containing protein 2 OS=Mus musculus OX=10090 GN=Xirp2 PE=1 SV=1	0.667	-0.58	0.0146383	41	61.5	33.93	11.48	1	1	1	30.4	30.3	32	23	47	42.6	59.6	41.5	50.7	47.5	56.6	58.1	47.8	46.1	61.7	57.6
FALSE	2.633	Medium	0.013	Master Protein	Q5R1A4	T cell receptor delta variable 2-2 (Fragment) OS=Mus musculus OX=10090 GN=Trdv2-2 PE=4 SV=1	0.647	-0.63	0.0245336	12.1	18.6	38.48	14.43	1	1	5	8.7	10	7.3	4.6	15.8	11.6	15.4	12.1	16.2	14.9	13.9	18	18.7	14.3	16.4	11.7
FALSE	1.615	Medium	0.042	Master Protein	O09046	L-amino-acid oxidase OS=Mus musculus OX=10090 GN=Il4i1 PE=1 SV=1	0.597	-0.74	0.0293912	62.6	105	53.15	13.22	1	1	1	40	32.8	32.8	23.1	90.6	79.9	93.3	89	101.5	97.7	101.1	93.7	90.5	91	89	77.2
FALSE	63.801	High	0	Master Protein	Q53WT3	GABA(A) receptor beta-1 subunit OS=Mus musculus OX=10090 GN=Gabrb1 PE=2 SV=1	1.111	0.15	0.0500264	1651.9	1486.9	20.43	7.71	8	1	29	1675.8	1718.9	1837.4	2485.3	1325	1310.6	1319.4	1284.6	1012.3	1115	1366.1	1477.7	1609.6	1258.6	1290.5	1394.1
FALSE	11.187	High	0	Master Protein	Q68EF8	Rap guanine nucleotide exchange factor-like 1 OS=Mus musculus OX=10090 GN=Rapgefl1 PE=1 SV=2	0.942	-0.09	0.0500571	105.8	112.3	7.62	4.26	3	1	4	100.1	91	86	94.2	94.3	101	98.1	96.2	83.8	92.2	106.8	105	108.2	96.8	104.3	96.9
FALSE	52.069	High	0	Master Protein	Q6VGS5	Protein Daple OS=Mus musculus OX=10090 GN=Ccdc88c PE=1 SV=1	0.967	-0.05	0.050087	456.9	472.3	3.92	4.74	17	1	21	405.4	404.5	416.4	433.9	414.1	395.2	411.4	421.5	374.3	370.9	454.6	423.3	505.3	401.2	397.7	454.5
FALSE	127.381	High	0	Master Protein	Q80ZI6	E3 ubiquitin-protein ligase LRSAM1 OS=Mus musculus OX=10090 GN=Lrsam1 PE=1 SV=1	0.976	-0.03	0.0501222	1567	1605	2.98	2.36	31	1	46	1455.2	1360.1	1424.7	1487.9	1422.5	1338.3	1385.6	1397.8	1197.8	1317	1512.3	1500.8	1576.9	1343.2	1408.8	1468.2
FALSE	180.123	High	0	Master Protein	Q5SX53	Uncharacterized protein OS=Mus musculus OX=10090 GN=Slc25a11 PE=1 SV=1	1.009	0.01	0.0501308	11249.2	11145.4	4.33	2.34	25	1	153	10522.9	11031.1	10824.8	12220.7	9918.4	9704.9	9744.7	9780.8	8430	8799.2	10183.8	10436.8	11174.2	9497.2	9679.5	10285.3
FALSE	187.854	High	0	Master Protein	P50544	Very long-chain specific acyl-CoA dehydrogenase, mitochondrial OS=Mus musculus OX=10090 GN=Acadvl PE=1 SV=3	1.06	0.08	0.0501353	3261.7	3078.5	6.59	3.05	35	1	59	3248	2939.8	3091.3	3693.7	2774.2	2890.9	2694.8	2738.2	2396.8	2606.7	2870.5	2872.1	3236.2	2590.1	2624.1	2909.8
FALSE	42.088	High	0	Master Protein	Q91WM2	Haloacid dehalogenase-like hydrolase domain-containing 5 OS=Mus musculus OX=10090 GN=Hdhd5 PE=1 SV=1	0.966	-0.05	0.0505026	292.9	303.1	5.34	3.29	9	1	12	266.5	240.7	265.5	265.4	263.4	259.9	263	258.1	239.4	234.9	284.9	268.7	298.5	257.1	264.3	286.3
FALSE	18.249	High	0	Master Protein	V9GWW1	Zinc finger protein 280D OS=Mus musculus OX=10090 GN=Zfp280d PE=1 SV=1	1.086	0.12	0.050787	196.3	180.7	10.08	5.39	7	1	7	216.4	181.5	174.7	211.8	168.7	167.2	177.7	142.7	128.6	147.4	169	174.8	178.6	148.8	152.7	178.2
FALSE	1.738	Medium	0.034	Master Protein	Q9D451	Septin 12 OS=Mus musculus OX=10090 GN=Septin12 PE=1 SV=1	0.901	-0.15	0.0507869	93.2	103.4	12.03	6.18	1	1	1	78.8	80.7	78.8	72.7	94.8	86.2	85.4	90.9	75.4	90.3	94.1	91.7	104	92	93.1	84.9
FALSE	37.445	High	0	Master Protein	Q4QQM5	Mitoguardin 1 OS=Mus musculus OX=10090 GN=Miga1 PE=1 SV=1	0.941	-0.09	0.0501979	435.6	463.1	8.64	4.25	12	1	13	372.2	369.1	380.2	379.7	419.7	398.5	387.7	426.9	388	367.4	440.1	414.3	441.8	385.6	423.5	431.1
FALSE	32.224	High	0	Master Protein	Q9CPT4	Myeloid-derived growth factor OS=Mus musculus OX=10090 GN=Mydgf PE=1 SV=1	1.062	0.09	0.0505002	1843.9	1737	8.37	2.9	6	1	15	1905.1	1825	1734.3	2086	1584.1	1514.5	1474	1513	1322.6	1413.9	1671.2	1630	1770.6	1477	1436.3	1601.5
FALSE	21.455	High	0	Master Protein	P50285	Dimethylaniline monooxygenase [N-oxide-forming] 1 OS=Mus musculus OX=10090 GN=Fmo1 PE=1 SV=1	0.969	-0.05	0.0506497	498.1	514.3	9.11	3.45	8	1	9	401.6	409.6	448.7	412.3	446.8	456.4	452.1	444.6	429	419.2	468.7	466.1	525.1	423.5	461.9	468.7
FALSE	109.615	High	0	Master Protein	Q3TXN0	PDZ domain-containing protein (Fragment) OS=Mus musculus OX=10090 GN=Htra2 PE=2 SV=1	0.934	-0.1	0.0504891	1370.8	1468.2	12.05	2.91	16	1	100	1091.5	1112.2	1166.3	1090.7	1301.8	1295.7	1262.3	1312.9	1153.9	1231.7	1331.2	1322.9	1453.3	1311.8	1284.1	1296.6
FALSE	26.828	High	0	Master Protein	F6RPX5	Alpha-tubulin N-acetyltransferase 1 (Fragment) OS=Mus musculus OX=10090 GN=Atat1 PE=1 SV=1	0.843	-0.25	0.0504449	31.2	37	20.47	7.14	1	1	15	25.9	27.4	25.9	17.4	32.8	30.6	28.2	31.6	30.2	30.8	35.1	29.6	34.8	34.5	30.5	33
FALSE	223.526	High	0	Master Protein	Q3UHN4	Voltage-dependent P/Q-type calcium channel subunit alpha OS=Mus musculus OX=10090 GN=Cacna1a PE=2 SV=1	0.98	-0.03	0.0506557	3710.2	3787	3.42	1.94	3	1	84	3300	3420.9	3183.2	3518.4	3403.5	3283	3312.2	3249	3023.4	2991.3	3540.4	3523.8	3695.8	3278.1	3353.6	3398.5
FALSE	34.719	High	0	Master Protein	Q9CQR2	40S ribosomal protein S21 OS=Mus musculus OX=10090 GN=Rps21 PE=1 SV=1	1.056	0.08	0.0501689	1532.1	1451.5	8.32	2.14	8	1	28	1431.9	1409.3	1434.3	1865.5	1340	1299.6	1256.4	1351	1141.4	1186.5	1351	1349.7	1501.4	1240.9	1225.8	1339.8
FALSE	111.05	High	0	Master Protein	A0A0G2JFF1	Serine/threonine-protein phosphatase (Fragment) OS=Mus musculus OX=10090 GN=Ppp1cc PE=1 SV=1	0.915	-0.13	0.0505884	173	189.1	10.33	7.82	2	1	156	144	150.2	134.5	155.3	170.3	159.2	167.3	162.6	161.7	148.8	179.3	155.4	182.4	179.2	168.9	159.6
FALSE	4.911	High	0.002	Master Protein	Q924W7	DENN domain-containing protein 2B OS=Mus musculus OX=10090 GN=Dennd2b PE=1 SV=1	0.778	-0.36	0.0502828	72.7	93.5	33.27	9.95	2	1	2	52.9	55.1	47.1	38.9	88.9	82.2	88.7	77.5	80.5	70.8	98.1	82.6	83.1	84	93.6	80.4
FALSE	68.778	High	0	Master Protein	A6H611	Mitochondrial intermediate peptidase OS=Mus musculus OX=10090 GN=Mipep PE=1 SV=1	0.934	-0.1	0.0506755	591.7	633.3	5.82	4.06	19	1	26	549.7	509.7	528.4	551.1	535.3	546.5	559.4	554.4	468.2	513.8	606.6	598.9	636.7	512.4	574.2	560.2
FALSE	554.178	High	0	Master Protein	A0A0R4J0K2	Cytoskeleton-associated protein 5 OS=Mus musculus OX=10090 GN=Ckap5 PE=1 SV=1	0.985	-0.02	0.0507195	10011.6	10165	2.71	2.8	109	1	213	9321.9	8801.6	8767.7	9567	9064	8834.9	8926.3	8874.3	7911.5	8910.1	9390.9	9361.3	10184.1	8706.5	8820.4	9130.1
FALSE	116.724	High	0	Master Protein	P97390	Vacuolar protein sorting-associated protein 45 OS=Mus musculus OX=10090 GN=Vps45 PE=1 SV=1	1.02	0.03	0.0506346	3782.8	3708.2	4.25	2.29	29	1	61	3509.4	3593.5	3673.4	4136.3	3366.8	3277.4	3290	3285.4	2833.8	3044	3416.7	3572.7	3785.1	3152.8	3164.9	3427.4
FALSE	60.838	High	0	Master Protein	B2RTC8	ADP/ATP translocase OS=Mus musculus OX=10090 GN=Slc25a31 PE=1 SV=1	1.053	0.07	0.0503871	28.9	27.4	7.57	6.33	2	1	78	24.9	26.5	28.8	31.5	29.6	24.6	25	24.5	22.3	21	24.1	24	27.3	23.1	25	27.6
FALSE	200.441	High	0	Master Protein	Q5EBQ2	Phosphatidylethanolamine binding protein 1 OS=Mus musculus OX=10090 GN=Pebp1 PE=1 SV=1	1.044	0.06	0.0504746	6136.9	5875.8	2.51	2.5	14	1	213	5745.7	5666.6	5616.7	6155.3	5440.4	5146.2	5016.7	5401.9	4657.3	5004	5373.8	5361.4	6007.2	5139.3	5016.5	5313
FALSE	79.86	High	0	Master Protein	Q80VQ1	Leucine-rich repeat-containing protein 1 OS=Mus musculus OX=10090 GN=Lrrc1 PE=1 SV=2	0.918	-0.12	0.0510655	893.7	974	10.45	3.02	14	1	30	743.9	754.6	763.5	756.2	877.1	866.9	812.6	854.6	787	817.1	900.5	916.5	938.3	838.1	808.6	829.4
FALSE	45.503	High	0	Master Protein	Q8R2S3	Nucleolar protein 3 (Apoptosis repressor with CARD domain) OS=Mus musculus OX=10090 GN=Nol3 PE=2 SV=1	0.969	-0.05	0.0532261	647.2	668	2.62	2.57	8	1	18	627.7	624.6	580	644.7	588.9	560.4	560.9	550.4	521.5	537	601.8	641.7	691.1	569	576.2	608
FALSE	194.594	High	0	Master Protein	G5E8Q0	Lysosomal-trafficking regulator OS=Mus musculus OX=10090 GN=Lyst PE=1 SV=1	0.974	-0.04	0.0517025	2034.8	2089.3	3.25	2.53	49	1	62	1836.9	1789.4	1869.9	1950.6	1823	1800.7	1837.6	1799.5	1586.1	1701.9	1976.8	1915.7	2126.5	1825.4	1811.8	1863.9
FALSE	20.813	High	0	Master Protein	A0A0R4J224	Exo-alpha-sialidase OS=Mus musculus OX=10090 GN=Neu2 PE=1 SV=1	0.93	-0.11	0.0534962	78.4	84.3	14.38	9.15	5	1	7	66.6	63.4	66	59.5	83.8	72.8	73.4	76.7	65.9	66.8	87.4	77.5	87.3	71.8	90.8	76.5
FALSE	1.246	Low	0.082	Master Protein	Q0VB76	Granzyme C OS=Mus musculus OX=10090 GN=Gzmc PE=2 SV=1	0.75	-0.41	0.0541325	183.3	244.3	29.89	9.25	1	1	2	148.8	143	132.9	103.9	224.1	207.9	226.9	186	193.9	207.7	226.1	229.6	204.5	182.3	239.1	209.7
FALSE	52.538	High	0	Master Protein	P12815	Programmed cell death protein 6 OS=Mus musculus OX=10090 GN=Pdcd6 PE=1 SV=2	1.088	0.12	0.0528254	2244.4	2062.4	14.11	3.58	11	1	22	2400.5	2232.8	2357.8	2833.8	1862	1730.2	1753	1821.6	1534.6	1630.6	1905.9	1868.9	2106.2	1814.6	1787.5	1922.6
FALSE	58.427	High	0	Master Protein	Q9D710	Thioredoxin-related transmembrane protein 2 OS=Mus musculus OX=10090 GN=Tmx2 PE=1 SV=1	1.04	0.06	0.0539056	2054.2	1974.3	3.89	2.91	13	1	34	1913.4	1937.6	1884.6	2180.6	1740.4	1745.3	1787.1	1740.7	1506.9	1579.6	1825.4	1844.4	2068.3	1695.2	1706.9	1802.4
FALSE	59.414	High	0	Master Protein	Q99MP8	BRCA1-associated protein OS=Mus musculus OX=10090 GN=Brap PE=1 SV=1	0.957	-0.06	0.05326	866	905.2	5.59	2.23	16	1	22	756.3	748.9	773.1	811.8	843.1	790.2	753.4	787.7	720.1	709.5	835.9	838.4	883.4	775.6	807.5	829.9
FALSE	43.587	High	0	Master Protein	A6H8H2	DENN domain-containing protein 4C OS=Mus musculus OX=10090 GN=Dennd4c PE=1 SV=1	0.972	-0.04	0.0531834	358.1	368.6	6.99	2.81	11	1	13	334.5	291.8	288.1	323.5	323.2	329	323.9	317.4	292.5	319.6	349.5	337.8	361.3	305.8	311.2	338.9
FALSE	25.44	High	0	Master Protein	Q3TMP1	General transcription factor IIIC, polypeptide 3 OS=Mus musculus OX=10090 GN=Gtf3c3 PE=1 SV=1	0.943	-0.08	0.0538963	308.2	326.8	6.22	3.58	7	1	7	268.1	272.3	275.7	274.3	295.2	281.8	278.7	272	251.6	248.6	309.9	311.2	327.8	276	284.2	280.5
FALSE	144.925	High	0	Master Protein	Q3TEX8	Ubiquitin carboxyl-terminal hydrolase OS=Mus musculus OX=10090 GN=Usp4 PE=2 SV=1	0.97	-0.04	0.0537798	2393.5	2467.8	6.43	2.39	27	1	61	2079.7	1978.9	2125.4	2159.8	2177.8	2121.3	2229	2135.7	2042.1	1993	2323.4	2322.2	2341.5	2092.6	2116	2256.7
FALSE	103.587	High	0	Master Protein	Q3US81	Uncharacterized protein OS=Mus musculus OX=10090 GN=Gpm6b PE=2 SV=1	0.96	-0.06	0.054158	1587.1	1653.2	4.75	3	4	1	70	1459.1	1521.6	1422.8	1453.2	1539.8	1373.3	1407.3	1398.4	1332.2	1349.5	1541	1510	1599.4	1446	1518.2	1468.6
FALSE	122.833	High	0	Master Protein	A2AWT5	Nucleolar transcription factor 1 OS=Mus musculus OX=10090 GN=Ubtf PE=1 SV=1	0.967	-0.05	0.0528142	3408.2	3526	4.18	3.57	2	1	50	2997.5	2910.7	3048.6	3199.5	3090.9	3078.2	2999.1	3009.7	2655.3	2686.9	3344.4	3303.4	3469.7	3058.9	2966	3295.3
FALSE	131.31	High	0	Master Protein	P57722	Poly(rC)-binding protein 3 OS=Mus musculus OX=10090 GN=Pcbp3 PE=1 SV=3	0.939	-0.09	0.0519327	904	962.4	8.98	2.39	4	1	61	795.5	763	751.9	803.8	866	873.6	846.6	857	784.1	781.9	890.9	890.2	936.4	822.7	865.8	909.4
FALSE	104.844	High	0	Master Protein	P63216	Guanine nucleotide-binding protein G(I)/G(S)/G(O) subunit gamma-3 OS=Mus musculus OX=10090 GN=Gng3 PE=1 SV=1	0.965	-0.05	0.0520292	4019.1	4164.8	3.85	3.19	7	1	63	3620.8	3766.8	3537.8	3692.4	3636.4	3490	3628.9	3546.9	3140.9	3490.2	3680.6	3918.1	4191.5	3652.4	3575.3	3658.7
FALSE	52.492	High	0	Master Protein	Q9DB34	Charged multivesicular body protein 2a OS=Mus musculus OX=10090 GN=Chmp2a PE=1 SV=1	0.975	-0.04	0.052714	2109.4	2163.2	2.88	2.61	13	1	35	1973.1	1820.2	1895.1	2061	1915.7	1823.6	1866.9	1919	1729.4	1751.8	1969.8	2062.2	2064.9	1925.2	1820.7	1998.8
FALSE	89.305	High	0	Master Protein	E9PUQ8	Diacylglycerol kinase delta OS=Mus musculus OX=10090 GN=Dgkd PE=1 SV=1	0.967	-0.05	0.0537243	930	961.9	5.79	3.13	20	1	37	848.3	804	793.1	827.7	880	831.4	830.8	846.8	804.7	779.6	898.2	872.8	913.9	833.7	855.3	867.6
FALSE	47.075	High	0	Master Protein	Q3U9K9	Trafficking protein particle complex subunit OS=Mus musculus OX=10090 GN=Trappc3 PE=1 SV=1	0.965	-0.05	0.0515353	1297.5	1344.1	2.58	2.29	11	1	30	1198.5	1207.6	1203.3	1308.5	1176.7	1095	1070.8	1133.6	1062.8	1106.7	1256.3	1206.8	1263.7	1105.2	1161.5	1218.2
FALSE	15.514	High	0	Master Protein	Q8C0C0	Zinc fingers and homeoboxes protein 2 OS=Mus musculus OX=10090 GN=Zhx2 PE=1 SV=1	0.946	-0.08	0.0526952	231.4	244.8	7.75	5.51	6	1	7	205.5	192.6	202.6	206.1	213.6	220.8	207.8	220.4	206.8	210.8	248.5	216.8	238.4	199.1	213.3	214.3
FALSE	15.817	High	0	Master Protein	Q8BN57	Protein C3orf33 homolog OS=Mus musculus OX=10090 PE=2 SV=1	0.886	-0.17	0.0512035	47.2	53.2	5.49	9.09	5	1	6	43.6	41.4	47.3	48.2	39.9	41.6	42.3	40.8	45.5	43	43.2	52.2	53.2	46.4	38.2	44.2
FALSE	2.117	Medium	0.023	Master Protein	Q544G3	Neurexophilin OS=Mus musculus OX=10090 GN=Nxph3 PE=2 SV=1	0.701	-0.51	0.0525528	55.4	79.1	44.4	7.43	1	1	2	39.7	31.7	35.8	18.1	67.9	63.1	74.6	65.9	55	61.5	76.4	76.7	68.1	66.7	72.7	72.4
FALSE	70.696	High	0	Master Protein	Q9JI19	Acidic fibroblast growth factor intracellular-binding protein OS=Mus musculus OX=10090 GN=Fibp PE=1 SV=1	0.98	-0.03	0.0531536	2356.2	2404.8	2.69	1.33	17	1	42	2159.4	2084.5	2107.7	2271.7	2149	2082.6	2122.8	2080.6	1862.5	1937.6	2223.4	2287	2403.4	2055.8	2088	2173.4
FALSE	44.944	High	0	Master Protein	P46662	Merlin OS=Mus musculus OX=10090 GN=Nf2 PE=1 SV=2	0.906	-0.14	0.0537348	705	778.3	12.59	4.5	16	1	20	588	575.6	592.2	617.3	678.2	714.1	679.3	723.1	641.9	639.9	720.3	720.2	750.1	644.3	746.2	712.7
FALSE	126.559	High	0	Master Protein	Q6DFZ1	Golgi-specific brefeldin A-resistance factor 1 OS=Mus musculus OX=10090 GN=Gbf1 PE=1 SV=1	0.934	-0.1	0.0525843	1578.3	1689.9	7.22	2.33	34	1	46	1402.5	1355	1391.3	1453.6	1446.7	1508.2	1509.8	1470.6	1309.3	1409.6	1507.5	1635.3	1665	1415	1473.6	1531.1
FALSE	60.718	High	0	Master Protein	Q9JM14	5'(3')-deoxyribonucleotidase, cytosolic type OS=Mus musculus OX=10090 GN=Nt5c PE=1 SV=1	0.961	-0.06	0.0524733	1263	1313.7	3.96	2.38	12	1	32	1200	1124.4	1134.9	1183.1	1135.6	1159	1151.2	1095.7	1019.1	1040	1219.9	1264.4	1322	1082.6	1133.1	1208.4
FALSE	76.88	High	0	Master Protein	Q6XLQ8	Calumenin OS=Mus musculus OX=10090 GN=Calu PE=1 SV=1	0.924	-0.11	0.05379	51.6	55.9	7.87	5.82	2	1	28	52.7	45.5	52.7	46.9	51	43.3	43.9	46.2	41.1	46.7	56.9	51.6	55.9	46.4	47.2	55.6
FALSE	140.799	High	0	Master Protein	V9GX43	CUGBP Elav-like family member 2 (Fragment) OS=Mus musculus OX=10090 GN=Celf2 PE=1 SV=1	0.927	-0.11	0.0525642	667.3	719.8	12.82	8.61	4	1	82	559	568.2	513.6	534.1	673.1	640.1	623.3	632.9	692.6	590.2	684	702.4	652.7	591.6	620.2	647.2
FALSE	38.113	High	0	Master Protein	O54950	5'-AMP-activated protein kinase subunit gamma-1 OS=Mus musculus OX=10090 GN=Prkag1 PE=1 SV=2	1.21	0.27	0.0512226	691.7	571.7	24.92	3.71	8	1	18	763.6	763.5	721.9	1031.8	501.2	517.9	476.9	488.9	447.2	494.9	536.4	513.2	583.2	496.1	469.8	505.6
FALSE	77.833	High	0	Master Protein	Q9CRY7	Lysophospholipase D GDPD1 OS=Mus musculus OX=10090 GN=Gdpd1 PE=1 SV=1	1.042	0.06	0.0535479	1442	1384.1	5.43	2.26	16	1	37	1405.6	1373.3	1319.8	1550.8	1221.4	1231.2	1143.7	1240.5	1074.2	1074.5	1257.2	1295.7	1384.4	1183.4	1194.1	1270.8
FALSE	23.153	High	0	Master Protein	V9GXA0	Muscular LMNA-interacting protein OS=Mus musculus OX=10090 GN=Mlip PE=1 SV=1	0.914	-0.13	0.0522177	180.9	197.8	13.21	5.13	5	1	6	152.2	144.2	158	153	190.9	161.7	184.2	176.1	154.6	159.6	189.6	186.4	193.5	187.1	187.9	176.1
FALSE	39.249	High	0	Master Protein	Q91VC9	Growth hormone-inducible transmembrane protein OS=Mus musculus OX=10090 GN=Ghitm PE=1 SV=1	0.957	-0.06	0.0521174	815.5	852.2	6.26	3.51	6	1	14	775.7	758.3	668.7	707.3	768.1	700.5	673.2	732.8	674.1	665.3	754.1	800.7	878.7	727.5	734.2	731.8
FALSE	175.658	High	0	Master Protein	E9QK04	Neogenin OS=Mus musculus OX=10090 GN=Neo1 PE=1 SV=1	0.976	-0.03	0.0539125	1822.3	1866.6	4.26	2.06	34	1	69	1614.1	1579.5	1700.8	1710	1644	1583.4	1623.9	1650.4	1465.6	1532	1746.1	1745.1	1926	1551.7	1602.1	1697.4
FALSE	16.222	High	0	Master Protein	Q3TIV9	AP complex subunit sigma OS=Mus musculus OX=10090 GN=Ap1s2 PE=1 SV=1	0.829	-0.27	0.0543201	31.5	38	18.21	8.02	1	1	7	26.4	27.9	28.8	30.9	33.9	35.8	20.1	33.9	29.8	30.1	37.2	34	38.2	32.6	28.1	39.1
FALSE	64.991	High	0	Master Protein	G5E8R8	UBX domain-containing protein 7 OS=Mus musculus OX=10090 GN=Ubxn7 PE=1 SV=1	0.971	-0.04	0.0534397	895.9	922.3	3.22	3.94	18	1	22	809.3	790.7	819.3	844.5	818	783.8	800.9	784.8	708.5	718	925.3	875.6	904.9	764.8	797.9	851.3
FALSE	8.105	High	0	Master Protein	P58269	Zinc finger protein DPF3 OS=Mus musculus OX=10090 GN=Dpf3 PE=1 SV=2	0.866	-0.21	0.0541504	24.2	27.9	11.86	7.47	1	1	5	22.2	25.2	21.6	21.9	23.2	27.5	21.1	20.9	19.5	23.9	24	25.9	27.8	26.8	24.9	25.1
FALSE	149.993	High	0	Master Protein	Q58EV5	High mobility group protein 1 OS=Mus musculus OX=10090 GN=Hmgb1 PE=1 SV=1	1.048	0.07	0.0530695	8211.7	7833.9	4.59	4.57	20	1	67	8280.5	7392.7	7417.9	8764.4	7345.1	7333.6	6648.5	7159.1	6143	6220.9	7333.3	7543.4	7900.5	6457	6587.3	7862
FALSE	30.189	High	0	Master Protein	Q80TS7	Dendrin OS=Mus musculus OX=10090 GN=Ddn PE=1 SV=3	1.135	0.18	0.0536532	526.3	463.7	15.48	4.86	9	1	11	521.1	572.1	497.7	667.6	406.9	393.3	432.3	401.3	354.8	388.1	462.9	426	465.3	419.6	379.7	399.4
FALSE	28.583	High	0	Master Protein	Q4QQP1	COMM domain containing 8 OS=Mus musculus OX=10090 GN=Commd8 PE=1 SV=1	0.957	-0.06	0.0512273	563.8	589.2	5.75	1.51	6	1	16	520.6	478.7	478.7	523.6	530.6	515.9	520.9	503.2	461.2	489.4	543.8	561.5	584.2	492.9	511.3	521.8
FALSE	77.746	High	0	Master Protein	Q3UDC3	Target of Myb protein 1 OS=Mus musculus OX=10090 GN=Tom1 PE=1 SV=1	1.024	0.03	0.0528547	1160.4	1132.6	4.58	1.93	15	1	30	1199.9	1058	1047.9	1193.7	1032.8	972.6	1057.4	996.9	896	925.5	1068.9	1016	1136.5	957.3	987.7	1026.2
FALSE	110.606	High	0	Master Protein	A0A1B0GRT6	Receptor-type tyrosine-protein phosphatase OS=Mus musculus OX=10090 GN=Ptpre PE=1 SV=1	0.937	-0.09	0.0530411	1153.5	1231	7.21	2.42	20	1	41	1001.6	1029.3	983	1034.8	1119	1032.6	1070.4	1088.2	990.4	996.8	1091.9	1152.6	1212	1064.6	1071.8	1071.9
FALSE	3.712	High	0.004	Master Protein	Q5FW98	Cytochrome c oxidase subunit VIIb OS=Mus musculus OX=10090 GN=Cox7b PE=2 SV=1	1.446	0.53	0.0533309	548.4	379.3	57.42	9.28	1	1	2	724	993	665.1	1341.9	308	305.1	351.2	285.2	252	256.9	361.3	377.7	372	304.2	339.8	345.2
FALSE	16.953	High	0	Master Protein	P00375	Dihydrofolate reductase OS=Mus musculus OX=10090 GN=Dhfr PE=1 SV=3	0.928	-0.11	0.0519484	446	480.6	6.61	4.06	7	1	11	420.6	396.3	391.7	394.5	398.7	394.4	433.4	397.8	375.7	369	451.8	455.1	434.6	389.7	420.2	444.2
FALSE	22.751	High	0	Master Protein	Q7TPY1	Dusp14 protein OS=Mus musculus OX=10090 GN=Dusp14 PE=2 SV=1	0.91	-0.14	0.0514068	108.1	118.7	5.13	6.88	5	1	8	109.2	96.8	107.4	114.1	96.3	94.1	93.5	91.7	99.2	99.5	108.8	106	118.4	110.8	95.9	95.1
FALSE	57.15	High	0	Master Protein	P62889	60S ribosomal protein L30 OS=Mus musculus OX=10090 GN=Rpl30 PE=1 SV=2	0.985	-0.02	0.0539368	1274.1	1294.1	2.87	2.99	7	1	35	1153.3	1116.3	1162.7	1219.3	1170.4	1119.2	1123.7	1111.4	1018.3	1076.4	1207.2	1192.4	1370.5	1090.5	1098.4	1181
FALSE	240.541	High	0	Master Protein	Q8R550	SH3 domain-containing kinase-binding protein 1 OS=Mus musculus OX=10090 GN=Sh3kbp1 PE=1 SV=1	0.956	-0.07	0.0525112	3999	4184	4.36	2.52	28	1	89	3632.4	3506.2	3616.9	3766.9	3780.6	3455.5	3670.6	3619.1	3165.7	3311	3950.7	3908.7	4008.7	3609.3	3694.3	3804.1
FALSE	224.326	High	0	Master Protein	B9EHZ5	Membrane protein, palmitoylated 6 (MAGUK p55 subfamily member 6) OS=Mus musculus OX=10090 GN=Pals2 PE=2 SV=1	0.893	-0.16	0.0537079	259.5	290.6	17.53	3.79	1	1	109	202	214.1	212	180.5	262.1	265.2	253	250.8	237.8	229.3	263.8	269.5	289	259.2	266.8	255.5
FALSE	12.951	High	0	Master Protein	Q9D2P4	Ubiquitin-related modifier 1 OS=Mus musculus OX=10090 GN=Urm1 PE=1 SV=1	0.894	-0.16	0.0530293	144.1	161.2	15.85	6.63	4	1	4	111.7	120.7	113.9	112.1	145.7	140.1	147.8	139	127.7	144.4	145.4	148.7	164.8	147.6	138.7	128.7
FALSE	23.743	High	0	Master Protein	Q9D7I5	Phospholysine phosphohistidine inorganic pyrophosphate phosphatase OS=Mus musculus OX=10090 GN=Lhpp PE=1 SV=1	0.964	-0.05	0.0534009	635.9	660	6.23	3.3	6	1	14	540.6	544.1	566	578.1	601	582.3	555	580.7	518.1	553.8	640.9	611.2	621.8	584.4	547.6	602.6
FALSE	20.73	High	0	Master Protein	Q3UZM8	SOCS box domain-containing protein (Fragment) OS=Mus musculus OX=10090 GN=Rab40c PE=2 SV=1	0.934	-0.1	0.0520482	263.3	282	6.62	4.6	3	1	7	240.6	236.2	237	235.5	240.4	228.6	253.4	250.3	209.3	226	267.5	261.7	299.1	242.4	249.9	241.1
FALSE	770.583	High	0	Master Protein	P07901	Heat shock protein HSP 90-alpha OS=Mus musculus OX=10090 GN=Hsp90aa1 PE=1 SV=4	1.035	0.05	0.0536877	22157.7	21416.4	3.16	1.73	1	1	1022	20806.8	20441.1	19870.6	23237.9	19502.1	18852.3	17996.5	19517	17032.4	17449	19499.2	20061.8	21510.2	18242.7	17989.9	19877.5
FALSE	34.187	High	0	Master Protein	Q9D6W8	BLOC-1-related complex subunit 6 OS=Mus musculus OX=10090 GN=Borcs6 PE=1 SV=1	0.95	-0.07	0.051575	300.3	316.3	9.81	4.77	9	1	14	244.6	236.1	260.6	259.6	281.1	272.7	268.8	289.1	263.4	264.2	278.5	289.3	307.1	289.3	276.4	269.6
FALSE	15.113	High	0	Master Protein	Q3TGY1	Serine/Arginine-related protein 53 OS=Mus musculus OX=10090 GN=Rsrc1 PE=1 SV=1	1.193	0.25	0.0523177	42.1	35.3	10.67	14.73	3	1	3	43.9	39	43.9	44.8	35.2	34.1	30.4	36.7	26.4	27.5	39.5	40.8	35.8	24.7	37.1	31.1
FALSE	16.472	High	0	Master Protein	B7ZC21	cAMP-dependent protein kinase inhibitor gamma (Fragment) OS=Mus musculus OX=10090 GN=Pkig PE=1 SV=1	0.928	-0.11	0.0524678	249.6	269.1	7.82	6.34	2	1	3	214.6	196.2	222.2	245.3	247.9	219.2	223.5	231.9	206.1	220	253.3	227.2	280.5	249.7	232.5	225.6
FALSE	51.61	High	0	Master Protein	Q5SSW2	Proteasome activator complex subunit 4 OS=Mus musculus OX=10090 GN=Psme4 PE=1 SV=1	0.918	-0.12	0.0524368	256.7	279.7	11.08	6.97	14	1	19	236.7	218.6	223.6	194.5	256.3	231.6	240.4	229.4	249.5	237.6	268.1	253.7	256.6	223.4	250.1	237.2
FALSE	33.089	High	0	Master Protein	Q9CQU0	Thioredoxin domain-containing protein 12 OS=Mus musculus OX=10090 GN=Txndc12 PE=1 SV=1	0.941	-0.09	0.0521276	290.7	308.9	9.94	4.72	6	1	10	249.1	266	222.9	239.9	262.4	262.4	256.3	283.4	247	242.8	289.3	265.9	290.4	260.9	284.5	287.3
FALSE	99.875	High	0	Master Protein	Q9D880	Mitochondrial import inner membrane translocase subunit TIM50 OS=Mus musculus OX=10090 GN=Timm50 PE=1 SV=1	0.974	-0.04	0.0527941	2800.6	2875.1	3.3	1.98	17	1	41	2475	2465.6	2522.5	2729.8	2512.3	2491.4	2509.9	2523.7	2239.8	2283.7	2668.5	2694.7	2899.7	2391.9	2532.1	2620.9
FALSE	53.979	High	0	Master Protein	Q3TKF6	Beta-hexosaminidase OS=Mus musculus OX=10090 GN=Hexa PE=2 SV=1	1.088	0.12	0.0527717	1143.4	1050.8	10.34	2.01	15	1	26	1147.4	1173.6	1143.2	1272.8	942.5	910.1	878.3	939	825.1	852.2	1006.2	1008.7	1050.8	872.6	892.3	959.1
FALSE	59.056	High	0	Master Protein	E9QAF9	Protein TANC1 OS=Mus musculus OX=10090 GN=Tanc1 PE=1 SV=1	0.918	-0.12	0.0533033	447	486.9	8.01	5.53	17	1	22	390.3	381.5	400.1	412	422	425.8	387.9	448.2	389.5	436.6	424.4	432.9	489.1	423.1	414.9	410.2
FALSE	25.921	High	0	Master Protein	Q3UH89	Uncharacterized protein OS=Mus musculus OX=10090 GN=Pcdhb19 PE=2 SV=1	0.932	-0.1	0.0519685	68.9	74	15.25	7.29	2	1	7	55.8	61.7	45.9	53.5	71.5	61.5	63.7	62.8	56.2	68.3	70.7	64.5	72.2	69.5	64.3	62.5
FALSE	185.015	High	0	Master Protein	Q542H2	Proteasome subunit alpha type OS=Mus musculus OX=10090 GN=Psma7 PE=1 SV=1	1.039	0.06	0.0527101	5959	5735.3	5.86	3.66	24	1	85	5761.3	5525.8	5705.4	6665.3	5113.1	4974.2	5102	5021.2	4330.6	4440.6	5381.5	5587.6	5718.6	4759.3	4895.5	5419.6
FALSE	191.334	High	0	Master Protein	Q8BGT8	Phytanoyl-CoA hydroxylase-interacting protein-like OS=Mus musculus OX=10090 GN=Phyhipl PE=1 SV=1	1.039	0.06	0.0537482	8980.3	8643.2	6.56	1.66	22	1	97	9124	8584.4	8312.8	9968.3	7711.6	7499	7535.2	7359.2	6701.7	7092.8	8070.9	7970.9	8493	7071	7478.8	7906.1
FALSE	21.28	High	0	Master Protein	Q14BZ3	Latexin OS=Mus musculus OX=10090 GN=Lxn PE=1 SV=1	1.205	0.27	0.0524503	224	186	18.89	7.71	3	1	10	241.6	222.2	229.5	290.3	173.1	180.4	161.7	148.1	138.4	154.6	184.4	170.6	214	146.7	167.9	166.2
FALSE	113.834	High	0	Master Protein	Q9D832	DnaJ homolog subfamily B member 4 OS=Mus musculus OX=10090 GN=Dnajb4 PE=1 SV=1	0.944	-0.08	0.0541433	2204.8	2336.4	7.02	2.76	21	1	46	1896.7	1938.3	1893.3	2018.6	2150	2003.5	2000.2	2090.8	1876.3	1960.7	2176.2	2182.2	2246.6	2073.1	1972.7	2029.7
FALSE	176.477	High	0	Master Protein	Q9EPE9	Endoplasmic reticulum transmembrane helix translocase OS=Mus musculus OX=10090 GN=Atp13a1 PE=1 SV=2	0.962	-0.06	0.0541579	2345.5	2437.6	4.71	1.71	34	1	61	2082.5	2076.2	2056.3	2202.8	2215.9	2151.4	2108.9	2113.3	1940.7	2012.6	2283.5	2249.3	2470.6	2049.7	2086.5	2159.2
FALSE	38.986	High	0	Master Protein	Q922S5	Os9 protein (Fragment) OS=Mus musculus OX=10090 GN=Os9 PE=2 SV=1	0.939	-0.09	0.053274	625.9	666.5	9.91	2.42	10	1	12	515.9	493.1	553.6	561.9	590.4	584	609.9	559.1	534.6	545.5	639.5	599.6	673.3	555.1	575.3	600.8
FALSE	61.583	High	0	Master Protein	Q61578	NADPH:adrenodoxin oxidoreductase, mitochondrial OS=Mus musculus OX=10090 GN=Fdxr PE=1 SV=1	0.975	-0.04	0.0535446	511.1	524.5	3.61	3.2	15	1	22	474.7	451.3	444	490	467	448.7	451.1	478.9	412.2	446.4	487.9	490.4	531.1	474.6	438.4	463.2
FALSE	26.673	High	0	Master Protein	Q6ZWZ2	Ubiquitin-conjugating enzyme E2 R2 OS=Mus musculus OX=10090 GN=Ube2r2 PE=1 SV=1	1.05	0.07	0.0523349	596.6	568.3	3.2	2.92	7	1	17	561.1	531.5	542.1	590.3	497.7	534.1	514	532.3	439.7	464.5	536.5	551.9	545.4	514.5	490.1	515.3
FALSE	77.531	High	0	Master Protein	Q9D517	1-acyl-sn-glycerol-3-phosphate acyltransferase gamma OS=Mus musculus OX=10090 GN=Agpat3 PE=1 SV=2	0.982	-0.03	0.0524348	3361.4	3422.3	1.53	2.79	17	1	35	3145.6	3048.3	2979.1	3376.8	3028.1	2984.6	2932.6	2868.2	2795.8	2929.1	3146.2	3065.1	3430.7	2885.5	2959.2	3095
FALSE	87.924	High	0	Master Protein	Q64524	Histone H2B type 2-E OS=Mus musculus OX=10090 GN=H2bc21 PE=1 SV=3	1.078	0.11	0.0535254	13248.8	12290.2	7.09	6.18	2	1	310	12795.2	12342.9	11921.9	14910.7	10360.4	11453.8	11109.3	11630.1	8983.8	9470.7	11152.1	12445.7	12602.2	10717.7	10186.7	12076.6
FALSE	17.893	High	0	Master Protein	A2AS57	Zinc finger protein 385B OS=Mus musculus OX=10090 GN=Zfp385b PE=2 SV=1	0.928	-0.11	0.0523293	308.7	332.7	13.23	5.01	6	1	6	253.3	265.8	242.5	234.8	309.1	289.1	284.6	294.8	286.9	258.8	320.8	299.2	322.2	298.2	291.6	291.5
FALSE	71.485	High	0	Master Protein	Q9DAZ9	Abscission/NoCut checkpoint regulator OS=Mus musculus OX=10090 GN=Zfyve19 PE=1 SV=2	0.957	-0.06	0.0540985	866.3	905.4	4.35	2.06	13	1	25	787.7	756.3	775.8	855.5	803.9	815.2	751.3	807.5	697.4	734.9	828.4	870.4	879.1	782.6	788	845.8
FALSE	5.358	High	0.001	Master Protein	G3CE24	Vitamin-K-epoxide reductase (warfarin-sensitive) (Fragment) OS=Mus musculus domesticus OX=10092 GN=Vkorc1 PE=3 SV=1	0.782	-0.35	0.0542854	52.3	66.9	30.42	11.97	1	1	2	41	41.7	29.2	32.5	55.6	65.2	57.6	53.1	62.9	47.8	61.9	63.6	54.4	57.2	61.7	54.1
FALSE	10.437	High	0	Master Protein	O08691	Arginase-2, mitochondrial OS=Mus musculus OX=10090 GN=Arg2 PE=1 SV=1	0.913	-0.13	0.0530137	105.8	115.9	7.77	9.79	3	1	4	106.7	96.7	93.8	106.2	109.1	91.5	100.7	83	111	83.3	116.6	106.1	112.4	100.1	109.4	103
FALSE	118.511	High	0	Master Protein	Q3USC7	Ganglioside-induced differentiation-associated protein 1-like 1 OS=Mus musculus OX=10090 GN=Gdap1l1 PE=1 SV=1	1.082	0.11	0.054449	2766.8	2556.2	7.15	5.99	18	1	40	2645.3	2602	2599.8	3040.4	2255.7	2312.4	2345.1	2171.1	1894.1	1958.1	2409.2	2596.2	2585.9	2050.8	2172.1	2487.3
FALSE	68.306	High	0	Master Protein	S4R270	Bridging integrator 2 OS=Mus musculus OX=10090 GN=Bin2 PE=1 SV=1	0.94	-0.09	0.0544848	862.7	918	5.8	2.74	17	1	27	769.8	730.1	761.2	850.8	787.6	800	815.7	800	727.3	750.1	877.6	812	913.6	779.5	801.3	804.4
FALSE	5.937	High	0.001	Master Protein	Q80XP8	Protein FAM76B OS=Mus musculus OX=10090 GN=Fam76b PE=1 SV=1	0.906	-0.14	0.0545967	92.2	101.8	5.79	10.75	2	1	3	87.5	80.4	87.2	84.3	77.8	82	86	80.1	70.7	68.8	105.1	99	103.2	98.3	84.4	89.7
FALSE	184.444	High	0	Master Protein	E9QK41	Actin-binding LIM protein 1 OS=Mus musculus OX=10090 GN=Ablim1 PE=1 SV=1	0.973	-0.04	0.0545553	3000	3082.7	2.68	2.44	2	1	75	2669.9	2712.4	2703.8	2957.1	2787.9	2601.4	2610.7	2725.1	2522.7	2569.1	2893	2818.1	2901.9	2629	2643.1	2792.8
FALSE	17.996	High	0	Master Protein	Q9Z247	Peptidyl-prolyl cis-trans isomerase FKBP9 OS=Mus musculus OX=10090 GN=Fkbp9 PE=1 SV=1	0.99	-0.01	0.0545302	549.7	555.4	2.99	1.75	6	1	7	516.6	490.9	499.3	508.1	490.4	479.2	483.2	483.2	437.3	456.9	515.7	520.3	563.5	467.5	475.8	521.9
FALSE	279.309	High	0	Master Protein	B1AS06	Disks large-associated protein 3 OS=Mus musculus OX=10090 GN=Dlgap3 PE=1 SV=1	0.959	-0.06	0.0546169	10828.9	11296.8	5.61	3.91	50	1	140	9367	9925.4	9491.6	9760	10239.9	9438.2	9708.5	9983.5	8996.1	8655.4	10539.6	10502.1	10857.7	10334.5	9935.1	10199.2
FALSE	146.346	High	0	Master Protein	Q540D7	Alcohol dehydrogenase [NADP(+)] OS=Mus musculus OX=10090 GN=Akr1a1 PE=1 SV=1	1.1	0.14	0.0547138	6421.7	5839.6	9.93	3.6	24	1	69	6334.9	6344.1	6087.8	7509.7	5094.6	5258.7	5274.9	5119.7	4457.5	4783.9	5618.7	5909	5724.3	4918.3	5035.4	5513.6
FALSE	9.414	High	0	Master Protein	Q9DCV1	Cathepsin C OS=Mus musculus OX=10090 GN=Ctsc PE=2 SV=1	0.954	-0.07	0.0548509	127.8	133.9	10.09	10.35	3	1	3	111.9	90.4	119.7	125.7	118.1	122.1	112.4	106.7	96.1	110.2	143.7	144.8	156.4	107.4	115	119.6
FALSE	57.413	High	0	Master Protein	Q9CQZ5	NADH dehydrogenase [ubiquinone] 1 alpha subcomplex subunit 6 OS=Mus musculus OX=10090 GN=Ndufa6 PE=1 SV=1	1.065	0.09	0.0547812	1880.4	1766	7.66	2.98	7	1	35	1802.6	1850.1	1780.4	2133.1	1653.5	1523.1	1474.8	1598.6	1387.5	1376.1	1634.7	1695.4	1836	1505.6	1521.7	1628.1
FALSE	53.176	High	0	Master Protein	Q9DCB8	Iron-sulfur cluster assembly 2 homolog, mitochondrial OS=Mus musculus OX=10090 GN=Isca2 PE=1 SV=2	0.976	-0.03	0.0548129	742.2	760.2	3.23	3.31	9	1	28	709.2	665.1	672.6	696.8	687.2	627.6	661	646.9	590.6	596.7	693.3	733.7	755.2	641.8	691.7	716.3
FALSE	66.209	High	0	Master Protein	Q9D323	Signal transducer and activator of transcription OS=Mus musculus OX=10090 GN=Stat1 PE=2 SV=1	0.959	-0.06	0.0552131	510.6	532.5	2.09	5.63	16	1	21	479.1	464.7	460.2	492.7	478.6	441.8	441.7	449.5	389.9	467.9	488.2	494.9	558.7	480.5	462.7	452.6
FALSE	2.524	Medium	0.015	Master Protein	Q91VP7	Transmembrane protein 101 OS=Mus musculus OX=10090 GN=Tmem101 PE=2 SV=1	0.944	-0.08	0.0548918	279.1	295.5	6.87	4.36	1	1	1	246.3	243.4	251.5	243.4	265.3	257.6	256.9	244.7	242.8	251.2	272.2	254.4	301.4	239.8	256.9	265.7
FALSE	69.485	High	0	Master Protein	P97950	Ras-related protein Rab-33A OS=Mus musculus OX=10090 GN=Rab33a PE=2 SV=1	0.96	-0.06	0.0550082	1303.7	1358.7	4.93	1.49	11	1	25	1164.1	1198.1	1149.5	1210.2	1248.3	1150.8	1209.9	1145.5	1066.8	1131.3	1266.4	1235.6	1345.2	1178.1	1167.5	1227.3
FALSE	17.323	High	0	Master Protein	Q6XUX1	Dual serine/threonine and tyrosine protein kinase OS=Mus musculus OX=10090 GN=Dstyk PE=1 SV=1	0.933	-0.1	0.0551842	180	192.8	5.27	4.16	6	1	6	166.3	174.2	155.8	174.1	163.9	154.9	162.4	177.7	152.4	155.5	186	180.9	186.7	150.4	175.3	174.9
FALSE	36.976	High	0	Master Protein	Q9R1R8	Retinol dehydrogenase 11 OS=Mus musculus OX=10090 GN=Rdh11 PE=1 SV=1	0.979	-0.03	0.0550508	787.6	804.9	3.78	3.72	10	1	15	767.9	677.8	727.1	741	718.9	685.7	673.4	693.3	658.9	715.4	769.7	743	801.3	678	674.9	716.7
FALSE	226.431	High	0	Master Protein	Q9CZD3	Glycine--tRNA ligase OS=Mus musculus OX=10090 GN=Gars1 PE=1 SV=1	0.989	-0.02	0.0550789	6777.2	6852.5	1.82	1.02	38	1	99	6314.5	6139	5977.7	6548.8	6131.8	6044.5	5919.6	6006	5467.2	5723.5	6418	6362.2	6771.7	5814.9	5859.3	6177.4
FALSE	49.52	High	0	Master Protein	P97333	Neuropilin-1 OS=Mus musculus OX=10090 GN=Nrp1 PE=1 SV=2	0.9	-0.15	0.0548803	158.2	175.7	13.33	6.01	14	1	16	142.2	122.2	125.2	137.6	154.9	165.7	142.7	157.1	146	159.7	159.4	151.3	171.7	150.8	143	163
FALSE	1.446	Low	0.055	Master Protein	Q91WG3	Mitochondrial mRNA pseudouridine synthase Trub2 OS=Mus musculus OX=10090 GN=Trub2 PE=2 SV=1	0.84	-0.25	0.0552423	32	38.1	28.63	14.07	1	1	1	22.3	20.3	27.5	19.4	34.4	37.8	29	35.8	28.2	28.6	46.2	38.1	32.6	31.2	38.3	36
FALSE	494.264	High	0	Master Protein	Q545V3	2-phospho-D-glycerate hydro-lyase OS=Mus musculus OX=10090 GN=Eno2 PE=1 SV=1	0.974	-0.04	0.055299	21717	22293.8	3.31	2.66	26	1	1118	19387.5	18937.1	19492.4	20788.3	19876.3	19241.2	18792.6	19758.5	17723	18789.5	20584.8	20177.7	22209	19379	19080.1	19231
FALSE	19.571	High	0	Master Protein	P97783	Protein AF1q OS=Mus musculus OX=10090 GN=Mllt11 PE=1 SV=1	1.314	0.39	0.0553445	102.2	77.8	27.5	21.51	4	1	6	100.7	83.7	121.4	152.5	63.6	85.4	92.2	62.5	55.8	62.7	82	105.5	63.3	74.6	49.4	71.6
FALSE	17.659	High	0	Master Protein	A0A0R4J225	Seipin OS=Mus musculus OX=10090 GN=Bscl2 PE=1 SV=1	1.08	0.11	0.055354	168.7	156.3	9.58	8.16	6	1	6	176.4	144.9	165.2	196.4	145	153.9	138.5	133.5	120.7	139.7	131.3	149.7	174	124.5	124.5	146.5
FALSE	30.978	High	0	Master Protein	Q5FWH2	Putative E3 ubiquitin-protein ligase UNKL OS=Mus musculus OX=10090 GN=Unkl PE=2 SV=2	0.889	-0.17	0.0553984	114.3	128.6	14.85	6.52	9	1	10	99.7	95	91	92.3	127.7	106.9	112.2	112.7	115.5	113.7	113.1	115	121.9	110.8	112.6	115.2
FALSE	705.305	High	0	Master Protein	E9Q401	Ryanodine receptor 2 OS=Mus musculus OX=10090 GN=Ryr2 PE=1 SV=1	0.972	-0.04	0.0555009	9562.7	9834.9	2.15	2.96	101	1	243	8797.4	8909.5	8372	9463.7	8699	8527.1	8531.4	8256.5	7959.8	8248.4	9198.2	9092.2	10096.8	7981.1	8422.2	8692.7
FALSE	30.978	High	0	Master Protein	P56389	Cytidine deaminase OS=Mus musculus OX=10090 GN=Cda PE=1 SV=2	1.17	0.23	0.0555175	51.3	43.8	10.65	9.38	5	1	9	40.7	41.4	47.2	51.8	52.9	38.3	43.9	46.5	39.3	30.8	40	47.6	43.6	36.8	37.4	42.4
FALSE	215.825	High	0	Master Protein	Q3V3R1	Monofunctional C1-tetrahydrofolate synthase, mitochondrial OS=Mus musculus OX=10090 GN=Mthfd1l PE=1 SV=2	0.967	-0.05	0.0555532	3478.5	3597.4	3.97	2.18	39	1	96	3118.8	3105.5	3074.5	3329	3189.9	3119.8	3222.4	3108.8	2893.9	2861	3374.6	3488.9	3489.4	3034.6	3147.5	3206.6
FALSE	12.851	High	0	Master Protein	P0DN34	NADH dehydrogenase [ubiquinone] 1 beta subcomplex subunit 1 OS=Mus musculus OX=10090 GN=Ndufb1 PE=1 SV=1	0.924	-0.11	0.0555342	174.7	189.1	10.72	5.28	2	1	3	147.6	153.8	138.4	153.7	163.9	161.9	177.1	164.9	150.2	143.8	176.9	171.3	201	174	158.8	170.5
FALSE	29.708	High	0	Master Protein	Q9DCU6	39S ribosomal protein L4, mitochondrial OS=Mus musculus OX=10090 GN=Mrpl4 PE=1 SV=1	0.978	-0.03	0.0555971	865.6	885.3	6.6	3.64	8	1	11	733.3	709.2	775.4	783.1	783.8	765.5	799.2	763.3	755.2	693.9	808.9	830.4	870.1	767.7	786.2	793.4
FALSE	3.376	High	0.006	Master Protein	H3BLL3	Leucine-rich repeat and calponin homology domain-containing protein 4 OS=Mus musculus OX=10090 GN=Lrch4 PE=1 SV=1	0.888	-0.17	0.055657	12.7	14.3	10.96	16.29	2	1	2	10.8	11.8	13.1	12.6	9.5	9.4	11.5	11.2	13.6	13.9	12.1	12.7	16.3	12.7	10.9	9.7
FALSE	88.471	High	0	Master Protein	Q5XJF6	Ribosomal protein OS=Mus musculus OX=10090 GN=Rpl10a PE=1 SV=1	1.043	0.06	0.0555983	6929.9	6641.5	2.98	2.75	13	1	45	6496.7	6005	6219.5	7155	6144.3	6208.2	5791.1	6099.2	5274.2	5312.7	6138.9	6285.4	6808.3	5596.6	5642.8	6354.4
FALSE	158.43	High	0	Master Protein	Q9Z2A0	3-phosphoinositide-dependent protein kinase 1 OS=Mus musculus OX=10090 GN=Pdpk1 PE=1 SV=2	0.966	-0.05	0.0556872	3844	3979.8	5.3	1.37	23	1	59	3443.6	3435.3	3304.8	3480.9	3634.5	3436.2	3469.7	3508	3183.4	3227.7	3723.4	3715.2	3890.8	3482.8	3443.1	3553.2
FALSE	49.612	High	0	Master Protein	Q5SUQ9	CST complex subunit CTC1 OS=Mus musculus OX=10090 GN=Ctc1 PE=1 SV=2	0.985	-0.02	0.0557313	241.9	245.7	5.96	7.07	16	1	18	201.9	222.7	217.3	208.2	210.3	210.5	209.5	214.2	197.2	211.5	224.8	265.4	260.7	200.3	207.4	208.1
FALSE	80.227	High	0	Master Protein	Q6PEV3	WAS/WASL-interacting protein family member 2 OS=Mus musculus OX=10090 GN=Wipf2 PE=1 SV=1	0.97	-0.04	0.0557135	2131.9	2198.6	2.97	2.06	21	1	31	1950.4	1929	1957.4	2049.6	1949.4	1882.3	1943.9	1850.4	1685.3	1753.2	2064	2111.6	2206.1	1846.1	1887.3	2002.8
FALSE	73.448	High	0	Master Protein	A0A024QYR9	Mitochondrial PTENalpha OS=Mus musculus OX=10090 GN=Pten PE=2 SV=1	1.055	0.08	0.0559249	2261.2	2142.6	5.75	2.81	14	1	32	2175.8	2166.2	2086.7	2442.1	1870	1910.3	1904.3	1850.4	1616	1776.8	1993.5	2003.2	2202.3	1873.2	1805.8	1919.7
FALSE	721.017	High	0	Master Protein	A0A0A6YY91	Neural cell adhesion molecule 1 (Fragment) OS=Mus musculus OX=10090 GN=Ncam1 PE=1 SV=1	1.016	0.02	0.0557826	31967.7	31473.4	1.99	1.7	20	1	656	29277.2	28956.9	29709.2	32380.5	28567	27968.9	28427.3	28001	24235.8	25396.7	29164	29948.5	31187.8	26642.1	27203.7	29349.7
FALSE	260.646	High	0	Master Protein	Q7TSC1	Protein PRRC2A OS=Mus musculus OX=10090 GN=Prrc2a PE=1 SV=1	0.982	-0.03	0.0557748	3318.7	3377.9	2.7	1.75	53	1	90	3038.3	2884.8	3002.7	3219.9	3027.4	2927	2950.1	2897.2	2671.6	2796.3	3118.9	3064.9	3401.2	2875.6	2963.2	3020
FALSE	57.781	High	0	Master Protein	Q8BLF1	Neutral cholesterol ester hydrolase 1 OS=Mus musculus OX=10090 GN=Nceh1 PE=1 SV=1	1.107	0.15	0.0558383	2617.5	2364.4	11.35	2.07	12	1	29	2616.5	2582.6	2560.5	3090.3	2207.4	1950.3	2048.9	2123.1	1919.3	1938.1	2192.9	2192.7	2416.5	2013	2000	2209.7
FALSE	54.884	High	0	Master Protein	Q8BQ46	TAF15 RNA polymerase II, TATA box binding protein (TBP)-associated factor OS=Mus musculus OX=10090 GN=Taf15 PE=1 SV=1	1.126	0.17	0.0559063	1973.7	1752.9	13.55	8.6	8	1	28	2127.3	1965	2004.6	2393.3	1625.8	1465	1537.9	1600.7	1240.4	1335	1578.1	1752	1939.2	1528.4	1476.8	1798.8
FALSE	41.44	High	0	Master Protein	A9C491	Cullin 7 OS=Mus musculus OX=10090 GN=Cul7 PE=2 SV=1	0.979	-0.03	0.0558938	232.2	237.1	7.74	4.46	8	1	13	189	198.9	209.8	197.5	216	209.4	206.6	203.1	177.9	194.8	241.4	233	232.8	210.1	201.7	214
FALSE	45.542	High	0	Master Protein	Q9CR59	Growth arrest and DNA damage-inducible proteins-interacting protein 1 OS=Mus musculus OX=10090 GN=Gadd45gip1 PE=1 SV=1	1.025	0.04	0.0559433	361.9	353.2	4.41	3.94	7	1	25	338	327.8	352.2	362.5	320.6	335.2	341.4	318	293.3	277.2	330.8	352	357.9	298.2	302.1	306.6
FALSE	73.123	High	0	Master Protein	P62627	Dynein light chain roadblock-type 1 OS=Mus musculus OX=10090 GN=Dynlrb1 PE=1 SV=3	1.047	0.07	0.0559557	1061.3	1014.1	5.57	3.46	6	1	41	1063.3	1017.1	968.1	1120.9	940.2	858.8	882.1	871.2	781.8	826.9	986.1	956.4	980.4	802.4	888.3	923.9
FALSE	109.032	High	0	Master Protein	Q91V57	N-chimaerin OS=Mus musculus OX=10090 GN=Chn1 PE=1 SV=2	0.952	-0.07	0.0559923	2612.1	2744.8	5.71	1.74	23	1	44	2330	2304.8	2264.2	2435.3	2514.7	2355	2390.5	2452.1	2179.1	2202.8	2605.7	2514.9	2697.2	2337.6	2430.8	2490.1
FALSE	1.416	Low	0.059	Master Protein	Q8CG00	Cholinergic receptor, nicotinic, beta polypeptide 1 (Muscle) OS=Mus musculus OX=10090 GN=Chrnb1 PE=2 SV=1	0.805	-0.31	0.0560573	68	84.5	32.25	8.79	1	1	1	43.4	48	52.4	32.6	75.6	69.8	80	69.7	66.1	61.3	87.7	84.8	73.8	66.6	77	77.4
FALSE	10.778	High	0	Master Protein	Q6P3B9	Putative ribosome-binding factor A, mitochondrial OS=Mus musculus OX=10090 GN=Rbfa PE=2 SV=1	0.928	-0.11	0.0560472	166.9	179.9	10.74	3.26	5	1	5	148.1	147.5	148.7	126.2	151.4	159.1	149.9	158.5	142.6	147	168.8	165.6	183.1	143.4	154	169.8
FALSE	28.387	High	0	Master Protein	Q9QZS8	SH2 domain-containing protein 3C OS=Mus musculus OX=10090 GN=Sh2d3c PE=1 SV=1	0.937	-0.09	0.0562135	479	511.2	11.62	1.68	9	1	9	389.9	421.3	379	380.7	459.7	442.3	457.5	439.7	403.8	409.5	478.9	492.3	495.4	435.7	441	454.1
FALSE	170.863	High	0	Master Protein	D3Z7D3	Disco-interacting protein 2 homolog A OS=Mus musculus OX=10090 GN=Dip2a PE=1 SV=1	0.963	-0.05	0.0565756	1976.6	2053.1	3.66	3.16	27	1	59	1995.3	1750.4	1760.3	1903.6	1793.3	1734.9	1725	1702.7	1616.3	1774.9	1935.7	1831.8	2028.8	1696.5	1783.3	1820.3
FALSE	33.766	High	0	Master Protein	J3QM82	PH domain leucine-rich repeat-containing protein phosphatase 2 OS=Mus musculus OX=10090 GN=Phlpp2 PE=1 SV=1	0.918	-0.12	0.056906	250.3	272.5	11.65	3.46	11	1	13	215.5	207.7	212.9	206.8	244.2	229.9	249.2	246.3	211.2	226.4	249.9	258.3	257.3	229.4	247.1	261.6
FALSE	197.481	High	0	Master Protein	E9Q7U2	Calcium-binding and coiled-coil domain-containing protein 1 OS=Mus musculus OX=10090 GN=Calcoco1 PE=1 SV=1	0.964	-0.05	0.0570262	4431.1	4598.8	6.03	4.14	37	1	76	3934.4	4157.6	3713.8	3897.6	4225.8	3858.4	3834.6	4024.1	3791.8	3486.7	4251.4	4276.3	4380.7	4054	4154.1	4190.1
FALSE	136.586	High	0	Master Protein	Q9QX47	Protein SON OS=Mus musculus OX=10090 GN=Son PE=1 SV=2	0.971	-0.04	0.0570496	2070.3	2131.1	4.45	1.78	34	1	48	1835.3	1780.3	1816.4	1962	1937	1869.5	1839.5	1863.9	1629.6	1743.8	1951.7	1998.3	2137.8	1858.1	1826.5	1939.3
FALSE	8.644	High	0	Master Protein	Q3ULS2	Structural maintenance of chromosomes protein OS=Mus musculus OX=10090 GN=Smc2 PE=2 SV=1	0.919	-0.12	0.0571325	69.1	75.2	10.46	8.66	4	1	5	57.4	55.5	52	66.7	66.4	62.8	61.9	68	58.4	58.7	71.2	73.4	82.5	68.5	60.2	57.5
FALSE	16.601	High	0	Master Protein	Q8CAW4	Uncharacterized protein OS=Mus musculus OX=10090 GN=Pecam1 PE=2 SV=1	0.941	-0.09	0.0564188	82.8	88	7.42	4.37	4	1	4	79.5	78.6	72.5	92	66.1	67.2	68.9	77.9	67.2	75.1	81.6	88.2	89.1	72.9	71	80
FALSE	136.364	High	0	Master Protein	A0A0A6YWX1	Ubiquitin carboxyl-terminal hydrolase 19 OS=Mus musculus OX=10090 GN=Usp19 PE=1 SV=1	0.953	-0.07	0.0566005	1413.4	1483.1	4.68	2.71	38	1	47	1271.5	1253.2	1217.1	1372.9	1372.2	1267	1272.1	1301.2	1187.9	1245.5	1332.1	1372.4	1455.9	1308.1	1223.8	1348.7
FALSE	23.355	High	0	Master Protein	B1AVF2	TSC22 domain family protein 3 OS=Mus musculus OX=10090 GN=Tsc22d3 PE=1 SV=1	1.074	0.1	0.0562602	313.7	292.1	8.15	4.28	4	1	13	339	289.7	264.7	326.3	283	272.5	260	241.7	238.2	239.9	267.7	253.4	286.8	236.4	265.5	272.3
FALSE	4.18	High	0.003	Master Protein	F7C1U0	Potassium channel tetramerisation domain-containing 17 (Fragment) OS=Mus musculus OX=10090 GN=Kctd17 PE=1 SV=1	0.872	-0.2	0.0565344	16.1	18.4	17.31	13.19	1	1	3	15.7	14.2	13.8	14	12.6	19.8	16.2	15.1	13.6	14.7	16.5	21.4	18.7	18.9	14.3	20.3
FALSE	164.3	High	0	Master Protein	Q6PAR5	GTPase-activating protein and VPS9 domain-containing protein 1 OS=Mus musculus OX=10090 GN=Gapvd1 PE=1 SV=2	0.976	-0.04	0.0571443	2255.7	2311.4	3.03	1.78	33	1	65	2108	1992.8	2020.3	2155.4	2034.8	2034	2031.4	2011.4	1819.9	1952.8	2161.8	2114.5	2283.5	1950.6	2038.1	2078.3
FALSE	25.78	High	0	Master Protein	Q69ZX6	ATPase MORC2A OS=Mus musculus OX=10090 GN=Morc2a PE=1 SV=2	0.931	-0.1	0.0569404	638.5	685.5	5.57	2.3	9	1	10	598.3	570.7	572.7	616.1	622.6	544.5	599.1	620.8	555.3	573.3	643.4	634.2	652.8	578.1	571.1	628.1
FALSE	205.378	High	0	Master Protein	Q3UHU8	General transcription factor II-I OS=Mus musculus OX=10090 GN=Gtf2i PE=1 SV=1	1.032	0.05	0.0570804	2470	2392.8	2.17	3.12	44	1	77	2332.5	2143.2	2205.9	2445.9	2192.9	2173.4	2148.1	2195.1	1824.1	1870.6	2262.1	2212.4	2430.4	2065.1	2013.2	2246.6
FALSE	33.383	High	0	Master Protein	E9QN31	Probable 28S rRNA (cytosine-C(5))-methyltransferase OS=Mus musculus OX=10090 GN=Nop2 PE=1 SV=1	0.935	-0.1	0.0565101	561	600.2	11.51	3.65	11	1	12	478.5	440.1	476.8	456.7	550.3	516.7	537.6	521.3	490.8	480.9	592.3	555.6	601.1	481.8	520.4	541.3
FALSE	4.126	High	0.003	Master Protein	Q9D938	Transmembrane protein 160 OS=Mus musculus OX=10090 GN=Tmem160 PE=2 SV=1	1.291	0.37	0.057074	65.4	50.7	18.75	13.23	1	1	3	64.2	66.6	66.1	76.6	48.1	40.5	54	43.3	38.7	44.8	58.1	44.8	49.3	35.7	44.1	55.6
FALSE	20.476	High	0	Master Protein	E9PYH6	Histone-lysine N-methyltransferase SETD1A OS=Mus musculus OX=10090 GN=Setd1a PE=1 SV=1	0.938	-0.09	0.0565645	294.7	314.2	10.07	10.1	6	1	8	256	264.8	275.7	261.9	270.9	303.6	268.1	228.5	307.8	279.5	324.2	289.8	286.8	267.3	271.4	266.6
FALSE	13.793	High	0	Master Protein	Q9CPS7	RNA-binding protein PNO1 OS=Mus musculus OX=10090 GN=Pno1 PE=1 SV=1	0.914	-0.13	0.0571369	113.8	124.5	8.88	5.62	3	1	3	111.6	99.5	92.9	103.8	112.7	94.5	111.8	108.4	95.7	98.8	109.8	105.9	125.9	110.8	111.8	120.9
FALSE	7.325	High	0	Master Protein	Q3TAP7	Uncharacterized protein OS=Mus musculus OX=10090 GN=Cdr2 PE=2 SV=1	0.827	-0.27	0.0567189	40.2	48.6	24.43	7.42	2	1	3	30.8	33.1	28.7	26.2	45.3	45.9	42.1	39.4	41.2	43.2	38.7	44.5	50.2	41.9	39.8	43.6
FALSE	2.514	Medium	0.015	Master Protein	Q3USC8	FERM domain-containing protein (Fragment) OS=Mus musculus OX=10090 GN=Epb41l4a PE=2 SV=1	1.484	0.57	0.0570685	15.2	10.3	23.8	15.35	1	1	2	6.7	12	14.4	17.5	13.9	13.1	9.9	13.9	8.4	7.9	9	8.1	9.8	11.1	9.2	12
FALSE	250.104	High	0	Master Protein	Q4FJQ0	Rab7 OS=Mus musculus OX=10090 GN=Rab7 PE=1 SV=1	1.017	0.02	0.0570151	8165.9	8028.1	4.48	1.91	25	1	157	8027.7	7457.1	7925.4	8885.3	7385.6	6901.8	6994.9	7088.9	6210.2	6653.2	7506.6	7396.2	8144.1	6699.1	6876.6	7393.9
FALSE	12.764	High	0	Master Protein	P56392	Cytochrome c oxidase subunit 7A1, mitochondrial OS=Mus musculus OX=10090 GN=Cox7a1 PE=1 SV=1	0.928	-0.11	0.0568936	133.6	144	5.59	9.16	1	1	3	125.8	122.2	120.3	132.4	116.9	121.5	110.6	133.9	110.4	144.3	135.3	134.1	142.6	119.4	130.8	118.4
FALSE	342.364	High	0	Master Protein	Q547J4	Microtubule-associated protein OS=Mus musculus OX=10090 GN=Mapt PE=2 SV=1	1.449	0.53	0.0565753	147.6	101.9	52.23	17.41	1	1	218	218.5	224.2	214.9	304.1	82.7	81.3	80.6	75.4	56.6	68.1	96.2	100.5	98.6	73.2	89.5	114.6
FALSE	5.62	High	0.001	Master Protein	A0A0A6YVW5	Carbohydrate sulfotransferase OS=Mus musculus OX=10090 GN=Chst10 PE=1 SV=1	0.922	-0.12	0.0567664	156	169.2	9.33	6.26	2	1	3	138.2	136.3	138.9	131.2	141.5	152.5	142.7	152.7	140.3	143.4	149.4	155.9	166.7	130.9	145.8	171.1
FALSE	57.53	High	0	Master Protein	Q9D358	Low molecular weight phosphotyrosine protein phosphatase OS=Mus musculus OX=10090 GN=Acp1 PE=1 SV=3	0.979	-0.03	0.0564322	1674.8	1710.2	1.44	2.1	2	1	49	1568.4	1536.3	1501	1684.8	1500.4	1474	1502	1457.6	1311	1432.6	1617.1	1598.4	1660.2	1442.2	1524	1554.3
FALSE	28.559	High	0	Master Protein	Q499W5	Neuralized homolog 1A (Drosophila) OS=Mus musculus OX=10090 GN=Neurl1a PE=2 SV=1	0.959	-0.06	0.0568543	310.1	323.3	8.64	5.67	9	1	11	240.5	266.6	276.2	279.4	295.7	279.1	288.2	275	251.2	245.4	302.3	300.8	330.8	299.3	272.9	321.7
FALSE	49.222	High	0	Master Protein	Q80X73	Protein pelota homolog OS=Mus musculus OX=10090 GN=Pelo PE=1 SV=3	0.917	-0.13	0.0563783	1626.6	1774	12.72	4.06	13	1	19	1372.7	1326.8	1350.6	1350.2	1582.8	1630.5	1582.3	1590.1	1508.7	1549.4	1654.6	1654.7	1687.1	1568.4	1501.4	1581.5
FALSE	216.624	High	0	Master Protein	D3Z041	Arachidonate--CoA ligase OS=Mus musculus OX=10090 GN=Acsl1 PE=1 SV=1	0.984	-0.02	0.0578785	4263.8	4334.9	2.18	1.34	31	1	93	3848.4	3903	3820.6	4140.3	3874.1	3719.4	3814	3758.6	3426.3	3564.4	4010.2	3941.8	4337.4	3729.9	3736	3930.8
[truncated: 9,162 more rows]

## Sheet: Cleaned
GeneID	Accession	Description	Abundance Ratio: (PME, DMS) / (PSE, DMS)	Abundance Ratio (log2): (PME, DMS) / (PSE, DMS)	Abundance Ratio P-Value: (PME, DMS) / (PSE, DMS)	Negative log(AR p-Value)	Abundance: F7: 126, Sample, M, PME, DMS	Abundance: F7: 127N, Sample, F, PME, DMS	Abundance: F7: 127C, Sample, M, PME, DMS	Abundance: F7: 128N, Sample, M, PME, DMS	Abundance: F7: 128C, Sample, F, PME, DMS	Abundance: F7: 130N, Sample, F, PME, DMS	Abundance: F7: 132C, Sample, M, PME, DMS	Abundance: F7: 133N, Sample, F, PME, DMS	Abundance: F7: 129N, Sample, F, PSE, DMS	Abundance: F7: 129C, Sample, F, PSE, DMS	Abundance: F7: 130C, Sample, M, PSE, DMS	Abundance: F7: 131N, Sample, M, PSE, DMS	Abundance: F7: 131C, Sample, M, PSE, DMS	Abundance: F7: 132N, Sample, F, PSE, DMS	Abundance: F7: 133C, Sample, M, PSE, DMS	Abundance: F7: 134N, Sample, F, PSE, DMS		Average()	STDV			Abundance: F7: 126, Sample, M, PME, DMS	Abundance: F7: 127N, Sample, F, PME, DMS	Abundance: F7: 127C, Sample, M, PME, DMS	Abundance: F7: 128N, Sample, M, PME, DMS	Abundance: F7: 128C, Sample, F, PME, DMS	Abundance: F7: 130N, Sample, F, PME, DMS	Abundance: F7: 132C, Sample, M, PME, DMS	Abundance: F7: 133N, Sample, F, PME, DMS	Abundance: F7: 129N, Sample, F, PSE, DMS	Abundance: F7: 129C, Sample, F, PSE, DMS	Abundance: F7: 130C, Sample, M, PSE, DMS	Abundance: F7: 131N, Sample, M, PSE, DMS	Abundance: F7: 131C, Sample, M, PSE, DMS	Abundance: F7: 132N, Sample, F, PSE, DMS	Abundance: F7: 133C, Sample, M, PSE, DMS	Abundance: F7: 134N, Sample, F, PSE, DMS
[truncated: 9,411 more rows]

[truncated: 3 more sheets: Significant, HeatMap, DB Out]
