# Supplementary material for: Prenatal methadone exposure selectively alters protein expression in primary motor cortex: Implications for synaptic function
Source: Front Pharmacol. 2023 Feb 1;14:1124108. doi: 10.3389/fphar.2023.1124108 (PMC9928955; doi:10.3389/fphar.2023.1124108)
Supplement: Supplementary file 8 [file DataSheet1.xlsx]

## Sheet: M1 Proteins
Checked	Sum PEP Score	Protein FDR Confidence: Combined	Exp. q-value: Combined	Master	Accession	Description	Abundance Ratio: (PME, M1) / (PSE, M1)	Abundance Ratio (log2): (PME, M1) / (PSE, M1)	Negativelog p-value	Abundance Ratio P-Value: (PME, M1) / (PSE, M1)	Abundances (Grouped): PME, M1	Abundances (Grouped): PSE, M1	Abundances (Grouped) CV [%]: PME, M1	Abundances (Grouped) CV [%]: PSE, M1	# Unique Peptides	# Protein Groups	# PSMs	Abundance: F3: 126, Sample, M, PME, M1	Abundance: F3: 127N, Sample, F, PME, M1	Abundance: F3: 127C, Sample, M, PME, M1	Abundance: F3: 128N, Sample, M, PME, M1	Abundance: F3: 128C, Sample, F, PME, M1	Abundance: F3: 130N, Sample, F, PME, M1	Abundance: F3: 132C, Sample, M, PME, M1	Abundance: F3: 133N, Sample, F, PME, M1	Abundance: F3: 129N, Sample, F, PSE, M1	Abundance: F3: 129C, Sample, F, PSE, M1	Abundance: F3: 130C, Sample, M, PSE, M1	Abundance: F3: 131N, Sample, M, PSE, M1	Abundance: F3: 131C, Sample, M, PSE, M1	Abundance: F3: 132N, Sample, F, PSE, M1	Abundance: F3: 133C, Sample, M, PSE, M1	Abundance: F3: 134N, Sample, F, PSE, M1
FALSE	103.317	High	0	Master Protein	Q9D6J5	NADH dehydrogenase [ubiquinone] 1 beta subcomplex subunit 8, mitochondrial OS=Mus musculus OX=10090 GN=Ndufb8 PE=1 SV=1	0.95	-0.07	4.85339	1.40156e-05	6941.8	7310.9	1.89	1	7	1	120	6654.5	6645.6	6009.7	5850	6307.3	5664.1	5316.9	5174.5	6925.2	6230.5	7074	6526	5681.9	5951.2	6382.2	6354.8
FALSE	37.612	High	0	Master Protein	Q3TL44	NLR family member X1 OS=Mus musculus OX=10090 GN=Nlrx1 PE=1 SV=1	0.931	-0.1	4.76072	1.73493e-05	719.7	772.8	2.45	2.6	9	1	16	699.1	681.6	613.2	590.3	655.9	586	563.8	546.1	719.9	651	795.8	681.5	621.9	624	670.2	663
FALSE	127.144	High	0	Master Protein	Q9CZ42	ATP-dependent (S)-NAD(P)H-hydrate dehydratase OS=Mus musculus OX=10090 GN=Naxd PE=1 SV=1	0.951	-0.07	4.59541	2.53855e-05	4954.4	5210.9	1.56	1.34	17	1	73	4892	4732.9	4174.6	4399.1	4548.1	4051	3875.2	3648.1	4996.7	4401.2	5076	4581.2	4188.6	4203.7	4476.8	4446.9
FALSE	48.364	High	0	Master Protein	Q8BGU5	Cyclin-Y OS=Mus musculus OX=10090 GN=Ccny PE=1 SV=1	0.94	-0.09	4.24244	5.72211e-05	1435.5	1526.3	1.71	2.34	7	1	25	1424.9	1325.3	1236.8	1213.9	1309.9	1181.8	1105.8	1062.9	1396.8	1255.6	1500.8	1316.1	1228.8	1234.8	1346.1	1335
FALSE	172.95	High	0	Master Protein	E9PYJ7	Membrane-associated phosphatidylinositol transfer protein 2 OS=Mus musculus OX=10090 GN=Pitpnm2 PE=1 SV=1	0.955	-0.07	4.06515	8.60692e-05	4687.2	4907.9	2.01	1.84	29	1	94	4569.7	4360.2	4009.4	3936.5	4216.6	3829.4	3682.6	3538.8	4574.9	4148.6	4776.9	4462.9	3929.4	3930.8	4257.4	4271
FALSE	250.638	High	0	Master Protein	H3BJY2	Arf-GAP with SH3 domain, ANK repeat and PH domain-containing protein 1 OS=Mus musculus OX=10090 GN=Asap1 PE=1 SV=1	0.962	-0.06	3.94906	0.000112445	6673.5	6937.5	1.81	0.98	35	1	126	6471.2	6314.4	5707.3	5566.6	6067.2	5446.9	5125.6	5034.3	6580.1	5855.7	6762.4	6153.2	5491.8	5599.4	6013.2	5941.7
FALSE	56.355	High	0	Master Protein	Q9D2N9	Vacuolar protein sorting-associated protein 33A OS=Mus musculus OX=10090 GN=Vps33a PE=1 SV=2	0.963	-0.05	3.91784	0.000120826	1561	1620.7	1.51	1.44	10	1	27	1525.4	1494.9	1312.8	1345.4	1414	1299.5	1220.3	1141.8	1565	1353.5	1602	1449.8	1258.6	1325.6	1378.7	1403.3
FALSE	62.333	High	0	Master Protein	P59764	Dedicator of cytokinesis protein 4 OS=Mus musculus OX=10090 GN=Dock4 PE=1 SV=1	0.878	-0.19	3.91376	0.000121967	983.7	1120.3	4.09	3.69	12	1	25	970.9	936.9	841	898.2	859.2	797.6	808.7	784.6	1076.5	950.1	1076.2	979.9	917.3	834.4	984.1	944.4
FALSE	209.65	High	0	Master Protein	Q8JZQ2	AFG3-like protein 2 OS=Mus musculus OX=10090 GN=Afg3l2 PE=1 SV=1	0.958	-0.06	3.90791	0.00012362	9517.2	9931.6	2.21	1.52	36	1	142	9389.4	8945.9	8159.4	7731.6	8629.7	7756.5	7344	7072.4	9595.4	8425.4	9583.9	8926.4	7927.2	7886.1	8564.4	8559.2
FALSE	70.896	High	0	Master Protein	Q6KAR6	Exocyst complex component 3 OS=Mus musculus OX=10090 GN=Exoc3 PE=1 SV=2	0.959	-0.06	3.76478	0.000171876	3372.5	3516.4	1.69	1.37	18	1	47	3332.6	3188.4	2913.2	2840.8	3047	2818.4	2639.1	2496.1	3357.3	2951.3	3356.8	3140.1	2802.8	2847.3	3059	3020.2
FALSE	82.516	High	0	Master Protein	P63141	Potassium voltage-gated channel subfamily A member 2 OS=Mus musculus OX=10090 GN=Kcna2 PE=1 SV=1	0.944	-0.08	3.73074	0.000185892	3651.4	3868.5	2.36	2	6	1	64	3501.9	3487.9	3199.5	3071.4	3370.6	2985.9	2797.1	2735.2	3539.7	3337.4	3803.3	3444.7	3046.7	3093	3337.6	3347
FALSE	302.837	High	0	Master Protein	F6VBV0	Regulating synaptic membrane exocytosis protein 1 OS=Mus musculus OX=10090 GN=Rims1 PE=1 SV=3	0.949	-0.08	3.71508	0.000192719	11764.7	12396.3	1.69	2.37	47	1	181	11445.8	11093.9	10214.5	10001.4	10705.9	9507.7	9147.1	8816.6	11645.4	10392	12196.4	11273.9	9932.8	9648.5	10817.7	10671
FALSE	116.346	High	0	Master Protein	A0A1Y7VL44	Tetratricopeptide repeat protein 7B OS=Mus musculus OX=10090 GN=Ttc7b PE=1 SV=1	0.967	-0.05	3.7086	0.000195613	7854.1	8118.2	1.28	1.24	26	1	82	7660.2	7489	6645.6	6836.2	7186	6357.5	6059.3	5883.2	7690	6844.6	7992.4	7142.8	6461.9	6418	7053.9	7012.4
FALSE	85.417	High	0	Master Protein	Q8BFP9	[Pyruvate dehydrogenase (acetyl-transferring)] kinase isozyme 1, mitochondrial OS=Mus musculus OX=10090 GN=Pdk1 PE=1 SV=2	0.924	-0.11	3.69478	0.000201939	1717.6	1859.6	2.67	2.96	14	1	44	1653.6	1660.9	1538	1503.9	1545.2	1390	1321.5	1248.4	1748.5	1598.1	1780.5	1628.3	1499.9	1400.2	1615.1	1631.2
FALSE	14.916	High	0	Master Protein	Q8K377	Leucine-rich repeat transmembrane neuronal protein 1 OS=Mus musculus OX=10090 GN=Lrrtm1 PE=2 SV=1	0.927	-0.11	3.68918	0.000204558	252.8	272.8	3.57	3.04	3	1	3	240.3	240.9	218.4	204	232.6	197.3	195.2	192.3	258.4	232.6	260.5	248.8	206.3	222.9	241.2	226.4
FALSE	122.785	High	0	Master Protein	A0A0N4SW73	Rab11 family-interacting protein 5 OS=Mus musculus OX=10090 GN=Rab11fip5 PE=1 SV=1	0.971	-0.04	3.6883	0.000204974	2973.9	3062.6	0.96	1.44	25	1	62	2945.5	2867.5	2505.6	2556.2	2686.9	2442.2	2304.1	2168.2	2916.4	2552.6	3029.6	2698.7	2458.3	2493.5	2639.5	2624.2
FALSE	371.803	High	0	Master Protein	A0A1L1STC6	Nesprin-1 OS=Mus musculus OX=10090 GN=Syne1 PE=1 SV=1	0.953	-0.07	3.63872	0.000229762	6937.1	7276.2	2.42	1.44	63	1	190	6622.9	6561.7	5893.5	5768.4	6410.5	5665.3	5354.4	5224.1	6806.4	6161.4	7203.2	6398.9	5823	5875.5	6238.6	6270.6
FALSE	11.392	High	0	Master Protein	A2A7K5	c-Myc-binding protein OS=Mus musculus OX=10090 GN=Mycbp PE=1 SV=1	0.946	-0.08	3.60666	0.000247368	357.2	377.7	2.02	3.47	3	1	4	361.2	344.5	299.5	305.5	319.9	293.1	277.7	252.2	357.1	336.6	363.4	331.3	320.3	305.8	322.7	331.5
FALSE	79.965	High	0	Master Protein	Q99KR7	Peptidyl-prolyl cis-trans isomerase F, mitochondrial OS=Mus musculus OX=10090 GN=Ppif PE=1 SV=1	0.949	-0.08	3.59647	0.000253238	4107.1	4329.1	2.33	1.38	12	1	69	3960.2	3915.6	3505.2	3684.4	3641.8	3338.9	3203.4	3112.1	4125.2	3733.9	4232.8	3842	3391.8	3475.2	3754.4	3687.3
FALSE	339.919	High	0	Master Protein	G5E884	Non-specific serine/threonine protein kinase OS=Mus musculus OX=10090 GN=Pak1 PE=1 SV=1	0.974	-0.04	3.50709	0.00031111	14974.3	15368.5	1.49	0.82	17	1	205	14494.2	14465.8	12773	13027.2	13291.7	12041.8	11470.7	11202.3	14696	13107.8	15033.8	13644.7	12046.2	12408	13300.2	13239.6
FALSE	138.499	High	0	Master Protein	Q80TS3	Adhesion G protein-coupled receptor L3 OS=Mus musculus OX=10090 GN=Adgrl3 PE=1 SV=3	0.972	-0.04	3.49966	0.000316473	5347.2	5502.4	1.23	1.32	27	1	70	5241.9	5106.1	4575	4536.6	4839.7	4353.1	4186	3978	5333.5	4586.4	5403.1	4899.9	4380.4	4394	4709.7	4773.4
FALSE	32.405	High	0	Master Protein	Q8BGR6	ADP-ribosylation factor-like protein 15 OS=Mus musculus OX=10090 GN=Arl15 PE=1 SV=1	0.912	-0.13	3.48483	0.000327472	577.6	633.2	3.86	3.52	7	1	17	550.1	552.9	509.8	462.9	516.2	482.2	443.9	443.4	564.9	539.6	598.5	565.8	519.1	509.3	551.3	534.1
FALSE	406.375	High	0	Master Protein	Q80Z38	SH3 and multiple ankyrin repeat domains protein 2 OS=Mus musculus OX=10090 GN=Shank2 PE=1 SV=2	0.961	-0.06	3.45175	0.000353388	17428.4	18129.9	2.04	1.41	8	1	233	16716.1	16550.3	14942.9	14631.7	15407.9	14378.2	13561.2	13064.6	17297.6	14969.5	17685.7	16087.8	14335.4	14841.9	15540.9	15494
FALSE	28.856	High	0	Master Protein	Q3UQ84	Threonine--tRNA ligase, mitochondrial OS=Mus musculus OX=10090 GN=Tars2 PE=1 SV=1	0.933	-0.1	3.38063	0.000416266	427.7	458.6	3.45	2.85	9	1	13	421.6	405.4	338.5	382.8	389.2	355.5	335.1	307.2	441.4	388.7	429	412.6	376.8	369.8	391.7	388.1
FALSE	105.308	High	0	Master Protein	Q64525	Histone H2B type 2-B OS=Mus musculus OX=10090 GN=Hist2h2bb PE=1 SV=3	1.116	0.16	3.34702	0.000449758	30215.9	27071.2	5.7	3.73	3	1	193	32357.6	28915.5	24423.8	28540.7	28641.6	24663.8	21648.8	22077.3	25616.7	22675.3	27810.2	22329.5	21445.2	21915.3	23419.2	24995.8
FALSE	5.356	High	0.001	Master Protein	A0A0A0MQ70	Solute carrier family 25 member 35 OS=Mus musculus OX=10090 GN=Slc25a35 PE=1 SV=1	0.829	-0.27	3.31548	0.000483641	85.9	103.6	8.83	6.38	2	1	2	77.4	78.3	70.3	75.1	86.8	77.2	75.9	62.8	94.9	100.8	103	92.5	84.6	82.5	86.5	86.8
FALSE	96.939	High	0	Master Protein	A0A571BDA2	RIMS-binding protein 2 OS=Mus musculus OX=10090 GN=Rimbp2 PE=1 SV=1	0.96	-0.06	3.29696	0.000504704	1918.8	1998.2	1.65	1.82	1	1	55	1919.1	1828.2	1690.8	1665.3	1690.1	1566.8	1463.6	1424.2	1873.5	1698.7	1935.5	1750.8	1623.6	1623.2	1733.7	1704.7
FALSE	4.889	High	0.001	Master Protein	Q9R1B9	Slit homolog 2 protein OS=Mus musculus OX=10090 GN=Slit2 PE=2 SV=2	0.851	-0.23	3.28696	0.000516468	382.5	449.2	7.14	5.26	2	1	2	373.3	329.4	310.2	333	369.2	348.7	316.3	281.2	421	387	436.6	416.1	372.5	328.7	389.7	370.4
FALSE	167.396	High	0	Master Protein	A0A2R8VHF1	RIKEN cDNA D430041D05 gene OS=Mus musculus OX=10090 GN=D430041D05Rik PE=1 SV=1	0.944	-0.08	3.27848	0.000526645	6748.1	7148	2.98	2.18	27	1	101	6511.1	6329.7	5916.9	5520.5	6253.8	5527.8	5263.1	4989.1	6759.2	6000.5	7005.7	6385.2	5753	5554	6281.5	6128.8
FALSE	253.927	High	0	Master Protein	B7ZP42	Cask protein OS=Mus musculus OX=10090 GN=Cask PE=2 SV=1	0.973	-0.04	3.2768	0.000528693	11453.6	11772.9	1.37	1.2	1	1	167	11081.8	10857.2	9851.4	9788.8	10291	9368.9	8830.7	8556.2	11048.6	9929.9	11447.1	10406.8	9277.2	9649.3	10208.7	10077.9
FALSE	45.911	High	0	Master Protein	Q8CFE4	SCY1-like protein 2 OS=Mus musculus OX=10090 GN=Scyl2 PE=1 SV=1	0.953	-0.07	3.27056	0.000536337	1005.7	1055.8	1.95	2.5	11	1	19	972.6	950.9	854.1	885.9	924	814.7	790.3	747.6	984	913.2	1021.3	962.1	854.7	844.5	889.9	929.7
FALSE	128.538	High	0	Master Protein	Q8CJH3	Plexin-B1 OS=Mus musculus OX=10090 GN=Plxnb1 PE=1 SV=2	0.945	-0.08	3.26996	0.000537076	2289.2	2421.2	2.51	1.85	23	1	50	2281.8	2151.8	2025.3	1908.9	2123.5	1873.7	1794.9	1676.4	2275.7	2059.3	2346.2	2125.6	1944.7	1977.4	2096.5	2037.7
FALSE	182.951	High	0	Master Protein	E0CZ78	Serine/threonine-protein phosphatase OS=Mus musculus OX=10090 GN=Ppp3cb PE=1 SV=1	0.956	-0.07	3.26695	0.000540816	6861.8	7180.7	1.21	1.97	14	1	205	6958.2	6676.1	5817.2	5907.2	6153.9	5575.3	5421.1	5101	6880.4	6114.5	6848.1	6442.7	5791.8	5696.9	6201.7	6126.2
FALSE	126.738	High	0	Master Protein	D3YYS6	Monoglyceride lipase OS=Mus musculus OX=10090 GN=Mgll PE=1 SV=1	0.963	-0.05	3.26632	0.000541608	6808.9	7073.4	1.88	1.41	17	1	88	6697.7	6332.6	5914.9	5822.4	6119.8	5567.8	5378.7	5099	6762.6	5914.3	6835.8	6325.7	5591.4	5719.7	6235.9	6048.1
FALSE	116.978	High	0	Master Protein	B9EJ86	Oxysterol-binding protein-related protein 8 OS=Mus musculus OX=10090 GN=Osbpl8 PE=1 SV=1	0.957	-0.06	3.25959	0.00055006	2863.6	2993.1	2.53	2.2	21	1	56	2871.6	2759.6	2417.1	2352.8	2615.8	2316.5	2296.4	2119.8	2847.2	2522.3	2859.4	2761.2	2408.8	2417.4	2648.4	2622.1
FALSE	197.031	High	0	Master Protein	Q8R071	Inositol-trisphosphate 3-kinase A OS=Mus musculus OX=10090 GN=Itpka PE=1 SV=1	0.952	-0.07	3.25678	0.000553629	7168.5	7532.8	1.95	2.38	25	1	119	6967.1	6860.7	6334.6	6144	6404.4	5850.7	5578.3	5385.3	7275.3	6298.4	7208.4	6877	6057.6	5991.7	6610.2	6399.5
FALSE	397.949	High	0	Master Protein	A0A0R4J1F4	MAP kinase-activating death domain protein OS=Mus musculus OX=10090 GN=Madd PE=1 SV=1	0.974	-0.04	3.24186	0.000572977	15587.8	16003.4	1.73	1.47	7	1	218	15086.6	14669	13283.5	13116.5	14200.7	12850.4	11952.1	11700.2	15269.5	13544.7	15524.9	14292.4	12809.8	13276.1	13752.3	13775.7
FALSE	89.427	High	0	Master Protein	B2RUK5	3-methylcrotonyl-CoA carboxylase 2 OS=Mus musculus OX=10090 GN=Mccc2 PE=1 SV=1	0.946	-0.08	3.22926	0.000589847	3023.7	3196.3	2.33	2.75	16	1	48	2923.9	2814.4	2607.7	2575	2800.4	2449.3	2384.9	2260.7	2959.7	2695.6	3118.3	2849.5	2636.3	2572.2	2798.9	2693.9
FALSE	73.918	High	0	Master Protein	Q64511	DNA topoisomerase 2-beta OS=Mus musculus OX=10090 GN=Top2b PE=1 SV=2	0.949	-0.08	3.22235	0.000599307	2049.8	2160.8	1.66	2.72	18	1	47	2024	1924.4	1736.4	1746.1	1894.8	1683.5	1610.5	1527.5	2012.8	1854.7	2112.3	1902	1792	1711.8	1866.1	1843.9
FALSE	124.346	High	0	Master Protein	P63137	Gamma-aminobutyric acid receptor subunit beta-2 OS=Mus musculus OX=10090 GN=Gabrb2 PE=1 SV=2	0.933	-0.1	3.21954	0.000603199	2440.7	2615.7	4.34	2.5	6	1	67	2323.1	2276.2	2161.3	1894	2200.8	1994.2	1888.3	1810	2450.1	2225.4	2600.2	2394.1	2040.5	2128.3	2226.7	2205
FALSE	506.577	High	0	Master Protein	A0A2R8VHH2	Ras/Rap GTPase-activating protein SynGAP OS=Mus musculus OX=10090 GN=Syngap1 PE=1 SV=1	0.912	-0.13	3.21309	0.000612225	1084.9	1190.1	2.42	3.89	0	1	367	1048.5	1003.3	924.7	933.2	982.5	904.5	861.2	792.9	1140.5	1002.9	1173.3	1052	941.2	873.8	1010.8	977.7
FALSE	41.508	High	0	Master Protein	A0A0R4J0Y4	Seizure 6-like protein OS=Mus musculus OX=10090 GN=Sez6l PE=1 SV=1	1.138	0.19	3.20821	0.000619142	1553.4	1365	4.73	5.12	9	1	23	1674	1491.9	1316.8	1363.7	1311.4	1300.1	1164	1079.6	1283.2	1153.3	1352.8	1187.7	1052.4	1256.9	1181.9	1249
FALSE	68.274	High	0	Master Protein	P09528	Ferritin heavy chain OS=Mus musculus OX=10090 GN=Fth1 PE=1 SV=2	0.927	-0.11	3.19947	0.000631724	1778.2	1917.7	4.11	3.53	12	1	46	1798.5	1712.5	1503.4	1616.1	1530.1	1389.9	1374.9	1220.9	1830.9	1622	1753.7	1738.2	1572.7	1511.1	1694.3	1628
FALSE	14.629	High	0	Master Protein	A0A0R4J0R4	N-acetylaspartate synthetase OS=Mus musculus OX=10090 GN=Nat8l PE=1 SV=1	0.919	-0.12	3.1971	0.000635184	345.7	376	3.53	4.85	3	1	8	332.1	324.6	315.8	297.8	311.6	275.9	268.8	264.5	340	317	396.4	330.9	298.6	332.7	324.3	325.9
FALSE	39.183	High	0	Master Protein	P50171	(3R)-3-hydroxyacyl-CoA dehydrogenase OS=Mus musculus OX=10090 GN=Hsd17b8 PE=1 SV=2	0.942	-0.09	3.19044	0.000644996	559.1	593.6	3.04	3.28	9	1	13	552	530.6	451.6	486.3	512	465.2	410.8	429.1	539.7	533.2	576.2	520.6	477.4	480.5	525.1	509.8
FALSE	27.525	High	0	Master Protein	Q8K4F5	Protein ABHD11 OS=Mus musculus OX=10090 GN=Abhd11 PE=1 SV=1	0.919	-0.12	3.1903	0.000645207	685.2	745.8	4.65	2.54	6	1	12	612.4	626.5	582.7	588.2	638.8	559	532.4	524.3	689.9	608.3	727.1	669.8	604.8	606	644.9	634.7
FALSE	217.538	High	0	Master Protein	Q8BU30	Isoleucine--tRNA ligase, cytoplasmic OS=Mus musculus OX=10090 GN=Iars1 PE=1 SV=2	0.974	-0.04	3.17805	0.000663661	9218	9462.1	1.68	1.7	47	1	147	8952.9	8793.5	7852.6	7933.2	8328.1	7540.3	7225.3	6644.4	9043	8195.7	9198.6	8410.5	7682.8	7509.9	8193.3	8255.5
FALSE	40.442	High	0	Master Protein	Q8R2K3	Single-stranded DNA-binding protein OS=Mus musculus OX=10090 GN=Ssbp1 PE=1 SV=1	0.919	-0.12	3.16037	0.000691236	1075.7	1170.3	3.06	3.34	5	1	12	1053.8	1002.4	908.2	907.3	1001.5	915.4	866.6	804.3	1145.8	970	1143.5	1063.3	925.8	891.1	1009.9	973
FALSE	42.629	High	0	Master Protein	P51163	Uroporphyrinogen-III synthase OS=Mus musculus OX=10090 GN=Uros PE=1 SV=1	0.944	-0.08	3.15765	0.000695579	688.8	729.8	2.33	3.05	5	1	18	662.6	642.8	582.6	597.1	609.8	574.6	541.6	520.8	697	619.4	695.1	619.8	580.9	626.8	632.4	619.4
FALSE	52.311	High	0	Master Protein	O35621	Phosphomannomutase 1 OS=Mus musculus OX=10090 GN=Pmm1 PE=1 SV=1	0.951	-0.07	3.15368	0.000701972	2550.6	2681.5	2.51	1.87	10	1	39	2549.1	2385.2	2170.4	2169.9	2326.1	2063.8	2045	1978.7	2522.4	2251.6	2575.9	2420	2139	2243.6	2323.3	2344.2
FALSE	18.927	High	0	Master Protein	Q91VT4	3-oxoacyl-[acyl-carrier-protein] reductase OS=Mus musculus OX=10090 GN=Cbr4 PE=1 SV=2	0.893	-0.16	3.13435	0.000733914	295.4	330.7	5.77	4.79	3	1	5	275.1	260.3	247.6	238.6	282.3	252.9	230.2	228.5	316.9	261.5	304.6	289.6	273	273.3	302	273.9
FALSE	158.127	High	0	Master Protein	A2AHJ7	Diacylglycerol kinase OS=Mus musculus OX=10090 GN=Dgkz PE=1 SV=1	0.961	-0.06	3.12455	0.00075068	3902.4	4059.4	2.03	1.53	26	1	83	3811.7	3664.1	3368.1	3359.8	3500.6	3188.2	3123.4	2917	3849.4	3499.8	3892.1	3583.4	3267.5	3265.8	3533.8	3499.9
FALSE	68.432	High	0	Master Protein	Q6NVF0	Inositol polyphosphate 5-phosphatase OCRL OS=Mus musculus OX=10090 GN=Ocrl PE=1 SV=1	0.953	-0.07	3.12446	0.000750825	1279.1	1342.9	2.83	2.18	19	1	29	1211.1	1244.9	1089.7	1074	1150.2	1053	1015.6	921.2	1235	1137.5	1299.7	1209.8	1078.3	1065.3	1182.1	1171.7
FALSE	211.222	High	0	Master Protein	B1AS06	Disks large-associated protein 3 OS=Mus musculus OX=10090 GN=Dlgap3 PE=1 SV=1	0.956	-0.07	3.11806	0.000761974	8123.6	8499.7	2.25	2.47	35	1	131	7704.6	7619.6	6980.5	7114.5	7333.5	6498.3	6294.1	6017.5	7827	7000.2	8514.3	7570.2	6801.3	6777.2	7501.5	7306.2
FALSE	77.731	High	0	Master Protein	A2AQ07	Tubulin beta-1 chain OS=Mus musculus OX=10090 GN=Tubb1 PE=1 SV=1	0.928	-0.11	3.11746	0.000763024	292.2	315.1	3.58	3.1	5	1	226	292.3	279.7	252.4	260.8	262.2	232.8	240.9	207.1	316.2	275.1	313.5	273.5	246.9	255.2	263.9	264.7
FALSE	159.573	High	0	Master Protein	A0A0A6YW36	Regulator of G-protein-signaling 7 OS=Mus musculus OX=10090 GN=Rgs7 PE=1 SV=1	0.954	-0.07	3.11204	0.000772613	8985.4	9417.6	1.83	2.3	2	1	118	8789.7	8603.2	7839.4	7976.3	8153.7	7330.4	6805.2	6600.4	8813.5	7724.3	9487.9	8346.8	7321.2	7794.2	8249	8082.1
FALSE	515.616	High	0	Master Protein	Q61301	Catenin alpha-2 OS=Mus musculus OX=10090 GN=Ctnna2 PE=1 SV=3	0.965	-0.05	3.10078	0.0007929	21385.8	22153.6	2.03	1.65	44	1	293	20790.6	20336.2	18281.4	17541.8	19249.3	17608.2	16538.8	15887.9	21242.4	18420.1	21503.2	19812.4	17661.3	17556.9	19255.7	18879.4
FALSE	41.608	High	0	Master Protein	Q505D1	Serine/threonine-protein phosphatase 6 regulatory ankyrin repeat subunit A OS=Mus musculus OX=10090 GN=Ankrd28 PE=1 SV=1	0.944	-0.08	3.08996	0.000812905	616	652.3	2.91	1.82	9	1	18	631.4	584.1	549.9	533.6	544.2	488.6	495.4	455.1	619.9	548.9	623.4	583.6	533.2	529.3	567.1	568.7
FALSE	160.273	High	0	Master Protein	Q9D6J6	NADH dehydrogenase [ubiquinone] flavoprotein 2, mitochondrial OS=Mus musculus OX=10090 GN=Ndufv2 PE=1 SV=2	0.943	-0.08	3.08922	0.000814291	9453.5	10020.6	2.79	2.01	15	1	146	9049.5	8862.6	8079.4	8483.7	8760.9	7683	7291.9	6841	9406.2	8523.2	9779	8887.9	7846.9	7860.8	8797.3	8413.6
FALSE	31.221	High	0	Master Protein	Q8C0C9	Tetraspanin (Fragment) OS=Mus musculus OX=10090 GN=Tspan2 PE=2 SV=1	1.144	0.19	3.0868	0.000818837	3316.1	2899.5	11.76	7.15	4	1	25	4238.8	3199	2885.1	3506.7	2922.9	2685.1	2422.5	2428	2825.4	2558.3	2517.8	2207.5	2284.9	2335.5	2353.3	2670.6
FALSE	68.247	High	0	Master Protein	Q14AG7	Synaptotagmin XII OS=Mus musculus OX=10090 GN=Syt12 PE=1 SV=1	0.969	-0.05	3.08653	0.000819348	3435.2	3545.7	1.6	1.35	14	1	52	3322	3292.1	2992.7	2954.3	3115.8	2800	2658.6	2541.9	3366.4	3045.5	3458	3129.5	2755.3	2863.6	3001.2	3157.9
FALSE	1120.18	High	0	Master Protein	Q9QYX7	Protein piccolo OS=Mus musculus OX=10090 GN=Pclo PE=1 SV=4	0.96	-0.06	3.08616	0.000820055	38881.9	40512.9	2.09	1.07	170	1	599	38009.8	36803.8	34051.7	32501.6	34939.7	31800.5	30252.9	29472	38090	33683.5	39427	35929.4	32070.3	32888.4	35098.6	35020.6
FALSE	344.493	High	0	Master Protein	P10126	Elongation factor 1-alpha 1 OS=Mus musculus OX=10090 GN=Eef1a1 PE=1 SV=3	1.038	0.05	3.07178	0.000847665	42190.8	40655.3	2.24	1.79	18	1	298	44296.4	39802.4	35499	35790.8	38503.9	35238.3	32506.4	31233.8	39481.6	34494.5	39214.6	35544.7	31497.6	31871.7	35417.1	36516
FALSE	56.884	High	0	Master Protein	Q3UGT1	Carnitine O-palmitoyltransferase OS=Mus musculus OX=10090 GN=Cpt1a PE=2 SV=1	0.935	-0.1	3.06998	0.000851168	1109	1186.2	3.53	2.95	11	1	26	1114.5	1036	1000.4	903.2	979.2	925.6	869.9	819.2	1136.4	1006.8	1137.9	1052.7	992.4	926	1012.1	1035.1
FALSE	241.554	High	0	Master Protein	Q80Y09	Pdcd6ip protein OS=Mus musculus OX=10090 GN=Pdcd6ip PE=2 SV=1	0.966	-0.05	3.06641	0.000858196	12884	13334.4	1.33	1.35	46	1	159	12663.3	12303.7	10895.3	11411.4	11621	10498.2	9993.9	9681	12636.7	11276.2	12973.5	11809.7	10625.4	10551.7	11587.8	11409.3
FALSE	57.972	High	0	Master Protein	E9Q8P8	Protein FAM131B OS=Mus musculus OX=10090 GN=Fam131b PE=1 SV=1	0.966	-0.05	3.06201	0.000866948	1883.7	1950.3	1.43	1.71	10	1	32	1845.6	1793.7	1638.1	1633.9	1672.5	1560.2	1443.2	1402.4	1863.6	1705.4	1862.1	1712.7	1537.1	1579	1670.9	1675.9
FALSE	62.313	High	0	Master Protein	Q8VCX5	Calcium uptake protein 1, mitochondrial OS=Mus musculus OX=10090 GN=Micu1 PE=1 SV=1	0.967	-0.05	3.05198	0.000887202	5109	5282.5	2.18	1.77	16	1	49	4927.2	4770.3	4341.7	4218.9	4632.8	4171.1	3981.7	3820.9	4938.5	4491.9	5174.1	4632.2	4277.9	4167.4	4568.2	4626.6
FALSE	50.116	High	0	Master Protein	B2RUA5	SAPS domain family, member 1 OS=Mus musculus OX=10090 GN=Ppp6r1 PE=2 SV=1	0.939	-0.09	3.0409	0.000910126	558.1	594.7	2.75	3.17	7	1	18	527.6	545.7	489.4	477.9	511.4	447	431.8	409	555.1	500.2	544.3	537.5	479.3	471.2	529.9	522.6
FALSE	10.926	High	0	Master Protein	Q80ZD8	Amphoterin-induced protein 1 OS=Mus musculus OX=10090 GN=Amigo1 PE=1 SV=1	0.918	-0.12	3.03835	0.000915482	594.6	647.4	6	3.12	4	1	5	534.2	511	497.3	491.2	563.6	496.6	467.6	448.7	619.3	584.6	636.4	585.6	503.3	512.1	560.1	549.6
FALSE	213.523	High	0	Master Protein	O35954	Membrane-associated phosphatidylinositol transfer protein 1 OS=Mus musculus OX=10090 GN=Pitpnm1 PE=1 SV=1	0.966	-0.05	3.03327	0.000926252	7354.7	7615.9	1.68	1.85	33	1	108	7189.1	6943.1	6246.5	6377.6	6633.7	6096.8	5822.7	5413.5	7227.6	6528.1	7446.2	6659.7	6084	6365.8	6545.7	6484.1
FALSE	157.137	High	0	Master Protein	Q64516	Glycerol kinase OS=Mus musculus OX=10090 GN=Gk PE=1 SV=2	0.959	-0.06	3.03302	0.000926786	9561	9971.2	2.84	1.39	26	1	100	9249.8	9159.2	8221.3	7651	8668.4	7770.1	7386.5	7093.2	9502.9	8395.7	9590.3	8897.5	7847.6	8097.3	8777.2	8506.8
FALSE	496.181	High	0	Master Protein	P58281	Dynamin-like 120 kDa protein, mitochondrial OS=Mus musculus OX=10090 GN=Opa1 PE=1 SV=1	0.974	-0.04	3.02976	0.00093377	27316.8	28038.3	1.61	0.92	36	1	345	26424.5	26051	23685.8	23218.2	24670.2	22479.2	20935.7	20448.7	26587.9	23492.1	27347	24978.3	21900.6	22736.5	24643.3	24487.8
FALSE	78.519	High	0	Master Protein	Q91UZ1	1-phosphatidylinositol 4,5-bisphosphate phosphodiesterase OS=Mus musculus OX=10090 GN=Plcb4 PE=1 SV=1	0.941	-0.09	3.01743	0.000960651	1803.5	1916.4	3.96	2.11	18	1	33	1640.7	1639	1554.1	1558.1	1655.9	1468.3	1415.2	1315.2	1792.6	1575.7	1944.4	1682.1	1507.8	1557	1659.8	1654.9
FALSE	16.075	High	0	Master Protein	Q8BYY4	Tetratricopeptide repeat protein 39B OS=Mus musculus OX=10090 GN=Ttc39b PE=1 SV=1	0.918	-0.12	2.99601	0.00100922	166.1	181	3.9	2.22	5	1	6	170.3	156.7	139.5	142.5	157.2	136.3	140	121.7	166	155.7	173.6	157.3	142.2	151.4	157.5	158.2
FALSE	125.149	High	0	Master Protein	Q9R1V7	Disintegrin and metalloproteinase domain-containing protein 23 OS=Mus musculus OX=10090 GN=Adam23 PE=1 SV=1	0.952	-0.07	2.98271	0.00104063	4523.6	4751.7	1.93	2.08	17	1	75	4515.5	4322.7	3991.1	3999.1	4082.2	3604.8	3534.6	3336	4420.1	4090.1	4560.8	4289.3	3723.3	3729.3	4154.4	4163.1
FALSE	202.437	High	0	Master Protein	Q9Z1Z0	General vesicular transport factor p115 OS=Mus musculus OX=10090 GN=Uso1 PE=1 SV=2	0.967	-0.05	2.96764	0.00107737	6649.4	6876.5	1.97	1.61	31	1	114	6470.9	6204.7	5672.2	5712.3	5971.4	5518.1	5267.8	4978.3	6587.7	5883.6	6627.3	6188	5543.3	5482.7	5940.3	5955.3
FALSE	143.349	High	0	Master Protein	A2AQ25	Sickle tail protein OS=Mus musculus OX=10090 GN=Skt PE=1 SV=1	0.969	-0.04	2.96722	0.0010784	7951.4	8202.6	1.86	1.47	32	1	100	7771.1	7616.5	6789.9	6740.5	7149.5	6484.1	6311.6	6044.6	7779.3	6931.9	7985.7	7404.5	6592.4	6615.3	7221.3	7105.6
FALSE	30.787	High	0	Master Protein	Q60771	Claudin-11 OS=Mus musculus OX=10090 GN=Cldn11 PE=1 SV=1	1.394	0.48	2.96046	0.00109532	10649.1	7637	21.88	15.11	4	1	31	16590.5	10130	9114.6	11131.8	9071.5	8941.9	7929.4	6183.8	7786.4	7765.8	6759.1	5186	5434.8	6747.6	6198.8	7972.1
FALSE	88.799	High	0	Master Protein	A0A1B0GT88	Brain-enriched guanylate kinase-associated protein OS=Mus musculus OX=10090 GN=Begain PE=1 SV=1	0.964	-0.05	2.95776	0.00110214	2434.5	2525.9	2.14	2.36	18	1	50	2419.9	2342	2109.6	2088.8	2209.1	1908.4	1888.4	1741.6	2410.8	2101	2518.7	2260.2	2069.2	1998.8	2190.2	2163.6
FALSE	98.28	High	0	Master Protein	Q922Q1	Mitochondrial amidoxime reducing component 2 OS=Mus musculus OX=10090 GN=Mtarc2 PE=1 SV=1	0.955	-0.07	2.94927	0.0011239	7861.1	8235.5	3.81	1.47	19	1	72	7413.6	7241.4	6762	6230	7210.7	6364.8	6086.4	5922.4	7810.7	6943.9	7986.6	7449.1	6496.6	6674.9	7314.4	7147.2
FALSE	220.427	High	0	Master Protein	P47738	Aldehyde dehydrogenase, mitochondrial OS=Mus musculus OX=10090 GN=Aldh2 PE=1 SV=1	0.959	-0.06	2.93963	0.00114913	13125	13683	2.01	1.35	28	1	158	12662.2	12632.7	11167	11679.4	12047.2	10644.4	9965.7	9738.3	12767.6	11277.2	13424.6	12098.5	10802.7	10924.5	11851.7	11965.1
FALSE	21.477	High	0	Master Protein	Q8C659	Beta-galactosidase (Fragment) OS=Mus musculus OX=10090 PE=2 SV=1	0.909	-0.14	2.91944	0.0012038	304.3	334.7	4.28	3.47	6	1	14	300.1	283.7	276.8	251.3	295.3	247.4	240.1	226.7	319.8	282.7	305.6	297.3	275.6	258.6	289.9	295.4
FALSE	10.973	High	0	Master Protein	B1AVZ0	Uracil phosphoribosyltransferase homolog OS=Mus musculus OX=10090 GN=Uprt PE=1 SV=1	0.775	-0.37	2.91351	0.00122038	260	335.4	8.15	11.47	3	1	8	251.8	226	213.2	224.5	262.7	211.8	225.5	213.8	324.3	302.4	316.5	329.8	285.2	203.3	287.1	282.5
FALSE	37.628	High	0	Master Protein	Q9D7P6	Iron-sulfur cluster assembly enzyme ISCU, mitochondrial OS=Mus musculus OX=10090 GN=Iscu PE=1 SV=1	0.956	-0.06	2.90649	0.00124026	3730.6	3902.3	2.13	1.65	10	1	34	3609.1	3547.4	3148.4	3181.5	3386.2	3064.5	2936.9	2867	3637.7	3230.2	3805.2	3482.2	3098.7	3181.5	3374.2	3335.4
FALSE	23.398	High	0	Master Protein	F6SQH7	Polymerase delta-interacting protein 2 (Fragment) OS=Mus musculus OX=10090 GN=Poldip2 PE=1 SV=1	0.943	-0.08	2.89978	0.00125955	970	1028.7	3.19	3.36	5	1	13	896.5	914	833.3	808.3	889.2	790.4	746.2	731.8	986.5	897.7	1031.6	923	801.9	773.8	887.8	879.9
FALSE	19.981	High	0	Master Protein	Q8C547	HEAT repeat-containing protein 5B OS=Mus musculus OX=10090 GN=Heatr5b PE=1 SV=3	0.949	-0.08	2.89254	0.00128073	319.1	336.3	3.51	2	6	1	9	299	304.9	272.5	259.3	290.1	270.7	245.8	232.2	324.2	290.2	328	294.7	268.7	263.1	290.1	285.5
FALSE	24.021	High	0	Master Protein	P21981	Protein-glutamine gamma-glutamyltransferase 2 OS=Mus musculus OX=10090 GN=Tgm2 PE=1 SV=4	0.91	-0.14	2.89231	0.00128142	444.6	488.7	4.81	3.74	6	1	15	429	398.3	375.9	388.9	422.9	357.9	343.6	359.1	462.2	414.8	482.1	427.1	408.5	401.1	397.6	411.6
FALSE	196.459	High	0	Master Protein	E9QKE4	Rab3 GTPase-activating protein non-catalytic subunit OS=Mus musculus OX=10090 GN=Rab3gap2 PE=1 SV=1	0.973	-0.04	2.89001	0.00128822	6854	7046.6	2.16	1.09	40	1	104	6588.6	6284	5828.6	5823.8	6174.3	5616.9	5362.1	5093	6735.8	6061.3	6861	6245.1	5571.5	5657.7	6072	6059.8
FALSE	147.606	High	0	Master Protein	Q93092	Transaldolase OS=Mus musculus OX=10090 GN=Taldo1 PE=1 SV=2	1.073	0.1	2.88477	0.00130385	20748.1	19340.7	3.92	4.29	28	1	131	21395	19418.4	17423.1	19619.4	18521.3	17502	15676.7	15542.5	18531.5	16300.5	19137.6	16053.1	14950.5	16899.3	16041.2	17532.3
FALSE	165.017	High	0	Master Protein	Q9D415	Disks large-associated protein 1 OS=Mus musculus OX=10090 GN=Dlgap1 PE=1 SV=3	0.964	-0.05	2.88259	0.00131043	6480.9	6726.2	1.74	2.3	6	1	116	6282.3	6075.4	5497.5	5516.6	5897.4	5315.1	5093.4	4823.1	6292.3	5666.4	6633.6	5989.9	5510.8	5295.4	5840.8	5796.1
FALSE	139.694	High	0	Master Protein	P47962	60S ribosomal protein L5 OS=Mus musculus OX=10090 GN=Rpl5 PE=1 SV=3	1.033	0.05	2.88112	0.00131487	12662.7	12262.3	1.77	1.56	18	1	111	12498.7	12258.4	10965.4	11130.1	11047.8	10395.9	9622.5	9341.2	11837.5	10428.3	11986.8	10662.2	9391.8	10121.5	10384.3	10685.4
FALSE	171.771	High	0	Master Protein	O09111	NADH dehydrogenase [ubiquinone] 1 beta subcomplex subunit 11, mitochondrial OS=Mus musculus OX=10090 GN=Ndufb11 PE=1 SV=2	0.964	-0.05	2.88009	0.00131798	7138.8	7404.6	2	1.32	9	1	131	6835.1	6825.2	6257.2	6183.4	6419.7	5808.3	5492.8	5316.1	6963.5	6256.1	7293.5	6605.7	5739.5	6009.4	6411.4	6339.7
FALSE	124.924	High	0	Master Protein	A2AJA9	Apical junction component 1 homolog OS=Mus musculus OX=10090 GN=Ajm1 PE=1 SV=1	0.952	-0.07	2.85214	0.00140559	3690.4	3874.8	2.79	1.86	29	1	73	3530.4	3457.5	3198.3	3132.7	3363.2	2976.1	2965.3	2772.2	3596.3	3220.3	3822	3394	3124.2	3141.5	3399.9	3341.9
FALSE	130.303	High	0	Master Protein	Q8BHE3	Caytaxin OS=Mus musculus OX=10090 GN=Atcay PE=1 SV=1	0.965	-0.05	2.84924	0.00141502	3474.1	3600.6	1.64	1.95	15	1	71	3438.1	3322.1	3057.3	3042	3175.5	2811	2672.6	2543.7	3418.1	3025.1	3500.5	3297.9	2879	2917	3135	3080
FALSE	301.805	High	0	Master Protein	Q3TI99	L-lactate dehydrogenase OS=Mus musculus OX=10090 GN=Ldha PE=2 SV=1	1.064	0.09	2.84899	0.00141583	31527.9	29626.6	2.35	2.67	4	1	236	32099	29261.7	26623.9	27201.3	28736.7	25702.9	23094.7	23851.1	28173.9	24922.3	28341.7	25402.2	23352.1	24640	26255.8	27404.8
FALSE	109.548	High	0	Master Protein	Q9WUD1	E3 ubiquitin-protein ligase CHIP OS=Mus musculus OX=10090 GN=Stub1 PE=1 SV=1	0.97	-0.04	2.84831	0.00141804	5067.3	5225.6	2.12	1.45	21	1	56	4893.1	4677.3	4286.3	4367.4	4650.3	4204.6	3929.7	3762.6	4919.6	4488.8	5147	4597.8	4205.8	4217.6	4504.9	4506.3
FALSE	404.794	High	0	Master Protein	A0A411ACY8	Voltage-dependent calcium channel alpha2/delta-1 transcript variant 2 OS=Mus musculus OX=10090 GN=Cacna2d1 PE=2 SV=1	0.96	-0.06	2.8418	0.00143945	20346.6	21191.7	3.12	1.26	43	1	241	19418.9	18774	17760.4	16435.8	18434	16559.8	15671.5	15147.2	20071.3	18009.9	20894	18859.2	16674.2	16737.1	18300.5	18360.7
FALSE	21.493	High	0	Master Protein	Q8BK08	Transmembrane protein 11, mitochondrial OS=Mus musculus OX=10090 GN=Tmem11 PE=1 SV=1	0.952	-0.07	2.84135	0.00144095	1335.8	1402.6	2.75	1.81	6	1	18	1379.1	1282.5	1178	1115.7	1209.4	1053.1	998.5	988.8	1344.9	1186.4	1327	1265.6	1107	1106.6	1199.7	1225.6
FALSE	50.934	High	0	Master Protein	Q923S9	Ras-related protein Rab-30 OS=Mus musculus OX=10090 GN=Rab30 PE=1 SV=1	0.932	-0.1	2.83884	0.0014493	678.7	728	4.47	3.4	7	1	73	641.9	647.7	568.2	548.1	641.8	576.9	548.1	505.4	705.7	609.1	706.1	627.3	588.6	591.2	683.9	625.7
FALSE	54.986	High	0	Master Protein	P0C192	Leucine-rich repeat-containing protein 4B OS=Mus musculus OX=10090 GN=Lrrc4b PE=1 SV=1	0.954	-0.07	2.83761	0.00145343	1609	1686.7	3.61	2.66	12	1	29	1556.5	1481.1	1377.2	1289.6	1474.7	1304.2	1286.4	1206.2	1604.1	1452.8	1624.1	1513.7	1404.6	1355.2	1467.7	1438.2
FALSE	354.898	High	0	Master Protein	Q80TH1	MKIAA1232 protein (Fragment) OS=Mus musculus OX=10090 GN=Dlg3 PE=2 SV=1	0.972	-0.04	2.83557	0.00146026	15483.9	15924.2	1.5	1.69	4	1	206	15300.4	14394	13442.4	13427.4	13779.6	12694.9	11922	11470.2	15203.7	13549.3	15523.3	14181.3	12864.9	12526.5	13736.6	13774
FALSE	37.783	High	0	Master Protein	Q99J09	Methylosome protein 50 OS=Mus musculus OX=10090 GN=Wdr77 PE=1 SV=1	0.932	-0.1	2.83129	0.00147472	350.1	375.7	3.47	3.57	7	1	14	351.8	332.9	295.4	300.4	324.3	310.3	272.4	252.1	364.4	307.9	388.7	334	312.1	296.3	320.3	324.6
FALSE	43	High	0	Master Protein	G3X9N3	PNMA family member 8B OS=Mus musculus OX=10090 GN=Pnma8b PE=1 SV=1	0.939	-0.09	2.82869	0.00148357	429	456.8	2.5	4.13	9	1	16	410.3	395.8	370.1	371.4	398.7	350.8	328.8	317.7	412	384	444.6	403.9	384.7	369.7	414.8	385.8
FALSE	44.39	High	0	Master Protein	D3Z2E3	RalBP1-associated Eps domain-containing protein 1 OS=Mus musculus OX=10090 GN=Reps1 PE=1 SV=1	0.959	-0.06	2.82497	0.00149635	1391.6	1451.4	2.55	2.02	10	1	19	1370.2	1268	1205.2	1237.2	1241.2	1136.1	1094.5	1032.3	1389.6	1256.5	1438.9	1268.2	1177.9	1145.4	1254.5	1248.1
FALSE	51.469	High	0	Master Protein	Q3U297	Uncharacterized protein OS=Mus musculus OX=10090 GN=Zer1 PE=2 SV=1	0.943	-0.09	2.82382	0.00150029	1137.5	1206.6	3.08	2.88	12	1	27	1138	1032	945.4	980.2	1018	944.4	917.2	864.8	1162	1043.9	1145.1	1051.4	986.8	998.8	1034.4	1007.3
FALSE	34.124	High	0	Master Protein	E9PZQ0	Ryanodine receptor 1 OS=Mus musculus OX=10090 GN=Ryr1 PE=1 SV=1	0.874	-0.19	2.82297	0.00150324	59.1	67.5	7.28	5.63	1	1	15	58.5	57.1	51.7	50.2	60.9	42.5	46.6	42.5	64	53.1	69.8	59.8	53.9	50.1	63.1	58.3
FALSE	70.496	High	0	Master Protein	Q4FZE6	40S ribosomal protein S7 OS=Mus musculus OX=10090 GN=Rps7 PE=2 SV=1	1.035	0.05	2.82032	0.00151243	8507.3	8217.7	1.08	1.97	12	1	55	8547.6	8078.7	7326.2	7345.2	7536.9	6930.5	6445.1	6380.2	7633.4	6878.6	8189.8	7049.6	6463.2	6718.2	7099.5	7371.3
FALSE	12.007	High	0	Master Protein	Q8VBV6	Gamma-aminobutyric acid receptor, subunit delta OS=Mus musculus OX=10090 GN=Gabrd PE=2 SV=1	0.93	-0.11	2.81837	0.00151927	483.7	520.4	5.93	3.27	3	1	8	432.4	406.6	413.2	411.6	443.8	392.9	384	360.6	487.8	456.1	507.4	456.3	429.9	403.5	466.6	447
FALSE	14.911	High	0	Master Protein	A0A1L1SR84	Protein turtle homolog B OS=Mus musculus OX=10090 GN=Igsf9b PE=1 SV=1	0.876	-0.19	2.80663	0.00156089	152.8	174.4	7.32	3.47	3	1	4	151.1	139.8	126.3	114.7	149.7	133.4	118.8	122	168.5	146.9	167.2	153.6	141.1	145.2	149.4	140.6
FALSE	3.384	High	0.004	Master Protein	Q8BIF7	CAF1C_H4-bd domain-containing protein OS=Mus musculus OX=10090 GN=Grwd1 PE=2 SV=1	1.17	0.23	2.7926	0.00161215	30.3	25.9	6.23	6.78	1	1	1	28.2	29.8	22.5	26.5	28.3	24.3	21.9	23.5	24.6	21.9	24.5	24.1	19.5	23.9	23.3	20.8
FALSE	84.913	High	0	Master Protein	Q3TX19	Vacuolar protein sorting-associated protein 53 homolog OS=Mus musculus OX=10090 GN=Vps53 PE=2 SV=1	0.961	-0.06	2.79188	0.00161481	2738.7	2849.9	1.64	2.25	18	1	47	2775.2	2608.3	2399.5	2366.5	2492.4	2213.4	2099.4	1984	2726.8	2400.1	2772.2	2559.7	2309.5	2205.4	2488.5	2480.5
FALSE	245.602	High	0	Master Protein	Q8VDQ8	NAD-dependent protein deacetylase sirtuin-2 OS=Mus musculus OX=10090 GN=Sirt2 PE=1 SV=2	1.253	0.33	2.79099	0.00161811	13116.4	10466.2	11.75	11.69	26	1	147	15746.8	12949.4	10817	13649	11262	11159.2	9648.4	8432.8	10057.1	9626.1	10137.3	7857.9	7859.7	10646.3	8846.4	10115.4
FALSE	111.688	High	0	Master Protein	Q9ERI6	Retinol dehydrogenase 14 OS=Mus musculus OX=10090 GN=Rdh14 PE=1 SV=1	0.972	-0.04	2.78737	0.00163165	4665.7	4800.7	1.98	1.66	15	1	63	4608	4390.2	3973	3815	4239.2	3801.6	3593.7	3482.8	4581	4078	4686.3	4221.7	3877	3759.4	4142.3	4176.7
FALSE	57.36	High	0	Master Protein	Q641N3	Rps16 protein (Fragment) OS=Mus musculus OX=10090 GN=Rps16 PE=2 SV=1	1.047	0.07	2.78011	0.00165918	10617.9	10142.2	2.22	1.76	15	1	70	10891.7	10247.2	9080.3	8689.4	9474.2	8684.3	8069.3	7862.4	9794.5	8696.9	9585	8866.4	7914.1	8180.6	8806.2	9144.7
FALSE	142.409	High	0	Master Protein	Q8C8N2	Protein SCAI OS=Mus musculus OX=10090 GN=Scai PE=1 SV=2	0.948	-0.08	2.77911	0.00166301	6821.2	7193.6	1.99	2.91	5	1	111	6704.3	6253.1	5841	5961.8	6274.6	5530.3	5255.5	5049.6	6875.3	6045.2	7112.4	6360.9	5830.5	5490.8	6228.8	6046.1
FALSE	540.43	High	0	Master Protein	Q3TYV5	2',3'-cyclic-nucleotide 3'-phosphodiesterase OS=Mus musculus OX=10090 GN=Cnp PE=2 SV=1	1.357	0.44	2.7783	0.00166608	68138.8	50227.4	18.7	17.14	44	1	477	90617.2	67562.7	53903.8	74374.4	60319.3	56570.5	48241.1	37062.6	41804.2	42947.3	48329.8	31991.9	31913.9	48255.3	44874.4	52223.4
FALSE	253.895	High	0	Master Protein	A0A411P8U6	Myelin basic protein (Fragment) OS=Mus musculus OX=10090 GN=Mbp PE=2 SV=1	1.242	0.31	2.77685	0.00167166	37703.1	30364.6	17.53	13.24	11	1	330	53031.2	41575.1	30371.8	42644.8	31961.3	31654.2	28151.8	24994.6	30899.7	28191.3	26544.3	20735.1	22381	28205.8	23595.8	29359.3
FALSE	212.591	High	0	Master Protein	Q5DTI3	Synaptotagmin (Fragment) OS=Mus musculus OX=10090 GN=Syt2 PE=2 SV=1	0.921	-0.12	2.77446	0.00168091	4470.1	4852.8	4.06	4.02	14	1	225	4194.8	4516	3932.7	3812.6	4287.4	3646.9	3405.9	3318.4	4488.8	4320.6	5013.1	4316.9	3663.2	3790.9	4337	4189.7
FALSE	175.086	High	0	Master Protein	Q8BX70	Vacuolar protein sorting-associated protein 13C OS=Mus musculus OX=10090 GN=Vps13c PE=1 SV=2	0.951	-0.07	2.76804	0.00170591	2462.6	2589.8	2.51	4.39	34	1	72	2352.5	2284.6	2138.8	2077.2	2273.7	2010.7	1908.4	1826.7	2451.2	2228.4	2502.5	2367	2266.6	2090.3	2247.1	2207.8
FALSE	770.52	High	0	Master Protein	A1BN54	Alpha actinin 1a OS=Mus musculus OX=10090 GN=Actn1 PE=1 SV=1	0.968	-0.05	2.76388	0.00172235	28917.6	29867.9	2.03	2.11	3	1	592	27820.4	27493.8	25080.8	25486.8	26141.1	23426	22141.2	21921.4	28486.9	25036.6	29078.1	27661.1	23755.2	24164.2	26425.3	25907
FALSE	2111.29	High	0	Master Protein	Q9QXS1	Plectin OS=Mus musculus OX=10090 GN=Plec PE=1 SV=3	0.966	-0.05	2.76113	0.00173328	120340	124629	2.22	2.14	305	1	1417	117685	117151	104912	101117	107534	94861.1	93777.5	90054.9	116112	103335	124476	112723	97948.7	100077	110836	108862
FALSE	228.133	High	0	Master Protein	Q3UGC8	Propanoyl-CoA:carbon dioxide ligase subunit alpha OS=Mus musculus OX=10090 GN=Pcca PE=1 SV=1	0.954	-0.07	2.74951	0.00178028	9618.7	10078	1.65	2.27	39	1	156	9362.8	9129	8187.6	8539.5	8780.2	7814.5	7383.5	7195.2	9539.6	8378.2	9993.6	8949.9	7995.1	7776.7	8810.8	8584.2
FALSE	232.242	High	0	Master Protein	A0A0A6YWG7	Cyclic nucleotide ras GEF OS=Mus musculus OX=10090 GN=Rapgef2 PE=1 SV=1	0.977	-0.03	2.74804	0.00178631	8015.3	8207.1	1.46	1.96	33	1	140	7929.6	7632	6872.2	6675	7200.6	6579.2	6175.4	6019.7	7821.8	6863.5	7864.8	7415.7	6682	6783.8	7126.4	7144.3
FALSE	19.088	High	0	Master Protein	Q9D0B5	Thiosulfate sulfurtransferase/rhodanese-like domain-containing protein 3 OS=Mus musculus OX=10090 GN=Tstd3 PE=1 SV=1	0.944	-0.08	2.74656	0.00179241	794.8	841.7	2.76	3.48	5	1	16	767.2	741.5	679.4	710.4	693.2	645.2	630.2	593.9	779.3	740.2	850.6	719.7	670.5	706.2	717.9	703.8
FALSE	2.645	High	0.007	Master Protein	Q8BQQ1	Palmitoyltransferase ZDHHC14 OS=Mus musculus OX=10090 GN=Zdhhc14 PE=1 SV=1	0.875	-0.19	2.73449	0.00184292	64.5	73.7	5.75	5.79	1	1	1	65	59.9	60.8	61.1	56.5	51	52.7	47.5	68.4	69.1	72.1	64.4	58.6	53.7	64.5	63.3
FALSE	70.162	High	0	Master Protein	P46735	Unconventional myosin-Ib OS=Mus musculus OX=10090 GN=Myo1b PE=1 SV=3	0.967	-0.05	2.72574	0.00188046	1592.2	1646.1	2.9	0.88	18	1	32	1504.8	1435.4	1365.3	1330.5	1444.3	1308.7	1226.1	1179.3	1568	1365.8	1605.1	1460.4	1303.5	1329.6	1427.5	1435.7
FALSE	67.53	High	0	Master Protein	A2ASZ8	Calcium-binding mitochondrial carrier protein SCaMC-2 OS=Mus musculus OX=10090 GN=Slc25a25 PE=1 SV=1	0.957	-0.06	2.72233	0.00189526	1571.6	1642.8	2.72	1.43	12	1	41	1545.3	1466.8	1359.6	1287.5	1459.6	1288.7	1234.3	1160.7	1522.1	1372.3	1605.8	1447	1285	1334.3	1417	1463.5
FALSE	9.728	High	0	Master Protein	Q9DCU2	Plasmolipin OS=Mus musculus OX=10090 GN=Pllp PE=1 SV=1	1.166	0.22	2.71582	0.00192387	1093.3	937.4	8.12	9.11	3	1	10	1263	978.3	936.6	1039.1	957.6	918.4	833.9	738.6	823	816.6	866.6	724.2	714.7	857.4	835.4	921.6
FALSE	61.127	High	0	Master Protein	Q3UHK1	Proton myo-inositol cotransporter OS=Mus musculus OX=10090 GN=Slc2a13 PE=1 SV=2	0.966	-0.05	2.7106	0.00194714	1735.3	1795.9	2.6	1.45	11	1	38	1660.2	1641.3	1491.1	1408.4	1570.4	1411.4	1337.5	1298.6	1666.5	1519.2	1748.9	1576.6	1411.5	1444.1	1535.7	1605.9
FALSE	377.463	High	0	Master Protein	Q8CE19	Uncharacterized protein OS=Mus musculus OX=10090 GN=Syn2 PE=2 SV=1	0.936	-0.1	2.70668	0.00196481	1414.5	1511.6	4.71	3.28	1	1	363	1341.8	1218	1131.9	1227.5	1290	1165.9	1125.6	1043.2	1461.1	1282.1	1457.4	1358.7	1226.9	1158	1303.8	1250.8
FALSE	153.655	High	0	Master Protein	P08556	GTPase NRas OS=Mus musculus OX=10090 GN=Nras PE=1 SV=1	0.979	-0.03	2.70277	0.00198259	5941.9	6068.8	1.06	1.36	4	1	94	5927.8	5702.4	5124.5	5044.5	5284.7	4882.8	4612.5	4387.6	5755.5	5121.8	5938.4	5334.3	4826.2	5047.8	5202.2	5241.7
FALSE	402.817	High	0	Master Protein	Q4VA93	Protein kinase C OS=Mus musculus OX=10090 GN=Prkca PE=1 SV=1	0.947	-0.08	2.7023	0.00198473	15670.5	16548.7	3.13	2.47	4	1	313	15229.7	15252.3	14060.8	13316.8	13805.8	12548.6	12215	12133.5	15635.8	13823.1	16356.1	15076.4	12593.1	13484.1	14898	14370.4
FALSE	159.082	High	0	Master Protein	Q62418	Drebrin-like protein OS=Mus musculus OX=10090 GN=Dbnl PE=1 SV=2	0.977	-0.03	2.69979	0.00199621	10653.7	10905.3	1.28	1.38	23	1	127	10499.2	10142.3	9187.2	9335.5	9465.2	8682.4	8321.8	7917.3	10354.7	9108.4	10714.6	9727.6	8804.6	8789.1	9476.3	9463.3
FALSE	44.229	High	0	Master Protein	D4AFX7	DnaJ heat shock protein family (Hsp40) member C13 OS=Mus musculus OX=10090 GN=Dnajc13 PE=1 SV=1	0.952	-0.07	2.68238	0.00207789	526.5	552.8	3.22	2.37	12	1	16	501.6	490.5	428.2	452.6	492.9	438.6	413.6	391.8	525.2	469.5	531.9	496.2	447.2	444.7	487.5	462.3
FALSE	165.127	High	0	Master Protein	A0A0R4J2A6	Ankyrin repeat and sterile alpha motif domain-containing protein 1B OS=Mus musculus OX=10090 GN=Anks1b PE=1 SV=1	0.948	-0.08	2.68081	0.0020854	8001.9	8442.2	3.82	2.63	3	1	100	7436	7156.7	6840.9	6735.1	7170.3	6647.6	6289.8	6053.7	8109	7017.7	7962.3	7735.4	6737.7	6843.4	7293.7	7110.7
FALSE	62.818	High	0	Master Protein	E9Q8I9	Protein furry homolog OS=Mus musculus OX=10090 GN=Fry PE=1 SV=1	0.944	-0.08	2.67613	0.00210801	1240.7	1314.2	3.45	1.98	15	1	28	1194.5	1142.6	1102.4	1050.3	1135.6	1021.9	1004.1	912.4	1230.4	1116.5	1273.7	1163.1	1072.6	1067.3	1133.4	1121.9
FALSE	2.179	Medium	0.015	Master Protein	Q8VD00	Sigma intracellular receptor 2 OS=Mus musculus OX=10090 GN=Tmem97 PE=1 SV=1	1.107	0.15	2.66866	0.00214459	50.1	45.3	6.94	8.24	1	1	5	51.6	46.5	44	41.7	49	38.8	37.4	42.9	43.1	32.5	45.6	34.7	35.9	35.2	39.4	43.1
FALSE	74.386	High	0	Master Protein	Q9Z2D0	Myotubularin-related protein 9 OS=Mus musculus OX=10090 GN=Mtmr9 PE=1 SV=2	0.978	-0.03	2.65655	0.00220519	2070.4	2118.1	1.86	2.02	14	1	36	2019.9	1976.8	1765.5	1706.3	1879.3	1672.3	1603	1545.8	1997.5	1798	2059	1847.3	1745.9	1716.1	1870.2	1844.4
FALSE	48.372	High	0	Master Protein	E9PWK1	Epoxide hydrolase OS=Mus musculus OX=10090 GN=Ephx1 PE=1 SV=1	0.917	-0.12	2.65277	0.00222448	1933	2107.3	4.54	3.63	13	1	24	1852.5	1730.7	1730	1622	1830.1	1557.1	1504.3	1502.3	2007.3	1821.5	1973	1931.9	1659.3	1586.3	1845.9	1801
FALSE	29.732	High	0	Master Protein	Q78IK4	MICOS complex subunit Mic27 OS=Mus musculus OX=10090 GN=Apool PE=1 SV=1	0.965	-0.05	2.65255	0.0022256	907	940	1.97	2.95	7	1	14	889.7	839.1	774.7	789.9	821.9	736.7	713.9	657.1	894.3	810.9	943.2	829	785.7	753.5	796.4	803.6
FALSE	160.55	High	0	Master Protein	Q3UIZ0	Uncharacterized protein OS=Mus musculus OX=10090 GN=Gak PE=2 SV=1	0.972	-0.04	2.6488	0.00224492	4287.5	4411.9	1.54	1.82	28	1	95	4276.2	4041.9	3732.9	3613.9	3923.8	3531.2	3303	3168.2	4246.2	3718.2	4263	3912	3614.7	3577.7	3791.7	3799.1
FALSE	1095.13	High	0	Master Protein	B1ARU4	Microtubule-actin cross-linking factor 1 OS=Mus musculus OX=10090 GN=Macf1 PE=1 SV=1	0.968	-0.05	2.6488	0.00224493	29819.8	30808.1	2.15	2.01	118	1	569	29408.4	28253	26013.9	24737.4	26824.3	24363.5	23569.7	22233.1	29114.3	25984.1	29805.8	27348.5	25261.8	25505.3	26722	26524.1
FALSE	333.069	High	0	Master Protein	H3BJU7	Guanine nucleotide exchange factor H1 OS=Mus musculus OX=10090 GN=Arhgef2 PE=1 SV=1	0.977	-0.03	2.64565	0.00226127	18261.5	18686.8	1.83	1.23	55	1	235	17666.7	17116.1	15765.7	15477.8	16388.7	15004.6	14292.3	13606.9	17881.1	15757.5	18200.5	16642.8	14661.8	15542.6	16049.7	16213.7
FALSE	113.116	High	0	Master Protein	Q61885	Myelin-oligodendrocyte glycoprotein OS=Mus musculus OX=10090 GN=Mog PE=1 SV=1	1.242	0.31	2.64172	0.00228179	11054	8900.3	16.11	11.3	13	1	94	14978.9	10932.1	8916.1	12091.4	9688.7	9158.5	8363.8	6997.6	8767.3	8594.6	7980.7	6290.9	6762.2	8070.2	7477.2	8510.8
FALSE	154.213	High	0	Master Protein	D3Z041	Arachidonate--CoA ligase OS=Mus musculus OX=10090 GN=Acsl1 PE=1 SV=1	0.973	-0.04	2.63552	0.00231461	5348.6	5497.9	2.03	1.52	27	1	99	5275.1	5024.2	4669.4	4424	4798.2	4382	4128.1	4000.1	5190.6	4694.6	5351.7	4828.9	4379.8	4569.1	4731.2	4717.6
FALSE	1.754	Medium	0.026	Master Protein	Q9D2K6	Uncharacterized protein OS=Mus musculus OX=10090 PE=2 SV=1	1.214	0.28	2.63125	0.0023375	400.2	329.5	6.51	8.34	1	1	2	423.6	358.4	342.8	360.6	346.9	336.7	305.2	257.1	376	305.4	316	287	260.6	264.1	270.9	327.5
FALSE	85.67	High	0	Master Protein	E9QKZ2	Importin-9 OS=Mus musculus OX=10090 GN=Ipo9 PE=1 SV=1	0.959	-0.06	2.6302	0.00234316	3167.7	3304.4	2.67	1.68	19	1	46	3093.8	2924.2	2700.2	2690.7	3003.5	2604	2460.4	2345.9	3132.9	2823	3247.3	2876.7	2660.3	2658.3	2876.7	2804
FALSE	162.014	High	0	Master Protein	P35436	Glutamate receptor ionotropic, NMDA 2A OS=Mus musculus OX=10090 GN=Grin2a PE=1 SV=2	0.944	-0.08	2.62105	0.00239303	4998.3	5294.9	4.72	1.9	30	1	87	4657.2	4867.4	4479.2	3931.8	4436.2	4040	3900.3	3745.3	4984.5	4439.8	5344.7	4803.5	4129.2	4329.2	4596	4620.3
FALSE	201.366	High	0	Master Protein	A0A411ACY3	Voltage-dependent calcium channel alpha2/delta-3 transcript variant OS=Mus musculus OX=10090 GN=Cacna2d3 PE=2 SV=1	0.919	-0.12	2.62007	0.00239843	4884.2	5311.8	4	4.13	27	1	93	4542	4452.9	4167.9	4174.4	4651	4068	3812.9	3613.1	4881.3	4433.5	5236	4764.7	4277.7	3904.6	4693	4493.8
FALSE	58.914	High	0	Master Protein	Q9QWW1	Homer protein homolog 2 OS=Mus musculus OX=10090 GN=Homer2 PE=1 SV=1	0.95	-0.07	2.61397	0.00243238	1453.4	1529.3	3.16	4	16	1	38	1419.8	1333.6	1246.8	1213.3	1297.8	1218.4	1172	1100	1455.9	1269.3	1473.5	1417.3	1283.7	1318.3	1329.4	1295.7
FALSE	176.775	High	0	Master Protein	Q542T4	Myelin basic protein OS=Mus musculus OX=10090 GN=Mbp PE=2 SV=1	1.318	0.4	2.60915	0.00245949	14129.8	10722.9	22.55	20.82	8	1	307	21836.5	15499.9	10186.2	16805.6	11587.9	11876.6	10538.1	9803.5	11216	9889.5	7989.3	6327.9	7709	10818.3	7855.4	10744.9
FALSE	208.781	High	0	Master Protein	Q8R5M8	Cell adhesion molecule 1 OS=Mus musculus OX=10090 GN=Cadm1 PE=1 SV=2	0.95	-0.07	2.6059	0.00247801	4941.5	5200.6	4.52	2.32	4	1	111	4688.6	4359.8	4267.2	3927.6	4449.7	4033.2	3870.9	3775.4	5087.8	4374	4943.1	4651.6	4222.6	4185	4523.5	4400.7
FALSE	11.969	High	0	Master Protein	Q8K2I1	Protein farnesyltransferase subunit beta OS=Mus musculus OX=10090 GN=Fntb PE=1 SV=1	0.952	-0.07	2.59909	0.00251717	665.6	699	2.84	2.07	3	1	9	648.1	638.4	603.6	562.7	607	542	508.4	501.8	662	603.5	671.5	601.9	553.6	579.4	621	597.3
FALSE	242.776	High	0	Master Protein	Q02248	Catenin beta-1 OS=Mus musculus OX=10090 GN=Ctnnb1 PE=1 SV=1	0.974	-0.04	2.59575	0.00253657	13900.3	14269.8	2.05	1.34	30	1	154	13594.2	12968.4	11742.1	11477.3	12617.5	11416.8	10824.4	10418.4	13804.4	12027.2	13623.6	12694.7	11225.9	11349.8	12529.1	12377.8
FALSE	34.252	High	0	Master Protein	Q3V341	Uncharacterized protein OS=Mus musculus OX=10090 GN=Prkcz PE=1 SV=1	0.933	-0.1	2.59037	0.00256823	266.1	285.1	3.31	2.19	6	1	11	264.9	253.5	224	230.6	259.1	216.4	215.7	198.2	270	233.1	280.2	243.7	229.8	227.1	250.1	253.8
FALSE	441.163	High	0	Master Protein	Q4KMM3	Oxidation resistance protein 1 OS=Mus musculus OX=10090 GN=Oxr1 PE=1 SV=3	0.97	-0.04	2.58942	0.00257382	26631	27442	1.61	1.7	50	1	290	27240.3	25491.2	23117.5	22888	23697.5	21495.9	20466.6	20358.4	26018.1	23149.5	26399.6	25050.4	21979.3	22231.2	24024.1	23946.8
FALSE	118.876	High	0	Master Protein	Q3TES0	IQ motif and SEC7 domain-containing protein 3 OS=Mus musculus OX=10090 GN=Iqsec3 PE=1 SV=1	0.959	-0.06	2.58805	0.00258197	1562.7	1629.2	2.56	1.96	21	1	50	1572	1471.4	1378.8	1393	1421	1228.4	1193.6	1140	1605.5	1362.8	1580.8	1432.2	1293.7	1273.3	1437.8	1423.4
FALSE	197.902	High	0	Master Protein	Q8C078	Calcium/calmodulin-dependent protein kinase kinase 2 OS=Mus musculus OX=10090 GN=Camkk2 PE=1 SV=2	0.966	-0.05	2.58664	0.00259036	8456.6	8751.2	2.26	1.42	28	1	110	8096	7972.5	7392.1	7242.6	7569.6	6973.6	6539.1	6416.5	8359.5	7349.5	8574.6	7742.9	6715.5	7275.9	7545.3	7659.6
FALSE	74.301	High	0	Master Protein	Q99JZ9	Signal recognition particle 54 kDa protein OS=Mus musculus OX=10090 GN=Srp54c PE=2 SV=1	1.146	0.2	2.58498	0.0026003	80.1	69.8	5.3	8.99	1	1	21	80.3	75.6	69.6	69	74.8	64.9	53.2	59.5	70.2	53.7	68.8	53	61.4	58.4	53.9	60.4
FALSE	78.93	High	0	Master Protein	Q06185	ATP synthase subunit e, mitochondrial OS=Mus musculus OX=10090 GN=Atp5me PE=1 SV=2	0.963	-0.05	2.58377	0.00260752	8245.8	8564.1	2.78	1.41	9	1	68	8258.7	7882.8	7093.6	6626.4	7628.9	6729.1	6322.7	6119.7	8164.8	7147.6	8360.6	7766.7	6685.7	6982.6	7347.7	7516.3
FALSE	73.808	High	0	Master Protein	P98203	Armadillo repeat protein deleted in velo-cardio-facial syndrome homolog OS=Mus musculus OX=10090 GN=Arvcf PE=1 SV=2	0.939	-0.09	2.58012	0.00262953	1281.2	1364.1	3.41	3.32	14	1	35	1238.7	1213.8	1075.3	1032.6	1185.4	1081.9	1006.5	961.1	1303.3	1098.3	1328.7	1217.2	1072.8	1165.3	1131.7	1168.6
FALSE	130.652	High	0	Master Protein	P50544	Very long-chain specific acyl-CoA dehydrogenase, mitochondrial OS=Mus musculus OX=10090 GN=Acadvl PE=1 SV=3	0.965	-0.05	2.57551	0.00265758	4075.7	4224.4	2.01	1.44	22	1	63	3969.5	3871.9	3500.6	3480.8	3677.4	3438	3224.2	3020.6	3943.2	3571.8	4142.1	3729	3404.8	3392.5	3655.1	3671.4
FALSE	11.077	High	0	Master Protein	Q9Z0R9	Acyl-CoA 6-desaturase OS=Mus musculus OX=10090 GN=Fads2 PE=1 SV=1	0.912	-0.13	2.57526	0.00265911	217.9	239	5.4	6.28	2	1	3	203.2	218.3	185.8	168.2	195.8	181.5	175.8	161.1	229	201.2	252.1	209.4	177.9	213.8	211.2	191.1
FALSE	375.247	High	0	Master Protein	P06745	Glucose-6-phosphate isomerase OS=Mus musculus OX=10090 GN=Gpi PE=1 SV=4	1.034	0.05	2.57499	0.00266081	52550.4	50838.2	2.07	1.81	39	1	354	54967.3	50523.4	44129.1	45453.3	47885.5	42733.5	39407.1	38743.9	49719.1	42961.7	48708.4	44626.3	39720.6	39821	44392.8	45361.7
FALSE	174.968	High	0	Master Protein	B9EJA2	Cortactin-binding protein 2 OS=Mus musculus OX=10090 GN=Cttnbp2 PE=1 SV=2	0.965	-0.05	2.5718	0.0026804	5345.4	5537.5	1.32	2.24	32	1	96	5298	4991.7	4580.5	4552.6	4835.8	4396.2	4171.2	3951.1	5196.7	4711	5368.5	4974.8	4477.3	4364.9	4815.8	4690.9
FALSE	135.283	High	0	Master Protein	Q9D2V7	Coronin-7 OS=Mus musculus OX=10090 GN=Coro7 PE=1 SV=2	0.972	-0.04	2.56886	0.00269862	3298.6	3392.6	1.83	2.01	24	1	70	3212.5	3072.9	2798.7	2856.5	2952.8	2771.2	2540.4	2461.1	3221.9	2883.7	3367.6	2960.7	2734.9	2829.2	2912.7	2886.8
FALSE	77.049	High	0	Master Protein	Q8BWM0	Prostaglandin E synthase 2 OS=Mus musculus OX=10090 GN=Ptges2 PE=1 SV=3	0.958	-0.06	2.56594	0.00271683	1630.9	1702.7	2.56	2.26	13	1	27	1551.9	1573.5	1409.3	1437.3	1457.9	1373.1	1233	1200.7	1666.2	1423.8	1616.8	1501.5	1335.9	1431.5	1434.5	1489.7
FALSE	39.924	High	0	Master Protein	D3YTP3	Metaxin OS=Mus musculus OX=10090 GN=Mtx3 PE=1 SV=2	0.947	-0.08	2.5654	0.00272018	1561.7	1648.7	3.89	1.34	9	1	24	1436	1501.2	1335.7	1295.3	1481.4	1283.1	1195.2	1153	1562.6	1399.8	1580	1440.5	1268.4	1359.6	1439.3	1453.7
FALSE	49.829	High	0	Master Protein	Q3U9K9	Trafficking protein particle complex subunit OS=Mus musculus OX=10090 GN=Trappc3 PE=1 SV=1	0.978	-0.03	2.55863	0.00276294	4080.3	4170.8	1.51	0.71	11	1	41	4016.3	3851	3426.6	3612	3716.5	3350.8	3114.8	3051.9	4054.9	3536.9	4054.7	3671.2	3257.6	3378.9	3594.2	3642.7
FALSE	316.229	High	0	Master Protein	E9PYH2	Cytosolic acyl coenzyme A thioester hydrolase OS=Mus musculus OX=10090 GN=Acot7 PE=1 SV=1	1.064	0.09	2.55818	0.0027658	17622.4	16569.7	5.52	2.95	24	1	223	17629.2	16393.9	14595.1	15186.6	17662.5	14264.6	13972.5	14494.5	15921.5	13245.3	16161.5	14381.5	12982.3	13896.4	14142.6	15049.5
FALSE	231.172	High	0	Master Protein	P54227	Stathmin OS=Mus musculus OX=10090 GN=Stmn1 PE=1 SV=2	1.062	0.09	2.55725	0.00277174	37154.1	34975.2	3.09	1.82	19	1	278	38491.8	34447.4	29677.5	32207.5	32567.1	30787.2	28391	27765.9	34044.1	28946.3	33783.2	30395.8	27484.1	29299.3	30242.5	31099.6
FALSE	104.046	High	0	Master Protein	Q3UHB1	5'-nucleotidase domain-containing protein 3 OS=Mus musculus OX=10090 GN=Nt5dc3 PE=1 SV=1	0.972	-0.04	2.5569	0.00277397	7406.3	7615.9	2.89	1.95	23	1	88	6913.6	6789.7	6392.2	6389.4	6730	6038.4	5730.4	5460.4	7146.4	6534.4	7740.8	6659.7	5982.5	6318.7	6586.8	6655.9
FALSE	12.402	High	0	Master Protein	Q6PD97	Kalrn protein (Fragment) OS=Mus musculus OX=10090 GN=Kalrn PE=2 SV=1	0.936	-0.09	2.5531	0.00279833	315.9	337.4	3.04	3.25	2	1	6	304.4	289.8	278.9	272.9	284	256.6	247.4	243.8	322.7	291.8	338.9	286.5	268.4	272.7	273.1	288.1
FALSE	26.392	High	0	Master Protein	G3X9Y1	Synaptotagmin-3 OS=Mus musculus OX=10090 GN=Syt3 PE=1 SV=1	0.949	-0.07	2.54975	0.00282002	981.3	1033.7	3.42	1.23	7	1	17	949.3	928.6	858.6	789.6	870.4	810.1	765.2	753.5	971.8	875.9	1006.7	920.2	791.9	836	885.6	907.3
FALSE	10.074	High	0	Master Protein	Q8BHE8	m-AAA protease-interacting protein 1, mitochondrial OS=Mus musculus OX=10090 GN=Maip1 PE=1 SV=1	0.942	-0.09	2.54864	0.00282724	851	903.6	3.25	2.18	2	1	14	812.1	791.3	754.8	732.2	798.6	695.7	675.1	627.1	854.3	771.9	896.4	798.1	721.8	726.5	753.4	764.4
FALSE	83.396	High	0	Master Protein	F7BAB2	Transmembrane protein 132B OS=Mus musculus OX=10090 GN=Tmem132b PE=1 SV=1	0.96	-0.06	2.54595	0.00284476	2133.4	2222.2	2.66	2.21	15	1	48	2063.2	1980.3	1869.8	1794.3	1903.4	1769.7	1655	1632.4	2111.8	1829	2230.5	1962.2	1799.1	1823.8	1902.2	1902.8
FALSE	320.538	High	0	Master Protein	E9Q3L2	Phosphatidylinositol 4-kinase alpha OS=Mus musculus OX=10090 GN=Pi4ka PE=1 SV=2	0.961	-0.06	2.54572	0.00284629	9821.3	10223.1	2.57	1.78	61	1	155	9456.2	9176.8	8601.4	8215.6	9090.5	7949.5	7607.2	7348.7	9619.5	8563.7	10042	9084.7	8188.9	8007.2	8927.9	8814.9
FALSE	181.404	High	0	Master Protein	Q8BGT8	Phytanoyl-CoA hydroxylase-interacting protein-like OS=Mus musculus OX=10090 GN=Phyhipl PE=1 SV=1	1.045	0.06	2.54075	0.00287908	15936.4	15257.2	1.87	2.11	21	1	140	15992.1	15384	13551.7	14062.2	13841.8	13002.7	11946.4	11766	14672.7	12857.5	14914.5	13232	11782.5	12995.9	13200.5	13356.6
FALSE	74.095	High	0	Master Protein	Q8BQP9	Regulator of G-protein signaling 7-binding protein OS=Mus musculus OX=10090 GN=Rgs7bp PE=1 SV=1	0.955	-0.07	2.5368	0.00290534	2037.7	2134.8	3.63	2.38	9	1	45	1898.2	1909.2	1741.6	1692.3	1849.7	1654.3	1574.5	1593.9	1969	1782.7	2072.5	1923.7	1648.9	1773.1	1907.3	1873.1
FALSE	140.74	High	0	Master Protein	Q9JIA1	Leucine-rich glioma-inactivated protein 1 OS=Mus musculus OX=10090 GN=Lgi1 PE=1 SV=1	0.967	-0.05	2.53501	0.00291736	14607.2	15104.9	1.37	1.54	25	1	150	14600.1	14279.4	12428	12834.4	12992.4	11759.9	11095.9	10916.3	14375.6	12770.3	14746.2	13358.2	11571.5	11788.4	13070.2	13292.1
FALSE	163.096	High	0	Master Protein	Q8JZN5	Complex I assembly factor ACAD9, mitochondrial OS=Mus musculus OX=10090 GN=Acad9 PE=1 SV=2	0.955	-0.07	2.52552	0.00298179	7364.1	7709.2	1.67	2.18	29	1	110	7336	7145.6	6476.9	6193.8	6672.2	6009.8	5656.6	5439.3	7264.5	6561.2	7558.1	6873.6	6102.9	6003.8	6629.8	6464.7
FALSE	105.261	High	0	Master Protein	Q8BH55	Threonine synthase-like 1 OS=Mus musculus OX=10090 GN=Thnsl1 PE=1 SV=1	0.971	-0.04	2.52338	0.00299651	3887.2	4003.9	2.08	2	22	1	60	3722.2	3769.2	3396.4	3357.1	3444.1	3166	2965.6	2899.9	3796.7	3409.5	3868.5	3602.1	3256.3	3187.8	3524.1	3437.7
FALSE	22.374	High	0	Master Protein	Q8BKI2	Trinucleotide repeat-containing gene 6B protein OS=Mus musculus OX=10090 GN=Tnrc6b PE=1 SV=2	0.88	-0.18	2.52297	0.00299938	199.3	226.6	1.74	7.05	5	1	7	199	189.8	165.4	172.1	182.2	167	152.2	151.7	214.3	198.8	201.4	207.4	192.8	163.3	198.3	184
FALSE	68.76	High	0	Master Protein	Q5M8N0	CB1 cannabinoid receptor-interacting protein 1 OS=Mus musculus OX=10090 GN=Cnrip1 PE=1 SV=1	1.061	0.09	2.51318	0.00306775	9524.4	8975.4	2.93	4.61	11	1	60	9729.3	8991.9	8033.9	8222.1	8568.3	7976.4	6940.9	7387.2	8049.1	6964	8934.1	7652	6948.4	7359.2	7925.9	8262.6
FALSE	81.374	High	0	Master Protein	Q9D375	AB hydrolase-1 domain-containing protein OS=Mus musculus OX=10090 GN=Abhd6 PE=2 SV=1	0.955	-0.07	2.51255	0.0030722	2246.7	2353	4.65	2.19	12	1	41	2067.2	2095.8	1950.6	1749.7	2063.3	1850.8	1741.1	1653.6	2286.3	1957	2304.5	2067.5	1840.7	2006.7	2035.7	2033.4
FALSE	31.322	High	0	Master Protein	Q9D924	Iron-sulfur cluster assembly 1 homolog, mitochondrial OS=Mus musculus OX=10090 GN=Isca1 PE=2 SV=1	0.964	-0.05	2.50735	0.0031092	1079.7	1119.7	2.71	1.66	7	1	15	1046.2	1075.2	928	948.5	963.8	874.1	793.4	807.7	1051.4	969.9	1105.8	988.9	873.4	928.5	957.6	973.2
FALSE	12.022	High	0	Master Protein	Q78J03	Methionine-R-sulfoxide reductase B2, mitochondrial OS=Mus musculus OX=10090 GN=Msrb2 PE=1 SV=1	0.928	-0.11	2.50516	0.00312492	254.6	274.3	4.9	5.26	3	1	4	233.6	229.5	219.4	220.3	228.4	212	210.1	184.4	277.6	228.2	271.3	234.9	200.5	244.8	240.3	237.1
FALSE	72.247	High	0	Master Protein	A0A286YCX6	Trafficking protein particle complex 8 OS=Mus musculus OX=10090 GN=Trappc8 PE=1 SV=2	0.969	-0.05	2.49725	0.00318234	1610	1661.4	2.49	1.76	20	1	38	1543.1	1492.7	1379.2	1386	1486.4	1287.2	1268.7	1196.8	1584.1	1383.2	1601.7	1462.2	1341.4	1378.6	1456.2	1429.1
FALSE	351.823	High	0	Master Protein	D3Z3B8	Disks large homolog 1 OS=Mus musculus OX=10090 GN=Dlg1 PE=1 SV=1	0.943	-0.09	2.49337	0.00321094	878.4	931.9	4.34	3.3	2	1	234	826.9	831.9	796.8	727	754.8	724.5	683.7	674.1	917	784.2	880.6	865.6	756.6	756.7	802.4	782.3
FALSE	69.392	High	0	Master Protein	Q9CQ54	NADH dehydrogenase [ubiquinone] 1 subunit C2 OS=Mus musculus OX=10090 GN=Ndufc2 PE=1 SV=1	0.959	-0.06	2.48961	0.00323883	7250.9	7564.4	3.13	1.23	10	1	91	6908.7	6816.4	6279.4	5913.2	6713.8	5925.6	5562	5501.1	7128.3	6392.9	7423.8	6740.4	5933.2	6133.6	6547.8	6455.3
FALSE	39.406	High	0	Master Protein	Q7M750	Opalin OS=Mus musculus OX=10090 GN=Opalin PE=1 SV=1	1.217	0.28	2.48939	0.00324046	904.2	742.8	12.26	9.83	4	1	23	1057.6	880.7	746.3	949.3	779	737.2	695.3	549.7	690.7	638.7	723.9	584.9	554.6	741	642.7	689.8
FALSE	159.431	High	0	Master Protein	Q921G7	Electron transfer flavoprotein-ubiquinone oxidoreductase, mitochondrial OS=Mus musculus OX=10090 GN=Etfdh PE=1 SV=1	0.953	-0.07	2.48915	0.00324225	9933.3	10427.1	1.77	2.39	28	1	113	9895.2	9497.4	8594.4	8912.6	9046.3	8057.9	7642.7	7247	9944.6	8828.8	9977	9405.2	8255.1	7986.8	9092.4	9005.5
FALSE	12.391	High	0	Master Protein	B1APX2	RIKEN cDNA 5031439G07 gene OS=Mus musculus OX=10090 GN=5031439G07Rik PE=1 SV=1	1.08	0.11	2.48822	0.00324921	149.7	138.7	5.38	3.57	4	1	5	153.9	141.8	141.2	130.4	132.1	116.2	116.5	103.6	132.3	115.2	138.1	117.7	114.5	112.5	120.3	113.3
FALSE	710.535	High	0	Master Protein	E9Q401	Ryanodine receptor 2 OS=Mus musculus OX=10090 GN=Ryr2 PE=1 SV=1	0.951	-0.07	2.48589	0.00326674	21503.9	22623.1	3.31	1.58	97	1	378	21021.1	20321.4	18729.9	17156.5	19335.5	17576.7	16900.5	16304.5	21288.6	19203.6	21304.5	19997.1	17967.9	18380	19501.4	19393.5
FALSE	195.664	High	0	Master Protein	P26043	Radixin OS=Mus musculus OX=10090 GN=Rdx PE=1 SV=3	1.061	0.08	2.48255	0.0032919	7928	7475.5	3.21	3.74	25	1	156	8308.1	7462.5	6714.2	7280.7	6991.6	6509.1	6116.8	5763.3	7035.8	6323.9	7352.4	6191.9	5851.4	6499.6	6464.6	6738.4
FALSE	1.258	Low	0.069	Master Protein	O88995	NF-kappa-B inhibitor-like protein 1 OS=Mus musculus OX=10090 GN=Nfkbil1 PE=2 SV=1	1.231	0.3	2.47936	0.00331623	276.9	225	16.16	10.96	1	1	1	332.8	306.7	210.4	319.3	246.2	228.8	193.5	178.4	214.8	223.8	246	171.9	158.5	165.1	195	205.4
FALSE	175.771	High	0	Master Protein	P35700	Peroxiredoxin-1 OS=Mus musculus OX=10090 GN=Prdx1 PE=1 SV=1	1.051	0.07	2.47912	0.003318	18515.9	17623.1	3.02	1.97	17	1	147	18814.8	18133.8	14863.3	16406.4	16582	15195.3	13969.8	13217.2	17199.4	15105.4	16985.6	14915	13502	14357.9	15148.7	15531.8
FALSE	48.657	High	0	Master Protein	Q80TL7	Protein MON2 homolog OS=Mus musculus OX=10090 GN=Mon2 PE=1 SV=2	0.952	-0.07	2.4782	0.00332509	695.6	730.4	4.65	3.77	2	1	19	701.8	596.4	564.4	617.2	621.3	572.4	542.7	487.4	694	650.3	671.2	679.2	589.1	582.2	635.4	635.9
FALSE	38.162	High	0	Master Protein	Q9WUR2	Enoyl-CoA delta isomerase 2 OS=Mus musculus OX=10090 GN=Eci2 PE=1 SV=2	0.935	-0.1	2.47812	0.00332569	1200.9	1284.9	4.7	3.07	6	1	21	1068	1080	1028.8	1022	1094.8	1005.5	933.6	884.9	1187.2	1081.9	1255.5	1133	1038.4	972.7	1075	1135.2
FALSE	95.978	High	0	Master Protein	A4FU75	Dagla protein (Fragment) OS=Mus musculus OX=10090 GN=Dagla PE=2 SV=1	0.944	-0.08	2.46566	0.00342248	1889.8	2001.9	3.63	2.03	21	1	49	1837.5	1737.6	1649.9	1561.6	1779	1504.4	1502.6	1437.8	1831.3	1704.9	1969.2	1759	1569.7	1653.9	1729.2	1711.9
FALSE	122.854	High	0	Master Protein	Q99N15	17beta-hydroxysteroid dehydrogenase type 10/short chain L-3-hydroxyacyl-CoA dehydrogenase OS=Mus musculus OX=10090 GN=Hsd17b10 PE=1 SV=1	0.969	-0.05	2.46392	0.00343624	3506.4	3618	2.68	1.4	14	1	56	3387.3	3277.3	2853.5	3043.8	3232.5	2942.9	2675.8	2632.1	3506.1	3031.4	3496.4	3238.6	2908.1	2948.8	3108.1	3134.4
FALSE	1.85	Medium	0.023	Master Protein	Q6NVB8	1700088E04Rik protein OS=Mus musculus OX=10090 GN=1700088E04Rik PE=2 SV=1	0.845	-0.24	2.46318	0.00344209	66.6	78.9	9.85	7.81	1	1	2	63.1	51.3	54.6	57.8	64.3	61	54.9	49.1	74.1	59.5	78.1	65.9	67.2	56.6	69.5	75.1
FALSE	279.796	High	0	Master Protein	A0A1L1SVJ6	Alpha-actinin-4 (Fragment) OS=Mus musculus OX=10090 GN=Actn4 PE=1 SV=1	0.969	-0.04	2.45946	0.00347166	2320.3	2393.8	1.98	1.96	3	1	240	2260.9	2275.2	2007	1990.6	2053.4	1862.2	1791.5	1764.6	2257.4	1980.6	2313.2	2153.5	1915.1	1998.5	2088.5	2074.4
FALSE	2.927	High	0.006	Master Protein	A0A1W2P6U8	RIKEN cDNA 4932415D10 gene OS=Mus musculus OX=10090 GN=4932415D10Rik PE=4 SV=1	0.905	-0.14	2.45472	0.00350976	90.5	100	3.97	5.72	2	1	4	90.2	85.8	76.5	72.1	82.9	74	71.1	71.6	87.3	88	98.7	85.6	77.4	85.1	78.9	91.4
FALSE	6.622	High	0	Master Protein	E9QLB2	Lysophospholipase-like protein 1 OS=Mus musculus OX=10090 GN=Lyplal1 PE=1 SV=1	0.916	-0.13	2.45338	0.00352067	424.5	463.3	5.33	3.8	3	1	5	403.9	395.2	346.1	356.1	402.8	378.9	344.7	323.8	425.6	385.2	456.4	429.4	386.7	373.5	402.5	390.6
FALSE	84.72	High	0	Master Protein	A0A1D5RM97	Non-specific serine/threonine protein kinase OS=Mus musculus OX=10090 GN=Mast3 PE=1 SV=1	0.958	-0.06	2.44561	0.00358419	1643.3	1716.2	2.36	1.79	13	1	41	1612.7	1562.4	1405.4	1394.9	1472	1366.8	1296.4	1281.8	1669.6	1439.4	1646	1511.5	1365.5	1347.3	1521.7	1496.5
FALSE	7.665	High	0	Master Protein	A0A087WQ94	Tensin 1 (Fragment) OS=Mus musculus OX=10090 GN=Tns1 PE=1 SV=1	1.294	0.37	2.4434	0.00360249	112.5	86.9	6.89	17.76	3	1	4	100	107.2	91.6	97.4	104.4	87.2	96.5	87.2	69.4	60.7	82.2	79.3	64	97.9	77.5	85.1
FALSE	134.882	High	0	Master Protein	P20917	Myelin-associated glycoprotein OS=Mus musculus OX=10090 GN=Mag PE=1 SV=3	1.122	0.17	2.44107	0.00362181	9768.4	8707.4	14.26	6.64	3	1	119	12855.2	10028.6	8297.6	10995.3	8559.8	7978.8	7198.4	6848.8	8308.6	7910.4	7716.5	6660.9	6844.7	7102.1	7129.1	7701.4
FALSE	33.403	High	0	Master Protein	O35239	Tyrosine-protein phosphatase non-receptor type 9 OS=Mus musculus OX=10090 GN=Ptpn9 PE=1 SV=2	0.963	-0.05	2.44091	0.00362317	1460.1	1516.8	2.93	2.35	9	1	25	1395.7	1396.7	1272.1	1204.7	1330	1137.8	1122.9	1098.8	1401.3	1289.3	1485.5	1324.1	1216.9	1209.4	1357.3	1288.9
FALSE	84.006	High	0	Master Protein	Q9Z1P6	NADH dehydrogenase [ubiquinone] 1 alpha subcomplex subunit 7 OS=Mus musculus OX=10090 GN=Ndufa7 PE=1 SV=3	0.962	-0.06	2.43707	0.00365537	8330.1	8656	3.1	1.6	10	1	58	7835.8	7986.6	7084.4	6981.2	7874.9	6805.8	6314.1	6183.3	8270.9	7402.1	8431.4	7771.2	6725.6	6804.9	7615.6	7544.7
FALSE	137.247	High	0	Master Protein	Q04690	Neurofibromin OS=Mus musculus OX=10090 GN=Nf1 PE=1 SV=1	0.971	-0.04	2.43672	0.00365833	5215.2	5370.4	2.14	2	25	1	90	4982.8	4827.5	4452.6	4407.6	4755.9	4264	4049.7	3863.1	5015.3	4595.8	5220.8	4723.1	4352.1	4225.4	4674.9	4618.2
FALSE	54.737	High	0	Master Protein	P62320	Small nuclear ribonucleoprotein Sm D3 OS=Mus musculus OX=10090 GN=Snrpd3 PE=1 SV=1	0.954	-0.07	2.4338	0.00368296	1015.5	1064.8	2.47	2.51	4	1	19	1016.4	946	834.4	870.5	914.3	852.1	811	754.2	1007.1	911	1050.5	897.1	844.4	889.4	895.7	912.2
FALSE	33.92	High	0	Master Protein	Q3TKF6	Beta-hexosaminidase OS=Mus musculus OX=10090 GN=Hexa PE=2 SV=1	0.97	-0.04	2.43208	0.00369764	1023.2	1054.8	2.11	1.5	9	1	18	1024.6	984.4	869	874.7	900.7	797.4	799.4	773.4	981.2	892.3	1013.2	924.9	830.9	856.8	903.7	944.8
FALSE	133.845	High	0	Master Protein	Q8K411	Presequence protease, mitochondrial OS=Mus musculus OX=10090 GN=Pitrm1 PE=1 SV=1	0.958	-0.06	2.43076	0.00370883	3968	4142.6	2.32	2.07	25	1	68	3835.6	3760.6	3499.1	3421.1	3544.6	3237.2	3152.8	2968	3856.9	3530.9	4012	3681.1	3358.8	3254.7	3606.4	3581.2
FALSE	38.216	High	0	Master Protein	A0A087WSU3	NADH-ubiquinone oxidoreductase 75 kDa subunit, mitochondrial (Fragment) OS=Mus musculus OX=10090 GN=Ndufs1 PE=1 SV=1	0.787	-0.35	2.42804	0.00373216	364.4	463	11.5	12.46	1	1	24	321	257.3	309.8	323.7	334.4	289.9	308	270.7	448.8	376.2	446.8	414.7	384.9	253	404.6	396.8
FALSE	268.344	High	0	Master Protein	A0A0S3CWK3	NArgBP2 OS=Mus musculus OX=10090 GN=Sorbs2 PE=2 SV=1	0.944	-0.08	2.42764	0.00373562	12831.8	13586.4	3.05	3.05	3	1	186	12138.2	12275.4	11533.2	11008.3	11632.6	10374.5	9867.4	9671.1	12391.4	11096.5	13418.4	12199.1	11117.7	10730.3	11888	11760.7
FALSE	17.797	High	0	Master Protein	Q9EQ06	Estradiol 17-beta-dehydrogenase 11 OS=Mus musculus OX=10090 GN=Hsd17b11 PE=1 SV=1	0.953	-0.07	2.42118	0.00379155	501.1	525.6	3.66	3.01	5	1	9	490.7	475.7	418.7	403.3	464.1	414	406.5	375.2	493.6	467.1	500.5	465.3	433.1	437.8	448.4	455.9
FALSE	201.824	High	0	Master Protein	B9EHZ5	Membrane protein, palmitoylated 6 (MAGUK p55 subfamily member 6) OS=Mus musculus OX=10090 GN=Pals2 PE=2 SV=1	0.965	-0.05	2.42108	0.00379247	13529.4	14015.3	2.3	1.31	33	1	144	12951.1	12842.7	11327	12036.1	12370.8	11133.2	10300.4	10164.8	13353.8	11958	13814.3	12144.3	11111.7	11111.7	12172.9	12045.9
FALSE	6.031	High	0	Master Protein	Q80ZR6	Pro-melanin-concentrating hormone OS=Mus musculus OX=10090 GN=Pmch PE=2 SV=1	0.844	-0.25	2.417	0.00382829	80.7	95.7	9.01	7.99	1	1	2	73.8	74	63.2	75.5	77.3	64.4	73.3	61.3	84.1	85.7	92.1	85	82.8	66.8	86.3	79.1
FALSE	104.252	High	0	Master Protein	Q9CY58	Plasminogen activator inhibitor 1 RNA-binding protein OS=Mus musculus OX=10090 GN=Serbp1 PE=1 SV=2	1.037	0.05	2.41489	0.00384692	9150.9	8823	1.76	1.75	18	1	69	9190.5	8728.4	7952.4	7918.8	8047.6	7598.3	6989.4	6608.7	8623.5	7739.5	8618.9	7611	6903.9	7089.8	7632	7725.4
FALSE	41.644	High	0	Master Protein	P24472	Glutathione S-transferase A4 OS=Mus musculus OX=10090 GN=Gsta4 PE=1 SV=3	0.956	-0.06	2.41478	0.00384787	5183.5	5420.4	2.42	1.72	11	1	55	5047.8	4882.6	4422.1	4454.5	4633	4282.5	4117.7	4021	5187.8	4605.7	5109.6	4872.8	4247.9	4423	4645.4	4657.5
FALSE	275.072	High	0	Master Protein	A0A0G2JDT9	Leucine-rich repeat-containing protein 7 OS=Mus musculus OX=10090 GN=Lrrc7 PE=1 SV=1	0.961	-0.06	2.41475	0.00384816	9399.5	9778.5	2.84	1.84	44	1	141	9064.1	8777.9	8164.9	7756.6	8404.1	7845.4	7438.5	7029.9	9197.6	8208.1	9519.6	8620.2	7753	8171.4	8468.9	8305
FALSE	1361.37	High	0	Master Protein	Q3UH59	Myosin-10 OS=Mus musculus OX=10090 GN=Myh10 PE=1 SV=1	0.98	-0.03	2.41415	0.00385341	68680.2	70049	2	1.06	2	1	834	66533.1	63507.5	59468.2	57802.7	62040.7	55878.4	52986.9	51492.2	66632.6	58655.7	67711.4	62243.9	56134.9	56877.5	61142.5	61041.5
FALSE	27.151	High	0	Master Protein	Q9D8B7	Junctional adhesion molecule C OS=Mus musculus OX=10090 GN=Jam3 PE=1 SV=2	1.181	0.24	2.41015	0.00388908	1388.6	1176.1	10.8	9.05	9	1	21	1685.1	1340.9	1183.9	1367.1	1225.1	1130	993.6	899.1	1051.9	1061.3	1124.5	909.6	882.2	1092.2	1037	1144.2
FALSE	13.954	High	0	Master Protein	Q8K1C0	Protein angel homolog 2 OS=Mus musculus OX=10090 GN=Angel2 PE=1 SV=1	0.915	-0.13	2.40723	0.00391537	234.2	255.9	4.64	5.78	2	1	3	214	217.6	203.1	207.1	202.2	199.5	187.5	170.5	246.8	207.4	265.9	236.4	211.8	192.1	219.6	206.4
FALSE	72.49	High	0	Master Protein	Q9D880	Mitochondrial import inner membrane translocase subunit TIM50 OS=Mus musculus OX=10090 GN=Timm50 PE=1 SV=1	0.972	-0.04	2.40662	0.00392088	4234.9	4357.2	2.22	1.5	12	1	54	4040.7	3990.4	3644.4	3540.4	3808.4	3460.9	3307.1	3171.6	4083.9	3622.3	4227.4	3890	3432	3577.2	3805.1	3739.3
FALSE	42.134	High	0	Master Protein	Q3ZB20	Voltage-dependent calcium channel gamma-2 subunit OS=Mus musculus OX=10090 GN=Cacng2 PE=1 SV=1	0.926	-0.11	2.40419	0.00394283	623.1	672.7	4.82	2.29	5	1	24	603.6	618.9	580.2	499.9	561.5	501.6	478.7	466.2	626.1	569.4	670.3	599.2	527	518.1	585.9	585.5
FALSE	88.373	High	0	Master Protein	Q4FJR4	Protein-serine/threonine kinase OS=Mus musculus OX=10090 GN=Pdk3 PE=1 SV=1	0.96	-0.06	2.40419	0.00394286	3737.3	3893.1	1.05	2.54	15	1	44	3717.3	3634.8	3225.8	3179.9	3335.5	3052.2	2886.8	2771.4	3701	3317.1	3795.6	3485.2	3154	2992.6	3366.7	3325.5
FALSE	220.084	High	0	Master Protein	Q8BIJ6	Isoleucine--tRNA ligase, mitochondrial OS=Mus musculus OX=10090 GN=Iars2 PE=1 SV=1	0.966	-0.05	2.40126	0.00396957	8212.9	8503.9	1.94	1.38	36	1	118	8019	7713.6	7147.9	7278.4	7510.5	6731.2	6238.5	6069	7938.3	7164.6	8321.7	7535.1	6692.5	6823.7	7442.1	7259.5
FALSE	133.627	High	0	Master Protein	Q9ESJ4	NCK-interacting protein with SH3 domain OS=Mus musculus OX=10090 GN=Nckipsd PE=1 SV=2	0.969	-0.05	2.38736	0.00409861	4930.6	5090	1.74	1.61	25	1	94	4774.1	4717.8	4239.5	4186.3	4444.2	3974.7	3825.6	3745.5	4686.5	4217.9	4957.2	4531.3	4010.9	4116.4	4428.8	4430.2
FALSE	139.445	High	0	Master Protein	B2BH30	Metabotropic glutamate receptor subtype 5b OS=Mus musculus OX=10090 GN=Grm5 PE=1 SV=1	0.962	-0.06	2.38677	0.00410419	6054.6	6292	2.63	3.99	32	1	85	6086.5	5586	5243.5	4927.1	5425.5	4900.9	4725.2	4524.7	6030.7	5301.3	6093.7	5706.1	5455.2	5114.1	5370.7	5392.5
FALSE	38.451	High	0	Master Protein	Q3TYD6	Serine/threonine-protein kinase LMTK2 OS=Mus musculus OX=10090 GN=Lmtk2 PE=1 SV=3	0.94	-0.09	2.38631	0.0041086	458.7	487.8	3.89	3.04	8	1	15	427.5	421	409.3	408.7	416.8	371	359.5	335.9	443.2	424.2	487.9	431.4	380	402.8	417.2	408.7
FALSE	8.221	High	0	Master Protein	E9Q968	Pituitary adenylate cyclase-activating polypeptide type I receptor OS=Mus musculus OX=10090 GN=Adcyap1r1 PE=1 SV=1	0.947	-0.08	2.37868	0.00418142	452.8	478.4	4.28	2.52	3	1	8	431.9	406.4	397.2	380.4	400.7	379.5	369.2	342.2	454.6	406.5	452.8	413.1	393	396.5	425.3	414.7
FALSE	163.193	High	0	Master Protein	E9QB02	Methionine--tRNA ligase, cytoplasmic OS=Mus musculus OX=10090 GN=Mars1 PE=1 SV=1	0.988	-0.02	2.37861	0.00418203	8536.8	8637.6	1.13	0.92	31	1	92	8317	8166.8	7188.7	7287.1	7719.4	6995.6	6623.1	6342	8213	7353.3	8394	7584.2	6936.2	6956.4	7489.1	7555.4
FALSE	43.907	High	0	Master Protein	A6H644	Protein phosphatase 1 regulatory subunit OS=Mus musculus OX=10090 GN=Ppp1r12b PE=1 SV=1	0.917	-0.12	2.37826	0.00418539	384.6	419.3	2.37	5.32	10	1	17	381.5	363.7	317	346	350.7	316.3	301.7	280.7	388.8	372.1	401.8	374	348.6	305.8	370.5	349.4
FALSE	8.844	High	0	Master Protein	Q9JI78	Peptide-N(4)-(N-acetyl-beta-glucosaminyl)asparagine amidase OS=Mus musculus OX=10090 GN=Ngly1 PE=1 SV=2	0.907	-0.14	2.378	0.00418794	144.9	159.7	6.02	8.32	3	1	5	125.3	141.3	118.4	118.9	134.3	124	113.7	105.6	162.9	128.4	145.7	141.4	127.8	153.5	129.4	138.6
FALSE	149.133	High	0	Master Protein	O35250	Exocyst complex component 7 OS=Mus musculus OX=10090 GN=Exoc7 PE=1 SV=2	0.965	-0.05	2.37425	0.00422423	6843.8	7095.1	1.56	2.43	34	1	96	6701.1	6416.6	5869.9	5874.9	6152.5	5595.1	5298.9	5211.9	6621.1	5954.1	6995.1	6378.6	5769.9	5596.6	6185.2	6030.2
FALSE	186.069	High	0	Master Protein	Q80YN3	Breast carcinoma-amplified sequence 1 homolog OS=Mus musculus OX=10090 GN=Bcas1 PE=1 SV=3	1.19	0.25	2.37416	0.0042251	11757.3	9882.3	13.95	7.42	22	1	106	15249.9	11942.2	9553	12313.5	9793.2	9790.3	8851.2	7663	9550.5	9008.1	9517.3	7659.8	7517	8855.8	8366.2	9399.3
FALSE	80.072	High	0	Master Protein	Q5EBJ4	Ermin OS=Mus musculus OX=10090 GN=Ermn PE=1 SV=1	1.18	0.24	2.37409	0.00422584	3192.3	2706.1	13.88	9.09	15	1	57	3987.1	3199.1	2548.3	3423.8	2680.7	2674.8	2388.4	2035.8	2683.1	2395.9	2467.4	2010.6	2052.1	2490.1	2181	2449.9
FALSE	191.864	High	0	Master Protein	Q9JLV5	Cullin-3 OS=Mus musculus OX=10090 GN=Cul3 PE=1 SV=1	0.98	-0.03	2.37313	0.00423512	10030	10237.4	1.47	1.21	34	1	117	9843.4	9368.4	8613.3	8505	8967.5	8261.4	7764.9	7522.3	9775.3	8681.6	9742	9043.1	8041.8	8436.5	8780.5	8914.4
FALSE	92.922	High	0	Master Protein	P62835	Ras-related protein Rap-1A OS=Mus musculus OX=10090 GN=Rap1a PE=1 SV=1	1.053	0.07	2.3697	0.00426871	12157	11550.5	4.18	2.6	4	1	87	13153.1	11633.9	10075	10007.3	11480.5	10083.5	9345.2	8788.2	11394.5	9870.7	10993.3	9763.1	8737.2	9374.6	9966.7	10312.6
FALSE	70.659	High	0	Master Protein	Q8C076	Uncharacterized protein OS=Mus musculus OX=10090 GN=Vps33b PE=2 SV=1	0.962	-0.06	2.36956	0.00427008	1290.1	1341.7	2.28	2.87	13	1	30	1287.4	1223.7	1129.7	1114.6	1169.2	1022.9	1022.7	930.3	1244.4	1164	1313	1191.7	1118.2	1079.9	1151.2	1151.3
FALSE	33.716	High	0	Master Protein	Q91YP0	L-2-hydroxyglutarate dehydrogenase, mitochondrial OS=Mus musculus OX=10090 GN=L2hgdh PE=1 SV=1	0.922	-0.12	2.36898	0.00427587	636.7	690.3	4.1	4.93	6	1	17	592.5	612.2	516.8	524	600	520.3	505.7	471.8	619	555.3	688	603.9	570.2	572.4	599.8	551.1
FALSE	80.184	High	0	Master Protein	Z4YJJ5	Deubiquitinating enzyme CYLD OS=Mus musculus OX=10090 GN=Cyld PE=1 SV=1	0.971	-0.04	2.36405	0.00432463	1923.4	1981.3	2.41	2.02	20	1	48	1894.6	1776	1655.9	1674.5	1770.2	1517	1517.1	1413.8	1881	1637.2	1924.1	1813.2	1596.7	1595.9	1727	1737.9
FALSE	133.057	High	0	Master Protein	Q9DBC7	cAMP-dependent protein kinase type I-alpha regulatory subunit OS=Mus musculus OX=10090 GN=Prkar1a PE=1 SV=3	0.945	-0.08	2.35924	0.00437277	6613.6	6999.8	3.42	1.68	17	1	103	6503.8	6058.5	5619.9	5633	6094.5	5675.6	5370.7	4913.2	6678.5	5955.9	6741.7	6247	5624.2	5572.7	6071.4	5958.5
FALSE	17.984	High	0	Master Protein	Q9D1N9	39S ribosomal protein L21, mitochondrial OS=Mus musculus OX=10090 GN=Mrpl21 PE=1 SV=1	0.905	-0.14	2.35874	0.00437785	59.3	65.5	7.47	6.05	2	1	10	60.2	64.6	49.5	50.4	54.5	49.1	39.8	41.8	62.7	51	63.6	63.3	55.4	50.5	56.4	60.5
FALSE	2.677	High	0.007	Master Protein	P70388	DNA repair protein RAD50 OS=Mus musculus OX=10090 GN=Rad50 PE=1 SV=1	0.822	-0.28	2.35851	0.00438016	245.2	298.1	9.42	11.91	1	1	2	247	190.1	202.4	221.4	227.4	176.5	206.3	180.7	264.5	261.8	313.4	266.4	261.2	177.2	251.1	256.3
FALSE	95.316	High	0	Master Protein	Q8C163	Nuclease EXOG, mitochondrial OS=Mus musculus OX=10090 GN=Exog PE=1 SV=1	0.962	-0.06	2.35666	0.00439882	2666.2	2772.9	2.79	1.52	14	1	47	2515.5	2549.7	2270	2353.7	2498.6	2167.5	2045.4	1995.4	2600.2	2322	2770.7	2445.3	2166.5	2287	2424.3	2408.6
FALSE	184.691	High	0	Master Protein	Q9JM52	Misshapen-like kinase 1 OS=Mus musculus OX=10090 GN=Mink1 PE=1 SV=3	0.971	-0.04	2.35394	0.00442648	5814.8	5989.1	2.25	1.5	28	1	119	5703.5	5431	5070.6	4930.3	5131.4	4865.1	4542.8	4393.5	5739.3	5047	5816.4	5459.9	4739	4827	5209.8	5178.6
FALSE	43.891	High	0	Master Protein	Q5SUR0	Phosphoribosylformylglycinamidine synthase OS=Mus musculus OX=10090 GN=Pfas PE=1 SV=1	0.903	-0.15	2.35311	0.004435	949.7	1052.2	6.5	2.43	10	1	21	926.9	834.4	779.4	804.5	934.7	829.1	801	717.5	1001.8	927.1	1012.9	954.1	829	827.9	919.7	903.3
FALSE	111.157	High	0	Master Protein	Q8BWG8	Beta-arrestin-1 OS=Mus musculus OX=10090 GN=Arrb1 PE=1 SV=1	0.96	-0.06	2.35249	0.00444126	2887.4	3008.9	3.31	2.92	15	1	51	2725.6	2623.2	2466.3	2461.2	2589.5	2373.2	2260	2229.2	2835.8	2588.7	2882.8	2666.6	2387	2597.1	2581	2564.2
FALSE	128.917	High	0	Master Protein	Q5DTY9	BTB/POZ domain-containing protein KCTD16 OS=Mus musculus OX=10090 GN=Kctd16 PE=1 SV=2	0.955	-0.07	2.35235	0.00444276	11866.5	12424.8	3.01	3	24	1	108	11086.2	11247.2	10193.6	10392	10985.2	9556.5	8993.1	9007.5	11468	10180.5	12806.7	11061.3	9620.7	10107.5	10978.9	10806.7
FALSE	89.28	High	0	Master Protein	A0A338P6P6	Arf-GAP with coiled-coil, ANK repeat and PH domain-containing protein 2 OS=Mus musculus OX=10090 GN=Acap2 PE=1 SV=1	0.966	-0.05	2.35126	0.00445385	1828	1892.1	2.42	3.01	19	1	47	1831.4	1703	1559.1	1528.3	1674.9	1460.5	1463	1354.5	1789.3	1568.5	1853.1	1708.6	1598.7	1527.3	1641.5	1647.7
FALSE	60.155	High	0	Master Protein	P48771	Cytochrome c oxidase subunit 7A2, mitochondrial OS=Mus musculus OX=10090 GN=Cox7a2 PE=1 SV=2	0.938	-0.09	2.3481	0.0044864	7018.4	7480.1	1.7	3.32	2	1	66	6831.9	6685.8	5946.9	6031	6467.4	5848.8	5498.9	5226.9	7217.4	6349.5	7305.1	6696.9	5729.7	5535	6457.8	6461.3
FALSE	1.823	Medium	0.023	Master Protein	Q8C115	Pleckstrin homology domain-containing family H member 2 OS=Mus musculus OX=10090 GN=Plekhh2 PE=1 SV=3	0.829	-0.27	2.34486	0.00452006	273.3	329.8	8.84	13.77	1	1	2	293.6	216.3	228.6	230.5	248.2	223.1	238.5	202.8	309.4	295.7	327.2	347.4	317.3	210.5	272.7	276.3
FALSE	11.164	High	0	Master Protein	A0A087WS40	Voltage-dependent L-type calcium channel subunit alpha OS=Mus musculus OX=10090 GN=Cacna1c PE=1 SV=1	0.933	-0.1	2.34446	0.00452423	95.4	102.3	5.99	4.54	4	1	5	102	91.5	77.1	83.4	85.8	69.8	66.2	71.1	93.9	90	93.1	95.8	82.9	83.8	85.8	88.3
FALSE	294.312	High	0	Master Protein	Q6R891	Neurabin-2 OS=Mus musculus OX=10090 GN=Ppp1r9b PE=1 SV=1	0.982	-0.03	2.3415	0.00455511	15694.2	15989	1.31	1.25	33	1	180	15434.6	14875	13619.3	13579.6	13881.5	12892.6	12117.1	11607.8	15199.8	13516.6	15656.3	14179.7	12862.7	12925.6	13729.8	13763.1
FALSE	92.779	High	0	Master Protein	Q8K354	Carbonyl reductase [NADPH] 3 OS=Mus musculus OX=10090 GN=Cbr3 PE=1 SV=1	0.936	-0.1	2.34009	0.00456988	1267.8	1354.8	3.93	2.96	12	1	47	1186.9	1161.5	1057.3	1146.6	1170.1	1037.3	1011.2	938.4	1246.4	1148.7	1323.1	1186.1	1079.7	1131.7	1140.1	1119
FALSE	19.788	High	0	Master Protein	Q99P58	Ras-related protein Rab-27B OS=Mus musculus OX=10090 GN=Rab27b PE=1 SV=3	0.907	-0.14	2.33646	0.00460824	566.2	624.4	4.36	4.58	4	1	11	537.2	526.3	507.5	471.1	532.5	480.2	448.1	404.7	598.8	539.1	605.9	555.6	492.8	449.6	528.2	512.6
FALSE	24.522	High	0	Master Protein	A2AMH4	Choline transporter-like protein OS=Mus musculus OX=10090 GN=Slc44a1 PE=1 SV=1	1.122	0.17	2.32965	0.00468117	1124.2	1001.6	11.29	7.83	8	1	17	1358	985.3	921	1172.2	1143.2	950.3	833.8	799.3	928	873	939.1	737.6	754	867.5	913.5	930.6
FALSE	116.288	High	0	Master Protein	O88704	Potassium/sodium hyperpolarization-activated cyclic nucleotide-gated channel 1 OS=Mus musculus OX=10090 GN=Hcn1 PE=1 SV=1	0.937	-0.09	2.32937	0.00468411	3383.1	3611.5	4.47	2.99	15	1	57	3195.1	3134.3	2886.5	2703.3	3148.4	2751.1	2645.4	2653.9	3313.4	2918	3514.8	3204.2	2835.9	3039.4	3164.8	3054.6
FALSE	55.708	High	0	Master Protein	Q3TFH8	Phosphoacetylglucosamine mutase OS=Mus musculus OX=10090 GN=Pgm3 PE=2 SV=1	0.946	-0.08	2.32845	0.00469409	1968.8	2080.1	2.88	2.01	14	1	35	1935.6	1824.1	1705.9	1728.3	1788.6	1592.7	1600.2	1431.3	1905.4	1761.5	2044.1	1840.8	1637.1	1678.7	1763.5	1757.5
FALSE	15.532	High	0	Master Protein	A2AT37	Regulator of nonsense transcripts 2 OS=Mus musculus OX=10090 GN=Upf2 PE=1 SV=1	0.83	-0.27	2.32567	0.00472427	171.7	206.7	14.06	5.2	4	1	5	141.2	151.9	129.9	132.8	174.2	168.6	142.8	144.5	190.4	178.3	201.3	200	177.2	167.2	174.5	176.9
FALSE	1.388	Low	0.053	Master Protein	A0A1D5RMA6	Docking protein 4 (Fragment) OS=Mus musculus OX=10090 GN=Dok4 PE=4 SV=1	0.895	-0.16	2.3219	0.00476546	106.6	119	6.82	5.19	1	1	1	106.3	97	93.3	87.1	109.6	82	87.5	79.3	112.3	107.8	118.9	103.7	98.3	88	103.8	98.9
FALSE	129.523	High	0	Master Protein	E9Q2E4	HECT domain E3 ubiquitin protein ligase 4 OS=Mus musculus OX=10090 GN=Hectd4 PE=1 SV=2	0.946	-0.08	2.3172	0.00481731	1546.6	1635.6	2.89	3.29	32	1	61	1477.1	1490.3	1361.8	1316.7	1395.8	1259.6	1248.3	1146	1560.6	1393.1	1595.4	1423.5	1289.8	1412.8	1354.1	1388.5
FALSE	161.506	High	0	Master Protein	Q80YA9	Connector enhancer of kinase suppressor of ras 2 OS=Mus musculus OX=10090 GN=Cnksr2 PE=1 SV=1	0.971	-0.04	2.31667	0.00482315	6200.8	6383.7	2.22	2.18	33	1	106	5964.5	5706.1	5383.3	5294.9	5549.1	5105.2	4796	4637.6	6060.1	5345.1	6250.8	5797.7	5140.1	5162.5	5528.3	5380.5
FALSE	15.296	High	0	Master Protein	Q9D823	60S ribosomal protein L37 OS=Mus musculus OX=10090 GN=Rpl37 PE=1 SV=3	1.085	0.12	2.31663	0.00482359	7359.8	6780.5	3.97	4.9	6	1	25	7290.7	6835.1	6403.6	6274.8	6284	6206.8	5708.5	5877	6589.3	5745.7	6959.4	5832.4	5264.5	5468.4	5598.2	6602.5
FALSE	19.96	High	0	Master Protein	P50428	Arylsulfatase A OS=Mus musculus OX=10090 GN=Arsa PE=1 SV=2	0.961	-0.06	2.31576	0.0048333	462.4	481	4.21	3.68	4	1	9	424.7	415.1	393.7	400.9	402.2	394.4	354.8	345.4	460.1	406.1	466.5	434.7	371.5	425.7	406.3	425.3
FALSE	283.882	High	0	Master Protein	Q9Z2I0	Mitochondrial proton/calcium exchanger protein OS=Mus musculus OX=10090 GN=Letm1 PE=1 SV=1	0.97	-0.04	2.31448	0.00484748	13773.5	14200.7	3.19	2.14	36	1	191	13270.9	13082.2	11841.3	10977.9	12644.8	11294.8	10696.5	10172.5	13517.8	11900.6	13917.1	12469.1	11143.2	12133.1	12441.8	12283.7
FALSE	319.763	High	0	Master Protein	P62761	Visinin-like protein 1 OS=Mus musculus OX=10090 GN=Vsnl1 PE=1 SV=2	1.042	0.06	2.31428	0.00484974	37132.5	35629.5	2.07	2.02	21	1	318	37904.7	35588.8	30119.7	32339.6	33280.6	30415.3	27931.5	27535.2	34484.6	29693.8	34789.9	30647.2	27884.7	28257.4	31847.2	32003.6
FALSE	1.89	Medium	0.022	Master Protein	Q9D2I5	LisH domain-containing protein ARMC9 OS=Mus musculus OX=10090 GN=Armc9 PE=1 SV=1	0.834	-0.26	2.31237	0.00487115	78.7	94.4	10.02	10.73	1	1	1	75.1	75.1	65.2	59.8	84.2	72.2	67.7	58.7	94.5	74.4	94.9	78	84.2	92.4	72.7	80.1
FALSE	82.806	High	0	Master Protein	Q9CTY5	Calcium uptake protein 3, mitochondrial OS=Mus musculus OX=10090 GN=Micu3 PE=2 SV=2	0.947	-0.08	2.31173	0.00487831	2822.4	2980	3	3.01	17	1	52	2703.9	2569.1	2384.1	2396	2559.6	2353	2249	2113.5	2771.3	2555.6	2923.6	2666.9	2373.3	2245	2561	2551.4
FALSE	232.548	High	0	Master Protein	Q5SW83	Uncharacterized protein OS=Mus musculus OX=10090 GN=Actr2 PE=1 SV=1	0.98	-0.03	2.30333	0.00497354	19093.2	19479.9	1.88	1.6	20	1	232	18468.5	17963.6	16283.1	16131.4	17150.8	15780.1	14919.3	14415	18634.8	16378.6	19144	17459.2	15260.3	16356.3	16851.8	16844.5
FALSE	63.591	High	0	Master Protein	P56695	Wolframin OS=Mus musculus OX=10090 GN=Wfs1 PE=1 SV=1	0.906	-0.14	2.30009	0.00501079	2029.9	2240.7	7.25	6.53	14	1	45	1993.4	1827.9	1851.2	1511.2	1737.6	1686.4	1661.9	1572.4	2126.7	1818.8	2076.2	2181.4	1932.6	1825.1	1974.7	1822.3
FALSE	32.199	High	0	Master Protein	Q3U0D9	E3 ubiquitin-protein ligase HACE1 OS=Mus musculus OX=10090 GN=Hace1 PE=1 SV=1	0.918	-0.12	2.29834	0.00503107	576.7	628.4	5.7	2.82	8	1	11	541.2	517	486.2	493.8	523.1	488	494.7	433.8	600.4	528.6	586	552	493.6	530.1	521.1	557.4
FALSE	14.929	High	0	Master Protein	Q8R104	NAD-dependent protein deacetylase sirtuin-3 OS=Mus musculus OX=10090 GN=Sirt3 PE=1 SV=2	0.951	-0.07	2.29315	0.00509157	117.6	123.6	3.54	4.58	3	1	5	115.4	113.4	101.6	94.8	110.3	97.7	89.7	83.4	116	104.1	121.1	108.9	102.5	110.5	104.5	104.7
FALSE	91.341	High	0	Master Protein	Q3UYM8	Uncharacterized protein OS=Mus musculus OX=10090 GN=Plp1 PE=2 SV=1	1.463	0.55	2.29305	0.00509276	21947.4	14998.7	24.12	23.97	9	1	118	31069.1	20206.6	17525	25820.8	20559.3	19101.9	16042.9	10155.6	12792.7	13909.6	13829.3	8455.8	9179.8	15770.8	13715.3	17556.1
FALSE	64.74	High	0	Master Protein	Q9QUJ7	Long-chain-fatty-acid--CoA ligase 4 OS=Mus musculus OX=10090 GN=Acsl4 PE=1 SV=2	0.953	-0.07	2.29152	0.00511073	1073.1	1126.6	4	3.02	10	1	37	1031.2	980	964.7	867.7	981.8	877.5	822.7	812.3	1046.2	964.6	1103.5	983.3	907.4	966.9	959.5	958.1
FALSE	109.535	High	0	Master Protein	Q6NVE8	WD repeat-containing protein 44 OS=Mus musculus OX=10090 GN=Wdr44 PE=1 SV=1	0.958	-0.06	2.29132	0.0051131	1560	1627.6	2.09	2.22	22	1	44	1507.7	1481.2	1365.1	1348.1	1401.9	1276.6	1233.2	1142.1	1553.6	1377	1549.9	1445.4	1300.1	1335.4	1376.2	1360.3
FALSE	151.929	High	0	Master Protein	Q548L4	Glutamate decarboxylase OS=Mus musculus OX=10090 GN=Gad2 PE=1 SV=1	0.966	-0.05	2.28982	0.00513079	6936.3	7184	2.56	1.51	18	1	87	6773	6285.4	5878.8	6004.8	6449.6	5629.4	5398.3	5166.4	6905	6116	6884	6272.8	5748.1	5739.6	6254.4	6116.2
FALSE	158.004	High	0	Master Protein	O54865	Guanylate cyclase soluble subunit beta-1 OS=Mus musculus OX=10090 GN=Gucy1b1 PE=1 SV=1	0.96	-0.06	2.28824	0.00514944	4703.9	4897.7	2.68	2.46	29	1	91	4490.1	4422	4094.6	4185.9	4282.4	3797.4	3698.6	3434.3	4606.1	4121.7	4885.9	4426	3971.3	3849.3	4257.6	4176.9
FALSE	118.435	High	0	Master Protein	F6ZYH6	Gamma-aminobutyric acid receptor subunit beta-3 OS=Mus musculus OX=10090 GN=Gabrb3 PE=1 SV=1	0.956	-0.06	2.2847	0.00519164	4444.3	4647.6	4.58	1.45	8	1	64	4147.2	4139.9	3766.9	3469	4130.2	3693	3486.9	3310.1	4423.8	3923.8	4525.8	4235	3682.5	3769.3	4024.1	4026.1
FALSE	36.189	High	0	Master Protein	Q61120	SHC-transforming protein 3 OS=Mus musculus OX=10090 GN=Shc3 PE=1 SV=2	0.953	-0.07	2.28397	0.00520036	620.2	650.8	3.08	3.17	9	1	20	587.8	619.2	531.2	533.6	580	497.4	477.5	452.5	625.5	529.3	623.6	568.2	546.1	537.6	555.2	572.4
FALSE	8.424	High	0	Master Protein	O35680	28S ribosomal protein S12, mitochondrial OS=Mus musculus OX=10090 GN=Mrps12 PE=2 SV=1	0.957	-0.06	2.28318	0.00520975	394.2	411.9	3.15	2.69	2	1	4	396	361.2	348.5	338.4	359.6	332.5	294.4	281.5	388.6	356.4	421.5	363.7	315.7	335.8	354.6	348.4
FALSE	417.821	High	0	Master Protein	Q920I9	WD repeat-containing protein 7 OS=Mus musculus OX=10090 GN=Wdr7 PE=1 SV=3	0.975	-0.04	2.28197	0.00522429	22038.3	22606.9	2.48	0.91	58	1	238	21298.1	20911.9	18720.7	17933.8	19874.6	18247	17100.1	16518.9	21549.6	19018.6	21794.6	20021.3	17788.6	18584.7	19707	19604.5
FALSE	43.54	High	0	Master Protein	Q3TXN0	PDZ domain-containing protein (Fragment) OS=Mus musculus OX=10090 GN=Htra2 PE=2 SV=1	0.968	-0.05	2.2819	0.00522522	986	1019.1	1.75	2.36	9	1	34	970.2	947.6	822.6	875.4	884.8	796.4	763.9	748	958.4	854.5	1004.4	880.2	822.3	860.4	862.3	898.3
FALSE	115.14	High	0	Master Protein	Q9D1T0	Leucine-rich repeat and immunoglobulin-like domain-containing nogo receptor-interacting protein 1 OS=Mus musculus OX=10090 GN=Lingo1 PE=1 SV=1	0.961	-0.06	2.28055	0.00524148	7363.1	7661	3.06	1.58	17	1	94	7206.8	6770.9	6493.5	5982.2	6600.4	6036.8	5699.7	5527.4	7319.5	6475.2	7170.6	6786.1	6059.5	6111.3	6664.3	6649.5
FALSE	83.131	High	0	Master Protein	O35405	5'-3' exonuclease PLD3 OS=Mus musculus OX=10090 GN=Pld3 PE=1 SV=1	0.963	-0.05	2.27796	0.0052728	6068.5	6300.3	2.46	2.01	13	1	65	5853.8	5780.4	5283.1	4992.9	5524	5037.3	4676.6	4491.5	6126.8	5433.5	5969.9	5565.8	4802.6	5126.6	5326.2	5478.5
FALSE	86.435	High	0	Master Protein	Q8R4E6	Purine-rich element-binding protein gamma OS=Mus musculus OX=10090 GN=Purg PE=1 SV=1	0.959	-0.06	2.27608	0.00529567	2529.1	2638.1	2.13	2.71	13	1	64	2521.2	2460.3	2124	2164.6	2285.4	2175.7	1954.3	1863.7	2557	2318.9	2581.5	2304.9	2160.4	2098.8	2205.1	2281.9
FALSE	225.772	High	0	Master Protein	P49025	Citron Rho-interacting kinase OS=Mus musculus OX=10090 GN=Cit PE=1 SV=3	0.971	-0.04	2.27165	0.00534991	7528.7	7752.9	1.02	2.4	48	1	130	7472.7	7317.5	6488.5	6452.4	6848.6	6084.6	5818.9	5552.2	7342.5	6451	7615.3	6872.3	6446.3	6201	6775.5	6723.5
FALSE	6.581	High	0	Master Protein	Q5FW98	Cytochrome c oxidase subunit VIIb OS=Mus musculus OX=10090 GN=Cox7b PE=2 SV=1	1.112	0.15	2.26948	0.00537671	1256.4	1129.7	6.97	5.49	2	1	6	1261.7	1395.8	1064	1097.6	1077.7	969.5	912.4	944.5	1080.1	970	1084	989.2	819.5	1027.1	977.8	1010.5
FALSE	202.276	High	0	Master Protein	Q6GQT9	Nodal modulator 1 OS=Mus musculus OX=10090 GN=Nomo1 PE=1 SV=1	0.975	-0.04	2.26948	0.00537671	5777.2	5926.8	1.97	1.42	31	1	100	5671.9	5461	4982.7	4840.3	5146.9	4797.3	4488.4	4398.2	5611.6	5067.9	5774.1	5133.4	4639	4948.3	5129.2	5205.1
FALSE	20.933	High	0	Master Protein	Q9CQ65	S-methyl-5'-thioadenosine phosphorylase OS=Mus musculus OX=10090 GN=Mtap PE=1 SV=1	0.93	-0.11	2.26707	0.00540666	321.2	345.5	3.75	3.65	3	1	11	318.1	304.7	282.2	293.6	292	265.8	232.6	229.6	309.2	293.5	343.1	311.7	269.7	283.2	292.4	282.7
FALSE	15.542	High	0	Master Protein	Q3TNL6	Anion exchange protein OS=Mus musculus OX=10090 GN=Slc4a1 PE=2 SV=1	1.094	0.13	2.26586	0.00542171	226.7	207.3	5.94	3.41	4	1	5	211	206.4	177.9	195.5	224.6	185.4	181.1	168.3	191.1	180.8	206.1	181.4	160.5	158.3	180.1	189.6
FALSE	35.558	High	0	Master Protein	Q3U011	GLTP domain-containing protein OS=Mus musculus OX=10090 GN=Gltp PE=2 SV=1	1.108	0.15	2.26334	0.00545329	2922.1	2636.4	7.97	7.41	7	1	28	3320.4	2795.1	2386.9	2834.1	2488.9	2454.6	2247.3	1979.8	2545.5	2365.2	2408.5	2010.5	2048.2	2293.3	2115.4	2417.9
FALSE	14.44	High	0	Master Protein	Q3UM69	Uncharacterized protein (Fragment) OS=Mus musculus OX=10090 GN=2310061I04Rik PE=2 SV=1	0.929	-0.11	2.25944	0.00550251	394.4	424.5	5.46	4.05	3	1	6	367.2	353.7	329.4	319.7	367.4	343.9	316.6	298.1	413	365.9	398.4	396.1	316.4	356.7	361	358.9
FALSE	44.044	High	0	Master Protein	E9Q3K3	Arf-GAP with GTPase, ANK repeat and PH domain-containing protein 1 OS=Mus musculus OX=10090 GN=Agap1 PE=1 SV=3	1.15	0.2	2.25861	0.00551306	457.7	398.1	9.26	8.14	7	1	21	548	435.7	406.5	460.5	406.4	375.5	332.9	321.7	376.2	370.4	378.5	322.6	307.9	366.6	348.7	400.9
FALSE	109.433	High	0	Master Protein	E9PYH0	Versican core protein OS=Mus musculus OX=10090 GN=Vcan PE=1 SV=1	1.046	0.06	2.25624	0.0055432	7563.1	7232.2	3.84	2.55	20	1	87	8207.4	7163.6	6461.3	6883.4	6645.7	6042.7	5784.5	5738.1	6828.8	6031.9	6959.5	6119.6	5856.6	5968	6336.6	6559.5
FALSE	211.426	High	0	Master Protein	Q3TW74	C-1-tetrahydrofolate synthase, cytoplasmic OS=Mus musculus OX=10090 GN=Mthfd1 PE=2 SV=1	0.984	-0.02	2.25619	0.00554388	8157.8	8294.1	1.58	1.3	32	1	126	7963.1	7610.9	6949.6	7183.9	7401.9	6590.1	6257.1	6069.8	7863.5	7120.4	8239.1	7213.9	6639.5	6705.3	7185	7190.2
FALSE	188.526	High	0	Master Protein	F8VQJ3	Laminin subunit gamma-1 OS=Mus musculus OX=10090 GN=Lamc1 PE=1 SV=1	0.95	-0.07	2.25487	0.00556066	5394.3	5677	3.85	3.92	38	1	104	5162.1	4710.7	4741.5	4647.9	4862	4445.1	4173.6	3904.7	5254.5	4885.3	5518.9	5022.6	4788.8	4318.3	4923.6	4898.6
FALSE	15.937	High	0	Master Protein	A0A023J6L2	NADH-ubiquinone oxidoreductase chain 5 OS=Mus musculus castaneus OX=10091 GN=ND5 PE=3 SV=1	0.905	-0.14	2.25187	0.00559923	149.6	165.2	8.87	2.8	1	1	14	129.6	125	124	115.1	143	130.9	117.9	115.1	160.1	139	164.5	149.4	123.4	134.2	137.8	142.2
FALSE	98.929	High	0	Master Protein	Q810B6	Rabankyrin-5 OS=Mus musculus OX=10090 GN=Ankfy1 PE=1 SV=2	0.964	-0.05	2.25149	0.00560414	1602.3	1661.8	2.22	2.74	21	1	45	1549.6	1488.9	1382.7	1372.6	1446	1304.9	1261.4	1219.7	1537.9	1384.8	1641.1	1501	1372.2	1331.2	1452.9	1429.2
FALSE	363.231	High	0	Master Protein	Q3U7Z6	Phosphoglycerate mutase OS=Mus musculus OX=10090 GN=Pgam1 PE=1 SV=1	1.096	0.13	2.24994	0.00562421	28403.2	25913.7	4.89	4.98	17	1	478	28585.8	27327.2	24817.5	25311.6	24196.4	21120.3	20092.4	20981.4	22687.9	20473.5	25891.2	21937.1	19985.8	21652.2	22830.5	23863.8
FALSE	39.207	High	0	Master Protein	Q6NVF8	Pftk1 protein OS=Mus musculus OX=10090 GN=Cdk14 PE=2 SV=1	0.94	-0.09	2.24752	0.00565565	849.8	904.3	4.41	3.84	6	1	27	817.1	835.2	735.3	700.9	709.3	681.5	681.2	657.2	846.3	766.6	862.6	791.4	760.8	749	787.1	743.3
FALSE	319.435	High	0	Master Protein	Q923T9	Calcium/calmodulin-dependent protein kinase type II subunit gamma OS=Mus musculus OX=10090 GN=Camk2g PE=1 SV=1	0.942	-0.09	2.24694	0.00566322	9415.5	9993.1	2.28	3.65	5	1	270	9290.2	9041	8190.9	8495.3	8513.3	7614.6	7213.2	6798.2	9338.4	8552.2	9823.9	8988.1	7744.6	7455.3	9016.9	8659.1
FALSE	34.502	High	0	Master Protein	Q80ZS3	28S ribosomal protein S26, mitochondrial OS=Mus musculus OX=10090 GN=Mrps26 PE=1 SV=1	0.969	-0.05	2.24523	0.00568558	1599.7	1651.1	1.9	2.32	9	1	22	1587	1558.6	1368.3	1357.5	1394.5	1314.1	1262.7	1180.7	1559.6	1385.1	1603.1	1456	1367	1339.3	1394.8	1449.3
FALSE	120.937	High	0	Master Protein	Q69ZK9	Neuroligin-2 OS=Mus musculus OX=10090 GN=Nlgn2 PE=1 SV=2	0.957	-0.06	2.24125	0.00573782	4849.3	5065.7	3.35	2.38	14	1	78	4493.7	4573.9	4114.8	4027.4	4377.8	4015.2	3849.2	3627.4	4801.8	4222	4941.8	4507.1	4055.4	4154.4	4378.2	4188.3
FALSE	408.944	High	0	Master Protein	A0A0R4J1E3	Drebrin OS=Mus musculus OX=10090 GN=Dbn1 PE=1 SV=1	0.884	-0.18	2.23899	0.00576786	31.2	35.3	7.15	8.52	1	1	258	31.2	33.1	29.1	26	26	24.4	26.5	23.2	38.4	29.1	35.1	33.5	31.8	26.2	29	29.9
FALSE	152.94	High	0	Master Protein	B2RTN5	Glucocorticoid receptor DNA binding factor 1 OS=Mus musculus OX=10090 GN=Arhgap35 PE=1 SV=1	0.959	-0.06	2.23755	0.00578695	5329.2	5555.3	2.64	1.92	37	1	91	5049.4	5001.6	4652	4568.6	4812.3	4337.5	4202.2	4024.8	5148.9	4675.7	5478.5	4935.3	4433.8	4510.7	4750.7	4704.9
FALSE	92.34	High	0	Master Protein	Q99LG2	Transportin-2 OS=Mus musculus OX=10090 GN=Tnpo2 PE=1 SV=1	0.94	-0.09	2.2362	0.0058049	2234.9	2377	4.11	4.67	12	1	43	2112.6	2022	1846.3	1920.3	2155	1829.6	1737.6	1670.5	2227.9	2093.8	2316.6	2095.7	2038.3	1807.2	2056.5	2011.1
FALSE	226.216	High	0	Master Protein	Q8K212	Phosphofurin acidic cluster sorting protein 1 OS=Mus musculus OX=10090 GN=Pacs1 PE=1 SV=2	0.979	-0.03	2.23532	0.00581678	10618.8	10850.1	2.47	1.69	32	1	136	10264.1	9723.1	8986.9	8825	9611.8	8752.4	8278.1	7994.2	10378.8	9025.9	10437.9	9749.5	8702.9	9003	9386.7	9405.5
FALSE	15.481	High	0	Master Protein	E9Q9M1	Cytosolic purine 5'-nucleotidase OS=Mus musculus OX=10090 GN=Nt5c2 PE=1 SV=1	0.945	-0.08	2.23338	0.00584283	436.2	461.4	2.89	3.45	4	1	4	420.1	400.3	369.8	386.3	407.2	360.2	327.1	324.9	440.2	399.7	453.5	393.6	362.9	388.1	377	384.3
FALSE	52.062	High	0	Master Protein	Q3U3B9	BSD domain-containing protein OS=Mus musculus OX=10090 GN=Syap1 PE=2 SV=1	0.923	-0.12	2.23326	0.00584443	401.3	434.7	7.11	4.23	7	1	16	376.1	326.8	335.1	352.4	371.5	341.7	329.7	286.2	415.2	379.2	437.2	378	367.7	328.2	376.5	373.9
FALSE	117.269	High	0	Master Protein	P54285	Voltage-dependent L-type calcium channel subunit beta-3 OS=Mus musculus OX=10090 GN=Cacnb3 PE=1 SV=2	0.962	-0.06	2.23225	0.00585799	1062.9	1104.5	4.14	3.32	9	1	55	959.6	983	911.6	942	949.4	876.8	790.4	804.1	1032.7	918.3	1105.2	957.8	888.5	963.9	966.1	956.3
FALSE	57.298	High	0	Master Protein	Q9CQ69	Cytochrome b-c1 complex subunit 8 OS=Mus musculus OX=10090 GN=Uqcrq PE=1 SV=3	0.969	-0.05	2.22756	0.00592163	10121.9	10444.5	2.48	2.18	7	1	56	10100	9659.6	8697.8	8239.2	9367.2	8272.6	7763.6	7646.5	9991.2	8709.2	10201.1	9437	8069.8	8860.5	9008.1	9128.7
FALSE	1.332	Low	0.058	Master Protein	P12032	Metalloproteinase inhibitor 1 OS=Mus musculus OX=10090 GN=Timp1 PE=1 SV=2	0.823	-0.28	2.22502	0.00595634	127.6	155.1	9.01	12.6	1	1	1	125.1	106.4	114.2	112.2	104.6	109.8	108.8	83.6	140.2	129.3	140.3	138	139.8	92.4	136	149.1
FALSE	81.624	High	0	Master Protein	J3QNM3	Protein enabled homolog OS=Mus musculus OX=10090 GN=Enah PE=1 SV=1	0.981	-0.03	2.22351	0.00597711	3079.9	3139.8	0.94	1.41	13	1	43	3044.5	3009.3	2614.1	2666.6	2779.8	2505.7	2352.9	2291.4	2969	2680	3051.1	2741.2	2533.7	2495.3	2724.3	2765.8
FALSE	87.524	High	0	Master Protein	Q3UDZ1	Uncharacterized protein OS=Mus musculus OX=10090 GN=Rhog PE=1 SV=1	1.106	0.15	2.21814	0.0060514	4905.6	4433.8	6.92	5.17	13	1	60	5407.3	4715	4089.7	4614.8	4476.5	3986.8	3691.7	3204.8	4270.4	3956.5	4195.5	3564.8	3392.2	3822.1	3809.6	4088.6
FALSE	54.615	High	0	Master Protein	Q8BTX9	Inactive hydroxysteroid dehydrogenase-like protein 1 OS=Mus musculus OX=10090 GN=Hsdl1 PE=1 SV=1	0.961	-0.06	2.21768	0.00605792	682.6	710.5	4.3	2.8	11	1	23	645.9	610.3	601.3	560.3	610.8	560.6	544.4	521.6	677.1	602	687.7	618.5	581.4	614.3	611.3	623.7
FALSE	70.476	High	0	Master Protein	Q9CRB6	Tubulin polymerization-promoting protein family member 3 OS=Mus musculus OX=10090 GN=Tppp3 PE=1 SV=1	1.084	0.12	2.21433	0.00610472	4662.8	4300.4	6.42	7.49	14	1	53	5204	4382.2	3849.3	4368	3903.2	3875.4	3732.6	3320.5	4256.2	3640.8	3725.9	3393.8	3423.2	3825	3419.9	3754.3
FALSE	95.827	High	0	Master Protein	P27601	Guanine nucleotide-binding protein subunit alpha-13 OS=Mus musculus OX=10090 GN=Gna13 PE=1 SV=1	0.963	-0.06	2.20552	0.00622991	3029.9	3147.7	2.12	1.49	16	1	81	3022	2834.6	2570.2	2618.6	2855.7	2513	2376.6	2227.9	2948.8	2658.9	2998.4	2735.3	2497.7	2546.6	2727	2814.9
FALSE	655.372	High	0	Master Protein	E9Q1G8	Septin OS=Mus musculus OX=10090 GN=Septin7 PE=1 SV=2	0.935	-0.1	2.20512	0.00623564	824.3	881.8	3.62	2.89	1	1	570	807.6	761.1	692.8	715.1	745.4	720.1	667.8	609.6	857.6	761.9	800.1	778.8	686.8	713.7	763	753.2
FALSE	74.985	High	0	Master Protein	Q5SWZ0	Prpsap2 protein OS=Mus musculus OX=10090 GN=Prpsap2 PE=1 SV=1	0.967	-0.05	2.20496	0.00623787	3474.9	3594.1	3.18	1.63	13	1	50	3404.1	3066.4	2954.9	3016.2	3222.3	2835.2	2657	2584.2	3381.7	3044.1	3462	3116.7	2918.4	2899.9	3129.9	3180.8
FALSE	5.064	High	0.001	Master Protein	Q3U057	Uncharacterized protein OS=Mus musculus OX=10090 GN=Cpsf3 PE=2 SV=1	0.855	-0.23	2.20316	0.00626386	66.7	77.9	10.9	2.4	2	1	5	54.8	60.8	56.4	57.7	58.6	59.5	58.2	57.6	73.9	65.8	77	68.4	59.8	62.5	69.8	71.6
FALSE	933.71	High	0	Master Protein	Q9D6F9	Tubulin beta-4A chain OS=Mus musculus OX=10090 GN=Tubb4a PE=1 SV=3	1.067	0.09	2.19872	0.00632814	14455.9	13549.7	5.5	3.3	8	1	1475	15223.9	15057.6	12475	13378.7	12189.2	11622.5	10689.3	10455.4	13110.5	11571.4	13161.5	11765.9	10035	11619.7	11489.7	11882.5
FALSE	825.542	High	0	Master Protein	Q8BPN8	DmX-like protein 2 OS=Mus musculus OX=10090 GN=Dmxl2 PE=1 SV=3	0.979	-0.03	2.19744	0.00634685	36690.2	37463	2.29	1.18	118	1	479	35595.9	35090.4	31652.3	29904.8	32546	30063	28293.7	27265	35654.4	31655.7	35828.1	33348.7	29559.5	30831.9	32434.1	32434.9
FALSE	58.538	High	0	Master Protein	Q9DCS3	Enoyl-[acyl-carrier-protein] reductase, mitochondrial OS=Mus musculus OX=10090 GN=Mecr PE=1 SV=2	0.973	-0.04	2.1972	0.00635044	2832.2	2911	2.25	2.62	11	1	46	2722.4	2592.3	2402.9	2380.9	2575.3	2328.3	2181.2	2122.5	2694.4	2505.3	2915.2	2657.7	2310.4	2294.6	2482.8	2517.8
FALSE	10.191	High	0	Master Protein	Q3U9G9	Delta(14)-sterol reductase LBR OS=Mus musculus OX=10090 GN=Lbr PE=1 SV=2	0.897	-0.16	2.19445	0.00639074	68.3	76.2	6.3	4.92	3	1	5	66.6	64.7	54.6	58.8	61.7	62.5	55.9	55.9	74.4	71.1	72.2	67.9	58.2	58	65	68
FALSE	33.267	High	0	Master Protein	Q8C8T7	Protein ELFN1 OS=Mus musculus OX=10090 GN=Elfn1 PE=2 SV=1	0.894	-0.16	2.18921	0.00646826	80.7	90.3	6.48	6.74	3	1	20	78.5	82.2	63.1	67	81.7	67.7	64.3	58.2	94.7	76.2	86.8	78.8	73.9	73	67.7	83.2
FALSE	9.015	High	0	Master Protein	A2ANP2	Protein FAM219A OS=Mus musculus OX=10090 GN=Fam219a PE=1 SV=1	0.956	-0.06	2.18505	0.00653051	204.4	213.8	3.55	2.26	2	1	10	208.9	201.2	179.2	165.1	176.5	169	155.1	147.5	205	180	209.1	189.4	164.3	179.9	179.6	182.7
FALSE	41.416	High	0	Master Protein	Q91VK4	Integral membrane protein 2C OS=Mus musculus OX=10090 GN=Itm2c PE=1 SV=2	0.955	-0.07	2.18243	0.00657002	1066.4	1117	2.17	3.48	6	1	18	1076.2	992.6	926.6	895	951.9	859.5	844.1	800.6	1043.8	954.7	1033.2	1008.2	932.9	884	966.7	977.6
FALSE	109.171	High	0	Master Protein	Q9JHK4	Geranylgeranyl transferase type-2 subunit alpha OS=Mus musculus OX=10090 GN=Rabggta PE=1 SV=1	0.969	-0.05	2.18059	0.00659801	3407.1	3517.2	1.48	2.42	26	1	59	3350.3	3191.3	2887.4	2960.3	3079.9	2750.9	2672.9	2561.3	3353.8	2978.7	3326.8	3119	2850.8	2939.1	2960.1	3030.9
FALSE	27.307	High	0	Master Protein	Q03958	Prefoldin subunit 6 OS=Mus musculus OX=10090 GN=Pfdn6 PE=1 SV=1	0.968	-0.05	2.17953	0.00661405	2423.4	2503.3	2.22	1.29	7	1	32	2451.1	2241.4	2058.2	2101.9	2154.9	1979.7	1943.9	1788.1	2412.5	2126.5	2394.5	2199.1	2002.5	2023.6	2145.8	2152.1
FALSE	290.153	High	0	Master Protein	Q8C419	Probable G-protein coupled receptor 158 OS=Mus musculus OX=10090 GN=Gpr158 PE=1 SV=2	0.935	-0.1	2.172	0.00672976	8712.8	9316.6	2.93	4.03	38	1	161	8300	8108.4	7683.2	7457.8	8029.7	6922.6	6816.3	6514.3	8435	7769.3	9367.3	8287.5	7460.1	6939.1	8197.6	7872.6
FALSE	86.04	High	0	Master Protein	P47963	60S ribosomal protein L13 OS=Mus musculus OX=10090 GN=Rpl13 PE=1 SV=3	1.035	0.05	2.17162	0.00673562	14341.5	13852.5	1.48	2.28	15	1	71	14400.9	13466.3	12180.4	12052.5	12674.3	11888.7	11033.6	10713.6	13290.6	11763.4	13402.7	12115.7	10584.1	11624.5	11579.1	12307.1
FALSE	7.443	High	0	Master Protein	Q811J3	Iron-responsive element-binding protein 2 OS=Mus musculus OX=10090 GN=Ireb2 PE=1 SV=2	1.054	0.08	2.16816	0.0067896	104.5	99.1	2.54	4.22	1	1	6	111	98.5	89.7	89.9	96.7	84.9	80.5	76.5	94.7	85.6	96.6	85.3	75.8	81.1	82.1	95.1
FALSE	72.403	High	0	Master Protein	Q9CPQ8	ATP synthase subunit g, mitochondrial OS=Mus musculus OX=10090 GN=Atp5mg PE=1 SV=1	0.954	-0.07	2.1679	0.00679355	2972.7	3114.6	3.47	3.17	8	1	57	2961.7	2940.4	2592.8	2381	2788.4	2426.8	2282.7	2197.8	2997.1	2613.2	3012.4	2855.9	2392.3	2620.4	2833.8	2634.7
FALSE	81.393	High	0	Master Protein	O70569	Ribosomal protein S14 OS=Mus musculus OX=10090 GN=rps14 PE=3 SV=1	1.064	0.09	2.16743	0.00680088	5581.3	5246.2	2.23	4.44	7	1	48	5624.5	5469.2	4751.7	4806.2	4816.5	4624.6	4180.3	4062.4	5102.9	4521.5	5104.7	4491.2	3890.6	4596.1	4314.7	4592.8
FALSE	25.534	High	0	Master Protein	E0CX32	Coiled-coil domain-containing protein 85A OS=Mus musculus OX=10090 GN=Ccdc85a PE=1 SV=1	0.926	-0.11	2.16497	0.00683957	228.1	246.2	2.41	5.52	5	1	9	225.7	230.5	198.1	192.3	208.4	185.1	173.9	170.2	249.3	199.5	237.9	237.3	194.7	187.2	217.4	204.3
FALSE	48.114	High	0	Master Protein	Q4VAE3	Transmembrane protein 65 OS=Mus musculus OX=10090 GN=Tmem65 PE=1 SV=1	0.962	-0.06	2.16228	0.00688206	4986.9	5182	2.84	1.93	7	1	46	4834.2	4737	4302.2	4208.4	4773.3	4132.1	3827.3	3706.2	4885.5	4469.2	5231.1	4560.3	4057.3	4103.1	4569.6	4507.7
FALSE	150.538	High	0	Master Protein	Q8CCT4	Transcription elongation factor A protein-like 5 OS=Mus musculus OX=10090 GN=Tceal5 PE=1 SV=1	1.074	0.1	2.15934	0.00692875	20533.1	19123.9	4.89	5.87	13	1	141	20811.2	18969.3	17519.5	19366.1	19306	16455.6	14722.3	15191.7	17605.7	16172.6	19544.1	15525.1	15295.1	13860.5	16543.1	17768.5
FALSE	1.242	Low	0.073	Master Protein	Q80U44	Zinc finger FYVE domain-containing protein 16 OS=Mus musculus OX=10090 GN=Zfyve16 PE=1 SV=2	1.175	0.23	2.15911	0.00693244	66.4	56.5	14.34	9.56	1	1	1	74.6	79	57.8	69.3	56.8	52.9	45.9	40.9	53.6	49.5	60.6	49.8	34.7	47.8	46.3	49.3
FALSE	3.27	High	0.004	Master Protein	Q9CPW5	Translocon-associated protein subunit beta OS=Mus musculus OX=10090 GN=Ssr2 PE=1 SV=1	0.97	-0.04	2.15821	0.00694691	134.9	139.1	2.12	2.01	2	1	2	134.9	125.8	115.4	115.3	121.5	106.7	106.3	102.8	132.1	113.2	135.9	121.7	111.9	115.4	121.4	121
FALSE	213.55	High	0	Master Protein	Q60668	Heterogeneous nuclear ribonucleoprotein D0 OS=Mus musculus OX=10090 GN=Hnrnpd PE=1 SV=2	1.035	0.05	2.15333	0.0070254	15686.8	15163.6	2.92	2.39	4	1	157	16063.1	14871.3	13320	14274.9	14479.2	12817.7	11708	11278.1	14468	12888.9	15159.3	13336.4	11921.4	11566.2	12997.6	13231.6
FALSE	35.831	High	0	Master Protein	Q9CYN2	Signal peptidase complex subunit 2 OS=Mus musculus OX=10090 GN=Spcs2 PE=1 SV=1	0.965	-0.05	2.15271	0.0070355	1315.2	1363.2	2.91	2.62	10	1	19	1279	1185.2	1139.8	1121.9	1191	1099	1036.5	971.2	1299.8	1165.3	1300.3	1199.7	1107.9	1156.4	1152.6	1173.5
FALSE	149.842	High	0	Master Protein	Q3UGY8	Brefeldin A-inhibited guanine nucleotide-exchange protein 3 OS=Mus musculus OX=10090 GN=Arfgef3 PE=1 SV=1	0.969	-0.05	2.15112	0.00706126	2353.8	2429.1	1.58	2.48	28	1	62	2320.9	2234.8	2043.5	2025.7	2124	1914.1	1859.9	1787.1	2284.5	2101.4	2344.1	2138	2004.5	2026.7	2098	2087.5
FALSE	252.104	High	0	Master Protein	Q5EBP8	Helix-destabilizing protein OS=Mus musculus OX=10090 GN=Hnrnpa1 PE=1 SV=1	1.071	0.1	2.14791	0.00711355	12967.1	12109.6	5.63	2.14	20	1	202	13884	12687.4	11460.2	12060.9	11318.7	10352.2	9444.8	8932.8	11553.9	10423.3	11841	10351.5	9748.4	9414.8	10459.3	10611.7
FALSE	18.828	High	0	Master Protein	Q3TMP8	Trimeric intracellular cation channel type A OS=Mus musculus OX=10090 GN=Tmem38a PE=1 SV=2	0.954	-0.07	2.1457	0.00714986	510.4	535.3	4.29	3.58	3	1	8	538.3	464.5	431.4	405	447.2	420.2	394.6	387.8	508.2	459.4	524.8	482.5	453.2	421.1	458.7	451.5
FALSE	37.076	High	0	Master Protein	Q8C424	RUN domain-containing protein OS=Mus musculus OX=10090 GN=Rufy2 PE=2 SV=1	1.059	0.08	2.13964	0.00725033	337.2	318.4	2.91	3.61	5	1	19	332.9	328.1	294.9	295.3	290	274.3	245.9	251.1	295.8	252.9	315.9	274.3	259.9	267.3	270.3	285.3
FALSE	476.371	High	0	Master Protein	A0A286YDH6	Calcium-dependent secretion activator 1 OS=Mus musculus OX=10090 GN=Cadps PE=1 SV=1	0.954	-0.07	2.13907	0.00725992	227.2	238.2	3.5	3.39	1	1	297	211.4	208.7	197.3	194.1	208.6	188.9	167.7	170.3	221.4	204	232.2	209.1	187	203.1	204.4	194.9
FALSE	71.372	High	0	Master Protein	P97461	40S ribosomal protein S5 OS=Mus musculus OX=10090 GN=Rps5 PE=1 SV=3	1.048	0.07	2.13809	0.00727634	10698.6	10212.2	2.18	2.94	12	1	64	10905.1	9901.2	9031.9	8877.3	9688.9	8851.7	8176.7	8058.5	9364.4	8513.1	10079	8796.9	7845.6	8537.3	8999	9316
FALSE	367.199	High	0	Master Protein	Q6P9K8	Caskin-1 OS=Mus musculus OX=10090 GN=Caskin1 PE=1 SV=2	0.985	-0.02	2.13758	0.00728482	11819.3	12005.4	1.31	1.46	47	1	183	11622	11090.4	10020.2	10029.9	10711.2	9762.9	9109.5	8870.1	11360.6	10064.3	11767.4	10446	9530	10040.7	10401.2	10495.5
FALSE	17.272	High	0	Master Protein	Q8C5W3	Tubulin-specific chaperone cofactor E-like protein OS=Mus musculus OX=10090 GN=Tbcel PE=1 SV=1	0.942	-0.09	2.13677	0.00729843	121.8	129.3	5.82	3.1	5	1	8	124.9	116.5	89.4	105.2	114.3	94.2	92.8	92.4	123.5	107.3	132.4	111.5	104.7	108.3	112	108.7
FALSE	132.341	High	0	Master Protein	P62812	Gamma-aminobutyric acid receptor subunit alpha-1 OS=Mus musculus OX=10090 GN=Gabra1 PE=1 SV=1	0.962	-0.06	2.13053	0.007404	13752.6	14299.7	4.23	1.58	16	1	109	13137.3	12648.6	11677.9	10591.5	12483.3	11345.2	10582.6	10323	13477.9	12007.5	14106.8	12632.5	10911	11721.1	12465.2	12255.3
FALSE	118.855	High	0	Master Protein	Q8BH57	WD repeat-containing protein 48 OS=Mus musculus OX=10090 GN=Wdr48 PE=1 SV=1	0.976	-0.03	2.1305	0.00740462	3841.2	3934.3	2.72	1.85	22	1	63	3595.4	3530.6	3194.3	3311.1	3460.7	3143.3	2987.6	2872.7	3746.5	3294.9	3867.7	3466.9	3190.3	3222.5	3322.4	3379.1
FALSE	6.062	High	0	Master Protein	P81122	Insulin receptor substrate 2 OS=Mus musculus OX=10090 GN=Irs2 PE=1 SV=2	0.934	-0.1	2.13015	0.00741048	274.1	293.6	3.17	5.32	3	1	3	260.9	270.1	235.5	228.1	256.7	221.2	204.7	205.9	296.5	248.2	285.6	255.6	242.2	249.8	234.7	238.1
FALSE	79.183	High	0	Master Protein	Q9CQ62	2,4-dienoyl-CoA reductase [(3E)-enoyl-CoA-producing], mitochondrial OS=Mus musculus OX=10090 GN=Decr1 PE=1 SV=1	0.972	-0.04	2.13004	0.0074124	2848.2	2930.9	2.49	2.27	10	1	36	2738.7	2633.1	2352.8	2515.4	2586.1	2355.4	2219.7	2097.7	2800.9	2426.7	2882.8	2573.7	2406.2	2414.1	2510	2501.9
FALSE	296.007	High	0	Master Protein	Q9JME5	AP-3 complex subunit beta-2 OS=Mus musculus OX=10090 GN=Ap3b2 PE=1 SV=2	0.975	-0.04	2.12941	0.00742318	18336.9	18807.7	1.13	1.92	41	1	205	18022.1	17275.8	15563.3	15719.2	16595.4	15192	14116.8	13712	18397.3	16193.8	17841.1	16683.3	14909.6	14868.8	16071.6	16287.1
FALSE	9.384	High	0	Master Protein	Q63918	Caveolae-associated protein 2 OS=Mus musculus OX=10090 GN=Cavin2 PE=1 SV=3	1.135	0.18	2.1262	0.00747824	137.5	121.2	11.54	6.61	3	1	4	131.9	131.2	131.6	118.5	126.8	93.7	130.7	102.1	105.7	94.5	120.1	99	95.7	97.4	113.6	113.6
FALSE	32.865	High	0	Master Protein	Q8BGS2	BolA-like protein 2 OS=Mus musculus OX=10090 GN=Bola2 PE=1 SV=1	0.943	-0.08	2.12136	0.00756203	1498	1588.6	2.11	3.46	7	1	28	1475.2	1380.5	1285.7	1278.8	1348.1	1223.3	1190.2	1124.9	1543	1336.9	1472.6	1422.1	1271.2	1290	1306.9	1306.3
FALSE	16.585	High	0	Master Protein	Q99N87	28S ribosomal protein S5, mitochondrial OS=Mus musculus OX=10090 GN=Mrps5 PE=1 SV=1	0.956	-0.07	2.12004	0.00758515	951.5	995.6	4.56	3.04	5	1	8	882.2	851.8	817.5	759.6	851.3	781.5	741.3	733.2	892.7	820.7	967.2	876.3	793.1	836.9	876.4	868.2
FALSE	110.938	High	0	Master Protein	A0A0G2JGW6	Cyclin-dependent kinase-like 5 OS=Mus musculus OX=10090 GN=Cdkl5 PE=1 SV=1	0.96	-0.06	2.11921	0.00759964	4309.9	4491.7	1.52	3.54	24	1	64	4241.9	3989.1	3696.4	3726.5	3871.2	3526.4	3346.5	3147.1	4161.8	3868.2	4392	4005.7	3749	3441.1	3873.2	3854.3
FALSE	64.151	High	0	Master Protein	Q9D8B4	NADH dehydrogenase [ubiquinone] 1 alpha subcomplex subunit 11 OS=Mus musculus OX=10090 GN=Ndufa11 PE=1 SV=2	0.961	-0.06	2.11654	0.00764638	2161.9	2248.9	2.08	3.47	5	1	26	2070.3	2099.8	1824.6	1813.2	1972.2	1787.2	1654.1	1611.5	2141.9	1906.8	2105.7	2058.5	1703	1926.5	1966.6	1928.7
FALSE	13.406	High	0	Master Protein	Q566K0	High mobility group AT-hook protein 1 OS=Mus musculus OX=10090 GN=Hmga1 PE=2 SV=1	1.067	0.09	2.11646	0.00764786	2076.9	1947	3.53	4.65	4	1	14	2066.7	1879.3	1713.2	1899.6	1880.1	1641.3	1604.6	1558.7	1766.9	1595.6	1981	1570.5	1593.6	1592.8	1666.8	1758
FALSE	138.649	High	0	Master Protein	A0A494BAI5	Ferrochelatase OS=Mus musculus OX=10090 GN=Fech PE=1 SV=1	0.937	-0.09	2.11486	0.00767609	5816.7	6206.8	4.59	1.28	21	1	83	5566.2	5721	5160	5511.5	5117.4	4702.3	4510.6	4201	5844.1	5375.5	6137.1	5457.2	4884.5	5013.1	5358.7	5383.2
FALSE	300.083	High	0	Master Protein	Q99PU5	Long-chain-fatty-acid--CoA ligase ACSBG1 OS=Mus musculus OX=10090 GN=Acsbg1 PE=1 SV=1	0.971	-0.04	2.11447	0.00768302	11650.8	12001.7	3.53	1.41	38	1	183	10794.7	11009.2	9834	9548.8	10840.8	9613.2	9027.2	8713.7	11431	10421.2	11951.7	10691.3	9447	9611.3	10360.2	10432.6
FALSE	428.738	High	0	Master Protein	A2CG49	Kalirin OS=Mus musculus OX=10090 GN=Kalrn PE=1 SV=1	0.96	-0.06	2.11154	0.00773493	8422.3	8773.7	2.93	2.25	51	1	227	7943.8	7726.7	7327.8	7188.2	7604.8	6963.4	6611.3	6237.4	8269.8	7479.7	8512.4	7731.4	7041.7	6752.3	7647.9	7494.6
FALSE	60.8	High	0	Master Protein	Q9D0F3	Protein ERGIC-53 OS=Mus musculus OX=10090 GN=Lman1 PE=1 SV=1	0.965	-0.05	2.11034	0.00775636	2984.1	3093	2.48	2.59	13	1	43	2978.2	2823.3	2563.2	2406.3	2717.9	2399.2	2297.5	2222.5	2803.6	2597.6	3040	2731.7	2494.1	2543.6	2597.5	2689.8
FALSE	444.692	High	0	Master Protein	Q9QXS6	Drebrin OS=Mus musculus OX=10090 GN=Dbn1 PE=1 SV=4	0.97	-0.04	2.10924	0.00777609	21632.8	22298.1	1.63	1.54	4	1	284	21127.2	20385.7	18398.7	19184.6	19759.7	17788.1	16580.1	16056.7	21483.5	18414.5	21961.9	19741.6	17409.5	18128.3	19064.8	18944.9
FALSE	258.659	High	0	Master Protein	Q3UTJ2	Sorbin and SH3 domain-containing protein 2 OS=Mus musculus OX=10090 GN=Sorbs2 PE=1 SV=2	0.943	-0.09	2.10846	0.00779004	415.1	440.4	4.78	4.48	2	1	175	415.6	408.7	388.1	355.2	361	318	328.6	307.8	421.5	373.4	454.2	431	343.4	348.4	380.9	384.2
FALSE	77.001	High	0	Master Protein	Q3U3F6	RRM domain-containing protein OS=Mus musculus OX=10090 GN=Raly PE=2 SV=1	0.971	-0.04	2.10507	0.00785113	2355	2424.3	1.96	2.45	16	1	30	2257.5	2246.5	1971.8	2029.5	2122.3	1951.6	1841.9	1770.6	2325.2	2047.1	2362.1	2088.2	1923.3	2077.3	2073.6	2092.5
FALSE	114.951	High	0	Master Protein	Q9QUP5	Hyaluronan and proteoglycan link protein 1 OS=Mus musculus OX=10090 GN=Hapln1 PE=1 SV=1	0.969	-0.05	2.10268	0.00789442	9089.6	9377.9	2.6	1.85	16	1	98	8871.5	8348.1	7839.4	8148.9	8203.6	7225.8	6970.8	6812.4	8636.5	7926.4	9312.1	8423.4	7304.4	7658.1	8116.8	8189.8
FALSE	46.514	High	0	Master Protein	Q9DAW9	Calponin-3 OS=Mus musculus OX=10090 GN=Cnn3 PE=1 SV=1	0.956	-0.07	2.09997	0.00794391	2092	2189.1	2.27	3.81	10	1	29	2036.6	1962.6	1752	1873.2	1913.8	1745.6	1614.9	1545.8	2022.8	1907.9	2145.2	1947.4	1863.7	1759.5	1842.1	1883.4
FALSE	16.396	High	0	Master Protein	Q67BT3	Solute carrier family 13 member 5 OS=Mus musculus OX=10090 GN=Slc13a5 PE=1 SV=1	0.925	-0.11	2.09849	0.00797091	390.9	422.8	6	3.96	3	1	7	371	371.5	366.4	314	356.7	315.1	327.8	292.4	400.4	340.9	414.7	378.2	329.5	364.5	391.1	362.9
FALSE	29.969	High	0	Master Protein	Q9D289	Trafficking protein particle complex subunit 6B OS=Mus musculus OX=10090 GN=Trappc6b PE=1 SV=1	0.959	-0.06	2.09822	0.00797598	1421	1482.3	2.02	2.4	8	1	17	1458.7	1339.4	1208.3	1225.1	1342.5	1156.7	1102.7	1053.2	1404.1	1278.8	1409.3	1313.2	1207.7	1160.2	1300.8	1278.4
FALSE	175.71	High	0	Master Protein	Q5H8C4	Vacuolar protein sorting-associated protein 13A OS=Mus musculus OX=10090 GN=Vps13a PE=1 SV=1	0.964	-0.05	2.09702	0.00799802	2751.4	2853.1	4.03	2.36	36	1	75	2566.5	2483.4	2392.4	2267.2	2474.4	2257.4	2207.3	2045.9	2652	2401.6	2745.9	2514.3	2353.7	2359.4	2481.9	2483.1
FALSE	145.463	High	0	Master Protein	Q6PCX2	Transporter OS=Mus musculus OX=10090 GN=Slc6a1 PE=2 SV=1	0.958	-0.06	2.09542	0.00802743	8372.4	8739.3	4.74	2.85	11	1	96	7894.3	7574.4	7161.9	6680.6	8025.3	6790.7	6560.8	6267.8	8295.6	7545.1	8695.7	7716.1	6775.3	6850.9	8046.3	7602.2
FALSE	4.411	High	0.001	Master Protein	Q91Z92	Beta-1,3-galactosyltransferase 6 OS=Mus musculus OX=10090 GN=B3galt6 PE=2 SV=1	0.886	-0.18	2.09537	0.00802839	45.6	51.5	8.06	7.45	2	1	2	51.7	46	39.9	35.7	36.6	36.2	33.9	35.3	50	45.7	43.2	44.4	43.2	39.1	43.9	49.1
FALSE	1.199	Low	0.079	Master Protein	Q8VE80	THO complex subunit 3 OS=Mus musculus OX=10090 GN=Thoc3 PE=2 SV=1	0.848	-0.24	2.09091	0.00811136	74.3	87.7	11.67	12.95	1	1	1	57.6	68.8	53.4	64.9	67.8	69	59	54.5	95	73.6	74.8	72.1	83.7	72.1	76.4	62.8
FALSE	183.561	High	0	Master Protein	Q8C243	Peptidase A1 domain-containing protein OS=Mus musculus OX=10090 GN=Ctsd PE=2 SV=1	1.023	0.03	2.08772	0.00817105	9337.6	9123.5	1.73	1.73	17	1	108	9570.6	8990.9	7905.5	8299.7	8347.9	7504	7062.5	6962.4	8784.8	7676.9	8950	7976.2	7166.3	7113.4	7892.4	8183.2
FALSE	1.945	Medium	0.02	Master Protein	A0A286YD93	Ubiquitin-like-conjugating enzyme ATG10 OS=Mus musculus OX=10090 GN=Atg10 PE=1 SV=1	0.737	-0.44	2.08636	0.00819665	7.7	10.4	13.58	19.7	1	1	1	8.1	6.5	8.3	6.2	6.3	6.9	6.5	5	10.8	11.8	7	9.6	8.7	8	8.5	7.5
FALSE	154.52	High	0	Master Protein	Q925I1	ATPase family AAA domain-containing protein 3 OS=Mus musculus OX=10090 GN=Atad3 PE=1 SV=1	0.973	-0.04	2.08415	0.00823856	12315.6	12656.7	2.32	1.63	32	1	111	12014.1	11419.2	10526	10161.4	11071.3	10068.6	9613.2	9327.2	11807.3	10376.2	12374.7	11131	10047.9	10220.1	11144.6	11024.7
FALSE	12.579	High	0	Master Protein	D3YVV3	Ankyrin repeat domain 29 OS=Mus musculus OX=10090 GN=Ankrd29 PE=1 SV=1	0.928	-0.11	2.08298	0.00826077	312.6	336.9	2.76	5.22	4	1	9	308.7	306.1	263.5	268.2	283	245.5	251.7	240.1	305.4	306.3	340.8	288.2	271.4	282.1	283.9	272.3
FALSE	65.437	High	0	Master Protein	Q05C68	Mtch2 protein (Fragment) OS=Mus musculus OX=10090 GN=Mtch2 PE=2 SV=1	0.904	-0.14	2.08289	0.00826242	163.3	180.5	6.42	5	1	1	45	183.9	171.9	138	134.7	147.9	125.2	130.2	120.4	184.7	147.6	184.6	167.3	139.3	135.2	158.9	155
FALSE	3.904	High	0.002	Master Protein	Q9Z103	Activity-dependent neuroprotector homeobox protein OS=Mus musculus OX=10090 GN=Adnp PE=1 SV=2	0.912	-0.13	2.08176	0.00828407	59.3	65	7.11	6.66	1	1	3	65	55.4	51.3	49.4	48	48.5	51.2	43.9	59.4	54.5	69.7	54.8	55.4	50.6	56.8	63.6
FALSE	10.781	High	0	Master Protein	Q9CQE3	28S ribosomal protein S17, mitochondrial OS=Mus musculus OX=10090 GN=Mrps17 PE=1 SV=1	0.939	-0.09	2.07834	0.0083495	236.6	251.9	5.18	3.66	2	1	6	224.1	216.3	205.3	197.3	216.2	204.8	179.2	192.1	240.1	206.8	258.3	218.8	198.3	217.7	226.6	214.3
FALSE	176.571	High	0	Master Protein	Q5PPQ7	Coronin OS=Mus musculus OX=10090 GN=Coro1c PE=2 SV=1	0.98	-0.03	2.07676	0.00837986	17393.3	17754.2	1.63	1.47	27	1	128	17276.6	16061.9	14784.2	14687.6	15675.7	14414.7	13441	12955.3	17333.7	15024.7	16907.2	15467.7	13941.1	14560.8	15363.4	15250
FALSE	125.847	High	0	Master Protein	Q9WV18	Gamma-aminobutyric acid type B receptor subunit 1 OS=Mus musculus OX=10090 GN=Gabbr1 PE=1 SV=1	0.959	-0.06	2.07627	0.0083893	6105.2	6364.3	4.42	1.17	27	1	89	5819.8	5857.2	5181.2	4684.9	5409.6	5107.8	4733.2	4571.7	6123.4	5401.6	6169.5	5626.3	4933.2	5241.9	5454	5480.1
FALSE	199.628	High	0	Master Protein	P62482	Voltage-gated potassium channel subunit beta-2 OS=Mus musculus OX=10090 GN=Kcnab2 PE=1 SV=1	0.96	-0.06	2.07471	0.00841957	11513.6	11997	2.66	2.71	24	1	127	10798.4	11197	9815.7	9903.7	10365.2	9399.4	8839.2	8797.6	10955	10072.3	11823.1	10622.3	9205.5	10151.9	10453.6	10339.9
FALSE	174.532	High	0	Master Protein	Q9ESW4	Acylglycerol kinase, mitochondrial OS=Mus musculus OX=10090 GN=Agk PE=1 SV=1	0.96	-0.06	2.07401	0.00843316	7407.8	7715.9	4.75	0.97	26	1	93	6896	6540.5	6347.7	5947.6	6916.9	6195.7	5755.8	5457.3	7256	6510.1	7524.2	6752.7	6108.9	6283.9	6790.6	6728.8
FALSE	20.203	High	0	Master Protein	Q9D7S7	60S ribosomal protein L22-like 1 OS=Mus musculus OX=10090 GN=Rpl22l1 PE=1 SV=1	0.946	-0.08	2.06997	0.00851195	732	774	6.13	4.81	3	1	9	667.1	612.2	621.7	587.9	672.6	607.4	582.4	544.1	729.2	664.3	746.4	686.2	626.5	685.3	638	637.5
FALSE	38.755	High	0	Master Protein	A0A0N4SW93	C2 domain-containing protein 5 OS=Mus musculus OX=10090 GN=C2cd5 PE=1 SV=1	0.946	-0.08	2.06879	0.00853512	682	721.3	2.97	4.38	10	1	17	667.4	647.2	569	588.7	631.2	555.7	560.9	508.2	685.7	612.6	693.4	642.3	587.3	639.2	619.5	595.1
FALSE	54.937	High	0	Master Protein	Q3TZT4	Inositol-polyphosphate 5-phosphatase OS=Mus musculus OX=10090 GN=Inpp5a PE=1 SV=1	0.954	-0.07	2.0669	0.00857237	1341.9	1406.9	3.48	3.07	9	1	29	1274.6	1253.5	1185.5	1152.7	1272.7	1098.7	1045.6	967	1294.6	1201.5	1443.5	1213.3	1102.3	1181	1220.1	1201.4
FALSE	228.056	High	0	Master Protein	Q3UHD7	Uncharacterized protein OS=Mus musculus OX=10090 GN=Astn1 PE=2 SV=1	0.97	-0.04	2.06529	0.00860418	8034.3	8285.7	2.44	2.37	37	1	127	7553.4	7465.9	6779.7	6937.5	7293.5	6624.9	6163.4	6007.8	7939.6	7020	8236.1	7229.4	6703.2	6412.8	7155.7	7059.8
FALSE	32.027	High	0	Master Protein	Q8R2Y8	Peptidyl-tRNA hydrolase 2, mitochondrial OS=Mus musculus OX=10090 GN=Ptrh2 PE=1 SV=1	0.973	-0.04	2.06293	0.00865114	1412.9	1451.4	2.15	1.92	6	1	19	1464.9	1322.1	1200.7	1230.1	1279.1	1153.6	1084.5	1011.8	1400.8	1214.7	1453.9	1270.3	1175.5	1153.3	1260.6	1247.4
FALSE	393.647	High	0	Master Protein	Q8C605	ATP-dependent 6-phosphofructokinase OS=Mus musculus OX=10090 GN=Pfkp PE=1 SV=1	1.026	0.04	2.06179	0.00867379	22295.8	21736	1.4	1.51	37	1	269	22503.4	21471	18711.7	19390.4	19690.7	18084.7	16808.8	16815.3	21158.4	18536.9	20970.5	19162.5	16987.5	17981.8	18537.2	18675.5
FALSE	14.147	High	0	Master Protein	G3UX80	Coiled-coil domain-containing 28A OS=Mus musculus OX=10090 GN=Ccdc28a PE=1 SV=1	0.935	-0.1	2.06053	0.00869908	64	68.4	3.89	5.28	2	1	4	64.1	61	56.8	57.7	57.5	50.5	50.6	44.2	69.2	57.3	73.2	61.3	54.1	52.3	58.2	56.5
FALSE	53.437	High	0	Master Protein	Q0VB45	G protein-activated inward rectifier potassium channel 2 OS=Mus musculus OX=10090 GN=Kcnj6 PE=1 SV=1	0.948	-0.08	2.05934	0.00872281	963.3	1015.8	3.77	1.87	8	1	23	935.6	990.5	846.1	794.4	897.6	779.2	736.4	718.7	948.3	859.5	1023	886.7	810.6	806.7	889.3	887.2
FALSE	106.427	High	0	Master Protein	Q3U9M7	Uncharacterized protein OS=Mus musculus OX=10090 GN=Lcp1 PE=2 SV=1	0.966	-0.05	2.05833	0.00874321	1230.7	1273.9	2.54	2.34	15	1	49	1215.9	1134.5	1048.1	1080.7	1094.9	1005	944.8	959.3	1233.5	1067	1258.7	1128.3	1049.4	1004.3	1089.8	1100.4
FALSE	10.297	High	0	Master Protein	A0A0R4J0B6	ATP-binding cassette sub-family G member 2 OS=Mus musculus OX=10090 GN=Abcg2 PE=1 SV=1	0.905	-0.14	2.05552	0.00880004	226.7	250.6	8.92	2.89	3	1	6	198.3	186	183.1	188.2	221.2	194.4	186.3	174.8	233.9	202.9	249.7	221.7	195.1	206.7	208.9	226.8
FALSE	63.65	High	0	Master Protein	E9Q6H8	Pleckstrin homology domain-containing, family A member 5 OS=Mus musculus OX=10090 GN=Plekha5 PE=1 SV=1	0.973	-0.04	2.05491	0.00881228	1271	1305.9	1.94	2.38	8	1	28	1277.2	1246.9	1075.7	1087.4	1116.9	1011.9	993.1	963.8	1246.8	1109.6	1266.3	1149	1091	1057.5	1127.9	1128.2
FALSE	15.705	High	0	Master Protein	A0A140LHI4	Potassium voltage-gated channel subfamily C member 3 OS=Mus musculus OX=10090 GN=Kcnc3 PE=1 SV=1	0.944	-0.08	2.0543	0.00882461	293.6	311.1	3.57	6.12	4	1	13	276.7	290.8	261.4	249.6	261.1	242.7	232.3	211.7	284	292.3	341	265.7	243.9	251.9	274.6	270.9
FALSE	48.008	High	0	Master Protein	Q8VE88	Protein FAM114A2 OS=Mus musculus OX=10090 GN=Fam114a2 PE=1 SV=2	0.97	-0.04	2.05403	0.00883019	1265.8	1305.4	1.11	2.42	12	1	17	1264.2	1212	1096.8	1106.7	1166.5	1027.3	972.6	935.5	1217.1	1150	1314.1	1147.4	1045.9	1041.1	1114.3	1140.7
FALSE	29.619	High	0	Master Protein	Q8K4X7	1-acyl-sn-glycerol-3-phosphate acyltransferase delta OS=Mus musculus OX=10090 GN=Agpat4 PE=1 SV=1	1.039	0.05	2.05358	0.00883935	1972.6	1899.5	4.05	2.93	8	1	25	2131.4	1856.6	1765.3	1624.3	1743	1596.1	1530.8	1476.5	1834.3	1603.7	1779.6	1573.9	1491.7	1570.3	1595	1695.6
FALSE	118.732	High	0	Master Protein	B2RWI2	Lactamase, beta OS=Mus musculus OX=10090 GN=Lactb PE=1 SV=1	0.954	-0.07	2.05307	0.00884969	3842.9	4026.3	2.19	2.76	18	1	57	3794.2	3687.2	3427.3	3305.8	3564.1	3089.8	2945.1	2905.9	3763.1	3357.1	4038.1	3582.1	3268.7	3117.1	3547.2	3463.4
FALSE	33.933	High	0	Master Protein	Q3TYS4	Protein transport protein SEC23 OS=Mus musculus OX=10090 GN=Sec23b PE=2 SV=1	1.088	0.12	2.05193	0.00887306	234.6	215.7	5.35	5.2	5	1	21	239.9	226.7	211.4	222.9	199.2	189.6	172.2	169.6	198.8	176.9	203.1	192.5	180.5	194.1	185.9	189.5
FALSE	173.593	High	0	Master Protein	Q80U63	Mitofusin-2 OS=Mus musculus OX=10090 GN=Mfn2 PE=1 SV=3	0.973	-0.04	2.04529	0.00900963	7840	8055.5	2.12	1.83	32	1	114	7694.4	7495.2	6806.4	6427.8	7072.8	6361.7	6073.6	5847.4	7576.5	6809.1	7872.3	7116.9	6533.5	6346.7	6971.7	6933.7
FALSE	20.496	High	0	Master Protein	Q9D2P8	Myelin-associated oligodendrocyte basic protein OS=Mus musculus OX=10090 GN=Mobp PE=1 SV=1	1.445	0.53	2.04512	0.00901318	1931.7	1336.9	20.08	26.9	6	1	16	2556.3	2002.9	1609.3	2082	1776.2	1514.2	1284.8	974.3	1014.6	1106.9	1328.6	920.6	908.9	1776	1265.9	1434.2
FALSE	371.337	High	0	Master Protein	Q810U3	Neurofascin OS=Mus musculus OX=10090 GN=Nfasc PE=1 SV=1	0.968	-0.05	2.0432	0.00905312	1550.6	1601.4	3	1.55	5	1	250	1459.2	1459	1335.1	1304.7	1434.4	1253.2	1202.8	1186.7	1514.3	1352.7	1572.3	1419.7	1245.5	1339.2	1387	1379.9
FALSE	222.296	High	0	Master Protein	Q8BMS1	Trifunctional enzyme subunit alpha, mitochondrial OS=Mus musculus OX=10090 GN=Hadha PE=1 SV=1	0.982	-0.03	2.03858	0.00915006	14981.9	15263.2	0.97	1.55	34	1	151	14814.4	14367.4	12840.6	12848.3	13612.8	12467.6	11487.2	11103.2	14443.8	12935.6	15318.7	13543.9	11939.6	12139.6	13462.1	13311
FALSE	25.834	High	0	Master Protein	Q5HZI2	C2 calcium-dependent domain-containing protein 4C OS=Mus musculus OX=10090 GN=C2cd4c PE=1 SV=1	0.918	-0.12	2.03856	0.00915031	536.9	585.2	5.61	5.83	6	1	13	498.6	515.2	419.5	446.9	491.4	453	448.8	397.7	555.9	499.7	530.5	519	507.8	433.8	509.8	499.4
FALSE	47.737	High	0	Master Protein	Q8BGN8	Synaptoporin OS=Mus musculus OX=10090 GN=Synpr PE=1 SV=1	0.942	-0.09	2.03628	0.00919849	2138.5	2271.3	6.58	4.04	7	1	39	1985	1845.1	1806.5	1621.2	1939.2	1780.7	1730.2	1628.9	2026.4	1845.7	2208.5	2056.5	1825.4	1822	2090	1989.8
FALSE	264.631	High	0	Master Protein	E9QM90	RAB11-binding protein RELCH OS=Mus musculus OX=10090 GN=Relch PE=1 SV=2	0.976	-0.04	2.03505	0.00922465	8763.9	8983.9	2.46	1.88	1	1	151	8508.3	8013	7494.8	7309.2	7850.6	7243	6865.5	6578.2	8454.3	7588.1	8666.8	7890.3	7339.6	7284.2	7832.6	7697
FALSE	6.49	High	0	Master Protein	E7CHD7	RPGRIP1 variant-11aa OS=Mus musculus OX=10090 GN=Rpgrip1 PE=1 SV=1	0.857	-0.22	2.03419	0.00924304	59.9	69.9	6.82	9.37	1	1	4	60.1	64.5	50.7	49	53.4	54.7	47.3	42	55.4	54.2	68	61.4	62.6	60.2	58.9	62.6
FALSE	731.817	High	0	Master Protein	A0A0R4J036	160 kDa neurofilament protein OS=Mus musculus OX=10090 GN=Nefm PE=1 SV=1	1.101	0.14	2.03349	0.00925775	63064.9	57281.9	11.96	7.54	79	1	636	73641.7	68940.6	54646.9	69456	55259.4	50495.7	47279	42457.7	54364.3	52385.7	58045.5	43531.2	41784.8	46660.2	47440.7	54048.5
FALSE	2.741	High	0.006	Master Protein	Q9CQV5	28S ribosomal protein S24, mitochondrial OS=Mus musculus OX=10090 GN=Mrps24 PE=1 SV=1	0.928	-0.11	2.02909	0.00935205	285.5	307.8	3.36	5.9	1	1	3	280	277.6	245.8	234.1	266.2	238.2	207.3	209.4	283.5	267.7	299.9	290.5	252.7	219.8	266.4	262.3
FALSE	54.768	High	0	Master Protein	Q9JJL8	Serine--tRNA ligase, mitochondrial OS=Mus musculus OX=10090 GN=Sars2 PE=1 SV=2	0.957	-0.06	2.02662	0.00940556	1981.7	2071.5	5.3	1.55	10	1	25	1736.5	1739.8	1646.5	1693.3	1806.8	1631.4	1540.9	1490.7	1953.8	1740.8	2015.7	1861	1639	1678.4	1794.9	1757.8
FALSE	60.521	High	0	Master Protein	Q6VNS1	NT-3 growth factor receptor OS=Mus musculus OX=10090 GN=Ntrk3 PE=1 SV=1	0.944	-0.08	2.0264	0.00941028	1257	1331	5.03	2.62	6	1	49	1250.8	1162.5	1136.9	991.2	1129.2	1028.5	1031.6	961.1	1336.2	1119.3	1271.3	1158.8	1087.1	1111.9	1141.3	1169.8
FALSE	193.367	High	0	Master Protein	E9Q3Q6	Activated leukocyte cell adhesion molecule OS=Mus musculus OX=10090 GN=Alcam PE=1 SV=1	0.954	-0.07	2.02462	0.00944887	11294.2	11837.5	4.37	3.33	27	1	114	10806	10334.5	9582.1	8849.4	10198	9350.2	8913.7	8677.7	11402.9	9565.3	11110.6	10785.8	9383.6	10044.9	10169.5	10130.8
FALSE	33.188	High	0	Master Protein	Q3UXZ6	Protein FAM81A OS=Mus musculus OX=10090 GN=Fam81a PE=1 SV=2	0.888	-0.17	2.02348	0.00947364	719.3	810.4	7.74	4.49	10	1	15	652.5	656.1	576.4	581.6	680	631.2	605.1	580.4	771.4	638.2	797.5	714.4	663.2	668.1	657.5	660
FALSE	38.043	High	0	Master Protein	Q8BYA0	Tubulin-specific chaperone D OS=Mus musculus OX=10090 GN=Tbcd PE=1 SV=1	0.949	-0.08	2.02275	0.00948971	744.2	784.2	3.92	2.87	7	1	18	734.4	675	635.8	638.5	708.6	624.2	581.1	519.8	766.4	672.6	766.4	662.2	638.9	632.1	663.2	658.8
FALSE	102.389	High	0	Master Protein	P70392	Ras-specific guanine nucleotide-releasing factor 2 OS=Mus musculus OX=10090 GN=Rasgrf2 PE=1 SV=2	0.931	-0.1	2.02258	0.00949336	5110.5	5486.4	6.48	4	24	1	63	4465.7	4433.3	4282.5	4132.1	4672	4256.5	4003.5	3989.3	4946.2	4280.8	5457.7	4896	4282	4592.5	4776.5	4655.4
FALSE	39.38	High	0	Master Protein	Q8VE22	28S ribosomal protein S23, mitochondrial OS=Mus musculus OX=10090 GN=Mrps23 PE=1 SV=1	0.965	-0.05	2.02193	0.00950753	590.2	611.8	3.54	3.72	8	1	22	552.8	537.1	501.4	519.2	511	484.5	468.9	438.6	570.8	520	609.3	580.4	493.3	474.5	526.7	529.7
FALSE	255.611	High	0	Master Protein	Q9ES28	Rho guanine nucleotide exchange factor 7 OS=Mus musculus OX=10090 GN=Arhgef7 PE=1 SV=2	0.98	-0.03	2.02072	0.00953409	6220.7	6346.9	1.16	1.77	7	1	117	6144.5	5865.6	5378.9	5361.5	5593.2	5145.4	4829.6	4619	6062	5420.7	6317.3	5557.8	5156	5028.6	5499.3	5498.3
FALSE	45.835	High	0	Master Protein	E9PUQ8	Diacylglycerol kinase delta OS=Mus musculus OX=10090 GN=Dgkd PE=1 SV=1	0.92	-0.12	2.02027	0.00954393	352.3	383	6.03	4.06	8	1	19	311.3	319.5	298	296.4	342.3	294.3	282	262.9	336	308.9	372.4	336.7	310.4	318.4	337.7	323.6
FALSE	89.017	High	0	Master Protein	Q8JZR6	Electroneutral sodium bicarbonate exchanger 1 OS=Mus musculus OX=10090 GN=Slc4a8 PE=2 SV=1	0.948	-0.08	2.01975	0.00955547	2330.3	2459.1	5.26	1.05	11	1	85	2221.5	2147.7	2094.8	1790.8	2107.2	1967.7	1808.7	1723.3	2387.1	2078.8	2393.2	2170.8	1948.8	1974.9	2120.4	2111.9
FALSE	161.899	High	0	Master Protein	Q6ZQ18	Protein EFR3 homolog B OS=Mus musculus OX=10090 GN=Efr3b PE=1 SV=2	0.98	-0.03	2.0187	0.00957846	4289.6	4378.6	3.66	2.44	28	1	83	4060.8	3920.8	3660.4	3423.5	3946.1	3487.7	3317.6	3233	4162.3	3709.7	4240.7	3802.4	3515.6	3765.8	3872.8	3819.9
FALSE	106.816	High	0	Master Protein	Q9JHI5	Isovaleryl-CoA dehydrogenase, mitochondrial OS=Mus musculus OX=10090 GN=Ivd PE=1 SV=1	0.973	-0.04	2.01853	0.0095823	6614.7	6795.4	2.53	2.1	19	1	73	6391.4	6177	5595	5977.9	5990.8	5443.3	5134	4844.1	6436.9	5782.5	6887.3	5911.4	5374.2	5705.4	5820.6	5902.3
FALSE	5.112	High	0.001	Master Protein	Q6PD19	Armadillo-like helical domain-containing protein 3 OS=Mus musculus OX=10090 GN=Armh3 PE=1 SV=2	1.089	0.12	2.01687	0.00961908	189.1	173.6	7.85	7.83	1	1	2	212.3	175.5	149	181	172.2	162.8	143.7	127.5	146.6	154.9	166.2	140.2	119	142.9	157.6	159.6
FALSE	111.247	High	0	Master Protein	P35802	Neuronal membrane glycoprotein M6-a OS=Mus musculus OX=10090 GN=Gpm6a PE=1 SV=1	1.127	0.17	2.01657	0.00962565	14276.3	12668.2	9.62	8.29	14	1	97	16758.7	13332.6	13940.6	12517.3	14415.2	11452.5	10470.8	9590.6	12078.8	11684.5	12199.7	11149.3	8841.6	9964.9	12867.8	11483.1
FALSE	2.136	Medium	0.016	Master Protein	F7D4J0	Major facilitator superfamily domain-containing protein 4A (Fragment) OS=Mus musculus OX=10090 GN=Mfsd4a PE=1 SV=1	0.892	-0.16	2.01447	0.00967229	155.2	174	8.41	6.44	1	1	2	147.1	134.1	128.4	126.7	150.5	130.1	133	130.3	164.4	138.3	169.2	165.9	128.5	158.7	152.5	152.4
FALSE	35.019	High	0	Master Protein	A2AQK4	Histamine N-methyltransferase OS=Mus musculus OX=10090 GN=Hnmt PE=1 SV=1	0.966	-0.05	2.01395	0.00968391	1429.3	1479.3	2.3	2.13	5	1	25	1436.2	1315.6	1209.6	1238.4	1329.6	1151.2	1129.9	1051.7	1414.8	1248.4	1439.5	1320.3	1195.1	1143.2	1285.3	1286.3
FALSE	44.406	High	0	Master Protein	Q59J78	NADH dehydrogenase [ubiquinone] 1 alpha subcomplex assembly factor 2 OS=Mus musculus OX=10090 GN=Ndufaf2 PE=1 SV=1	0.958	-0.06	2.01363	0.009691	2542.6	2652.8	2.75	1.29	13	1	32	2466.9	2348.5	2254.7	2195	2276.1	2071.6	2007.7	1934.7	2467.5	2254	2598.4	2302.2	2074.2	2153.6	2306.9	2273.3
FALSE	38.962	High	0	Master Protein	Q3UTH8	Rho guanine nucleotide exchange factor 9 OS=Mus musculus OX=10090 GN=Arhgef9 PE=1 SV=1	0.958	-0.06	2.01335	0.00969724	875	913.5	2.36	4.48	9	1	19	883.4	837.6	727	754.4	808.8	690.8	671	675.5	878.6	764.9	930.6	784.1	743.2	816.9	786.1	772.2
FALSE	10.103	High	0	Master Protein	Q80TA9	Ectopic P granules protein 5 homolog OS=Mus musculus OX=10090 GN=Epg5 PE=1 SV=2	0.928	-0.11	2.01175	0.00973318	98.5	106.1	4.52	7.9	5	1	5	102.7	94.6	82.7	78.5	90.8	80.6	69.4	72.9	100.3	81.3	101.3	103.3	84.1	80.8	94.4	106.3
FALSE	1.199	Low	0.079	Master Protein	A2CF65	C-type lectin domain family 10 member A (Fragment) OS=Mus musculus OX=10090 GN=Clec10a PE=1 SV=1	1.079	0.11	2.00959	0.00978151	137.8	127.7	7.46	5.86	1	1	1	148.6	146.5	115	119.5	110.4	124.7	103.9	101.7	122.9	113.1	123.6	114.4	95.3	109.8	106.7	98.5
FALSE	58.576	High	0	Master Protein	Q9D1G5	Leucine-rich repeat-containing protein 57 OS=Mus musculus OX=10090 GN=Lrrc57 PE=1 SV=1	0.955	-0.07	2.00728	0.00983374	2917.2	3054.7	1.84	2.47	12	1	51	2893.7	2833.2	2591.2	2518.7	2678.9	2373	2214.9	2162.3	2760.4	2602.3	3034.2	2659.9	2367.7	2412.5	2681.4	2697.2
FALSE	69.768	High	0	Master Protein	Q8R5C0	Metaxin OS=Mus musculus OX=10090 GN=Mtx1 PE=1 SV=1	0.951	-0.07	2.0066	0.00984923	5693.7	5984	2.22	3.05	15	1	53	5627.9	5409.3	4985	4732.8	5262.6	4662.9	4358.2	4318.1	5609.8	5109.8	5696.4	5276.2	4850.7	4521	5265.8	5212.5
FALSE	119.714	High	0	Master Protein	Q8R307	Vacuolar protein sorting-associated protein 18 homolog OS=Mus musculus OX=10090 GN=Vps18 PE=1 SV=2	0.972	-0.04	2.00418	0.00990424	3235.2	3326.9	2.03	2	21	1	50	3153.9	2979.1	2749.8	2790.5	2952.9	2644.2	2549.7	2394.8	3175.8	2842.7	3243.7	2937.5	2695.8	2681.5	2822.8	2810.9
FALSE	93.377	High	0	Master Protein	Q91YR1	Twinfilin-1 OS=Mus musculus OX=10090 GN=Twf1 PE=1 SV=2	0.971	-0.04	2.00228	0.00994753	2431.3	2503.5	2.56	2.19	13	1	52	2307.2	2238.5	2045.5	2145.6	2183.7	2010.2	1873.6	1810.8	2361.6	2126.6	2450.3	2155.3	2038.5	2053.2	2156.6	2117
FALSE	55.854	High	0	Master Protein	Q5FWH7	Zinc transporter ZIP12 OS=Mus musculus OX=10090 GN=Slc39a12 PE=1 SV=1	0.956	-0.07	2.00166	0.00996189	1231.7	1288.6	1.94	3.86	13	1	27	1224.4	1186.2	1067.1	1046.3	1119.3	962.1	936.3	922.7	1153.7	1105.6	1258.9	1127.7	1067	1086.1	1089.3	1095.4
FALSE	42.959	High	0	Master Protein	Q8JZR0	Long-chain-fatty-acid--CoA ligase 5 OS=Mus musculus OX=10090 GN=Acsl5 PE=1 SV=1	0.956	-0.06	1.9992	0.0100185	1085.7	1135.1	3.66	2.76	13	1	27	1027.4	1010.2	964.6	882.4	1005	886.2	836.9	805.6	1063.2	966	1102.2	999.4	907.5	951.1	965.5	938.8
FALSE	70.065	High	0	Master Protein	Q8BXP8	Uncharacterized protein (Fragment) OS=Mus musculus OX=10090 GN=Dgkb PE=2 SV=1	0.914	-0.13	1.99905	0.010022	237.2	259.6	3.68	6.37	1	1	31	240.1	226.6	212.8	198.1	210	193.4	182.4	190.2	248.4	204.4	231.1	241	225.8	205.6	232.7	226.8
FALSE	1.612	Medium	0.032	Master Protein	D3Z4S3	Putative peptidyl-tRNA hydrolase PTRHD1 OS=Mus musculus OX=10090 GN=Ptrhd1 PE=1 SV=1	0.858	-0.22	1.99523	0.0101104	32.2	37.5	12.34	7.35	1	1	1	30.2	25.8	24.3	29.9	29.7	32.5	25.1	23.6	35.4	33.9	37	31.9	30.9	27	35.4	29.8
FALSE	74.58	High	0	Master Protein	A0PJL3	NAD(+) hydrolase SARM1 (Fragment) OS=Mus musculus OX=10090 GN=Sarm1 PE=2 SV=1	0.975	-0.04	1.99302	0.010162	1224.6	1256.5	1.03	2.86	16	1	35	1217.9	1150.9	1040.4	1039.8	1104.2	1000.2	951.9	915.3	1180.8	1068.3	1199.5	1124.9	1050.9	999.9	1110.5	1092.4
FALSE	904.039	High	0	Master Protein	D3YZ62	Unconventional myosin-Va OS=Mus musculus OX=10090 GN=Myo5a PE=1 SV=1	0.984	-0.02	1.99073	0.0102158	65759.2	66852	1.91	1.08	127	1	681	64431.8	61657.9	56608	54250.7	59672.5	53792.6	50393.3	49101.2	64546.8	57423.8	64728.9	58782.1	52347.5	53010.8	58019	58393.1
FALSE	32.057	High	0	Master Protein	B1ASU0	Interleukin-1 receptor accessory protein-like 1 OS=Mus musculus OX=10090 GN=Il1rapl1 PE=1 SV=1	0.954	-0.07	1.98767	0.0102881	708.9	742.9	3.48	3.55	6	1	18	666.5	678.7	616.6	570.9	637.7	589.3	551.8	526.3	710.6	617.3	761	666.7	559.1	610.1	642.8	611.6
FALSE	8.507	High	0	Master Protein	Q3UD58	Uncharacterized protein OS=Mus musculus OX=10090 GN=Txlna PE=2 SV=1	1.144	0.19	1.98741	0.0102941	41.1	36	7.59	9.59	3	1	5	42.5	40	35.7	34.5	36.2	33	29	36	29.5	29.7	41	30.7	30.1	28.7	34.9	31.8
FALSE	415.685	High	0	Master Protein	Q4LG64	Glutamate receptor OS=Mus musculus OX=10090 GN=Gria2 PE=2 SV=1	0.956	-0.07	1.98665	0.0103121	34578.7	36180.4	5.15	2.64	42	1	334	33596.4	31680.8	29656.6	25907.8	30897.4	28712.2	27157.1	25877.8	35159.6	30481.9	34428.5	33184.7	28474.4	28212.4	31972	31046.7
FALSE	253.995	High	0	Master Protein	Q9JLN9	Serine/threonine-protein kinase mTOR OS=Mus musculus OX=10090 GN=Mtor PE=1 SV=2	0.975	-0.04	1.98653	0.010315	5813.5	5959.8	2.33	0.94	49	1	126	5712.9	5342.7	4976.2	4879.6	5202.8	4848.8	4542.3	4398.5	5683.2	5110.4	5758.7	5209.2	4727.2	4831.6	5090.7	5228.8
FALSE	434.672	High	0	Master Protein	Q4FE56	Ubiquitinyl hydrolase 1 OS=Mus musculus OX=10090 GN=Usp9x PE=1 SV=1	0.979	-0.03	1.98568	0.0103352	14030.7	14326.2	1.77	1.39	60	1	217	13626	13012.1	11928.8	12010	12784.5	11638	10840.4	10418	13549.6	12099.7	13709.4	12583	11475.9	11748.5	12415.3	12303.9
FALSE	148.613	High	0	Master Protein	O70443	Guanine nucleotide-binding protein G(z) subunit alpha OS=Mus musculus OX=10090 GN=Gnaz PE=1 SV=4	0.961	-0.06	1.98517	0.0103475	9226.9	9601.5	2.94	2.29	1	1	115	9212.6	8523	8053.2	7518.3	8581.7	7539.5	7157.5	6820	9156	8131	9113.7	8499.7	7675.2	7403.1	8494	8363
FALSE	609.342	High	0	Master Protein	B2RRE2	Myo18a protein OS=Mus musculus OX=10090 GN=Myo18a PE=1 SV=1	0.982	-0.03	1.98271	0.0104062	22205.5	22604.4	1.63	1.57	95	1	357	21632.1	20744.2	19129.8	18664.3	20013.5	18213.4	17196.6	16475.3	21358.6	19192.8	22139.2	19915.4	18257.7	18178.5	19503.6	19281.2
FALSE	93.636	High	0	Master Protein	O08919	Numb-like protein OS=Mus musculus OX=10090 GN=Numbl PE=1 SV=3	0.98	-0.03	1.98085	0.0104509	8237	8402.5	2.55	1.15	16	1	84	7812.2	7535.2	7058.1	7019.1	7398.2	6740.2	6409.3	6192.9	8120.8	7079.5	8205.2	7411.5	6758	6746.6	7222.5	7284.8
FALSE	2.042	Medium	0.017	Master Protein	Q05421	Cytochrome P450 2E1 OS=Mus musculus OX=10090 GN=Cyp2e1 PE=1 SV=1	0.696	-0.52	1.97899	0.0104958	118.2	169.9	29.16	6.12	1	1	2	88.7	67	81.6	84.2	145.7	116.7	113.4	111.1	159.3	146.2	151.9	152.2	140.8	122.5	153.4	140.8
FALSE	28.984	High	0	Master Protein	Q08943	FACT complex subunit SSRP1 OS=Mus musculus OX=10090 GN=Ssrp1 PE=1 SV=2	0.956	-0.07	1.97858	0.0105055	670.4	701.6	2.87	2.55	7	1	13	662.4	636.7	577.8	592.3	629.3	525.7	519.3	479	656.6	610.9	692.7	595.8	553.3	567.2	607.8	585.2
FALSE	46.89	High	0	Master Protein	Q810C1	SLIT and NTRK-like protein 1 OS=Mus musculus OX=10090 GN=Slitrk1 PE=2 SV=1	0.944	-0.08	1.9785	0.0105074	1561.8	1655.1	4.21	5.15	10	1	27	1499.8	1460.4	1320.2	1269.3	1415.3	1355.8	1256	1191.5	1526.4	1382.8	1641.3	1469.6	1350.2	1508.1	1391.4	1426.1
FALSE	170.746	High	0	Master Protein	Q5SQB7	Nucleophosmin OS=Mus musculus OX=10090 GN=Npm1 PE=1 SV=1	1.027	0.04	1.97833	0.0105116	11790.6	11485.8	3.36	1.66	3	1	99	12175.9	11290.1	10025.3	11009.1	10746.5	9565.4	8956.7	8520.9	11034.5	9713.5	11347.1	10043.4	9044.8	8922.6	9795	10038.2
FALSE	25.939	High	0	Master Protein	Q9QZD8	Mitochondrial dicarboxylate carrier OS=Mus musculus OX=10090 GN=Slc25a10 PE=1 SV=2	0.932	-0.1	1.97788	0.0105226	1244.5	1335.5	7.26	2.17	6	1	12	1147.2	1088.9	1038.6	926.1	1142.3	1061.4	997.8	965.1	1273.7	1115.2	1248.4	1209.6	1023.2	1085.2	1158.9	1177.8
FALSE	171.247	High	0	Master Protein	Q9QYS2	Metabotropic glutamate receptor 3 OS=Mus musculus OX=10090 GN=Grm3 PE=1 SV=1	0.962	-0.06	1.97739	0.0105345	12710.2	13217.5	4.33	2.25	27	1	138	12699	12179.7	11263.7	9840.1	11675.9	10201.1	9656.2	9599.5	12523.7	11158.7	12809.1	12183.4	10307.2	10699.5	11907.5	11577.2
FALSE	13.146	High	0	Master Protein	Q9D3B1	Very-long-chain (3R)-3-hydroxyacyl-CoA dehydratase 2 OS=Mus musculus OX=10090 GN=Hacd2 PE=1 SV=1	0.964	-0.05	1.97683	0.010548	1049.9	1089.2	2.61	2.74	3	1	12	1063.4	1004.2	926.3	861.2	945.2	867.2	807.2	758.8	1087.5	946.9	1040.3	958	859.8	841.5	941.3	947.6
FALSE	4.875	High	0.001	Master Protein	Q05BD6	Glutamate receptor, metabotropic 8 OS=Mus musculus OX=10090 GN=Grm8 PE=1 SV=1	0.898	-0.16	1.97277	0.010647	104.4	116.3	11.09	8.45	2	1	6	96	93.1	87	74.5	105.1	98.3	81.9	84.2	109.5	94.7	114.2	98.9	102.4	113.4	110.3	100.9
FALSE	234.041	High	0	Master Protein	S4R2D6	Ankyrin-2 OS=Mus musculus OX=10090 GN=Ank2 PE=1 SV=1	0.865	-0.21	1.96882	0.0107443	25	28.9	12.62	9.95	1	1	118	20	25.7	22.8	26.2	20.5	19.9	17.9	19	29.1	24.2	27	25.7	28	20.8	24.4	26.5
FALSE	55.584	High	0	Master Protein	Q9D0L7	Armadillo repeat-containing protein 10 OS=Mus musculus OX=10090 GN=Armc10 PE=1 SV=1	0.932	-0.1	1.96857	0.0107505	1505.8	1615.8	6.04	3.1	10	1	30	1428.7	1330.2	1227.6	1248.6	1427	1277.3	1218.5	1209.9	1482.2	1357.8	1564.3	1459	1277.9	1391.7	1406.7	1392.8
FALSE	142.565	High	0	Master Protein	Q91VE0	Long-chain fatty acid transport protein 4 OS=Mus musculus OX=10090 GN=Slc27a4 PE=1 SV=1	0.97	-0.04	1.96783	0.0107687	4854.1	5003.2	3.15	1.83	25	1	76	4782.2	4618.8	4222.6	3864.4	4363.4	3989.9	3807.6	3611	4756.5	4273.4	4788.9	4519.5	4042.2	4068.5	4306.8	4306
FALSE	84.472	High	0	Master Protein	Q54AH9	Beta-2-globin (Fragment) OS=Mus musculus OX=10090 GN=Hbb-b2 PE=2 SV=1	1.582	0.66	1.96776	0.0107706	1731.6	1094.7	43.51	6.78	2	1	89	3141.9	3195	1874.8	1988.4	1225.2	942.2	993.6	956.1	1064	900.9	1067.7	953.3	861.4	817	946.3	1113.1
FALSE	121.38	High	0	Master Protein	Q6PGN3	Serine/threonine-protein kinase DCLK2 OS=Mus musculus OX=10090 GN=Dclk2 PE=1 SV=1	0.964	-0.05	1.96667	0.0107976	3353.5	3477.2	2.3	1.63	23	1	65	3222.1	3187.7	2944.2	2840.6	3024.8	2775.6	2638.5	2486.2	3280.3	2947.1	3343.9	3053.9	2768.9	2820.3	3009.6	2922.9
FALSE	91.066	High	0	Master Protein	Q3TGG0	Uncharacterized protein OS=Mus musculus OX=10090 GN=Appl2 PE=2 SV=1	0.957	-0.06	1.96625	0.0108082	843.6	881.7	3.63	3.65	14	1	30	782.8	777.8	735.9	689.7	760.1	688.2	662.3	630.1	852.7	719.4	863.5	769.7	718.3	742.1	749.4	719.3
FALSE	68.744	High	0	Master Protein	Q3U955	Uncharacterized protein OS=Mus musculus OX=10090 GN=Tmpo PE=2 SV=1	0.96	-0.06	1.96592	0.0108164	1742.8	1815.6	4.01	2.06	1	1	28	1668.7	1565.8	1460.5	1433.9	1597.3	1498.3	1358.9	1314.6	1764.6	1575.8	1744.7	1575.7	1446.6	1484.1	1555.6	1533.6
FALSE	341.751	High	0	Master Protein	Q80TQ3	MKIAA0845 protein (Fragment) OS=Mus musculus OX=10090 GN=Nefh PE=2 SV=1	1.119	0.16	1.96313	0.010886	26842.9	23981.7	10.77	5.31	53	1	318	30740.3	26293.4	22311.9	28245.7	23106.7	20501.7	21215	17808.2	22876.1	21926.5	24194.9	19058.4	18355.5	19435.7	20366.6	21899.1
FALSE	245.434	High	0	Master Protein	Q4KUS2	Protein unc-13 homolog A OS=Mus musculus OX=10090 GN=Unc13a PE=1 SV=3	0.956	-0.06	1.96036	0.0109558	10976.9	11478.7	2.98	2.09	52	1	150	10509.2	10322.9	9708.1	9439.9	9961.7	8878.4	8855.2	8168.6	10781.5	9676.3	11203.3	10297.7	9172.7	8884.8	10001.2	9942.8
FALSE	35.068	High	0	Master Protein	Q9D6D0	Solute carrier family 25, member 27 OS=Mus musculus OX=10090 GN=Slc25a27 PE=1 SV=1	0.942	-0.09	1.9601	0.0109623	1282.8	1362.2	2.59	3.82	7	1	19	1271.8	1226.8	1148.5	1077	1186.8	1036.2	986.8	981.3	1252.1	1160.2	1336.4	1173.5	1138.7	1036	1203.6	1182.8
FALSE	218.23	High	0	Master Protein	H7BX15	Adhesion G protein-coupled receptor L1 OS=Mus musculus OX=10090 GN=Adgrl1 PE=1 SV=1	0.971	-0.04	1.9577	0.0110229	5046.1	5194.4	3.15	2.27	37	1	100	4921.5	4844.4	4474.2	4090	4442.1	4105.8	3954.3	3785.8	4980.8	4566.6	5041.9	4613.6	4253.3	4170.6	4434.1	4480.9
FALSE	313.336	High	0	Master Protein	E9Q0N0	Intersectin-1 OS=Mus musculus OX=10090 GN=Itsn1 PE=1 SV=1	0.988	-0.02	1.95725	0.0110343	12471.2	12625.2	2.19	1.48	12	1	153	12004	11412.5	10575.8	10486.4	11310.6	10203.5	9614	9364.5	11922	10596.3	12531.5	11062.5	10181.6	10408.2	10953.3	10962.1
FALSE	288.819	High	0	Master Protein	Q9QXY6	EH domain-containing protein 3 OS=Mus musculus OX=10090 GN=Ehd3 PE=1 SV=2	0.971	-0.04	1.95681	0.0110457	12748.9	13130.7	1.45	1.69	21	1	181	12590.8	11940.5	11046.8	10932.8	11454.5	10595.1	9895.8	9488.6	12633.8	11139.6	12392.3	11615.4	10465.3	10362.4	11322.8	11293.8
FALSE	61.744	High	0	Master Protein	H7BX88	Carnitine O-acetyltransferase OS=Mus musculus OX=10090 GN=Crat PE=1 SV=1	0.961	-0.06	1.95592	0.0110683	1179.8	1227.7	3.05	2.37	17	1	36	1122.6	1091.2	1027	1002.6	1102.5	963.3	905.8	901.4	1178.4	1032.9	1152.1	1089.8	995.8	1017.5	1036.1	1063.7
FALSE	60.314	High	0	Master Protein	B2RTC8	ADP/ATP translocase OS=Mus musculus OX=10090 GN=Slc25a31 PE=1 SV=1	0.893	-0.16	1.95521	0.0110863	123.6	138.4	9.46	5.15	1	1	72	113.8	104.3	100.9	96.7	119.1	113.4	104.7	95.6	129.8	117	145	117	108.6	113.1	127.8	111.2
FALSE	54.317	High	0	Master Protein	P47199	Quinone oxidoreductase OS=Mus musculus OX=10090 GN=Cryz PE=1 SV=1	0.953	-0.07	1.95362	0.011127	989.8	1038.2	4.19	2.37	8	1	23	920.6	906.4	822.2	864	945.3	835.5	760.1	735.2	984.1	867	1009.7	928.6	829.5	864.9	900	866.1
FALSE	440.343	High	0	Master Protein	H3BIV5	A-kinase anchor protein 5 OS=Mus musculus OX=10090 GN=Akap5 PE=1 SV=1	0.945	-0.08	1.94993	0.0112219	10176.7	10770.5	2.34	3.32	38	1	167	10154.2	9604.6	8875.7	9046.8	9442.2	8136.4	7836.7	7340.2	10010.7	9190.8	10561.8	9777	8516.4	8102.9	9260.5	9069.8
FALSE	123.119	High	0	Master Protein	O35857	Mitochondrial import inner membrane translocase subunit TIM44 OS=Mus musculus OX=10090 GN=Timm44 PE=1 SV=2	0.965	-0.05	1.94918	0.0112413	6105.6	6325.6	1.19	2.44	22	1	81	6053.1	5944.2	5302.2	5242.1	5601.5	4966.4	4671.7	4546	6043	5438.4	6254.1	5556.4	5129.6	4873.2	5422.8	5466.7
FALSE	180.669	High	0	Master Protein	Q569X4	26S proteasome AAA-ATPase subunit RPT3 OS=Mus musculus OX=10090 GN=Psmc4 PE=2 SV=1	0.973	-0.04	1.94876	0.0112523	6748.7	6938.8	2.2	2.04	25	1	105	6722.3	6187	5728.2	5974.1	6091	5599.5	5292.8	4952	6530.1	5901.3	6882.6	6140.5	5691.4	5575.6	5951.5	5980.3
FALSE	194.728	High	0	Master Protein	Q641P0	Actin-related protein 3B OS=Mus musculus OX=10090 GN=Actr3b PE=1 SV=1	0.966	-0.05	1.94821	0.0112665	8756	9064	3.08	2.23	18	1	162	8190.3	8424.9	7694.4	7519.9	7878.6	7151.9	6715.9	6736.5	8600.7	7588.9	8958.6	8248.6	7103.3	7613.2	7858.9	7728.5
FALSE	25.727	High	0	Master Protein	Q9CQY6	Ubiquinol-cytochrome-c reductase complex assembly factor 2 OS=Mus musculus OX=10090 GN=Uqcc2 PE=1 SV=1	0.96	-0.06	1.94669	0.0113061	585.6	610	2.41	2.83	6	1	12	583.2	546.2	486.4	490.8	546.1	479.7	455.9	445.8	561.5	517.4	580.4	533.5	501.8	477.3	537.3	536.2
FALSE	335.417	High	0	Master Protein	Q3URF1	Uncharacterized protein OS=Mus musculus OX=10090 GN=Synpo PE=2 SV=1	0.954	-0.07	1.94516	0.0113458	15263.2	16005.8	3.25	3.04	32	1	200	14631	14766.6	13247.7	12560.4	13375.1	12415.3	11762.9	11883	14734	12989.5	15609.4	14526.8	12038.1	13322.2	13956.2	13980.6
FALSE	244.183	High	0	Master Protein	P00920	Carbonic anhydrase 2 OS=Mus musculus OX=10090 GN=Ca2 PE=1 SV=4	1.066	0.09	1.94315	0.0113985	14855.3	13935.7	7.43	1.87	14	1	168	16980.8	14963.2	12476.7	14421.2	13241.2	11534.9	11535.4	10347.4	13422.2	12071.3	13388.2	12141.6	10799.5	10900.2	12188.4	12352.5
FALSE	10.904	High	0	Master Protein	D3YTZ7	Ubiquitinyl hydrolase 1 OS=Mus musculus OX=10090 GN=Josd2 PE=1 SV=1	1.087	0.12	1.94143	0.0114439	118.5	109	7.85	5.79	2	1	3	128.5	122.6	93.9	113.2	100.2	100.5	83.2	84.6	107.9	98.1	95.2	88.6	82	89.1	93.4	97.3
FALSE	57.394	High	0	Master Protein	D3Z440	COP9 signalosome complex subunit 7a (Fragment) OS=Mus musculus OX=10090 GN=Cops7a PE=1 SV=8	0.977	-0.03	1.94135	0.0114458	3587.7	3672	0.72	2.58	8	1	37	3593.4	3429.4	3035.5	3100.4	3192.3	2949.3	2783.1	2649.7	3479.2	3176.9	3547.9	3196.2	3000.7	3094.5	3204.2	3116.5
FALSE	230.266	High	0	Master Protein	E9QN14	SLIT-ROBO Rho GTPase-activating protein 3 OS=Mus musculus OX=10090 GN=Srgap3 PE=1 SV=1	0.974	-0.04	1.94113	0.0114516	8821	9055.6	1.74	1.34	37	1	125	8811.8	8284.9	7664.3	7556.9	7885.2	7204.3	6839.2	6779.4	8591.5	7500.2	8876.3	8089.6	7234.8	7298.6	7868.7	7836
FALSE	36.371	High	0	Master Protein	Q78JW9	Ubiquitin domain-containing protein UBFD1 OS=Mus musculus OX=10090 GN=Ubfd1 PE=1 SV=2	0.98	-0.03	1.9365	0.0115746	1868.6	1906.1	2.87	2.09	8	1	20	1787.1	1701.8	1571.5	1602.3	1692.3	1549.2	1484.8	1397.8	1849.8	1607.9	1856.2	1673.4	1577.3	1588.2	1650	1655.2
FALSE	6.676	High	0	Master Protein	Q5SUA5	Unconventional myosin-Ig OS=Mus musculus OX=10090 GN=Myo1g PE=1 SV=1	1.087	0.12	1.93631	0.0115794	76.8	70.7	8.27	8.7	1	1	4	86.8	74.3	64.7	74.1	65.3	59.3	64.9	52.6	68.9	63.4	59.5	52.9	54.4	59.3	57.8	66.3
FALSE	25.79	High	0	Master Protein	D3Z223	Phosphoglycerate mutase (Fragment) OS=Mus musculus OX=10090 GN=Bpgm PE=1 SV=1	1.05	0.07	1.93603	0.011587	1174.2	1118.5	2.76	2.1	6	1	15	1175.5	1151.9	963.5	1009.1	1071.7	904.5	918.6	870.7	1073.2	938.8	1109.9	972.6	922.8	894.7	964.6	995.4
FALSE	28.88	High	0	Master Protein	O35459	Delta(3,5)-Delta(2,4)-dienoyl-CoA isomerase, mitochondrial OS=Mus musculus OX=10090 GN=Ech1 PE=1 SV=1	0.961	-0.06	1.93592	0.0115898	924.5	962	3.8	2.89	9	1	15	878.9	851.9	782.4	795.6	886.6	759.7	711.6	718.1	909.6	804.6	978.5	845.8	765.1	832.2	827.6	840.3
FALSE	69.252	High	0	Master Protein	A0A0R4J0W7	Serine/threonine-protein kinase LMTK3 OS=Mus musculus OX=10090 GN=Lmtk3 PE=1 SV=1	0.958	-0.06	1.93306	0.0116665	1467.1	1531.1	3.6	2.65	7	1	27	1424.6	1411.2	1287.3	1168.8	1348.9	1191.4	1161.2	1075.7	1475.1	1243.1	1505.9	1333.6	1255	1263.8	1294.7	1319
FALSE	14.38	High	0	Master Protein	Q8K2F8	Protein LSM14 homolog A OS=Mus musculus OX=10090 GN=Lsm14a PE=1 SV=1	1.041	0.06	1.92667	0.0118395	843.2	810	3.13	4.05	5	1	13	827.2	774.5	716.9	768	759.7	677	671.3	636.8	707.1	663	804.3	691.1	644.4	684.4	701.5	708.3
FALSE	93.07	High	0	Master Protein	P35283	Ras-related protein Rab-12 OS=Mus musculus OX=10090 GN=Rab12 PE=1 SV=3	0.975	-0.04	1.9262	0.0118521	3803.6	3901.2	3.27	1.41	18	1	100	3615.5	3455	3332	3100.5	3439.7	3095.3	2933.4	2830.7	3668.4	3298.9	3846.2	3422.4	3121.1	3088.9	3397.2	3375.3
FALSE	358.304	High	0	Master Protein	Q0KL02	Triple functional domain protein OS=Mus musculus OX=10090 GN=Trio PE=1 SV=3	0.972	-0.04	1.92545	0.0118727	11682.4	12024.9	3.03	1.41	56	1	198	11036.9	10682.8	10000.2	9826.8	10651.9	9468.9	9144.6	8894.7	11314.6	10124	11782.3	10595.1	9675.7	9626.4	10449.6	10325.8
FALSE	146.328	High	0	Master Protein	A0A0R3P9C8	NADH dehydrogenase [ubiquinone] 1 alpha subcomplex subunit 9, mitochondrial OS=Mus musculus OX=10090 GN=Ndufa9 PE=1 SV=1	0.965	-0.05	1.92543	0.0118732	16586.8	17189.6	3.4	1.76	25	1	125	16044.5	15653.2	14212	13188.2	15398	13659.4	12649	12463.4	16054.5	14387.2	16903.4	15235	13154.9	13636.9	15165	15197.1
FALSE	13.844	High	0	Master Protein	Q3TDE4	Nicastrin (Fragment) OS=Mus musculus OX=10090 GN=Ncstn PE=2 SV=1	0.948	-0.08	1.92125	0.0119882	494.2	521.2	3.72	3.34	4	1	9	478.2	501.4	433.1	406.3	446.4	422.6	378.7	363.3	494.5	443.7	517.7	453.2	433.9	432.5	446	431.5
FALSE	65.344	High	0	Master Protein	Q69ZW3	EH domain-binding protein 1 OS=Mus musculus OX=10090 GN=Ehbp1 PE=1 SV=3	1.024	0.03	1.92056	0.0120073	2261.4	2208.7	2.31	1.27	16	1	38	2350.8	2241.1	1921	1951.7	2007.1	1823.4	1748.9	1634.8	2130.3	1871.5	2147.8	1930.5	1764.7	1742	1895.9	1934.7
FALSE	559.561	High	0	Master Protein	P97427	Dihydropyrimidinase-related protein 1 OS=Mus musculus OX=10090 GN=Crmp1 PE=1 SV=1	1.253	0.33	1.92051	0.0120086	779	621.7	19.02	4.35	1	1	537	961.4	975.5	769.6	742.6	572.7	564.3	490	523	644.5	529.8	600.3	573.6	471.3	491.8	527.2	575.7
FALSE	37.124	High	0	Master Protein	Q9DB73	NADH-cytochrome b5 reductase 1 OS=Mus musculus OX=10090 GN=Cyb5r1 PE=1 SV=1	0.958	-0.06	1.92007	0.0120208	1014.3	1058.2	4.24	3.87	8	1	23	991.5	973.3	832.5	782.6	913.4	855.7	785.1	753.1	1014	891.8	1016.1	953.7	781.4	920.6	897.3	931.9
FALSE	198.205	High	0	Master Protein	Q9QVP9	Protein-tyrosine kinase 2-beta OS=Mus musculus OX=10090 GN=Ptk2b PE=1 SV=2	0.972	-0.04	1.91979	0.0120285	9105.7	9365.9	2.17	2.15	41	1	141	8714.9	8746.6	7824.6	7813.3	8159.1	7404.6	7080.8	6986.6	8768.8	7765.9	9200.1	8411.6	7435.2	7886.1	8039	8116.4
FALSE	37.429	High	0	Master Protein	Q8C3F2	Constitutive coactivator of PPAR-gamma-like protein 2 OS=Mus musculus OX=10090 GN=Fam120c PE=1 SV=3	0.902	-0.15	1.91668	0.0121149	704.5	780.8	8.03	5.46	11	1	14	626.9	630.7	577.5	575.4	674.4	644.6	561.5	560.3	745.1	677.4	728.2	686.6	589.3	702.4	679.1	638.6
FALSE	35.016	High	0	Master Protein	Q8CAD1	Ras-binding protein DA-Raf OS=Mus musculus OX=10090 GN=Araf PE=1 SV=1	0.965	-0.05	1.91598	0.0121343	1069.4	1108	2.03	2.11	5	1	21	1088.8	1002.6	900	918.5	974.5	853.2	852.4	796.9	1061.5	950.2	1083.2	966.9	888	880.1	957.1	924.3
FALSE	153.097	High	0	Master Protein	Q6A0A9	Constitutive coactivator of PPAR-gamma-like protein 1 OS=Mus musculus OX=10090 GN=FAM120A PE=1 SV=2	1.018	0.03	1.91201	0.0122458	5983.4	5877.9	1.88	1.12	25	1	78	6075.6	5685.5	5081.5	5394.8	5397.2	4923.4	4564.5	4379.1	5664.4	4979.5	5708.5	5112.9	4597.5	4815.8	4987.2	5199.9
FALSE	14.24	High	0	Master Protein	Q8VHH7	Adenylate cyclase type 3 OS=Mus musculus OX=10090 GN=Adcy3 PE=1 SV=2	0.896	-0.16	1.91131	0.0122657	245.2	273.8	12.19	6.79	3	1	3	217.2	186	198.9	184.4	231.5	216.6	210.7	195.5	262.6	231.1	268.6	239.2	211.4	260.3	223.3	239.7
FALSE	38.962	High	0	Master Protein	Q6PHQ8	N-alpha-acetyltransferase 35, NatC auxiliary subunit OS=Mus musculus OX=10090 GN=Naa35 PE=1 SV=1	1.143	0.19	1.90928	0.012323	802.2	702.1	9.44	7.96	10	1	19	800.7	837.5	696.2	775.8	724.1	574.6	524.4	574.4	586.2	591.4	685.8	567.3	604.9	534.6	639.4	662.1
FALSE	3.123	High	0.005	Master Protein	Q9D115	Zinc finger protein 706 OS=Mus musculus OX=10090 GN=Znf706 PE=1 SV=1	1.049	0.07	1.90889	0.012334	550.9	525.4	2.38	4.73	2	1	5	547.4	530.8	460.7	470.6	513	464.4	417.7	426.3	484.8	408.6	540.3	460.3	413.2	417.5	458.5	490.9
FALSE	180.004	High	0	Master Protein	P06801	NADP-dependent malic enzyme OS=Mus musculus OX=10090 GN=Me1 PE=1 SV=2	0.978	-0.03	1.90876	0.0123379	8555.9	8748.3	1.74	1.7	23	1	108	8523	8134.6	7358.9	7239.4	7543.6	7007.4	6755.4	6476.4	8400.3	7475.7	8361.7	7930.7	7014.4	7029.6	7505.9	7617.4
FALSE	130.026	High	0	Master Protein	Q9Z2I8	Succinate--CoA ligase [GDP-forming] subunit beta, mitochondrial OS=Mus musculus OX=10090 GN=Suclg2 PE=1 SV=3	0.947	-0.08	1.90645	0.0124037	3081.7	3252.5	3.58	2.81	22	1	58	2920.8	2911.4	2719.6	2762.8	2932.3	2470.1	2366.8	2288.6	3026.9	2762.7	3265.6	2825	2623.3	2616.7	2871.1	2701.7
FALSE	245.118	High	0	Master Protein	P08752	Guanine nucleotide-binding protein G(i) subunit alpha-2 OS=Mus musculus OX=10090 GN=Gnai2 PE=1 SV=5	1.066	0.09	1.90508	0.0124428	15381.4	14434.3	6.37	1.36	14	1	210	16921	16126.5	14205.8	13618.3	13484.1	12219.4	11390.2	10787.3	13789.1	12145.4	14020.6	12621.9	11333.2	11988.8	12826.3	12854.3
FALSE	24.888	High	0	Master Protein	Q9CXI0	2-methoxy-6-polyprenyl-1,4-benzoquinol methylase, mitochondrial OS=Mus musculus OX=10090 GN=Coq5 PE=1 SV=2	0.932	-0.1	1.90395	0.0124752	234.3	251.4	5.53	3.6	6	1	7	226.2	215.6	198.8	193.3	212.1	196	203.2	174.4	231.4	212.1	255.1	221.1	203.7	212.2	211.4	209.7
FALSE	230.731	High	0	Master Protein	A0A286YCW8	Calcium/calmodulin-dependent protein kinase type II subunit gamma (Fragment) OS=Mus musculus OX=10090 GN=Camk2g PE=1 SV=1	0.962	-0.06	1.90241	0.0125196	518.7	538.9	3.34	2.98	1	1	151	487.9	524.5	442.7	458.2	469.3	414.7	397.1	381.9	510.1	454	542.9	470.4	424.2	443	494.1	452.5
FALSE	28.007	High	0	Master Protein	Q2TBF9	Microtubule-associated protein 1 light chain 3 beta OS=Mus musculus OX=10090 GN=Map1lc3b PE=2 SV=1	1.121	0.17	1.90213	0.0125276	666	593.9	5.92	9.28	2	1	31	658.9	644.5	600.2	581	551.9	497.5	468	512.7	496.1	438.7	582.4	476.6	471	477.1	558.9	579.9
FALSE	7.834	High	0	Master Protein	Q9EQC4	Elongation of very long chain fatty acids protein 4 OS=Mus musculus OX=10090 GN=Elovl4 PE=1 SV=2	0.935	-0.1	1.90156	0.0125441	640.1	684.6	5.83	4	2	1	4	616.5	553.1	585.3	511.8	576.3	534.5	492.1	494.4	657.5	549	680.1	599.9	523.6	593.9	593.9	570.2
FALSE	17.545	High	0	Master Protein	Q8R3Q6	Protein MIX23 OS=Mus musculus OX=10090 GN=Mix23 PE=1 SV=1	0.96	-0.06	1.90137	0.0125497	441.4	459.6	5.89	3.21	3	1	7	389.3	381.1	372.3	357.8	401	369.4	342.6	336.2	423.5	387.2	471.2	411	359.9	385	398.8	385.8
FALSE	53.202	High	0	Master Protein	Q6ZQ83	MKIAA0620 protein (Fragment) OS=Mus musculus OX=10090 GN=Plxnd1 PE=2 SV=1	0.961	-0.06	1.89997	0.0125901	993.1	1033.8	6.07	2.53	13	1	23	926.5	850	874	764.2	891.8	835.6	772.1	739.5	963	875.6	1004.3	934.9	853.2	848.1	881.2	894.7
FALSE	68.685	High	0	Master Protein	P43276	Histone H1.5 OS=Mus musculus OX=10090 GN=H1-5 PE=1 SV=2	1.062	0.09	1.89929	0.0126098	165.9	156.3	4.7	4.31	1	1	50	174.2	174.2	141.4	141.3	157.7	134.7	120.4	122.9	148.5	132.8	165.5	131.1	129.4	122.8	139.2	136
FALSE	66.534	High	0	Master Protein	A2AP31	Complex I-B17 OS=Mus musculus OX=10090 GN=Ndufb6 PE=1 SV=1	0.955	-0.07	1.89904	0.012617	5712.5	5980.6	3.18	2.84	10	1	80	5500.1	5342.2	4807.8	4617.3	5247.5	4709.4	4435	4370.2	5742.9	5048.5	5605	5359.4	4587.9	4541.3	5257.8	5236.4
FALSE	46.782	High	0	Master Protein	Q9DC70	NADH dehydrogenase [ubiquinone] iron-sulfur protein 7, mitochondrial OS=Mus musculus OX=10090 GN=Ndufs7 PE=1 SV=1	0.966	-0.05	1.89701	0.0126763	8588.9	8886.7	2.7	1.61	9	1	52	8506.4	8501.6	7549.4	7039.3	7890.4	6990.2	6590.4	6384.4	8501.9	7527.8	8632.2	8083.7	6868.6	7254	7687.1	7658.3
FALSE	15.503	High	0	Master Protein	P54731	FAS-associated factor 1 OS=Mus musculus OX=10090 GN=Faf1 PE=1 SV=2	0.968	-0.05	1.89616	0.0127012	485.5	501.6	2.3	2.85	4	1	7	486.3	442	412.3	420.4	428.8	398	384	355.5	479.2	423.9	473.7	429	402.5	417.5	418.1	454.9
FALSE	3.866	High	0.002	Master Protein	Q8C1Y5	Pirin domain-containing protein OS=Mus musculus OX=10090 PE=2 SV=1	0.935	-0.1	1.89472	0.0127433	221.1	236.4	4.84	4.1	1	1	3	227.2	207.6	172.4	197.2	202.2	165.5	167.3	168.5	231.3	205.1	230	211	185.8	180.8	195.4	190.2
FALSE	253.43	High	0	Master Protein	Q61696	Heat shock 70 kDa protein 1A OS=Mus musculus OX=10090 GN=Hspa1a PE=1 SV=2	0.96	-0.06	1.89342	0.0127814	4792.6	4992.3	3.02	2.19	3	1	275	4728.7	4643.4	4103.7	4004.5	4285	3883.3	3941.7	3632	4671.8	4154.2	5014.9	4298.4	3983.3	4064.8	4463.7	4338.4
FALSE	108.146	High	0	Master Protein	Q6P5U7	NACHT and WD repeat domain-containing protein 2 OS=Mus musculus OX=10090 GN=Nwd2 PE=1 SV=2	0.955	-0.07	1.88939	0.0129006	1473.2	1542.4	4.52	4.48	23	1	45	1393.2	1305.5	1268.2	1194.3	1326.6	1202.3	1191.9	1112.8	1428	1276.6	1507	1354.1	1277.4	1351.7	1335.6	1276.8
FALSE	36.345	High	0	Master Protein	Q9DC53	Copine-8 OS=Mus musculus OX=10090 GN=Cpne8 PE=2 SV=3	0.809	-0.3	1.88438	0.0130503	19.2	23.8	13.36	9.66	1	1	27	17.7	19.1	19.4	16.6	22.7	14.8	14.8	13.1	26	18.5	23.6	20.5	15.6	20.2	21	19
FALSE	191.286	High	0	Master Protein	Q9CQA3	Succinate dehydrogenase [ubiquinone] iron-sulfur subunit, mitochondrial OS=Mus musculus OX=10090 GN=Sdhb PE=1 SV=1	0.979	-0.03	1.88175	0.0131297	23503.9	24012.9	2.1	1.57	25	1	176	22338.3	22657.2	19933.5	20734.3	21112.5	19001.5	18112.6	17495.1	22959.5	20228.7	24259.1	21075	18636.9	19144.8	20815	21074.1
FALSE	15.556	High	0	Master Protein	A0A023J5X8	NADH-ubiquinone oxidoreductase chain 2 OS=Mus musculus musculus OX=39442 GN=ND2 PE=3 SV=1	1.252	0.32	1.8802	0.0131764	1424	1137.5	13.65	18.52	3	1	11	1479.3	1355.7	1496.4	1234.6	1123.9	943.7	952	1122	751.9	747.4	1130.1	899.5	875	1038.9	1080.2	1222.7
FALSE	14.672	High	0	Master Protein	P58686	Bublin coiled-coil protein OS=Mus musculus OX=10090 GN=Bbln PE=3 SV=1	1.083	0.12	1.87899	0.0132133	224.3	207.1	4.47	5.82	2	1	10	232.6	207.1	176.4	204	201.7	189.9	166.3	166.9	201.1	176.5	204	178.8	182.6	152.7	177.6	179.6
FALSE	62.868	High	0	Master Protein	E9PV45	Ubiquitinyl hydrolase 1 OS=Mus musculus OX=10090 GN=Usp24 PE=1 SV=1	0.966	-0.05	1.87808	0.0132409	645.9	668.6	2.26	3.18	15	1	26	673	622.9	557.5	537.4	580.4	520.9	489.4	480.8	634.4	584.4	648.3	584.4	553.6	513	581.4	597.4
FALSE	143.468	High	0	Master Protein	Q8C2Q8	ATP synthase subunit gamma OS=Mus musculus OX=10090 GN=Atp5c1 PE=1 SV=1	0.97	-0.04	1.87701	0.0132737	21026.8	21687	1.59	1.89	15	1	180	20790.8	20549	18205.7	17703.7	19123.4	17124.1	15905.5	15637	20791.6	18574.9	21297.2	19231.5	16686.6	16870.3	18720	18529.1
FALSE	363.576	High	0	Master Protein	A0A1D5RM83	IQ motif and SEC7 domain-containing protein 1 OS=Mus musculus OX=10090 GN=Iqsec1 PE=1 SV=1	0.975	-0.04	1.87687	0.013278	19287.1	19772.7	1.36	1.5	5	1	253	19769.8	18362.9	16639.3	16349.2	17360.2	15639.3	14831.3	14519	18509.4	16683	19459.3	17183.9	15848.7	15664.2	17262.3	17320.5
FALSE	96.051	High	0	Master Protein	Q8VHH5	Arf-GAP with GTPase, ANK repeat and PH domain-containing protein 3 OS=Mus musculus OX=10090 GN=Agap3 PE=1 SV=1	0.98	-0.03	1.8757	0.0133136	4879	4980.8	1.99	2.02	12	1	62	4755.6	4642.6	4187.7	4134.5	4283.8	4069.3	3836.5	3644.1	4748.6	4256.1	4760.4	4530.4	4047.6	3988.1	4323.5	4331.9
FALSE	47.228	High	0	Master Protein	Q8BH60	Golgi-associated PDZ and coiled-coil motif-containing protein OS=Mus musculus OX=10090 GN=Gopc PE=1 SV=1	0.957	-0.06	1.87569	0.013314	600.3	627	5.66	3.54	8	1	16	548.6	516.2	496	506.9	567	504.3	470.9	457.3	598.7	524.8	611.2	572.3	530.2	520.3	540.6	526.4
FALSE	132.853	High	0	Master Protein	Q6NS52	Diacylglycerol kinase beta OS=Mus musculus OX=10090 GN=Dgkb PE=1 SV=2	0.963	-0.05	1.8756	0.0133168	4278.2	4441	2.74	3.78	12	1	52	4041.6	3918	3651.9	3674.5	3801.8	3519.6	3318.1	3247.4	4334.5	3713.8	4183.4	4134	3519.4	3378.8	3973.4	3847.1
FALSE	7.832	High	0	Master Protein	Q545U2	Mitochondrial import inner membrane translocase subunit TIM17 OS=Mus musculus OX=10090 GN=Timm17a PE=1 SV=1	0.936	-0.1	1.87398	0.0133665	214.9	229.6	7.68	5.1	1	1	2	176.8	205.9	182.6	162.9	195.7	181	166.1	156	207.1	178.7	224	210.7	181.5	199.8	198.4	194.7
FALSE	109.526	High	0	Master Protein	C9K0Y7	Glutamate receptor OS=Mus musculus OX=10090 GN=Gria4 PE=2 SV=1	0.943	-0.08	1.87291	0.0133995	1359.8	1441.3	5.39	1.54	8	1	94	1242.4	1219.3	1214.3	1113.7	1275.3	1161.4	1054.1	1000.5	1388.2	1214.5	1393.6	1275.5	1141.2	1124.2	1251.2	1240.8
FALSE	164.338	High	0	Master Protein	Q2NL51	Glycogen synthase kinase-3 alpha OS=Mus musculus OX=10090 GN=Gsk3a PE=1 SV=2	0.962	-0.06	1.86961	0.0135018	2528.4	2627.1	3.95	1.3	12	1	101	2358.9	2285.7	2132.1	2151.7	2347.4	2080.3	1979.4	1957.4	2502.2	2239.8	2623.8	2329.4	2068.8	2095.5	2250.5	2284.5
FALSE	39.069	High	0	Master Protein	Q80U56	Late secretory pathway protein AVL9 homolog OS=Mus musculus OX=10090 GN=Avl9 PE=1 SV=2	0.935	-0.1	1.86812	0.0135481	1431.8	1531.2	3.73	4.61	8	1	18	1329.7	1375.3	1210.8	1210.5	1350	1175.5	1149.3	1059.4	1421.1	1325.6	1463.2	1357.8	1273.9	1119	1338.1	1327.1
FALSE	47.32	High	0	Master Protein	Q8K2L8	Trafficking protein particle complex subunit 12 OS=Mus musculus OX=10090 GN=Trappc12 PE=1 SV=2	0.93	-0.11	1.86715	0.0135784	492.6	529.9	3.01	5.49	8	1	18	488.6	468.5	410.7	437.3	463.3	391.3	399.7	368.1	507.8	446.5	498.8	505.6	442	394.4	469.4	444.5
FALSE	1.935	Medium	0.02	Master Protein	Q9D6W8	BLOC-1-related complex subunit 6 OS=Mus musculus OX=10090 GN=Borcs6 PE=1 SV=1	0.902	-0.15	1.86672	0.013592	46.1	51.1	8.13	6.15	1	1	1	45.5	45.9	37	33.1	40.1	38.1	38.2	36.7	50.3	47.5	49.4	41.2	37.5	42.3	41.4	45
FALSE	19.851	High	0	Master Protein	Q8BGY7	Protein FAM210A OS=Mus musculus OX=10090 GN=Fam210a PE=1 SV=1	0.955	-0.07	1.86636	0.0136032	1241	1298.8	2.93	3.28	6	1	12	1215.2	1155.7	1079.2	1003	1139.5	1009.9	969.8	923.6	1245.1	1090.4	1240.8	1163.2	1044.6	966.6	1128.9	1132.8
FALSE	76.028	High	0	Master Protein	Q8BJQ7	Glycine cleavage system P protein OS=Mus musculus OX=10090 GN=Gldc PE=2 SV=1	0.955	-0.07	1.86354	0.0136918	1698	1778.1	1.34	3.33	13	1	27	1694.3	1610.1	1475.8	1489.6	1531.7	1383.4	1307.8	1235.9	1685.3	1454.8	1746.1	1621.2	1425.3	1361.4	1570.4	1493.2
FALSE	43.333	High	0	Master Protein	B5TVM2	Immunoglobulin-like domain-containing receptor 2 OS=Mus musculus OX=10090 GN=Ildr2 PE=1 SV=2	0.962	-0.06	1.86343	0.0136951	1442.9	1500	3.43	2.9	12	1	33	1346.5	1357.1	1243.1	1161.7	1318.6	1183.2	1117.3	1065.7	1359.3	1264.4	1464.2	1279.9	1182.8	1232.1	1342.1	1262.1
FALSE	175.401	High	0	Master Protein	Q5DQR4	Syntaxin-binding protein 5-like OS=Mus musculus OX=10090 GN=Stxbp5l PE=1 SV=1	0.969	-0.05	1.86327	0.0137004	6519.7	6728.7	3.14	1.79	28	1	97	6476.3	6189.8	5691.3	5185.5	5854.4	5336.2	5073.8	4878.7	6274.9	5743.2	6497.1	6112.1	5249.1	5474.9	5862.7	5807.6
FALSE	11.424	High	0	Master Protein	Q8R4V2	Dual specificity protein phosphatase 15 OS=Mus musculus OX=10090 GN=Dusp15 PE=1 SV=3	1.204	0.27	1.85837	0.0138557	420.6	349.4	8.73	12.43	3	1	6	441.9	363.8	372.9	376.1	388.6	334.6	298.2	254.1	290.8	289.3	361.6	248.7	274.7	282.2	331.2	369.1
FALSE	48.42	High	0	Master Protein	Q3U4Y0	H15 domain-containing protein OS=Mus musculus OX=10090 GN=H1f0 PE=2 SV=1	1.05	0.07	1.85765	0.0138787	6897.4	6572.1	3.66	3.07	8	1	58	7138.2	6284.5	5489.3	6037.6	6376.7	5739.3	5196.2	5042.7	6429.9	5661.9	6308.2	5405.9	5087	5389.5	5505.3	5839.8
FALSE	24.958	High	0	Master Protein	P97772	Metabotropic glutamate receptor 1 OS=Mus musculus OX=10090 GN=Grm1 PE=1 SV=2	0.917	-0.12	1.85643	0.0139176	254.8	277.8	4.92	5.91	6	1	17	252.2	241	239.7	208.9	233.4	210.1	191.3	201	249.5	240.2	248.2	265.6	233.7	221.1	243.9	239.6
FALSE	720.49	High	0	Master Protein	S4R1W1	Glyceraldehyde-3-phosphate dehydrogenase OS=Mus musculus OX=10090 GN=Gm3839 PE=1 SV=1	0.914	-0.13	1.85479	0.0139706	383.7	419.9	8.37	4.18	1	1	1073	336.8	332.8	332.3	319.8	353.4	307.4	321	319.7	398.8	346.2	420.7	363.7	331.6	356.9	384.6	341.7
FALSE	105.425	High	0	Master Protein	P62484	Abl interactor 2 OS=Mus musculus OX=10090 GN=Abi2 PE=1 SV=1	0.983	-0.02	1.85301	0.0140278	3768.8	3832.4	1.48	1.28	2	1	67	3643.6	3589.3	3166.7	3266.4	3361.6	3097.2	2919.6	2826	3670.8	3190.2	3728.9	3446.9	3024	3102.3	3280.9	3307.5
FALSE	219.822	High	0	Master Protein	P62983	Ubiquitin-40S ribosomal protein S27a OS=Mus musculus OX=10090 GN=Rps27a PE=1 SV=2	1.086	0.12	1.85259	0.0140413	24832.6	22866.1	3.67	4.97	5	1	216	26000.9	22492.8	22253.2	21544.3	22365.8	19500.3	19083.6	18372.5	21194.9	20662.6	21962.2	19739.2	17804.9	18640.3	21844.1	21475.1
FALSE	1.577	Medium	0.036	Master Protein	Q5F247	Smoothelin-like protein 2 OS=Mus musculus OX=10090 GN=Smtnl2 PE=1 SV=1	0.935	-0.1	1.85212	0.0140566	127	135.9	5.33	7.52	1	1	2	131	129.5	106.3	111.3	106.3	95.6	99.2	88.8	130.3	125.1	126.4	118.2	120	98	117.3	127.4
FALSE	33.561	High	0	Master Protein	Q3U6T3	CDP-diacylglycerol--glycerol-3-phosphate 3-phosphatidyltransferase (Fragment) OS=Mus musculus OX=10090 GN=Pgs1 PE=2 SV=1	0.969	-0.05	1.8504	0.0141125	1073.5	1107.9	3.92	2.04	8	1	17	1006.8	978.1	942.9	895.7	957.8	885.9	864.4	804.6	1066.1	924.6	1081.8	965.2	900.8	934.4	956.6	964.9
FALSE	2654.58	High	0	Master Protein	Q62261	Spectrin beta chain, non-erythrocytic 1 OS=Mus musculus OX=10090 GN=Sptbn1 PE=1 SV=2	1.019	0.03	1.84985	0.0141302	188027	184563	1.47	0.78	203	1	1954	189258	182283	161301	165517	167484	152407	141388	137788	175700	154537	182476	161269	144307	150082	160552	162045
FALSE	155.767	High	0	Master Protein	F8VPU2	FERM, ARHGEF and pleckstrin domain-containing protein 1 OS=Mus musculus OX=10090 GN=Farp1 PE=1 SV=1	0.963	-0.05	1.84945	0.0141432	7160.8	7434.7	2.2	2.72	31	1	97	7052.3	6747.3	6093.6	5976.3	6446.3	6024.1	5606.5	5444.1	7176.9	6211.4	7176.6	6586.2	5885.8	6306	6281.1	6230.4
FALSE	93.219	High	0	Master Protein	Q61482	CDE1-binding protein CDEBP OS=Mus musculus OX=10090 GN=Cdebp PE=3 SV=1	0.966	-0.05	1.84823	0.014183	2119.7	2194.5	2.79	3.24	19	1	39	2069.3	1958.8	1803.9	1771.6	1911.5	1795.5	1687.4	1572.4	2111.5	1904.4	2122.8	1890.4	1795.9	1872.9	1847.1	1862
FALSE	112.829	High	0	Master Protein	Q571A8	MKIAA4040 protein (Fragment) OS=Mus musculus OX=10090 GN=Rapgef4 PE=2 SV=1	0.958	-0.06	1.84658	0.014237	4420.8	4613.7	2.22	3.01	28	1	72	4200	4283.1	3747.7	3823.1	4032.8	3577.5	3380.1	3359.6	4251	3921.8	4514.9	4030.8	3720.4	3515.7	4104.1	3958.5
FALSE	155.314	High	0	Master Protein	Q8BKC5	Importin-5 OS=Mus musculus OX=10090 GN=Ipo5 PE=1 SV=3	0.962	-0.06	1.84581	0.0142624	6253.3	6497.9	2.14	2.4	24	1	94	6157.6	5968.5	5578.1	5558	5729.6	5074.9	4810.8	4636.1	6189	5549.7	6154.2	5782.3	5358.8	5199.9	5645.7	5581.1
FALSE	6.086	High	0	Master Protein	Q64310	Surfeit locus protein 4 OS=Mus musculus OX=10090 GN=Surf4 PE=1 SV=1	0.901	-0.15	1.84103	0.0144202	112.4	124.8	11.15	6.62	2	1	3	95	86.1	102.7	91.9	103.3	90.8	96.9	84.2	117.8	116	114.3	98.6	105	102.1	112.2	106.7
FALSE	14.808	High	0	Master Protein	Q9DB32	Hydroxyacylglutathione hydrolase-like protein OS=Mus musculus OX=10090 GN=Haghl PE=1 SV=1	0.913	-0.13	1.84041	0.0144408	367.8	402.8	10.57	5.69	2	1	8	312.2	350.3	285.9	278.6	348.4	351.3	284.1	280.2	382.2	331.4	396.9	362.6	315.3	374	349.7	338.5
FALSE	99.792	High	0	Master Protein	P28658	Ataxin-10 OS=Mus musculus OX=10090 GN=Atxn10 PE=1 SV=2	0.965	-0.05	1.8404	0.0144412	2615.5	2710.3	1.99	2.65	20	1	47	2530.4	2461.6	2288.5	2201	2351.8	2139.6	2030.1	1945.1	2573.2	2258.8	2533.8	2395.5	2182.2	2217.8	2379.6	2257.4
FALSE	385.984	High	0	Master Protein	P46660	Alpha-internexin OS=Mus musculus OX=10090 GN=Ina PE=1 SV=3	1.135	0.18	1.83981	0.0144607	43479.8	38309.5	13.87	8.21	43	1	427	53023.2	46369.9	35431	49529.4	40111.5	34638.9	32599	28731.7	37048.3	37373.7	40461.5	29573.9	29476.2	30624.5	32718.6	36076.1
FALSE	40.042	High	0	Master Protein	Q3UL43	Uncharacterized protein OS=Mus musculus OX=10090 GN=Nup155 PE=2 SV=1	0.943	-0.08	1.83892	0.0144903	456.9	484.3	5.41	2.16	8	1	11	441.6	409	366.9	388	440.5	378.4	376.6	352.9	460.2	411.6	492.4	420	392.7	395.1	415.7	417.5
FALSE	30.922	High	0	Master Protein	Q64444	Carbonic anhydrase 4 OS=Mus musculus OX=10090 GN=Ca4 PE=1 SV=1	0.941	-0.09	1.83828	0.0145118	1996.3	2122	4.38	3.7	8	1	23	1852.1	1852.6	1708	1679.5	1938.2	1667.5	1533.4	1482.3	1981.4	1811.5	2180.9	1860.9	1677.9	1602.1	1839.4	1781
FALSE	76.574	High	0	Master Protein	P62331	ADP-ribosylation factor 6 OS=Mus musculus OX=10090 GN=Arf6 PE=1 SV=2	0.949	-0.08	1.83694	0.0145567	2390.6	2518.3	3.54	1.94	7	1	44	2311.5	2255.4	2055.9	1970.9	2268.4	2045.5	1864.1	1754.9	2399.6	2137	2472.2	2228.6	1982.3	1953.6	2163.7	2127.2
FALSE	12.066	High	0	Master Protein	B2KGA7	Protein archease OS=Mus musculus OX=10090 GN=Zbtb8os PE=1 SV=1	0.935	-0.1	1.83693	0.014557	198	211.7	4.35	4.45	3	1	8	198.7	184.5	167.8	183.1	181	170.3	145.6	139.7	190.9	177.9	193.3	188.5	176.6	172.2	191.3	180.7
FALSE	125.867	High	0	Master Protein	G3UYZ1	Immunoglobulin superfamily member 8 OS=Mus musculus OX=10090 GN=Igsf8 PE=1 SV=1	1.035	0.05	1.83636	0.0145762	9399.5	9085	3.69	2.66	18	1	96	10324.8	9021.5	7961.2	8280.6	8472.6	7663.9	7141.9	6842.1	8726.6	7696.2	8679.1	7680.1	6994.6	7677.9	7845.5	8172.4
FALSE	4.019	High	0.002	Master Protein	Q9D1R1	Complex I assembly factor TMEM126B, mitochondrial OS=Mus musculus OX=10090 GN=Tmem126b PE=1 SV=1	0.923	-0.12	1.83606	0.014586	49	53	10.61	9.66	1	1	1	39.3	39.5	42.2	41.7	44.9	36.4	41.7	37.1	51.1	47.9	62.5	46.2	38.4	47.4	43.6	43.3
FALSE	241.301	High	0	Master Protein	Q8C0T5	Signal-induced proliferation-associated 1-like protein 1 OS=Mus musculus OX=10090 GN=Sipa1l1 PE=1 SV=2	0.959	-0.06	1.83314	0.0146845	8037.9	8382.6	2.8	2.21	47	1	143	7773	7579.4	7092.7	6918.6	7297.2	6350.5	6185.7	6214.6	7630.4	6871.2	8185.7	7449.1	6633.3	6750.4	7370.2	7312.3
FALSE	173.19	High	0	Master Protein	Q2UZW7	Microtubule-associated protein OS=Mus musculus OX=10090 GN=Mapre3 PE=1 SV=1	1.021	0.03	1.83258	0.0147036	18137.8	17760.9	1.66	1.21	4	1	171	18254.5	17489.4	15239.7	16096	16234.4	14644.5	13608.4	13614	16741.7	14832.6	17482.8	15444.9	13952.7	14653.4	15362.1	15692.9
FALSE	50.963	High	0	Master Protein	Q61249	Immunoglobulin-binding protein 1 OS=Mus musculus OX=10090 GN=Igbp1 PE=1 SV=1	0.962	-0.06	1.83106	0.0147551	635	660.2	3.51	3.84	8	1	21	636.1	628.2	549.9	566.7	571	493	469.8	448.2	617.1	558.9	639.3	590	560.9	507.7	586.5	576.4
FALSE	114.285	High	0	Master Protein	Q61151	Serine/threonine-protein phosphatase 2A 56 kDa regulatory subunit epsilon isoform OS=Mus musculus OX=10090 GN=Ppp2r5e PE=1 SV=3	0.978	-0.03	1.82857	0.0148399	6088	6227.2	1.63	2.11	17	1	83	6132.2	5747.5	5274.6	5278.1	5453.5	4795.7	4649.5	4545.3	5943.8	5385.3	6059.8	5548.7	4890.3	4817.7	5504.3	5425.1
FALSE	31.802	High	0	Master Protein	Q3UHM2	TNF receptor-associated factor OS=Mus musculus OX=10090 GN=Traf3 PE=2 SV=1	0.955	-0.07	1.8285	0.0148424	719.2	753.3	4.24	2.12	10	1	17	688.8	662.5	613.6	583.6	667.8	584.8	584.8	554.7	719.4	637	728.7	655.6	605.8	614.3	670.4	632.8
FALSE	289.507	High	0	Master Protein	Q8C845	EF-hand domain-containing protein D2 OS=Mus musculus OX=10090 GN=Efhd2 PE=1 SV=1	1.031	0.04	1.82575	0.0149366	26302.8	25512.8	2.22	1.19	29	1	235	26662.1	25873.7	22056.8	23158.5	23205.5	21170.4	19583.6	19862.8	24323.4	21553.8	24846.4	22283.6	19868.4	20913.7	22328.1	22945
FALSE	111.259	High	0	Master Protein	P16332	Methylmalonyl-CoA mutase, mitochondrial OS=Mus musculus OX=10090 GN=Mmut PE=1 SV=2	0.968	-0.05	1.82564	0.0149405	3187.5	3292.1	0.85	3.03	20	1	66	3137.2	3053.5	2732.7	2754.8	2866.1	2580.5	2475.8	2364.9	2982.7	2813.7	3291.6	2890.2	2712.5	2663	2850.3	2821
FALSE	107.893	High	0	Master Protein	Q91XU3	Phosphatidylinositol 5-phosphate 4-kinase type-2 gamma OS=Mus musculus OX=10090 GN=Pip4k2c PE=1 SV=1	0.97	-0.04	1.82423	0.0149889	7549.8	7782.6	1.62	2.06	21	1	82	7294.3	7050.5	6471.9	6538	6730.7	6132.1	5834	5657.9	7121	6422.9	7590.4	6942.4	6105	6088.6	6749.8	6810.9
FALSE	20.361	High	0	Master Protein	Q5SPX8	TBC1 domain family member 10A OS=Mus musculus OX=10090 GN=Tbc1d10a PE=1 SV=1	0.887	-0.17	1.82309	0.0150283	302.4	340.9	9.69	2.9	5	1	11	269.7	246.8	255.2	251.8	274.5	272.9	255.8	246.7	315.8	270.5	333.7	301.3	270.7	274.4	302.6	288.5
FALSE	2.083	Medium	0.017	Master Protein	A1A5B6	TBC1 domain family member 25 OS=Mus musculus OX=10090 GN=Tbc1d25 PE=1 SV=1	1.087	0.12	1.82236	0.0150537	216.5	199.2	5.15	5.69	1	1	3	211	212.7	195.8	191.3	214.1	167.5	161.2	156.8	186.5	165.8	183	183.2	158.7	176.7	169.5	192.1
FALSE	20.006	High	0	Master Protein	Q61733	28S ribosomal protein S31, mitochondrial OS=Mus musculus OX=10090 GN=Mrps31 PE=1 SV=1	0.96	-0.06	1.8219	0.0150696	511.5	533	3.77	3.51	5	1	8	497.3	458.1	438.6	467.4	459.8	405.1	402.2	380.6	509.8	449.9	516	468.6	452.9	414	469.1	459.6
FALSE	114.237	High	0	Master Protein	I2FKE4	Calcium channel voltage-dependent subunit beta 1 OS=Mus musculus OX=10090 GN=Cacnb1 PE=2 SV=1	0.96	-0.06	1.82157	0.0150811	1284.3	1338.2	3	2.85	10	1	57	1204.6	1234.2	1062	1077.5	1168.2	1054.8	1021.3	949.8	1222.3	1151	1250.6	1166.7	1063	1108.2	1166.7	1126.3
FALSE	25.682	High	0	Master Protein	Q9CX00	IST1 homolog OS=Mus musculus OX=10090 GN=Ist1 PE=1 SV=1	0.97	-0.04	1.81973	0.0151451	1336.2	1378.2	1.86	2.73	5	1	19	1337.4	1234.5	1155.7	1166.8	1198.5	1084.1	1025.7	1018.3	1330	1188.9	1308.4	1192.6	1116.9	1163.9	1157.8	1194
FALSE	77.077	High	0	Master Protein	A0A0J9YUW5	Sodium channel protein OS=Mus musculus OX=10090 GN=Scn8a PE=1 SV=1	0.918	-0.12	1.81825	0.0151966	273.7	298.2	5.91	7.21	7	1	34	255.2	259.8	223.8	226	262.7	242.9	226.3	205	297.3	242.7	301.3	267.2	229.3	282.3	244	249.9
FALSE	102.769	High	0	Master Protein	Q3TDK6	Protein rogdi homolog OS=Mus musculus OX=10090 GN=Rogdi PE=1 SV=2	0.973	-0.04	1.81656	0.0152561	6934.3	7129	2.28	2.1	16	1	71	6664.1	6680.4	5806.7	5805.1	6207.9	5742.9	5406.3	5275	6883.6	5962.2	6780.9	6356.1	5424.2	5935	6252.7	6163.7
FALSE	140.973	High	0	Master Protein	P63216	Guanine nucleotide-binding protein G(I)/G(S)/G(O) subunit gamma-3 OS=Mus musculus OX=10090 GN=Gng3 PE=1 SV=1	0.96	-0.06	1.81601	0.0152752	9260.7	9649.2	3.06	2.48	6	1	121	9103.8	8631.1	7835.4	7510.2	8426.7	7784.9	7151.9	7093.9	9331.7	8200.6	8984.3	8685	7262.9	7858.3	8305.8	8375.6
FALSE	37.854	High	0	Master Protein	Q8C166	Copine-1 OS=Mus musculus OX=10090 GN=Cpne1 PE=1 SV=1	0.932	-0.1	1.81585	0.0152809	1612.1	1729.1	6.97	1.79	11	1	22	1486	1410.3	1278.9	1358.7	1524.2	1345.3	1326.5	1298.6	1645.2	1469.8	1655.3	1574.3	1356.9	1426.3	1474.2	1512.6
FALSE	6.783	High	0	Master Protein	Q5GH64	XK-related protein 7 OS=Mus musculus OX=10090 GN=Xkr7 PE=2 SV=1	0.862	-0.21	1.81541	0.0152963	30.6	35.5	9.49	9.3	1	1	1	34.7	25.9	25.3	25	28.3	27.5	26.4	21	37.5	32.1	33.1	30	29.9	23.5	29.6	32.2
FALSE	57.425	High	0	Master Protein	Q9DCM0	Persulfide dioxygenase ETHE1, mitochondrial OS=Mus musculus OX=10090 GN=Ethe1 PE=1 SV=2	0.975	-0.04	1.81455	0.0153267	1497.2	1535.4	1.61	2.37	9	1	29	1450.8	1410.4	1293.8	1306.6	1355.6	1228.9	1144.5	1097.3	1447	1345.7	1499.9	1306.7	1240.3	1212.9	1330.1	1342.3
FALSE	485.602	High	0	Master Protein	Q3THL7	Voltage-dependent anion-selective channel protein 1 OS=Mus musculus OX=10090 GN=Vdac1 PE=2 SV=1	0.972	-0.04	1.813	0.0153816	2730.5	2809.8	3.84	2.78	1	1	1225	2662.2	2584.6	2377.7	2135.5	2487.8	2256.6	2065.8	2066.2	2640.9	2362.7	2702	2598	2274.8	2283.5	2525.8	2407.3
FALSE	136.39	High	0	Master Protein	Q8BHL5	Engulfment and cell motility protein 2 OS=Mus musculus OX=10090 GN=Elmo2 PE=1 SV=1	0.962	-0.06	1.81159	0.0154316	5517.8	5733.8	3.97	1.52	19	1	91	5517.7	5283	4396.1	4753.3	4657.7	4676.3	4368.4	4202.9	5418.2	4827.9	5602.7	5065.3	4662.7	4658.6	4926.2	4970.8
FALSE	9.94	High	0	Master Protein	G5E911	Protein FAM3C OS=Mus musculus OX=10090 GN=Fam3c PE=1 SV=1	0.894	-0.16	1.81126	0.0154431	173.4	194	6.93	7.39	3	1	5	192.7	150.4	149.4	147.7	152.7	134.7	134.9	141.7	181.1	178.4	175	181.9	153.8	135.9	166.3	176.1
FALSE	19.016	High	0	Master Protein	Q9CRC6	BLOC-1-related complex subunit 7 OS=Mus musculus OX=10090 GN=Borcs7 PE=1 SV=1	0.843	-0.25	1.81073	0.0154621	91.3	108.3	12.54	9.47	2	1	5	79.8	69.7	75.3	81.1	92.2	81.2	79.5	61.3	92.7	94.3	107.6	101.1	92.7	76.2	91.9	80.4
FALSE	62.893	High	0	Master Protein	Q9DBH5	Vesicular integral-membrane protein VIP36 OS=Mus musculus OX=10090 GN=Lman2 PE=1 SV=2	0.967	-0.05	1.80911	0.0155199	2222.7	2297.6	2.95	2.38	10	1	38	2158.7	2045.7	1893.6	1855.2	2041	1886.8	1753.9	1647	2197.2	2033.9	2218.7	2028.3	1802.1	1834.6	2026.8	1942.8
FALSE	264.363	High	0	Master Protein	Q9CZU6	Citrate synthase, mitochondrial OS=Mus musculus OX=10090 GN=Cs PE=1 SV=1	0.971	-0.04	1.80822	0.0155517	33104.7	34086.8	2.49	1.53	19	1	264	33064.5	32192.2	27710.8	26906.9	30472.7	27296.6	25214.2	24604.4	32776.6	28803.6	33189	30185.9	26363.8	26589	29829.9	29612.2
FALSE	4.357	High	0.001	Master Protein	Q9Z0W3	Nuclear pore complex protein Nup160 OS=Mus musculus OX=10090 GN=Nup160 PE=1 SV=2	0.839	-0.25	1.80532	0.015656	26.4	31.5	11.78	8.69	2	1	2	26	26.6	26.9	25.5	21.1	18.9	18	20	30.9	21.5	30.4	27.2	21.5	26.5	27.8	27.8
FALSE	65.092	High	0	Master Protein	Q9D832	DnaJ homolog subfamily B member 4 OS=Mus musculus OX=10090 GN=Dnajb4 PE=1 SV=1	0.987	-0.02	1.80485	0.0156728	1841.6	1865.8	1.82	2.21	13	1	32	1807.2	1710	1572.5	1634	1655.3	1505.8	1427.3	1350.7	1782.9	1640.5	1815.8	1638.5	1540.3	1503.6	1645.8	1621.1
FALSE	57.673	High	0	Master Protein	Q9JJ28	Protein flightless-1 homolog OS=Mus musculus OX=10090 GN=Flii PE=1 SV=1	0.961	-0.06	1.80365	0.0157163	858.8	894	3.45	3.2	11	1	24	831.8	802.7	738.2	699.8	798.9	693.2	684.5	658.5	840.3	731	871	784.6	693	776.7	774.9	798.3
FALSE	23.563	High	0	Master Protein	Q8K382	DENN domain-containing protein 1A OS=Mus musculus OX=10090 GN=Dennd1a PE=1 SV=2	0.902	-0.15	1.80354	0.0157201	124.6	138.2	5.58	7.68	5	1	9	128.4	119.7	103.1	94.5	113.4	107.8	90.8	92.2	123.6	118.2	114.4	129.6	110.7	110.3	126.8	110.6
FALSE	100.53	High	0	Master Protein	A0A3Q4EI12	Ras-related protein Rab-18 OS=Mus musculus OX=10090 GN=Rab18 PE=1 SV=1	0.976	-0.04	1.80029	0.0158383	8306.5	8513.5	3.23	1.81	14	1	76	8085.4	7739.2	7208	6634.6	7470.1	6911.1	6393.1	6252.9	8129.8	7145.5	8124.2	7568.5	6759.5	7163	7377.8	7388.7
FALSE	10.792	High	0	Master Protein	Q8K2M0	39S ribosomal protein L38, mitochondrial OS=Mus musculus OX=10090 GN=Mrpl38 PE=1 SV=2	0.928	-0.11	1.80027	0.0158392	358.8	386.7	3.58	5.15	4	1	7	356.5	325.7	304.4	305.4	328	293.4	294.4	277.3	366.9	334	342.1	344.7	296.3	338.1	337.2	321.9
FALSE	15.449	High	0	Master Protein	Q99J21	Mucolipin-1 OS=Mus musculus OX=10090 GN=Mcoln1 PE=1 SV=1	1.124	0.17	1.79907	0.015883	68.3	60.8	5.99	8.57	3	1	6	62.4	60.2	61.3	58.3	60.7	56.3	56.6	52.8	57.7	48.8	59.7	50.7	44.5	54.7	53.2	62.8
FALSE	26.407	High	0	Master Protein	Q6ZWU9	40S ribosomal protein S27 OS=Mus musculus OX=10090 GN=Rps27 PE=1 SV=3	1.039	0.05	1.79857	0.0159011	3052	2938.4	3.4	1.71	2	1	25	3200.7	2931.1	2738.9	2644.1	2740.9	2458.9	2271.4	2174.5	2842	2474.8	2870.5	2570.7	2355.6	2432.7	2470.7	2550.4
FALSE	42.122	High	0	Master Protein	J3QNU1	Arginyl-tRNA--protein transferase 1 OS=Mus musculus OX=10090 GN=Ate1 PE=1 SV=1	0.955	-0.07	1.79856	0.0159016	850.9	890.7	4.4	1.8	7	1	19	833.7	756.8	696.8	745.8	760.2	743.6	676.9	637	864.1	753.2	855.2	776.1	712.2	742.6	770.5	761
FALSE	8.799	High	0	Master Protein	Q3U1Q7	Uncharacterized protein (Fragment) OS=Mus musculus OX=10090 GN=Smg5 PE=2 SV=1	0.717	-0.48	1.7978	0.0159295	7.5	10.4	32.64	13.21	2	1	5	8.9	8.7	11.2	5.7	6.5	6.4	4.9	3.3	11.3	8.9	8.6	9.1	10	10.5	8.6	9
FALSE	95.266	High	0	Master Protein	Q8BU20	Complex I-SGDH OS=Mus musculus OX=10090 GN=Ndufb5 PE=2 SV=1	0.969	-0.05	1.79743	0.0159431	6739	6955.5	3.14	3.93	9	1	75	6310.7	6550.2	5860.4	5525.2	6060.3	5559.6	5172.4	5007.9	6526.7	5821.9	6859.1	6234.6	5281.7	6176.8	6011	6095.9
FALSE	5.553	High	0.001	Master Protein	B1AZI6	THO complex subunit 2 OS=Mus musculus OX=10090 GN=Thoc2 PE=1 SV=1	0.944	-0.08	1.79635	0.0159828	284.2	301.1	5.86	4.24	3	1	3	263.8	246.8	231.9	245.8	257.4	231.2	235.1	222.3	271.3	249.9	310.1	255.6	241.3	258.3	255.9	268.2
FALSE	123.667	High	0	Master Protein	P16627	Heat shock 70 kDa protein 1-like OS=Mus musculus OX=10090 GN=Hspa1l PE=1 SV=4	0.968	-0.05	1.79622	0.0159874	193.3	199.7	4.29	1.82	1	1	135	182.4	188	169.6	165.1	174.6	143.5	148.2	147.5	200	168	193.2	177.1	158	162.2	171.5	173.9
FALSE	63.396	High	0	Master Protein	Q8BXZ1	Protein disulfide-isomerase TMX3 OS=Mus musculus OX=10090 GN=Tmx3 PE=1 SV=2	0.978	-0.03	1.79565	0.0160084	3620.9	3703.2	1.87	1.76	11	1	37	3647.1	3403.9	3086.5	2990.4	3307.8	2987.2	2775.6	2658.9	3497.8	3134	3624.6	3246.1	2930	2880.8	3278.1	3228.2
FALSE	167.645	High	0	Master Protein	Q6PAC1	Actin-depolymerizing factor OS=Mus musculus OX=10090 GN=Gsn PE=2 SV=1	1.058	0.08	1.79464	0.0160459	9010.7	8518	6.08	4.09	25	1	105	9977.9	8463.6	7618.3	8498.2	7741.3	7394.3	7122.7	6261.6	8285.2	7604.6	8145.3	6917	6611.1	7059.6	7101.2	7534.2
FALSE	13.201	High	0	Master Protein	Q9CPW7	Zinc finger matrin-type protein 2 OS=Mus musculus OX=10090 GN=Zmat2 PE=2 SV=1	0.967	-0.05	1.7931	0.0161028	1214.7	1256.5	3.48	2.01	4	1	9	1172.6	1107.8	1034.6	1097.1	1051.2	1002.3	964.6	900.3	1180.7	1068.1	1225.8	1081.7	1009.6	1055	1074	1097.1
FALSE	14.985	High	0	Master Protein	Q9CXG2	Uncharacterized protein OS=Mus musculus OX=10090 GN=Rab22a PE=2 SV=1	0.963	-0.05	1.79236	0.0161301	310.2	322.2	4.94	3.21	2	1	11	282.3	275.6	265.7	258.9	286.3	251.2	246.4	239.7	299.7	275.4	312.6	291.8	250	280.3	280	277.8
FALSE	528.881	High	0	Master Protein	A0A2S1B6B8	SynGAP alpha2 isoform OS=Mus musculus OX=10090 GN=Syngap1 PE=2 SV=1	0.973	-0.04	1.79233	0.0161312	31761.8	32645.1	2.96	2.39	3	1	378	30074.2	29057.8	27462.2	26474.3	28544.8	25974	24461.6	24204.2	30282.3	26547.9	31765.9	29234.1	25637.5	26971.3	29037.9	28251.3
FALSE	18.482	High	0	Master Protein	Q8BGA3	Leucine-rich repeat transmembrane neuronal protein 2 OS=Mus musculus OX=10090 GN=Lrrtm2 PE=2 SV=1	0.958	-0.06	1.79221	0.0161358	321	335	5.79	4.18	4	1	7	303	273.2	271.9	254	291	273.6	247.7	247.4	307.9	292.8	326	283.4	286.1	277.8	284.8	293.3
FALSE	11.805	High	0	Master Protein	Q8R2Z5	von Willebrand factor A domain-containing protein 1 OS=Mus musculus OX=10090 GN=Vwa1 PE=1 SV=1	0.909	-0.14	1.78947	0.0162379	106.9	117.7	7.19	5.96	3	1	3	113	92.5	88.4	85.1	105.1	95.6	82.5	79	102.5	96.9	110	107.1	94.8	97.6	97.8	113.5
FALSE	309.5	High	0	Master Protein	Q8CGY8	UDP-N-acetylglucosamine--peptide N-acetylglucosaminyltransferase 110 kDa subunit OS=Mus musculus OX=10090 GN=Ogt PE=1 SV=2	0.983	-0.03	1.78806	0.0162907	12717.2	12942.7	1.85	1.31	38	1	169	12225.8	11841.8	10887.3	11069.7	11477.3	10356.3	9750.7	9561.7	12138.1	10764.2	12713	11381	10287.8	10655.2	11188.9	11249.4
FALSE	626.34	High	0	Master Protein	Q80TJ1	Calcium-dependent secretion activator 1 OS=Mus musculus OX=10090 GN=Cadps PE=1 SV=3	0.966	-0.05	1.78548	0.016388	41814.7	43273.4	2.17	2.19	9	1	422	41116.6	41330	36738.3	35050.4	37681.3	34102.8	31786.6	31260.3	41096	36796.8	42441.1	39152.3	33259.3	33581.8	37960.2	37532.4
FALSE	55.692	High	0	Master Protein	Q69ZP5	MKIAA1181 protein (Fragment) OS=Mus musculus OX=10090 GN=Ergic1 PE=2 SV=1	0.986	-0.02	1.78304	0.0164802	2626.7	2665.3	2.24	1.24	9	1	38	2549.9	2473.2	2271.3	2159.7	2397.4	2163.9	2020	1948.2	2518.2	2297.4	2587.1	2342.4	2105.3	2152.7	2367	2329.2
FALSE	69.707	High	0	Master Protein	P59017	Bcl-2-like protein 13 OS=Mus musculus OX=10090 GN=Bcl2l13 PE=1 SV=2	0.971	-0.04	1.78264	0.0164954	2405.2	2478	3.21	2.49	10	1	46	2444.3	2274.1	2029.7	1919.7	2210.6	1927.1	1862.3	1828.7	2391.3	2088.7	2405	2180.9	2055.3	1937.7	2160.7	2162.5
FALSE	85.865	High	0	Master Protein	Q545R3	N-myc downstream-regulated gene 1 protein OS=Mus musculus OX=10090 GN=Ndrg1 PE=1 SV=1	1.063	0.09	1.78193	0.0165224	2105.6	1981.2	7.85	3.87	11	1	39	2347.7	1972	1749.7	2161.4	1939.1	1784.6	1557.7	1525.7	1978.7	1764.9	1893.4	1669.6	1622.4	1617.8	1642.4	1716.7
FALSE	159.124	High	0	Master Protein	Q3UHD6	Sorting nexin-27 OS=Mus musculus OX=10090 GN=Snx27 PE=1 SV=2	0.981	-0.03	1.77906	0.016632	5041.2	5137.2	1.71	1.86	22	1	82	4850.2	4813.5	4209.2	4362	4450.4	4124.1	3907.4	3781.5	4929.7	4355.7	4966	4494.6	4159.1	4182.6	4409.2	4337.2
FALSE	61.992	High	0	Master Protein	Q80ZP8	Armet protein OS=Mus musculus OX=10090 GN=Manf PE=1 SV=1	0.979	-0.03	1.7785	0.0166532	3217.5	3286	1.35	1.67	11	1	40	3151.1	3112.7	2748.4	2831.1	2900.9	2622.9	2436.4	2366.7	3139.1	2822.4	3201.4	2910.2	2628.2	2608.4	2825.7	2790.3
FALSE	16.399	High	0	Master Protein	E9PUU4	Gem-associated protein 5 OS=Mus musculus OX=10090 GN=Gemin5 PE=1 SV=1	0.953	-0.07	1.77765	0.016686	237.7	249.3	2.77	4.01	4	1	5	239.2	235.6	197.2	197.6	211.6	192.7	187.4	183.2	230.5	221.7	240.6	227.6	185.4	203.5	226.5	212.5
FALSE	148.565	High	0	Master Protein	Q6NS60	F-box only protein 41 OS=Mus musculus OX=10090 GN=Fbxo41 PE=1 SV=3	0.972	-0.04	1.77724	0.0167015	6416.9	6603.2	2.85	1.85	31	1	92	6088.3	6025	5437.4	5291.6	5844.3	5254.1	4975.9	4911.9	6113.3	5490.6	6427.1	5800.1	5324.5	5387.1	5746.6	5665.3
FALSE	293.261	High	0	Master Protein	A8IP69	14-3-3 protein gamma subtype OS=Mus musculus OX=10090 GN=Ywhag PE=1 SV=1	1.059	0.08	1.77593	0.0167523	35597	33609.1	2.69	4.91	16	1	406	35872.1	34880.1	30311.4	30648.4	31535	28902.4	26646.3	28059.9	30982.8	27002.2	34004.1	28568.3	25881	29487.5	29655.8	31167.2
FALSE	59.739	High	0	Master Protein	Q3U5K7	Cystatin domain-containing protein (Fragment) OS=Mus musculus OX=10090 GN=Cst3 PE=2 SV=1	1.075	0.1	1.77554	0.0167671	4597.1	4276.5	2.94	6.49	8	1	46	4476.4	4603.7	4083.2	3959.1	4044.4	3754.5	3486.5	3527.2	3659.3	3526.4	4086.8	3746	3363.7	3830.2	3803.9	4040.9
FALSE	65.392	High	0	Master Protein	E9Q7U2	Calcium-binding and coiled-coil domain-containing protein 1 OS=Mus musculus OX=10090 GN=Calcoco1 PE=1 SV=1	0.962	-0.06	1.77415	0.0168209	708.7	736.4	2.27	3.16	12	1	29	707.7	691.8	603.5	634.6	637.3	560.1	553.5	514.1	684.4	627.9	706.7	666.1	606	610.4	631.8	615.1
FALSE	686.818	High	0	Master Protein	Q3ULT2	Non-muscle alpha-actinin 4 OS=Mus musculus OX=10090 GN=Actn4 PE=1 SV=1	0.987	-0.02	1.77413	0.0168217	47169.9	47779.5	1.57	1.72	8	1	551	45896.2	45331.9	41072	40561.1	41867.8	38583.6	35967.6	35417.6	45662.4	40022.2	46519.7	43742.5	38164.5	38417.5	42193.3	41800.3
FALSE	15.286	High	0	Master Protein	Q8CEC5	NF-kappa-B inhibitor-interacting Ras-like protein 1 OS=Mus musculus OX=10090 GN=Nkiras1 PE=1 SV=1	0.962	-0.06	1.77384	0.0168328	422.8	439.3	3.61	2.87	3	1	7	421.4	379	363.4	365.7	384.1	334.8	344.1	306.5	398.2	380.3	428.8	383.9	341	357	398.7	383.4
FALSE	8.045	High	0	Master Protein	P09240	Cholecystokinin OS=Mus musculus OX=10090 GN=Cck PE=1 SV=3	1.061	0.09	1.77354	0.0168447	1280.6	1207	4.3	8.43	3	1	10	1220.1	1161	1059.5	1092.8	1229.3	1087.1	1016.5	960.3	1170.6	1067.5	1185.7	996.6	979.5	967.7	869.2	906
FALSE	379.2	High	0	Master Protein	Q9CS84	Neurexin-1 OS=Mus musculus OX=10090 GN=Nrxn1 PE=1 SV=3	0.977	-0.03	1.77193	0.0169072	17803.5	18214.3	3.08	0.94	42	1	222	17272.8	16529.7	15545.9	14316.4	16298.4	14487.3	13715.3	13261.6	17332	15346.4	17786.5	16157.7	14450	14533.3	15954	15819.1
FALSE	180.323	High	0	Master Protein	Q9D0R2	Threonine--tRNA ligase 1, cytoplasmic OS=Mus musculus OX=10090 GN=Tars1 PE=1 SV=2	0.987	-0.02	1.77058	0.0169598	9638.2	9766	1.24	1.26	32	1	120	9488.7	9056	8219.5	8458.8	8677.2	7960.1	7408.4	7152	9420.8	8377.4	9509	8502.4	7647.5	8105.9	8456.6	8441.3
FALSE	338.789	High	0	Master Protein	Q6PGK0	Cyfip2 protein OS=Mus musculus OX=10090 GN=Cyfip2 PE=2 SV=1	0.79	-0.34	1.76699	0.0171004	78.2	98.9	7.82	15.45	1	1	243	87.3	73.6	70.7	60.7	71.6	61.1	61.4	51.6	94	88.4	93.7	87.7	88.1	50.2	86.1	81.5
FALSE	5.055	High	0.001	Master Protein	B2RR26	NHL repeat containing 2 OS=Mus musculus OX=10090 GN=Nhlrc2 PE=1 SV=1	1.083	0.11	1.7662	0.0171318	123.9	114.4	9.51	4.59	1	1	1	122.6	146.1	115	105.6	120.1	96.9	96.1	84.6	106.3	92.8	117.6	101.3	98.1	93.2	98.3	96.7
FALSE	142.019	High	0	Master Protein	E3VRY9	BK channel OS=Mus musculus OX=10090 GN=Kcnma1 PE=1 SV=1	0.959	-0.06	1.76555	0.0171575	4366.4	4551	3.71	1.19	24	1	69	4339.1	4113	3836.1	3463.8	4045.5	3542.6	3460.4	3259.4	4347.5	3840.9	4462	4015.3	3625.5	3603.1	3942.4	3916.8
FALSE	127.13	High	0	Master Protein	Q571A2	MKIAA4106 protein (Fragment) OS=Mus musculus OX=10090 GN=Cul2 PE=2 SV=1	0.981	-0.03	1.76505	0.017177	6023.8	6142	2.31	1.74	30	1	90	5791.1	5509.9	5163.5	5157.1	5464.4	4979.6	4692.5	4434.2	5888.9	5182.3	5817.7	5400	4950.6	5081.6	5301.4	5313.8
FALSE	599.718	High	0	Master Protein	A2ALL9	Calcium-transporting ATPase OS=Mus musculus OX=10090 GN=Atp2b3 PE=1 SV=1	0.946	-0.08	1.76288	0.0172633	458.6	484.8	3.79	4.92	2	1	515	471	440.1	389.1	364.5	416.1	370.8	371.8	337.9	460.8	412	457.8	414.7	418.6	367.5	435.7	428.4
FALSE	297.941	High	0	Master Protein	B1AWN6	Sodium channel protein type 2 subunit alpha OS=Mus musculus OX=10090 GN=Scn2a PE=1 SV=1	0.969	-0.05	1.76122	0.0173294	14415.8	14877.9	3.17	1.74	6	1	169	14499.4	13892.6	12515.3	11415.7	12964.3	11545.3	11095	10679.5	14221.8	12861.2	13960.7	13105.3	11687.3	12032.5	12849.9	12773.1
FALSE	252.33	High	0	Master Protein	Q7TMB8	Cytoplasmic FMR1-interacting protein 1 OS=Mus musculus OX=10090 GN=Cyfip1 PE=1 SV=1	0.969	-0.05	1.75623	0.0175296	3526.7	3639.3	3.15	2.76	25	1	201	3534.5	3107	2992.5	2985	3191.4	2919.2	2762.9	2604.7	3467.1	3157.2	3529.4	3271.9	2927.9	2772.4	3139.3	3194
FALSE	166.391	High	0	Master Protein	Q9D0I9	Arginine--tRNA ligase, cytoplasmic OS=Mus musculus OX=10090 GN=Rars1 PE=1 SV=2	0.963	-0.05	1.75582	0.017546	5780.5	6001.4	3.42	2.07	31	1	99	5630.4	5319.5	4836.2	4916	5278.6	4945.7	4597.9	4491.8	5651.5	5064.2	5849.9	5263.8	4808.8	5109.9	5224.2	5232.1
FALSE	2.56	Medium	0.01	Master Protein	Q9CWU9	Nucleoporin Nup37 OS=Mus musculus OX=10090 GN=Nup37 PE=1 SV=2	1.073	0.1	1.75459	0.017596	216.1	201.3	3.89	5.97	1	1	1	220.3	214.2	174.2	192.8	191.7	179	158.5	151.8	202.1	171.9	197.7	188.1	137.5	158.5	170	174.7
FALSE	76.255	High	0	Master Protein	A2ADY9	Protein DDI1 homolog 2 OS=Mus musculus OX=10090 GN=Ddi2 PE=1 SV=1	1.014	0.02	1.75444	0.017602	1781.5	1756.5	2.1	1.43	11	1	40	1781.2	1781.7	1543.6	1572.9	1597.3	1431.9	1369	1299.9	1683	1490.1	1706.1	1555.1	1397.1	1384.6	1487	1519
FALSE	13.196	High	0	Master Protein	Q91X96	Guanine nucleotide exchange factor MSS4 OS=Mus musculus OX=10090 GN=Rabif PE=1 SV=1	0.924	-0.11	1.75404	0.0176182	495.1	535.6	7.63	5.26	5	1	8	431.2	450.3	417.2	430	442.7	448.6	401.4	398.8	514.4	464.8	518.1	467.9	404.8	492.6	481.6	461.8
FALSE	134.705	High	0	Master Protein	Q9DCN2	NADH-cytochrome b5 reductase 3 OS=Mus musculus OX=10090 GN=Cyb5r3 PE=1 SV=3	0.964	-0.05	1.75367	0.0176331	6582.3	6828.8	4.82	2.4	17	1	81	6420.3	5801.1	5619.9	5162.4	6066.3	5536.7	5200.9	4866.8	6709.7	5882.4	6569.4	5988.3	5567.3	5530.2	5777.7	5807.9
FALSE	59.205	High	0	Master Protein	A0A0R4J102	Cytoplasmic polyadenylation element-binding protein 3 OS=Mus musculus OX=10090 GN=Cpeb3 PE=1 SV=1	0.965	-0.05	1.75288	0.0176651	1460.3	1513.2	2.28	3.1	4	1	30	1415	1405.5	1275.4	1230.7	1308.6	1232.1	1133.4	1072.2	1489.6	1285.4	1473.7	1328.4	1248.7	1219.5	1303.9	1248.5
FALSE	88.891	High	0	Master Protein	Q8BLF1	Neutral cholesterol ester hydrolase 1 OS=Mus musculus OX=10090 GN=Nceh1 PE=1 SV=1	0.963	-0.05	1.75207	0.0176983	5145.1	5344.7	5.03	4.53	14	1	67	4759.5	4914	4545	3966.7	4592.4	4208.1	4032.5	3869.4	5056.3	4606.4	5207.3	4843.4	3994.8	4794.1	4625.2	4628.8
FALSE	11.922	High	0	Master Protein	A0A5F8MQ13	Transmembrane protein 178B OS=Mus musculus OX=10090 GN=Tmem178b PE=1 SV=1	0.958	-0.06	1.75142	0.0177249	421.4	439.9	5.15	2.61	4	1	8	425.5	394.1	357	323.9	397.4	345.2	336.7	295.7	420.2	365.1	435.4	375.4	351.4	375.1	381	378.8
FALSE	242.037	High	0	Master Protein	A2AN08	E3 ubiquitin-protein ligase UBR4 OS=Mus musculus OX=10090 GN=Ubr4 PE=1 SV=1	0.975	-0.04	1.75061	0.017758	4798.2	4921.6	2.2	2.48	59	1	110	4719.8	4495.9	4195	4043.4	4387.1	3878.6	3803.3	3595	4646.5	4137.1	4719	4330.6	4103.9	4042.1	4330.6	4295.8
FALSE	381.443	High	0	Master Protein	Q3UHT7	ERC protein 2 OS=Mus musculus OX=10090 GN=Erc2 PE=1 SV=1	0.963	-0.05	1.74934	0.0178099	21417.4	22242.7	1.85	3.26	2	1	279	20891.1	19898.4	18458.4	18700.2	19206.1	17193.5	16757.5	15970.8	21058.6	18670.9	21980.8	19969.3	18093.1	16758.2	19384.6	19004.3
FALSE	392.261	High	0	Master Protein	Z4YL78	Cytoskeleton-associated protein 5 OS=Mus musculus OX=10090 GN=Ckap5 PE=1 SV=1	0.987	-0.02	1.7491	0.0178198	13707.2	13889.2	2.17	1.15	73	1	213	13312.9	12704.4	11724.8	11294.3	12342.4	11243.6	10670.6	10179.6	13054.4	11714.1	13512.1	12117.1	11154.8	11319.9	12041.2	12161.5
FALSE	10.942	High	0	Master Protein	Q8BXX3	GPI-anchor transamidase OS=Mus musculus OX=10090 GN=Pigk PE=1 SV=1	0.926	-0.11	1.74838	0.0178492	108.4	117.1	8.31	6.69	4	1	5	97.6	103.2	92.3	93.4	104.9	81.6	97.3	82.5	113.5	104.8	124.6	101.5	89.9	110.6	98.9	101
FALSE	409.094	High	0	Master Protein	Q3TW28	Tripeptidyl-peptidase 2 OS=Mus musculus OX=10090 GN=Tpp2 PE=2 SV=1	0.976	-0.04	1.74572	0.0179589	20248.7	20748.6	1.41	0.97	2	1	256	20052.6	19314.8	17605.2	17977.7	18113.7	16591.6	15582.5	15007.7	19665.6	17649	20242.1	18291.7	16276.3	16395.8	17972.1	17986.3
FALSE	21.286	High	0	Master Protein	B3DFI8	Cisd3 protein (Fragment) OS=Mus musculus OX=10090 GN=Cisd3 PE=2 SV=1	0.949	-0.08	1.74518	0.0179812	675.8	712.1	5.32	3.85	6	1	15	644.5	600.9	594.1	560.2	645.6	541	529.2	539.4	669.1	603.2	666	655.2	602.2	568.8	639.6	621.3
FALSE	74.436	High	0	Master Protein	Q8K0D5	Elongation factor G, mitochondrial OS=Mus musculus OX=10090 GN=Gfm1 PE=1 SV=1	0.961	-0.06	1.74505	0.0179866	1881.4	1958.6	4.79	2.92	20	1	44	1702.6	1657.8	1649.9	1618.1	1698.8	1496.6	1459.5	1432.8	1769.4	1654.1	1995.2	1713.6	1538.3	1612.5	1696.6	1673.7
FALSE	26.776	High	0	Master Protein	Q3SXD3	5'-deoxynucleotidase HDDC2 OS=Mus musculus OX=10090 GN=Hddc2 PE=1 SV=1	0.947	-0.08	1.74393	0.0180329	352.2	372	5.27	3.49	5	1	14	335.1	335.8	303.2	330.4	318.6	272.9	283.6	244.5	348.8	316.9	369.3	341.7	306.2	296.9	319.5	307.3
FALSE	1919.74	High	0	Master Protein	Q68FG2	Spectrin beta chain OS=Mus musculus OX=10090 GN=Sptbn2 PE=1 SV=1	0.974	-0.04	1.74205	0.0181112	96082.9	98649.2	1.93	1.81	171	1	1313	94585.2	92390.4	83135	80318	84893.4	78052	74266.7	73248.2	92685.6	80140.8	95454.7	88029.4	77822.6	79763.4	86764.7	86326.9
FALSE	45.502	High	0	Master Protein	Q9DCP2	Sodium-coupled neutral amino acid transporter 3 OS=Mus musculus OX=10090 GN=Slc38a3 PE=1 SV=1	0.954	-0.07	1.74118	0.0181475	5530.8	5798.1	3.42	3.74	9	1	41	5499.1	5239.8	4869.2	4461.4	5222.6	4439.9	4274.2	4138.3	5388.1	4946.9	5879	5259.2	4391.1	4453.4	5261.7	5022.7
FALSE	172.811	High	0	Master Protein	B9EKR4	Phosphatidylinositol-3,4, 5-trisphosphate-dependent Rac exchange factor 1 OS=Mus musculus OX=10090 GN=Prex1 PE=2 SV=1	0.964	-0.05	1.74095	0.018157	4692.4	4868.5	4.29	1.63	35	1	87	4402.7	4107.5	4055.7	3970.1	4219.4	3902.2	3744.3	3489.5	4582.3	4102	4775.8	4177.4	3889.4	4012.6	4227.1	4175.8
FALSE	110.225	High	0	Master Protein	Q3UHY8	Uncharacterized protein OS=Mus musculus OX=10090 GN=Abce1 PE=1 SV=1	0.978	-0.03	1.73981	0.018205	4551.6	4654.9	2.22	1.28	18	1	73	4494.3	4141.8	3917.3	3845.8	4091.9	3721	3564.2	3410.9	4367	3946	4446.9	4044.9	3672.4	3835.8	4027.9	4074.5
FALSE	21.089	High	0	Master Protein	Q9CQU5	ZW10 interactor OS=Mus musculus OX=10090 GN=Zwint PE=1 SV=1	0.952	-0.07	1.73981	0.0182052	784.3	823.9	2.97	4.78	6	1	11	771.4	698.2	672.6	692.1	700.5	648.6	595.7	589.9	805.3	725.9	774.2	718.7	697.7	630.1	717.9	680.5
FALSE	24.048	High	0	Master Protein	Q6PGE7	Sodium-dependent proline transporter OS=Mus musculus OX=10090 GN=Slc6a7 PE=1 SV=1	0.908	-0.14	1.73798	0.018282	1555.4	1712.7	8.28	5.21	4	1	15	1498.6	1366.5	1348.1	1166.7	1374.7	1322.2	1287.3	1293.5	1668.1	1389.9	1512.6	1576.9	1410.1	1444.7	1426.4	1470.3
FALSE	69.76	High	0	Master Protein	Q8C7R4	Ubiquitin-like modifier-activating enzyme 6 OS=Mus musculus OX=10090 GN=Uba6 PE=1 SV=1	0.978	-0.03	1.73779	0.0182898	1894	1936.3	1.92	2.1	18	1	51	1835.5	1767.5	1630.2	1630	1697	1548	1490.8	1426.2	1885.2	1640.9	1863.2	1727	1582.6	1544.5	1638.2	1688.8
FALSE	17.554	High	0	Master Protein	Q9WTX2	Interferon-inducible double-stranded RNA-dependent protein kinase activator A OS=Mus musculus OX=10090 GN=Prkra PE=1 SV=1	0.846	-0.24	1.7371	0.0183191	303.4	358.6	14.73	4.28	4	1	5	275.4	250.3	225.9	230.3	312.3	299	272.6	248.2	342.8	318.4	326.1	314.1	291.1	304	310.5	298.2
FALSE	71.724	High	0	Master Protein	Q3TDN2	FAS-associated factor 2 OS=Mus musculus OX=10090 GN=Faf2 PE=1 SV=2	0.983	-0.02	1.7329	0.0184971	1902.2	1935.4	2.6	1.51	12	1	37	1808.3	1837.7	1647	1580.4	1686.3	1585.2	1473.4	1400.7	1852.2	1623.2	1882.2	1678.9	1554.2	1615.8	1687.8	1690.9
FALSE	19.37	High	0	Master Protein	Q3URE7	Uncharacterized protein OS=Mus musculus OX=10090 GN=Gabra4 PE=2 SV=1	0.914	-0.13	1.73155	0.0185547	573.3	627.5	8.81	5.64	4	1	12	522.9	534.2	477.3	431.9	544.9	520.1	493.3	434.7	597.4	534.6	595.7	577	484.1	578.6	545.5	526.8
FALSE	407.088	High	0	Master Protein	Q6TA13	Kinesin-like protein KIF1A OS=Mus musculus OX=10090 GN=Kif1a PE=1 SV=1	0.979	-0.03	1.73127	0.0185667	14683.1	14995.1	1.51	1.34	2	1	251	14673.8	13893	12900	12637.4	13005.5	12079.6	11289	10994.4	14415.5	12688.4	14465	13335.3	12013.9	12080.9	12964.1	12820.6
FALSE	11.111	High	0	Master Protein	Q9CPX7	28S ribosomal protein S16, mitochondrial OS=Mus musculus OX=10090 GN=Mrps16 PE=1 SV=1	0.963	-0.05	1.73086	0.0185838	92.6	96.1	3.44	4.94	2	1	2	89.3	87.6	74.4	79.6	83.6	78.6	74.1	70.2	92.5	78.8	91.6	83.4	79.5	86.9	82.6	88.5
FALSE	74.684	High	0	Master Protein	Q9JJV5	Voltage-dependent calcium channel gamma-3 subunit OS=Mus musculus OX=10090 GN=Cacng3 PE=1 SV=2	0.944	-0.08	1.72939	0.0186472	3045.8	3227.1	5.97	2.37	9	1	49	2978.7	2686.1	2699.6	2353.2	2774.9	2457	2477.8	2362.6	3024.1	2645.3	3156.5	2946.1	2521.2	2632.7	2848.3	2755.4
FALSE	6.946	High	0	Master Protein	Q6PGG9	Tbc1d9 protein OS=Mus musculus OX=10090 GN=Tbc1d9 PE=2 SV=1	0.814	-0.3	1.72517	0.0188289	13.9	17.1	9.33	12.88	1	1	9	12.8	12.6	12.5	13	13.8	9.9	10.1	11.4	14.6	10.6	16.4	15.2	11.4	14.8	15.5	16.4
FALSE	290.89	High	0	Master Protein	Q6ZQ56	MKIAA0743 protein (Fragment) OS=Mus musculus OX=10090 GN=mKIAA0743 PE=3 SV=1	0.876	-0.19	1.72327	0.0189117	532.5	608	7.17	7.41	1	1	175	518.1	495	456.1	421.1	476.2	448.1	453.6	448.6	589	544.1	574.4	538.5	506.1	420.3	473.5	527.2
FALSE	351.617	High	0	Master Protein	O88569	Heterogeneous nuclear ribonucleoproteins A2/B1 OS=Mus musculus OX=10090 GN=Hnrnpa2b1 PE=1 SV=2	1.047	0.07	1.72273	0.0189354	38788.2	37062.8	5.1	3.11	27	1	376	41479.1	37016.2	33092.5	37203.6	35457.2	31479.7	28782.3	27649.7	35444.5	32102.2	37697.6	31622	29971.7	28475.6	32069.2	32402.8
FALSE	44.837	High	0	Master Protein	A0A1L1SSC0	Leucine-rich repeat flightless-interacting protein 2 OS=Mus musculus OX=10090 GN=Lrrfip2 PE=1 SV=2	0.971	-0.04	1.72258	0.0189416	970.7	999.9	1.36	2.46	11	1	30	967.1	920.6	836.6	840.7	877.7	781.9	761.8	707	915	851.4	966.2	892.7	804.2	790.1	850.4	895.4
FALSE	80.879	High	0	Master Protein	Q9DB72	BTB/POZ domain-containing protein 17 OS=Mus musculus OX=10090 GN=Btbd17 PE=1 SV=1	0.967	-0.05	1.72161	0.0189841	3401.5	3519.4	2.77	3.06	13	1	44	3213.7	3157.1	2927.3	2804.4	3075.2	2772.4	2616.2	2571.1	3172.5	2982.8	3540	3076	2767.2	2894.7	3041.3	2933.9
FALSE	29.207	High	0	Master Protein	Q8BYW1	Rho GTPase-activating protein 25 OS=Mus musculus OX=10090 GN=Arhgap25 PE=1 SV=2	0.967	-0.05	1.71922	0.0190887	549.6	568.2	4.83	5.17	9	1	17	506.8	481	463.9	477.3	489.5	457.8	434.9	425.5	544.8	522.1	546.2	492.3	467.5	510.3	474.4	495.4
FALSE	37.514	High	0	Master Protein	D3YZN4	Paraplegin OS=Mus musculus OX=10090 GN=Spg7 PE=1 SV=1	0.913	-0.13	1.71755	0.0191625	284.8	311.9	6.75	6.48	13	1	15	273	272.6	236.9	232.7	283	265.1	218.8	215.3	269.3	264	301.7	273.4	261.7	277.6	291.6	263.6
FALSE	76.674	High	0	Master Protein	Q8BW35	Uncharacterized protein (Fragment) OS=Mus musculus OX=10090 PE=2 SV=2	0.928	-0.11	1.71573	0.0192428	263.4	284	3.12	5.97	2	1	31	255.3	250.2	231.1	235.3	239.2	206.7	208.1	188.8	252.1	256.3	270.9	254.5	232.1	218.2	254.7	224.8
FALSE	202.854	High	0	Master Protein	Q5SSL4	Active breakpoint cluster region-related protein OS=Mus musculus OX=10090 GN=Abr PE=1 SV=1	0.98	-0.03	1.71455	0.0192951	13914.8	14202.9	1.64	0.81	34	1	146	13548.3	13121.7	12113.4	12198.9	12586.6	11378.5	10584.7	10305.9	13574.8	12000.2	13838.3	12541.8	11157	11259.3	12223.1	12314.4
FALSE	30.725	High	0	Master Protein	Q8R3P0	Aspartoacylase OS=Mus musculus OX=10090 GN=Aspa PE=1 SV=2	1.075	0.1	1.71416	0.0193125	1532.3	1425.4	7.66	6.66	7	1	20	1734.8	1471.4	1247.9	1512.7	1316.4	1246.5	1211.5	1076.9	1353.6	1234.4	1311	1121.8	1219	1243.3	1175.1	1255.1
FALSE	31.866	High	0	Master Protein	Q8VEH8	Endoplasmic reticulum lectin 1 OS=Mus musculus OX=10090 GN=Erlec1 PE=1 SV=1	1.045	0.06	1.71405	0.0193176	691.9	662.1	4.12	2.27	8	1	14	743.7	647.2	628.6	600.8	597.2	557.8	530.2	515	634	579.8	659.1	577	541.1	529.7	561.7	578.1
FALSE	34.674	High	0	Master Protein	J3QP43	Protein stum homolog OS=Mus musculus OX=10090 GN=Stum PE=1 SV=1	0.927	-0.11	1.71347	0.0193434	1422.5	1535	7.8	5.45	4	1	24	1462.4	1335.5	1220.7	1016.3	1180.5	1150.2	1169.3	1098.9	1477.6	1273.9	1348.7	1477.6	1236.3	1210.1	1319.7	1358.9
FALSE	30.074	High	0	Master Protein	Q924T2	28S ribosomal protein S2, mitochondrial OS=Mus musculus OX=10090 GN=Mrps2 PE=1 SV=1	0.925	-0.11	1.71339	0.0193471	715.6	773.3	7.73	4.51	3	1	13	628.6	609.8	591.7	590.7	662.9	633.4	580.5	551.3	749.6	692.4	727.5	693.4	593.7	644.2	612.4	667
FALSE	58.895	High	0	Master Protein	Q04750	DNA topoisomerase 1 OS=Mus musculus OX=10090 GN=Top1 PE=1 SV=2	0.971	-0.04	1.71247	0.019388	2061.7	2123.9	2.73	1.48	14	1	28	1944.2	1967.6	1728.9	1783.2	1904.9	1734.4	1593.4	1513.9	2043.2	1813.6	2054.7	1849.6	1685.8	1740.7	1813.1	1805.6
FALSE	327.261	High	0	Master Protein	Q5DTL9	Sodium-driven chloride bicarbonate exchanger OS=Mus musculus OX=10090 GN=Slc4a10 PE=1 SV=2	0.954	-0.07	1.7124	0.019391	19898.3	20854.7	4.27	2.6	33	1	220	19750.5	18797.1	17379.9	15272.7	18257	16274.2	15336.6	14735	19943.6	17610.5	19994.6	18539.7	16569.8	15739.5	18137.7	18044.5
FALSE	141.264	High	0	Master Protein	A0JNY7	Eukaryotic translation initiation factor 4, gamma 2 OS=Mus musculus OX=10090 GN=Eif4g2 PE=2 SV=1	0.977	-0.03	1.71123	0.0194433	4315.5	4417.2	1.33	1.93	28	1	72	4267.3	4130.3	3666.5	3732.5	3888.8	3539.7	3413.3	3155.5	4139.4	3794.8	4288.2	3890.2	3565.6	3557.7	3869.6	3745.5
FALSE	154.812	High	0	Master Protein	D3Z079	Syntaxin-binding protein 5 OS=Mus musculus OX=10090 GN=Stxbp5 PE=1 SV=1	0.966	-0.05	1.71027	0.0194864	3345	3464	3.66	1.77	21	1	74	3252.1	3156	2960.7	2670	3003.1	2775.7	2578.8	2558.8	3263.9	2882.8	3341.8	3095.7	2743.9	2885.8	3028.8	2977.4
FALSE	409.069	High	0	Master Protein	P15105	Glutamine synthetase OS=Mus musculus OX=10090 GN=Glul PE=1 SV=6	1.038	0.05	1.71001	0.0194978	65081.3	62696.6	4.36	2.88	14	1	573	64442.6	66594.6	54052.3	59273.8	60411.7	52346.7	46822.1	48790.3	59108.1	51771.2	62203.1	53043.8	46719.2	51455.1	55034.8	56315.8
FALSE	36.106	High	0	Master Protein	O09114	Prostaglandin-H2 D-isomerase OS=Mus musculus OX=10090 GN=Ptgds PE=1 SV=1	0.96	-0.06	1.70717	0.0196257	1676.8	1747	5.31	5.55	9	1	29	1495.3	1528.9	1467.4	1369	1565.8	1370.5	1340.1	1242.5	1683.5	1458.2	1710.1	1525.8	1467.2	1599.5	1489.9	1461.3
FALSE	1.51	Medium	0.042	Master Protein	Q3U435	Matrix metalloproteinase-25 OS=Mus musculus OX=10090 GN=Mmp25 PE=2 SV=1	0.963	-0.05	1.70682	0.0196419	217.2	225.6	5.27	3.5	1	1	3	217.5	192.2	185.9	201.9	195.4	176.8	152.6	164.2	213.6	194.1	218.5	198.3	192.1	182.2	204.3	192.8
FALSE	31.696	High	0	Master Protein	Q9JLB9	Nectin-3 OS=Mus musculus OX=10090 GN=Nectin3 PE=1 SV=1	0.943	-0.09	1.7054	0.0197061	241.8	256.5	6.28	4.65	3	1	6	229	215.2	213.8	183.7	221.3	194.2	195	187.3	230.3	207.4	243.5	233.2	213.8	212.9	214.7	234.7
FALSE	6.464	High	0	Master Protein	A0A140LIF0	5-demethoxyubiquinone hydroxylase, mitochondrial OS=Mus musculus OX=10090 GN=Coq7 PE=1 SV=1	0.935	-0.1	1.70488	0.0197295	100.1	107	10.28	5.92	2	1	3	85.1	74.7	86.1	86.5	90	85.5	81.9	72	105.5	86.9	113.7	90.8	81.4	81.9	100.6	99.3
FALSE	93.922	High	0	Master Protein	Q8CIQ7	Dedicator of cytokinesis protein 3 OS=Mus musculus OX=10090 GN=Dock3 PE=1 SV=1	0.952	-0.07	1.70456	0.0197441	2782.5	2922.1	3.35	2.19	22	1	44	2795.9	2623.5	2343	2387.3	2462.4	2366	2299.8	2146.9	2713.4	2476.2	2822	2557.9	2345.3	2465.9	2537.9	2528
FALSE	15.509	High	0	Master Protein	F6W8I0	YjeF N-terminal domain-containing protein 3 OS=Mus musculus OX=10090 GN=Yjefn3 PE=1 SV=2	1.049	0.07	1.70443	0.0197502	920.7	877.7	2.27	3.92	6	1	11	898.1	873.9	787.6	766	824.6	769.3	726.9	695.3	828.7	702.5	854.3	751.9	726.9	715.6	760.2	818.8
FALSE	2.663	High	0.007	Master Protein	Q9D4F2	Polyisoprenoid diphosphate/phosphate phosphohydrolase PLPP6 OS=Mus musculus OX=10090 GN=Plpp6 PE=1 SV=1	0.924	-0.11	1.70341	0.0197964	145.5	157.5	8.53	7.76	1	1	3	146.3	138	128	104.2	119.5	118.1	122.9	114	147.8	129.6	143.6	140.9	135.9	148.5	129	142
FALSE	11.503	High	0	Master Protein	Q9D0V7	Receptor-binding cancer antigen expressed on SiSo cells OS=Mus musculus OX=10090 GN=Ebag9 PE=1 SV=2	0.924	-0.11	1.70319	0.0198066	344.6	372.8	8.65	2.94	2	1	6	305.3	299.3	288.3	271.6	317.3	300.1	299.8	259.9	358.7	311.5	360.6	335.4	283.4	317.3	310.7	330.4
FALSE	81.382	High	0	Master Protein	B1AR74	BCAS3 microtubule-associated cell migration factor OS=Mus musculus OX=10090 GN=Bcas3 PE=1 SV=1	0.941	-0.09	1.70113	0.0199007	1063.9	1131.2	4.79	3.48	18	1	35	987	970.9	913.6	908.4	938.9	930	842.3	825.4	1061.1	958.9	1051.8	1042.3	910.5	912.1	982.6	934.9
FALSE	1.914	Medium	0.021	Master Protein	Q3TJD3	Alkaline phosphatase OS=Mus musculus OX=10090 GN=Alpl PE=2 SV=1	1.117	0.16	1.69931	0.0199843	365.2	326.9	6.37	10.18	1	1	1	377.8	305.6	329	304.5	329	302.2	255.4	271.1	342.4	262.6	281.1	284.3	204	284	289.7	288.6
FALSE	300.815	High	0	Master Protein	Q6ZQ61	MKIAA0723 protein (Fragment) OS=Mus musculus OX=10090 GN=Matr3 PE=2 SV=1	1.036	0.05	1.69841	0.0200259	30092.1	29041.5	2.86	3.07	49	1	244	30262.6	28695.7	25275.3	27446.5	27384.5	24649.4	22529.8	21502.5	27696.8	25258.5	29101.8	24497	23270.2	22276.3	24731.5	25460.2
FALSE	128.468	High	0	Master Protein	Q3TPD9	Amine oxidase (Fragment) OS=Mus musculus OX=10090 GN=Maoa PE=2 SV=1	0.973	-0.04	1.69787	0.0200507	8872.7	9121.8	3.43	2.41	20	1	109	8679.3	8175.2	7723.8	7153.8	8011.3	7296.9	7100.7	6571.1	8887.4	7664.5	8577.2	8013	7412.1	7654.9	7820.5	7975.3
FALSE	53.879	High	0	Master Protein	Q8BMI3	ADP-ribosylation factor-binding protein GGA3 OS=Mus musculus OX=10090 GN=Gga3 PE=1 SV=2	0.969	-0.05	1.69753	0.0200663	2421.5	2498.7	2.62	1.72	12	1	33	2303.7	2310.2	2116.8	2075.7	2184.1	1973.2	1901.3	1861.1	2338.9	2128	2475.7	2169.9	1937.1	2085.3	2172.4	2176.9
FALSE	7.523	High	0	Master Protein	Q3UZ28	SAP domain-containing protein OS=Mus musculus OX=10090 GN=Acin1 PE=2 SV=1	1.073	0.1	1.69652	0.0201132	86.1	80.2	4.62	5.19	1	1	5	81.9	88.6	72.7	75.9	79.6	70.8	61.5	62	75.8	70.5	79.1	69.3	63.7	71.5	64.5	67.6
FALSE	93.185	High	0	Master Protein	Q8BNU0	Armadillo repeat-containing protein 6 OS=Mus musculus OX=10090 GN=Armc6 PE=1 SV=1	0.976	-0.03	1.69638	0.0201196	2346.5	2403.3	2.23	2.12	14	1	51	2253.1	2203.2	2027.3	2024.1	2057.5	1932.8	1846.8	1740.9	2331.5	1989.3	2266.3	2165.7	1931.8	1954.6	2069.4	2075.8
FALSE	20.026	High	0	Master Protein	Q3UII2	Tetraspanin OS=Mus musculus OX=10090 GN=Cd82 PE=1 SV=1	1.093	0.13	1.69585	0.0201442	1299.7	1189.5	12.91	7.86	4	1	19	1687.7	1289.9	1103.1	1397.5	1133.1	1046.2	1000.5	896.3	1182.7	1085.6	1023.5	983.5	1049.4	940.3	982.7	1064.7
FALSE	59.664	High	0	Master Protein	O08989	Ras-related protein M-Ras OS=Mus musculus OX=10090 GN=Mras PE=1 SV=1	0.943	-0.08	1.69491	0.0201877	1703.7	1807	2.96	2.5	12	1	40	1685.5	1632.4	1547.8	1454.6	1615.7	1386.3	1308.1	1288	1682.6	1473.3	1765.3	1607.5	1439.5	1389.5	1584.1	1575.6
FALSE	58.605	High	0	Master Protein	O55033	Cytoplasmic protein NCK2 OS=Mus musculus OX=10090 GN=Nck2 PE=1 SV=1	0.957	-0.06	1.69389	0.0202352	1249.5	1306.2	2.46	3.48	10	1	31	1255	1163.9	1084.3	1067.1	1120.7	985.9	1001.3	933.5	1250.9	1149.6	1269.5	1142.2	1057.8	986.7	1135.1	1100.2
FALSE	16.096	High	0	Master Protein	P42227	Signal transducer and activator of transcription 3 OS=Mus musculus OX=10090 GN=Stat3 PE=1 SV=2	0.928	-0.11	1.69312	0.0202711	299.3	322.5	8.04	5.41	5	1	10	268.4	256.8	245.8	242	279.1	259.1	244.3	244.1	319.6	275.8	296.8	279.8	269.2	287.5	269	272.4
FALSE	8.38	High	0	Master Protein	A2A9I0	Golgi SNAP receptor complex member 2 OS=Mus musculus OX=10090 GN=Gosr2 PE=1 SV=1	0.935	-0.1	1.69206	0.0203205	254.8	272.6	5.22	5.56	2	1	4	236.7	225.6	216.2	234.1	218.2	214.7	196.2	194.6	254.1	247.6	259.2	246.7	212.2	195.2	241.5	240.5
FALSE	31.284	High	0	Master Protein	Q99J83	Autophagy protein 5 OS=Mus musculus OX=10090 GN=Atg5 PE=1 SV=1	0.96	-0.06	1.69192	0.0203273	701.7	730.9	2.26	2.5	6	1	17	731.4	696	606.6	595.9	619.9	572.9	536.1	520.5	702.3	615.2	707	645.6	597.6	565.6	616.7	641.7
FALSE	29.382	High	0	Master Protein	P46737	Lys-63-specific deubiquitinase BRCC36 OS=Mus musculus OX=10090 GN=Brcc3 PE=1 SV=1	0.953	-0.07	1.69138	0.0203527	623.8	654.3	4.54	3.46	5	1	12	581.7	569.5	510.1	543.9	555.6	525.2	504.4	485	617.2	567.4	645.9	582	500.5	563.9	558.8	545.9
FALSE	156.136	High	0	Master Protein	A2AE27	AMP deaminase OS=Mus musculus OX=10090 GN=Ampd2 PE=1 SV=1	0.98	-0.03	1.69106	0.0203675	5573.3	5686.2	0.97	2.57	33	1	84	5439.1	5352.1	4742.3	4848.4	5017.6	4549.4	4280.1	4124.2	5353	4850.4	5481.9	5064	4738.2	4511.5	4953.8	4943.6
FALSE	287.452	High	0	Master Protein	A4GZ26	ARF6 guanine nucleotide exchange factor IQArfGEF OS=Mus musculus OX=10090 GN=Iqsec2 PE=1 SV=1	0.973	-0.04	1.69088	0.0203759	14496.8	14899.4	2.19	2.46	46	1	189	14067.5	13383.9	12343.7	11924.9	13051.4	11834.4	11208.5	10863.3	13757.1	12295.4	14541.3	13059.8	11832.7	11468.9	13202.5	13055
FALSE	58.565	High	0	Master Protein	G3EB90	NADH-ubiquinone oxidoreductase chain 1 OS=Mus musculus OX=10090 GN=ND1 PE=3 SV=1	0.933	-0.1	1.68985	0.0204242	1275	1366	4.49	4.19	6	1	19	1260.7	1160.2	1116.9	1019	1231.2	1034	985.6	952.9	1323.9	1179.5	1230.7	1220.2	1064.3	1013.8	1191.2	1178.3
FALSE	12.836	High	0	Master Protein	P61961	Ubiquitin-fold modifier 1 OS=Mus musculus OX=10090 GN=Ufm1 PE=1 SV=1	0.964	-0.05	1.68909	0.0204602	483.5	501.5	3.21	3.96	3	1	10	463	457.6	416.3	416.5	441.5	414.5	371.8	341.4	471.3	427.6	483.8	436	406.6	440.7	440.3	417.7
FALSE	21.839	High	0	Master Protein	Q0PHV7	Dapper homolog 3 OS=Mus musculus OX=10090 GN=Dact3 PE=1 SV=1	0.905	-0.14	1.68882	0.0204731	143.8	158.8	5.11	7.26	4	1	4	144.7	128.4	122.7	129.9	129.1	116.2	102.6	115.2	152.1	133.9	150.2	136.6	134	106.3	141	141.1
FALSE	120.54	High	0	Master Protein	E9QK41	Actin-binding LIM protein 1 OS=Mus musculus OX=10090 GN=Ablim1 PE=1 SV=1	0.952	-0.07	1.68783	0.0205198	3460	3633	5.16	2.57	22	1	75	3172.2	3142.3	2842.5	2947.9	3153.8	3004.3	2773.6	2672	3453.1	3069.1	3629.4	3202.9	2851.5	3095.6	3049.8	3125
FALSE	27.232	High	0	Master Protein	Q8CI78	Required for meiotic nuclear division protein 1 homolog OS=Mus musculus OX=10090 GN=Rmnd1 PE=1 SV=1	0.947	-0.08	1.68641	0.0205867	673.7	711.6	4.91	2.4	8	1	15	651.8	712.5	576.2	550.1	634.5	539.7	514.7	511	671.4	602.2	684.8	623.8	582.7	590.9	630.9	604.8
FALSE	417.57	High	0	Master Protein	P28738	Kinesin heavy chain isoform 5C OS=Mus musculus OX=10090 GN=Kif5c PE=1 SV=3	0.982	-0.03	1.68545	0.0206323	24793.6	25251.5	1.57	1.42	48	1	294	24125.3	23312.9	21461.9	21591.5	22376	20150.7	19015.1	18690	23678.4	21039.7	25002.3	22254.3	19759.3	20893.4	21927.2	21964.3
FALSE	53.788	High	0	Master Protein	Q2XP45	Phosphatidic acid-preferring phospholipase A1 variant 2 OS=Mus musculus OX=10090 GN=Ddhd1 PE=2 SV=1	0.95	-0.07	1.6853	0.0206395	905.6	952.9	3.97	3.05	10	1	22	865.6	861.1	723.5	772.2	821.4	762.3	739.1	683.7	941	766.6	913.1	835.1	766.5	780	786.2	835.1
FALSE	34.541	High	0	Master Protein	E0CYX9	Coiled-coil domain-containing protein 127 (Fragment) OS=Mus musculus OX=10090 GN=Ccdc127 PE=1 SV=1	0.937	-0.09	1.685	0.020654	750	800.1	4.44	1.82	9	1	20	768	719.9	692.3	631.3	659.6	608.1	627.3	555.4	745.4	684.9	770.5	716.9	622.9	658.5	698.4	684
FALSE	65.257	High	0	Master Protein	P26049	Gamma-aminobutyric acid receptor subunit alpha-3 OS=Mus musculus OX=10090 GN=Gabra3 PE=1 SV=1	0.927	-0.11	1.68416	0.0206939	1297.3	1399.3	5.74	3.93	8	1	37	1297.4	1194.5	1166	1014.8	1167.3	1058.3	1068.1	1036	1336.3	1136.1	1282.6	1269	1164.1	1153.6	1212.6	1190.4
FALSE	29.167	High	0	Master Protein	I1E4X5	VPS35 endosomal protein-sorting factor-like OS=Mus musculus OX=10090 GN=Vps35l PE=1 SV=1	0.936	-0.1	1.68286	0.0207557	399.2	426.6	6.58	4.55	7	1	10	390.7	345.8	330.8	376	367.5	353.3	324.9	284.3	403.4	380.2	460.7	371.6	344.9	340.4	357.1	376.2
FALSE	4.505	High	0.001	Master Protein	Q0VBU3	Muscarinic acetylcholine receptor OS=Mus musculus OX=10090 GN=Chrm4 PE=2 SV=1	1.125	0.17	1.68266	0.0207655	63.1	56.1	10.36	5.44	1	1	1	63.4	60.9	45.9	50.5	56.5	61.6	44	48.4	54.3	45.7	58.1	44.6	44	43.2	51.7	49
FALSE	281.387	High	0	Master Protein	D3Z3M7	CAP-Gly domain-containing linker protein 1 OS=Mus musculus OX=10090 GN=Clip1 PE=1 SV=1	0.983	-0.03	1.68215	0.0207899	7990.6	8130.6	1.44	1.57	49	1	158	7972.2	7441.9	6779.1	7051.3	7229.3	6501	6205.5	5945.3	7760.5	6867.3	7760.7	7208.6	6611	6592.4	7018.3	7114.8
FALSE	18.327	High	0	Master Protein	Q63829	COMM domain-containing protein 3 OS=Mus musculus OX=10090 GN=Commd3 PE=1 SV=1	0.773	-0.37	1.6821	0.0207921	425.3	550.2	26.8	5.25	5	1	10	302.2	294.3	285.6	307.5	475.4	413.7	440.2	400.3	519.5	459.4	540	479.5	450	502.4	479.9	457.8
FALSE	16.183	High	0	Master Protein	Q3UXQ1	RING-type domain-containing protein OS=Mus musculus OX=10090 GN=Pja1 PE=2 SV=1	0.945	-0.08	1.68116	0.0208373	408.6	432.6	3.74	2.79	3	1	8	397.8	382	371.6	360.1	369.3	332.3	333.1	296.3	403.5	368.9	417.3	391	344.6	339.5	356.7	387.3
FALSE	135.769	High	0	Master Protein	Q9WVK8	Cholesterol 24-hydroxylase OS=Mus musculus OX=10090 GN=Cyp46a1 PE=1 SV=1	0.969	-0.05	1.68064	0.0208624	5398.4	5572.7	3.28	1.91	20	1	83	5319.4	5134.9	4772.8	4328.7	4785.7	4455.2	4234.3	4033.6	5221	4682.3	5456.8	5036.6	4426	4592.8	4782.5	4750.5
FALSE	19.762	High	0	Master Protein	P38585	Tubulin--tyrosine ligase OS=Mus musculus OX=10090 GN=Ttl PE=1 SV=2	0.943	-0.08	1.68033	0.020877	153	162.2	6.8	6.11	4	1	5	137.8	136.6	130.2	126.8	137.8	125.5	128.6	123.3	154.5	134.2	165.7	140.6	131.8	152.1	140.9	136.7
FALSE	100.081	High	0	Master Protein	Q9CY64	Biliverdin reductase A OS=Mus musculus OX=10090 GN=Blvra PE=1 SV=1	0.947	-0.08	1.68027	0.02088	2617.2	2765	3.61	2.41	17	1	58	2538.5	2490	2201.9	2417.2	2511	2120.3	2023.7	1964.7	2626.8	2351.2	2774.6	2350.2	2183.1	2295.3	2333.8	2354.3
FALSE	198.217	High	0	Master Protein	G3X9V4	Glutamate receptor OS=Mus musculus OX=10090 GN=Grin2b PE=1 SV=1	0.974	-0.04	1.67955	0.0209144	11212.2	11511.1	3.89	0.93	41	1	126	10789.8	10490.1	9680.1	8733.6	10102.4	9240.5	8770.9	8321.3	10862	9722.7	11137.5	10270.4	9057.3	9409.7	9969.9	10015.7
FALSE	1.673	Medium	0.028	Master Protein	Q3V0N4	Bms1-type G domain-containing protein (Fragment) OS=Mus musculus OX=10090 GN=Bms1 PE=2 SV=1	0.682	-0.55	1.67901	0.0209405	418.5	613.2	27.21	22.2	1	1	3	300	175.9	355.2	361.5	416.2	326.4	410.7	326.4	563.6	433.7	612.5	616	540	240.4	548.7	523
FALSE	35.413	High	0	Master Protein	Q922B1	ADP-ribose glycohydrolase MACROD1 OS=Mus musculus OX=10090 GN=Macrod1 PE=1 SV=2	0.933	-0.1	1.67848	0.020966	404.3	433.5	4.37	5.73	5	1	11	366.8	366.9	328.3	357	363.6	337.6	311.2	305.7	367.3	373.8	432.2	385.9	358.2	335.9	370.1	350.8
FALSE	144.872	High	0	Master Protein	Q80TU0	MKIAA0705 protein (Fragment) OS=Mus musculus OX=10090 GN=mKIAA0705 PE=4 SV=3	0.978	-0.03	1.67844	0.0209679	5420.4	5540.4	2.74	1.84	26	1	79	5048.1	5067.3	4594.1	4710.7	4895.9	4410.4	4233.8	4048.9	5242.9	4618.9	5439.2	4892.1	4361.4	4657.3	4782.3	4743.8
FALSE	38.022	High	0	Master Protein	Q3UHH2	Solute carrier family 22 member 23 OS=Mus musculus OX=10090 GN=Slc22a23 PE=2 SV=1	0.939	-0.09	1.67788	0.0209954	855.8	911.1	6.61	2.75	10	1	16	754.2	743.1	709.4	723.7	819.4	731.1	675.9	647.6	867.8	778.2	860.5	766.4	718.2	739.4	822.8	774.5
FALSE	288.056	High	0	Master Protein	Q4ACU6	SH3 and multiple ankyrin repeat domains protein 3 OS=Mus musculus OX=10090 GN=Shank3 PE=1 SV=3	0.963	-0.05	1.67755	0.0210113	11309.2	11744.9	1.7	2.73	49	1	174	11250	10934.4	9923.7	9784.3	10318.4	8988.6	8658.9	8324.9	10901.6	9896.3	11661.1	10656.1	9284.1	9046.4	10197.1	10001.5
FALSE	16.029	High	0	Master Protein	Q546L4	p2Y12 receptor OS=Mus musculus OX=10090 GN=P2ry12 PE=1 SV=1	0.957	-0.06	1.67714	0.0210312	1369.3	1430.2	3.9	2.11	4	1	12	1309.9	1246.7	1127.7	1154.9	1280.6	1165	1075.4	1050.6	1413.2	1212.9	1339.9	1264.3	1100.5	1163.1	1233.6	1238.3
FALSE	13.389	High	0	Master Protein	Q8BG58	Transmembrane prolyl 4-hydroxylase OS=Mus musculus OX=10090 GN=P4htm PE=1 SV=1	1.189	0.25	1.67685	0.0210451	106.7	89.7	16.9	4.8	3	1	7	131	115.5	103.1	102.5	76.7	78.1	73.2	64	85.7	69.2	88.4	82.3	70.6	66.2	76.2	78.4
FALSE	97.113	High	0	Master Protein	Q9CXZ1	NADH dehydrogenase [ubiquinone] iron-sulfur protein 4, mitochondrial OS=Mus musculus OX=10090 GN=Ndufs4 PE=1 SV=3	0.971	-0.04	1.6761	0.0210816	6220.2	6407.6	1.31	2.4	9	1	73	6159	6070.5	5378.3	5354.6	5611.5	5028.6	4788.8	4530.1	6019.4	5530.9	6329.7	5709.9	4889	4980.8	5659.8	5525.3
FALSE	23.02	High	0	Master Protein	A2ATS6	Reticulon-4 receptor-like 2 (Fragment) OS=Mus musculus OX=10090 GN=Rtn4rl2 PE=1 SV=1	1.07	0.1	1.67562	0.0211049	1555.7	1454.1	4.96	4.58	6	1	17	1535.8	1451.5	1348.1	1179.2	1380.9	1285.7	1217.7	1196.6	1264.2	1193.2	1457.7	1232.1	1211.2	1172.9	1262.4	1278.8
FALSE	60.824	High	0	Master Protein	Q6GYP7	Ral GTPase-activating protein subunit alpha-1 OS=Mus musculus OX=10090 GN=Ralgapa1 PE=1 SV=1	0.964	-0.05	1.6752	0.021125	1641.8	1703	2.88	2.04	17	1	40	1581.4	1581.8	1477.2	1383.1	1466.8	1331.3	1269.3	1243.9	1582	1439.2	1684.1	1441.4	1364.8	1376.1	1493.6	1489.4
FALSE	96.691	High	0	Master Protein	Q920P3	BMP/retinoic acid-inducible neural-specific protein 1 OS=Mus musculus OX=10090 GN=Brinp1 PE=1 SV=1	0.985	-0.02	1.67507	0.0211316	3791.8	3848	3.82	2.29	20	1	62	3468.7	3538.6	3238.9	3062	3460.4	3139.4	2905.2	2822.6	3692.3	3238.5	3914.3	3363.3	2994.8	3261.4	3348	3340
FALSE	28.071	High	0	Master Protein	Q3TW96	UDP-N-acetylhexosamine pyrophosphorylase-like protein 1 OS=Mus musculus OX=10090 GN=Uap1l1 PE=1 SV=1	0.935	-0.1	1.67452	0.0211581	429.6	459.3	3.67	5.78	5	1	15	429.1	396.8	365.7	364.2	414.1	347.6	348.3	331.2	448.9	386	441.6	411.3	408.6	368.2	399.8	371.7
FALSE	7.998	High	0	Master Protein	Q99KG3	RNA-binding protein 10 OS=Mus musculus OX=10090 GN=Rbm10 PE=1 SV=1	0.881	-0.18	1.67374	0.0211963	99.9	113.3	8.7	8.53	2	1	4	87.1	96.2	84.5	80.2	79.5	90.6	82.2	76.1	109.8	95.6	119.3	100.8	77.5	91.9	81.1	98.6
FALSE	50.64	High	0	Master Protein	Q9QZB1	Regulator of G-protein signaling 20 OS=Mus musculus OX=10090 GN=Rgs20 PE=1 SV=1	0.967	-0.05	1.67328	0.0212186	1772.3	1833.6	3.8	2.3	7	1	25	1798.7	1715.4	1597.1	1420.3	1579.2	1425.4	1400.7	1300.2	1746.6	1544.3	1778.3	1672.4	1443.5	1450	1660.8	1625.9
FALSE	59.67	High	0	Master Protein	Q68FE2	Autophagy-related protein 9A OS=Mus musculus OX=10090 GN=Atg9a PE=1 SV=2	0.968	-0.05	1.67267	0.0212486	885.5	914.4	2.1	2.35	12	1	26	876.5	840.7	776.2	769	786.2	717.3	692.3	685.2	858.1	778.2	905.4	784.1	753.6	749.9	785.4	794.2
FALSE	27.416	High	0	Master Protein	P17665	Cytochrome c oxidase subunit 7C, mitochondrial OS=Mus musculus OX=10090 GN=Cox7c PE=1 SV=1	0.956	-0.06	1.67211	0.0212761	2893.8	3026.7	3.57	2.46	4	1	27	2801	2741.6	2422.9	2403.9	2744.7	2385.9	2258.9	2272.8	2939.1	2513.6	2873	2775.2	2358.4	2378	2655	2666.5
FALSE	9.014	High	0	Master Protein	Q3TN05	Uncharacterized protein OS=Mus musculus OX=10090 GN=Slc7a11 PE=2 SV=1	0.95	-0.07	1.67131	0.021315	803.1	845.4	6.09	4.33	3	1	10	815.2	706.3	729.1	628.8	763.3	638.7	645.5	587.3	808.6	713.7	802.7	783.6	726.3	658.4	754.1	734.5
FALSE	23.175	High	0	Master Protein	Q99KW9	T-cell immunomodulatory protein OS=Mus musculus OX=10090 GN=Itfg1 PE=1 SV=2	0.953	-0.07	1.67057	0.0213517	448.9	471.3	6.47	3.46	5	1	9	409.6	392.6	403.7	343.4	404.9	366.7	357.6	332.8	452.3	402.7	442.2	412	375.2	404	392.1	395.7
FALSE	69.641	High	0	Master Protein	Q8C2Q3	RNA-binding protein 14 OS=Mus musculus OX=10090 GN=Rbm14 PE=1 SV=1	1.028	0.04	1.67052	0.0213542	5241.7	5101.4	1.54	3.28	15	1	47	5248.5	4968.2	4423.7	4660	4816.3	4218.6	4034.5	3886	4669	4290.4	5151.1	4224.2	4119.5	4168.3	4347.8	4483.2
FALSE	5.832	High	0	Master Protein	Q80YE7	Death-associated protein kinase 1 OS=Mus musculus OX=10090 GN=Dapk1 PE=1 SV=3	0.946	-0.08	1.6702	0.0213695	39.5	41.8	6.81	5.8	2	1	2	40.4	36	34.7	33.1	34.9	27.2	31.6	30.6	37.5	39.6	43.5	36.4	31.6	34.9	36.5	36
FALSE	156.922	High	0	Master Protein	A2AUX3	Disabled homolog 2-interacting protein OS=Mus musculus OX=10090 GN=Dab2ip PE=1 SV=1	0.973	-0.04	1.67001	0.021379	1871.4	1924.1	2.23	3.24	28	1	83	1780.7	1806.6	1632.8	1589.1	1687.5	1546.1	1430.3	1387.9	1768.5	1586.4	1876.3	1687	1571.7	1652.4	1688.9	1676.6
FALSE	11.848	High	0	Master Protein	O54949	Serine/threonine-protein kinase NLK OS=Mus musculus OX=10090 GN=Nlk PE=1 SV=2	0.898	-0.15	1.66891	0.0214333	71.3	79.3	5.21	9.23	3	1	8	70.5	72.8	61.6	61	58.4	58.6	50.8	54.2	64.5	72.5	79.7	77.2	60.5	66	60.2	67.1
FALSE	265.633	High	0	Master Protein	Q5PR72	Phosphodiesterase OS=Mus musculus OX=10090 GN=Pde2a PE=1 SV=1	0.974	-0.04	1.66643	0.0215561	14612.8	15001.5	3.38	3.14	38	1	173	14298.1	13062.6	12405.9	11800.8	13427.1	12011.7	11246.7	10949.9	14538.1	12376.8	13987.9	13629	12331.3	11887.5	13229.6	12942.4
FALSE	7.36	High	0	Master Protein	Q9QWX2	Apoptosis regulator Bcl-X (Fragment) OS=Mus musculus OX=10090 GN=Bcl2l1 PE=1 SV=1	1.031	0.04	1.66569	0.0215927	684.8	664.1	2.15	1.96	2	1	9	697.4	650.6	571.2	569.4	623.1	563.1	537.9	495.5	641.4	554.6	646.3	597.8	534.5	527.6	575.2	564
FALSE	43.247	High	0	Master Protein	Q3THG9	Alanyl-tRNA editing protein Aarsd1 OS=Mus musculus OX=10090 GN=Aarsd1 PE=1 SV=2	0.969	-0.04	1.66558	0.0215985	799.8	825	2.12	3.4	7	1	12	805.2	743.3	677.3	711.7	711.8	655.3	634.8	590.5	789.7	719.1	802.2	720.9	675.8	708.6	711.1	687.2
FALSE	2.156	Medium	0.015	Master Protein	Q9ES46	Beta-parvin OS=Mus musculus OX=10090 GN=Parvb PE=1 SV=1	0.854	-0.23	1.66372	0.0216908	35.2	41.2	21.53	8.49	1	1	2	25.6	35.2	21.4	24.1	33	37.3	30.8	25.1	42.1	38.9	36.4	41.5	31.8	32.7	36.2	33.4
FALSE	40.993	High	0	Master Protein	Q6PCN3	Tau-tubulin kinase 1 OS=Mus musculus OX=10090 GN=Ttbk1 PE=1 SV=3	0.956	-0.07	1.66262	0.0217462	592	619.4	4.88	1.81	12	1	15	576.9	522.1	516.7	507.9	522.7	485.3	463.3	479.8	599.7	524.1	595.6	541.2	492.1	524.2	535.5	540
FALSE	168.718	High	0	Master Protein	Q9DBF1	Alpha-aminoadipic semialdehyde dehydrogenase OS=Mus musculus OX=10090 GN=Aldh7a1 PE=1 SV=4	0.965	-0.05	1.66143	0.0218056	9219.1	9549	2.3	1.14	22	1	106	9194.7	8814.3	7850.8	8458.7	8452.4	7609.1	7040.7	6828.3	9116.4	8036.3	9309.1	8313.3	7516.1	7868.7	8303.6	8176.8
FALSE	225.955	High	0	Master Protein	A2VDF5	Glutamate receptor OS=Mus musculus OX=10090 GN=Gria3 PE=2 SV=1	0.911	-0.13	1.66137	0.0218087	180.7	198.4	10.3	2.66	1	1	187	154.9	162.4	154.1	129	162.2	160.8	153.4	138.8	187.6	161.5	196.2	175.7	147.3	162.6	174.9	172
FALSE	3.107	High	0.005	Master Protein	Q05DP1	Serine/threonine-protein kinase 16 OS=Mus musculus OX=10090 GN=Stk16 PE=1 SV=1	0.883	-0.18	1.66017	0.0218689	30	34	14.01	11.24	1	1	1	21.1	29.6	24.1	26.1	23	28.3	23	22.3	29.9	28.6	31.4	31.8	22.6	33.8	29.7	29.8
FALSE	10.264	High	0	Master Protein	E1U8D0	Protein SOGA1 OS=Mus musculus OX=10090 GN=Soga1 PE=1 SV=3	0.965	-0.05	1.65894	0.0219309	1219.9	1263.5	3.11	1.98	2	1	13	1190.5	1170.4	1052.1	1049.6	1024.3	1024	952.2	883.9	1155.5	1075.4	1203.1	1115.2	998.1	998.5	1088.3	1118.4
FALSE	184.096	High	0	Master Protein	Q8R5H6	Wiskott-Aldrich syndrome protein family member 1 OS=Mus musculus OX=10090 GN=Wasf1 PE=1 SV=2	0.985	-0.02	1.65768	0.021995	9032.5	9168.3	2.23	2.24	18	1	120	8520.3	8658.8	7799.1	7777	8024.1	7388.7	6858.4	6752.7	8781.7	7707.7	9018.9	8277.7	7179.5	7787.2	7866.1	7859.6
FALSE	138.078	High	0	Master Protein	Q14BI2	Metabotropic glutamate receptor 2 OS=Mus musculus OX=10090 GN=Grm2 PE=1 SV=2	0.956	-0.07	1.65264	0.0222515	6759.6	7073.1	5.8	2.15	23	1	120	6356.9	6119.3	5781.5	5302.1	6231.1	5483.3	5262.5	5478	6670.8	5853.1	7090.5	6294.9	5469.1	5936.1	6168.4	6143.1
FALSE	54.083	High	0	Master Protein	Q9CR98	Protein FAM136A OS=Mus musculus OX=10090 GN=Fam136a PE=1 SV=1	0.976	-0.03	1.65026	0.0223741	3286.6	3366.3	1.72	1.89	10	1	37	3236.3	3143.2	2799.9	2957.2	2949.6	2676.9	2528	2444.1	3218.2	2855.2	3277.3	2914.5	2668.9	2841.5	2868	2917.1
FALSE	74.384	High	0	Master Protein	B7ZCJ1	Rho GTPase-activating protein 21 OS=Mus musculus OX=10090 GN=Arhgap21 PE=1 SV=1	0.965	-0.05	1.64932	0.0224222	1106.4	1146.8	3.67	4.84	15	1	37	1080	1072.1	956.6	871.9	996.9	907	804.8	821.1	1075.9	966.2	1133.3	984.7	991.7	863.9	1014.1	1006
FALSE	53.681	High	0	Master Protein	Q3UI43	BRISC and BRCA1-A complex member 1 OS=Mus musculus OX=10090 GN=Babam1 PE=1 SV=1	0.953	-0.07	1.64922	0.0224275	837.1	878.8	3.49	3.11	8	1	18	810.6	766.6	722.2	721.1	754.8	679.2	673.4	657.9	801.6	777.2	859.2	768.5	710.3	717.9	735.4	754.3
FALSE	22.22	High	0	Master Protein	Q9CQ10	Charged multivesicular body protein 3 OS=Mus musculus OX=10090 GN=Chmp3 PE=1 SV=3	0.94	-0.09	1.64839	0.0224701	382.4	406.8	3.78	4.87	7	1	9	373.7	364.2	327	321.9	349.5	321.5	320.5	278.9	407.1	348.9	411	351.9	310.9	353	344.5	327.6
FALSE	234.241	High	0	Master Protein	Q9EQ20	Methylmalonate-semialdehyde dehydrogenase [acylating], mitochondrial OS=Mus musculus OX=10090 GN=Aldh6a1 PE=1 SV=1	0.967	-0.05	1.64701	0.0225421	8651.8	8942.7	2.41	1.6	29	1	136	8561	8198.6	7280.8	7858.4	8064.2	7173.5	6704.3	6368.2	8501.8	7535.2	8958	7713.4	7154.5	7298.5	7764.1	7706.9
FALSE	64.122	High	0	Master Protein	Q0PD31	Rab24 OS=Mus musculus OX=10090 GN=Rab24 PE=1 SV=1	0.945	-0.08	1.6467	0.0225578	741.8	784.7	3.95	1.39	14	1	27	729.3	689.3	683.7	638.3	669.5	602.9	606.4	569.5	733.4	674.9	755	685.5	617.5	632.9	681.5	699.1
FALSE	1.897	Medium	0.021	Master Protein	Q8BTR5	Dual specificity phosphatase 28 OS=Mus musculus OX=10090 GN=Dusp28 PE=1 SV=1	0.943	-0.08	1.64658	0.0225639	219	232.2	3.9	5.5	1	1	1	222.5	203.3	178.5	185.8	201.7	185.4	180.4	158.6	225.5	201.7	210	216.5	179.4	206.7	197.8	195.3
FALSE	6.344	High	0	Master Protein	Q3TXC6	Tetraspanin OS=Mus musculus OX=10090 GN=Tspan3 PE=2 SV=1	0.936	-0.1	1.64418	0.0226891	441.9	472.1	6.03	5.49	3	1	6	430.8	404.1	366.5	338.7	410.5	377.2	366.1	336.4	463.5	431.2	435.4	409.6	397.8	352.7	408.6	413.1
FALSE	73.461	High	0	Master Protein	Q9DCZ4	MICOS complex subunit Mic26 OS=Mus musculus OX=10090 GN=Apoo PE=1 SV=2	0.924	-0.11	1.64305	0.0227484	3590	3887.3	3.66	5.25	7	1	50	3611.2	3665.5	3064.2	2977.1	3396.9	2891.3	2748.3	2579.3	3675.7	3269	3876.1	3498.2	3066.8	2715.2	3381.6	3366.1
FALSE	35.827	High	0	Master Protein	Q8BGN3	Glycerophosphocholine cholinephosphodiesterase ENPP6 OS=Mus musculus OX=10090 GN=Enpp6 PE=1 SV=1	1.072	0.1	1.64295	0.0227537	1180.9	1101.6	8.45	6.13	6	1	28	1396.9	1134.2	964.1	1168.2	1021.2	979.4	904.5	847.4	1076.6	979.5	1022.7	874.5	904.8	974.9	932.8	942.2
FALSE	1.222	Low	0.075	Master Protein	D3Z6H5	Interleukin-12 receptor subunit beta-2 OS=Mus musculus OX=10090 GN=Il12rb2 PE=1 SV=1	0.722	-0.47	1.6428	0.0227616	43.5	60.2	25.96	7.5	1	1	1	38.4	34.1	29.1	30.9	44.3	48.2	46.6	45.5	58.9	55.5	52.8	51.6	48.8	51.5	48.2	47.3
FALSE	70.919	High	0	Master Protein	Q99LY9	NADH dehydrogenase [ubiquinone] iron-sulfur protein 5 OS=Mus musculus OX=10090 GN=Ndufs5 PE=1 SV=3	0.966	-0.05	1.64276	0.0227637	6350.1	6573.2	3.71	3.13	9	1	67	6012.2	5632.3	5554.9	5573.3	5836.8	5081.4	4857.7	4734.7	6186.6	5639.9	6511.2	5935.8	5392	5075.5	5573.8	5594.7
FALSE	149.71	High	0	Master Protein	Q6P5F9	Exportin-1 OS=Mus musculus OX=10090 GN=Xpo1 PE=1 SV=1	0.966	-0.05	1.642	0.0228033	5325.3	5512.5	3.76	2.34	29	1	90	5114.9	4811.3	4451.6	4519.9	4923.2	4545.9	4253.5	4015.3	5187.4	4874.4	5372.1	4836.1	4467.1	4520.2	4739.7	4718.6
FALSE	67.269	High	0	Master Protein	Q63836	Selenium-binding protein 2 OS=Mus musculus OX=10090 GN=Selenbp2 PE=1 SV=2	0.936	-0.09	1.64147	0.0228315	971.7	1037.6	4.73	2.73	14	1	31	931	893.4	843.6	899.7	944.7	770.7	753.8	714.4	975.5	841	1008.1	913.1	816.8	867.3	853.9	915.8
FALSE	139.593	High	0	Master Protein	P19157	Glutathione S-transferase P 1 OS=Mus musculus OX=10090 GN=Gstp1 PE=1 SV=2	1.044	0.06	1.64105	0.0228534	8778.5	8408.5	4.74	1.75	9	1	118	9295	8602.9	7311.6	8300.8	7897.9	7171.1	6466.4	6278.8	8216.7	7277.3	8181.5	7291.8	6763.4	6708.3	7173.8	7361.4
FALSE	226.081	High	0	Master Protein	G3UZM4	Cell adhesion molecule 2 (Fragment) OS=Mus musculus OX=10090 GN=Cadm2 PE=1 SV=1	0.964	-0.05	1.64055	0.0228798	16699.7	17324.9	2.97	2.86	18	1	159	16440.2	16207.1	14308.7	13476.4	14841	13846.6	12735.1	12818.2	16917.5	14608	16422.6	15804.5	13033.6	13556.5	15254.6	15186.5
FALSE	30.972	High	0	Master Protein	G5E823	Histidine--tRNA ligase OS=Mus musculus OX=10090 GN=Hars2 PE=1 SV=1	0.9	-0.15	1.64024	0.0228958	447.9	497.8	10.28	5.12	4	1	23	396	373.9	352.1	369.9	463.5	399.4	365.2	347	512.1	426.9	477.6	445.3	382.1	365.3	446.7	420.2
FALSE	128.982	High	0	Master Protein	Q99PL6	UBX domain-containing protein 6 OS=Mus musculus OX=10090 GN=Ubxn6 PE=1 SV=1	0.976	-0.03	1.63829	0.022999	5297.6	5425.9	0.89	1.86	20	1	80	5292.5	5017	4586.9	4571.5	4781.5	4307.7	4065.2	3975.8	5035	4553.7	5187.6	4676.9	4351.6	4466.4	4731.8	4778.5
FALSE	1.977	Medium	0.019	Master Protein	D3Z072	Fatty acyl-CoA reductase 1 (Fragment) OS=Mus musculus OX=10090 GN=Far1 PE=1 SV=1	1.184	0.24	1.63706	0.0230641	47.6	40.2	7.36	17.93	1	1	2	49.5	50	38.1	44.1	39.5	37.3	39.5	32.9	40.4	32.2	42.4	32.6	33.8	43.9	26.9	29.2
FALSE	19.971	High	0	Master Protein	Q99JR5	Tubulointerstitial nephritis antigen-like OS=Mus musculus OX=10090 GN=Tinagl1 PE=1 SV=1	0.922	-0.12	1.63656	0.0230906	442.1	479.4	8.59	11.59	6	1	10	378.4	363.4	398.7	383.9	433.3	361.6	334	327.3	425.2	399.4	503.8	426.9	480.3	355.8	457.1	398.2
FALSE	57.906	High	0	Master Protein	P27671	Ras-specific guanine nucleotide-releasing factor 1 OS=Mus musculus OX=10090 GN=Rasgrf1 PE=1 SV=2	0.954	-0.07	1.63584	0.0231291	1162.7	1218.6	3.43	4.29	11	1	27	1159.7	1055.2	1038.1	1004.9	1035.5	936.6	941.2	873.7	1131.9	1022.2	1161	1103.7	1031.4	937.6	1110.1	1073.7
FALSE	54.736	High	0	Master Protein	A0A3Q4L393	Serine/arginine-rich-splicing factor 7 OS=Mus musculus OX=10090 GN=Srsf7 PE=1 SV=1	1.036	0.05	1.63341	0.0232592	4134.3	3991.7	3.78	4.46	10	1	45	4290.9	3880.4	3441.5	3868	3853.4	3369.8	3179.7	2994.4	3548.6	3371.8	4133.3	3344.1	3194.6	3093	3457	3593.7
FALSE	5.718	High	0	Master Protein	Q01279	Epidermal growth factor receptor OS=Mus musculus OX=10090 GN=Egfr PE=1 SV=1	0.782	-0.35	1.63259	0.0233029	29.5	37.7	20.48	12.68	1	1	2	25.2	24.7	23.1	24.7	37.2	24.8	29.5	29	36.6	30.3	43	32.6	27.1	39.7	30.7	34.9
FALSE	16.722	High	0	Master Protein	Q8R038	Melanocyte proliferating gene 1 OS=Mus musculus OX=10090 GN=Myg1 PE=2 SV=1	0.922	-0.12	1.63166	0.0233531	363.3	394	7.18	11.46	4	1	12	313.8	319.3	305.1	303.2	331.3	318.6	290.7	282.4	381.3	330.2	386.8	331.8	318.9	417.4	324.7	329.5
FALSE	78.418	High	0	Master Protein	E9PVU7	Phosphodiesterase OS=Mus musculus OX=10090 GN=Pde4d PE=1 SV=1	0.969	-0.05	1.63048	0.0234164	2982.7	3079.4	2.02	2.14	12	1	47	2878.6	2850.9	2601	2645.1	2720.3	2414	2284.3	2217.7	3001.1	2629	2986.3	2714.9	2466.6	2384.9	2633.9	2644.8
FALSE	100.525	High	0	Master Protein	Q9QYB1	Chloride intracellular channel protein 4 OS=Mus musculus OX=10090 GN=Clic4 PE=1 SV=3	1.06	0.08	1.62899	0.0234967	2547.5	2404.1	7.05	3.92	10	1	53	2852.2	2428.1	2176.1	2482.3	2253.8	2121.9	1940.3	1730.1	2343.1	2150.1	2326.3	1992.8	1976.1	1882.7	2032.8	2116.4
FALSE	34.321	High	0	Master Protein	Q6PGB6	N-alpha-acetyltransferase 50 OS=Mus musculus OX=10090 GN=Naa50 PE=1 SV=1	0.959	-0.06	1.62878	0.0235085	520.7	543.2	4.5	3.34	9	1	17	472.8	492.4	450.4	447	459.8	450.1	414.4	388.2	541.3	474.2	532.5	472.7	449.1	436.4	463.8	452.8
FALSE	44.086	High	0	Master Protein	Q91W87	Cytochrome P450 OS=Mus musculus OX=10090 GN=Cyp2d22 PE=2 SV=1	0.922	-0.12	1.62509	0.0237088	249	270.1	7.24	4.14	7	1	19	239	218.2	207.6	207.8	247.5	222.7	210.4	188.6	257.9	238.6	257.7	239.2	233.2	213.7	229.7	236.5
FALSE	461.738	High	0	Master Protein	P08551	Neurofilament light polypeptide OS=Mus musculus OX=10090 GN=Nefl PE=1 SV=5	1.108	0.15	1.62435	0.023749	45852.2	41394.2	14.54	8.31	46	1	468	56388.8	50603.3	39201.8	52902.8	41084.4	36532.5	33797.8	30179.4	40082.5	39779.8	42259.2	31829.6	31372.2	32114.4	35376.9	39952
FALSE	32.608	High	0	Master Protein	Q9Z1K5	E3 ubiquitin-protein ligase ARIH1 OS=Mus musculus OX=10090 GN=Arih1 PE=1 SV=3	0.959	-0.06	1.62429	0.0237527	1105.1	1152.5	3.16	2.3	9	1	23	1067.9	1047.3	990.2	953.2	995	924.2	840	865.7	1104.9	970.7	1098.4	1004.5	933.8	905.7	1010.9	1043.9
FALSE	2.336	Medium	0.012	Master Protein	F2Z445	Dehydrogenase/reductase SDR family member 11 OS=Mus musculus OX=10090 GN=Dhrs11 PE=1 SV=1	0.75	-0.42	1.62417	0.0237588	399.8	533.3	30.98	3.32	1	1	3	285.2	249.7	244.3	274.6	451.9	429.3	409.4	384.5	536	471	522.6	480.1	411.9	428.7	451.5	446.4
FALSE	35.109	High	0	Master Protein	E9QJT5	Acylphosphatase OS=Mus musculus OX=10090 GN=Acyp1 PE=1 SV=1	0.98	-0.03	1.62356	0.0237925	4080.2	4163.8	2.32	1.54	8	1	37	3926.5	3805.1	3390.7	3596	3733.6	3336.9	3127.5	3094.1	3910.2	3559.5	4177.7	3599.1	3265.8	3355	3607.2	3671.9
FALSE	92.653	High	0	Master Protein	Q62077	1-phosphatidylinositol 4,5-bisphosphate phosphodiesterase gamma-1 OS=Mus musculus OX=10090 GN=Plcg1 PE=1 SV=2	0.981	-0.03	1.62355	0.0237928	2324	2368.8	1.83	1.85	22	1	45	2263.6	2218	2005.7	1978	2100.7	1820.6	1791.3	1733.1	2276	2004.8	2280.2	2095.6	1912	1879.7	2047.5	2005.2
FALSE	36.587	High	0	Master Protein	Q8BVI5	Syntaxin-16 OS=Mus musculus OX=10090 GN=Stx16 PE=1 SV=3	0.934	-0.1	1.62256	0.0238474	1212.1	1297.8	6.96	1.84	1	1	23	1112.7	1123.9	971.5	944.5	1148.3	1051.5	961.6	968.2	1255.4	1109.2	1264.3	1087.8	1018.1	1042.6	1111.8	1138.9
FALSE	16.981	High	0	Master Protein	P0C7M9	C-type lectin domain family 2 member L OS=Mus musculus OX=10090 GN=Clec2l PE=1 SV=1	0.95	-0.07	1.6195	0.0240157	1504.4	1584.1	3.67	4.59	6	1	20	1475.7	1399.1	1304.3	1218.2	1414.9	1196.5	1193.1	1142.8	1512.9	1370.2	1525.7	1401.3	1339.5	1166.9	1362.6	1386.8
FALSE	222.537	High	0	Master Protein	Q0VGS8	Glutamate receptor OS=Mus musculus OX=10090 GN=Gria3 PE=2 SV=1	0.944	-0.08	1.61769	0.0241161	16947	17953.2	6.31	2.88	0	1	186	16861.6	16235.5	15119.9	12480.9	15030.3	13817.7	13778.7	12857.9	17328.9	14952.3	17196.2	16696.5	14250.1	14067.8	15969.3	15551.4
FALSE	15.746	High	0	Master Protein	Q920M5	Coronin-6 OS=Mus musculus OX=10090 GN=Coro6 PE=1 SV=1	0.941	-0.09	1.61732	0.024137	296.1	314.8	5.69	5.05	3	1	12	291.7	303.9	235.8	258.4	298	234.5	226.5	220.7	292.4	286.4	334.7	292	241.8	247.5	278.5	267.2
FALSE	121.751	High	0	Master Protein	A2BI12	PC4 and SFRS1-interacting protein OS=Mus musculus OX=10090 GN=Psip1 PE=1 SV=1	1.036	0.05	1.61635	0.0241907	7786.1	7519.2	5.41	2.75	19	1	77	8033.7	7185.6	6536.6	7498.6	7434.9	6434.8	5878	5507.5	7174.7	6443.9	7491.2	6274.1	5910.6	5781.6	6448.9	6609.9
FALSE	13.608	High	0	Master Protein	O70451	Monocarboxylate transporter 2 OS=Mus musculus OX=10090 GN=Slc16a7 PE=1 SV=1	0.972	-0.04	1.61625	0.0241966	1785.7	1836.8	3.82	1.71	5	1	13	1782.3	1660.1	1552.3	1389	1622.7	1459.7	1367.5	1334.3	1711.2	1584.2	1799.3	1638.3	1464.6	1475.4	1580.9	1576.9
FALSE	201.539	High	0	Master Protein	A2AI21	Glutamate receptor OS=Mus musculus OX=10090 GN=Grin1 PE=1 SV=1	0.965	-0.05	1.61329	0.0243621	15380	15937.3	5.29	1.24	1	1	151	14550	14252.2	13411.4	11557.1	14018.9	12490.1	11872.1	11680.8	15160.8	13279.5	15592.8	14264.2	12589.8	12655.1	13879.6	13839.8
FALSE	68.77	High	0	Master Protein	Q9WVL0	Maleylacetoacetate isomerase OS=Mus musculus OX=10090 GN=Gstz1 PE=1 SV=1	0.968	-0.05	1.61314	0.0243702	979.3	1011.3	3.26	2.8	9	1	28	915	962.4	865.6	838.7	895.7	793.5	757.4	710.4	943.6	862	991.4	904	775.6	870.1	868.5	878.7
FALSE	402.628	High	0	Master Protein	Q6PB66	Leucine-rich PPR motif-containing protein, mitochondrial OS=Mus musculus OX=10090 GN=Lrpprc PE=1 SV=2	0.989	-0.02	1.61287	0.0243853	17351.4	17542.5	1.95	1.05	70	1	244	16590.9	16393.5	14909.8	14734.8	15592.8	14205.3	13364.3	13125.8	16715.9	14841.1	17028.6	15693.3	13818	14522.5	15146.2	15325.7
FALSE	38.358	High	0	Master Protein	Q9JMF3	Guanine nucleotide-binding protein G(I)/G(S)/G(O) subunit gamma-13 OS=Mus musculus OX=10090 GN=Gng13 PE=1 SV=1	0.947	-0.08	1.61269	0.0243958	3357.6	3546.2	6.73	2.47	7	1	32	3279.4	3207.3	2764.5	2445.1	3031.4	2855.4	2680.4	2625.7	3513.1	2982.8	3328.7	3204.4	2795.4	2848.7	3166.5	3082.1
FALSE	179.363	High	0	Master Protein	Q921M7	CYFIP-related Rac1 interactor B OS=Mus musculus OX=10090 GN=Cyrib PE=1 SV=1	0.978	-0.03	1.6126	0.0244008	10809.4	11048.2	1.37	1.4	15	1	156	10738.9	10384.3	9400.2	9073.8	9795.5	8795.5	8324.3	8005.9	10550.4	9369.9	10534.4	9799.8	8677.8	8666.4	9617.9	9602.5
FALSE	115.964	High	0	Master Protein	P51859	Hepatoma-derived growth factor OS=Mus musculus OX=10090 GN=Hdgf PE=1 SV=2	1.049	0.07	1.61166	0.0244533	6008.5	5726.6	5.26	2.99	13	1	77	6067.9	5712.1	5026.9	5811.7	5505.6	4936.9	4364.9	4303.3	5468.8	4952.4	5808.6	4773.9	4577.1	4523.1	4842.9	5013.7
FALSE	444.4	High	0	Master Protein	Q5SQX6	Cytoplasmic FMR1-interacting protein 2 OS=Mus musculus OX=10090 GN=Cyfip2 PE=1 SV=2	0.978	-0.03	1.61029	0.0245307	30448.8	31134.8	2.69	1.45	12	1	311	29842.4	27820.7	26580.1	25141.4	27884.4	25109.8	23392.9	22605.5	29756	26307.8	29711.6	27621.2	24791.4	24586.7	27321.5	27180.8
FALSE	13.715	High	0	Master Protein	Q4QQP1	COMM domain containing 8 OS=Mus musculus OX=10090 GN=Commd8 PE=1 SV=1	0.881	-0.18	1.6081	0.0246545	149.6	169.7	8.67	3.61	4	1	7	138.1	138	125.6	127.2	136.5	137	135.1	123.9	153.7	145.2	165.9	148.5	139.9	140.2	142.9	140.8
FALSE	97.905	High	0	Master Protein	Q3UHK6	Teneurin-4 OS=Mus musculus OX=10090 GN=Tenm4 PE=1 SV=2	0.976	-0.04	1.60749	0.0246895	4150.3	4254	3.43	2.01	23	1	60	3961.8	3990.6	3464.8	3306	3724.5	3398.9	3250.8	3152	4095.1	3650.9	4112.8	3688.8	3411.3	3519	3638.3	3593.4
FALSE	15.193	High	0	Master Protein	Q9CQK7	RWD domain-containing protein 1 OS=Mus musculus OX=10090 GN=Rwdd1 PE=1 SV=1	0.978	-0.03	1.60671	0.0247336	385	393.8	4.24	0.78	4	1	15	385.9	367.8	330.6	345.5	328.2	293.9	298.1	264.5	376.7	332.6	383.6	350.9	313.7	317.2	339.8	343.9
FALSE	137.998	High	0	Master Protein	Q3UHN4	Voltage-dependent P/Q-type calcium channel subunit alpha OS=Mus musculus OX=10090 GN=Cacna1a PE=2 SV=1	0.954	-0.07	1.6064	0.0247515	5884.8	6169.6	5.19	2.54	30	1	78	5468.5	5392.5	5182.9	4672.4	5367.4	4742	4730.3	4576.3	5575.1	5206.8	6155.3	5412.1	4976.8	4995.6	5346.6	5327.6
FALSE	1.372	Low	0.054	Master Protein	E9Q1Q0	Solute carrier family 4 (anion exchanger), member 1, adaptor protein OS=Mus musculus OX=10090 GN=Slc4a1ap PE=1 SV=1	0.816	-0.29	1.60298	0.0249474	7.4	9.1	10.87	21.55	1	1	1	8.5	6.8	5.5	5.7	6.4	6.3	6.4	6.2	9.3	6.7	8.3	11.4	9.3	6.9	8.8	5.9
FALSE	11.003	High	0	Master Protein	P98191	Phosphatidate cytidylyltransferase 1 OS=Mus musculus OX=10090 GN=Cds1 PE=1 SV=2	0.884	-0.18	1.59987	0.0251265	125	141.4	7.34	9.15	3	1	8	137.1	124	103.7	100.4	115.3	91.2	93.3	101.8	126	127	129.8	127.8	122.1	93.8	128.5	120.1
FALSE	433.234	High	0	Master Protein	Q8BH59	Calcium-binding mitochondrial carrier protein Aralar1 OS=Mus musculus OX=10090 GN=Slc25a12 PE=1 SV=1	0.975	-0.04	1.5997	0.025136	28803.8	29542.5	3	1.05	42	1	343	28080.9	27400.4	24753.8	23250.2	26832.6	23704.9	21646.8	21519.7	28325.3	24915.8	28364.2	26181.6	22793.4	24152.1	25625.2	25571.1
FALSE	123.298	High	0	Master Protein	Q6P6P5	Predicted gene 21985 OS=Mus musculus OX=10090 GN=Gm21985 PE=2 SV=1	0.955	-0.07	1.59944	0.0251511	2007.9	2101.9	3.34	2.59	10	1	73	1952.6	1909.7	1791	1641.2	1856.5	1613.5	1553	1537.3	2023.9	1741.1	2097.3	1831.8	1676.6	1613.4	1834.2	1782.3
FALSE	33.829	High	0	Master Protein	Q6Y642	Cytochrome c oxidase assembly protein COX16 homolog, mitochondrial OS=Mus musculus OX=10090 PE=2 SV=1	0.968	-0.05	1.59915	0.0251678	3413.8	3525.6	3.63	1.75	7	1	30	3252.4	3095.1	2969.6	2794.1	3069.5	2791.1	2627.9	2640.4	3302.8	2920.2	3310.6	3130.8	2753.1	2865.8	3082.4	3108.9
FALSE	105.792	High	0	Master Protein	E9PUW7	Exportin-7 OS=Mus musculus OX=10090 GN=Xpo7 PE=1 SV=1	0.944	-0.08	1.59828	0.0252184	2715.3	2875.8	3.39	4.5	19	1	50	2794	2507.9	2251	2370.4	2557.9	2227.1	2075.2	1903.7	2749.1	2509.5	2711.6	2543.5	2353.9	2095.2	2489.6	2445.9
FALSE	60.818	High	0	Master Protein	Q3TYH2	Ras-related protein Rab-15 OS=Mus musculus OX=10090 GN=Rab15 PE=1 SV=1	0.953	-0.07	1.59737	0.0252716	1357.3	1423.8	4.24	2.3	8	1	90	1357.8	1297.9	1206.1	1051.2	1220.3	1107	1058.5	1015.2	1358.9	1204.7	1313.1	1264.2	1119.2	1171.2	1197.9	1235.4
FALSE	154.751	High	0	Master Protein	K7Q751	Non-specific protein-tyrosine kinase OS=Mus musculus OX=10090 GN=Ptk2 PE=2 SV=1	0.955	-0.07	1.59724	0.0252789	5259.8	5507.9	4.07	1.98	33	1	93	4970.4	4840.7	4617.6	4440.9	4708.7	4318.1	4181.4	4164.8	5053	4643.8	5382.7	4815.9	4408.3	4545.2	4685	4828.5
FALSE	61.654	High	0	Master Protein	D3YZP9	Coiled-coil domain-containing protein 6 OS=Mus musculus OX=10090 GN=Ccdc6 PE=1 SV=1	0.975	-0.04	1.59691	0.0252981	1393.3	1428.8	1.75	3.69	12	1	32	1380.2	1288.6	1182	1232.4	1255.5	1150.1	1070.2	1043.2	1348.5	1268.6	1381.5	1315.4	1196.1	1109.4	1238.3	1248.7
FALSE	197.686	High	0	Master Protein	P51830	Adenylate cyclase type 9 OS=Mus musculus OX=10090 GN=Adcy9 PE=1 SV=1	0.965	-0.05	1.59586	0.0253597	6707.8	6952.2	3.31	1.59	38	1	103	6582.7	6534.9	5960.4	5397.6	6030.2	5366.2	5164.6	5052.1	6406.9	5809.1	6781.4	6162.4	5446.5	5516.2	6076.2	6112
FALSE	27.285	High	0	Master Protein	O35684	Neuroserpin OS=Mus musculus OX=10090 GN=Serpini1 PE=1 SV=1	0.961	-0.06	1.59559	0.0253752	583.1	606.8	4.72	3.34	8	1	16	536.7	543.3	505.4	496.9	529.1	472.4	486.2	444.8	577.1	501.9	593.8	543.8	515.1	510.8	520.7	526.6
FALSE	16.235	High	0	Master Protein	Q9ESP1	Stromal cell-derived factor 2-like protein 1 OS=Mus musculus OX=10090 GN=Sdf2l1 PE=1 SV=2	1.127	0.17	1.5954	0.0253864	593.1	526.2	4.11	14.99	4	1	11	589.6	544.4	533.6	534.8	551.4	456.4	446.6	442.8	387.5	359.4	556.2	431.3	367.2	466.6	488.1	535.3
FALSE	8.358	High	0	Master Protein	A2AAE1	Transmembrane protein KIAA1109 OS=Mus musculus OX=10090 GN=Kiaa1109 PE=1 SV=4	0.917	-0.13	1.59377	0.0254816	220.2	240.1	12.29	6.37	4	1	6	207.9	153.7	192.9	163	207.4	174.3	183	170.6	223.9	199.3	237.8	222.6	202.8	171.9	223.2	206.4
FALSE	66.952	High	0	Master Protein	Q9Z0V2	Potassium voltage-gated channel subfamily D member 2 OS=Mus musculus OX=10090 GN=Kcnd2 PE=1 SV=1	0.967	-0.05	1.59296	0.0255291	2751.4	2844.5	4.86	2.06	10	1	42	2629	2357.1	2318	2216.9	2501.9	2268.6	2173.9	2086.6	2602.6	2367.7	2827.8	2493.5	2235.9	2317.1	2427.3	2531.1
FALSE	40.461	High	0	Master Protein	E9Q7M2	TSC22 domain family, member 2 OS=Mus musculus OX=10090 GN=Tsc22d2 PE=1 SV=1	1.033	0.05	1.59289	0.0255332	558.7	541.1	3.38	2.82	3	1	33	585.4	531.2	491.8	505.2	506.8	451.2	422.1	395.5	508.3	436.3	529.2	488.8	422.8	442.7	488.4	464
FALSE	267.867	High	0	Master Protein	Q4KML7	Ezrin OS=Mus musculus OX=10090 GN=Ezr PE=1 SV=1	0.982	-0.03	1.59205	0.0255827	27352.1	27845.9	2.02	1.72	39	1	250	26282.5	26487.5	23285.5	23244	24835	21695.4	20993.4	20687.4	26625.9	23600	27706.3	24437.6	21123.6	22981	23915.6	24329.6
FALSE	5.695	High	0	Master Protein	A0A140LJ31	Putative lipoyltransferase 2, mitochondrial (Fragment) OS=Mus musculus OX=10090 GN=Lipt2 PE=1 SV=1	0.926	-0.11	1.59117	0.025635	130	140.5	5.93	13.28	2	1	2	144.8	120.9	116.7	106.9	123.7	99.8	98	98.4	123.8	115.7	135.6	144.7	137.7	111.4	157.6	123.9
FALSE	38.166	High	0	Master Protein	Q60967	Bifunctional 3'-phosphoadenosine 5'-phosphosulfate synthase 1 OS=Mus musculus OX=10090 GN=Papss1 PE=1 SV=1	1.037	0.05	1.59105	0.025642	974.7	939.6	3.45	3.56	10	1	27	995.5	915.7	856	880.8	846.6	810.4	714.5	709.4	896.7	813.4	890.7	759.8	748.1	783	795.8	823.2
FALSE	480.76	High	0	Master Protein	Q8BYI9	Tenascin-R OS=Mus musculus OX=10090 GN=Tnr PE=1 SV=2	1.037	0.05	1.59077	0.0256587	30850.6	29754.3	3.86	2.42	52	1	369	32396.3	31162.3	25912.4	28083.2	26595.1	25042.1	23075.4	23018.1	28530.1	25015.7	29408.2	26039.7	22855.5	25169.6	25089.7	26764.1
FALSE	135.513	High	0	Master Protein	P27612	Phospholipase A-2-activating protein OS=Mus musculus OX=10090 GN=Plaa PE=1 SV=4	0.982	-0.03	1.59034	0.025684	4696.3	4781.1	2.2	2.39	26	1	73	4541	4342.6	4001	4069	4222.9	3813.2	3729.9	3500.6	4526.1	4120.5	4596.3	4222.4	3833.2	4077	4115.3	4109.4
FALSE	338.256	High	0	Master Protein	E9Q1K3	Alpha-adducin OS=Mus musculus OX=10090 GN=Add1 PE=1 SV=1	0.959	-0.06	1.58985	0.0257126	656.3	684.5	4.08	3.13	1	1	263	648.8	659.7	578.6	593.7	556.1	513.5	509.1	482.6	645.9	594.2	709.1	616.7	526.3	535.2	596.3	595.1
FALSE	447.833	High	0	Master Protein	P47857	ATP-dependent 6-phosphofructokinase, muscle type OS=Mus musculus OX=10090 GN=Pfkm PE=1 SV=3	0.985	-0.02	1.58928	0.0257465	29153	29599.9	0.87	1.77	39	1	333	28751.6	27726.6	24759.5	25295.3	26445.5	23815.9	22114.1	21802.7	28318.9	25052.7	28733.7	27044.6	22748.1	23701.5	25603.5	25948.2
FALSE	1.375	Low	0.054	Master Protein	P54099	DNA polymerase subunit gamma-1 OS=Mus musculus OX=10090 GN=Polg PE=1 SV=3	0.952	-0.07	1.58877	0.0257768	563	591.3	5.18	4.7	1	1	4	534.4	522.7	448.8	456.7	523	475.3	458.7	436.8	605.5	477.8	592.4	512.9	454	514.8	518.2	494.7
FALSE	176.886	High	0	Master Protein	O88844	Isocitrate dehydrogenase [NADP] cytoplasmic OS=Mus musculus OX=10090 GN=Idh1 PE=1 SV=2	1.032	0.05	1.58761	0.0258457	13642.7	13218.5	3.07	2.54	26	1	138	14157.2	13033.4	11213.6	12472.1	12212.4	11523.2	10505.3	10021.3	13069	11474.9	12761.5	11335.1	10391	11163.8	11212.2	11543.7
FALSE	106.881	High	0	Master Protein	Q9Z1Q2	Phosphatidylserine lipase ABHD16A OS=Mus musculus OX=10090 GN=Abhd16a PE=1 SV=3	0.969	-0.05	1.58708	0.0258774	2457.2	2536.5	4.37	3.56	23	1	55	2330.3	2244.6	2091.5	1969.6	2222.7	2003	1944	1927.9	2380.1	2159.1	2468.5	2229.8	1991.8	2244.1	2172.8	2191
FALSE	34.764	High	0	Master Protein	Q921S7	39S ribosomal protein L37, mitochondrial OS=Mus musculus OX=10090 GN=Mrpl37 PE=1 SV=1	0.957	-0.06	1.58487	0.0260096	648.8	678.3	4.22	4.44	7	1	15	653.1	617.1	542.7	516.4	595	494	518.6	491.4	618.4	566.1	642.8	602.9	573.1	517.1	607.4	602.6
FALSE	129.497	High	0	Master Protein	E9PW37	RAS protein activator-like 2 OS=Mus musculus OX=10090 GN=Rasal2 PE=1 SV=1	0.981	-0.03	1.58428	0.026045	2624.2	2673.9	2.59	2.33	25	1	73	2455.4	2521.5	2242.1	2194.6	2352.6	2150.9	2009.1	1975.9	2569	2223.3	2557.4	2401.2	2087.5	2261	2338.6	2283.9
FALSE	23.328	High	0	Master Protein	Q9DCC8	Mitochondrial import receptor subunit TOM20 homolog OS=Mus musculus OX=10090 GN=Tomm20 PE=1 SV=1	0.963	-0.06	1.58377	0.0260753	3088.2	3208.4	3.78	1.62	5	1	25	3054.1	2780.1	2786.7	2560.4	2832.3	2545.7	2348.5	2346.4	3132	2729.3	3083.9	2848.4	2448.7	2622.8	2759.1	2773
FALSE	67.998	High	0	Master Protein	O88951	Protein lin-7 homolog B OS=Mus musculus OX=10090 GN=Lin7b PE=1 SV=2	0.959	-0.06	1.58354	0.0260891	1158	1207.5	3.56	2.69	5	1	51	1140.4	1188.3	993.2	989.8	1055.6	902.6	907.6	834.7	1147.2	1018.6	1190.1	1083.1	944.5	918.6	1076.3	1057.9
FALSE	27.948	High	0	Master Protein	P35505	Fumarylacetoacetase OS=Mus musculus OX=10090 GN=Fah PE=1 SV=2	0.966	-0.05	1.58259	0.0261461	469.4	485.8	4.53	2.88	5	1	9	455.6	416.3	403.1	440.4	420	387.1	359.3	349.8	462.5	409.7	472.3	420.6	410.3	398.6	434.2	425.5
FALSE	35.547	High	0	Master Protein	Q9CQA1	Trafficking protein particle complex subunit 5 OS=Mus musculus OX=10090 GN=Trappc5 PE=1 SV=1	0.977	-0.03	1.58221	0.0261693	1976.1	2023.2	2.76	1.89	7	1	27	1884.3	1870.2	1671.4	1651.7	1800.1	1679	1541.3	1474.9	1993.9	1732	1975.3	1771.6	1581.6	1676.1	1739.1	1719.1
FALSE	538.182	High	0	Master Protein	Q3TPT3	Synaptotagmin OS=Mus musculus OX=10090 GN=Syt1 PE=2 SV=1	0.968	-0.05	1.58103	0.0262401	54656.6	56437.5	4.16	1.87	25	1	588	53541.4	52297.4	46605.6	42079	50579.7	44619.3	41270.6	41124.3	54023.3	46672.7	55261.2	50120.3	42825.1	45451.1	50197.3	49295.8
FALSE	90.18	High	0	Master Protein	Q8C754	Vacuolar protein sorting-associated protein 52 homolog OS=Mus musculus OX=10090 GN=Vps52 PE=1 SV=1	0.976	-0.04	1.58075	0.0262571	2349.4	2407.4	3.7	4.06	18	1	44	2202.2	2231.3	2044.2	1874.8	2108.9	1933.3	1837.8	1750.3	2300.1	1997	2372.8	2145.2	1889.6	2156.9	2084	2056
FALSE	90.094	High	0	Master Protein	Q8VD75	Huntingtin-interacting protein 1 OS=Mus musculus OX=10090 GN=Hip1 PE=1 SV=2	0.973	-0.04	1.57853	0.0263917	1308	1343.7	1.73	3.91	15	1	46	1291.2	1264.4	1131.1	1103.5	1178.5	1066.8	992.9	1001.1	1270.3	1170.1	1275.7	1200	1162.5	1081.6	1164.3	1174.6
FALSE	78.441	High	0	Master Protein	Q9CQJ6	Density-regulated protein OS=Mus musculus OX=10090 GN=Denr PE=1 SV=1	0.979	-0.03	1.57824	0.0264097	3058.2	3124.8	2.37	2.06	11	1	45	3081	2846.9	2610.6	2757.3	2687.1	2485.6	2396.4	2255.9	3037.8	2753.1	3046.8	2735.1	2525.1	2473.6	2696.4	2730.1
FALSE	133.668	High	0	Master Protein	M0QWP1	Agrin OS=Mus musculus OX=10090 GN=Agrn PE=1 SV=1	0.975	-0.04	1.57812	0.026417	2378.5	2439.5	2.59	2.26	22	1	62	2301.1	2176.5	2067.7	2022.2	2132.5	1999	1845.8	1774.1	2312.8	2052.1	2386.1	2171.8	1990.8	2007.6	2061.9	2072.6
FALSE	4.485	High	0.001	Master Protein	Q9JJF9	Signal peptide peptidase-like 2A OS=Mus musculus OX=10090 GN=Sppl2a PE=1 SV=2	0.937	-0.09	1.57621	0.026533	41.5	44.3	7.05	7.55	1	1	2	37	40	35.2	34.6	34.3	33.9	35.1	32.9	39.4	40.2	42.3	39.6	40.3	38.3	36.6	37.4
FALSE	17.493	High	0	Master Protein	P20352	Tissue factor OS=Mus musculus OX=10090 GN=F3 PE=1 SV=2	0.948	-0.08	1.57621	0.026533	698.2	736.8	4.31	6.4	2	1	12	659.7	687	594.2	566	664.3	569.2	531	543.7	703.9	622.8	717.1	649.6	589.8	695.5	614.7	619.6
FALSE	146.101	High	0	Master Protein	A2RT62	F-box/LRR-repeat protein 16 OS=Mus musculus OX=10090 GN=Fbxl16 PE=1 SV=1	0.973	-0.04	1.57557	0.0265725	4786.5	4917.8	2.86	1.87	17	1	88	4449.4	4481.6	3998.9	4132.6	4405.5	3945.7	3686.9	3547.9	4546.1	4071.5	4766.3	4338.2	3892.3	4054.1	4280.6	4189.3
FALSE	40.47	High	0	Master Protein	Q9D6S7	Ribosome-recycling factor, mitochondrial OS=Mus musculus OX=10090 GN=Mrrf PE=1 SV=1	0.974	-0.04	1.57518	0.0265963	746.3	766.4	1.98	2.87	6	1	19	752.9	721.5	642.8	618	671.1	594.6	574.4	539.6	726.8	663.8	701.6	683.1	604.2	617.1	682.9	657.3
FALSE	120.677	High	0	Master Protein	A0A0R4J0A6	Vesicular glutamate transporter 2 OS=Mus musculus OX=10090 GN=Slc17a6 PE=1 SV=1	0.923	-0.12	1.57412	0.0266614	2564.2	2778.4	5.19	3.59	9	1	74	2571.1	2362.9	2262.3	2202	2628.5	2086.5	2004.4	1891.7	2622.1	2347.6	2781.2	2471.8	2236.7	2074	2405.6	2332.4
FALSE	127.602	High	0	Master Protein	G3X972	Sec24-related gene family, member C (S. cerevisiae) OS=Mus musculus OX=10090 GN=Sec24c PE=1 SV=1	0.973	-0.04	1.57375	0.0266837	4663.5	4794.5	3.35	3.31	28	1	58	4363.2	4352.4	3994	3992.1	4164.2	3957.4	3661.9	3558.7	4548.8	4101	4685.4	4194.4	3876	4215.6	4075.5	4171.5
FALSE	104.527	High	0	Master Protein	Q8C541	Fatty acid amide hydrolase OS=Mus musculus OX=10090 GN=Faah PE=2 SV=1	0.976	-0.03	1.57262	0.0267538	4872.6	4990.2	3	1.86	15	1	67	4786.9	4498.4	4244.6	3975.2	4528.6	3988.1	3809.6	3605.6	4738	4312.4	4754	4402.7	4016	4132.1	4299.8	4297.2
FALSE	19.7	High	0	Master Protein	Q3ZAT1	G protein-activated inward rectifier potassium channel 1 OS=Mus musculus OX=10090 GN=Kcnj3 PE=1 SV=1	0.96	-0.06	1.57229	0.0267736	462.5	481.8	4.67	3.73	5	1	11	464.8	442.6	424.3	403	416.8	344.8	345	333.7	451.2	423.5	479.9	417.5	403.4	371.5	422.7	412.2
FALSE	44.199	High	0	Master Protein	B2RW11	Ankyrin repeat domain 34A OS=Mus musculus OX=10090 GN=Ankrd34a PE=1 SV=1	0.957	-0.06	1.57229	0.0267737	891.2	931.3	3.51	3.95	8	1	18	824.6	836.7	753.3	757	807.6	748.8	704.7	678.7	850.1	803.3	912.4	792.4	752.9	803.6	801.5	777.8
FALSE	18.173	High	0	Master Protein	Q3UDK5	Uncharacterized protein OS=Mus musculus OX=10090 GN=Cox7a2l PE=1 SV=1	0.926	-0.11	1.57203	0.0267896	302.7	326.8	7.48	5.78	3	1	5	264.8	259.6	255.5	248.5	279.9	248.8	252	237.2	308	288.2	289.3	291	269.3	279.2	269.5	265.7
FALSE	1.321	Low	0.06	Master Protein	A0A097ZP89	Kinesin-like protein OS=Mus musculus OX=10090 GN=Kif12 PE=2 SV=1	0.893	-0.16	1.57093	0.026858	72	80.6	11.47	12.31	1	1	1	54.2	61.9	60.9	59.8	68.3	59.1	61.8	56	73.9	68.3	78.4	62.2	58.3	84.4	71.9	71.5
FALSE	231.227	High	0	Master Protein	Q9WV27	Sodium/potassium-transporting ATPase subunit alpha-4 OS=Mus musculus OX=10090 GN=Atp1a4 PE=1 SV=3	0.894	-0.16	1.57041	0.0268897	139.5	156	12.28	6.42	1	1	589	112.5	122.1	121.4	105.6	140.2	130	118	101.3	136.5	131.3	153.3	137.6	131.3	141.1	133.2	129.2
FALSE	3.805	High	0.002	Master Protein	O35393	Ephrin-B3 OS=Mus musculus OX=10090 GN=Efnb3 PE=1 SV=1	1.135	0.18	1.56961	0.0269393	65.3	57.5	7.9	9.76	1	1	2	70.6	70.5	52.4	55.5	55.7	56	50.9	43.1	53.1	48.9	60	50.2	45.9	58.4	46.7	48.9
FALSE	19.895	High	0	Master Protein	Q8C4Q6	Axin interactor, dorsalization-associated protein OS=Mus musculus OX=10090 GN=Aida PE=1 SV=1	0.951	-0.07	1.569	0.0269774	313.2	329.3	3.8	3.14	5	1	10	310.3	301.6	262	249.2	280.5	265.4	251.5	235.9	315.3	265.2	306.6	288.6	262.9	273.2	293	277.4
FALSE	77.821	High	0	Master Protein	Q3TU79	J domain-containing protein OS=Mus musculus OX=10090 GN=Dnajb1 PE=1 SV=1	0.972	-0.04	1.56708	0.0270967	3724.8	3832.9	2.09	2.31	16	1	64	3701.6	3451.2	3200.3	3207.3	3359.4	3089	2977.7	2748.1	3666.5	3305.4	3716.3	3440	3093.7	3097.6	3283.6	3206.3
FALSE	21.087	High	0	Master Protein	Q3UMX3	Mic1 domain-containing protein OS=Mus musculus OX=10090 GN=Rmc1 PE=2 SV=1	0.907	-0.14	1.56643	0.0271374	106.7	117.7	6.26	8.27	5	1	6	105.8	115.5	91.5	89.6	94.8	95.2	77.6	83.9	113.7	98.4	118.5	112.1	108.9	87.3	99.2	96.9
FALSE	54.062	High	0	Master Protein	P70408	Cadherin-10 OS=Mus musculus OX=10090 GN=Cdh10 PE=1 SV=3	0.97	-0.04	1.5664	0.0271395	1971.5	2031.9	4.34	2.7	10	1	33	1959.5	1834.9	1713.6	1531.9	1701.8	1629.7	1564.9	1472.5	1996.6	1683.7	1926	1803.4	1676.8	1610.3	1774.9	1761.9
FALSE	37.686	High	0	Master Protein	B7ZBV9	Potassium voltage-gated channel subfamily KQT member 2 OS=Mus musculus OX=10090 GN=Kcnq2 PE=1 SV=1	0.932	-0.1	1.56518	0.0272156	816.9	876.5	5.91	4.1	12	1	20	808.8	757	689.9	645.9	741	721.8	673.4	654.9	810.7	705.7	851.3	793.1	697.1	771.7	756.7	768.7
FALSE	87.569	High	0	Master Protein	Q4V9W8	Ras-related protein Rab-4 OS=Mus musculus OX=10090 GN=Rab4b PE=1 SV=1	0.984	-0.02	1.5651	0.0272206	3633.4	3693.2	2.42	1.32	11	1	90	3524.1	3367.8	3111.6	2972.7	3307.4	2996.3	2811.8	2678.2	3450	3084.8	3577.5	3276.7	2928.3	3019.5	3214.7	3183.2
FALSE	37.679	High	0	Master Protein	O88597	Beclin-1 OS=Mus musculus OX=10090 GN=Becn1 PE=1 SV=3	0.959	-0.06	1.56484	0.027237	694.7	724.7	2.2	4.96	10	1	21	704.6	668.4	583.6	601.6	623	551.7	552.4	498.7	674.2	627	706.7	680.3	610.4	539.6	626.5	629.1
FALSE	33.806	High	0	Master Protein	Q61191	Host cell factor 1 OS=Mus musculus OX=10090 GN=Hcfc1 PE=1 SV=2	0.95	-0.07	1.56411	0.027283	1108.3	1166.2	4.88	3.94	9	1	12	1046	995	908.4	955.5	1033.8	964	851.6	865.2	1081.1	988.7	1138.2	996.8	913.1	1029.7	1023.1	991.5
FALSE	122.398	High	0	Master Protein	Q9R0X4	Acyl-coenzyme A thioesterase 9, mitochondrial OS=Mus musculus OX=10090 GN=Acot9 PE=1 SV=1	0.977	-0.03	1.56368	0.0273098	7945.1	8128.5	1.94	1.45	20	1	81	7973.8	7744.1	7032.5	6977.3	7077.1	6458.8	6029.7	5812.4	7904	6909.2	7861	7283.1	6508.3	6503.5	6995.9	7008.3
FALSE	120.003	High	0	Master Protein	Q9D4H1	Exocyst complex component 2 OS=Mus musculus OX=10090 GN=Exoc2 PE=1 SV=1	0.966	-0.05	1.56365	0.0273116	3248.5	3363.9	3.34	2.01	25	1	58	3222.2	3112	2872	2729.5	2924.5	2594.1	2683.8	2414.3	3182.6	2827.7	3310	2965	2775	2710.2	2959.6	2917
FALSE	14.903	High	0	Master Protein	Q8K215	LYR motif-containing protein 4 OS=Mus musculus OX=10090 GN=Lyrm4 PE=1 SV=1	0.972	-0.04	1.56338	0.0273285	1130.3	1163.4	2.86	1.94	3	1	11	1070.6	1071.4	983.5	970.7	1022	946.6	881.7	807	1120	986.7	1164.5	1019.1	896.2	936.9	1009.6	978.7
FALSE	16.129	High	0	Master Protein	Q3TAJ5	Uncharacterized protein OS=Mus musculus OX=10090 GN=Rsl1d1 PE=2 SV=1	0.924	-0.11	1.56171	0.0274339	79.2	85.6	6.93	6.48	3	1	3	70.8	64.7	68.5	68.1	71.5	62.3	63.3	60.6	83	66.1	82.1	74.2	57.7	71.2	76.4	77.6
FALSE	74.386	High	0	Master Protein	Q8C522	Endonuclease domain-containing 1 protein OS=Mus musculus OX=10090 GN=Endod1 PE=1 SV=2	1.018	0.03	1.56053	0.0275085	2005.1	1969.7	4.51	2.23	14	1	45	2218.8	2083.3	1719.3	1715.5	1795.8	1631.6	1544.7	1476.9	1818.9	1661.2	1865.7	1676.9	1567	1631	1723.6	1726.2
FALSE	55.289	High	0	Master Protein	Q3UQ44	Ras GTPase-activating-like protein IQGAP2 OS=Mus musculus OX=10090 GN=Iqgap2 PE=1 SV=2	0.943	-0.09	1.5604	0.0275171	317.6	336.9	4.16	5.1	13	1	18	313.1	308.5	279.3	254.4	281.8	265.1	250.3	219.9	321.8	294.1	316.5	303.1	279.9	252.9	291.9	270.1
FALSE	173.374	High	0	Master Protein	Q3UM20	Uncharacterized protein OS=Mus musculus OX=10090 GN=Nono PE=2 SV=1	1.024	0.03	1.56019	0.0275304	13245.9	12934.1	2.05	2.21	25	1	156	13218.8	12637.6	11191.1	12015.5	12097.2	10936.4	10198.4	9686.6	12197.2	11144.9	13097.7	11006.6	10375.6	10461.1	11166.6	11315.1
FALSE	33.424	High	0	Master Protein	Q8R5J9	PRA1 family protein 3 OS=Mus musculus OX=10090 GN=Arl6ip5 PE=1 SV=2	0.967	-0.05	1.56003	0.0275407	3338.5	3451.2	4.31	3.45	6	1	38	3329.3	3068.5	2841.8	2626.2	3105.3	2721.2	2604.7	2601.1	3241.6	2884.5	3310	3081.9	2949.9	2791.5	3060.2	3019
FALSE	125.236	High	0	Master Protein	A0A0J9YU62	C-terminal-binding protein 1 OS=Mus musculus OX=10090 GN=Ctbp1 PE=1 SV=1	0.974	-0.04	1.55982	0.0275535	9230.9	9472.6	1.79	1.85	10	1	77	9076.7	9073.5	7763.5	8119.1	8166	7594.8	7033.2	6973.2	9049.1	7792.8	9378	8506.6	7236	7665.9	8298	8227.2
FALSE	13.016	High	0	Master Protein	B2RWU4	Cordon-bleu OS=Mus musculus OX=10090 GN=Cobl PE=2 SV=1	0.926	-0.11	1.5594	0.0275802	137.6	148.7	8.73	5.01	3	1	4	116.5	137.7	130.4	110.8	119.8	117.9	98	105.7	142.9	125	131.9	130.4	122.3	116.7	139.1	130.2
FALSE	137.208	High	0	Master Protein	Q61187	Tumor susceptibility gene 101 protein OS=Mus musculus OX=10090 GN=Tsg101 PE=1 SV=2	0.968	-0.05	1.55917	0.0275952	4389.2	4532.1	1.03	3.27	19	1	74	4384.8	4123.1	3763.1	3826.7	3911.1	3584.6	3399.1	3248	4341.5	3878.6	4457.3	3962.1	3751.4	3429	3915.2	3939
FALSE	26.452	High	0	Master Protein	A0A1S6GWH4	NOL1/NOP2/Sun domain family member 2 OS=Mus musculus OX=10090 GN=Nsun2 PE=2 SV=1	0.969	-0.05	1.55851	0.0276371	331.5	342.1	4.55	3.77	8	1	11	300.5	302.2	271.4	299.1	298.8	270.2	258.4	251.4	322.1	274.8	332.3	315.7	277.8	293.8	296.9	293.8
FALSE	31.462	High	0	Master Protein	Q8R1E1	Lpgat1 protein (Fragment) OS=Mus musculus OX=10090 GN=Lpgat1 PE=2 SV=1	0.949	-0.07	1.55824	0.0276541	893.9	941.5	5.93	2.45	5	1	12	846.3	848.4	771.9	676.2	791.5	735.6	707.8	712.2	901.8	804.1	875.8	845	737.3	784.9	799.7	809.9
FALSE	1.44	Medium	0.047	Master Protein	Q3V122	DNA replication licensing factor MCM7 OS=Mus musculus OX=10090 GN=Mcm7 PE=2 SV=1	1.095	0.13	1.55799	0.02767	93.8	85.6	6.63	8.25	1	1	1	104.2	85.4	79.2	90.8	86.7	72.9	72.5	67.4	74.8	73.2	92.1	73.9	66.4	80.7	69.5	77.8
FALSE	21.571	High	0	Master Protein	Q8K2C6	NAD-dependent protein deacylase sirtuin-5, mitochondrial OS=Mus musculus OX=10090 GN=Sirt5 PE=1 SV=1	0.966	-0.05	1.55791	0.0276753	527.3	545.7	3.18	3.88	6	1	10	515.2	510.3	444.8	479.5	480.8	412.5	408.5	376.3	510.5	455.6	542.7	484.8	454.8	431	499.8	455.6
FALSE	76.045	High	0	Master Protein	Q60738	Zinc transporter 1 OS=Mus musculus OX=10090 GN=Slc30a1 PE=1 SV=1	0.979	-0.03	1.5568	0.0277458	1269.3	1297.2	4.7	1.82	13	1	39	1198.7	1144.3	1082.5	996.3	1185.6	1067	972.6	952.5	1234.9	1097.1	1254.7	1137.8	1046.1	1095.6	1138.7	1129.6
FALSE	13.205	High	0	Master Protein	Q9EQI8	39S ribosomal protein L46, mitochondrial OS=Mus musculus OX=10090 GN=Mrpl46 PE=1 SV=1	0.953	-0.07	1.55578	0.0278109	372.2	390.4	5.85	3.82	4	1	9	337.8	350.7	329.2	317.5	339	336.5	294.7	266.9	371.1	339.3	371.6	341.1	321.2	346.2	337.2	342.4
FALSE	301.05	High	0	Master Protein	Q8BVE3	V-type proton ATPase subunit H OS=Mus musculus OX=10090 GN=Atp6v1h PE=1 SV=1	0.984	-0.02	1.55527	0.0278441	15053.1	15298.6	1.94	0.52	26	1	208	14636.9	14199.9	12782.9	12603.9	13779.5	12516.5	11582.6	11348.1	14650.9	12858.3	14797	13515.5	11982.2	12436.9	13323.7	13341.8
FALSE	19.292	High	0	Master Protein	E9Q4S7	Protein-tyrosine-phosphatase OS=Mus musculus OX=10090 GN=Ptprj PE=1 SV=2	0.939	-0.09	1.5546	0.0278868	485.2	516.7	8.69	4.91	7	1	8	444.2	399.2	398.6	385.8	454	432	385.9	391.4	485.1	434.1	502.1	471.3	437.7	452.6	448.3	423.4
FALSE	91.05	High	0	Master Protein	Q6ZQ08	CCR4-NOT transcription complex subunit 1 OS=Mus musculus OX=10090 GN=Cnot1 PE=1 SV=2	0.978	-0.03	1.5534	0.0279643	2037.5	2084.1	3.86	3.08	23	1	37	1866.3	1867	1724.1	1683.3	1853.9	1670.6	1596	1549.1	1957.1	1746.4	2010.4	1861.5	1751.3	1713.2	1819.4	1768
FALSE	2.923	High	0.006	Master Protein	Q3TBM1	Alpha-mannosidase OS=Mus musculus OX=10090 GN=Man2b1 PE=2 SV=1	0.919	-0.12	1.55228	0.0280363	58.4	63.6	10.3	5.07	1	1	2	64.7	56.3	52.3	53.2	46.3	47.1	44.5	34.5	59.2	56.8	63.6	53.7	53.2	54.2	52	53.1
FALSE	27.384	High	0	Master Protein	Q8CAK1	Putative transferase CAF17 homolog, mitochondrial OS=Mus musculus OX=10090 GN=Iba57 PE=1 SV=1	0.948	-0.08	1.5522	0.0280416	524.8	553.4	3.43	3.62	5	1	6	514	506.3	435.2	468.4	503.6	444.7	400.1	378.9	533.5	488.2	534.2	502.3	414	440.5	453.6	496.3
FALSE	16.589	High	0	Master Protein	Q3TYX3	Histone-lysine N-trimethyltransferase SMYD5 OS=Mus musculus OX=10090 GN=Smyd5 PE=1 SV=2	1.039	0.05	1.55218	0.0280428	460.8	443.6	5.44	5.13	5	1	9	521.8	457.4	406.2	390.3	400.9	362.4	351.7	344.3	391.1	357.7	441.5	389.1	367.2	330.4	384.5	401.3
FALSE	388.369	High	0	Master Protein	E9Q2W9	Alpha-actinin-4 (Fragment) OS=Mus musculus OX=10090 GN=Actn4 PE=1 SV=1	0.976	-0.03	1.55065	0.0281414	883.5	905.1	2.55	3.45	2	1	301	842.6	861.7	758.6	759.5	765.1	737.7	673.4	657.7	895.7	789.3	883	847.3	707.2	698.8	782.3	778.8
FALSE	564.82	High	0	Master Protein	Q9Z1B3	1-phosphatidylinositol 4,5-bisphosphate phosphodiesterase beta-1 OS=Mus musculus OX=10090 GN=Plcb1 PE=1 SV=2	0.98	-0.03	1.55055	0.0281481	33954.2	34639.1	1.94	1.49	68	1	403	32893.7	32530.5	29604	30076.3	30750.4	27562.5	26070.9	24839.6	32837.7	29303	34393.3	30924.3	27150	27400	30541.9	30093.2
FALSE	158.496	High	0	Master Protein	G5E8Y0	Na(+)/Ca(2+)-exchange protein 1 OS=Mus musculus OX=10090 GN=Slc8a1 PE=1 SV=2	0.974	-0.04	1.5505	0.0281515	8452.6	8681.7	3.24	1.56	3	1	111	8349.9	7954.6	7237.9	6694	7614.5	6896	6588.3	6412.8	8431	7379.3	8225.9	7723.4	6794.5	6864.8	7537.5	7568
FALSE	97.997	High	0	Master Protein	E9Q2S0	Protocadherin 7 OS=Mus musculus OX=10090 GN=Pcdh7 PE=1 SV=2	0.963	-0.05	1.54927	0.0282309	2887.5	2999.2	3.31	1.79	17	1	56	2907.2	2862.2	2588.8	2351.9	2580	2339.8	2264.8	2124.3	2773.2	2553.4	2915.2	2710.7	2358.1	2421.2	2625.9	2594.3
FALSE	20.762	High	0	Master Protein	A2AU35	Proteasome inhibitor PI31 subunit OS=Mus musculus OX=10090 GN=Psmf1 PE=1 SV=1	1.043	0.06	1.54879	0.0282625	663.1	636	4.48	4.08	5	1	11	698.4	642.5	598.3	578.8	583.4	534.6	496.5	454.6	610.5	540.2	581.4	556.1	520.1	475.5	563.7	544.1
FALSE	54.883	High	0	Master Protein	P63046	Sulfotransferase 4A1 OS=Mus musculus OX=10090 GN=Sult4a1 PE=1 SV=1	0.976	-0.04	1.54833	0.0282926	3007.4	3081.3	1.77	1.67	9	1	32	2890.1	2852.8	2592.9	2641.7	2727.8	2453.3	2311	2228.9	2954	2606.5	2896.3	2702.1	2464.3	2446.2	2685.6	2667.3
FALSE	32.306	High	0	Master Protein	D3Z534	Kalirin OS=Mus musculus OX=10090 GN=Kalrn PE=1 SV=1	0.875	-0.19	1.54801	0.0283135	15.4	17.6	13.03	10.09	1	1	13	17.6	17.1	12.8	11.8	14.2	11.1	12.8	9.2	17.3	14.2	17	18.2	15	11.8	14.5	15.5
FALSE	66.725	High	0	Master Protein	Q8R3B1	1-phosphatidylinositol 4,5-bisphosphate phosphodiesterase delta-1 OS=Mus musculus OX=10090 GN=Plcd1 PE=1 SV=2	0.963	-0.05	1.54787	0.0283221	987.9	1025.4	3.4	2.84	11	1	26	923.4	953.6	836.6	893.2	893.7	796.9	769.3	708.6	964.6	864.5	1000.7	911.8	836.9	832.7	878	843.5
FALSE	28.098	High	0	Master Protein	Q99J39	Malonyl-CoA decarboxylase, mitochondrial OS=Mus musculus OX=10090 GN=Mlycd PE=1 SV=1	0.937	-0.09	1.54671	0.0283982	1244.8	1328.6	3.82	5.48	6	1	14	1278.4	1160.4	1027	1034.1	1154.3	978.9	1004.7	965.2	1189.9	1088.7	1295.6	1212.6	1131.2	986.8	1179.7	1160.6
FALSE	4.736	High	0.001	Master Protein	G5E861	Sodium channel and clathrin linker 1 OS=Mus musculus OX=10090 GN=Sclt1 PE=1 SV=1	0.914	-0.13	1.54593	0.0284489	181.5	198.7	4.09	6.56	2	1	3	184.3	160.1	147.6	151.4	168.9	148.4	139.1	140.1	173.2	152.2	198.7	174.9	160.1	140.5	171.5	179.2
FALSE	49.617	High	0	Master Protein	Q5SYD0	Unconventional myosin-Id OS=Mus musculus OX=10090 GN=Myo1d PE=1 SV=1	1.064	0.09	1.54542	0.0284824	1356.3	1274.9	8.62	5.77	12	1	20	1603	1290.2	1132.9	1333.2	1216.5	1111.4	1070.4	916	1178.9	1158	1231.6	998.1	1017.8	1009.4	1112.7	1185.4
FALSE	153.299	High	0	Master Protein	Q9D0M5	Dynein light chain 2, cytoplasmic OS=Mus musculus OX=10090 GN=Dynll2 PE=1 SV=1	1.033	0.05	1.54441	0.0285487	13638.7	13205.3	4.94	2.84	5	1	145	14267.2	14121.2	11266	12586.3	12233.3	11155	9798.8	10099.3	12583.1	10826.4	12921.4	11539	9708.1	10768	11468.6	11903.2
FALSE	33.044	High	0	Master Protein	P97950	Ras-related protein Rab-33A OS=Mus musculus OX=10090 GN=Rab33a PE=2 SV=1	0.958	-0.06	1.54382	0.0285877	817	852.4	5.24	2.27	6	1	14	775.2	726.8	688.9	647.2	780.7	672.2	642.6	626.7	793.1	738.8	822	752.6	677.3	704.3	733.9	717.1
FALSE	1.347	Low	0.057	Master Protein	Q8VHD0	Breast cancer 2 OS=Mus musculus OX=10090 GN=Brca2 PE=4 SV=1	0.942	-0.09	1.54377	0.0285911	133.1	141.3	4.32	6.48	1	1	1	133.6	116	103.5	114.6	120	108.5	103.2	99.8	133.5	126.4	121.1	129.7	116.1	104.6	121.8	124.1
FALSE	32.869	High	0	Master Protein	Q8C031	Leucine-rich repeat-containing protein 4C OS=Mus musculus OX=10090 GN=Lrrc4c PE=1 SV=2	0.949	-0.08	1.54359	0.0286032	644.9	679.4	3.03	3.29	8	1	19	618.8	628.6	531.3	545.2	598.2	546.5	505.3	470.2	596.5	583.3	671.2	580.4	533.4	549.3	589.8	575.9
FALSE	94.097	High	0	Master Protein	Q8BFZ9	Erlin-2 OS=Mus musculus OX=10090 GN=Erlin2 PE=1 SV=1	0.972	-0.04	1.54341	0.0286145	3564.5	3668.9	2.64	1.15	11	1	61	3446.5	3338.9	3031	3073.3	3278.3	3062	2769.5	2625.7	3532.3	3105.4	3566.4	3198.2	2889	3031	3138.3	3163.3
FALSE	21.536	High	0	Master Protein	D3Z600	PTS1-BP OS=Mus musculus OX=10090 GN=Pex5 PE=1 SV=1	0.96	-0.06	1.5432	0.0286288	243.1	253.3	3.15	2.74	4	1	6	241.7	227.5	219.9	207	210.5	199.6	191.5	182.9	236.8	219.1	239.4	225.4	196.1	211.2	224.2	212.9
FALSE	6.395	High	0	Master Protein	O35174	Potassium voltage-gated channel subfamily S member 2 OS=Mus musculus OX=10090 GN=Kcns2 PE=1 SV=1	0.925	-0.11	1.543	0.0286418	159.8	172.8	7.35	5	2	1	2	155.2	135.5	126.2	135.8	152	145.5	124.7	123.7	180.1	136.9	167.9	154.5	135.9	144.2	142.9	144.3
FALSE	89.204	High	0	Master Protein	Q544F6	Cotl1 protein OS=Mus musculus OX=10090 GN=Cotl1 PE=1 SV=1	1.019	0.03	1.5428	0.0286551	8859.6	8697.3	2.54	1.32	15	1	83	8776.7	8468.5	7365	8040.1	8093.2	7458	6690	6587.4	8481.8	7402.7	8387.4	7489.3	6809.7	7090.4	7547.8	7496.2
FALSE	133.114	High	0	Master Protein	Q3TR28	RING-type E3 ubiquitin transferase OS=Mus musculus OX=10090 GN=Trim9 PE=2 SV=1	0.972	-0.04	1.54225	0.0286915	6552.2	6738.6	2.07	2.14	23	1	95	6370.4	6197	5799.6	5643.6	5880.6	5350.6	5116.9	4944.6	6221	5599.7	6543.1	5917.9	5407.8	5640.8	5833.1	5935.9
FALSE	14.585	High	0	Master Protein	Q8BTY1	Kynurenine--oxoglutarate transaminase 1 OS=Mus musculus OX=10090 GN=Kyat1 PE=1 SV=1	0.947	-0.08	1.54224	0.0286919	127.1	134.1	5.84	3.62	4	1	4	129.5	111.1	105.9	120.7	115.2	110.9	94.7	93.7	126.9	118.1	130.1	115.2	113.2	105.3	116.5	121.9
FALSE	93.496	High	0	Master Protein	Q3U8A5	Exocyst complex component 5 OS=Mus musculus OX=10090 GN=Exoc5 PE=2 SV=1	0.97	-0.04	1.54088	0.0287818	2599	2679.8	2.46	1.8	21	1	62	2575.4	2461.6	2293.9	2241.1	2456.6	2119.9	2027.3	1887.8	2556.3	2310.1	2593.8	2324.1	2179.7	2171.7	2335.9	2298.3
FALSE	107.761	High	0	Master Protein	P54763	Ephrin type-B receptor 2 OS=Mus musculus OX=10090 GN=Ephb2 PE=1 SV=3	0.97	-0.04	1.5393	0.0288866	1917.2	1975.5	3.83	2.19	18	1	50	1798.2	1866.2	1693.6	1548.7	1724.3	1566.6	1514.4	1411.9	1916.5	1672.8	1920.2	1703.7	1553.2	1677.3	1678	1715
FALSE	155.536	High	0	Master Protein	Q9ERK4	Exportin-2 OS=Mus musculus OX=10090 GN=Cse1l PE=1 SV=1	0.963	-0.05	1.53927	0.0288888	7019.2	7290.4	2.58	1.87	32	1	91	7022.8	6639.6	5856.5	6089.3	6737	5723.8	5455.6	5185.6	6884.9	6153.3	7144	6407.4	5805.9	5622.6	6339.4	6350.8
FALSE	17.329	High	0	Master Protein	Q3UVS6	Fibronectin type-III domain-containing protein OS=Mus musculus OX=10090 GN=Flrt2 PE=2 SV=1	0.941	-0.09	1.53859	0.0289339	130.7	138.9	7.97	4.7	3	1	6	120.7	110.2	114.9	98.1	128.3	109.1	100.3	97.1	129.1	116.6	131.1	123	115.9	113	126.3	111.3
FALSE	13.701	High	0	Master Protein	A0A338P6I9	Uncharacterized protein OS=Mus musculus OX=10090 PE=1 SV=1	0.934	-0.1	1.53785	0.0289834	313.6	335.9	8.19	4.13	3	1	5	268.8	293	273.3	238.2	293.4	249.7	261.2	243.9	331.9	282.7	344.9	296.1	248.7	280.1	274	289.2
FALSE	3.897	High	0.002	Master Protein	Q8CG73	Protein fantom OS=Mus musculus OX=10090 GN=Rpgrip1l PE=1 SV=2	0.913	-0.13	1.53696	0.0290426	215.6	236.3	3.98	7.12	1	1	9	228.5	209.6	183.3	186	205	169.8	160.3	152.8	227.8	204.6	223.5	217.7	196.8	160.2	202.8	197.8
FALSE	84.756	High	0	Master Protein	P60761	Neurogranin OS=Mus musculus OX=10090 GN=Nrgn PE=1 SV=1	1.088	0.12	1.53576	0.0291235	7705.3	7079.5	9.3	5.73	4	1	114	7895.9	9022.7	6886.2	6521.9	7069.8	6016.1	5489.3	5377	6563.5	5716.3	7373.9	6096.5	5118.7	6198	6249.6	6476.6
FALSE	50.338	High	0	Master Protein	Q3UM95	Spermatogenesis-defective protein 39 homolog OS=Mus musculus OX=10090 GN=Vipas39 PE=2 SV=1	0.965	-0.05	1.53526	0.0291569	1261.3	1306.6	2.99	3.87	11	1	27	1258.8	1225.4	1121.4	1123.1	1091.7	1031.1	958.6	903.1	1229.4	1099.8	1277.2	1197.8	1104.9	1001.8	1126.3	1160.7
FALSE	458.299	High	0	Master Protein	Q9EPN1	Neurobeachin OS=Mus musculus OX=10090 GN=Nbea PE=1 SV=1	0.983	-0.02	1.53309	0.0293026	14446.8	14693.7	1.39	1.72	79	1	231	14228.1	13540.4	12581.6	12422.4	13052.4	11788.9	11205.6	10722.2	13711.7	12531.7	14381.6	12861.8	11949.7	11769.9	12711.8	12864.3
FALSE	212.71	High	0	Master Protein	E9QN98	Inactive dipeptidyl peptidase 10 OS=Mus musculus OX=10090 GN=Dpp10 PE=1 SV=1	0.974	-0.04	1.53281	0.0293219	16423.3	16857.5	4.55	1.53	2	1	169	15928.6	15188	13951.3	12401.3	14822.4	13413.9	12659.6	12321	16150.1	13853.5	16084.6	14972.7	13198.1	13805.9	14767.2	14601.9
FALSE	101.58	High	0	Master Protein	Q8BML9	Glutamine--tRNA ligase OS=Mus musculus OX=10090 GN=Qars1 PE=1 SV=1	0.985	-0.02	1.53063	0.0294693	3783.9	3841.6	1.6	1.24	24	1	47	3827.4	3548	3172.1	3225	3451.7	3124.7	2944.7	2748	3671.2	3226.8	3701.4	3390.8	3032.8	3178.7	3326.7	3299.1
FALSE	24.987	High	0	Master Protein	Q69ZP3	Probable hydrolase PNKD OS=Mus musculus OX=10090 GN=Pnkd PE=1 SV=2	0.949	-0.08	1.53008	0.0295069	624.7	658.5	6.65	3.1	4	1	11	553.4	557.9	529.3	503.8	583.6	511.6	488.2	505.3	597.8	562	620.3	578.2	516.8	560.5	568.3	585.8
FALSE	64.86	High	0	Master Protein	Q3U9D6	Exocyst complex component OS=Mus musculus OX=10090 GN=Exoc6 PE=1 SV=1	0.968	-0.05	1.5295	0.0295462	1128.9	1166.5	2.62	2.56	13	1	27	1082.5	1052.9	976.1	931	1005.1	931.9	878.6	852.2	1049.8	965	1130.9	995.7	933.1	947.7	1014.7	1030.7
FALSE	137.592	High	0	Master Protein	A0A087WQG6	Regulator of G-protein-signaling 6 OS=Mus musculus OX=10090 GN=Rgs6 PE=1 SV=2	0.977	-0.03	1.52872	0.0295994	3264.3	3341.2	3.3	2.99	10	1	94	2990.7	3141.6	2791	2887.6	2921.8	2669.9	2462.7	2417.2	3132	2769	3469.8	2977.9	2577.2	2761.9	2941.4	2879.2
FALSE	151.825	High	0	Master Protein	P49442	Inositol polyphosphate 1-phosphatase OS=Mus musculus OX=10090 GN=Inpp1 PE=1 SV=2	0.978	-0.03	1.52867	0.0296023	3700	3783.4	3.27	1.98	18	1	61	3434.8	3378.6	3035.2	3209.4	3335.2	3029.8	2841.1	2809.3	3658.1	3193.6	3679.3	3324.9	2972.8	3128.4	3193.2	3178.5
FALSE	148.424	High	0	Master Protein	A2APX8	Sodium channel protein type 1 subunit alpha OS=Mus musculus OX=10090 GN=Scn1a PE=1 SV=1	0.942	-0.09	1.52756	0.0296781	1241.5	1318.2	4.4	5.38	11	1	92	1202.7	1227.1	1079.1	986.6	1152.9	960.3	985.3	901.7	1156.1	1129.8	1388.8	1165	996	994.9	1173.6	1145.5
FALSE	72.703	High	0	Master Protein	Q0PD50	Rab8A OS=Mus musculus OX=10090 GN=Rab8a PE=1 SV=1	0.962	-0.06	1.52635	0.0297609	3327.4	3458.3	3.92	1.64	6	1	117	3320.2	3125.6	2818.4	2684.6	3003.9	2890.5	2636.3	2565.2	3281.2	2898.6	3378.9	3003	2777.6	2894	2984.4	3060.5
FALSE	66.598	High	0	Master Protein	P28352	DNA-(apurinic or apyrimidinic site) endonuclease OS=Mus musculus OX=10090 GN=Apex1 PE=1 SV=2	1.034	0.05	1.52621	0.0297708	2689.7	2601.4	2.23	3.29	10	1	35	2700.3	2590.6	2278.4	2400.1	2447.7	2169.8	2045.1	1910.5	2468.9	2228.9	2635.8	2121.2	2052.2	2139.8	2240.6	2235.3
FALSE	45.529	High	0	Master Protein	E9Q6A0	Roundabout homolog 2 OS=Mus musculus OX=10090 GN=Robo2 PE=1 SV=1	0.952	-0.07	1.52576	0.0298019	1011.3	1062.4	3.66	2.87	11	1	23	974.6	963	891.7	823.3	903	837.7	821.4	754.8	960.1	873.4	998.5	936.7	861.7	869.6	924.1	925.5
FALSE	143.643	High	0	Master Protein	F8SLP5	Peroxisomal biogenesis factor 5-like protein transcript variant 1 OS=Mus musculus OX=10090 GN=Pex5l PE=2 SV=1	0.963	-0.05	1.52562	0.0298112	2971.8	3085.7	1.92	2.64	2	1	71	2851	2836.7	2561.3	2608.8	2635.7	2431.8	2253.8	2223.9	2829.6	2605.7	3018.6	2710.7	2397.6	2509.3	2685.9	2524.8
FALSE	14.726	High	0	Master Protein	Q6PAL8	DENN domain-containing protein 5A OS=Mus musculus OX=10090 GN=Dennd5a PE=1 SV=1	0.897	-0.16	1.52432	0.0299003	121.6	135.6	7.28	5.27	2	1	6	121.7	116.1	107.3	104.7	123	88.2	103.5	88.8	129.8	114.4	116.1	118.8	106.6	111.6	123.1	111.9
FALSE	54.857	High	0	Master Protein	Q3TX70	t-SNARE coiled-coil homology domain-containing protein OS=Mus musculus OX=10090 GN=Stx6 PE=2 SV=1	0.971	-0.04	1.52418	0.0299103	1230.7	1267.5	3.66	3.16	10	1	28	1231	1159.4	1050.3	980	1148.2	1003.3	987.7	913.3	1206.3	1106.1	1237.4	1090.1	1074.9	1019.4	1095.9	1110.4
FALSE	19.119	High	0	Master Protein	Q52KR3	Protein prune homolog 2 OS=Mus musculus OX=10090 GN=Prune2 PE=1 SV=2	0.859	-0.22	1.52325	0.0299743	1305.9	1519.6	10.49	13.03	4	1	15	1165.6	929	1119.9	1147.3	1227.8	1016.3	1038.7	961.4	1448.1	1223.2	1443.8	1389.5	1317.7	836.4	1351.7	1333.2
FALSE	57.284	High	0	Master Protein	P70188	Kinesin-associated protein 3 OS=Mus musculus OX=10090 GN=Kifap3 PE=1 SV=1	0.953	-0.07	1.52318	0.0299791	823.3	863.9	5.3	2.27	10	1	15	776.8	737.8	680.7	687.2	782	690.9	681.4	629.7	816.7	734	832.1	771.8	708.3	712.6	743.9	734.7
FALSE	23.483	High	0	Master Protein	Q3TGB1	MPN domain-containing protein OS=Mus musculus OX=10090 GN=Stambp PE=2 SV=1	0.934	-0.1	1.52223	0.0300448	317.7	340.4	5	7.34	4	1	6	299.9	281.4	272	273.3	286.9	259.8	263.3	222.1	338.8	275.8	330.6	299.5	275.3	309.7	263.8	273.6
FALSE	7.656	High	0	Master Protein	Q8VEG4	Exonuclease 3'-5' domain-containing protein 2 OS=Mus musculus OX=10090 GN=Exd2 PE=1 SV=2	0.928	-0.11	1.52168	0.0300832	92.5	99.7	5.9	8.36	2	1	3	86.6	89.4	80.4	77.8	86.9	78	61.7	68.1	86.8	74.3	95.3	93.5	78.9	80	99.1	88.2
FALSE	7.023	High	0	Master Protein	Q3TCJ7	Deoxynucleoside triphosphate triphosphohydrolase SAMHD1 OS=Mus musculus OX=10090 GN=Samhd1 PE=2 SV=1	0.945	-0.08	1.51968	0.0302215	148.8	157.4	4.84	2.98	2	1	5	140.1	156.7	123.2	127.9	129.4	123.3	114.6	113.9	144.8	134.1	157.1	141.7	120.9	130.3	135.2	130.8
FALSE	206.073	High	0	Master Protein	Q7TPT7	Valine--tRNA ligase OS=Mus musculus OX=10090 GN=Vars PE=2 SV=1	0.985	-0.02	1.51881	0.0302822	10797.6	10963.3	1.42	1.57	37	1	144	10524.9	10243.7	9206.3	9284.5	9773.1	8960.6	8418.9	7919.7	10498.6	9455.4	10707.9	9607	8821.9	8847.9	9386.8	9370.9
FALSE	150.652	High	0	Master Protein	Q61171	Peroxiredoxin-2 OS=Mus musculus OX=10090 GN=Prdx2 PE=1 SV=3	1.037	0.05	1.51735	0.0303842	18733	18058.6	2.11	2.36	13	1	143	18741.7	18102.8	15037.6	16227.1	16847.8	15359.4	14264.9	13899.6	17616.9	15377.5	17770.5	15431.5	13957	15313.7	15503.4	15674.2
FALSE	255.428	High	0	Master Protein	Q9Z2Y3	Homer protein homolog 1 OS=Mus musculus OX=10090 GN=Homer1 PE=1 SV=2	0.964	-0.05	1.51699	0.0304098	17933.5	18611	1.9	2.75	30	1	221	17783.2	17286.9	15242.7	16226.3	16401.5	14639.1	13642.2	13295.3	17739.1	15768	18430.4	16935.3	14466.7	14190.3	16316.6	16107.5
FALSE	27.176	High	0	Master Protein	Q5M8N4	Epimerase family protein SDR39U1 OS=Mus musculus OX=10090 GN=Sdr39u1 PE=1 SV=2	0.975	-0.04	1.51574	0.0304969	1278	1311.1	2.78	2.61	8	1	18	1203.5	1177.9	1059.3	1101.9	1168.9	1065.9	982.5	948.6	1194.7	1090	1285.9	1142.9	1041.9	1093.9	1103.8	1169.4
FALSE	8.41	High	0	Master Protein	Q9CZH7	Matrix-remodeling-associated protein 7 OS=Mus musculus OX=10090 GN=Mxra7 PE=1 SV=2	0.854	-0.23	1.51524	0.030532	20.7	24.2	14.83	11.54	2	1	3	23.9	19.8	17.7	17	24.9	14.3	16.6	14.1	24.7	19.9	24.9	20.8	24.2	18.7	18.3	21.6
FALSE	10.218	High	0	Master Protein	Q9EQG7	Ectonucleotide pyrophosphatase/phosphodiesterase family member 5 OS=Mus musculus OX=10090 GN=Enpp5 PE=1 SV=3	0.933	-0.1	1.51505	0.0305454	336.9	360.9	5.38	3.04	3	1	4	308.6	315.8	280.3	295.4	325	296.1	254.5	259.6	345.4	283.3	342.2	321.9	288.2	297.1	312.2	310.9
FALSE	20.874	High	0	Master Protein	Q7TMH5	Mrpl13 protein (Fragment) OS=Mus musculus OX=10090 GN=Mrpl13 PE=2 SV=1	0.964	-0.05	1.51475	0.0305666	425.3	441.2	3.92	2.96	5	1	14	410.9	377.1	360.6	370.1	380.9	366.6	335.9	316.7	409.3	370.7	425.1	407.3	348.1	362.1	368.5	398.6
FALSE	117.824	High	0	Master Protein	Q6PGL7	WASH complex subunit 2 OS=Mus musculus OX=10090 GN=Washc2 PE=1 SV=1	0.966	-0.05	1.51307	0.0306855	1189.4	1231.7	2.63	2.03	22	1	46	1169	1159.5	1051.3	1069	1038.4	958.5	911	885.7	1146.3	1046	1208.1	1090.7	998.5	990.5	1061.1	1044.7
FALSE	16.688	High	0	Master Protein	Q80YQ8	E3 ubiquitin-protein ligase RMND5A OS=Mus musculus OX=10090 GN=Rmnd5a PE=1 SV=2	0.949	-0.08	1.51294	0.0306948	165.2	174.2	5.3	6	3	1	6	152.3	167.8	136.6	137	153.1	141.4	122.6	129.8	178.1	143.8	165.3	151.4	129.6	160	152.4	157.4
FALSE	205.103	High	0	Master Protein	Q3TGS1	Uncharacterized protein OS=Mus musculus OX=10090 GN=Ehd1 PE=2 SV=1	0.962	-0.06	1.51189	0.0307686	3192.4	3317.3	2.44	2.49	15	1	124	3163.4	3034.6	2743.5	2724.6	2896.5	2737.9	2558.2	2346	3208.4	2789.3	3132.7	2926.7	2673.5	2787.7	2824.2	2823.6
FALSE	13.354	High	0	Master Protein	Q3UZR8	Translation initiation factor eIF-2B subunit alpha OS=Mus musculus OX=10090 GN=Eif2b1 PE=1 SV=1	0.96	-0.06	1.51155	0.0307928	294.8	307	2.37	3.63	4	1	6	295.4	281.7	255.7	268.2	262.2	245.2	224	215.5	284.5	259.8	287.4	271.3	240.5	262.9	280.6	263.1
FALSE	72.47	High	0	Master Protein	Q9CZN7	Serine hydroxymethyltransferase, mitochondrial OS=Mus musculus OX=10090 GN=Shmt2 PE=1 SV=1	0.967	-0.05	1.50996	0.0309059	1986.8	2054.5	2.61	1.82	14	1	40	1974.5	1892.3	1680.7	1665.6	1799.1	1630.2	1606.7	1534.3	1924.8	1725.8	2016.3	1810.1	1610.3	1726.9	1747.8	1799.4
FALSE	71.817	High	0	Master Protein	Q546R1	Protein-serine/threonine phosphatase OS=Mus musculus OX=10090 GN=Ppm1b PE=2 SV=1	0.962	-0.06	1.5095	0.0309388	1074.1	1116.7	4.28	2.56	2	1	33	998	961.5	888.8	921.9	971.8	914.2	841.1	822.1	1074.2	947	1089.5	978.6	870.6	938.5	927.8	940
FALSE	5.633	High	0	Master Protein	Q8BT14	CCR4-NOT transcription complex subunit 4 OS=Mus musculus OX=10090 GN=Cnot4 PE=1 SV=2	1.108	0.15	1.50942	0.0309441	36.7	33.1	6.68	6.82	2	1	3	32.7	32.9	26.9	31.9	34.3	30.3	28.5	26.9	34.1	24.4	31.6	29.1	25.9	28.1	29	26.5
FALSE	16.185	High	0	Master Protein	Q80UP8	Sodium-dependent phosphate transporter 2 OS=Mus musculus OX=10090 GN=Slc20a2 PE=1 SV=2	0.929	-0.11	1.50739	0.0310889	261.1	281	5.35	5.13	3	1	6	279.6	234.1	227.7	225.2	259.2	209.2	200.5	187.9	273.7	253.1	262	247.5	235.8	217	242.5	228.5
FALSE	54.577	High	0	Master Protein	A0MNP4	CDW13/WDR61 OS=Mus musculus OX=10090 GN=Wdr61 PE=1 SV=1	0.969	-0.04	1.50727	0.0310981	821.4	847.3	2.8	3.63	10	1	17	770.1	764	694.2	719.8	744.6	658.5	639.7	620.6	787.2	730.7	835.8	734.4	709.8	698	710.2	710
FALSE	33.538	High	0	Master Protein	Q3UNL5	Polynucleotide phosphorylase 1 OS=Mus musculus OX=10090 GN=Pnpt1 PE=2 SV=1	0.967	-0.05	1.50723	0.0311004	1193.8	1234.2	1.95	2.99	10	1	13	1174.9	1131.5	1040.7	1006.8	1083.1	967.7	948.1	891.9	1212.4	1006.3	1176.1	1098.4	986.9	1041.8	1054.3	1042.6
FALSE	42.274	High	0	Master Protein	A0A0R4J0J0	Palmdelphin OS=Mus musculus OX=10090 GN=Palmd PE=1 SV=1	0.971	-0.04	1.50679	0.0311319	593.4	611.3	4.42	3.67	10	1	23	586.6	552.6	513.2	481.9	488.2	489.7	473.4	452.2	591	515.9	572.7	551.3	520.9	490.6	519.9	535.3
FALSE	56.945	High	0	Master Protein	Q3USD5	CTP:phosphoethanolamine cytidylyltransferase OS=Mus musculus OX=10090 GN=Pcyt2 PE=1 SV=1	0.973	-0.04	1.50642	0.031159	3069.6	3154.9	2.31	2	14	1	41	3059.7	2856.3	2560.8	2753.6	2757.4	2528.2	2432.1	2285.1	2957	2719.3	3063.3	2702	2514.6	2638.3	2739.6	2738.5
FALSE	6.488	High	0	Master Protein	A0A1B0GSI1	Dedicator of cytokinesis protein 1 OS=Mus musculus OX=10090 GN=Dock1 PE=1 SV=1	0.977	-0.03	1.50436	0.0313071	98.8	101.1	4.25	2.77	2	1	3	100.7	98.9	80.4	78.8	83.5	80.6	76.2	73.3	98.6	83.5	98.9	88.4	84.1	83.9	85.9	87.1
FALSE	222.355	High	0	Master Protein	Q4FK49	Inorganic diphosphatase OS=Mus musculus OX=10090 GN=Ppa1 PE=1 SV=1	1.035	0.05	1.5033	0.0313832	1069.3	1033.3	1.99	3.11	2	1	123	1064.5	1028.3	890.1	949.6	932.2	881.8	808.9	798.6	1040.9	888.3	1023.6	915.7	789.3	821.7	853.8	895.5
FALSE	70.801	High	0	Master Protein	P34914	Bifunctional epoxide hydrolase 2 OS=Mus musculus OX=10090 GN=Ephx2 PE=1 SV=2	0.974	-0.04	1.50304	0.0314023	2724.6	2798.2	2.2	2.51	10	1	34	2677.6	2586.4	2337.1	2434.5	2377.5	2197	2137.1	2039.9	2617.9	2347.5	2744.2	2505.3	2235.9	2368	2384.5	2377.5
FALSE	277.489	High	0	Master Protein	D3YUM1	NADH dehydrogenase [ubiquinone] flavoprotein 1, mitochondrial OS=Mus musculus OX=10090 GN=Ndufv1 PE=1 SV=1	0.968	-0.05	1.50152	0.0315123	20007.4	20677.9	2.95	2.03	31	1	205	18822.9	19884.9	17003.8	17766.2	18193.4	16208.3	15223.3	14861.3	19832.3	17410.3	20602.9	18545.5	16005.9	16141.4	18051.4	17719.6
FALSE	62.721	High	0	Master Protein	Q8BG40	Katanin p80 WD40 repeat-containing subunit B1 OS=Mus musculus OX=10090 GN=Katnb1 PE=1 SV=1	0.964	-0.05	1.50092	0.0315559	1463.7	1518.8	2.41	3.27	13	1	29	1419.1	1407.3	1255.8	1253.7	1293.6	1189.2	1177.6	1110.6	1421.9	1309	1461	1330.1	1252.4	1260.1	1318.4	1252.2
FALSE	382.37	High	0	Master Protein	P60469	Liprin-alpha-3 OS=Mus musculus OX=10090 GN=Ppfia3 PE=1 SV=2	0.984	-0.02	1.50069	0.0315724	22547.1	22903.7	1.19	1.98	58	1	280	22551	21348.4	19604.7	19539.3	20218.7	18074.7	17387.8	16734.4	21769.8	19407.3	22239.1	20529.6	18639.9	18048.3	20169.9	19831
FALSE	41.562	High	0	Master Protein	Q8BR63	Protein FAM177A1 OS=Mus musculus OX=10090 GN=Fam177a1 PE=1 SV=1	1.095	0.13	1.50054	0.0315831	657.2	600.4	6.92	9.2	6	1	17	670.8	631.3	636.8	600.5	544.4	529	471.7	486.2	560.8	488.7	606.3	455	503.3	564.5	479.6	537.5
FALSE	19.25	High	0	Master Protein	Q922U1	U4/U6 small nuclear ribonucleoprotein Prp3 OS=Mus musculus OX=10090 GN=Prpf3 PE=1 SV=1	1.048	0.07	1.50046	0.0315893	217	207.1	3.52	10	4	1	6	210.5	199.7	191.6	179.1	198.3	174.5	173.7	165.6	155.8	151.9	213.8	159.6	164.1	168.5	178.3	183.9
FALSE	35.981	High	0	Master Protein	Q99K23	Ufm1-specific protease 2 OS=Mus musculus OX=10090 GN=Ufsp2 PE=1 SV=1	0.859	-0.22	1.49721	0.0318268	195.3	227.2	13.78	4.49	2	1	9	177.6	159.5	153.5	152.3	190.3	193.3	177.1	162.2	210.9	192.1	228.8	183.5	188.2	183.6	201.9	190.1
FALSE	144.954	High	0	Master Protein	Q8K183	Pyridoxal kinase OS=Mus musculus OX=10090 GN=Pdxk PE=1 SV=1	1.033	0.05	1.49562	0.0319431	13633.1	13194.6	4.42	1.31	19	1	104	13633.8	13178	11331.1	13093.8	12547.6	11029.4	10182.9	10119.7	12582.9	10965.4	13204	11626.5	10468	10602.7	11450.1	11500.2
FALSE	123.902	High	0	Master Protein	A0A1W2P772	Plasma membrane calcium-transporting ATPase 1 (Fragment) OS=Mus musculus OX=10090 GN=Atp2b1 PE=1 SV=1	0.953	-0.07	1.49492	0.0319948	1005.4	1054.7	9.2	6.24	1	1	87	885.9	868.4	830	744.9	933	876.2	843.3	777.1	1008	913.8	1027.2	954.3	821.4	1005.2	894.6	919.8
FALSE	24.056	High	0	Master Protein	Q62074	Protein kinase C iota type OS=Mus musculus OX=10090 GN=Prkci PE=1 SV=3	0.914	-0.13	1.49406	0.0320579	125.6	137.3	5.81	7.12	5	1	7	115.8	121.4	119.4	107.2	111.9	106.6	93.8	97.8	125.1	104.6	137.3	113.4	112.3	111.9	118.1	135.9
FALSE	86.785	High	0	Master Protein	D3YTS3	RIKEN cDNA D630045J12 gene OS=Mus musculus OX=10090 GN=D630045J12Rik PE=1 SV=2	0.971	-0.04	1.49318	0.0321235	3699.7	3809.2	4.82	3.97	21	1	45	3475.9	3403.1	3206.3	2887	3289.4	3136.6	2924.5	2782.6	3616.2	3142.6	3734.5	3389.9	3073.3	3381.7	3206.4	3299.3
FALSE	23.696	High	0	Master Protein	B1ART2	Vacuolar protein sorting 13D OS=Mus musculus OX=10090 GN=Vps13d PE=1 SV=2	0.927	-0.11	1.49219	0.0321969	116.6	125.8	6.09	4.73	7	1	12	111.7	111.9	100.3	100.3	102.5	86.4	100.3	88.9	114.2	101.8	123.4	111.2	102.7	92.5	108.2	114.9
FALSE	85.796	High	0	Master Protein	Q52L50	RAS related protein 1b OS=Mus musculus OX=10090 GN=Rap1b PE=1 SV=1	0.973	-0.04	1.48997	0.0323615	1276.8	1312.7	4.6	2.13	3	1	90	1246.1	1157.5	1084.3	995.4	1151.8	1096.3	991.2	960.7	1311.7	1094.7	1261.4	1155.3	1011.9	1075.9	1160.7	1145.6
FALSE	7.215	High	0	Master Protein	P57774	Pro-neuropeptide Y OS=Mus musculus OX=10090 GN=Npy PE=1 SV=2	0.959	-0.06	1.48917	0.0324211	327.4	341.3	2.25	4.59	3	1	6	323.8	305.2	273.7	288.7	298.2	261.5	259.8	247.2	330.8	291.8	315	321.3	264.7	265.4	315.2	290.8
FALSE	155.395	High	0	Master Protein	O35874	Neutral amino acid transporter A OS=Mus musculus OX=10090 GN=Slc1a4 PE=1 SV=1	0.96	-0.06	1.48828	0.0324881	3197.1	3331.7	3.95	3.16	11	1	101	3197.2	2936.6	2816	2504.7	2879.9	2628.1	2415.2	2403.3	3160.6	2857	3250.9	2937.6	2659.2	2479.3	2878.9	2843
FALSE	314.307	High	0	Master Protein	Q5FB19	Heterogeneous nuclear ribonucleoprotein A3 OS=Mus musculus OX=10090 GN=Hnrnpa3 PE=2 SV=1	1.039	0.06	1.48801	0.032508	27375.1	26347.1	4.41	2.51	7	1	261	28473.9	26512.8	23276.9	25472.9	24663.2	21894.4	19934.2	19301	24644.6	22327.8	26528	22494.3	21005.9	20389	22743.9	23145.8
FALSE	4.396	High	0.001	Master Protein	A0A0N4SVF2	RasGEF domain family, member 1A OS=Mus musculus OX=10090 GN=Rasgef1a PE=1 SV=1	0.856	-0.22	1.48685	0.032595	44.6	52.1	12.25	9.96	2	1	2	41.3	38.1	37.9	35.8	40.2	39.1	44.2	33.9	50	42.4	50.9	45.6	35	48.4	48.5	39.2
FALSE	51.657	High	0	Master Protein	Q9D4I9	Ras-related protein Rab-23 OS=Mus musculus OX=10090 GN=Rab23 PE=1 SV=1	0.979	-0.03	1.48655	0.0326177	1726.7	1763.7	3.49	2.39	8	1	34	1699	1649.8	1505.7	1362.2	1539.6	1439.5	1338.4	1284.3	1671.6	1497.3	1710	1524.6	1462.8	1472	1527.4	1542.5
FALSE	101.921	High	0	Master Protein	Q6GQS1	Calcium-binding mitochondrial carrier protein SCaMC-3 OS=Mus musculus OX=10090 GN=Slc25a23 PE=1 SV=1	0.977	-0.03	1.48327	0.0328645	6804	6966.5	3.2	2.65	17	1	66	6442.9	6229.2	5809.9	5557.1	6245.2	5528.5	5296.1	5126	6389.7	5746.5	7011.6	6074.1	5332.1	5742.8	6172.6	6136.5
FALSE	45.034	High	0	Master Protein	Q3UVW2	Uncharacterized protein OS=Mus musculus OX=10090 GN=Gabrg2 PE=2 SV=1	0.945	-0.08	1.48315	0.0328741	2694.2	2850	4.05	4.8	10	1	28	2799	2490.9	2328.2	2129.5	2392.3	2230	2108.3	1924.2	2733.3	2430.4	2765.7	2563.1	2308.9	2036.8	2455.2	2394.1
FALSE	14.774	High	0	Master Protein	Q91X72	Hemopexin OS=Mus musculus OX=10090 GN=Hpx PE=1 SV=2	0.932	-0.1	1.48313	0.0328752	137.3	147.3	8.66	9.45	4	1	7	152.5	126.8	121.1	129.2	113.7	105.5	118.7	93.7	141.8	123.5	140.3	153.4	113.3	144.6	138	124.1
FALSE	114.138	High	0	Master Protein	Q3UHD1	Adhesion G protein-coupled receptor B1 OS=Mus musculus OX=10090 GN=Adgrb1 PE=1 SV=1	0.977	-0.03	1.48219	0.0329464	3640.4	3725.9	3.65	2.33	26	1	66	3453	3474.9	3120	2910	3276.8	3007.1	2799.3	2809.7	3482.9	3161.4	3675.7	3248	3042.2	3123.7	3166	3245.5
FALSE	2.498	Medium	0.01	Master Protein	Q8K2P7	Sodium-coupled neutral amino acid transporter 1 OS=Mus musculus OX=10090 GN=Slc38a1 PE=1 SV=1	0.931	-0.1	1.48042	0.0330809	111.4	119.8	10.35	10.72	1	1	1	112.5	89.1	85.3	78.4	104.9	96	84.8	87.7	118.4	112.1	108.6	96.5	91.2	118.7	106.9	95.3
FALSE	155.843	High	0	Master Protein	Q80T41	Gamma-aminobutyric acid type B receptor subunit 2 OS=Mus musculus OX=10090 GN=Gabbr2 PE=1 SV=2	0.977	-0.03	1.47989	0.0331218	10177.6	10417.8	4.84	1.89	25	1	105	9890.2	9123.7	8693.1	7747.5	9272	8267.2	7980.4	7624.4	9729.8	8693.9	10000.9	9248.4	8335.5	8647.9	9184.8	9013
FALSE	63.471	High	0	Master Protein	Q3UDH4	Uncharacterized protein (Fragment) OS=Mus musculus OX=10090 GN=Sec24b PE=2 SV=1	0.965	-0.05	1.47758	0.0332982	1358.7	1407.3	2.69	4.48	15	1	30	1319.4	1221.9	1154.8	1176.1	1197.8	1131.1	1059	1009.2	1296.6	1208	1356.6	1256.1	1203.9	1149.9	1149.4	1199.2
FALSE	7.555	High	0	Master Protein	E9Q1M6	Ankyrin repeat and KH domain-containing 1 OS=Mus musculus OX=10090 GN=Ankhd1 PE=1 SV=1	0.838	-0.25	1.47607	0.0334139	60.2	71.9	21.54	6.67	1	1	3	43.4	46.3	46.1	44.3	60.5	54.7	60.2	56.2	68.9	60.5	76.5	68.7	54.3	64.3	58.7	59.8
FALSE	24.359	High	0	Master Protein	A0A140LJJ0	WD repeat domain phosphoinositide-interacting protein 4 (Fragment) OS=Mus musculus OX=10090 GN=Wdr45 PE=1 SV=1	0.941	-0.09	1.47581	0.033434	397	422	8.76	5.21	6	1	8	339.3	332.1	343.1	324.8	351.9	335.1	329	318.4	392.4	355.4	395.3	373.3	337.6	385.4	356.7	370.2
FALSE	28.13	High	0	Master Protein	Q99MR0	Actin-like protein 6B OS=Mus musculus OX=10090 GN=Actl6b PE=1 SV=1	0.97	-0.04	1.47495	0.0335004	834.4	860.2	2.99	2.16	6	1	15	834.6	777.2	743.3	755.5	728.8	677.7	642.2	619.2	807.6	748	858.2	748	698.3	695	745.5	736.5
FALSE	66.039	High	0	Master Protein	Q91WC0	Actin-histidine N-methyltransferase OS=Mus musculus OX=10090 GN=Setd3 PE=1 SV=1	0.968	-0.05	1.47491	0.0335036	1657.7	1713.4	2.08	2.65	13	1	30	1649.9	1594.6	1427.9	1465.4	1446.1	1383.7	1252.9	1207	1578.4	1479.8	1679	1494.8	1353.5	1428	1441.1	1442.5
FALSE	3.427	High	0.004	Master Protein	Q3TTJ1	Glyco_hydro_59M domain-containing protein (Fragment) OS=Mus musculus OX=10090 GN=Galc PE=2 SV=1	0.881	-0.18	1.47409	0.0335666	116.4	132.2	16.73	7.31	1	1	1	90.8	88.1	83.5	91.7	114.8	104.2	106.7	95.6	127.5	98.3	132.5	116.5	100.8	122.4	112.2	115.2
FALSE	5.782	High	0	Master Protein	O70139	cAMP-dependent protein kinase inhibitor gamma OS=Mus musculus OX=10090 GN=Pkig PE=1 SV=1	1.147	0.2	1.47381	0.0335887	504.5	439.7	5.26	12.13	2	1	5	502.4	485.1	441.1	445.8	483.5	394.5	345.1	371.9	416.4	346.7	446.7	377.9	327	472	385.7	388.2
FALSE	2.519	Medium	0.01	Master Protein	Q6PI63	DNA-directed RNA polymerase II subunit RPB11 OS=Mus musculus OX=10090 GN=Polr2j PE=1 SV=1	0.925	-0.11	1.47361	0.033604	132.4	143	7.01	6.98	1	1	2	127.8	123.2	97.2	115.4	117.9	113.3	111.5	102.2	139.4	120	145.7	113.1	106.2	131.5	121.6	126
FALSE	111.661	High	0	Master Protein	F8VQK3	Guanylate cyclase OS=Mus musculus OX=10090 GN=Gucy1a2 PE=1 SV=1	0.957	-0.06	1.47299	0.0336519	3479.8	3635.3	2.92	4.31	23	1	53	3281.3	3211.9	2998	2981.3	3231.4	2856.7	2719.1	2565	3325.3	3067.4	3597.7	3195.9	3068.4	2980.9	3032.3	2986.7
FALSE	1.373	Low	0.054	Master Protein	B9EKT8	Centrosomal protein of 162 kDa OS=Mus musculus OX=10090 GN=Cep162 PE=2 SV=1	0.967	-0.05	1.47122	0.0337895	288.7	298.4	3.07	4.44	1	1	1	296.4	274.8	248.4	252	248.4	234.6	208	215.1	303.1	251.4	300	278.4	227.8	234.4	242.7	261.8
FALSE	14.143	High	0	Master Protein	Q8C145	Zinc transporter ZIP6 OS=Mus musculus OX=10090 GN=Slc39a6 PE=1 SV=1	0.93	-0.1	1.47108	0.0338001	413	444.1	4.99	7.61	4	1	8	429.9	373.4	387.9	342.9	375.9	347.4	314	302.9	437.8	383.4	423.2	401.7	411.3	342.2	371.2	363.9
FALSE	34.462	High	0	Master Protein	Q80TI0	Protein Aster-B OS=Mus musculus OX=10090 GN=Gramd1b PE=1 SV=2	0.976	-0.03	1.47079	0.0338227	765.1	783.6	3.27	3.74	9	1	18	717.4	710.9	647.3	631.2	692.8	629.7	591.7	589.1	735.6	688.6	746.3	691.1	664.7	631	684.9	661.7
FALSE	4.227	High	0.001	Master Protein	Q6P1H6	Ankyrin repeat and LEM domain-containing protein 2 OS=Mus musculus OX=10090 GN=Ankle2 PE=1 SV=2	0.942	-0.09	1.46806	0.034036	281.9	299.3	4.13	5.05	2	1	3	277.7	291.6	243.4	241.8	255.3	231.3	210.8	195.7	268.7	269.1	290.2	263.9	246.2	221.6	253.6	264.2
FALSE	117.901	High	0	Master Protein	P40336	Vacuolar protein sorting-associated protein 26A OS=Mus musculus OX=10090 GN=Vps26a PE=1 SV=1	0.967	-0.05	1.46549	0.0342379	3940.5	4076.9	1.46	3.36	15	1	66	3876.3	3785.4	3439	3351.2	3488.6	3213.4	3029.1	2945.5	3876.8	3486.7	3844.3	3597.8	3312.3	3442.1	3359.5	3441.1
FALSE	72.118	High	0	Master Protein	P83940	Elongin-C OS=Mus musculus OX=10090 GN=Eloc PE=1 SV=1	1.088	0.12	1.46518	0.0342625	3219.1	2959.8	7.79	0.74	6	1	50	3398	3351.8	2897.9	2925.7	2620.5	2491.2	2280	2188	2822.7	2517.5	2886.8	2600.3	2313.4	2437.8	2561.2	2578.6
FALSE	4.546	High	0.001	Master Protein	Q01338	Alpha-2A adrenergic receptor OS=Mus musculus OX=10090 GN=Adra2a PE=1 SV=2	1.624	0.7	1.46453	0.0343136	14.8	9.1	16.78	46.27	1	1	1	12.8	11.1	12.2	10.8	15.7	12.4	13.4	13.4	6.5	4	14.7	5.2	5.8	9.1	11.9	15.5
FALSE	42.931	High	0	Master Protein	Q9CQB5	CDGSH iron-sulfur domain-containing protein 2 OS=Mus musculus OX=10090 GN=Cisd2 PE=1 SV=1	0.961	-0.06	1.46421	0.0343388	2056.8	2139.6	5.09	1.93	6	1	25	1915.1	1792.4	1815.2	1723.7	1903.9	1670.2	1661.3	1534	1971.6	1799.5	2106.9	1872.2	1728.4	1706.1	1858.9	1887.5
FALSE	255.951	High	0	Master Protein	F6W8Z8	Dynamin-1 (Fragment) OS=Mus musculus OX=10090 GN=Dnm1 PE=1 SV=1	0.858	-0.22	1.46262	0.034465	37.1	43.2	8.86	12.21	1	1	295	34.9	35.1	28.7	27.9	35.3	32.6	32.3	27.9	47	36.9	41.6	41.4	30.2	36.4	33.6	29.2
FALSE	375.655	High	0	Master Protein	Q8K596	Sodium/calcium exchanger 2 OS=Mus musculus OX=10090 GN=Slc8a2 PE=1 SV=1	0.958	-0.06	1.46239	0.0344835	21632.6	22576.3	5.21	4.47	40	1	262	21836.1	19983.6	18564	16050.8	19389.5	17760.8	16705.3	15392.3	22153.1	18948.6	20469.4	20808	18101.5	16950	19677.8	19240.3
FALSE	222.151	High	0	Master Protein	Q6NZL0	Protein SOGA3 OS=Mus musculus OX=10090 GN=Soga3 PE=1 SV=2	0.977	-0.03	1.46148	0.034556	11392.6	11666.6	2.51	1.98	33	1	159	11415.9	10903.7	10027.6	9279.5	10133.6	9241.7	8799.2	8459.9	11101.4	9901.1	11089.7	10296.5	9471.3	9534	10030.7	9924.5
FALSE	38.397	High	0	Master Protein	Q923F1	Chloride channel, nucleotide sensitive 1A OS=Mus musculus OX=10090 GN=Clns1a PE=1 SV=1	0.963	-0.05	1.46105	0.0345901	553.3	574.4	2.78	4.74	5	1	15	522.7	513	460.3	488.6	503.2	460.7	428	408	548.2	489.6	560.2	498.3	460.3	508.8	490.8	463.7
FALSE	368.476	High	0	Master Protein	D3YZU4	SH3 and multiple ankyrin repeat domains protein 1 OS=Mus musculus OX=10090 GN=Shank1 PE=1 SV=1	0.967	-0.05	1.46104	0.0345911	15881.4	16416.7	2.89	2.04	63	1	209	14974	15857	13584.1	13311.8	14187.8	12922.9	12248.3	11820.4	15116.2	13252.9	15999.8	14440.4	12842.8	13398.8	14279.3	14348.8
FALSE	258.985	High	0	Master Protein	Q91WD5	NADH dehydrogenase [ubiquinone] iron-sulfur protein 2, mitochondrial OS=Mus musculus OX=10090 GN=Ndufs2 PE=1 SV=1	0.957	-0.06	1.46035	0.0346455	13660.2	14278.3	2.81	1.51	25	1	217	13504.7	14063.9	11994.6	12003.8	12315.5	11107	10486.2	10132.1	13654.1	12103.5	13989.2	12766.6	10969.4	11447.3	12356.4	12141.1
FALSE	218.319	High	0	Master Protein	Q8CD23	Nucleolin OS=Mus musculus OX=10090 GN=Ncl PE=2 SV=1	1.075	0.11	1.45974	0.0346945	665.4	618.7	3.12	6.25	2	1	206	637.7	613.8	566.4	588.3	598.8	544.3	500.8	519.5	543.1	512.9	662	518.4	491.1	534.1	529.6	581
FALSE	118.808	High	0	Master Protein	A2AGI2	Neuroligin-3 OS=Mus musculus OX=10090 GN=Nlgn3 PE=1 SV=1	0.98	-0.03	1.45789	0.0348422	3591.6	3666.5	3.39	2.36	16	1	76	3403.8	3274.6	3040.5	3104	3227.4	3088.7	2792.7	2674.9	3478	3067.7	3573.3	3224.5	2966.4	3141.3	3170	3204.8
FALSE	54.74	High	0	Master Protein	Q9Z2C9	Myotubularin-related protein 7 OS=Mus musculus OX=10090 GN=Mtmr7 PE=1 SV=2	0.961	-0.06	1.45706	0.0349091	989.3	1030	3.67	4.5	12	1	26	928.9	921.8	865.5	857.3	876.6	817.1	806.3	730.6	962.3	886.9	1046.5	944.5	871.7	789.1	875.1	874.8
FALSE	22.659	High	0	Master Protein	A2AER8	Polyglutamine-binding protein 1 (Fragment) OS=Mus musculus OX=10090 GN=Pqbp1 PE=1 SV=1	0.906	-0.14	1.45618	0.0349796	231.9	255.9	8.37	5.44	3	1	9	244.4	223.4	187.5	233.2	220.5	188	161.4	159.7	248	216.1	270	224.8	193.3	208.8	199.3	213
FALSE	31.233	High	0	Master Protein	Q80VP9	Aspartate beta-hydroxylase domain-containing protein 2 OS=Mus musculus OX=10090 GN=Asphd2 PE=1 SV=1	0.955	-0.07	1.45596	0.034998	770.7	807.3	7.16	4.32	7	1	19	717.8	638.1	645	585.8	705.8	639	605.8	599.7	783.5	678	791	689.1	655.1	689.9	657.5	660.5
FALSE	47.488	High	0	Master Protein	Q80ZW2	Protein THEM6 OS=Mus musculus OX=10090 GN=Them6 PE=1 SV=1	0.935	-0.1	1.45562	0.0350253	2853.4	3051.3	4.47	6.55	14	1	38	2880.3	2761.3	2565.1	2389.5	2590.7	2117.2	2175.3	2022.7	2778.2	2627.5	2972.8	2847.6	2387.5	2108.7	2767.6	2667.9
FALSE	3.1	High	0.005	Master Protein	Q921Q3	Chitobiosyldiphosphodolichol beta-mannosyltransferase OS=Mus musculus OX=10090 GN=Alg1 PE=1 SV=3	0.962	-0.06	1.45463	0.0351049	155.8	162	5.09	5.77	1	1	2	144.6	147.8	136.4	138.8	130.8	122.4	120.8	123.7	151.5	134.7	154.7	160.6	130.9	133.2	133.8	152.6
FALSE	47.151	High	0	Master Protein	Q3TP13	Uncharacterized protein (Fragment) OS=Mus musculus OX=10090 GN=Slc27a1 PE=2 SV=1	0.955	-0.07	1.45357	0.0351911	1195.2	1251.1	3.01	4.01	11	1	24	1162.9	1137	1024.4	984.1	1089.3	954.7	924.3	934.8	1119	1001.1	1235.8	1101.8	999.7	1071.2	1079.9	1069.2
FALSE	78.869	High	0	Master Protein	Q3TMH2	Secernin-3 OS=Mus musculus OX=10090 GN=Scrn3 PE=1 SV=1	0.979	-0.03	1.45351	0.0351958	1915.6	1957.2	2.61	3.55	11	1	38	1841.4	1857.4	1623.3	1697.8	1640.6	1545.3	1477.1	1429.9	1838.4	1673.3	1888.6	1778.9	1526.2	1711.7	1705.4	1654.5
FALSE	28.387	High	0	Master Protein	A0A286YDU3	AP complex subunit sigma OS=Mus musculus OX=10090 GN=Ap3s1 PE=1 SV=1	0.953	-0.07	1.45268	0.035263	187.2	196.5	8.66	4.2	1	1	20	157.4	151.9	167.2	161.1	168.8	154.9	152	132.9	181.1	163.3	194.7	177.5	155.6	157.5	184.9	163.8
FALSE	55.946	High	0	Master Protein	Q9Z0Y1	Dynactin subunit 3 OS=Mus musculus OX=10090 GN=Dctn3 PE=1 SV=2	0.983	-0.02	1.45098	0.0354018	3500.8	3560.7	1.97	0.97	12	1	43	3524.2	3285.1	2878.7	3119.7	3168.8	2849.5	2678.3	2604.9	3378.8	3051.2	3504.1	3138.5	2775.6	2893.8	3070.9	3070.6
FALSE	112.452	High	0	Master Protein	B1AX98	Leucine rich repeat containing 47 OS=Mus musculus OX=10090 GN=Lrrc47 PE=1 SV=1	0.978	-0.03	1.44886	0.0355743	3463.7	3542.5	2.07	1.8	22	1	67	3425.2	3162.9	2996.5	3046.3	3113.5	2834.1	2667	2545.8	3294.7	2997.3	3453.9	3106.4	2868.2	2826.8	3074.9	3035.2
FALSE	9.992	High	0	Master Protein	D3Z1Y1	RING-type E3 ubiquitin transferase OS=Mus musculus OX=10090 GN=Syvn1 PE=1 SV=1	0.951	-0.07	1.44578	0.0358279	180.7	190	6.29	3.54	2	1	6	182.7	159.7	161.1	141.1	169.5	147.3	138.9	119.8	178.4	161.1	184.8	167	153.9	144.8	153	168.4
FALSE	62.498	High	0	Master Protein	E9PUK3	Formin-binding protein 1-like OS=Mus musculus OX=10090 GN=Fnbp1l PE=1 SV=1	0.971	-0.04	1.44542	0.0358572	2223.7	2289.5	1.54	3.74	16	1	37	2213	2086.9	1904.7	1889.5	2002.7	1814.7	1710	1702.4	2200.4	1859.9	2196.5	2059.9	1951.3	1841.6	1998	1965.3
FALSE	33.316	High	0	Master Protein	Q80X33	Potassium voltage-gated channel subfamily B member 1 OS=Mus musculus OX=10090 GN=Kcnb1 PE=2 SV=1	0.941	-0.09	1.44497	0.0358949	1226.7	1303.7	4.77	5.16	7	1	17	1233.1	1144.3	1051.5	958.2	1189.5	1002.8	940.7	886.5	1231	1137.1	1274.6	1178.2	1019	935.5	1175.1	1084.2
FALSE	44.485	High	0	Master Protein	Q9EQ80	NIF3-like protein 1 OS=Mus musculus OX=10090 GN=Nif3l1 PE=1 SV=4	0.982	-0.03	1.44495	0.0358966	2350	2393.9	2.81	3.15	9	1	28	2173.9	2194.7	1987.9	2029.1	2113.5	1924.5	1813.2	1761	2283	2006.6	2378.7	2106.5	1927.6	2062.2	2023.8	2018.6
FALSE	10.094	High	0	Master Protein	P52800	Ephrin-B2 OS=Mus musculus OX=10090 GN=Efnb2 PE=1 SV=1	0.965	-0.05	1.44465	0.0359208	280.2	290.4	4.56	2.65	2	1	5	291.1	255.2	240.6	227.4	249.9	243.6	218.6	197.5	282.6	245.7	282.4	253.7	238.1	224	256.7	252.2
FALSE	1.781	Medium	0.025	Master Protein	A0A571BDI1	Caspase-1 (Fragment) OS=Mus musculus OX=10090 GN=Casp1 PE=1 SV=1	0.863	-0.21	1.44374	0.0359967	74.8	86.7	17.95	9.36	1	1	1	61.7	57.9	43.4	60.5	74.3	68	65.8	59.2	79.7	74	86.8	75.5	55.4	78.3	67.4	78.3
FALSE	12.044	High	0	Master Protein	Q8BK60	SERPIN domain-containing protein OS=Mus musculus OX=10090 GN=Serpinb1a PE=2 SV=1	1.085	0.12	1.44362	0.0360062	219.7	202.5	8.32	6.32	2	1	3	240.3	208.6	180.1	221.5	199.5	189.6	161.6	147.7	187.1	182.7	197.6	163.3	170.3	181.6	170.5	176.8
FALSE	1.328	Low	0.059	Master Protein	Q8BIG4	F-box only protein 28 OS=Mus musculus OX=10090 GN=Fbxo28 PE=1 SV=1	0.907	-0.14	1.4425	0.0360991	105	115.7	9.11	4.73	1	1	1	101.6	118.2	96.7	89.5	90.2	90.4	81.5	67.9	115.3	96.3	113.2	101.1	94.2	85.3	106	98
FALSE	41.491	High	0	Master Protein	Q9D967	Magnesium-dependent phosphatase 1 OS=Mus musculus OX=10090 GN=Mdp1 PE=1 SV=1	0.964	-0.05	1.44236	0.036111	694.5	720.6	4.41	3.56	7	1	16	643.2	644.2	560.7	589.9	641.9	575.1	559	534.3	664	615.4	718.5	617.2	551.8	626.1	634	623.7
FALSE	27.568	High	0	Master Protein	R4H4V1	N-terminal kinase-like protein OS=Mus musculus OX=10090 GN=Scyl1 PE=1 SV=1	0.935	-0.1	1.44231	0.0361155	219.2	234.4	6.16	4.71	7	1	12	204.9	188.1	189.2	180.4	212.5	176.2	174.8	169.6	224.3	206.4	227.9	186.9	188.2	193.5	202	190.7
FALSE	18.22	High	0	Master Protein	Q3UKZ1	Syndecan OS=Mus musculus OX=10090 GN=Sdc4 PE=2 SV=1	0.934	-0.1	1.44165	0.0361701	266	284.8	4.11	7.71	4	1	8	258.2	244.3	235.2	223.8	245.1	214.5	206.7	213.8	269.9	236.7	279.8	260.9	262.4	209.4	254	238.1
FALSE	4.66	High	0.001	Master Protein	P62342	Thioredoxin reductase-like selenoprotein T OS=Mus musculus OX=10090 GN=Selenot PE=1 SV=2	0.954	-0.07	1.4413	0.036199	156.4	164	5.02	6.09	2	1	4	160.5	152.5	130.6	133.8	131.7	128.6	126.8	104.8	145.8	141.7	153.2	140.7	144.5	137.9	147.7	139
FALSE	175.721	High	0	Master Protein	Q60625	Intercellular adhesion molecule 5 OS=Mus musculus OX=10090 GN=Icam5 PE=1 SV=2	0.974	-0.04	1.441	0.0362241	20484.1	21035.4	2.52	1.89	30	1	164	20204.6	19063	17402.1	17136.1	18471.2	17211	16053.5	15766.2	20378.3	17493	20094.4	18716.5	16931.2	17377.4	17972	18106.8
FALSE	798.142	High	0	Master Protein	O08553	Dihydropyrimidinase-related protein 2 OS=Mus musculus OX=10090 GN=Dpysl2 PE=1 SV=2	1.058	0.08	1.43951	0.0363491	63218	59763.1	5.57	4.32	32	1	1120	67172.9	67774	53966.3	56920.2	54314.2	51381.1	46638.4	46096.6	58267.4	50820.5	57918.8	52282.8	45828.4	54066.2	51675.8	52349.5
FALSE	88.089	High	0	Master Protein	Q69ZF3	Non-lysosomal glucosylceramidase OS=Mus musculus OX=10090 GN=Gba2 PE=1 SV=2	0.984	-0.02	1.43902	0.0363901	1758.3	1786.3	2.26	2.54	16	1	37	1740.3	1689	1510.3	1449.6	1578.7	1417.8	1370.8	1348	1701.8	1491.7	1736.2	1587.5	1469.7	1521.5	1530.1	1565.6
FALSE	41.521	High	0	Master Protein	A2BDQ4	Receptor protein-tyrosine kinase OS=Mus musculus OX=10090 GN=Epha7 PE=1 SV=1	0.947	-0.08	1.43871	0.0364161	384.4	406	6.2	3.89	6	1	30	384.3	390.8	351.2	296.7	322.8	313.8	308.5	284.1	392	337.5	378.7	355.2	346.8	322.9	352.8	365.4
FALSE	72.196	High	0	Master Protein	Q8C129	Leucyl-cystinyl aminopeptidase OS=Mus musculus OX=10090 GN=Lnpep PE=1 SV=1	0.957	-0.06	1.43755	0.0365134	1135.3	1185.7	3.2	2.54	14	1	26	1121.9	1095.8	1029.2	947.9	1014.5	904.5	891.4	869	1136.9	994.3	1155.8	1040	964.7	965.5	1012.5	981.1
FALSE	87.841	High	0	Master Protein	A0A0R4J094	Fumarylacetoacetate hydrolase domain-containing 2A OS=Mus musculus OX=10090 GN=Fahd2a PE=1 SV=1	0.974	-0.04	1.43731	0.0365331	2057.3	2113.1	2.78	1.44	10	1	40	1951	1948.1	1763	1853.2	1839.1	1696.9	1600.9	1505	1999.9	1766.2	2058.2	1878.3	1659	1745.6	1829.2	1801.6
FALSE	67.899	High	0	Master Protein	Q6ZQI3	Malectin OS=Mus musculus OX=10090 GN=Mlec PE=1 SV=2	0.977	-0.03	1.43668	0.0365865	3006.8	3076.7	3.43	2.49	11	1	37	2875.8	2754.1	2587.4	2397.4	2699.5	2467	2352.9	2239.5	2943.3	2584.2	2891.8	2794.7	2412.3	2384.7	2669.7	2732.3
FALSE	165.586	High	0	Master Protein	O35551	Rab GTPase-binding effector protein 1 OS=Mus musculus OX=10090 GN=Rabep1 PE=1 SV=2	0.981	-0.03	1.43664	0.0365896	8125.4	8279.5	1.45	1.54	36	1	110	8105.6	7637	7022.7	7200.7	7260	6603.4	6258.4	6085.2	7929.1	7006.4	8049.7	7331	6711	6658.5	7127.7	7088.2
FALSE	134.335	High	0	Master Protein	Q3V100	Mannose-6-phosphate isomerase OS=Mus musculus OX=10090 GN=Mpi PE=1 SV=1	0.972	-0.04	1.43571	0.0366684	3218.4	3310.9	2.16	2.98	13	1	55	3046.5	3082.7	2749.3	2819.8	2868.2	2645	2471.7	2351.2	3000.4	2749.2	3136.9	2927.5	2611.7	2812.4	2865.4	2897.7
FALSE	86.074	High	0	Master Protein	Q91XW2	Ubiquitinyl hydrolase 1 OS=Mus musculus OX=10090 GN=Usp9y PE=2 SV=1	0.913	-0.13	1.43553	0.0366837	45.8	50.1	6.23	13.43	2	1	62	41.2	45	40	42.5	38.9	39.7	34.2	32.4	46.8	56.7	48.1	41.8	41.2	35.2	45.9	44.5
FALSE	66.424	High	0	Master Protein	A0A2P9DUN6	Serpina1 DOM-7 OS=Mus musculus OX=10090 GN=DOM-7 PE=2 SV=1	0.888	-0.17	1.43458	0.0367639	64.5	72.7	8.36	7.88	1	1	30	67.5	55.1	52.4	54.4	61.1	49.8	50.7	55.9	75.6	54.7	72.9	66.7	55.9	52.6	64.2	57.3
FALSE	10.459	High	0	Master Protein	Q2WF71	Leucine-rich repeat and fibronectin type III domain-containing protein 1 OS=Mus musculus OX=10090 GN=Lrfn1 PE=1 SV=1	1.065	0.09	1.43422	0.0367942	156.3	146.8	5.98	3.76	3	1	5	147.3	163.1	138.7	132	140.4	139	112.1	116.4	140.1	131.3	140.4	135.3	112.6	126.4	123.8	128.6
FALSE	207.817	High	0	Master Protein	A0A0R4J0X8	Rho guanine nucleotide exchange factor 7 OS=Mus musculus OX=10090 GN=Arhgef7 PE=1 SV=1	1.18	0.24	1.43304	0.0368946	21.6	18.3	16.16	16.57	2	1	98	20.9	21.4	18.3	24.8	15.3	15	16.8	16.1	16.1	11.7	20	19.6	14.7	14.6	12.1	16.6
FALSE	25.309	High	0	Master Protein	Q9WUB4	Dynactin subunit 6 OS=Mus musculus OX=10090 GN=Dctn6 PE=1 SV=1	0.944	-0.08	1.43294	0.0369025	1364	1445	4.47	4.86	6	1	22	1375.9	1201.9	1111.3	1230.5	1239.3	1082.8	1103.7	1003.9	1332	1221.8	1406	1229.7	1182.5	1048.1	1293.2	1302.4
FALSE	118.119	High	0	Master Protein	Q6PGF7	Exocyst complex component 8 OS=Mus musculus OX=10090 GN=Exoc8 PE=1 SV=1	0.981	-0.03	1.4326	0.0369321	4871.7	4965.1	3.05	1.55	28	1	77	4779.4	4394.3	4157.6	4016	4373	4024	3815.1	3714.5	4708.3	4141.5	4873.1	4413.8	4015.6	3963	4259.2	4382.5
FALSE	106.148	High	0	Master Protein	Q9CRD0	OCIA domain-containing protein 1 OS=Mus musculus OX=10090 GN=Ociad1 PE=1 SV=1	0.986	-0.02	1.43254	0.0369369	4703.7	4769.2	2.13	1.48	14	1	61	4597.5	4364.7	4053.2	3874	4280.2	3830.1	3621.1	3504.2	4586.7	3973.7	4615.4	4281.2	3766.7	3890.2	4084.8	4074.7
FALSE	200.054	High	0	Master Protein	Q8CDG3	Deubiquitinating protein VCPIP1 OS=Mus musculus OX=10090 GN=Vcpip1 PE=1 SV=1	0.977	-0.03	1.43234	0.0369539	3669.6	3755	3.14	2.34	36	1	88	3411.2	3481.4	3098.5	3107.4	3365.9	3015.3	2897.3	2780.1	3539	3146	3687.5	3363.7	3045.1	3158.2	3211.4	3209.3
FALSE	42.924	High	0	Master Protein	A0A2R8VJW0	Aconitate hydratase, mitochondrial (Fragment) OS=Mus musculus OX=10090 GN=Aco2 PE=1 SV=1	0.833	-0.26	1.43195	0.0369875	276.3	331.6	13.29	14.92	1	1	53	249.7	204	255.4	254.7	250	224.4	257.4	192	305	300	327.5	301.7	315.1	183.1	283.1	282.6
FALSE	22.193	High	0	Master Protein	Q3UFY8	tRNA methyltransferase 10 homolog C OS=Mus musculus OX=10090 GN=Trmt10c PE=1 SV=2	0.921	-0.12	1.43165	0.0370123	179.2	194.7	9.18	2.49	4	1	7	167.3	155.7	143	144.1	178.8	162.6	146.8	147.7	191.9	164.4	189.7	178	152.5	164.9	168.2	166.2
FALSE	16.661	High	0	Master Protein	Q8C4X2	Casein kinase I isoform gamma-3 OS=Mus musculus OX=10090 GN=Csnk1g3 PE=1 SV=2	0.917	-0.12	1.43079	0.0370857	85.6	93.3	9	10.01	1	1	9	81.2	72.9	77.8	65.8	84.2	67.6	73.8	65.7	85.4	84.9	95	75.2	73.8	93.7	76.5	81
FALSE	20.88	High	0	Master Protein	P22005	Proenkephalin-A OS=Mus musculus OX=10090 GN=Penk PE=1 SV=2	0.954	-0.07	1.43065	0.0370981	317.6	333.1	3.5	6.28	3	1	11	313.9	282	268	281.3	288.4	270.3	248.1	232.8	300.6	303.8	309	315.5	286.2	266.4	291.7	277.1
FALSE	2.379	Medium	0.011	Master Protein	Q9ESC5	ERA-like protein 1 OS=Mus musculus OX=10090 GN=Eral1 PE=2 SV=1	0.858	-0.22	1.43036	0.0371228	22.9	26.7	14.1	5.12	1	1	1	19.6	27.1	16.8	19.4	25.1	20.1	16.7	17.3	25.9	23.1	26.7	23	18.8	20.4	24.5	23.1
FALSE	22.537	High	0	Master Protein	Q3V349	Uncharacterized protein OS=Mus musculus OX=10090 GN=Dcx PE=2 SV=1	1.087	0.12	1.43019	0.0371372	57.7	53.1	4.19	6.7	2	1	14	55.9	56.2	48.4	50.6	48.5	48.6	43.3	45.6	48.4	47	57.2	46.2	42.2	48.3	44.9	43.7
FALSE	12.721	High	0	Master Protein	Q8BTI9	Phosphatidylinositol 4,5-bisphosphate 3-kinase catalytic subunit beta isoform OS=Mus musculus OX=10090 GN=Pik3cb PE=1 SV=2	0.899	-0.15	1.43012	0.0371437	24.4	27.1	6.66	8.92	2	1	5	25.1	25.4	19.9	20.9	22.1	17.5	19.7	17	25.9	23	23.6	24.7	24.1	20.1	20.2	24
FALSE	61.495	High	0	Master Protein	Q921J2	GTP-binding protein Rheb OS=Mus musculus OX=10090 GN=Rheb PE=1 SV=1	0.969	-0.04	1.42999	0.037154	4649.9	4796.9	1.92	3.04	11	1	48	4821.3	4397.2	3917.9	3996.8	4268.1	3805	3638.3	3380.7	4652.4	4194.8	4639.7	4203.7	3933.1	3667.4	4161.2	4162
FALSE	1.326	Low	0.059	Master Protein	Q8C2Y2	MYND-type domain-containing protein OS=Mus musculus OX=10090 GN=Smyd3 PE=2 SV=1	0.891	-0.17	1.42915	0.0372263	77.9	87.4	12.68	5.99	1	1	2	72.5	62.9	61.1	60.3	77.2	70.9	64.3	69.6	81.9	81.9	84.5	82.5	70.5	65	73.1	77
FALSE	2.082	Medium	0.017	Master Protein	A0A0A6YVR9	SURF1-like protein (Fragment) OS=Mus musculus OX=10090 GN=Surf1 PE=1 SV=1	0.901	-0.15	1.42742	0.0373746	134.9	149.6	8.54	8.61	1	1	2	126.1	110.6	112.5	101.9	123.8	113.1	114.5	102.1	140.1	128.1	145	134.6	123.5	94.3	130.2	127.4
FALSE	40.349	High	0	Master Protein	A0A3B2WBH9	Tight junction protein ZO-2 OS=Mus musculus OX=10090 GN=Tjp2 PE=1 SV=1	1.034	0.05	1.42698	0.0374126	1387.3	1341.6	2.14	3.44	10	1	27	1409.4	1295	1124.3	1206.7	1262.8	1129.9	1067.7	1014.5	1223.1	1105.2	1363.7	1113.4	1056.5	1115.5	1159.3	1176
FALSE	87.538	High	0	Master Protein	A0A1D5RLV7	WD repeat and FYVE domain-containing protein 3 OS=Mus musculus OX=10090 GN=Wdfy3 PE=1 SV=1	0.969	-0.05	1.42542	0.0375476	1563.4	1613	3.81	2.68	21	1	38	1484	1435.5	1405.7	1303.2	1427.3	1306	1230.4	1145.2	1519.5	1363.4	1582.3	1388.8	1331.9	1349.2	1396.1	1373.9
FALSE	92.141	High	0	Master Protein	Q9CQM9	Glutaredoxin-3 OS=Mus musculus OX=10090 GN=Glrx3 PE=1 SV=1	0.965	-0.05	1.4247	0.0376096	3727.9	3862.3	2.47	3.53	17	1	56	3758	3509.9	3213.1	3360.4	3401	2987.1	2841.4	2675	3697.9	3398	3731.1	3385.1	3157	2906.8	3396.8	3336.7
FALSE	170.469	High	0	Master Protein	A0A1D5RLG3	Rab3 GTPase-activating protein catalytic subunit OS=Mus musculus OX=10090 GN=Rab3gap1 PE=1 SV=1	0.95	-0.07	1.42393	0.0376765	102.8	108.2	5.52	6.96	1	1	77	97.2	89.1	91.3	86.4	94.9	81.5	81.4	81.4	103.4	105.5	101.5	103.1	83.7	88.7	93.6	88.3
FALSE	1066.78	High	0	Master Protein	P68372	Tubulin beta-4B chain OS=Mus musculus OX=10090 GN=Tubb4b PE=1 SV=1	1.06	0.08	1.42313	0.0377456	149468	140956	2.93	4.49	1	1	1675	150988	149736	126745	132019	128543	120799	111212	111272	135804	118470	137585	123261	108967	128412	121757	125192
FALSE	43.763	High	0	Master Protein	B2RQQ8	Collagen, type IV, alpha 2 OS=Mus musculus OX=10090 GN=Col4a2 PE=1 SV=1	0.955	-0.07	1.42312	0.0377469	789	826.3	8.5	7.08	9	1	19	794.4	622.2	700.5	585.7	705.9	663.5	621	581.3	774.1	733.5	808.8	762.5	748.7	605.4	711.7	716.8
FALSE	30.975	High	0	Master Protein	A0A0G2JDP0	HCLS1-associated protein X-1 OS=Mus musculus OX=10090 GN=Hax1 PE=1 SV=1	0.957	-0.06	1.42243	0.0378065	171.9	179.6	3.23	4.32	4	1	15	175.9	166.4	149.2	147.9	155.1	136.6	124.7	120.5	177.8	144.9	177.5	146.6	141.9	144.3	162.4	148.4
FALSE	47.461	High	0	Master Protein	Q5NCJ9	Complex III subunit 9 OS=Mus musculus OX=10090 GN=Uqcr10 PE=1 SV=1	0.957	-0.06	1.42176	0.0378648	2415.1	2522.8	3.27	2.77	3	1	24	2537.2	2334.5	2031.6	1983.7	2236.3	1945.5	1837.9	1870.7	2416.4	2140.5	2347.9	2303	1970.2	1966.5	2179.7	2255.6
FALSE	7.976	High	0	Master Protein	Q9ERZ3	Muscarinic acetylcholine receptor M3 OS=Mus musculus OX=10090 GN=Chrm3 PE=1 SV=1	0.911	-0.13	1.42037	0.0379869	121.1	132.9	12.1	6.81	3	1	4	101.3	104.9	84.4	100.7	123.4	102.5	97.4	99.4	128.9	110.6	125.2	107.8	109.3	121	117.3	106.7
FALSE	56.029	High	0	Master Protein	Q7TT37	Elongator complex protein 1 OS=Mus musculus OX=10090 GN=Elp1 PE=1 SV=2	0.981	-0.03	1.41877	0.0381272	770.1	784.7	2.55	3.19	11	1	23	737.4	705.9	656.1	682.1	692.4	624.2	598.6	578.7	768.6	672.8	756.3	678	664.4	641.2	672.1	674.2
FALSE	4.674	High	0.001	Master Protein	F6YMV1	Angiomotin (Fragment) OS=Mus musculus OX=10090 GN=Amot PE=1 SV=1	0.934	-0.1	1.41835	0.0381641	134	143.4	7.42	5.67	2	1	3	121.4	122.9	111.2	107.5	126.7	116.3	115.9	101.9	138.2	119.9	130.4	125	120.8	129.2	120.2	126.4
FALSE	5.485	High	0.001	Master Protein	E9Q5E1	Protocadherin-19 OS=Mus musculus OX=10090 GN=Pcdh19 PE=1 SV=1	0.871	-0.2	1.41789	0.0382041	55.3	63.5	11	8.37	2	1	2	55	53.2	39.9	40.9	53.6	52.4	45	38	61.5	50.6	61	44.9	51.3	52	57.2	49.8
FALSE	1.739	Medium	0.026	Master Protein	P51448	Nuclear receptor ROR-alpha OS=Mus musculus OX=10090 GN=Rora PE=1 SV=1	0.957	-0.06	1.41787	0.0382056	263.2	275	6.28	2.88	1	1	1	235.7	254.1	227.1	207.3	244.7	212.9	215.1	180.6	262.6	237.1	268	241.6	220.4	217.9	221.7	240.4
FALSE	121.725	High	0	Master Protein	P29387	Guanine nucleotide-binding protein subunit beta-4 OS=Mus musculus OX=10090 GN=Gnb4 PE=1 SV=4	1.044	0.06	1.41683	0.0382979	2622.1	2512.6	2.92	2.94	6	1	117	2610.7	2332.7	2225.4	2328.3	2379.3	2143.6	2022.4	1921.5	2312.4	2126.3	2457.5	2199.6	1968.7	1988.7	2216.3	2336.3
FALSE	122.215	High	0	Master Protein	P47941	Crk-like protein OS=Mus musculus OX=10090 GN=Crkl PE=1 SV=2	0.981	-0.03	1.41599	0.038372	3270.6	3334.2	2.44	2.24	16	1	68	3099.8	3020.9	2794.1	2872.3	2928.2	2697.5	2526.7	2416.8	3137.6	2815.2	3234.5	2929.3	2632.3	2817.9	2901.7	2815.9
FALSE	90.088	High	0	Master Protein	Q9ERS2	NADH dehydrogenase [ubiquinone] 1 alpha subcomplex subunit 13 OS=Mus musculus OX=10090 GN=Ndufa13 PE=1 SV=3	0.971	-0.04	1.4151	0.03845	5170.7	5325.4	3.65	1.69	11	1	87	4928.9	5114.7	4363	4139.7	4781.5	4293.3	3949	3861.6	5148.6	4477.4	5192.9	4770.1	4044.2	4232.7	4657.8	4652.1
FALSE	30.424	High	0	Master Protein	Q924L1	LETM1 domain-containing protein 1 OS=Mus musculus OX=10090 GN=Letmd1 PE=1 SV=1	0.967	-0.05	1.41479	0.0384781	646.8	669	7.13	2.54	7	1	18	598	562.5	544.4	486.8	608	538.8	502.2	512.8	656.4	562.5	640.4	605.5	554.9	540.9	579.5	577.3
FALSE	48.564	High	0	Master Protein	P40240	CD9 antigen OS=Mus musculus OX=10090 GN=Cd9 PE=1 SV=2	1.213	0.28	1.41433	0.0385186	1088.1	896.8	5.3	20.98	4	1	13	1178.6	1044.9	908.8	1006.2	917.2	949.1	815.9	805.3	877.9	734.1	894.8	724.3	654.9	1161.7	758.1	825.1
FALSE	102.13	High	0	Master Protein	A0A0F7IQ06	Alpha v integrin OS=Mus musculus OX=10090 GN=Itgav PE=2 SV=1	0.979	-0.03	1.41427	0.0385241	3420.3	3493.9	3.09	1.9	23	1	51	3248.6	3094.8	2946.3	2900	3156.9	2775.3	2642.4	2592.1	3270.5	2893.3	3411.5	3059.4	2814	2879.4	3081	3002
FALSE	224.407	High	0	Master Protein	P10852	4F2 cell-surface antigen heavy chain OS=Mus musculus OX=10090 GN=Slc3a2 PE=1 SV=1	0.97	-0.04	1.41425	0.0385254	19278.4	19879.4	4.39	1.79	27	1	146	18913.4	18155.3	16312.3	14810.8	17928.9	15914	14887.2	14575.9	19530.6	16910.4	18908.1	17726.6	15340.6	15970.8	17394.6	17150.6
FALSE	1000.82	High	0	Master Protein	P99024	Tubulin beta-5 chain OS=Mus musculus OX=10090 GN=Tubb5 PE=1 SV=1	1.069	0.1	1.41225	0.0387035	11755	10997.2	4.6	3.14	5	1	1634	11852.6	11875	10258	10134.5	9744	9146.1	9031.7	8226.5	10558	9221.6	10661.1	9798.6	8694.4	9632.8	9347.6	9544.3
FALSE	15.442	High	0	Master Protein	Q6ZWQ0	Nesprin-2 OS=Mus musculus OX=10090 GN=Syne2 PE=1 SV=2	1.047	0.07	1.411	0.0388152	115.9	110.7	6.4	5.4	3	1	8	111.1	113.9	108.5	96.4	101.7	89.3	97.4	92.4	100.1	97	97	104	88.6	88.1	97.3	95.4
FALSE	8.242	High	0	Master Protein	B1AVY7	Kinesin-like protein KIF16B OS=Mus musculus OX=10090 GN=Kif16b PE=1 SV=1	0.925	-0.11	1.41055	0.0388556	345.2	373.3	9.17	4.9	1	1	14	324.5	324.1	297	246.1	339.3	278.3	274	287.9	347	308.8	360.2	353	309.2	280.5	337.9	329.5
FALSE	40.134	High	0	Master Protein	P53395	Lipoamide acyltransferase component of branched-chain alpha-keto acid dehydrogenase complex, mitochondrial OS=Mus musculus OX=10090 GN=Dbt PE=1 SV=2	0.974	-0.04	1.41046	0.0388634	2703.9	2776.8	3.08	2.13	10	1	22	2589.5	2501.2	2261.5	2413.6	2516.3	2264.2	2107.3	1978.9	2652	2341.8	2803.1	2439.8	2239.7	2269.2	2387.4	2349.5
FALSE	46.804	High	0	Master Protein	Q149V4	Histone H2A OS=Mus musculus OX=10090 GN=H2ac20 PE=2 SV=1	1.225	0.29	1.41045	0.0388642	5093.3	4156.4	8.28	15.9	4	1	57	4711	4413.4	3807.9	4456.2	4819.8	4356.5	3856.1	4215.9	3652.8	3155.9	4834.1	3294.5	3118.3	4515	3764.3	4344.8
FALSE	1.264	Low	0.067	Master Protein	Q1HKZ5	Mitogen-activated protein kinase kinase kinase 13 OS=Mus musculus OX=10090 GN=Map3k13 PE=1 SV=1	0.871	-0.2	1.41008	0.038897	185	212.3	22.04	4.1	1	1	1	128.7	124.9	123.9	152.2	174.6	192.5	150.6	155.7	215.7	187.1	212	178.9	168	165.1	182.3	177.2
FALSE	20.435	High	0	Master Protein	Q9JJ59	ABC-type oligopeptide transporter ABCB9 OS=Mus musculus OX=10090 GN=Abcb9 PE=2 SV=1	0.959	-0.06	1.40978	0.0389247	156.1	162.7	4.06	4.95	5	1	11	158.6	144.3	132.4	125.8	140.9	122.7	125.3	121.8	152.8	135.3	161	134.7	137.2	125.3	149.2	149.4
FALSE	5.624	High	0	Master Protein	H3BJN8	RWD domain-containing 4A (Fragment) OS=Mus musculus OX=10090 GN=Rwdd4a PE=1 SV=1	0.898	-0.15	1.40902	0.0389928	53.6	59.7	7.3	7.06	2	1	3	51.8	51.2	49.9	52.7	45	43.9	39.4	43	50	55.3	60.4	48.8	45.4	48.8	54.4	51.7
FALSE	120.143	High	0	Master Protein	Q543X6	Protein kinase domain-containing protein OS=Mus musculus OX=10090 GN=Map2k4 PE=1 SV=1	0.984	-0.02	1.40804	0.0390809	7487.1	7612.1	1.34	1.51	22	1	82	7465.3	7130.5	6544.8	6452.9	6607.5	6110.2	5772.9	5583.9	7365.3	6377.3	7246.1	6786.4	5895	6287.9	6589.1	6660.6
FALSE	64.56	High	0	Master Protein	Q3UDE2	Tubulin--tyrosine ligase-like protein 12 OS=Mus musculus OX=10090 GN=Ttll12 PE=1 SV=1	0.956	-0.06	1.40788	0.0390948	2015.9	2108.2	2.66	3.44	13	1	32	2008.6	1867.6	1678.8	1785.6	1885.4	1630.5	1607.2	1501.9	1998.1	1809.6	2022.1	1866.7	1736.1	1596.4	1849.8	1784.8
FALSE	15.809	High	0	Master Protein	Q8K0B2	Lysosomal cobalamin transport escort protein LMBD1 OS=Mus musculus OX=10090 GN=Lmbrd1 PE=1 SV=1	0.917	-0.13	1.407	0.0391737	114.4	124.7	6.61	7.34	1	1	6	116.1	106.1	111.8	94.3	113.4	93.1	86.4	85.1	122.1	106.8	114.8	108	114.9	105.1	103.8	103.7
FALSE	1.752	Medium	0.026	Master Protein	Q9JK28	Uncharacterized protein (Fragment) OS=Mus musculus OX=10090 GN=Ncapg PE=2 SV=1	0.719	-0.48	1.40622	0.0392445	30.6	42.5	15.08	19.69	1	1	1	38	25.2	34.4	26.5	25.6	24.8	25.7	21.9	46	36.5	40	38.3	38	19.7	36.3	29.5
FALSE	77.127	High	0	Master Protein	Q8BRF7	Sec1 family domain-containing protein 1 OS=Mus musculus OX=10090 GN=Scfd1 PE=1 SV=1	0.99	-0.01	1.40508	0.0393476	1677.7	1694.9	1.36	1.53	12	1	40	1685.9	1611.6	1422	1452.3	1477.5	1375.3	1283	1207.8	1621.1	1472.8	1633.2	1487.1	1352.8	1349.4	1469.2	1462.2
FALSE	67.835	High	0	Master Protein	Q922Q9	Chitinase domain-containing protein 1 OS=Mus musculus OX=10090 GN=Chid1 PE=1 SV=1	0.957	-0.06	1.40472	0.0393806	1540.6	1609.6	3.67	1.87	11	1	26	1519.7	1456.1	1426.9	1319.4	1378.6	1265.3	1201.7	1207.2	1526	1353.2	1591.6	1420.3	1309.5	1332.2	1386.6	1379.4
FALSE	5.24	High	0.001	Master Protein	Q3TMW7	Uncharacterized protein OS=Mus musculus OX=10090 GN=Glmn PE=2 SV=1	1.138	0.19	1.40404	0.0394417	13.3	11.7	15.33	17.91	2	1	6	13.3	10.3	14.3	9.7	14.2	11.8	9.7	9.9	11.6	8.2	11.5	11.3	5.3	9.4	10.5	9.9
FALSE	190.609	High	0	Master Protein	P62192	26S proteasome regulatory subunit 4 OS=Mus musculus OX=10090 GN=Psmc1 PE=1 SV=1	0.97	-0.04	1.40394	0.039451	11957.2	12328.3	3.49	1.07	26	1	120	11667.8	10957	10116.7	9944	10826.3	10279.9	9572.1	9000.5	11773.8	10476	12095.9	10782.6	9876	9979.6	10501	10744.1
FALSE	80.557	High	0	Master Protein	K3W4Q8	Basigin OS=Mus musculus OX=10090 GN=Bsg PE=1 SV=1	0.933	-0.1	1.4037	0.0394733	5798.6	6213.8	2.93	5.12	10	1	59	5890.7	5418.5	5068.7	4784.8	5295.5	4614.7	4631.8	4246	5677	5320	5971.3	5581.2	4958.4	4395.2	5460.2	5225.3
FALSE	36.154	High	0	Master Protein	Q3TNG2	Uncharacterized protein OS=Mus musculus OX=10090 GN=Nsmf PE=2 SV=1	0.925	-0.11	1.40291	0.0395448	1401.3	1514.6	9.98	2.5	11	1	22	1224.3	1151.4	1119.2	1136.3	1355.8	1257.3	1162.7	1105.9	1385.3	1295.4	1479.2	1323.7	1239.9	1202.2	1325	1321
FALSE	1.872	Medium	0.022	Master Protein	Q9D173	Mitochondrial import receptor subunit TOM7 homolog OS=Mus musculus OX=10090 GN=Tomm7 PE=3 SV=1	0.886	-0.18	1.4018	0.0396456	181.6	205	7.22	8.99	1	1	1	194	153.9	163.7	149.2	181.6	147.9	139.8	130.1	194.9	166.1	198.7	180.9	164.8	130.1	180.5	195.1
FALSE	33.594	High	0	Master Protein	P49070	Guided entry of tail-anchored proteins factor CAMLG OS=Mus musculus OX=10090 GN=Camlg PE=1 SV=2	0.954	-0.07	1.40083	0.039735	139.5	146.2	3.84	5.81	4	1	9	131.3	137.3	118.4	113	125.9	110.3	109.7	107.2	133.8	129.5	141.9	116.8	122.9	126.8	127	123.4
FALSE	75.566	High	0	Master Protein	G5E895	Aldo-keto reductase family 1, member B10 (aldose reductase) OS=Mus musculus OX=10090 GN=Akr1b10 PE=1 SV=1	0.963	-0.06	1.40067	0.0397491	1910.7	1985.1	3.91	2.26	10	1	45	1779.1	1762.6	1584.1	1688.9	1810.7	1538.8	1497.3	1436.8	1910.9	1696.5	1936.2	1721.9	1555.2	1644.3	1668.5	1659
FALSE	353.792	High	0	Master Protein	Q9R0P9	Ubiquitin carboxyl-terminal hydrolase isozyme L1 OS=Mus musculus OX=10090 GN=Uchl1 PE=1 SV=1	1.067	0.09	1.40051	0.039764	32225.3	30191	3.67	4.34	19	1	433	33784.7	31760.3	26505.3	28185.9	27333	26800.2	23989.7	23578.6	30278.9	25459.8	28703	27024.3	23669.1	27143.4	25731.3	26436.9
FALSE	100.471	High	0	Master Protein	Q9QZB7	Actin-related protein 10 OS=Mus musculus OX=10090 GN=Actr10 PE=1 SV=2	0.983	-0.03	1.39943	0.039863	3988.8	4058.8	2.07	1.79	21	1	72	3893.6	3686.4	3471.2	3420.4	3656.9	3287.9	3081.3	2914.3	3829.6	3532.2	3874.3	3544.7	3255.7	3235.4	3543.4	3569.4
FALSE	57.665	High	0	Master Protein	Q8C080	Sorting nexin-16 OS=Mus musculus OX=10090 GN=Snx16 PE=1 SV=2	0.975	-0.04	1.39889	0.0399122	1001.5	1027.3	2.49	2.77	8	1	25	962.8	955.8	854.4	823.8	879.7	830.5	779.4	752.9	991.7	877.6	971.1	940	816.5	800.5	880.7	870.2
FALSE	2.806	High	0.006	Master Protein	A0A1L1SUD6	Aromatase OS=Mus musculus OX=10090 GN=Cyp19a1 PE=3 SV=1	0.82	-0.29	1.39805	0.0399897	83.5	101.7	21.82	11.43	1	1	3	69.3	63.5	62.1	71.3	110.7	83.3	70.9	62.6	100.6	83.1	86.8	95.5	84.3	78	110.9	84.4
FALSE	35.737	High	0	Master Protein	Q9JJI8	60S ribosomal protein L38 OS=Mus musculus OX=10090 GN=Rpl38 PE=1 SV=3	0.965	-0.05	1.39587	0.0401916	1888.7	1958.2	6.28	1.91	6	1	26	1728.2	1597.8	1586.7	1526.5	1757.2	1623.2	1486.5	1419.2	1872.3	1701.4	1906.1	1707.6	1563.1	1591	1632.9	1704
FALSE	22.192	High	0	Master Protein	P60824	Cold-inducible RNA-binding protein OS=Mus musculus OX=10090 GN=Cirbp PE=1 SV=1	1.056	0.08	1.39192	0.040558	1458.6	1381.6	7.49	7.28	7	1	21	1564.4	1328.8	1398.8	1437.7	1270.9	1188.2	1122.4	1035.2	1179.8	1119.3	1509.1	1134.3	1159	1112.8	1201.3	1221.8
FALSE	124.589	High	0	Master Protein	Q3U292	H15 domain-containing protein OS=Mus musculus OX=10090 GN=H1f3 PE=2 SV=1	1.244	0.32	1.39116	0.0406298	3449	2771.4	19.55	31.72	1	1	84	3296.6	2504	2918.9	2987.8	3785.1	2839.8	2605.8	3712.4	1589.3	1538.6	3357.1	1766.7	1887	2648.2	2765.8	3504.4
FALSE	158.082	High	0	Master Protein	A0A1D5RL96	BTB/POZ domain-containing protein 8 OS=Mus musculus OX=10090 GN=Btbd8 PE=1 SV=1	0.97	-0.04	1.39071	0.0406712	5630.9	5804.7	2.42	1.99	23	1	81	5422.8	5384.9	4885.5	5086.2	5092.6	4599.4	4288.9	4157.8	5367.7	4945.4	5838.3	5014.6	4562.1	4709.6	4932.4	5070.3
FALSE	201.41	High	0	Master Protein	A0A1B0GRV0	3'(2'),5'-bisphosphate nucleotidase 1 OS=Mus musculus OX=10090 GN=Bpnt1 PE=1 SV=1	0.974	-0.04	1.38911	0.0408213	7074.2	7261.6	2.18	1.52	4	1	110	6800	6679.1	6011.4	6325.9	6377.4	5841.2	5387.7	5276.2	6975.9	6127.2	7080.7	6316.7	5758.2	5902.8	6103.7	6177
FALSE	215.284	High	0	Master Protein	Q8CE30	Nucleolin OS=Mus musculus OX=10090 GN=Ncl PE=2 SV=1	1.021	0.03	1.38844	0.0408848	22845.4	22381.9	2.55	1.91	2	1	203	22905.7	21323	19026.4	20843.7	20849.9	18662.5	17486.8	16937.2	20987.5	19050.6	22502.6	19088.2	17591.5	18075.9	19087.1	19730
FALSE	8.461	High	0	Master Protein	P63115	Asc-type amino acid transporter 1 OS=Mus musculus OX=10090 GN=Slc7a10 PE=1 SV=1	0.966	-0.05	1.38814	0.0409125	612.9	634.5	3.4	4.15	2	1	4	594.3	569.6	516.4	493.1	564.5	512.4	475.3	467.7	574.9	522.8	616	584.2	475	540.3	571.1	556.7
FALSE	9.472	High	0	Master Protein	Q9CZ83	39S ribosomal protein L55, mitochondrial OS=Mus musculus OX=10090 GN=Mrpl55 PE=1 SV=1	0.939	-0.09	1.38811	0.0409153	400.4	426.5	6.96	2.36	2	1	4	381.4	374.8	356.7	306.6	356	343.4	311.7	332.2	395	358.1	417.9	379.7	345.2	339.7	382.2	366.8
FALSE	226.502	High	0	Master Protein	Q03137	Ephrin type-A receptor 4 OS=Mus musculus OX=10090 GN=Epha4 PE=1 SV=2	0.967	-0.05	1.38778	0.0409468	7782	8048.4	3.54	1.72	27	1	135	7707.3	7407.8	6814.6	6174.2	6915.8	6385.7	6105.5	5938.5	7696.7	6810.3	7599.8	7062.4	6332.2	6679.1	6916.4	6880.8
FALSE	85.33	High	0	Master Protein	Q80Y17	Lethal(2) giant larvae protein homolog 1 OS=Mus musculus OX=10090 GN=Llgl1 PE=1 SV=1	1.01	0.01	1.38669	0.04105	2952.9	2922.5	2.46	2.23	17	1	42	3048.7	2771.9	2501.3	2685.8	2645.3	2472.5	2276.8	2184.4	2665.2	2507.8	2847.7	2484.7	2279.6	2403.6	2528.9	2572.6
FALSE	149.164	High	0	Master Protein	Q9WTX6	Cullin-1 OS=Mus musculus OX=10090 GN=Cul1 PE=1 SV=1	0.985	-0.02	1.38656	0.0410616	6507	6605.5	2.08	1.48	31	1	98	6294.8	6068.3	5566.4	5498.1	5827.1	5374.4	5064.9	4948	6318.8	5448.1	6416.4	5775.2	5227.9	5497	5714.4	5824.3
FALSE	11.925	High	0	Master Protein	Q9JIG8	PRA1 family protein 2 OS=Mus musculus OX=10090 GN=Praf2 PE=1 SV=1	0.963	-0.05	1.38557	0.0411559	2781.1	2888.1	5.01	1.26	3	1	20	2597.2	2535	2339.4	2212.5	2532.7	2374.9	2161.9	2174	2769.1	2432.5	2824.7	2499.2	2283.6	2358.7	2459.2	2466.6
FALSE	1.491	Medium	0.043	Master Protein	Q8BGG7	Ubiquitin-associated and SH3 domain-containing protein B OS=Mus musculus OX=10090 GN=Ubash3b PE=1 SV=1	0.943	-0.08	1.38473	0.0412358	61.1	64.8	9.62	9.22	1	1	1	47.8	55.4	44.9	52.3	56.2	51.5	48.9	45.8	57.4	58.7	63.2	53.3	50.8	60.9	61.3	50.5
FALSE	4.316	High	0.001	Master Protein	Q9D937	Uncharacterized protein C11orf98 homolog OS=Mus musculus OX=10090 PE=1 SV=1	1.225	0.29	1.38345	0.0413567	16.1	13.1	18.55	18.4	1	1	1	13.8	19.7	12.3	17.4	13.5	10.7	15.4	12.9	13.1	10.7	17.2	14.3	12.1	9.5	9.7	9.5
FALSE	99.788	High	0	Master Protein	Q9CYG7	Mitochondrial import receptor subunit TOM34 OS=Mus musculus OX=10090 GN=Tomm34 PE=1 SV=1	0.971	-0.04	1.38283	0.0414162	3169.4	3263.5	1.4	2.42	15	1	44	3134.8	3126.3	2695.8	2719.4	2854.5	2566.8	2452.1	2397.2	3116	2670.3	3052.8	2906.3	2593.4	2729.1	2828.6	2834
FALSE	24.036	High	0	Master Protein	O35435	Dihydroorotate dehydrogenase (quinone), mitochondrial OS=Mus musculus OX=10090 GN=Dhodh PE=1 SV=2	0.957	-0.06	1.38123	0.0415694	385.7	402.9	3.19	4.77	6	1	10	386	364.9	348.8	328	356.7	300.1	296.2	286.7	370.1	324.7	394.2	356.3	349.9	335.2	342	350.7
FALSE	203.562	High	0	Master Protein	E0CYV0	Protein-L-isoaspartate O-methyltransferase OS=Mus musculus OX=10090 GN=Pcmt1 PE=1 SV=1	0.981	-0.03	1.38024	0.0416641	9676.6	9865.4	1.09	1.62	18	1	97	9659.1	9265.1	8193.5	8567.1	8821.2	7894.2	7485.8	7136.2	9550	8216.8	9619	8882.9	7618.1	7969.4	8666.3	8469.9
FALSE	28.04	High	0	Master Protein	Q8C6B2	Rhotekin OS=Mus musculus OX=10090 GN=Rtkn PE=1 SV=3	0.949	-0.08	1.37952	0.0417333	290.1	305.6	3.83	2.86	5	1	10	290.6	286.6	240	274.1	260.9	246.8	221.7	214.2	284	259.3	291.9	285.5	242.5	248.2	263.5	262.1
FALSE	81.297	High	0	Master Protein	E9PUA7	Tumor protein D52 OS=Mus musculus OX=10090 GN=Tpd52 PE=1 SV=1	1.103	0.14	1.37818	0.0418623	273	247.4	10.7	6.15	1	1	43	260	335.8	232.3	235.2	229.1	236.8	213.7	200.8	259.8	206.5	258	217.7	187.3	228.4	212	215.9
FALSE	55.81	High	0	Master Protein	Q14C51	Pentatricopeptide repeat domain-containing protein 3, mitochondrial OS=Mus musculus OX=10090 GN=Ptcd3 PE=1 SV=2	0.935	-0.1	1.37814	0.0418655	1013.7	1084.7	4.85	1.49	9	1	35	990.5	980.3	961.4	865.2	898.4	878.7	822	743.8	1010.1	909.7	1043.2	963.2	857.6	885.4	947.3	929.2
FALSE	37.458	High	0	Master Protein	Q5XK38	Hmgn2 protein OS=Mus musculus OX=10090 GN=Hmgn2 PE=1 SV=1	1.115	0.16	1.37731	0.041946	1195.4	1071.8	7.61	21.87	2	1	20	1234.5	945.5	998.8	1048.8	1128.5	936.8	887	942.7	609.2	660.5	1138	676.8	856.2	855	940.9	1058.8
FALSE	59.247	High	0	Master Protein	Q3UUI3	Acyl-coenzyme A thioesterase THEM4 OS=Mus musculus OX=10090 GN=Them4 PE=1 SV=1	0.98	-0.03	1.37561	0.0421106	2571.7	2623.9	3.51	2.42	10	1	38	2378.4	2319.5	2201.2	2163.2	2327	2092.2	2023.2	1914.5	2506.8	2251.2	2459	2351.2	2060.1	2185	2260.6	2218.7
FALSE	43.81	High	0	Master Protein	Q9JKF7	39S ribosomal protein L39, mitochondrial OS=Mus musculus OX=10090 GN=Mrpl39 PE=1 SV=4	0.959	-0.06	1.3756	0.0421116	1267.9	1322.6	4.43	2.31	11	1	25	1155.5	1202.3	1049.9	1084.2	1176	1084.5	982.2	980.7	1243.3	1084.3	1292.1	1164	1062.7	1105.6	1111.4	1154.3
FALSE	35.259	High	0	Master Protein	Q9DBR3	Armadillo repeat-containing protein 8 OS=Mus musculus OX=10090 GN=Armc8 PE=1 SV=2	0.979	-0.03	1.37534	0.0421369	736.5	752	3.44	3.4	10	1	23	702.2	670.9	650.9	634.3	664.2	593.2	570.9	570.9	715.1	645.6	727.6	684	644.3	608.6	643.9	657.4
FALSE	338.802	High	0	Master Protein	E9Q9H0	Disks large homolog 1 OS=Mus musculus OX=10090 GN=Dlg1 PE=1 SV=1	0.97	-0.04	1.3753	0.0421406	9906.8	10211.6	2.11	1.46	2	1	233	9889.5	9751.7	8790.8	8555.7	8764.8	8057.1	7544.3	7541.2	9703.9	8505.2	9951.4	9039.2	8007.6	8401.6	8936.9	8680.2
FALSE	190.816	High	0	Master Protein	Q9CZC8	Secernin-1 OS=Mus musculus OX=10090 GN=Scrn1 PE=1 SV=1	1.024	0.03	1.37447	0.0422211	16133.4	15762	3.29	1.95	23	1	146	16803.4	15128.3	13438.9	14760.9	14804.6	13594.3	12169	11749	15622.5	13558.4	15281.6	13509	12322.7	12812.5	13392.5	13840.6
FALSE	1.7	Medium	0.027	Master Protein	Q8BZI0	Actin filament-associated protein 1-like 1 OS=Mus musculus OX=10090 GN=Afap1l1 PE=1 SV=1	0.791	-0.34	1.37436	0.0422322	18.6	23.5	15.09	13.94	1	1	1	17.3	17.3	16.3	21.5	17.4	15.8	13.3	11.3	22.3	15.9	16.5	21.7	20	19.3	20.5	17.7
FALSE	2.526	Medium	0.01	Master Protein	E0CXE3	Contactin-6 OS=Mus musculus OX=10090 GN=Cntn6 PE=1 SV=1	0.905	-0.14	1.3731	0.0423549	70.6	78	8.29	7.55	1	1	1	61.8	72.7	56.5	61.1	63.4	64.4	49.9	55	68.6	65.7	79.9	68.7	65.7	64.6	67.1	57.4
FALSE	72.159	High	0	Master Protein	Q543P6	Uncharacterized protein OS=Mus musculus OX=10090 GN=Acot11 PE=1 SV=1	0.965	-0.05	1.37248	0.0424154	2041.3	2114.8	3.36	1.68	16	1	45	2008.8	2022.3	1760	1853.2	1862.9	1638	1484	1495.7	2015	1825.3	2071	1862.6	1645.5	1686.7	1767.5	1861.8
FALSE	124.868	High	0	Master Protein	Q9CZR8	Elongation factor Ts, mitochondrial OS=Mus musculus OX=10090 GN=Tsfm PE=1 SV=1	0.982	-0.03	1.37155	0.0425055	2503.1	2549.4	2.05	3.7	14	1	52	2383.7	2354.4	2149.6	2165.6	2243.1	2044.1	1960.2	1856.3	2415.5	2155.1	2565.4	2242.2	1999.7	2256.5	2190.5	2174.8
FALSE	209.669	High	0	Master Protein	P70704	Phospholipid-transporting ATPase IA OS=Mus musculus OX=10090 GN=Atp8a1 PE=1 SV=2	0.978	-0.03	1.3713	0.0425301	11150.9	11404.9	4.12	2.19	37	1	148	11169.5	10347.7	9447.5	8617.2	10028.2	9157.3	8755.5	8442.8	10862.2	9505.6	10772.7	10295	9161.6	9532.8	9906.8	9944.5
FALSE	1.339	Low	0.058	Master Protein	A0A3G0YW97	Frmpd3 (Fragment) OS=Mus musculus OX=10090 GN=Frmpd3 PE=2 SV=1	0.881	-0.18	1.37091	0.0425689	87.4	99.3	13.46	6.97	1	1	1	88.3	71.4	64.3	67.5	87.6	70.6	71.2	80.9	87	85.4	96.9	91.7	72.7	73.4	85.7	96.4
FALSE	38.106	High	0	Master Protein	Q9D3D0	Alpha-tocopherol transfer protein-like OS=Mus musculus OX=10090 GN=Ttpal PE=1 SV=3	0.939	-0.09	1.37083	0.0425766	793.8	845.3	6.54	2.86	10	1	18	716.5	718.4	665.9	664.9	724.8	703.1	636.3	640.2	818.9	701.4	850.4	768	658.1	689.2	716.1	703.8
FALSE	76.215	High	0	Master Protein	Q5DTM2	Oxysterol-binding protein (Fragment) OS=Mus musculus OX=10090 GN=Osbpl6 PE=2 SV=1	0.969	-0.04	1.37055	0.0426044	1475.6	1522.3	1.85	3	14	1	45	1419.2	1382.4	1257.8	1293.4	1326.2	1200	1140.2	1111.6	1418	1284.6	1469	1338.3	1241.7	1152.7	1329.4	1340.4
FALSE	193.915	High	0	Master Protein	P14231	Sodium/potassium-transporting ATPase subunit beta-2 OS=Mus musculus OX=10090 GN=Atp1b2 PE=1 SV=2	0.943	-0.08	1.36994	0.0426635	19347	20511.7	3.38	3.27	16	1	146	19440.3	18434.2	17239	16510.5	18901.9	15891.9	14760.2	14209.8	19696.6	17858.1	19904.6	17981.2	16121.6	15256.6	17893	17615.3
FALSE	56.997	High	0	Master Protein	Q9D3A9	Protein tweety homolog 1 OS=Mus musculus OX=10090 GN=Ttyh1 PE=1 SV=1	0.943	-0.08	1.36931	0.0427254	3529.2	3741.1	5.28	3.94	10	1	41	3427.4	3209.2	3106.5	2776.9	3435.5	2872.3	2718.4	2693.2	3564.4	3158.5	3473.9	3287.2	3010.6	2761.9	3294.4	3352.4
FALSE	39.229	High	0	Master Protein	Q3UQM7	Uncharacterized protein OS=Mus musculus OX=10090 GN=Slc7a5 PE=2 SV=1	0.963	-0.05	1.36815	0.0428397	1216	1262.7	5.77	4.5	4	1	15	1180.9	1048	1053.9	935.6	1149.7	1003.9	941.8	895.4	1203.1	1074.3	1212.5	1181.1	1039.2	935.6	1096.7	1088.1
FALSE	74.4	High	0	Master Protein	G5E896	Enhancer of mRNA-decapping protein 4 OS=Mus musculus OX=10090 GN=Edc4 PE=1 SV=1	0.965	-0.05	1.36789	0.0428656	854.4	885.4	5	2.93	14	1	28	796.4	751	698.8	721.2	786	726.3	685.7	648.8	841	782.3	873.7	763.7	712	717.5	726.2	773.1
FALSE	2.743	High	0.006	Master Protein	Q7TMI2	Dnajc30 protein (Fragment) OS=Mus musculus OX=10090 GN=Dnajc30 PE=2 SV=1	1.119	0.16	1.36753	0.0429011	132.3	118.2	8.76	8.54	1	1	2	122.8	127.4	123.6	97.9	130	107.4	91.2	98.6	129	91.4	116.4	112.7	92.7	95.6	99.8	90.5
FALSE	13.929	High	0	Master Protein	A0A2R8W6M8	Spermatogenesis-associated serine-rich protein 2 (Fragment) OS=Mus musculus OX=10090 GN=Spats2 PE=1 SV=1	0.901	-0.15	1.3669	0.0429634	49.2	54.6	6.98	8.75	2	1	3	51.8	55	40.2	42.9	46.6	39.6	37.3	34.5	50.8	47.4	61.3	42.9	45.7	46.9	44.1	44.2
FALSE	21.985	High	0	Master Protein	Q5HZI9	Mitochondrial nicotinamide adenine dinucleotide transporter SLC25A51 OS=Mus musculus OX=10090 GN=Slc25a51 PE=1 SV=1	0.967	-0.05	1.36566	0.0430863	755	780.6	4.35	3.07	6	1	10	714.5	663.1	661.3	640	710.1	607.2	588.5	570	718.3	668.6	749.8	700.4	642.3	647.9	663.7	661.1
FALSE	21.072	High	0	Master Protein	Q5SVR0	TBC1 domain family member 9B OS=Mus musculus OX=10090 GN=Tbc1d9b PE=1 SV=1	0.92	-0.12	1.36425	0.0432262	202.9	220.5	10.09	4.12	5	1	17	181.1	171.6	152.9	171.1	186.9	188.8	171.9	155.7	191.6	194.3	212.9	190.5	170.8	179.8	197.5	194.5
FALSE	122.593	High	0	Master Protein	P59281	Rho GTPase-activating protein 39 OS=Mus musculus OX=10090 GN=Arhgap39 PE=1 SV=2	0.975	-0.04	1.36422	0.0432295	2204.1	2261.2	2.82	2.72	1	1	62	2112.6	2094.3	1945.8	1807.7	1995.8	1789	1705.4	1649	2048.6	1881.9	2204.5	1964.2	1830.6	1885.3	1984.6	1975.8
FALSE	444.932	High	0	Master Protein	A0A076FSX1	KCC2b variant 2 OS=Mus musculus OX=10090 GN=Slc12a5 PE=2 SV=1	0.961	-0.06	1.36299	0.0433518	34448.7	35831.3	5.08	2.65	40	1	347	33233.9	33393.7	30889.7	26156.8	31147.6	28134.7	26439.8	25545.7	33743.2	30252.9	35459.3	32487.6	27543.6	27453.8	31482.7	31366.3
FALSE	30.229	High	0	Master Protein	E9Q6R7	Utrophin OS=Mus musculus OX=10090 GN=Utrn PE=1 SV=1	0.922	-0.12	1.36246	0.0434052	118.5	128.6	7.6	6.1	7	1	9	112	116.5	109.9	112.7	109.3	84.7	87.5	86	127.7	115.6	125.3	108.2	100.9	109.8	108.3	98.8
FALSE	93.496	High	0	Master Protein	Q6I6G8	E3 ubiquitin-protein ligase HECW2 OS=Mus musculus OX=10090 GN=Hecw2 PE=1 SV=1	0.966	-0.05	1.36203	0.0434485	2299.8	2381.3	3.33	3.07	17	1	41	2230.7	2140.1	1941.1	1961.5	2087.3	1945.9	1859.8	1792.5	2279	2009.3	2359.4	2071.8	1916.8	2067.1	2058.7	2017.4
FALSE	131.404	High	0	Master Protein	Q3U6P5	RRM domain-containing protein OS=Mus musculus OX=10090 GN=Hnrnpc PE=2 SV=1	1.038	0.05	1.36127	0.0435238	12246.2	11798	3.53	5.66	13	1	118	12044.3	11451.5	10218.8	11250.7	11442.6	10133.6	9277.3	9579.4	10459.4	9479.9	12133.6	9613	9276.2	10046.4	10195.9	10937.9
FALSE	12.195	High	0	Master Protein	Q9D338	39S ribosomal protein L19, mitochondrial OS=Mus musculus OX=10090 GN=Mrpl19 PE=1 SV=1	0.941	-0.09	1.3608	0.0435714	232	246.6	6.14	6.51	4	1	4	203	213.7	192.4	196.8	216.9	192.4	191.1	178.8	222	198	238.6	217.9	198.1	225.3	225	202.2
FALSE	8.296	High	0	Master Protein	Q810B9	SLIT and NTRK-like protein 3 OS=Mus musculus OX=10090 GN=Slitrk3 PE=1 SV=2	1.08	0.11	1.36023	0.0436285	23.2	21.5	13.7	10.02	1	1	1	22.6	30.2	24.4	19.4	23.7	18.5	18.3	16.8	20.5	18.2	18.5	18	16.4	21.2	20.5	19.8
FALSE	27.242	High	0	Master Protein	Q7TPW6	Solute carrier family 25 (Mitochondrial carnitine/acylcarnitine translocase), member 20 OS=Mus musculus OX=10090 GN=Slc25a20 PE=2 SV=1	0.977	-0.03	1.3595	0.043702	1780.5	1823.2	5.75	3.77	8	1	18	1648.5	1569.7	1532.1	1336.2	1607	1472	1389.3	1319.3	1683.6	1548.1	1807.3	1592.9	1442.5	1588.9	1532.1	1533.2
FALSE	16.471	High	0	Master Protein	Q3TUQ7	Acetyl-CoA carboxylase kinase OS=Mus musculus OX=10090 GN=Prkaa1 PE=1 SV=1	0.919	-0.12	1.35927	0.0437246	208.1	226.3	6.05	6.27	3	1	9	191.8	191.2	184.9	177.3	194.1	171.8	154.9	172.7	216.5	189.3	221	206.4	177.5	198.9	177.9	178
FALSE	5.755	High	0	Master Protein	A6X919	Probable C-mannosyltransferase DPY19L1 OS=Mus musculus OX=10090 GN=Dpy19l1 PE=1 SV=1	0.822	-0.28	1.35909	0.0437429	36.3	44.2	19.67	15.51	1	1	2	26.5	31.5	34	27.3	42.5	37.6	30.7	24.6	31.4	35.8	52.2	47.9	35	33.5	38	42.1
FALSE	54.348	High	0	Master Protein	Q5SSH7	Zinc finger ZZ-type and EF-hand domain-containing protein 1 OS=Mus musculus OX=10090 GN=Zzef1 PE=1 SV=2	0.959	-0.06	1.35772	0.043881	831.7	867.4	3.77	2.5	14	1	20	796.2	785	721.2	724.3	733.3	671.7	677.5	656.3	808.9	732.6	867.2	761.9	700	722.6	740.5	732.6
FALSE	1.256	Low	0.069	Master Protein	A0A1B0GSW2	Predicted gene 28729 OS=Mus musculus OX=10090 GN=Gm28729 PE=4 SV=1	0.878	-0.19	1.35706	0.0439477	198.7	226.4	9.2	13.07	1	1	2	191.4	151.4	170.6	172.5	190.3	146.5	163.1	146.5	216.1	192.7	220.7	211.4	209.6	133.5	179.3	192
FALSE	70.226	High	0	Master Protein	B0LAA9	Phosphoglycerate kinase (Fragment) OS=Mus musculus OX=10090 GN=Pgk1 PE=2 SV=1	0.939	-0.09	1.35638	0.044017	117	124.6	5.58	6.01	1	1	116	124.7	107.7	92.1	102.3	113.8	94.1	93.7	82.9	125.6	115.8	119	107.3	102.2	93.1	110	102.2
FALSE	4.49	High	0.001	Master Protein	Q0VEW4	Proteolipid protein 2 OS=Mus musculus OX=10090 GN=Plp2 PE=1 SV=1	0.861	-0.22	1.35565	0.0440907	25.5	29.6	15.51	15.01	1	1	1	29.4	23.2	22.4	24.8	27	17	18.9	14.3	34.2	22.6	23.9	26.6	28.8	26.3	25	22.6
FALSE	13.306	High	0	Master Protein	P47759	Neuronal vesicle trafficking-associated protein 2 OS=Mus musculus OX=10090 GN=Nsg2 PE=1 SV=1	0.906	-0.14	1.35544	0.0441124	185.2	204.3	9.32	8.31	2	1	3	194.3	154.3	168.8	152.8	169.1	149.1	169.7	134.1	185.2	168.7	186	202.7	177.6	169.2	189.9	161.9
FALSE	261.27	High	0	Master Protein	Q3TRJ1	Vacuolar protein sorting-associated protein 35 OS=Mus musculus OX=10090 GN=Vps35 PE=1 SV=1	0.978	-0.03	1.35468	0.0441897	15238.1	15574.6	2.5	2.25	38	1	164	14441.2	13951.8	12728.3	13281.3	13797.3	12495.3	11649.2	11415.2	14940.4	13131.5	14751	13793.8	12437.6	11945.7	13500	13609.2
FALSE	1.757	Medium	0.026	Master Protein	A0A2R8W6H5	ATP-dependent DNA helicase Q4 OS=Mus musculus OX=10090 GN=Recql4 PE=1 SV=1	0.785	-0.35	1.35435	0.0442227	56	71.3	17.55	17.16	1	1	1	50.6	34.3	54.7	55	49.6	43.2	50.4	42.2	73.2	57.7	60.6	65.9	65.6	35.7	61.2	62.9
FALSE	25.818	High	0	Master Protein	Q99KI3	ER membrane protein complex subunit 3 OS=Mus musculus OX=10090 GN=Emc3 PE=1 SV=3	0.971	-0.04	1.35417	0.0442415	638.2	657.2	2.58	5.32	5	1	14	650.7	598.8	558.7	531.7	580.2	503.1	502.2	469.5	597.5	596.2	623.1	603.6	572.4	531.6	569.1	566.3
FALSE	96	High	0	Master Protein	Q9DBP5	UMP-CMP kinase OS=Mus musculus OX=10090 GN=Cmpk1 PE=1 SV=1	1.012	0.02	1.35415	0.0442434	8525.1	8427.4	2.15	1.85	13	1	78	8396.2	8201.6	7184.3	7681.3	7638.8	7198.9	6614.1	6297.8	8220.1	7142.5	8218.1	7240.5	6518.4	6945.1	7067.5	7361.6
FALSE	454.216	High	0	Master Protein	Q3UBU0	HATPase_c domain-containing protein OS=Mus musculus OX=10090 GN=Hsp90b1 PE=2 SV=1	1.009	0.01	1.35374	0.044285	37687.8	37333.5	1.56	1.21	56	1	347	37798.2	35498	31956.2	33427.2	34064.4	31453.3	28758.1	27727.2	35952.7	31622.3	36263.9	31953.7	29078.4	30382.2	31835.6	32940.1
FALSE	33.064	High	0	Master Protein	Q78KL9	Rexo2 protein OS=Mus musculus OX=10090 GN=Rexo2 PE=2 SV=1	0.962	-0.06	1.35374	0.044285	535.3	556.3	3.27	3.11	7	1	22	516.2	502.7	488.1	475.6	484.3	439.8	409.5	395.4	506.5	477	542.6	506.9	458	444.7	480.8	476.7
FALSE	251.174	High	0	Master Protein	Q9Z1G3	V-type proton ATPase subunit C 1 OS=Mus musculus OX=10090 GN=Atp6v1c1 PE=1 SV=4	0.983	-0.03	1.35287	0.0443743	23055.2	23464.6	1.45	1.73	32	1	226	22674.1	21900.8	19760.6	19432.4	20962.4	19079.2	17415.6	17254	22791.3	19816.6	22825.8	20824.4	18017.2	18315.6	20481.3	20535.3
FALSE	67.197	High	0	Master Protein	Q80TL1	Adenylate cyclase type 2 OS=Mus musculus OX=10090 GN=Adcy2 PE=1 SV=2	0.963	-0.05	1.35274	0.0443875	1956.5	2031.4	5.82	1.89	16	1	29	1927	1859.9	1771.6	1465.2	1694.7	1607.7	1523.2	1488.4	1940.8	1711	1979	1827.6	1648.8	1607.2	1775.4	1748.2
FALSE	870.668	High	0	Master Protein	Q5FWB7	Fructose-bisphosphate aldolase OS=Mus musculus OX=10090 GN=Aldoa PE=1 SV=1	1.042	0.06	1.35137	0.0445274	87220	83729.9	2.42	3.49	16	1	1095	87459.8	87895.9	72909.2	74987.1	77533.9	73140.3	66119.8	65899.2	85494.2	72462.1	81038.1	72365.7	64647.3	72329	71767.8	73693.3
FALSE	56.461	High	0	Master Protein	Q9JM14	5'(3')-deoxyribonucleotidase, cytosolic type OS=Mus musculus OX=10090 GN=Nt5c PE=1 SV=1	0.959	-0.06	1.34908	0.0447634	3295.6	3435.3	3.14	1.74	8	1	42	3279.6	3104.6	2859.3	3066.1	2983.2	2761.8	2514	2408.1	3279.5	2906	3426.6	3054.4	2666.8	2782.8	2927.1	2908.2
FALSE	349.976	High	0	Master Protein	G5E8R3	Pyruvate carboxylase OS=Mus musculus OX=10090 GN=Pcx PE=1 SV=1	0.986	-0.02	1.34729	0.0449484	24662	25005.9	1.82	1.72	57	1	301	23903.5	23807.1	21111.2	21672	22005	19581.9	18824.8	18503.9	23220.4	21088.2	25090	21877	19496.1	20263.8	21980.6	22083.7
FALSE	2.179	Medium	0.015	Master Protein	Q8CHC8	Activity-dependent neuroprotector homeobox protein 2 OS=Mus musculus OX=10090 GN=Adnp2 PE=2 SV=2	0.946	-0.08	1.34668	0.0450112	73.9	78.1	9.6	5.94	1	1	5	68.7	70.8	64.8	72	68	60.3	47.6	47.9	78.2	64.5	71.8	70.2	65.6	59.3	74.6	66.8
FALSE	8.293	High	0	Master Protein	Q9CQ85	Mitochondrial import inner membrane translocase subunit Tim22 OS=Mus musculus OX=10090 GN=Timm22 PE=1 SV=1	0.941	-0.09	1.34595	0.0450871	154.3	164	4.95	4.33	2	1	4	144.2	146.9	130.9	133.3	151.2	130.2	116.2	122.9	166.8	138.1	151.9	149.5	122.9	138.8	137.4	144
FALSE	4.462	High	0.001	Master Protein	Q9D1K7	UPF0687 protein C20orf27 homolog OS=Mus musculus OX=10090 PE=1 SV=3	0.922	-0.12	1.34477	0.0452092	180.7	195.9	4.51	4.66	1	1	6	192.5	170.4	153.7	164.9	159.6	147.4	151.7	130.1	191.8	170.8	185.8	156.4	155.2	163.8	158.9	169.8
FALSE	62.356	High	0	Master Protein	A4FUW1	4932417H02Rik protein (Fragment) OS=Mus musculus OX=10090 GN=Rptor PE=2 SV=1	0.987	-0.02	1.34474	0.0452128	1219.1	1235.7	1.74	2.23	14	1	26	1182.3	1163.2	1043	1015.8	1102	1007.7	941.9	897.3	1185	1016.8	1207.8	1081.3	1010.5	1026.8	1054.7	1068.8
FALSE	79.19	High	0	Master Protein	Q62446	Peptidyl-prolyl cis-trans isomerase FKBP3 OS=Mus musculus OX=10090 GN=Fkbp3 PE=1 SV=2	1.01	0.01	1.34437	0.0452509	5242.9	5188.9	2.66	2	13	1	51	5476.6	4980.8	4706.5	4436.1	4685.1	4247.8	4082.8	3919.1	4788.7	4407.7	5080.9	4531.4	3985.7	4078.1	4567.4	4609.5
FALSE	11.533	High	0	Master Protein	Q8CA71	Protein shisa-4 OS=Mus musculus OX=10090 GN=Shisa4 PE=1 SV=1	0.972	-0.04	1.34136	0.045566	984.2	1013	4.25	4.53	3	1	15	934.6	895.8	840.2	768.5	905.1	813.2	753.3	742.8	966.2	845.8	919.5	891.3	855	853	894.8	847.7
FALSE	88.076	High	0	Master Protein	Q3UPE0	Transcription elongation factor OS=Mus musculus OX=10090 GN=Tcea1 PE=2 SV=1	1.017	0.02	1.3405	0.0456565	2254.1	2216.3	1.32	2.66	13	1	35	2233.6	2184.3	1920.8	2001.9	2053.1	1828.3	1728.4	1661.6	2084.9	1902.5	2204.2	1892.1	1768.9	1847	1849.8	1884.9
FALSE	2.311	Medium	0.012	Master Protein	D3YWV3	Differentially-expressed in FDCP 8 (Fragment) OS=Mus musculus OX=10090 GN=Def8 PE=1 SV=1	0.903	-0.15	1.34007	0.0457014	31.6	34.9	12.17	8.62	1	1	1	29.2	26.4	27.5	26.5	31.6	29.6	28.1	19.9	33	27.5	34.2	33.6	32.7	29.1	30.1	28.3
FALSE	19.339	High	0	Master Protein	Q8VD26	Transmembrane protein 143 OS=Mus musculus OX=10090 GN=Tmem143 PE=1 SV=1	0.95	-0.07	1.33991	0.045718	93.4	98.3	5.45	6.17	3	1	6	82.2	84.6	81.6	80.5	87.7	79	71.7	69.3	86.4	80	95.9	89.6	77	86.1	80.5	93.7
FALSE	1.215	Low	0.077	Master Protein	A0A7N9VSG0	Spermatosis associated 5-like 1 OS=Mus musculus OX=10090 GN=Spata5l1 PE=1 SV=1	0.91	-0.14	1.33983	0.0457268	71.5	78.6	10.55	5.73	1	1	1	70.6	69.4	66.4	67.7	67.2	49.5	53.5	43.4	75	59.5	78.5	70	55.9	67.2	68.3	67.5
FALSE	114.964	High	0	Master Protein	Q8BFU3	RING finger protein 214 OS=Mus musculus OX=10090 GN=Rnf214 PE=1 SV=1	0.987	-0.02	1.33955	0.0457559	4310	4365.6	1.82	1.87	24	1	69	4186	4028.3	3701.9	3776.3	3865.3	3532	3333.7	3113.7	4117.9	3750.6	4258.7	3921.7	3513.7	3481.4	3773.2	3722.7
FALSE	265.988	High	0	Master Protein	Q3TXS7	26S proteasome non-ATPase regulatory subunit 1 OS=Mus musculus OX=10090 GN=Psmd1 PE=1 SV=1	0.989	-0.02	1.33895	0.0458195	12258.2	12396.6	1.56	1.08	40	1	171	12011.1	11422	10534.8	10658.7	10878.3	10120.1	9497.9	9023.6	11913.4	10501.5	11904	10855.4	9895.7	10116.2	10667.7	10701.7
FALSE	65.779	High	0	Master Protein	Q91V76	Ester hydrolase C11orf54 homolog OS=Mus musculus OX=10090 PE=1 SV=1	0.976	-0.04	1.33801	0.0459187	2305.7	2362.4	2.61	1.76	13	1	30	2217.1	2122.6	1952.3	2055.1	2052.5	1895.2	1810	1719	2178.5	1984.5	2321.6	2039.1	1864.7	1938.9	2076.5	2045.4
FALSE	3.705	High	0.003	Master Protein	Q8CFJ9	GATOR complex protein WDR24 OS=Mus musculus OX=10090 GN=Wdr24 PE=1 SV=1	1.444	0.53	1.33777	0.0459436	67.4	46.7	61.3	10.17	2	1	3	92.7	181.6	71.5	131.1	38.7	41.6	41.6	33.7	45.3	42.5	44.8	35.8	43.7	41.8	37.6	39
FALSE	27.63	High	0	Master Protein	Q80X95	Ras-related GTP-binding protein A OS=Mus musculus OX=10090 GN=Rraga PE=1 SV=1	0.965	-0.05	1.33595	0.0461367	1260.5	1305.8	1.77	2.96	5	1	15	1220	1189.3	1071.9	1086.7	1157.1	1044.3	985.6	930.5	1267.8	1106.2	1207.7	1134.9	1055.8	1001.6	1136.7	1139.2
FALSE	269.749	High	0	Master Protein	Q80VM5	Dipeptidyl aminopeptidase-like protein 6 OS=Mus musculus OX=10090 GN=Dpp6 PE=1 SV=1	0.967	-0.05	1.33413	0.0463313	19966.4	20637.4	4.54	3.32	33	1	193	20079.8	18887	17606.5	15324.3	17458.7	16198	15596.3	15052.2	20129.3	17144.8	19444.8	19123.2	16356.4	15943.4	18344	17875.6
FALSE	168.025	High	0	Master Protein	F7CYX4	Liprin-alpha-2 OS=Mus musculus OX=10090 GN=Ppfia2 PE=1 SV=1	0.984	-0.02	1.3336	0.0463869	6294.1	6399.6	2.04	2.73	31	1	105	6285.2	5863.9	5436	5188.2	5729.8	5095.1	4875.9	4678.9	6113.7	5379.8	6233.6	5656.6	5323.1	4971.8	5619.5	5596.6
FALSE	11.084	High	0	Master Protein	Q8BVP5	Casein kinase I isoform gamma-2 OS=Mus musculus OX=10090 GN=Csnk1g2 PE=1 SV=1	0.95	-0.07	1.33315	0.0464352	349.2	367.6	2.21	3.36	1	1	7	356.1	336.3	295.2	294.3	305.2	288.1	278.4	257.4	336.1	310.5	344.4	323.7	288.6	273.1	322.5	322.9
FALSE	245.916	High	0	Master Protein	Q9WV34	MAGUK p55 subfamily member 2 OS=Mus musculus OX=10090 GN=Mpp2 PE=1 SV=1	0.985	-0.02	1.33309	0.0464417	20253.1	20552.4	1.78	2.53	37	1	212	19594.6	19143.8	17210	17762.3	18600.7	16657.4	15296.1	15045.9	19274	17048.6	21029.3	18030.1	16738.3	16495.5	18066.7	17993
FALSE	16.349	High	0	Master Protein	O08797	SPI6 OS=Mus musculus OX=10090 GN=Serpinb9 PE=1 SV=1	0.937	-0.09	1.33271	0.0464825	267.7	285.8	9.25	4.45	4	1	5	226.4	236.7	227	231.4	221.7	248.5	214.2	209.1	272.2	244.1	272.2	245.1	210.7	250.9	258.7	250.8
FALSE	247.848	High	0	Master Protein	Q9CWS0	N(G),N(G)-dimethylarginine dimethylaminohydrolase 1 OS=Mus musculus OX=10090 GN=Ddah1 PE=1 SV=3	1.022	0.03	1.33271	0.0464829	8639.6	8449.7	3.1	1.66	22	1	154	8945	8031.5	7460.2	7880.3	7634.8	7225.6	6531.5	6316.2	8201.6	7303.2	8065.6	7355.9	6738.2	6874.4	7175.5	7348.7
FALSE	83.248	High	0	Master Protein	O08583	THO complex subunit 4 OS=Mus musculus OX=10090 GN=Alyref PE=1 SV=3	1.07	0.1	1.33253	0.0465021	1705.2	1593.3	4.55	5.15	7	1	47	1672.8	1706	1533.6	1481.8	1417.2	1396.6	1241.1	1261	1527.9	1346.5	1645.1	1397.9	1178.9	1429.7	1337.3	1393.4
FALSE	89.65	High	0	Master Protein	E9PYT0	Rho GTPase-activating protein 5 OS=Mus musculus OX=10090 GN=Arhgap5 PE=1 SV=1	0.962	-0.06	1.33088	0.0466789	1467.9	1525.3	3.22	3.19	18	1	43	1485	1367.8	1283.2	1252.5	1336.1	1150.6	1198.1	1077.3	1428.9	1298.6	1523.6	1339.8	1263.7	1199.5	1320.2	1273
FALSE	51.423	High	0	Master Protein	Q8C671	Serine/arginine-rich splicing factor 2 OS=Mus musculus OX=10090 GN=Srsf2 PE=2 SV=1	1.024	0.03	1.33027	0.0467441	7090.4	6922.1	2.87	2.79	10	1	75	7360.7	6756.4	5989.2	6508.5	6513.8	5812.3	5392.5	5144.4	6650.7	6036.4	6982.2	5994.2	5585.7	5337.4	5962.1	6011.8
FALSE	140.36	High	0	Master Protein	P70207	Plexin-A2 OS=Mus musculus OX=10090 GN=Plxna2 PE=1 SV=2	0.966	-0.05	1.33005	0.0467681	1357.6	1405.2	4.5	2.22	20	1	92	1297.1	1290.3	1194.9	1072.6	1206.5	1115.7	1104.6	1023.7	1293.5	1185.6	1375.4	1216.2	1134.8	1173	1218.4	1224.1
FALSE	86.452	High	0	Master Protein	Q6NZC3	Slc30a3 protein OS=Mus musculus OX=10090 GN=Slc30a3 PE=2 SV=1	0.931	-0.1	1.32955	0.0468219	3128.6	3361.1	5.48	4.69	11	1	48	3127.3	2938.7	2823	2387.6	2810.3	2553.5	2474.8	2448.3	2973	2577.3	3229.2	2991	2679.6	2679.9	2978.5	3033.7
FALSE	131.926	High	0	Master Protein	Q8CI71	Syndetin OS=Mus musculus OX=10090 GN=Vps50 PE=1 SV=2	0.983	-0.02	1.32939	0.0468397	3187	3242.3	2.49	3.05	25	1	64	3037.6	3012.7	2789.9	2663	2863.9	2627.9	2454.7	2397	3062.6	2745.8	3157	2891.1	2507.8	2834.4	2790.2	2836.5
FALSE	11.43	High	0	Master Protein	Q8BLL4	Peptidase_M3 domain-containing protein OS=Mus musculus OX=10090 GN=Mipep PE=2 SV=1	0.958	-0.06	1.32832	0.0469553	128.8	134.4	6.88	4.56	2	1	4	140.9	123.4	115.4	114.3	113	91	98.8	91.5	128.4	113	135	118	116.3	104.2	124.3	116.7
FALSE	178.87	High	0	Master Protein	A0A0R4J087	Transporter OS=Mus musculus OX=10090 GN=Slc6a17 PE=1 SV=1	0.984	-0.02	1.32754	0.0470388	6693.1	6799	5.17	1.85	19	1	107	6377	5827.7	5684	5150	6148.1	5468.2	5207.8	5038.5	6538.8	5879	6583.5	5929.7	5532.8	5404.5	5811.9	5981.3
FALSE	4.887	High	0.001	Master Protein	Q9JM45	CIP7 OS=Mus musculus OX=10090 GN=2010204K13Rik PE=2 SV=1	0.876	-0.19	1.3265	0.0471515	69.6	79.5	8.27	10.4	1	1	1	77.9	64.3	59.6	68.2	61.3	56.4	52.4	61.1	66.6	75.8	77.5	66.3	73.8	58.6	73.2	69.5
FALSE	50.156	High	0	Master Protein	P27661	Histone H2AX OS=Mus musculus OX=10090 GN=H2ax PE=1 SV=2	1.047	0.07	1.3261	0.0471959	14156	13521.5	7.75	7.33	5	1	57	15631.8	13350.8	11007.6	12865	14622.9	11724.4	10455.2	10108.7	13360.2	11973.6	13164.4	10776.6	10433.1	9174.1	11709.6	12205.1
FALSE	5.896	High	0	Master Protein	D3Z3X0	Kinase non-catalytic C-lobe domain-containing protein 1 OS=Mus musculus OX=10090 GN=Kndc1 PE=1 SV=1	1.229	0.3	1.32562	0.0472475	48.9	39.8	10.14	17.13	2	1	3	50.6	52.5	41.9	42	44.3	33	31.4	36	38.8	33	40	34.1	43.3	38.9	29.2	30.3
FALSE	9.901	High	0	Master Protein	F6XTP0	RING finger protein 121 (Fragment) OS=Mus musculus OX=10090 GN=Rnf121 PE=1 SV=1	0.841	-0.25	1.32555	0.0472558	7.4	8.8	15.71	19.65	1	1	3	7.6	7.8	5.4	5.2	6.7	5.7	5.8	7.3	8.9	5.7	9.1	7.7	10.1	7.2	7.2	6.9
FALSE	95.052	High	0	Master Protein	P31650	Sodium- and chloride-dependent GABA transporter 3 OS=Mus musculus OX=10090 GN=Slc6a11 PE=1 SV=2	0.95	-0.07	1.32551	0.0472593	8178.4	8606.7	3.92	3.73	12	1	66	8300.7	7778.1	6984.4	6612.6	7951.3	6689.6	6267.8	5959.9	8280	7606.6	8454.7	7546.1	6517.7	6397.4	7462.3	7464.9
FALSE	18.964	High	0	Master Protein	A0A0R4J0D5	Vacuolar fusion protein MON1 homolog OS=Mus musculus OX=10090 GN=Mon1a PE=1 SV=1	0.814	-0.3	1.32458	0.0473607	21.8	26.8	17.47	12.95	2	1	4	19.9	22.4	17.4	24.9	14.8	19.1	14.6	18	21.5	17.2	27.8	20.8	21.3	23.5	25.6	23.2
FALSE	80.27	High	0	Master Protein	Q05BF9	Ppm2c protein OS=Mus musculus OX=10090 GN=Pdp1 PE=2 SV=1	0.97	-0.04	1.3243	0.0473912	1947.9	2008.5	2.83	1.97	14	1	33	1879.1	1894.2	1735.8	1746.7	1746	1579.5	1504.2	1416.9	1872.8	1665.6	1967.6	1794.6	1606.8	1602.4	1789.4	1746.5
FALSE	73.375	High	0	Master Protein	E9QK48	Echinoderm microtubule-associated protein-like 2 OS=Mus musculus OX=10090 GN=Eml2 PE=1 SV=1	0.98	-0.03	1.3238	0.0474456	4030.7	4111.2	2.02	1.66	14	1	52	4103.4	3870.5	3417.5	3618.4	3583.8	3239	3125.5	2932.7	3893.3	3431.7	4038.7	3550.5	3309.3	3358.6	3645.2	3565
FALSE	13.962	High	0	Master Protein	E9PWB1	Pleckstrin homology-like domain family B member 1 OS=Mus musculus OX=10090 GN=Phldb1 PE=1 SV=1	1.061	0.08	1.32373	0.0474534	70.6	66.5	4.74	7.64	4	1	5	70.2	71.4	59.5	61.9	61.1	57.9	59.6	50.2	59.8	63.6	69	51.2	52.5	53.1	57.7	58.1
FALSE	32.603	High	0	Master Protein	Q91ZW3	SWI/SNF-related matrix-associated actin-dependent regulator of chromatin subfamily A member 5 OS=Mus musculus OX=10090 GN=Smarca5 PE=1 SV=1	0.963	-0.05	1.32368	0.0474594	831.9	863.6	4.36	2.19	6	1	14	776.9	771.6	691.2	709.1	757.9	715.7	671.9	643.4	814.5	749.2	821.5	751.5	707.1	705.1	751.9	751.2
FALSE	110.991	High	0	Master Protein	Q62048	Astrocytic phosphoprotein PEA-15 OS=Mus musculus OX=10090 GN=Pea15 PE=1 SV=1	1.039	0.06	1.32308	0.0475247	6661.5	6410.6	5.35	4.64	10	1	66	7354.6	6454.5	5778.3	6217.1	5808.9	5370.3	5032.7	4701.5	6435.4	5499	6078	5728.2	5258.8	4700.5	5461.1	5523.5
FALSE	9.002	High	0	Master Protein	Q8C0J6	Ankyrin repeat domain-containing protein SOWAHC OS=Mus musculus OX=10090 GN=Sowahc PE=1 SV=2	0.889	-0.17	1.32297	0.0475365	21.8	24.5	13.9	12.44	1	1	1	21.8	19.7	14.5	21.8	21	19.6	16.7	12.8	26.5	20.6	18.8	25.7	19.3	19	19.8	23
FALSE	71.087	High	0	Master Protein	Q68FM6	Protein phosphatase 1 regulatory subunit 29 OS=Mus musculus OX=10090 GN=Elfn2 PE=1 SV=1	0.971	-0.04	1.32275	0.0475605	2661.2	2740.6	5.04	2.98	10	1	42	2639.2	2548.8	2284	2018.8	2377.3	2170.4	2157	2008.3	2621.4	2258	2620.6	2467.5	2290.8	2297.9	2371	2391
FALSE	32.319	High	0	Master Protein	Q8CCF0	U4/U6 small nuclear ribonucleoprotein Prp31 OS=Mus musculus OX=10090 GN=Prpf31 PE=1 SV=3	0.969	-0.05	1.32122	0.047729	307.7	317.5	5.4	4.44	6	1	10	275.5	275.9	247.2	266.3	285.7	264.7	237.5	227.5	302.7	264.8	317.2	279.3	248	280.8	256.5	280.1
FALSE	241.681	High	0	Master Protein	F8VPN4	Glycogen debrancher OS=Mus musculus OX=10090 GN=Agl PE=1 SV=1	0.98	-0.03	1.32118	0.0477334	6608.9	6741.7	2.49	1.27	49	1	133	6209.4	6346.9	5685.1	5680.2	6066.5	5367.6	5041.7	4968.2	6365.3	5721.3	6538.3	5994.2	5379.7	5353.7	5861	5820.6
FALSE	14.03	High	0	Master Protein	Q8BSF4	Phosphatidylserine decarboxylase proenzyme, mitochondrial OS=Mus musculus OX=10090 GN=Pisd PE=2 SV=1	0.957	-0.06	1.32085	0.0477696	333.7	348.8	5.89	1.57	6	1	11	306.8	325.1	286	272	296.7	277.5	286.6	245.8	333.2	294.6	350.8	312	271.1	285.7	297.3	305.3
FALSE	379.896	High	0	Master Protein	E9PV14	Band 4.1-like protein 1 OS=Mus musculus OX=10090 GN=Epb41l1 PE=1 SV=2	0.982	-0.03	1.32056	0.0478016	32932.8	33526.6	0.95	1.87	50	1	314	32533.7	31244.2	27714.2	28641.8	29803.3	27110.9	25188	24685.5	32704.8	28318.1	32657.5	29926.9	26552.9	26126.2	28884.5	28818.5
FALSE	11.449	High	0	Master Protein	Q3TB53	Uncharacterized protein OS=Mus musculus OX=10090 GN=Ppp1r16a PE=2 SV=1	1.088	0.12	1.32052	0.0478056	61.9	56.9	7.61	9.34	2	1	4	68.4	63.1	53.6	52.4	60.5	47.4	42	44.8	46.5	45.9	55.6	51.6	49.7	45.9	55.3	45.1
FALSE	25.503	High	0	Master Protein	Q8CDZ5	Nucleoporin_C domain-containing protein OS=Mus musculus OX=10090 GN=Nup133 PE=2 SV=1	0.952	-0.07	1.31966	0.0479007	358.2	376.3	4.54	4.41	6	1	10	332.4	335.3	302.5	326.2	316.7	301.8	293.6	267.7	348.6	342.5	351.5	324.7	300.6	317.7	311.6	339
FALSE	209.281	High	0	Master Protein	Q8BUV3	Gephyrin OS=Mus musculus OX=10090 GN=Gphn PE=1 SV=2	0.95	-0.07	1.31882	0.0479937	10695	11254.7	3.13	3.76	35	1	143	10704.1	9746.1	9007.8	9623	10135.2	8676.1	8233.1	7932.5	10609.5	9725.9	11075.8	9897.2	9051.3	8262.4	9729.1	9670.6
FALSE	116.654	High	0	Master Protein	Q8BH44	Coronin-2B OS=Mus musculus OX=10090 GN=Coro2b PE=1 SV=2	0.956	-0.06	1.31766	0.0481216	7667.9	8019.5	3.82	2.58	7	1	95	7312.4	7095.8	6745.8	6999.6	7248	6166.2	5851	5731.6	7434.1	6838.3	8127.2	7129.9	6330.5	6256.6	6903	6845.9
FALSE	92.921	High	0	Master Protein	Q6PHU5	Sortilin OS=Mus musculus OX=10090 GN=Sort1 PE=1 SV=1	0.975	-0.04	1.31704	0.0481908	4255.3	4364.2	3.33	1.76	17	1	56	4108.2	3904.3	3761.6	3475.2	3788.8	3512.5	3317.9	3213.7	4039.9	3656.7	4256.3	3841.5	3505	3524.5	3822.9	3734.1
FALSE	1.328	Low	0.059	Master Protein	D3Z4R4	NK6 homeobox 2 OS=Mus musculus OX=10090 GN=Nkx6-2 PE=4 SV=1	0.912	-0.13	1.31599	0.0483074	59.3	65	8.65	8.36	1	1	1	56.8	47.8	55.8	54.8	54.2	51.1	42.2	43.4	60.9	52.3	71.6	56.3	53.3	44.2	57.9	57.6
FALSE	2.102	Medium	0.017	Master Protein	Q0P557	Mitochondria-eating protein OS=Mus musculus OX=10090 GN=Spata18 PE=1 SV=2	0.971	-0.04	1.31545	0.0483668	667.8	687.5	3.69	3.21	1	1	4	678.5	618.4	557.1	579.5	597.5	512	533.7	520.5	659.1	559.2	666.6	616.8	579.4	564.9	593.4	594.8
FALSE	44.179	High	0	Master Protein	Q8R086	Sulfite oxidase, mitochondrial OS=Mus musculus OX=10090 GN=Suox PE=1 SV=2	0.961	-0.06	1.31482	0.0484375	288.6	300.2	4.66	4.81	6	1	12	278.6	283.2	243.3	259.4	244.4	223.2	237.6	216	272.3	247.6	308.4	266.6	241	267.2	254.9	259.6
FALSE	85.792	High	0	Master Protein	Q7TSQ8	Pyruvate dehydrogenase phosphatase regulatory subunit, mitochondrial OS=Mus musculus OX=10090 GN=Pdpr PE=1 SV=1	0.962	-0.06	1.31366	0.048567	2058.7	2139.8	2.3	3.48	17	1	37	2014.4	2025	1842.5	1774	1837.7	1677	1582.5	1550.2	1973.2	1827.3	2167.2	1858.8	1718	1818.1	1814.4	1788.8
FALSE	46.832	High	0	Master Protein	Q9R1C6	Diacylglycerol kinase epsilon OS=Mus musculus OX=10090 GN=Dgke PE=1 SV=1	0.972	-0.04	1.31252	0.0486943	990.7	1019.7	4.27	1.9	10	1	25	944.5	943.7	846.9	773.3	928.3	821.7	752	744.7	966.7	872.2	974.5	916.2	811.6	831.5	859.9	872.3
FALSE	39.207	High	0	Master Protein	Q6PEV3	WAS/WASL-interacting protein family member 2 OS=Mus musculus OX=10090 GN=Wipf2 PE=1 SV=1	0.974	-0.04	1.31191	0.0487625	1672.2	1716.2	2.37	2.27	10	1	20	1649.9	1589.7	1432	1389.7	1495.8	1397.5	1336.5	1257.6	1619.7	1411.4	1669	1511.7	1414	1390	1502.8	1482.5
FALSE	6.864	High	0	Master Protein	Q9CXV1	Succinate dehydrogenase [ubiquinone] cytochrome b small subunit, mitochondrial OS=Mus musculus OX=10090 GN=Sdhd PE=1 SV=2	0.922	-0.12	1.31177	0.0487786	590.5	640.8	9.75	5.1	2	1	4	523.9	462.5	496.8	486.8	587.2	519.1	471.5	443.1	623.5	570.3	612.9	576.8	517	470.8	534.2	525.1
FALSE	116.961	High	0	Master Protein	P35585	AP-1 complex subunit mu-1 OS=Mus musculus OX=10090 GN=Ap1m1 PE=1 SV=3	0.98	-0.03	1.31112	0.0488518	6649.5	6784.6	1.32	1.27	19	1	82	6640.7	6327.2	5814.1	5740.3	6077.8	5484.3	5082.2	4875.4	6487.1	5766.8	6604.2	5974.3	5401.1	5476.5	5800.3	5771.6
FALSE	487.191	High	0	Master Protein	Q3UGY4	Spectrin beta chain OS=Mus musculus OX=10090 GN=Sptb PE=2 SV=1	0.97	-0.04	1.31043	0.0489289	11570.6	11926.4	2.99	2.02	78	1	282	11034.8	11153	9773.3	10330.5	10896.1	9243.2	8812.5	8733.1	11065.5	10091.3	12068.8	10433.5	9414.3	9724.1	10311.4	10234
FALSE	88.02	High	0	Master Protein	D3YTU0	Vesicle-associated membrane protein 1 OS=Mus musculus OX=10090 GN=Vamp1 PE=1 SV=1	0.952	-0.07	1.31039	0.0489338	3576	3758.2	3.57	12.47	6	1	92	3535.8	3445.7	3083.6	2819.1	3322	2856.3	2730.1	2683.7	3542	3339.4	3671.7	3394.3	2939.6	4131	3188.1	3139.5
FALSE	3.927	High	0.002	Master Protein	E9Q557	Desmoplakin OS=Mus musculus OX=10090 GN=Dsp PE=1 SV=1	0.817	-0.29	1.3091	0.0490791	442.4	541.8	16.58	14.27	2	1	15	365.7	267.6	376.1	381.4	428.5	360.9	381	347.2	519.9	426	491.4	473.7	441.9	277.1	485.1	489.6
FALSE	135.121	High	0	Master Protein	B7FAV1	Filamin, alpha (Fragment) OS=Mus musculus OX=10090 GN=Flna PE=1 SV=1	0.942	-0.09	1.30866	0.0491295	2014.5	2138.9	6.27	12.16	24	1	51	1825.6	1745.5	1818.5	1710.8	1903.4	1629.5	1634.2	1508.3	2019	1815.1	2073.7	1886.4	2250.2	1676.9	1976.6	1772.7
FALSE	1361.13	High	0	Master Protein	Q5SV64	Myosin-10 OS=Mus musculus OX=10090 GN=Myh10 PE=1 SV=1	0.973	-0.04	1.3079	0.0492152	297	305.1	5.16	5.66	1	1	829	268.5	281.1	256.7	258.9	248.3	225	231.6	228.4	291.8	253.5	297	279.3	230.3	273.6	278.8	247.5
FALSE	79.116	High	0	Master Protein	Q3THW7	Eukaryotic translation initiation factor 3 subunit H OS=Mus musculus OX=10090 GN=Eif3h PE=2 SV=1	0.982	-0.03	1.3075	0.0492608	1899.6	1934	2.47	2.89	9	1	44	1808.2	1809	1653.4	1612.3	1696.2	1596.4	1476.1	1417.7	1851.5	1622	1911.4	1662.5	1570.2	1672.3	1671.7	1675.9
FALSE	131.429	High	0	Master Protein	P35278	Ras-related protein Rab-5C OS=Mus musculus OX=10090 GN=Rab5c PE=1 SV=2	0.968	-0.05	1.30702	0.0493151	4332.2	4475.7	3.59	2.11	8	1	111	4296.2	4001.7	3718.9	3457	3989.4	3542.5	3466.6	3208.6	4177.7	3775.6	4236.5	3935.9	3577.7	3660.1	3924.6	3769.2
FALSE	41.14	High	0	Master Protein	B9EI85	Histone H3 OS=Mus musculus OX=10090 GN=Hist2h3b PE=2 SV=1	1.032	0.05	1.3064	0.0493855	17006.4	16473.2	5.34	4.12	1	1	67	17783.4	15938.2	13400.4	14550.1	16589.6	15030.4	12935.3	12720.8	16597.5	14121.4	15969.4	13245.3	12647.2	13384.2	13776.9	14609.1
FALSE	1.887	Medium	0.022	Master Protein	Q62392	Pleckstrin homology-like domain family A member 1 OS=Mus musculus OX=10090 GN=Phlda1 PE=1 SV=2	0.83	-0.27	1.30622	0.0494058	116.5	140.4	19.18	6.49	1	1	1	92.7	90.5	92.7	92.1	112.3	120.2	110.2	109.4	132.6	114.1	125.1	130.8	111.5	105.1	133.7	127.2
FALSE	108.847	High	0	Master Protein	P59999	Actin-related protein 2/3 complex subunit 4 OS=Mus musculus OX=10090 GN=Arpc4 PE=1 SV=3	0.98	-0.03	1.30621	0.0494071	9182.1	9368.5	2.71	1.95	11	1	92	8993.8	8725.4	7583	7500.5	8448.1	7581.8	7108.1	6984.7	9077.1	7923.1	8970	8514.5	7155.4	7477.5	8177.6	8187.5
FALSE	27.327	High	0	Master Protein	Q6QWF9	Calcium/calmodulin-dependent protein kinase II inhibitor 1 OS=Mus musculus OX=10090 GN=Camk2n1 PE=1 SV=1	0.966	-0.05	1.30509	0.0495351	1373.2	1422.2	5.95	2.89	3	1	25	1188.9	1340.6	1186.7	1169.4	1320.8	1117.5	1057.9	976.8	1356.2	1159.6	1470.8	1246	1152.3	1138.7	1234	1252.8
FALSE	37.257	High	0	Master Protein	Q8BRK8	5'-AMP-activated protein kinase catalytic subunit alpha-2 OS=Mus musculus OX=10090 GN=Prkaa2 PE=1 SV=3	0.946	-0.08	1.3048	0.0495675	1531.1	1618.8	3.97	4.15	9	1	21	1542.2	1423.2	1288	1236.2	1455.6	1302	1218.5	1128.4	1569.2	1360.6	1544.9	1470.6	1296.5	1178.6	1390.4	1423.5
FALSE	47.802	High	0	Master Protein	G3UZY2	Thioredoxin, mitochondrial (Fragment) OS=Mus musculus OX=10090 GN=Txn2 PE=1 SV=1	0.932	-0.1	1.3045	0.0496025	1688.4	1812.2	4.65	4.97	5	1	27	1767.5	1566.9	1398.8	1597.2	1552.9	1369.3	1305.1	1195.8	1724.3	1592.9	1784.7	1598.2	1471.9	1300.5	1547.4	1516.1
FALSE	142.209	High	0	Master Protein	Q3TDD9	Protein phosphatase 1 regulatory subunit 21 OS=Mus musculus OX=10090 GN=Ppp1r21 PE=1 SV=2	0.978	-0.03	1.30428	0.0496274	3091.4	3160.7	2.59	2.57	24	1	62	2923.8	2967.9	2725.3	2657.8	2766.1	2554.9	2403	2281.5	2994.1	2661.5	3088.2	2759.3	2628.7	2602.7	2746.7	2686.7
FALSE	35.619	High	0	Master Protein	Q9QXJ1	Amyloid beta precursor protein binding family B member 1 OS=Mus musculus OX=10090 GN=Apbb1 PE=1 SV=3	0.922	-0.12	1.30391	0.0496693	229.4	248.7	7.83	6.95	5	1	15	240.7	227.3	226.1	196.4	208.1	178.1	160.1	159.7	239.1	207.7	235.8	234.7	215.1	175	214.1	221.3
FALSE	50.705	High	0	Master Protein	Q5U445	cDNA sequence BC085271 OS=Mus musculus OX=10090 GN=BC085271 PE=2 SV=1	1.017	0.02	1.30371	0.0496929	3834	3770.6	4.61	4.5	8	1	43	4001.9	3811.3	3260.2	3605.2	3417.7	3128.2	2843.2	2693.7	3628.7	3235.5	3672.9	3152.7	2969.3	2707.6	3096.1	3297.4
FALSE	183.379	High	0	Master Protein	Q9D8E6	60S ribosomal protein L4 OS=Mus musculus OX=10090 GN=Rpl4 PE=1 SV=3	1.021	0.03	1.30241	0.0498408	14480.6	14185	2.43	2.17	30	1	139	14179.5	13597.2	12719.6	12472.1	13056.7	12091.3	10993.4	11218.7	13223.4	11953.5	14143.7	12123.7	11083.8	11595.1	12314.3	12855
FALSE	49.016	High	0	Master Protein	Q3UU20	Uncharacterized protein OS=Mus musculus OX=10090 GN=Hid1 PE=2 SV=1	0.972	-0.04	1.30223	0.0498621	1162.6	1196.7	3.24	2.47	7	1	24	1227	1068.8	1013.4	1001.9	1031.3	948.9	909	829.2	1152.4	1047.9	1118.2	1049.1	971.1	959.8	1037.6	1037
FALSE	13.587	High	0	Master Protein	E9PZP8	HECT and RLD domain-containing E3 ubiquitin protein ligase family member 1 OS=Mus musculus OX=10090 GN=Herc1 PE=1 SV=1	1.101	0.14	1.30159	0.0499359	91.5	83.1	6.91	8.49	4	1	5	91.7	82.5	78	74.6	91	74.6	78.5	64	75.8	73.5	87.8	72.5	78.1	67.7	70.4	67
FALSE	25.984	High	0	Master Protein	Q91ZM2	SH2B adapter protein 1 OS=Mus musculus OX=10090 GN=Sh2b1 PE=1 SV=2	0.971	-0.04	1.30155	0.0499406	545.1	561.2	2.59	3.01	6	1	10	528.9	530.9	445	467.3	483.2	462.2	422.9	406.9	552.7	482.7	529.2	485.6	438.7	471.1	462	492.9
FALSE	3.306	High	0.004	Master Protein	Q80XK2	Bromodomain and PHD finger containing, 1 OS=Mus musculus OX=10090 GN=Brpf1 PE=1 SV=1	0.875	-0.19	1.30112	0.0499899	218.4	249.7	20.36	6.59	1	1	3	168.5	139.9	169.7	161.8	239.6	194.9	189.5	184.3	239.1	221.8	228.6	218.8	220.3	184.9	222.8	211.5
FALSE	21.754	High	0	Master Protein	O70152	Dolichol-phosphate mannosyltransferase subunit 1 OS=Mus musculus OX=10090 GN=Dpm1 PE=1 SV=1	0.97	-0.04	1.30048	0.0500632	120.5	124.3	4.04	4	5	1	10	116.5	116.2	101.8	105.2	115.3	91.5	95.5	87.9	116.7	105.7	115.8	114.5	105.5	99.1	110.4	108
FALSE	3.982	High	0.002	Master Protein	Q8BHJ6	Serine incorporator 5 OS=Mus musculus OX=10090 GN=Serinc5 PE=2 SV=1	1.151	0.2	1.29946	0.0501811	209.2	181.7	11.28	17.72	1	1	3	249	198.8	182.7	195.6	166.9	163.5	162	128.6	134.7	145.3	190.2	120.5	122.8	173.5	166.3	191
FALSE	64.031	High	0	Master Protein	A0A0R4J030	APC membrane recruitment protein 2 OS=Mus musculus OX=10090 GN=Amer2 PE=1 SV=1	0.975	-0.04	1.29864	0.0502759	1207.2	1237.8	2.06	4.49	12	1	26	1188.1	1102.4	1040.3	1042.3	1085.8	964.7	942.1	898.8	1157.9	1006	1247.7	1040.6	1008.4	1093.1	1073.8	1080.7
FALSE	140.865	High	0	Master Protein	B2RUC7	Serine/threonine kinase receptor associated protein OS=Mus musculus OX=10090 GN=Strap PE=1 SV=1	0.977	-0.03	1.29849	0.0502929	5030	5146.7	2.53	1.37	17	1	71	4948.6	4665.8	4275	4523	4457	4239.5	3906.4	3736.1	4864.6	4426.6	5124.4	4564.5	4054.7	4146.8	4413.1	4442.2
FALSE	13.266	High	0	Master Protein	Q91VH6	Protein MEMO1 OS=Mus musculus OX=10090 GN=Memo1 PE=1 SV=1	0.983	-0.02	1.29725	0.0504372	321.8	327.3	4.87	3.24	4	1	7	307.3	307.9	273.9	289	258.1	253.7	251.4	243.9	307.5	271.6	331.2	287.7	275.9	264.2	283.1	297.7
FALSE	51.83	High	0	Master Protein	Q8R0F8	Acylpyruvase FAHD1, mitochondrial OS=Mus musculus OX=10090 GN=Fahd1 PE=1 SV=2	0.991	-0.01	1.29723	0.0504396	1866.2	1883.1	3.6	2.85	12	1	34	1733.8	1674	1526.4	1630.5	1703	1521.6	1452	1386.2	1797.2	1593.5	1857.1	1637.7	1530.9	1623.1	1610.7	1613.3
FALSE	80.974	High	0	Master Protein	Q3TY95	Non-specific serine/threonine protein kinase OS=Mus musculus OX=10090 GN=Akt2 PE=1 SV=1	0.982	-0.03	1.29675	0.050495	3494.5	3558.9	1.62	1.83	14	1	57	3454.3	3334.9	3083.5	3022.5	3105.1	2834.7	2703.3	2614.6	3328.4	3048.4	3480.3	3179.8	2774.1	2976.3	3068.4	3067.9
FALSE	2.299	Medium	0.012	Master Protein	Q9DC48	Pre-mRNA-processing factor 17 OS=Mus musculus OX=10090 GN=Cdc40 PE=1 SV=1	0.893	-0.16	1.2963	0.0505479	38.2	42.8	10.43	11.47	1	1	1	39.5	35.4	36.5	36.6	32	29.9	32.7	23.5	48.2	36.5	33.9	39.9	32.6	39.9	35.3	37.1
FALSE	127.803	High	0	Master Protein	P61202	COP9 signalosome complex subunit 2 OS=Mus musculus OX=10090 GN=Cops2 PE=1 SV=1	0.981	-0.03	1.29593	0.0505907	7627.8	7776.3	1.2	1.65	23	1	81	7768.5	7274.6	6461.2	6723.4	6857.4	6279	5872.7	5590.3	7357.7	6701.3	7473.7	6896.8	6194	6137.8	6823.9	6724
FALSE	315.467	High	0	Master Protein	Q9D051	Pyruvate dehydrogenase E1 component subunit beta, mitochondrial OS=Mus musculus OX=10090 GN=Pdhb PE=1 SV=1	0.978	-0.03	1.29576	0.0506108	18977.5	19398.4	1.96	1.37	15	1	286	18348.4	18741.8	16121.6	16736.8	17109	15511.8	14437.7	14076.3	18397.8	16400.6	19063	17296.3	14953.5	15680.2	16921.8	16559.5
FALSE	379.81	High	0	Master Protein	P17156	Heat shock-related 70 kDa protein 2 OS=Mus musculus OX=10090 GN=Hspa2 PE=1 SV=2	0.979	-0.03	1.29562	0.0506266	9337.1	9542	1.76	2.57	23	1	405	9341.4	8740.6	7936.7	8031.7	8301	7775.8	7377	7069.9	9096.1	7814.9	9298.7	8499.9	7583.7	8181.1	8255.7	8297.5
FALSE	5.514	High	0.001	Master Protein	Q6X7S9	EP300-interacting inhibitor of differentiation 2 OS=Mus musculus OX=10090 GN=Eid2 PE=1 SV=1	0.88	-0.18	1.29525	0.05067	54.5	61.9	10.92	8.48	2	1	3	52.3	56.4	54	44.6	41.9	44.6	49.4	40.2	60.1	43.7	60.6	52	48	54.8	53.3	60.1
FALSE	57.089	High	0	Master Protein	Q7TMY2	Acyl-Coenzyme A dehydrogenase, short/branched chain OS=Mus musculus OX=10090 GN=Acadsb PE=2 SV=1	0.991	-0.01	1.29487	0.0507148	1637	1652.5	3.29	2.72	10	1	25	1502.7	1581.2	1397	1420.3	1468.2	1330.9	1290.3	1190.1	1571.8	1399.5	1602.3	1487.8	1359.7	1421.5	1427.4	1433.7
FALSE	209.696	High	0	Master Protein	Q8CIE6	Coatomer subunit alpha OS=Mus musculus OX=10090 GN=Copa PE=1 SV=2	0.988	-0.02	1.2937	0.050851	9564	9677.7	2.11	1.85	42	1	122	9303.3	8806.5	8196.9	8138.9	8594.1	7953.8	7493	7117.3	9246.3	8258	9354.7	8500	7680.7	8187.7	8249.3	8451.8
FALSE	69.886	High	0	Master Protein	Q8C561	G-protein coupled receptor-associated protein LMBRD2 OS=Mus musculus OX=10090 GN=Lmbrd2 PE=1 SV=1	0.964	-0.05	1.29353	0.0508706	1521.4	1578.8	3.57	2.24	10	1	26	1475.4	1402.2	1326.2	1244.6	1344	1270.8	1192.1	1180.8	1450.8	1283.1	1544.3	1355.7	1242.2	1294.3	1363.4	1405.8
FALSE	23.938	High	0	Master Protein	Q5F2E7	Nuclear fragile X mental retardation-interacting protein 2 OS=Mus musculus OX=10090 GN=Nufip2 PE=1 SV=1	0.948	-0.08	1.29327	0.0509012	375.5	396.1	4.11	3.95	8	1	10	367.6	354.3	354.7	322.6	342.5	310.3	288.7	278.6	394.9	342.3	378.1	343.8	326.2	320.3	343	320.6
FALSE	95.139	High	0	Master Protein	Q3TD71	Secretory carrier-associated membrane protein OS=Mus musculus OX=10090 GN=Scamp1 PE=1 SV=1	0.973	-0.04	1.29189	0.0510637	5934.7	6096.7	5.16	1.43	10	1	77	5791.8	5305.9	5111	4508.7	5371.1	5002.4	4538.7	4480.1	5843.5	5136.7	5812.4	5450.6	4714.3	4997.7	5299.9	5249.1
FALSE	49.537	High	0	Master Protein	Q99K28	ADP-ribosylation factor GTPase-activating protein 2 OS=Mus musculus OX=10090 GN=Arfgap2 PE=1 SV=1	0.982	-0.03	1.2906	0.0512159	1771.6	1803.9	2.37	2.56	10	1	28	1736.3	1655.7	1526.2	1580.6	1607.9	1434.5	1402.5	1284.2	1725	1596.8	1753.8	1583	1485.2	1432.3	1540.5	1598.3
FALSE	303.524	High	0	Master Protein	Q9CQV8	14-3-3 protein beta/alpha OS=Mus musculus OX=10090 GN=Ywhab PE=1 SV=3	1.043	0.06	1.29049	0.0512285	11206.5	10739.8	5.66	3.35	9	1	461	11704.1	11166.6	9996.3	10370.7	9669.6	8784.8	8172.2	7723.7	10209.7	9074.1	10489.3	9533.6	8552	7912	9249.8	9395
FALSE	11.73	High	0	Master Protein	P70452	Syntaxin-4 OS=Mus musculus OX=10090 GN=Stx4 PE=1 SV=1	1.103	0.14	1.29029	0.0512515	198.9	180.4	6.65	6.23	3	1	8	199.5	195.2	168.7	177.8	156	142.6	153.7	140.4	156.6	156.2	169.3	155.5	154.5	154.8	146.3	160.7
FALSE	146.204	High	0	Master Protein	P63054	Calmodulin regulator protein PCP4 OS=Mus musculus OX=10090 GN=Pcp4 PE=3 SV=2	1.134	0.18	1.29004	0.0512818	15848	13971.7	4.19	13.44	11	1	163	14921.8	15036.6	13774.4	14174.3	14405.9	12103.9	11562.1	12106.8	11194.9	10368	14744.5	11149.8	10537.7	13783.9	12587.2	14037.4
FALSE	106.254	High	0	Master Protein	Q6XE40	MAGUK p55 subfamily member 3 OS=Mus musculus OX=10090 GN=Mpp3 PE=1 SV=1	0.966	-0.05	1.28931	0.0513682	2665.9	2759.7	3.35	2.16	21	1	62	2620.2	2569.6	2387.6	2383.2	2355.8	2058.9	2068.8	1965.7	2535.4	2324.5	2765.8	2380.1	2172.3	2269.3	2400.1	2370.6
FALSE	9.869	High	0	Master Protein	Q8CAL5	Glypican-5 OS=Mus musculus OX=10090 GN=Gpc5 PE=2 SV=1	0.963	-0.05	1.28912	0.0513899	382.9	397.7	2.44	3.88	3	1	5	374.5	369.7	328.5	327	362.5	309.8	287.1	288.7	365	328.6	408.4	350.4	324.4	303.4	343.1	356.9
FALSE	26.479	High	0	Master Protein	B2RPZ7	Uncharacterized protein OS=Mus musculus OX=10090 GN=Fam234b PE=2 SV=1	0.971	-0.04	1.28846	0.0514686	1074.7	1106.4	4.81	1.9	8	1	23	1012.9	1004	928.7	846.5	995	866.8	876.5	807	1024.9	961	1094.4	969.4	889.6	896.7	951.8	965.1
FALSE	132.279	High	0	Master Protein	A0A0R4J2A2	Ankyrin repeat and sterile alpha motif domain-containing protein 1B OS=Mus musculus OX=10090 GN=Anks1b PE=1 SV=1	0.991	-0.01	1.28821	0.0514974	543.2	548.3	3.3	4.1	3	1	83	542.9	520.3	475.7	445.3	489.7	413.8	419.9	388.6	516.5	455.5	533.6	523.1	447.3	431	504.4	479.9
FALSE	41.906	High	0	Master Protein	Q80U92	MKIAA0027 protein (Fragment) OS=Mus musculus OX=10090 GN=Mlc1 PE=2 SV=1	0.943	-0.08	1.28773	0.0515552	1747.8	1852.9	4.73	1.75	8	1	21	1734.5	1620.3	1638.8	1442.3	1649	1402.1	1353.3	1339.8	1729.6	1558.3	1814.1	1634.4	1461.4	1441.2	1615.5	1585.1
FALSE	42.18	High	0	Master Protein	Q99NB8	Ubiquilin-4 OS=Mus musculus OX=10090 GN=Ubqln4 PE=1 SV=1	0.961	-0.06	1.28724	0.0516129	460.4	479	2.42	6.23	9	1	16	470.1	422.4	382.1	396.5	424.3	376.3	354.1	330.4	450	450.1	468.6	443.7	393.7	352	412.8	402.1
FALSE	334.519	High	0	Master Protein	P62715	Serine/threonine-protein phosphatase 2A catalytic subunit beta isoform OS=Mus musculus OX=10090 GN=Ppp2cb PE=1 SV=1	1.032	0.05	1.28702	0.051639	18276.9	17711.2	2.98	2.13	2	1	237	18352.4	18152.2	15575.1	16646.3	16064.2	14880.6	13617.1	13355.2	17246.7	14814.6	17246.3	15522.1	13899.6	15127.6	15361.5	15380.7
FALSE	321.403	High	0	Master Protein	P62631	Elongation factor 1-alpha 2 OS=Mus musculus OX=10090 GN=Eef1a2 PE=1 SV=1	1.031	0.04	1.28701	0.05164	16889.2	16374.7	1.94	3.2	16	1	273	17089.7	16176.2	14326.3	13998.3	15357.1	14032.8	12650.9	12532.3	15090.9	13450.8	16441.6	13859.4	12582.3	13564	14479.8	14854.3
FALSE	12.748	High	0	Master Protein	A0A0R4J0V5	DNA-directed RNA polymerase subunit OS=Mus musculus OX=10090 GN=Polr2a PE=1 SV=1	1.107	0.15	1.28631	0.0517233	558.9	504.7	11.98	5.6	4	1	9	637.6	609.7	553.5	504	468.2	435.9	375.2	364.8	471.3	416.1	490.9	462.5	433	374.8	466.9	441.9
FALSE	29.343	High	0	Master Protein	A0A286YDA2	Nucleolar and coiled-body phosphoprotein 1 OS=Mus musculus OX=10090 GN=Nolc1 PE=1 SV=1	1.063	0.09	1.28572	0.0517943	1681.4	1582.5	5.93	4.21	8	1	22	1744.6	1735.7	1500.7	1500.9	1462.8	1259.1	1209.1	1203.8	1478.9	1362.7	1564.8	1368.3	1309.3	1358.9	1321.9	1305.6
FALSE	10.78	High	0	Master Protein	O88939	Zinc finger and BTB domain-containing protein 7A OS=Mus musculus OX=10090 GN=Zbtb7a PE=1 SV=2	0.903	-0.15	1.2853	0.0518445	23.4	25.9	11.58	14.57	2	1	2	23.5	22.8	19.7	18.6	17.3	16.2	21.1	18.2	22.3	19.5	30.2	18.8	25.1	23.4	22.8	22.2
FALSE	145.637	High	0	Master Protein	Q8BKZ9	Pyruvate dehydrogenase protein X component, mitochondrial OS=Mus musculus OX=10090 GN=Pdhx PE=1 SV=1	0.975	-0.04	1.28526	0.0518485	8555.8	8777.4	2.07	1.24	15	1	113	8541.2	8195.5	7310.9	7547	7584.4	6976.9	6894.6	6277.9	8244.7	7459.3	8674.6	7776.7	6814.3	7058.4	7663.4	7560.2
FALSE	431.237	High	0	Master Protein	P61922	4-aminobutyrate aminotransferase, mitochondrial OS=Mus musculus OX=10090 GN=Abat PE=1 SV=1	0.968	-0.05	1.28504	0.0518753	23767.9	24550.7	2.98	1.66	32	1	264	23151.3	23043.1	20222.9	21545.2	22081.5	19381.2	17641.7	17201.5	23448.6	21018.6	23923.8	21274	18840	19181.1	21439.3	21608.9
FALSE	22.938	High	0	Master Protein	A0A0R4J0S3	Reticulon-4-interacting protein 1, mitochondrial OS=Mus musculus OX=10090 GN=Rtn4ip1 PE=1 SV=1	0.977	-0.03	1.28489	0.0518931	370.2	378.7	3.94	3.1	5	1	11	383.5	374.1	314.5	319.5	321.3	302.4	266.6	264.9	357.6	323.2	365.1	339.8	315.1	320.5	318.6	327.1
FALSE	454.286	High	0	Master Protein	Q3ULH5	Uncharacterized protein OS=Mus musculus OX=10090 GN=Hnrnpu PE=2 SV=1	1.031	0.04	1.28442	0.0519495	30305.4	29397.6	3.5	3.1	43	1	304	29993.2	28165.1	25307	28115.8	28300.8	25455.1	22964.5	22730.6	27393.2	24668.5	30472	24942.8	23485.2	23734.8	25500	26428.6
FALSE	312.539	High	0	Master Protein	E9Q1W0	Calcium/calmodulin-dependent protein kinase OS=Mus musculus OX=10090 GN=Camk2d PE=1 SV=2	0.959	-0.06	1.28362	0.052045	6034.8	6295.3	2.08	3.76	8	1	269	6078.8	5476.9	5062.7	5195.3	5346.6	4930.5	4657.3	4535	6089.1	5049.3	5669.2	5510	5096.3	5113.6	5467.7	5252.1
FALSE	101.861	High	0	Master Protein	Q60900	ELAV-like protein 3 OS=Mus musculus OX=10090 GN=Elavl3 PE=1 SV=1	0.984	-0.02	1.28354	0.0520545	1109	1127	2.43	3.18	8	1	46	1054.4	1046.2	946	956	999.1	923.1	873.2	802.3	1069.2	967	1105.6	980.5	899.7	985.3	959.9	968.6
FALSE	2.667	High	0.007	Master Protein	A0A1L1SVC7	COMM domain-containing protein 4 (Fragment) OS=Mus musculus OX=10090 GN=Commd4 PE=1 SV=1	0.858	-0.22	1.2817	0.0522755	134.9	157.3	17.45	5.87	1	1	1	110	95.5	105.9	101.7	140.2	119.2	124	113.2	154.6	122.2	139.1	142.5	122.5	114	138.3	138.6
FALSE	4.543	High	0.001	Master Protein	A0A087WNT2	Lymphocyte antigen 6E (Fragment) OS=Mus musculus OX=10090 GN=Ly6e PE=1 SV=6	0.927	-0.11	1.28159	0.0522891	115	124	9.19	8.9	1	1	2	95.7	97.5	100.6	95.3	103	94.4	96.6	92.5	124.1	98.4	115.2	114.8	113.6	89.4	113	102.5
FALSE	149.682	High	0	Master Protein	Q9DCT2	NADH dehydrogenase [ubiquinone] iron-sulfur protein 3, mitochondrial OS=Mus musculus OX=10090 GN=Ndufs3 PE=1 SV=2	0.985	-0.02	1.28156	0.0522923	16026.5	16278.1	1.77	1.65	19	1	148	15461.1	15769.6	13649	13925.6	14328.2	12992.3	12296	11944.5	15678.2	13720.2	16299.5	14529.4	12453.7	13017.1	14128.4	14168.7
FALSE	35.16	High	0	Master Protein	J3QNA0	Netrin-G2 OS=Mus musculus OX=10090 GN=Ntng2 PE=1 SV=1	0.974	-0.04	1.28146	0.0523049	1329.9	1365	2.06	6.26	9	1	24	1281	1261.3	1148.9	1106.6	1203.7	1095.4	1017.1	999.1	1281.4	1148.5	1368.7	1176.5	1090.7	1293.5	1186.8	1167.7
FALSE	84.152	High	0	Master Protein	Q921V3	Cysteine desulfurase, mitochondrial OS=Mus musculus OX=10090 GN=Nfs1 PE=2 SV=1	0.974	-0.04	1.28033	0.0524406	4979.1	5112.1	3.91	2.73	17	1	50	4649.3	4608.5	4154.1	4229.1	4573.3	4123.3	3967.2	3885.7	4794.9	4233.5	5251.1	4577.2	4024	4299.8	4381.4	4458.4
FALSE	67.964	High	0	Master Protein	Q9D1C8	Vacuolar protein sorting-associated protein 28 homolog OS=Mus musculus OX=10090 GN=Vps28 PE=1 SV=1	0.971	-0.04	1.28012	0.0524658	2776.4	2859.5	1.19	3.44	12	1	36	2718.1	2590.1	2372.2	2397.6	2490.6	2278.1	2135.7	2058.7	2653.6	2431.4	2838.6	2605.1	2294.2	2151.8	2460.2	2457.7
FALSE	50.824	High	0	Master Protein	Q80WG5	Volume-regulated anion channel subunit LRRC8A OS=Mus musculus OX=10090 GN=Lrrc8a PE=1 SV=1	0.968	-0.05	1.27848	0.0526642	640.9	662.1	3.24	3.92	13	1	26	648	621	577.5	528.3	595.4	514.2	487	467.3	641.4	574.8	640.5	585.1	567.9	525.3	552.7	572.1
FALSE	31.448	High	0	Master Protein	Q9WV31	Activity-regulated cytoskeleton-associated protein OS=Mus musculus OX=10090 GN=Arc PE=1 SV=1	0.954	-0.07	1.27755	0.052777	467.5	490.2	3.92	3.55	6	1	11	447.6	425.4	389.8	406.5	447	398.7	356.1	351.7	459.9	413.2	485.9	448.5	390.8	376.6	425.5	402.2
FALSE	39.207	High	0	Master Protein	Q3V1R3	LRRCT domain-containing protein OS=Mus musculus OX=10090 GN=Lgi3 PE=2 SV=1	1.094	0.13	1.27669	0.052882	995.8	910.2	5.2	14.71	10	1	16	942.4	932	880.9	878.2	917.9	727.5	736.2	764.9	677.8	643.6	984.8	627.9	683.2	812.3	823.9	846.6
FALSE	5.488	High	0.001	Master Protein	Q8C8D6	Tr-type G domain-containing protein OS=Mus musculus OX=10090 GN=Guf1 PE=2 SV=1	0.915	-0.13	1.2759	0.0529787	80.2	87.6	10.3	3.68	2	1	2	79	81.4	63.6	68.8	72.5	75.5	69.4	49.4	78.4	73.8	89	76.7	68.9	73.8	79.3	75.9
FALSE	110.533	High	0	Master Protein	Q3ULW0	GTP-binding nuclear protein Ran OS=Mus musculus OX=10090 GN=Ran PE=2 SV=1	1.017	0.02	1.27427	0.0531774	10252.3	10085.1	1.56	1.75	16	1	90	10180.2	9770.4	8653.4	9044.7	9278.2	8580.3	7739.1	7705.6	9822.2	8526.6	9782.1	8848.6	7782.6	8405.4	8547.2	8942.8
FALSE	73.163	High	0	Master Protein	O89084	cAMP-specific 3',5'-cyclic phosphodiesterase 4A OS=Mus musculus OX=10090 GN=Pde4a PE=1 SV=2	1.048	0.07	1.27267	0.053374	955	911.2	3.28	4.09	10	1	45	982.8	919.3	849	818.8	845.9	731	723.3	720.4	878.6	763.1	865.7	790.1	732	779.7	747.2	852
FALSE	11.907	High	0	Master Protein	O35598	Disintegrin and metalloproteinase domain-containing protein 10 OS=Mus musculus OX=10090 GN=Adam10 PE=1 SV=2	0.955	-0.07	1.27081	0.0536035	313.5	328.4	10.23	3.07	4	1	8	270.8	251.4	259.6	237.1	289.9	263.8	252.2	257.5	317.2	269.1	318.4	282.4	265	283.4	280.9	288.4
FALSE	11.091	High	0	Master Protein	Q9QWR8	Alpha-N-acetylgalactosaminidase OS=Mus musculus OX=10090 GN=Naga PE=1 SV=2	0.917	-0.13	1.27074	0.0536115	154.4	168.4	7.85	3.79	4	1	5	157.2	141.9	125.1	142.6	150.8	115.7	116.6	132.3	161.2	142.1	170.7	140.2	133.3	127.7	144	153.2
FALSE	31.215	High	0	Master Protein	Q9D3P8	Plasminogen receptor (KT) OS=Mus musculus OX=10090 GN=Plgrkt PE=1 SV=1	0.978	-0.03	1.27073	0.0536125	924.6	945.1	4.55	2.02	5	1	16	857.4	829.6	807.9	756.1	862.3	781.4	710.2	686.6	890.1	789.1	921.7	816.8	756.1	793	817.1	848.8
FALSE	324.509	High	0	Master Protein	A8DUK4	Beta-globin OS=Mus musculus OX=10090 GN=Hbb-bs PE=1 SV=1	1.141	0.19	1.26984	0.0537233	34739	30434.7	12.57	6.87	9	1	379	34915	38228.6	24424.6	29797.9	33378.7	21931.8	26928.7	24438.8	30684.5	24946.5	29747.4	26621.4	24345.9	20603.5	25325.4	27641.5
FALSE	82.922	High	0	Master Protein	F8VQC1	Signal recognition particle subunit SRP72 OS=Mus musculus OX=10090 GN=Srp72 PE=1 SV=1	0.978	-0.03	1.26888	0.0538417	2617.8	2675.6	2.03	1.16	19	1	43	2619.9	2469.6	2263.1	2250.3	2402.7	2241.8	2009.8	1927.7	2545.5	2229.8	2644.6	2392.4	2131.2	2167.3	2305.2	2337.1
FALSE	11.02	High	0	Master Protein	Q02105	Complement C1q subcomponent subunit C OS=Mus musculus OX=10090 GN=C1qc PE=1 SV=2	0.888	-0.17	1.26858	0.0538795	469.7	528.8	9.63	4.44	3	1	6	452.7	407	399.2	405	495.7	428.8	423.4	347.4	515.6	462.9	521.5	458.4	445.3	398.8	443.9	448.5
FALSE	40.727	High	0	Master Protein	Q80VC8	PRKCA-binding protein OS=Mus musculus OX=10090 GN=Pick1 PE=1 SV=1	0.97	-0.04	1.26848	0.053892	796.3	821.3	5.63	2.56	9	1	18	717.6	704.6	679.4	684.3	732.7	690	640.8	583.5	782.7	705.8	796.1	709.1	685.4	681.1	704.2	720.5
FALSE	180.04	High	0	Master Protein	P70333	Heterogeneous nuclear ribonucleoprotein H2 OS=Mus musculus OX=10090 GN=Hnrnph2 PE=1 SV=1	1.02	0.03	1.26781	0.0539744	13667.2	13398.1	3.19	2.77	9	1	152	13966.7	13116.3	11392.3	12546.8	12282.4	11216	10203.9	9790.5	12841	11524	13171.4	11325.6	10567.3	10144.6	11568.7	11546.4
FALSE	118.497	High	0	Master Protein	P59279	Ras-related protein Rab-2B OS=Mus musculus OX=10090 GN=Rab2b PE=1 SV=1	0.984	-0.02	1.26764	0.0539959	1287.6	1308.9	2.42	3.47	3	1	98	1301.3	1183.3	1100.8	1081.9	1199.3	1046.8	992.8	930.4	1229.4	1121.5	1376.1	1127.4	1062.9	1043.9	1111.8	1169.5
FALSE	2.391	Medium	0.011	Master Protein	B2RXQ4	Nek1 protein OS=Mus musculus OX=10090 GN=Nek1 PE=1 SV=1	0.935	-0.1	1.26731	0.0540368	41.6	44.4	6.38	11.73	1	1	1	46.1	43.9	36.2	34.5	38.1	32.3	30.1	30.4	39.5	41.3	46.4	37.6	45.9	35.3	38.3	39.1
FALSE	108.427	High	0	Master Protein	A0A0J9YTU3	Cytospin-B OS=Mus musculus OX=10090 GN=Specc1 PE=1 SV=1	0.978	-0.03	1.26678	0.0541025	1475.6	1509.6	2.51	2.4	19	1	49	1447.3	1366.7	1243.9	1270.1	1365.3	1221.9	1185.2	1097.2	1449.2	1269.8	1499.1	1357.7	1246.1	1201.8	1290.5	1297.9
FALSE	78.475	High	0	Master Protein	Q9D1P4	Cysteine and histidine-rich domain-containing protein 1 OS=Mus musculus OX=10090 GN=Chordc1 PE=1 SV=1	0.986	-0.02	1.26674	0.0541081	2027.7	2056.4	2.16	2.49	11	1	41	2018.2	1941.4	1724.3	1758.3	1852.8	1624.5	1572.9	1425.3	1958.5	1747.2	1991.6	1866.9	1690.1	1643.5	1786.9	1743.7
FALSE	1.685	Medium	0.028	Master Protein	A4Q9F1	Protein monoglycylase TTLL8 OS=Mus musculus OX=10090 GN=Ttll8 PE=1 SV=1	0.784	-0.35	1.26649	0.054139	273	348.5	11.03	16.41	1	1	1	275.7	226.3	210.7	266.1	272.2	220.6	241.9	183.7	342.3	298.5	301.7	332.7	285	169.4	297.6	271.9
FALSE	163.636	High	0	Master Protein	Q9EPL8	Importin-7 OS=Mus musculus OX=10090 GN=Ipo7 PE=1 SV=2	0.983	-0.03	1.2647	0.0543623	4393.3	4470.7	1.92	2.26	23	1	80	4324.8	4012.8	3716.2	3824.3	4015.1	3588.5	3395.7	3257.5	4094.1	3803.9	4366.4	3913.5	3652.2	3599.9	3889.8	3890.9
FALSE	143.744	High	0	Master Protein	Q8BGH2	Sorting and assembly machinery component 50 homolog OS=Mus musculus OX=10090 GN=Samm50 PE=1 SV=1	0.971	-0.04	1.2643	0.0544121	8407	8653.8	5.48	2.42	24	1	84	7872.7	7330.5	7282	6695.6	7902	6816.1	6500.2	6525.2	8119.6	7322.5	8081	7790.2	6744.6	7216	7651.8	7558.8
FALSE	8.487	High	0	Master Protein	F7BE84	Ankyrin repeat domain 50 (Fragment) OS=Mus musculus OX=10090 GN=Ankrd50 PE=1 SV=1	1.12	0.16	1.26334	0.0545329	63.9	57	10.61	5.9	3	1	5	56.1	64.9	61.6	48.2	57.3	52.3	51.8	40.1	51.2	47.5	58.3	48.3	45.5	47.3	45.1	54.4
FALSE	83.102	High	0	Master Protein	A0A0N4SW28	Guanine nucleotide-binding protein subunit gamma OS=Mus musculus OX=10090 GN=Gng12 PE=1 SV=1	1.033	0.05	1.26309	0.054565	9469.6	9167.6	6.02	3.27	7	1	71	10816.3	9572.5	8282.7	7919.5	8503.1	7706.9	7294.1	6619.3	9072.6	7775	8329.6	7834.2	7120	7595.9	7907.9	8171.7
FALSE	38.379	High	0	Master Protein	Q3V2C6	IF rod domain-containing protein OS=Mus musculus OX=10090 GN=Des PE=2 SV=1	1.13	0.18	1.26211	0.0546879	148.9	131.8	11.67	5.91	4	1	45	161	161.7	130.9	138.8	114.8	98.4	110.8	103.7	117.6	107.1	121.3	116.8	110.4	117.9	114.5	114.9
FALSE	19.023	High	0	Master Protein	Q9D7I5	Phospholysine phosphohistidine inorganic pyrophosphate phosphatase OS=Mus musculus OX=10090 GN=Lhpp PE=1 SV=1	0.963	-0.06	1.26204	0.0546963	500.9	520.4	4.02	4.57	4	1	8	473.9	469	423.2	468	445.2	411.6	387.4	382.3	537.2	434.8	511.9	435.1	397.6	453.9	449.3	456.6
FALSE	13.933	High	0	Master Protein	Q9DCU6	39S ribosomal protein L4, mitochondrial OS=Mus musculus OX=10090 GN=Mrpl4 PE=1 SV=1	0.952	-0.07	1.26186	0.0547193	647.3	680.1	6.61	2.57	3	1	8	567	585.2	536.3	543.1	598.5	563	526.7	502.4	658.8	580.6	665.3	594.4	519.5	578.6	579	579.9
FALSE	28.957	High	0	Master Protein	Q8CHW4	Translation initiation factor eIF-2B subunit epsilon OS=Mus musculus OX=10090 GN=Eif2b5 PE=1 SV=1	0.966	-0.05	1.26166	0.0547447	731	757	4.66	5.79	7	1	13	683.2	661	592.8	620.5	686.1	629.1	570.5	555.5	723.5	641.1	740.5	664.7	589.5	707	631	655.4
FALSE	39.281	High	0	Master Protein	Q5GH67	XK-related protein 4 OS=Mus musculus OX=10090 GN=Xkr4 PE=1 SV=1	1.103	0.14	1.26116	0.0548074	1757.7	1593.6	7.96	9.83	10	1	25	1841.3	2033.2	1493.1	1451	1539.8	1435.6	1301.4	1336.2	1520.1	1373.8	1549.6	1360.2	1264.4	1654	1363.2	1396.1
FALSE	118.957	High	0	Master Protein	P47911	60S ribosomal protein L6 OS=Mus musculus OX=10090 GN=Rpl6 PE=1 SV=3	1.014	0.02	1.26077	0.0548564	13868.7	13678.3	1.95	1.13	24	1	111	13853.8	13186.9	12125.2	11603.1	12230.9	11449.5	10667.5	10496.3	12868.6	11561.6	13347.6	11752.3	10647.4	11117.3	11838.3	12121.3
FALSE	34.838	High	0	Master Protein	Q9ET77	Junctophilin-3 OS=Mus musculus OX=10090 GN=Jph3 PE=1 SV=1	0.973	-0.04	1.25989	0.0549682	1157	1189.5	2.32	3.43	10	1	25	1127	1095.5	1024.9	1002.4	1059	916.7	897.7	854.7	1085.4	990.6	1216.7	1044.9	955.3	933.1	1077.7	1040.1
FALSE	3	High	0.005	Master Protein	Q6A0A1	RNA helicase (Fragment) OS=Mus musculus OX=10090 GN=mKIAA0224 PE=4 SV=1	0.914	-0.13	1.25838	0.0551592	15	16.4	17.85	15.39	1	1	1	15.7	15.7	14.6	8.7	12	12.7	8.6	10.7	16.3	18.4	14.8	12.1	14.9	12	13.7	15.9
FALSE	73.794	High	0	Master Protein	P99028	Cytochrome b-c1 complex subunit 6, mitochondrial OS=Mus musculus OX=10090 GN=Uqcrh PE=1 SV=2	0.981	-0.03	1.25833	0.0551661	3034.4	3092.4	2.97	2.32	7	1	66	2905.1	2884.1	2429.4	2675.2	2740.7	2469.1	2378.8	2284.9	2871.2	2664.1	3140.7	2719.4	2374	2542.2	2673.2	2686.8
FALSE	2.565	Medium	0.01	Master Protein	Q9CQT0	tRNA(His) guanylyltransferase OS=Mus musculus OX=10090 GN=Thg1l PE=1 SV=1	0.911	-0.13	1.25637	0.0554157	22.4	24.6	13.18	10.65	1	1	1	18.8	21.5	21.3	17.2	23.2	16.2	17.2	20	29.5	24	23.4	22.5	19.7	18.4	20.9	20.7
FALSE	1.957	Medium	0.02	Master Protein	Q8CDT9	RIKEN cDNA 4933402N03 gene OS=Mus musculus OX=10090 GN=4933402N03Rik PE=2 SV=1	0.953	-0.07	1.25582	0.0554861	206.2	216.4	6.1	4.75	1	1	1	194.4	187	186	154.3	188.8	170.1	160.7	151.4	191.3	184.7	212.2	188.7	173.2	163.8	180.7	202.2
FALSE	105.02	High	0	Master Protein	Q9QUR8	Semaphorin-7A OS=Mus musculus OX=10090 GN=Sema7a PE=1 SV=1	0.963	-0.05	1.25359	0.055771	2828.8	2937	5.26	2.49	18	1	46	2587.9	2556.4	2363.5	2433.1	2761.7	2393.2	2208.4	2104.7	2785	2608.2	2912	2574.6	2316	2286.2	2545	2567.2
FALSE	16.14	High	0	Master Protein	Q3UUQ7	GPI inositol-deacylase OS=Mus musculus OX=10090 GN=Pgap1 PE=1 SV=3	0.979	-0.03	1.25291	0.0558589	533.2	544.6	6.25	4.46	5	1	8	535.5	463	443.1	398.6	491.8	451.3	420.1	394.1	517.1	451.2	510.1	479.7	451.8	484.9	486.6	474.8
FALSE	104.178	High	0	Master Protein	Q3UWG5	Tetraspanin OS=Mus musculus OX=10090 GN=Cd81 PE=2 SV=1	1.025	0.04	1.25111	0.0560908	2110.9	2058.5	5.13	3.49	3	1	69	2319.7	1879	1791.3	1930.7	1964.9	1721.3	1622.8	1531.8	2007.3	1784.7	1864.6	1738.4	1648.8	1669.3	1777.8	1737.9
FALSE	8.161	High	0	Master Protein	A2AQA7	RNA helicase aquarius OS=Mus musculus OX=10090 GN=Aqr PE=1 SV=1	0.884	-0.18	1.25096	0.0561101	236.7	267.8	8.2	7.95	2	1	3	228.7	211.4	204.8	223	228.3	189.8	216.1	170.8	259.5	218.2	264.1	232.1	234.7	182.7	237.7	220
FALSE	173.983	High	0	Master Protein	E9Q852	Afadin OS=Mus musculus OX=10090 GN=Afdn PE=1 SV=2	0.975	-0.04	1.2507	0.0561433	5332	5467	1.79	2.74	6	1	101	5376.3	5079.4	4612.2	4489.5	4741.1	4372.1	4217.9	3897.2	5247.7	4599.4	5122.8	4883.9	4509.8	4445.5	4686.6	4652.9
FALSE	1.267	Low	0.067	Master Protein	Q78YZ6	Short coiled-coil protein OS=Mus musculus OX=10090 GN=Scoc PE=1 SV=1	0.974	-0.04	1.24976	0.0562656	141.6	145.3	8.54	11.48	1	1	2	133.2	112.7	104.1	130.5	126.4	116.7	111.8	106	161.8	123.5	140.6	136.8	146.4	114	121.6	118.3
FALSE	6.39	High	0	Master Protein	Q9Z266	SNARE-associated protein Snapin OS=Mus musculus OX=10090 GN=Snapin PE=1 SV=1	0.894	-0.16	1.24965	0.0562799	37.1	41.5	7.26	8.11	2	1	4	37.1	38.8	34.1	29	35	28.6	28.6	25.1	39.4	31.2	42.9	37.9	32.9	29.9	30.6	36.5
FALSE	234.345	High	0	Master Protein	Q3URG1	Uncharacterized protein OS=Mus musculus OX=10090 GN=Tppp PE=1 SV=1	1.077	0.11	1.24829	0.0564558	24321.2	22575	6.66	5.65	22	1	225	25982.5	26866.1	19821.2	21023.8	20830.5	19925	18158.3	18005.9	22094.1	19110.8	21384.1	19619.1	17681.8	20920.3	19421.1	21265.7
FALSE	63	High	0	Master Protein	Q9JK48	Endophilin-B1 OS=Mus musculus OX=10090 GN=Sh3glb1 PE=1 SV=1	0.989	-0.02	1.24744	0.0565665	3336.4	3374.5	1.62	1.44	12	1	47	3333.5	3251.5	2861.4	2842.9	2896	2699.1	2566.9	2478.9	3238.9	2840.1	3273.3	2952.1	2726.9	2739.7	2932.3	2887
FALSE	85.631	High	0	Master Protein	B2RRE3	Camsap1l1 protein OS=Mus musculus OX=10090 GN=Camsap2 PE=2 SV=1	0.965	-0.05	1.24725	0.0565914	2187.9	2267.6	2.45	2.49	23	1	45	2131	2069	1913.7	1876.5	2012.6	1735.6	1743.7	1632.6	2061.5	1847.9	2228.9	1953.6	1816	1831.1	1992	1987
FALSE	117.206	High	0	Master Protein	Q8VEH5	EPM2A-interacting protein 1 OS=Mus musculus OX=10090 GN=Epm2aip1 PE=1 SV=1	0.978	-0.03	1.24722	0.0565953	3965.5	4056.1	2.66	2.94	21	1	78	3811.3	3722.1	3345.7	3431.6	3558.8	3350	3161.2	3006.1	3862.4	3509.1	3964.5	3498	3275	3509.3	3488.5	3483.5
FALSE	53.866	High	0	Master Protein	Q4KMN5	Nlgn1 protein OS=Mus musculus OX=10090 GN=Nlgn1 PE=2 SV=1	0.914	-0.13	1.24643	0.0566988	272.4	298	4.24	8.78	4	1	28	279	253.5	244.5	238.1	258.1	214.4	206.4	189.7	273.6	244.4	279.8	279.5	251	195.3	265.7	274.9
FALSE	1048.86	High	0	Master Protein	O88935	Synapsin-1 OS=Mus musculus OX=10090 GN=Syn1 PE=1 SV=2	0.969	-0.05	1.24386	0.057035	81734.4	84388.8	2.5	2.09	40	1	866	81717.6	82281.7	69956.7	68014.8	74462.4	66062.7	61725.9	60686	81010.2	68692.6	82754.8	75140.9	65094.5	65753.4	73978.1	73499.6
FALSE	112.216	High	0	Master Protein	A0A087WS83	Voltage-dependent R-type calcium channel subunit alpha OS=Mus musculus OX=10090 GN=Cacna1e PE=1 SV=1	0.96	-0.06	1.24279	0.0571755	4108.8	4281.1	3.06	2.26	26	1	57	4064.2	4107.4	3747.9	3483.7	3699.3	3341.9	3158.7	3130.9	3954.7	3550.5	4143.2	3782.4	3484.7	3542.1	3729.6	3707.7
FALSE	5.295	High	0.001	Master Protein	V9PC53	Cytochrome b (Fragment) OS=Mus musculus musculus OX=39442 GN=Cytb PE=3 SV=1	0.948	-0.08	1.24251	0.0572123	2113.6	2228.9	4.27	5.59	2	1	13	2083.6	1887.7	1796.4	1655.7	1920.2	1725.4	1656.2	1609.1	2178.3	1900.5	2009.6	2046.2	1733.3	1590.2	1904.6	1995.2
FALSE	19.731	High	0	Master Protein	Q3TKB7	28S ribosomal protein S18-2, mitochondrial OS=Mus musculus OX=10090 GN=Mrps18b PE=2 SV=1	1.082	0.11	1.24247	0.0572173	282.2	260.8	10.67	2.61	3	1	14	307.9	295.3	286.3	254.9	235.5	206.1	196.9	200	250.7	219.7	254.6	241.8	201	214.2	218.7	226.2
FALSE	352.597	High	0	Master Protein	P40142	Transketolase OS=Mus musculus OX=10090 GN=Tkt PE=1 SV=1	1.033	0.05	1.24203	0.0572762	23987.5	23214.4	3.96	1.81	37	1	220	25220.2	23044	20153.4	22195.9	21583.7	19593	17857.9	16983.3	22860.1	20245.8	22547.5	19980.9	18273.9	18779	19904.8	20305
FALSE	299.817	High	0	Master Protein	Q7TMY8	E3 ubiquitin-protein ligase HUWE1 OS=Mus musculus OX=10090 GN=Huwe1 PE=1 SV=5	0.991	-0.01	1.24141	0.0573571	7763.2	7833.8	3	1.54	53	1	141	7432.6	7064.8	6656.3	6388.6	7016.9	6473.6	6064.2	5743.4	7455.1	6675.5	7630.7	6839.3	6402.9	6310	6799.9	6850.7
FALSE	4.47	High	0.001	Master Protein	B1AUH1	Receptor-type tyrosine-protein phosphatase U OS=Mus musculus OX=10090 GN=Ptpru PE=1 SV=1	1.072	0.1	1.24045	0.057484	109.2	101.8	5.83	2.2	1	1	2	106.4	99.8	95.9	98.5	91.3	91.4	87.6	72.7	100	84.5	99.1	90.1	84.1	82.1	87.8	89.1
FALSE	37.325	High	0	Master Protein	E9Q1P5	SH3 and multiple ankyrin repeat domains protein 3 (Fragment) OS=Mus musculus OX=10090 GN=Shank3 PE=1 SV=8	0.951	-0.07	1.23961	0.0575954	150.3	158.1	4.15	6.27	2	1	14	142.5	151.7	131.4	123.4	132.4	120.2	117.8	116.6	152.1	141.4	149.3	140.9	139.1	127	124.2	135.9
FALSE	52.261	High	0	Master Protein	Q62426	Cystatin-B OS=Mus musculus OX=10090 GN=Cstb PE=1 SV=1	1.047	0.07	1.23932	0.0576346	5332.9	5094.7	4.55	5.95	7	1	45	5499.4	5036.9	4573.1	5112.5	4901.1	4225.7	3979.3	3925.8	4463.3	4228.5	5370	4355.6	4070	3883.3	4574	4779.9
FALSE	156.164	High	0	Master Protein	Q9CZS7	PIPK domain-containing protein OS=Mus musculus OX=10090 GN=Pip4k2a PE=2 SV=1	0.983	-0.02	1.2383	0.0577695	3910.9	3976.6	1.23	1.81	15	1	100	3835.2	3737.1	3374.7	3378.2	3563.1	3160.5	2981.1	2942.8	3775.2	3358.2	3794.6	3529.8	3194.6	3127.4	3511.2	3480.3
FALSE	36.409	High	0	Master Protein	Q3TI65	Mitochondrial 18 kDa protein OS=Mus musculus OX=10090 GN=Mtfp1 PE=2 SV=1	0.962	-0.06	1.23778	0.057839	1919.8	1996.4	3.91	3.46	6	1	21	1802.4	1846.3	1673.8	1560	1720.1	1559.3	1538.9	1471.5	1824	1607.6	1893.7	1752.1	1567.3	1694.5	1734	1806.2
FALSE	70.667	High	0	Master Protein	Q9CQC7	NADH dehydrogenase [ubiquinone] 1 beta subcomplex subunit 4 OS=Mus musculus OX=10090 GN=Ndufb4 PE=1 SV=3	0.985	-0.02	1.2377	0.0578501	6086.2	6181.9	4.85	3.73	9	1	71	5452.3	5790.9	5344.1	4838.7	5366.8	5025.5	4712.1	4546.1	5917.1	5215.6	6123.3	5573.8	4762.9	5460.2	5191.2	5376.9
FALSE	84.788	High	0	Master Protein	Q91YJ2	Sorting nexin-4 OS=Mus musculus OX=10090 GN=Snx4 PE=1 SV=1	0.974	-0.04	1.23737	0.0578942	3392.4	3483.7	1.51	2.78	17	1	53	3271.9	3255	2879	2930.6	3040.6	2795.2	2563.8	2540.8	3354.1	2914	3439	3055.2	2736.9	2898.2	2860.8	2915.4
FALSE	108.145	High	0	Master Protein	Q3TGG2	Ataxin-2-like protein OS=Mus musculus OX=10090 GN=Atxn2l PE=1 SV=1	0.982	-0.03	1.23552	0.0581405	3853.3	3922	2	2.27	23	1	65	3913.6	3678	3367.4	3295.2	3345.9	3131	3022.6	2869	3776.8	3390.8	3767.9	3454.7	3244.1	3157.1	3384.7	3377.8
FALSE	137.302	High	0	Master Protein	P54823	Probable ATP-dependent RNA helicase DDX6 OS=Mus musculus OX=10090 GN=Ddx6 PE=1 SV=1	0.981	-0.03	1.23486	0.0582285	4749.9	4842.6	1.8	1.92	19	1	76	4629.4	4405.1	4082.9	4079.5	4286.4	3966.9	3647.7	3527.9	4500.9	4121.4	4767.6	4248.4	3803.3	4025	4097.3	4148.7
FALSE	795.619	High	0	Master Protein	P52480	Pyruvate kinase PKM OS=Mus musculus OX=10090 GN=Pkm PE=1 SV=4	1.02	0.03	1.23485	0.0582304	90442.8	88694.8	2.06	1.36	51	1	898	91917.2	88500.1	75409.3	78450.5	80975.4	72394.3	66874.3	67673.5	85583.7	74748.9	85903.3	78876	67536.1	71923	75852	77894
FALSE	112.503	High	0	Master Protein	Q3UH37	Uncharacterized protein OS=Mus musculus OX=10090 GN=Nptxr PE=2 SV=1	0.962	-0.06	1.23311	0.0584642	8064.2	8380.5	3.49	2.34	17	1	81	8056.3	7637.5	7137.2	6536.9	7125.4	6638.2	6202.3	6303	7965.8	7002.2	7937.6	7506	6665.7	6440.3	7306.9	7371.6
FALSE	35.833	High	0	Master Protein	Q5HZI6	GDP-4-keto-6-deoxy-D-mannose-3,5-epimerase-4-reductase OS=Mus musculus OX=10090 GN=Gfus PE=1 SV=1	0.957	-0.06	1.23208	0.0586028	1258.1	1314.6	5.09	2.79	6	1	19	1150.3	1160.3	1052.2	1111.7	1113.3	1100.8	1017.7	949.6	1246.2	1119.8	1298.6	1172.2	1003.4	1117.9	1116.4	1111.6
FALSE	3.617	High	0.003	Master Protein	Q6P3C9	Kelch-like protein 10 OS=Mus musculus OX=10090 GN=Klhl10 PE=1 SV=1	0.832	-0.27	1.23183	0.0586361	1257.2	1510.8	26.94	4.89	1	1	6	927.2	810.4	801.1	913.9	1417.5	1300.5	1145.6	1185.1	1574.7	1329.9	1509.8	1348.1	1109.1	1202.4	1260.8	1293.8
FALSE	4.01	High	0.002	Master Protein	Q9WTK3	Glycosylphosphatidylinositol anchor attachment 1 protein OS=Mus musculus OX=10090 GN=Gpaa1 PE=1 SV=3	0.902	-0.15	1.23167	0.0586584	143.9	159.5	8.73	9.12	1	1	1	142.8	120.2	135.8	121	142.8	132.8	106.2	107.6	143.3	152.9	168	131.5	124.4	142.5	138.9	121.5
FALSE	12.689	High	0	Master Protein	A0A1Y7VN19	Dehydrogenase/reductase SDR family member 7 (Fragment) OS=Mus musculus OX=10090 GN=Dhrs7 PE=1 SV=1	0.971	-0.04	1.2311	0.0587356	649.6	669.2	3.73	3.12	4	1	9	621.6	616.9	563.1	534.1	564	539.5	529.3	486.2	620.9	588.6	650.6	566.4	526	568.9	584.2	574.1
FALSE	110.762	High	0	Master Protein	Q6ZPU9	KIF-binding protein OS=Mus musculus OX=10090 GN=Kifbp PE=1 SV=2	0.968	-0.05	1.23102	0.0587469	2565.7	2651.3	2.98	2.14	17	1	57	2475.5	2444.3	2302.4	2312.6	2322.7	2081	1952	1941.5	2495.8	2244.3	2564.3	2323.4	2112.6	2232	2329.7	2250.8
FALSE	57.811	High	0	Master Protein	Q9D517	1-acyl-sn-glycerol-3-phosphate acyltransferase gamma OS=Mus musculus OX=10090 GN=Agpat3 PE=1 SV=2	0.984	-0.02	1.23021	0.0588555	3615.6	3673.3	4.49	2.29	11	1	34	3419.4	3231.8	3144.1	2871.2	3205.7	3000.9	2860.7	2726.9	3493.7	3119.6	3581.8	3236.5	2861	3148.8	3133.2	3209
FALSE	5.922	High	0	Master Protein	Q9EQT6	Synaptotagmin-13 OS=Mus musculus OX=10090 GN=Syt13 PE=1 SV=1	0.945	-0.08	1.23	0.0588845	103.5	109.5	6.56	7.99	2	1	4	93.4	96.5	93.7	94	86.3	90.2	76	78.8	95.4	96.6	108.4	101.1	83.5	104.5	91.2	94.2
FALSE	16.479	High	0	Master Protein	Q8BTH8	Casein kinase I isoform gamma-1 OS=Mus musculus OX=10090 GN=Csnk1g1 PE=1 SV=2	0.964	-0.05	1.22933	0.058975	419.2	434.6	3.49	5.39	5	1	9	420.3	400.3	361.1	343.8	373.3	351.8	317.5	333.3	408.3	367.8	426.9	372.3	364.5	396	375.7	366.5
FALSE	253.32	High	0	Master Protein	A0A0N4SVL0	Eukaryotic translation initiation factor 4 gamma 3 OS=Mus musculus OX=10090 GN=Eif4g3 PE=1 SV=2	0.978	-0.03	1.229	0.0590204	11594.8	11854.8	1.91	2.12	3	1	150	11467.5	10947.2	10264.1	10146.1	10431.2	9472.2	8957.4	8446.2	11124.9	10222.4	11715.1	10453.8	9592.5	9269.2	10219.7	10280.4
FALSE	776.938	High	0	Master Protein	S4R1C4	Calcium-transporting ATPase OS=Mus musculus OX=10090 GN=Atp2b2 PE=1 SV=1	0.948	-0.08	1.22813	0.0591383	1177	1241.9	2.69	4.56	3	1	752	1127.3	1133.6	1042.7	989.3	1061.8	985.1	903	860.9	1131.4	1053.2	1265.2	1013.4	899.4	1024.2	1088.8	1082.4
FALSE	78.645	High	0	Master Protein	Q3TXJ4	Uncharacterized protein OS=Mus musculus OX=10090 GN=Sar1a PE=2 SV=1	1.022	0.03	1.22759	0.0592126	5886.1	5761.6	2.56	2.68	6	1	45	6164.1	5701.1	5018.5	5136	5184.5	4789.9	4435.9	4218.8	5542.9	4888.6	5609.4	5059.5	4618.9	4345.5	4922.4	5030.9
FALSE	125.269	High	0	Master Protein	Q99L47	Hsc70-interacting protein OS=Mus musculus OX=10090 GN=St13 PE=1 SV=1	1.029	0.04	1.22749	0.0592253	10776.9	10475.6	2.98	4.07	17	1	95	10481.7	10128.6	8964.6	9602.9	9852.9	8911.5	8169.9	8449.8	9485.4	8491.8	10561.5	8765.2	8220.2	8633.3	9070.9	9698
FALSE	47.941	High	0	Master Protein	Q80UU9	Membrane-associated progesterone receptor component 2 OS=Mus musculus OX=10090 GN=Pgrmc2 PE=1 SV=2	0.984	-0.02	1.22748	0.0592277	2193.7	2228.3	4.17	3.07	9	1	41	2055.4	1992.5	1895.8	1751.9	1988.2	1847.9	1713.3	1618.6	2139.6	1936	2159.9	1895	1800.3	1911.6	1907.7	1904.2
FALSE	20.304	High	0	Master Protein	Q9QX60	Deoxyguanosine kinase, mitochondrial OS=Mus musculus OX=10090 GN=Dguok PE=1 SV=3	0.963	-0.05	1.2271	0.0592795	471	489	3.13	3.1	5	1	7	471.7	439.9	410.8	428.6	434.8	367.8	356.9	349.2	475.8	426	469.3	435.5	395.8	384.5	416	404.5
FALSE	65.183	High	0	Master Protein	Q9D7N9	Adipocyte plasma membrane-associated protein OS=Mus musculus OX=10090 GN=Apmap PE=1 SV=1	0.985	-0.02	1.22695	0.0592993	4855.9	4932.1	1.86	3.85	16	1	53	4697.4	4485.5	4159.7	4174	4299.6	3973.5	3748.1	3649.3	4626.1	4240	4881.7	4340.3	3766.9	4373.1	4260.6	4249.3
FALSE	8.165	High	0	Master Protein	Q9DB75	Cell death-inducing p53-target protein 1 OS=Mus musculus OX=10090 GN=Cdip1 PE=2 SV=1	0.976	-0.03	1.22657	0.0593518	1203.5	1232.7	4.22	2.24	2	1	16	1187.8	1157.2	1039.7	924.5	1079.5	939.6	933.1	898.5	1167.5	987	1179.9	1080.3	980.9	998.9	1081.2	1092.6
FALSE	1.627	Medium	0.032	Master Protein	Q69ZR3	Polypeptide N-acetylgalactosaminyltransferase (Fragment) OS=Mus musculus OX=10090 GN=Galnt16 PE=2 SV=1	0.874	-0.19	1.22614	0.0594097	36.5	41.7	16.49	7.87	1	1	1	36.8	26.9	29.6	31.1	35.3	33.6	36.1	22.2	35.8	36.1	42.3	34.1	33	38.8	34.1	36.3
FALSE	139.357	High	0	Master Protein	Q3UTI7	Peptidyl-prolyl cis-trans isomerase OS=Mus musculus OX=10090 GN=Pin1 PE=2 SV=1	0.976	-0.03	1.22328	0.059803	5764.9	5905.8	1.37	2.54	11	1	92	5665.4	5494.7	5006.8	5006.7	5089.3	4714.6	4419	4315.7	5389.7	4837.3	5764	5173.4	4680.2	4936.8	5199.7	5123.4
FALSE	60.705	High	0	Master Protein	Q61102	Iron-sulfur clusters transporter ABCB7, mitochondrial OS=Mus musculus OX=10090 GN=Abcb7 PE=1 SV=3	0.962	-0.06	1.22246	0.0599155	1180.3	1227	3.46	2.17	12	1	33	1156.8	1114.6	992.3	971.7	1099.6	1027	917.3	887.4	1158.3	1049.1	1191.9	1079.9	969.1	1017	1033.3	1028.7
FALSE	259.925	High	0	Master Protein	Q99N28	Cell adhesion molecule 3 OS=Mus musculus OX=10090 GN=Cadm3 PE=1 SV=1	0.985	-0.02	1.22237	0.0599284	11376.2	11551.2	3.83	2.3	18	1	122	11294.2	10982.1	9753.5	8790.3	10223.1	9303.9	8524	8484.7	11430.9	9751	10884.9	10477.3	8917.8	9466.7	10010.3	10076.5
FALSE	6.406	High	0	Master Protein	A0A1W2P7U1	Ubiquitin-conjugating enzyme E2 R1 OS=Mus musculus OX=10090 GN=Cdc34 PE=1 SV=1	0.916	-0.13	1.22202	0.0599768	107	116.8	9.02	6.6	2	1	4	95.8	98.1	90.5	89.5	97	89.5	90.7	94.6	110.6	96.6	105.7	107.6	98.4	105.2	93.6	103.1
FALSE	22.558	High	0	Master Protein	F8WHT3	Protein PRRC2B OS=Mus musculus OX=10090 GN=Prrc2b PE=1 SV=1	0.954	-0.07	1.22115	0.0600965	210.6	220.9	2.05	6.14	5	1	9	216.8	199.1	185.7	178.4	190.3	168.9	161.4	157	209.6	192.8	210.4	195.3	178.5	201.5	177.3	183.2
FALSE	47.788	High	0	Master Protein	F2Z3U3	Ras association (RalGDS/AF-6) and pleckstrin homology domains 1 OS=Mus musculus OX=10090 GN=Raph1 PE=1 SV=2	0.969	-0.04	1.22049	0.0601886	1222.2	1260.8	3.44	3.09	5	1	24	1165.5	1094.9	1054.5	1038.7	1116.9	1013.8	971.5	893.3	1155.7	1082.7	1170.5	1108.5	1025	1043.9	1090.2	1071
FALSE	11.409	High	0	Master Protein	Q9Z2T6	Keratin, type II cuticular Hb5 OS=Mus musculus OX=10090 GN=Krt85 PE=1 SV=2	1.048	0.07	1.21868	0.0604392	1067.3	1018.2	4.93	2.75	1	1	16	1104.5	1039	842.5	973.3	996.3	856.4	773.3	754.4	972.5	880.4	1015.3	865.7	818.9	781.9	882.3	888.3
FALSE	48.662	High	0	Master Protein	Q8BFU2	Histone H2A type 3 OS=Mus musculus OX=10090 GN=H2aw PE=1 SV=3	1.226	0.29	1.2179	0.0605482	6453.6	5264.3	8.8	22.51	3	1	57	6140.8	5995.1	5050.7	5729.7	6358.3	5682.7	4815	5698.2	4584.6	3890.6	6167	3884.7	3949	6644.9	4768.4	5635.1
FALSE	54.941	High	0	Master Protein	Q9CQ22	Ragulator complex protein LAMTOR1 OS=Mus musculus OX=10090 GN=Lamtor1 PE=1 SV=1	0.985	-0.02	1.21688	0.0606897	724.4	735.2	1.93	2.48	6	1	19	696.2	701	620.2	624.4	652.7	606	547.7	533.7	704.1	633.8	705.2	648.4	575.7	629.8	632.8	630.6
FALSE	6.656	High	0	Master Protein	A2AEG2	Oral-facial-digital syndrome 1 protein homolog OS=Mus musculus OX=10090 GN=Ofd1 PE=1 SV=1	1.089	0.12	1.21647	0.0607472	677.1	621.8	7.33	16.52	1	1	8	668.1	614.6	640.1	548.4	641.8	540.7	527.4	575	443.1	423.9	650	475.5	515.1	476.4	607	653.2
FALSE	354.656	High	0	Master Protein	Q6ZQ38	Cullin-associated NEDD8-dissociated protein 1 OS=Mus musculus OX=10090 GN=Cand1 PE=1 SV=2	0.994	-0.01	1.21616	0.0607905	26795.1	26958.7	1.19	1.99	57	1	271	26012.5	25337	22808.5	23157.2	24114.4	21999.3	20320.4	19924.1	25695.4	22873.6	26091.7	23837.8	20897.2	22954.2	23342.8	23581.9
FALSE	33.946	High	0	Master Protein	D9HP81	Regulating synaptic membrane exocytosis 2 OS=Mus musculus OX=10090 GN=Rims2 PE=1 SV=1	0.965	-0.05	1.21558	0.0608717	384.5	398.4	2.63	2.79	6	1	14	377.8	366.7	348.4	342	347.6	312.6	300	284.1	367.6	332.3	393.7	352.7	310.1	330.5	362.7	340.7
FALSE	192.086	High	0	Master Protein	Q6P9M2	Glutamate receptor (Fragment) OS=Mus musculus OX=10090 GN=Gria1 PE=2 SV=1	0.979	-0.03	1.21547	0.0608877	6517.8	6660.8	4.26	3.14	1	1	150	6415.6	6038.3	5629.1	5046.9	5797.2	5385.8	5142.6	4939.3	6348.3	5643.7	6269.1	5929.1	5432.7	5717	5732.6	5679.6
FALSE	136.933	High	0	Master Protein	O35382	Exocyst complex component 4 OS=Mus musculus OX=10090 GN=Exoc4 PE=1 SV=2	0.979	-0.03	1.21526	0.0609166	4050	4135.4	2.04	1.87	29	1	77	4002.8	3884	3607.8	3512.2	3649.5	3236.8	3110.9	2976.9	3920.7	3496.4	3926.3	3694.3	3352.5	3282.8	3578.2	3637.5
FALSE	17.382	High	0	Master Protein	A0A1W2P6X0	RIKEN cDNA 1500009L16 gene (Fragment) OS=Mus musculus OX=10090 GN=1500009L16Rik PE=1 SV=1	0.901	-0.15	1.21468	0.0609987	321.4	356.9	9.75	7.04	3	1	7	302.8	326.9	310.1	235.6	304.5	240.3	267	226.9	340.1	276.9	348.5	324.1	292.4	242.4	306.5	319.5
FALSE	80.441	High	0	Master Protein	A0A571BDM4	AP2-associated protein kinase 1 (Fragment) OS=Mus musculus OX=10090 GN=Aak1 PE=1 SV=1	0.936	-0.09	1.21382	0.0611197	131.2	140.1	7.59	6.72	1	1	57	121.7	139.3	111.9	117.2	113.6	106.8	88.4	104.5	130.6	114.6	125.9	130.4	121.3	116.3	128.9	113.3
FALSE	44.398	High	0	Master Protein	B9EI38	RalBP1-associated Eps domain-containing protein 2 OS=Mus musculus OX=10090 GN=Reps2 PE=1 SV=1	0.969	-0.05	1.21376	0.0611285	295.9	305.3	4.56	4.59	7	1	16	296.6	261.4	263	246.5	271.5	226.1	235.9	219.1	282.4	248.2	283.2	269.6	255.2	265.1	271.7	265.5
[truncated: 5,240 more rows]

## Sheet: Cleaned
Accession	Description	Abundance Ratio: (PME, M1) / (PSE, M1)	Abundance Ratio (log2): (PME, M1) / (PSE, M1)	Negativelog p-value	Abundance Ratio P-Value: (PME, M1) / (PSE, M1)	Abundance: F3: 126, Sample, M, PME, M1	Abundance: F3: 127C, Sample, M, PME, M1	Abundance: F3: 128N, Sample, M, PME, M1	Abundance: F3: 132C, Sample, M, PME, M1	Abundance: F3: 127N, Sample, F, PME, M1	Abundance: F3: 128C, Sample, F, PME, M1	Abundance: F3: 130N, Sample, F, PME, M1	Abundance: F3: 133N, Sample, F, PME, M1	Abundance: F3: 130C, Sample, M, PSE, M1	Abundance: F3: 131N, Sample, M, PSE, M1	Abundance: F3: 131C, Sample, M, PSE, M1	Abundance: F3: 133C, Sample, M, PSE, M1	Abundance: F3: 129N, Sample, F, PSE, M1	Abundance: F3: 129C, Sample, F, PSE, M1	Abundance: F3: 132N, Sample, F, PSE, M1	Abundance: F3: 134N, Sample, F, PSE, M1
[truncated: 5,974 more rows]

[truncated: 5 more sheets: Volcano, Significant, Heat Map, Heat Map Pivot, DB Out]
