# Supplementary material for: Prenatal methadone exposure selectively alters protein expression in primary motor cortex: Implications for synaptic function
Source: Front Pharmacol. 2023 Feb 1;14:1124108. doi: 10.3389/fphar.2023.1124108 (PMC9928955; doi:10.3389/fphar.2023.1124108)
Supplement: Supplementary file 9 [file DataSheet2.xlsx]

## Sheet: M1 PeptideGroups
Checked	Confidence	Annotated Sequence	Positions in Master Proteins	Uniprot Accession	Gene ID	Modifications	Master Protein Descriptions	Abundance Ratio P-Value: (PME, M1) / (PSE, M1)	Abundance Ratio: (PME, M1) / (PSE, M1)	Abundance Ratio (log2): (PME, M1) / (PSE, M1)	Abundances (Grouped): PME, M1	Abundances (Grouped): PSE, M1	Abundances (Grouped) CV [%]: PME, M1	Abundances (Grouped) CV [%]: PSE, M1	Found in Sample: [S49] F4: 126, Sample, M, PME, M1	Found in Sample: [S50] F4: 127N, Sample, F, PME, M1	Found in Sample: [S51] F4: 127C, Sample, M, PME, M1	Found in Sample: [S52] F4: 128N, Sample, M, PME, M1	Found in Sample: [S53] F4: 128C, Sample, F, PME, M1	Found in Sample: [S56] F4: 130N, Sample, F, PME, M1	Found in Sample: [S61] F4: 132C, Sample, M, PME, M1	Found in Sample: [S62] F4: 133N, Sample, F, PME, M1	Found in Sample: [S54] F4: 129N, Sample, F, PSE, M1	Found in Sample: [S55] F4: 129C, Sample, F, PSE, M1	Found in Sample: [S57] F4: 130C, Sample, M, PSE, M1	Found in Sample: [S58] F4: 131N, Sample, M, PSE, M1	Found in Sample: [S59] F4: 131C, Sample, M, PSE, M1	Found in Sample: [S60] F4: 132N, Sample, F, PSE, M1	Found in Sample: [S63] F4: 133C, Sample, M, PSE, M1	Found in Sample: [S64] F4: 134N, Sample, F, PSE, M1	# Isoforms	# PSMs	Master Protein Accessions	Modifications in Master Proteins	XCorr (by Search Engine): Sequest HT	Channel Occupancy [%]	# Protein Groups	Abundance: F4: 126, Sample, M, PME, M1	Abundance: F4: 127N, Sample, F, PME, M1	Abundance: F4: 127C, Sample, M, PME, M1	Abundance: F4: 128N, Sample, M, PME, M1	Abundance: F4: 128C, Sample, F, PME, M1	Abundance: F4: 130N, Sample, F, PME, M1	Abundance: F4: 132C, Sample, M, PME, M1	Abundance: F4: 133N, Sample, F, PME, M1	Abundance: F4: 129N, Sample, F, PSE, M1	Abundance: F4: 129C, Sample, F, PSE, M1	Abundance: F4: 130C, Sample, M, PSE, M1	Abundance: F4: 131N, Sample, M, PSE, M1
FALSE	High	[R].TAKDSDDDDDVTVTVDRDR.[F]	Q5D0A4 [9-27]	Q5D0A4	Stx1a	1xTMTpro [K3]; 1xTMTpro [N-Term]; 1xPhospho [S5(100)]	Stx1a protein (Fragment) OS=Mus musculus OX=10090 GN=Stx1a PE=2 SV=1	0.0213771	0.938	-0.09	462	492.6	7.17	8.34	High	High	High	High	High	High	High	High	High	High	High	High	High	High	High	High	1	10	Q5D0A4	Q5D0A4 1xPhospho [S13(100)]	6.21	100	1	398.2	418.1	386.5	339.2	395.8	357.1	328.3	325	444.4	372.6	457.9	427.6
FALSE	High	[R].TAKDSDDDDDVTVTVDR.[D]	Q5D0A4 [9-25]	Q5D0A4	Stx1a	1xTMTpro [K3]; 1xTMTpro [N-Term]; 1xPhospho [S5(100)]	Stx1a protein (Fragment) OS=Mus musculus OX=10090 GN=Stx1a PE=2 SV=1	0.1291	0.834	-0.26	454.1	544.7	9.37	14.65	High	High	High	High	High	High	High	High	High	High	High	High	High	High	High	High	1	10	Q5D0A4	Q5D0A4 1xPhospho [S13(100)]	5.45	100	1	527.3	389	362.9	366.4	450.8	315.5	359.7	304.6	489.5	486.6	463.7	494.6
FALSE	High	[K].KEESEESEDDMGFGLFD.[-]	Q58E35 [98-114]	Q58E35	Rplp1	1xTMTpro [K1]; 1xTMTpro [N-Term]; 2xPhospho [S4(100); S7(100)]	Ribosomal protein, large, P1 OS=Mus musculus OX=10090 GN=Rplp1 PE=1 SV=1	0.613886	0.999	0	442	442.4	6.76	6.35	High	High	High	High	High	High	High	High	High	High	High	High	High	High	High	High	1	2	Q58E35	Q58E35 2xPhospho [S101(100); S104(100)]	4.47	100	1	421.8	392	369.4	422.3	389.8	378.9	325.8	285.9	398.9	354.8	411.4	352.7
FALSE	High	[R].RGSNQGPR.[G]	Q8C419 [237-244]	Q8C419	Gpr158	1xTMTpro [N-Term]; 1xPhospho [S3(100)]	Probable G-protein coupled receptor 158 OS=Mus musculus OX=10090 GN=Gpr158 PE=1 SV=2	0.728277	0.921	-0.12	436.7	474	25.06	18.86	High	High	High	High	High	High	High	High	High	High	High	High	High	High	High	High	1	1	Q8C419	Q8C419 1xPhospho [S239(100)]	3.5	100	1	403.5	358.4	390.1	236.7	345.4	388.4	394	441.2	290.1	332.4	492.9	374
FALSE	High	[K].NDGVKESSESTNTTIEDEDTKVR.[K]	P11798 [324-346]	P11798	Camk2a	2xTMTpro [K5; K21]; 1xTMTpro [N-Term]; 2xPhospho [T13(97.4); T14(100)]	Calcium/calmodulin-dependent protein kinase type II subunit alpha OS=Mus musculus OX=10090 GN=Camk2a PE=1 SV=2	0.543614	0.996	-0.01	430.4	432.1	12.4	22.04	High	High	High	High	High	High	High	High	High	High	High	High	High	High	High	High	4	14	P11798	P11798 2xPhospho [T336(97.4); T337(100)]	4.47	100	1	343.4	409.3	366.3	310.7	338.7	367.5	311.5	328.1	391.5	328.2	450.2	361.4
FALSE	High	[R].NGGMRNSPNTSPK.[L]	E3VS04 [649-661]	E3VS04	Kcnma1	1xDeamidated [N6]; 1xTMTpro [K13]; 1xTMTpro [N-Term]; 2xPhospho [S7(100); S11(99.4)]	BK channel OS=Mus musculus OX=10090 GN=Kcnma1 PE=2 SV=1	0.1055	0.945	-0.08	402.2	425.7	10.04	2.81	High	High	High	High	High	High	High	High	High	High	High	High	High	High	High	High	2	3	E3VS04	E3VS04 2xPhospho [S655(100); S659(99.4)]	3.14	100	1	359.8	334.5	333.5	289.9	343	348.3	305.1	302.8	390.7	374	392.4	350.4
FALSE	High	[K].NDGVKESSESTNTTIEDEDTKVR.[K]	P11798 [324-346]	P11798	Camk2a	2xTMTpro [K5; K21]; 1xTMTpro [N-Term]; 3xPhospho [T13(100); T14(100); S/T]	Calcium/calmodulin-dependent protein kinase type II subunit alpha OS=Mus musculus OX=10090 GN=Camk2a PE=1 SV=2	0.271616	0.97	-0.04	376.1	387.5	4.83	13.32	High	High	High	High	High	High	High	High	High	High	High	High	High	High	High	High	3	14	P11798	P11798 3xPhospho [T336(100); T337(100); S/T]	5.5	100	1	342.7	329.7	315.6	308.8	336.9	293.1	257.7	248	376.9	291.8	371.8	337
FALSE	High	[K].ESLKEEDESDDDNM.[-]	Q9DCD8 [242-255]	Q9DCD8	Psma3	1xOxidation [M14]; 1xTMTpro [K4]; 1xTMTpro [N-Term]; 1xPhospho [S9(100)]	Proteasome subunit alpha type OS=Mus musculus OX=10090 GN=Psma3 PE=2 SV=1	0.483177	0.998	0	367.5	368.3	3.74	5.3	High	High	High	High	High	High	High	High	High	High	High	High	High	High	High	High	1	19	Q9DCD8	Q9DCD8 1xPhospho [S250(100)]	3.47	100	1	345	334.5	299.9	312.1	309.7	293.2	257.3	244.4	335.9	303.6	338.6	307.1
FALSE	High	[R].KADSRSESPTCK.[S]	P59648 [53-64]	P59648	Fxyd7	1xCarbamidomethyl [C11]; 2xTMTpro [K1; K12]; 1xTMTpro [N-Term]; 2xPhospho [S4(99.3); S8(99.3)]	FXYD domain-containing ion transport regulator 7 OS=Mus musculus OX=10090 GN=Fxyd7 PE=3 SV=1	0.306714	1.116	0.16	364.6	326.5	21.4	15.61	High	High	High	High	High	High	High	High	High	High	High	High	High	High	High	High	1	1	P59648	P59648 2xPhospho [S56(99.3); S60(99.3)]	2.9	100	1	310.9	213.3	299.7	234	405.5	315.3	273.1	266.3	324.7	319.5	229.4	234.6
FALSE	High	[K].NDGVKESSESTNTTIEDEDTK.[V]	P11798 [324-344]	P11798	Camk2a	2xTMTpro [K5; K21]; 1xTMTpro [N-Term]; 2xPhospho [S7(99.4); S10(98.1)]	Calcium/calmodulin-dependent protein kinase type II subunit alpha OS=Mus musculus OX=10090 GN=Camk2a PE=1 SV=2	0.06346	0.906	-0.14	361	398.2	8.12	6.96	High	High	High	High	High	High	High	High	High	High	High	High	High	High	High	High	5	14	P11798	P11798 2xPhospho [S330(99.4); S333(98.1)]	5.88	100	1	323	335.5	283.7	271.3	304.8	283	297.5	262.8	345.3	341.3	371.9	351.6
FALSE	High	[R].SRTASLTSAASIDGSR.[S]	Q9CTJ5 [20-35]	Q9CTJ5	Ndrg2	1xTMTpro [N-Term]; 2xPhospho [T3(100); S11(100)]	Protein NDRG2 (Fragment) OS=Mus musculus OX=10090 GN=Ndrg2 PE=2 SV=1	0.284243	0.931	-0.1	338.8	363.8	11.6	6.7	High	High	High	High	High	High	High	High	High	High	High	High	High	High	High	High	4	16	Q9CTJ5	Q9CTJ5 2xPhospho [T22(100); S30(100)]	4.92	100	1	283.6	279.1	271.8	315.4	279.5	270.2	260.1	268.1	352.6	323.9	289.7	301
FALSE	High	[K].KNDGVKESSESTNTTIEDEDTK.[V]	P11798 [323-344]	P11798	Camk2a	3xTMTpro [K1; K6; K22]; 1xTMTpro [N-Term]; 3xPhospho [S8(99.5); S9(99.5); S/T]	Calcium/calmodulin-dependent protein kinase type II subunit alpha OS=Mus musculus OX=10090 GN=Camk2a PE=1 SV=2	0.312235	0.907	-0.14	337.5	372	6.91	11.65	High	High	High	High	High	High	High	High	High	High	High	High	High	High	High	High	1	15	P11798	P11798 3xPhospho [S330(99.5); S331(99.5); S/T]	4.72	100	1	338.9	291.7	311.9	300.2	287.8	237	240.6	232	352.7	309.1	336.9	326.1
FALSE	High	[K].KEDSDDSLVDYGEGVNGQFNEDGSFIGQYSGK.[K]	Q6P9Y5 [163-194]	Q6P9Y5	Nrcam	2xTMTpro [K1; K32]; 1xTMTpro [N-Term]; 2xPhospho [S4(100); S7(100)]	Nrcam protein (Fragment) OS=Mus musculus OX=10090 GN=Nrcam PE=2 SV=1	0.0725495	0.9	-0.15	329.7	366.2	10.26	9.2	High	High	High	High	High	High	High	High	High	High	High	High	High	High	High	High	1	16	Q6P9Y5	Q6P9Y5 2xPhospho [S166(100); S169(100)]	7.33	100	1	325.9	279.3	275.3	214.9	267.5	284.9	261.8	229.5	353.4	309.9	334.5	311.6
FALSE	High	[K].ESSESTNTTIEDEDTKVR.[K]	P11798 [329-346]	P11798	Camk2a	1xTMTpro [K16]; 1xTMTpro [N-Term]; 2xPhospho [T8(100); T9(100)]	Calcium/calmodulin-dependent protein kinase type II subunit alpha OS=Mus musculus OX=10090 GN=Camk2a PE=1 SV=2	0.190296	0.775	-0.37	323.2	416.8	12.86	17.81	High	High	High	High	High	High	High	High	High	High	High	High	High	High	High	High	5	9	P11798	P11798 2xPhospho [T336(100); T337(100)]	5.8	100	1	389.2	286	271.3	291.7	358.5	237.1	230.8	193.7	386.5	359.2	376.9	352.9
FALSE	High	[R].SASEPSLNR.[A]	P28028 [712-720]	P28028	Braf	1xTMTpro [N-Term]; 1xPhospho [S3(100)]	Serine/threonine-protein kinase B-raf OS=Mus musculus OX=10090 GN=Braf PE=1 SV=4	0.43793	0.986	-0.02	309.8	314.1	4.26	4.85	High	High	High	High	High	High	High	High	High	High	High	High	High	High	High	High	1	2	P28028	P28028 1xPhospho [S714(100)]	2.58	100	1	310.3	270.9	253.8	284.9	269.7	237.7	232.1	202.7	282.9	258.9	286.4	262.5
FALSE	High	[K].SPVVSGDTSPR.[H]	A0A0A0MQC7 [688-698]; Q547J4 [327-337]	A0A0A0	Mapt	1xTMTpro [N-Term]; 1xPhospho [S9(100)]	Microtubule-associated protein OS=Mus musculus OX=10090 GN=Mapt PE=1 SV=1 Microtubule-associated protein OS=Mus musculus OX=10090 GN=Mapt PE=2 SV=1	0.964706	1	0	306.9	307	10.16	7.2	High	High	High	High	High	High	High	High	High	High	High	High	High	High	High	High	3	8	A0A0A0MQC7; Q547J4	A0A0A0MQC7 1xPhospho [S696(100)]; Q547J4 1xPhospho [S335(100)]	3.05	100	2	324.6	292.2	239.6	275.5	301.7	212.7	200.6	184.2	303.3	235.4	283.1	253.6
FALSE	High	[K].ELKPEQETTPR.[H]	A2AUK5 [481-491]; E9PV14 [480-490]	A2AUK5	Epb41l1	1xTMTpro [K3]; 1xTMTpro [N-Term]; 1xPhospho [T9(100)]	Band 4.1-like protein 1 OS=Mus musculus OX=10090 GN=Epb41l1 PE=1 SV=1 Band 4.1-like protein 1 OS=Mus musculus OX=10090 GN=Epb41l1 PE=1 SV=2	0.187134	0.91	-0.14	296.9	326.4	13.72	5.36	High	High	High	High	High	High	High	High	High	High	High	High	High	High	High	High	1	2	A2AUK5; E9PV14	A2AUK5 1xPhospho [T489(100)]; E9PV14 1xPhospho [T488(100)]	1.93	100	2	278.4	266.3	245.8	197.6	235.3	268	256.9	234.7	292.9	282.7	277.4	286.7
FALSE	High	[K].NDGVKESSESTNTTIEDEDTK.[V]	P11798 [324-344]	P11798	Camk2a	2xTMTpro [K5; K21]; 1xTMTpro [N-Term]; 3xPhospho [S10(98.4); T13(100); T14(100)]	Calcium/calmodulin-dependent protein kinase type II subunit alpha OS=Mus musculus OX=10090 GN=Camk2a PE=1 SV=2	0.201779	0.928	-0.11	281.5	303.2	6.28	6.86	High	High	High	High	High	High	High	High	High	High	High	High	High	High	High	High	6	20	P11798	P11798 3xPhospho [S333(98.4); T336(100); T337(100)]	5.84	100	1	298.4	268.9	262	219.7	228.9	215.8	211.8	179.7	290.7	260.6	271.6	260.5
FALSE	High	[R].RTSPSPPAR.[S]	Q3UHB8 [207-215]	Q3UHB8	Ccdc177	1xTMTpro [N-Term]; 2xPhospho [S3(100); S5(100)]	Coiled-coil domain-containing protein 177 OS=Mus musculus OX=10090 GN=Ccdc177 PE=1 SV=1	0.928783	0.966	-0.05	274.9	284.6	2.73	14.08	High	High	High	High	High	High	High	High	High	High	High	High	High	High	High	High	1	4	Q3UHB8	Q3UHB8 2xPhospho [S209(100); S211(100)]	3.86	100	1	269.5	244.7	238.1	223.3	239.4	207.8	212.8	182.1	205.6	193.1	300	206.6
FALSE	High	[R].FYYSSGSSSPTHAK.[S]	Q60771 [190-203]	Q60771	Cldn11	1xTMTpro [K14]; 1xTMTpro [N-Term]; 2xPhospho [S8(100); S9(100)]	Claudin-11 OS=Mus musculus OX=10090 GN=Cldn11 PE=1 SV=1	0.00390473	2.017	1.01	265.9	131.9	42.93	24.29	High	High	High	High	High	High	High	High	High	High	High	High	High	High	High	High	2	3	Q60771	Q60771 2xPhospho [S197(100); S198(100)]	3.04	100	1	421.3	308.7	277.5	315.1	151.8	162.6	118.2	77.1	94.4	132.1	116.8	68.8
FALSE	High	[R].SNGDLTPK.[G]	P28667 [36-43]	P28667	Marcksl1	1xDeamidated [N2]; 1xTMTpro [K8]; 1xTMTpro [N-Term]; 1xPhospho [T6(100)]	MARCKS-related protein OS=Mus musculus OX=10090 GN=Marcksl1 PE=1 SV=2	0.854922	0.962	-0.06	260.6	270.9	11.59	21.73	High	High	High	High	High	High	High	High	High	High	High	High	High	High	High	High	1	3	P28667	P28667 1xPhospho [T41(100)]	2.31	100	1	296.1	212.7	176.3	206	245	216.2	203.3	150.3	267.9	237	220.8	220.9
FALSE	High	[R].TNSSEQER.[T]	Q05BF4 [28-35]	Q05BF4	Wdr37	1xTMTpro [N-Term]; 1xPhospho [S3(99.8)]	WD repeat-containing protein 37 OS=Mus musculus OX=10090 GN=Wdr37 PE=1 SV=1	0.777669	0.955	-0.07	260	272.2	8.93	8.01	High	High	High	High	High	High	High	High	High	High	High	High	High	High	High	High	1	1	Q05BF4	Q05BF4 1xPhospho [S30(99.8)]	2.9	100	1	298	224.1	224.1	198.6	208.8	229.4	182.9	178	205.3	216.6	250.4	243.4
FALSE	High	[R].SNSPENTR.[N]	Q7TME0 [744-751]	Q7TME0	Plppr4	1xTMTpro [N-Term]; 1xPhospho [S3(100)]	Phospholipid phosphatase-related protein type 4 OS=Mus musculus OX=10090 GN=Plppr4 PE=1 SV=2	0.97867	0.988	-0.02	258.3	261.5	11.79	8.18	High	High	High	High	High	High	High	High	High	High	High	High	High	High	High	High	1	1	Q7TME0	Q7TME0 1xPhospho [S746(100)]	1.85	100	1	242.7	238.9	207.5	182.3	193.2	230.1	212.3	195.3	267.8	224.1	210.5	213.1
FALSE	High	[R].ESSPTRR.[L]	Q9QWI6 [355-361]	Q9QWI6	Srcin1	1xTMTpro [N-Term]; 1xPhospho [S/T]	SRC kinase signaling inhibitor 1 OS=Mus musculus OX=10090 GN=Srcin1 PE=1 SV=2	0.603962	0.956	-0.07	250.8	262.5	9.7	18.16	High	High	High	High	High	High	High	High	High	High	High	High	High	High	High	High	1	1	Q9QWI6		2.18	100	1	225.1	205.2	208.4	197.6	216	216	186.2	194.3	155.5	157.6	236.4	195.4
FALSE	High	[R].REGSYDR.[Y]	B7ZC24 [123-129]	B7ZC24	Ncoa5	1xTMTpro [N-Term]; 1xPhospho [S4(100)]	Nuclear receptor coactivator 5 OS=Mus musculus OX=10090 GN=Ncoa5 PE=1 SV=1	0.746909	0.969	-0.05	249.7	257.8	6.52	10.77	High	High	High	High	High	High	High	High	High	High	High	High	High	High	High	High	1	1	B7ZC24	B7ZC24 1xPhospho [S126(100)]	2.53	100	1	223.7	227.9	197.7	222.2	226.7	190.3	178.6	176.2	208.2	194.1	256.3	223.3
FALSE	High	[R].SAKDSDDEEEVVHVDR.[D]	P61264 [10-25]	P61264	Stx1b	1xTMTpro [K3]; 1xTMTpro [N-Term]; 1xPhospho [S5(100)]	Syntaxin-1B OS=Mus musculus OX=10090 GN=Stx1b PE=1 SV=1	0.144428	0.803	-0.32	241.2	300.2	11.34	21.04	High	High	High	High	High	High	High	High	High	High	High	High	High	High	High	High	1	10	P61264	P61264 1xPhospho [S14(100)]	7.38	100	1	307.6	218.1	192.2	205.9	224.9	170.9	179.1	145.3	273.2	262.2	238.7	297.7
FALSE	High	[R].ADSKESLKAAPK.[T]	A2ARP8 [555-566]	A2ARP8	Map1a	3xTMTpro [K4; K8; K12]; 1xTMTpro [N-Term]; 2xPhospho [S3(100); S6(100)]	Microtubule-associated protein 1A OS=Mus musculus OX=10090 GN=Map1a PE=1 SV=1	0.49103	1.066	0.09	237.5	222.8	9.62	17.81	High	High	High	High	High	High	High	High	High	High	High	High	High	High	High	High	1	1	A2ARP8	A2ARP8 2xPhospho [S557(100); S560(100)]	3.74	100	1	228.1	179.2	199.3	216.2	223.2	161.5	174.2	162.5	200.6	148.8	207.5	199.3
FALSE	High	[R].QPSRQSER.[T]	A0A2R8VHH2 [733-740]; A0A0J9YUM2 [733-740]	A0A2R8	Syngap1	1xTMTpro [N-Term]; 1xPhospho [S3(100)]	Ras/Rap GTPase-activating protein SynGAP OS=Mus musculus OX=10090 GN=Syngap1 PE=1 SV=1 Ras/Rap GTPase-activating protein SynGAP OS=Mus musculus OX=10090 GN=Syngap1 PE=1 SV=4	0.559191	1.639	0.71	237.4	144.8	40.22	71.54	High	High	High	High	High	High	High	High	High	High	High	High	High	High	High	High	1	1	A0A2R8VHH2; A0A0J9YUM2	A0A2R8VHH2 1xPhospho [S735(100)]; A0A0J9YUM2 1xPhospho [S735(100)]	2.11	100	2	129.3	207.1	238.2	66.5	112.3	240.9	183.5	160.4	126.6	127.3	176.4	106.7
FALSE	High	[K].AAFSKDESKEPIVEVR.[T]	A0A0A6YY91 [741-756]	A0A0A6	Ncam1	2xTMTpro [K5; K9]; 1xTMTpro [N-Term]; 2xPhospho [S4(100); S8(100)]	Neural cell adhesion molecule 1 (Fragment) OS=Mus musculus OX=10090 GN=Ncam1 PE=1 SV=1	0.806519	1.034	0.05	236.9	229.2	12.3	8.04	High	High	High	High	High	High	High	High	High	High	High	High	High	High	High	High	1	1	A0A0A6YY91	A0A0A6YY91 2xPhospho [S744(100); S748(100)]	4.82	100	1	240.4	193.2	169.6	156.7	217.3	212.8	174.2	167.9	233.9	191.3	179.6	179.6
FALSE	High	[R].ECSLSPK.[S]	Q9WV69 [83-89]	Q9WV69	Dmtn	1xCarbamidomethyl [C2]; 1xTMTpro [K7]; 1xTMTpro [N-Term]; 1xPhospho [S5(100)]	Dematin OS=Mus musculus OX=10090 GN=Dmtn PE=1 SV=1	0.396706	0.96	-0.06	235.4	245.2	10.58	3.81	High	High	High	High	High	High	High	High	High	High	High	High	High	High	High	High	1	2	Q9WV69	Q9WV69 1xPhospho [S87(100)]	1.82	100	1	245.8	215.5	168.2	237	218.4	167.4	172.6	151.3	228.4	217.2	211.6	203.7
FALSE	High	[R].SYSPDGKESPSDK.[K]	Q6ZQ61 [602-614]	Q6ZQ61	Matr3	2xTMTpro [K7; K13]; 1xTMTpro [N-Term]; 2xPhospho [S3(99.5); S9(100)]	MKIAA0723 protein (Fragment) OS=Mus musculus OX=10090 GN=Matr3 PE=2 SV=1	0.00853397	1.086	0.12	231.1	212.8	4	7.44	High	High	High	High	High	High	High	High	High	High	High	High	High	High	High	High	2	3	Q6ZQ61	Q6ZQ61 2xPhospho [S604(99.5); S610(100)]	3.63	100	1	229.1	212.8	200.4	191.7	215.7	177.8	170.6	145.5	201.3	194	216.8	175.9
FALSE	High	[K].SSDWSSEEEEPVRK.[A]	A0A1Y7VLD6 [18-31]	A0A1Y7	Atl1	1xTMTpro [K14]; 1xTMTpro [N-Term]; 2xPhospho [S5(100); S6(100)]	Atlastin-1 (Fragment) OS=Mus musculus OX=10090 GN=Atl1 PE=1 SV=1	0.0131269	0.886	-0.17	228.3	257.6	8.01	8.37	High	High	High	High	High	High	High	High	High	High	High	High	High	High	High	High	2	3	A0A1Y7VLD6	A0A1Y7VLD6 2xPhospho [S22(100); S23(100)]	2.98	100	1	221.1	182.7	195.3	161.3	180.3	183.5	175.9	158.2	227.6	194.3	240.6	222.4
FALSE	High	[K].TDHGAEIVYKSPVVSGDTSPR.[H]	A0A0A0MQC7 [678-698]; Q547J4 [317-337]	A0A0A0	Mapt	1xTMTpro [K10]; 1xTMTpro [N-Term]; 3xPhospho [S11(100); S15(100); T/S/Y]	Microtubule-associated protein OS=Mus musculus OX=10090 GN=Mapt PE=1 SV=1 Microtubule-associated protein OS=Mus musculus OX=10090 GN=Mapt PE=2 SV=1	0.196436	1.036	0.05	222.4	214.6	6.87	1.52	High	High	High	High	High	High	High	High	High	High	High	High	High	High	High	High	2	11	A0A0A0MQC7; Q547J4	A0A0A0MQC7 3xPhospho [S688(100); S692(100); T/S/Y]; Q547J4 3xPhospho [S327(100); S331(100); T/S/Y]	10.66	100	2	213.9	190	190.8	168.4	181.1	184	183.1	153.9	202.2	178.8	197.1	177.9
FALSE	High	[K].ESSDSTNTTIEDEDAKAR.[K]	P28652 [393-410]	P28652	Camk2b	1xTMTpro [K16]; 1xTMTpro [N-Term]; 2xPhospho [T9(99.6); S/T]	Calcium/calmodulin-dependent protein kinase type II subunit beta OS=Mus musculus OX=10090 GN=Camk2b PE=1 SV=2	0.111494	1.05	0.07	221.7	211.1	9.05	6.6	High	High	High	High	High	High	High	High	High	High	High	High	High	High	High	High	3	8	P28652	P28652 2xPhospho [T401(99.6); S/T]	6.08	100	1	196.9	193	185.9	212.6	207.3	194.1	161.5	142.9	193.2	175.9	212.4	188.5
FALSE	High	[R].SGSFQGAVR.[R]	Q0VF54 [1060-1068]	Q0VF54	Atp2b3	1xTMTpro [N-Term]; 1xPhospho [S3(100)]	Calcium-transporting ATPase OS=Mus musculus OX=10090 GN=Atp2b3 PE=2 SV=1	0.177558	0.962	-0.06	218.9	227.4	8.69	3.88	High	High	High	High	High	High	High	High	High	High	High	High	High	High	High	High	1	1	Q0VF54	Q0VF54 1xPhospho [S1062(100)]	2.93	100	1	240.9	211.5	168.3	151.5	190.2	163.9	174.5	141.3	212.5	185.7	204.1	195
FALSE	High	[K].GDQVSQNGLPAEQGSPR.[MV-]	Q62261 [2123-2139]	Q62261	Sptbn1	1xDeamidated [N/Q]; 1xTMTpro [N-Term]; 1xPhospho [S15(100)]	Spectrin beta chain, non-erythrocytic 1 OS=Mus musculus OX=10090 GN=Sptbn1 PE=1 SV=2	0.384754	1.018	0.03	217.1	213.2	5.04	14.68	High	High	High	High	High	High	High	High	High	High	High	High	High	High	High	High	3	5	Q62261	Q62261 1xPhospho [S2137(100)]	5.8	100	1	201.5	189.7	184.5	186.5	201.7	160.1	163.4	141.1	182.1	182.5	200	174
FALSE	High	[K].KEESEESDDDMGFGLFD.[-]	P99027 [99-115]	P99027	Rplp2	1xTMTpro [K1]; 1xTMTpro [N-Term]; 2xPhospho [S4(100); S7(100)]	60S acidic ribosomal protein P2 OS=Mus musculus OX=10090 GN=Rplp2 PE=1 SV=3	0.56217	0.842	-0.25	216.4	256.9	16.46	17.14	High	High	High	High	High	High	High	High	High	High	High	High	High	High	High	High	1	1	P99027	P99027 2xPhospho [S102(100); S105(100)]	5.15	100	1	269.3	189.1	169.7	241.8	214.3	172.3	155	117.3	236.1	217.7	219.4	218.7
FALSE	High	[K].ESSESTNTTIEDEDTK.[V]	P11798 [329-344]	P11798	Camk2a	1xTMTpro [K16]; 1xTMTpro [N-Term]; 3xPhospho [S5(99.2); T8(100); T9(100)]	Calcium/calmodulin-dependent protein kinase type II subunit alpha OS=Mus musculus OX=10090 GN=Camk2a PE=1 SV=2	0.22353	0.847	-0.24	216	255.1	11.1	24.81	High	High	High	High	High	High	High	High	High	High	High	High	High	High	High	High	5	13	P11798	P11798 3xPhospho [S333(99.2); T336(100); T337(100)]	6.13	100	1	231.8	190.1	182.3	185.3	190.1	140.3	138.5	112.7	220.9	215.1	211	227.2
FALSE	High	[R].HRSSRSP.[-]	Q8BTI8 [2697-2703]	Q8BTI8	Srrm2	1xTMTpro [N-Term]; 2xPhospho [S6(100); S]	Serine/arginine repetitive matrix protein 2 OS=Mus musculus OX=10090 GN=Srrm2 PE=1 SV=3	0.989479	0.961	-0.06	214.9	223.7	8.71	13.38	High	High	High	High	High	High	High	High	High	High	High	High	High	High	High	High	1	1	Q8BTI8	Q8BTI8 2xPhospho [S2702(100); S]	2.18	100	1	233.2	191.4	197.6	205.8	176.6	153	162	130.8	182	182	222.7	179.9
FALSE	High	[R].QIASDSPHASPK.[H]	A2A690 [395-406]	A2A690	Tanc2	1xTMTpro [K12]; 1xTMTpro [N-Term]; 2xPhospho [S6(100); S10(100)]	Protein TANC2 OS=Mus musculus OX=10090 GN=Tanc2 PE=1 SV=1	0.0153412	1.304	0.38	211.4	162.2	22.48	4.22	High	High	High	High	High	High	High	High	High	High	High	High	High	High	High	High	1	1	A2A690	A2A690 2xPhospho [S400(100); S404(100)]	7.43	100	1	255.5	235.1	214.8	209.6	140.8	136.2	119	114.4	138.7	135	154.8	136.8
FALSE	High	[R].RDPSEGEASGR.[A]	Q8VHJ5 [663-673]	Q8VHJ5	Mark1	1xTMTpro [N-Term]; 1xPhospho [S4(100)]	Serine/threonine-protein kinase MARK1 OS=Mus musculus OX=10090 GN=Mark1 PE=1 SV=2	0.681955	1.063	0.09	209.1	196.7	12.78	16.68	High	High	High	High	High	High	High	High	High	High	High	High	High	High	High	High	1	1	Q8VHJ5	Q8VHJ5 1xPhospho [S666(100)]	2.91	100	1	191.5	190	170.9	142	138.7	187.5	159.1	140	179.7	175	162.5	163.1
FALSE	High	[K].AKEEQELQDIQSR.[S]	Q3US81 [267-279]	Q3US81	Gpm6b	1xTMTpro [K2]; 1xTMTpro [N-Term]; 1xPhospho [S12(100)]	Uncharacterized protein OS=Mus musculus OX=10090 GN=Gpm6b PE=2 SV=1	0.580691	1.033	0.05	200.7	194.2	18.38	16.82	High	High	High	High	High	High	High	High	High	High	High	High	High	High	High	High	1	2	Q3US81	Q3US81 1xPhospho [S278(100)]	2.33	100	1	197.8	181.3	142.4	184.2	250.5	132	149.1	147.8	167.1	156.9	158	167.9
FALSE	High	[R].AAPALTPPDR.[L]	Q3UN66 [650-659]	Q3UN66	Prkcg	1xTMTpro [N-Term]; 1xPhospho [T6(100)]	Protein kinase C OS=Mus musculus OX=10090 GN=Prkcg PE=2 SV=1	0.409991	0.967	-0.05	196.8	203.5	9.87	8.51	High	High	High	High	High	High	High	High	High	High	High	High	High	High	High	High	1	4	Q3UN66	Q3UN66 1xPhospho [T655(100)]	2.56	100	1	218.5	168.9	160	148.2	140.9	154.5	166.3	132.4	201.6	167.9	157.2	189.6
FALSE	High	[R].TNSLEEK.[S]	Q548L6 [53-59]	Q548L6	Gad1	1xTMTpro [K7]; 1xTMTpro [N-Term]; 1xPhospho [S3(100)]	Glutamate decarboxylase OS=Mus musculus OX=10090 GN=Gad1 PE=1 SV=1	0.189414	0.862	-0.21	195.6	226.9	10.57	11.34	High	High	High	High	High	High	High	High	High	High	High	High	High	High	High	High	1	2	Q548L6	Q548L6 1xPhospho [S55(100)]	2.71	100	1	189.7	181	153.1	139.6	162.9	172.2	167.4	148.1	219	206.1	215	190.1
FALSE	High	[K].ESSDSTNTTIEDEDAKAR.[K]	P28652 [393-410]	P28652	Camk2b	1xTMTpro [K16]; 1xTMTpro [N-Term]; 3xPhospho [T8(100); T9(100); S/T]	Calcium/calmodulin-dependent protein kinase type II subunit beta OS=Mus musculus OX=10090 GN=Camk2b PE=1 SV=2	0.98639	0.956	-0.06	195	204	10.92	9.73	High	High	High	High	High	High	High	High	High	High	High	High	High	High	High	High	2	8	P28652	P28652 3xPhospho [T400(100); T401(100); S/T]	3.74	100	1	206.5	169.2	167	189.7	200.4	137.9	135.2	119.5	193.2	163.6	191.4	184.8
FALSE	High	[R].SQSSDTEQPSPTSGGGK.[V]	Q8BGD9 [495-511]	Q8BGD9	Eif4b	1xTMTpro [K17]; 1xTMTpro [N-Term]; 1xPhospho [S3(99.8)]	Eukaryotic translation initiation factor 4B OS=Mus musculus OX=10090 GN=Eif4b PE=1 SV=1	0.952743	0.98	-0.03	192.7	196.6	5.02	4.75	High	High	High	High	High	High	High	High	High	High	High	High	High	High	High	High	3	3	Q8BGD9	Q8BGD9 1xPhospho [S497(99.8)]	5.81	100	1	188.8	183.9	160.6	176.2	176.2	145.3	142.4	122.7	187.8	155.8	176.6	170.2
FALSE	High	[R].SESPTCK.[S]	P59648 [58-64]	P59648	Fxyd7	1xCarbamidomethyl [C6]; 1xTMTpro [K7]; 1xTMTpro [N-Term]; 1xPhospho [S3(100)]	FXYD domain-containing ion transport regulator 7 OS=Mus musculus OX=10090 GN=Fxyd7 PE=3 SV=1	0.589069	1.032	0.05	182.3	176.7	11.78	13.37	High	High	High	High	High	High	High	High	High	High	High	High	High	High	High	High	1	1	P59648	P59648 1xPhospho [S60(100)]	2.07	100	1	208.7	149.1	137.8	117.1	168.5	149.7	136.8	118.8	158.8	151.5	161.6	141.4
FALSE	High	[R].SSVASPR.[R]	A0A668KLC6 [1948-1954]	A0A668	Map2	1xTMTpro [N-Term]; 1xPhospho [S5(100)]	Microtubule-associated protein OS=Mus musculus OX=10090 GN=Map2 PE=1 SV=1	0.30178	0.98	-0.03	178.7	182.3	10.49	10.04	High	High	High	High	High	High	High	High	High	High	High	High	High	High	High	High	1	2	A0A668KLC6	A0A668KLC6 1xPhospho [S1952(100)]	2.01	100	1	195	166.5	151.9	118.6	130.5	141.5	120.2	114.4	181.7	164.7	149.9	173.7
FALSE	High	[R].SHWDDGTNDSDLEK.[G]	A2ARP8 [2311-2324]	A2ARP8	Map1a	1xTMTpro [K14]; 1xTMTpro [N-Term]; 1xPhospho [S10(100)]	Microtubule-associated protein 1A OS=Mus musculus OX=10090 GN=Map1a PE=1 SV=1	0.573597	0.969	-0.05	175.4	181.1	14.65	12.96	High	High	High	High	High	High	High	High	High	High	High	High	High	High	High	High	1	5	A2ARP8	A2ARP8 1xPhospho [S2320(100)]	6.99	100	1	174.5	103.7	153.3	133.4	152.9	119.2	144.7	115.5	157.9	142.9	176.5	158
FALSE	High	[K].AMGDEDSGDSDTSPKPSPK.[V]	Q9D415 [356-374]; D3Z6F4 [58-76]	Q9D415	Dlgap1	2xTMTpro [K15; K19]; 1xTMTpro [N-Term]; 3xPhospho [S7(100); S10(100); T12(99.2)]	Disks large-associated protein 1 OS=Mus musculus OX=10090 GN=Dlgap1 PE=1 SV=3 Disks large-associated protein 1 OS=Mus musculus OX=10090 GN=Dlgap1 PE=1 SV=1	0.117552	0.917	-0.12	174.4	190.1	9.48	6.59	High	High	High	High	High	High	High	High	High	High	High	High	High	High	High	High	2	4	Q9D415; D3Z6F4	Q9D415 3xPhospho [S362(100); S365(100); T367(99.2)]; D3Z6F4 3xPhospho [S64(100); S67(100); T69(99.2)]	4	100	2	139	153.8	144.9	148.5	135.1	149	129.3	117.3	173.9	160.1	174.5	161
FALSE	High	[K].AEEEGGSEEEGSDRSPQESK.[K]	P08553 [709-728]	P08553	Nefm	1xTMTpro [K20]; 1xTMTpro [N-Term]; 2xPhospho [S12(100); S15(100)]	Neurofilament medium polypeptide OS=Mus musculus OX=10090 GN=Nefm PE=1 SV=4	0.267596	1.019	0.03	172	168.8	25.44	33.58	High	High	High	High	High	High	High	High	High	High	High	High	High	High	High	High	3	5	P08553	P08553 2xPhospho [S720(100); S723(100)]	5.91	100	1	274.7	155.6	141.1	201.8	177.5	130.7	120.4	82.2	166.9	195.5	151.1	99.2
FALSE	High	[R].QSCSGSSPR.[V]	Q8BTI8 [864-872]	Q8BTI8	Srrm2	1xCarbamidomethyl [C3]; 1xTMTpro [N-Term]; 1xPhospho [S7(99.7)]	Serine/arginine repetitive matrix protein 2 OS=Mus musculus OX=10090 GN=Srrm2 PE=1 SV=3	0.153848	1.034	0.05	171.4	165.7	10.06	4.54	High	High	High	High	High	High	High	High	High	High	High	High	High	High	High	High	1	1	Q8BTI8	Q8BTI8 1xPhospho [S870(99.7)]	2.77	100	1	181.4	178.6	131.3	163.2	136.7	129.2	113.9	115	157.1	141.3	152.7	134.2
FALSE	High	[R].RRTPSPPPR.[R]	E9PUK6 [598-606]	E9PUK6	Srrm1	1xTMTpro [N-Term]; 2xPhospho [T3(100); S5(100)]	Serine/arginine repetitive matrix protein 1 OS=Mus musculus OX=10090 GN=Srrm1 PE=1 SV=1	0.555068	1.011	0.02	170.1	168.2	7.67	5.65	High	High	High	High	High	High	High	High	High	High	High	High	High	High	High	High	1	3	E9PUK6	E9PUK6 2xPhospho [T600(100); S602(100)]	3.29	100	1	143.3	153.3	124.3	143.6	148.3	127.3	135.3	111.2	158.9	138.9	170.6	135.5
FALSE	High	[R].AHGGHPGSPR.[G]	E9PUL5 [237-246]	E9PUL5	Prrt2	1xTMTpro [N-Term]; 1xPhospho [S8(100)]	Proline-rich transmembrane protein 2 OS=Mus musculus OX=10090 GN=Prrt2 PE=1 SV=1	0.670361	1.07	0.1	168.7	157.6	10.77	12.8	High	High	High	High	High	High	High	High	High	High	High	High	High	High	High	High	1	1	E9PUL5	E9PUL5 1xPhospho [S244(100)]	4.04	100	1	147.3	115.8	142.6	129.1	147.1	128	128.6	120	111.3	123.8	138.9	135.3
FALSE	High	[K].ASPSPSPSEAR.[Q]	E9PUL5 [97-107]	E9PUL5	Prrt2	1xTMTpro [N-Term]; 1xPhospho [S2(100)]	Proline-rich transmembrane protein 2 OS=Mus musculus OX=10090 GN=Prrt2 PE=1 SV=1	0.385692	0.891	-0.17	165.3	185.6	9.77	15.97	High	High	High	High	High	High	High	High	High	High	High	High	High	High	High	High	4	4	E9PUL5	E9PUL5 1xPhospho [S98(100)]	2.98	100	1	203.2	148.4	129.2	137.5	134.6	116.1	130.8	108.6	165.7	170.7	156.6	165.5
FALSE	High	[K].IEDVGSDEEDDSGKDK.[K]	Q71LX8 [250-265]	Q71LX8	Hsp90ab1	2xTMTpro [K14; K16]; 1xTMTpro [N-Term]; 2xPhospho [S6(100); S12(100)]	Heat shock protein 84b OS=Mus musculus OX=10090 GN=Hsp90ab1 PE=1 SV=1	0.942084	0.816	-0.29	165	202.3	19.78	32.24	High	High	High	High	High	High	High	High	High	High	High	High	High	High	High	High	1	1	Q71LX8	Q71LX8 2xPhospho [S255(100); S261(100)]	4.77	100	1	238.9	125.6	132.6	156	194.7	123.1	126.5	102.6	183.6	213.5	160.7	168.8
FALSE	High	[R].GSVSSYDR.[G]	Q61644 [342-349]	Q61644	Pacsin1	1xTMTpro [N-Term]; 1xPhospho [S/Y]	Protein kinase C and casein kinase substrate in neurons protein 1 OS=Mus musculus OX=10090 GN=Pacsin1 PE=1 SV=1	0.4878	0.817	-0.29	163.9	200.6	7.17	22.96	High	High	High	High	High	High	High	High	High	High	High	High	High	High	High	High	2	2	Q61644		2.44	100	1	187.2	151.7	129.9	125	140.9	126.1	119.2	118.2	185	177.5	166.1	168.6
FALSE	High	[R].NFSGGK.[S]	P11798 [312-317]; F8WIS9 [312-317]	P11798	Camk2a	1xTMTpro [K6]; 1xTMTpro [N-Term]; 1xPhospho [S3(100)]	Calcium/calmodulin-dependent protein kinase type II subunit alpha OS=Mus musculus OX=10090 GN=Camk2a PE=1 SV=2 Calcium/calmodulin-dependent protein kinase OS=Mus musculus OX=10090 GN=Camk2a PE=1 SV=1	0.618512	0.897	-0.16	162.9	181.7	12.62	16.46	High	High	High	High	High	High	High	High	High	High	High	High	High	High	High	High	1	1	P11798; F8WIS9	P11798 1xPhospho [S314(100)]; F8WIS9 1xPhospho [S314(100)]	1.54	100	2	177	152.1	139.3	100.9	157.1	112.8	109	103.1	172	153.8	169.5	150
FALSE	High	[R].DYDDMSPR.[R]	Q3U9Q3 [255-262]	Q3U9Q3	Hnrnpk	1xTMTpro [N-Term]; 1xPhospho [S6(100)]	Heterogeneous nuclear ribonucleoprotein K OS=Mus musculus OX=10090 GN=Hnrnpk PE=2 SV=1	0.109071	1.103	0.14	161.7	146.6	7.52	8.23	High	High	High	High	High	High	High	High	High	High	High	High	High	High	High	High	1	5	Q3U9Q3	Q3U9Q3 1xPhospho [S260(100)]	2.29	100	1	159.7	144.9	111.5	134.2	147.7	134.8	117.1	109.1	141.3	125.6	132	116.9
FALSE	High	[K].DIIRQPSEEEIIK.[L]	Q62048 [110-122]	Q62048	Pea15	1xTMTpro [K13]; 1xTMTpro [N-Term]; 1xPhospho [S7(100)]	Astrocytic phosphoprotein PEA-15 OS=Mus musculus OX=10090 GN=Pea15 PE=1 SV=1	0.0406459	1.227	0.29	161.2	131.4	12.21	12.28	High	High	High	High	High	High	High	High	High	High	High	High	High	High	High	High	1	1	Q62048	Q62048 1xPhospho [S116(100)]	4.02	100	1	152.2	155.1	104.6	114.2	132.5	140.2	125.3	116.2	130.1	100.9	140	108.8
FALSE	High	[K].NSQEDSEDSEEKDVK.[T]	Q80XU3 [53-67]	Q80XU3	Nucks1	2xTMTpro [K12; K15]; 1xTMTpro [N-Term]; 2xPhospho [S6(100); S9(100)]	Nuclear ubiquitous casein and cyclin-dependent kinase substrate 1 OS=Mus musculus OX=10090 GN=Nucks1 PE=1 SV=1	0.219479	0.988	-0.02	159.7	161.7	10.03	8.4	High	High	High	High	High	High	High	High	High	High	High	High	High	High	High	High	1	3	Q80XU3	Q80XU3 2xPhospho [S58(100); S61(100)]	5.36	100	1	169.9	143.3	122.9	163.8	159.4	122.6	119.5	102.5	153.7	136.7	161.5	122
FALSE	High	[K].AEDGAAPSPSSETPK.[K]	A0A0A1HAM8 [131-145]	A0A0A1	Marcks	1xTMTpro [K15]; 1xTMTpro [N-Term]; 1xPhospho [S8(100)]	80K protein OS=Mus musculus OX=10090 GN=Marcks PE=2 SV=1	0.803303	1.024	0.03	158.8	155.1	3.58	4.51	High	High	High	High	High	High	High	High	High	High	High	High	High	High	High	High	3	7	A0A0A1HAM8	A0A0A1HAM8 1xPhospho [S138(100)]	3.99	100	1	163.4	142.5	122.8	137.1	137.1	118.7	118.9	100.6	141.7	130.4	142.4	125.9
FALSE	High	[R].QLHIEGASLELSDDDTESK.[T]	Q80T68 [1802-1820]	Q80T68	Myh10	1xTMTpro [K19]; 1xTMTpro [N-Term]; 2xPhospho [S8(100); S12(100)]	MKIAA3005 protein (Fragment) OS=Mus musculus OX=10090 GN=Myh10 PE=2 SV=1	0.066125	0.901	-0.15	158.2	175.5	4.85	9.74	High	High	High	High	High	High	High	High	High	High	High	High	High	High	High	High	2	16	Q80T68	Q80T68 2xPhospho [S1809(100); S1813(100)]	7.54	100	1	153.3	138.9	132.3	122	148.5	124.8	121.1	102.4	156	162.5	162.3	144.7
FALSE	High	[K].DESKEPIVEVR.[T]	A0A0A6YY91 [746-756]	A0A0A6	Ncam1	1xTMTpro [K4]; 1xTMTpro [N-Term]; 1xPhospho [S3(100)]	Neural cell adhesion molecule 1 (Fragment) OS=Mus musculus OX=10090 GN=Ncam1 PE=1 SV=1	0.96535	0.953	-0.07	158.1	166	9.57	17.8	High	High	High	High	High	High	High	High	High	High	High	High	High	High	High	High	1	2	A0A0A6YY91	A0A0A6YY91 1xPhospho [S748(100)]	2.96	100	1	172	122.2	137.7	113.3	145.4	111.4	122.5	99.8	146.8	141	132.4	145.9
FALSE	High	[K].DISQNK.[R]	Q61696 [252-257]	Q61696	Hspa1a	1xDeamidated [Q4]; 1xTMTpro [K6]; 1xTMTpro [N-Term]; 1xPhospho [S3(100)]	Heat shock 70 kDa protein 1A OS=Mus musculus OX=10090 GN=Hspa1a PE=1 SV=2	0.501071	1.096	0.13	157.8	144.1	9.66	12.01	High	High	High	High	High	High	High	High	High	High	High	High	High	High	High	High	1	1	Q61696	Q61696 1xPhospho [S254(100)]	2.02	100	1	156.7	150.9	125.6	103.3	152.4	121.8	118.6	103.6	166.8	138	124.4	139.4
FALSE	High	[K].AEEEGGSEEEGSDRSPQESK.[K]	P08553 [709-728]	P08553	Nefm	1xTMTpro [K20]; 1xTMTpro [N-Term]; 1xPhospho [S7(100)]	Neurofilament medium polypeptide OS=Mus musculus OX=10090 GN=Nefm PE=1 SV=4	0.348849	1.14	0.19	157.4	138.1	23.55	23.85	High	High	High	High	High	High	High	High	High	High	High	High	High	High	High	High	3	3	P08553	P08553 1xPhospho [S715(100)]	7.05	100	1	186.3	148.2	140.7	166.9	128.9	88.8	96.3	64.4	124.2	140.4	146.7	100.3
FALSE	High	[R].GGLSDGEGPPGGR.[G]	Q9JIS5 [124-136]	Q9JIS5	Sv2a	1xTMTpro [N-Term]; 1xPhospho [S4(100)]	Synaptic vesicle glycoprotein 2A OS=Mus musculus OX=10090 GN=Sv2a PE=1 SV=1	0.296718	0.858	-0.22	157.4	183.4	9.66	16.7	High	High	High	High	High	High	High	High	High	High	High	High	High	High	High	High	1	4	Q9JIS5	Q9JIS5 1xPhospho [S127(100)]	3.6	100	1	176.1	141.5	117	123.8	163	121.8	115.5	111.8	164.2	170.2	167.6	152.9
FALSE	High	[R].QNGSNDSDRYSDNDEDSKIELK.[L]	Q3UR33 [173-194]	Q3UR33	Tmpo	1xDeamidated [N]; 2xTMTpro [K18; K22]; 1xTMTpro [N-Term]; 1xPhospho [S/Y]	Uncharacterized protein OS=Mus musculus OX=10090 GN=Tmpo PE=2 SV=1	0.364723	0.959	-0.06	155.3	162	4.68	7.52	High	High	High	High	High	High	High	High	High	High	High	High	High	High	High	High	2	4	Q3UR33		3.59	100	1	156.5	131.1	124.1	120.8	137.8	119.2	119.5	108.7	155	131.5	155.8	131.8
FALSE	High	[K].QEATPRSPCTPK.[E]	A2ARP8 [1391-1402]	A2ARP8	Map1a	1xCarbamidomethyl [C9]; 1xTMTpro [K12]; 1xTMTpro [N-Term]; 2xPhospho [S7(99.3); T10(100)]	Microtubule-associated protein 1A OS=Mus musculus OX=10090 GN=Map1a PE=1 SV=1	0.305922	1.1	0.14	154.6	140.6	19.88	25.44	High	High	High	High	High	High	High	High	High	High	High	High	High	High	High	High	1	2	A2ARP8	A2ARP8 2xPhospho [S1397(99.3); T1400(100)]	2.79	100	1	147.2	128.2	104.5	123.9	136.5	152.1	147.2	145.4	175.6	183.9	127.6	113.2
FALSE	High	[R].DYDDMSPR.[R]	Q3U9Q3 [255-262]	Q3U9Q3	Hnrnpk	1xOxidation [M5]; 1xTMTpro [N-Term]; 1xPhospho [S6(100)]	Heterogeneous nuclear ribonucleoprotein K OS=Mus musculus OX=10090 GN=Hnrnpk PE=2 SV=1	0.552382	1.044	0.06	154.6	148.1	6.02	7.37	High	High	High	High	High	High	High	High	High	High	High	High	High	High	High	High	1	3	Q3U9Q3	Q3U9Q3 1xPhospho [S260(100)]	2.23	100	1	157.8	141	114.8	120.2	140.7	114.5	113.7	108.7	125.6	129.7	135.6	121.4
FALSE	High	[R].RYSRSR.[S]	Q8BL97 [171-176]	Q8BL97	Srsf7	1xTMTpro [N-Term]; 2xPhospho [S3(100); S5(100)]	Serine/arginine-rich splicing factor 7 OS=Mus musculus OX=10090 GN=Srsf7 PE=1 SV=1	0.837304	0.941	-0.09	154.3	164	12.05	13.16	High	High	High	High	High	High	High	High	High	High	High	High	High	High	High	High	1	1	Q8BL97	Q8BL97 2xPhospho [S173(100); S175(100)]	2.65	100	1	187.8	120.1	130.2	132.5	140.4	112.5	112.6	84.8	137.5	135.2	155.2	140.2
FALSE	High	[K].SSSLPSYGR.[T]	Q9WV69 [287-295]	Q9WV69	Dmtn	1xTMTpro [N-Term]; 1xPhospho [S3(100)]	Dematin OS=Mus musculus OX=10090 GN=Dmtn PE=1 SV=1	0.303368	0.958	-0.06	154.2	160.9	6.47	7.14	High	High	High	High	High	High	High	High	High	High	High	High	High	High	High	High	1	1	Q9WV69	Q9WV69 1xPhospho [S289(100)]	2.29	100	1	156.9	148.2	125.1	116	140	114.9	105.5	107.7	133.8	128.6	157.5	133.9
FALSE	High	[K].GAYVPSSPTR.[L]	Q80W47 [389-398]	Q80W47	Wipi2	1xTMTpro [N-Term]; 1xPhospho [S7(100)]	WD repeat domain phosphoinositide-interacting protein 2 OS=Mus musculus OX=10090 GN=Wipi2 PE=1 SV=1	0.0496208	1.16	0.21	153	131.9	16.25	14.21	High	High	High	High	High	High	High	High	High	High	High	High	High	High	High	High	2	2	Q80W47	Q80W47 1xPhospho [S395(100)]	2.59	100	1	153.5	138.3	122.1	165.9	173.3	103.2	105.6	99.9	120.8	101.3	116.6	109.1
FALSE	High	[R].TSSKESSPVPSPTLDR.[K]	Q62261 [2158-2173]	Q62261	Sptbn1	1xTMTpro [K4]; 1xTMTpro [N-Term]; 3xPhospho [S3(99.5); S7(99.5); S11(100)]	Spectrin beta chain, non-erythrocytic 1 OS=Mus musculus OX=10090 GN=Sptbn1 PE=1 SV=2	0.0850331	0.951	-0.07	152.4	160.3	6.81	5.93	High	High	High	High	High	High	High	High	High	High	High	High	High	High	High	High	3	5	Q62261	Q62261 3xPhospho [S2160(99.5); S2164(99.5); S2168(100)]	5.11	100	1	161	142.5	111.2	121.5	135.2	110	121.1	94	143.9	136.6	142.8	145.5
FALSE	High	[K].ESSDSTNTTIEDEDAK.[A]	P28652 [393-408]	P28652	Camk2b	1xTMTpro [K16]; 1xTMTpro [N-Term]; 1xPhospho [T9(100)]	Calcium/calmodulin-dependent protein kinase type II subunit beta OS=Mus musculus OX=10090 GN=Camk2b PE=1 SV=2	0.523782	0.862	-0.21	152.3	176.8	5.92	18.17	High	High	High	High	High	High	High	High	High	High	High	High	High	High	High	High	4	8	P28652	P28652 1xPhospho [T401(100)]	3.86	100	1	157	119.6	126.2	123.9	137.5	117.3	120.2	97.2	148.1	152.4	139.4	150.1
FALSE	High	[R].SLPELDRDKSDSETEGLVFAR.[D]	A2AUK5 [639-659]; E9PV14 [1316-1336]	A2AUK5	Epb41l1	1xTMTpro [K9]; 1xTMTpro [N-Term]; 2xPhospho [S10(100); S12(99)]	Band 4.1-like protein 1 OS=Mus musculus OX=10090 GN=Epb41l1 PE=1 SV=1 Band 4.1-like protein 1 OS=Mus musculus OX=10090 GN=Epb41l1 PE=1 SV=2	0.611552	0.984	-0.02	152.3	154.7	5.51	4.56	High	High	High	High	High	High	High	High	High	High	High	High	High	High	High	High	2	4	A2AUK5; E9PV14	A2AUK5 2xPhospho [S648(100); S650(99)]; E9PV14 2xPhospho [S1325(100); S1327(99)]	5.75	100	2	147.3	138.5	133.5	122.4	136	129.8	106.2	98.7	140.7	123.9	154.9	131.6
FALSE	High	[R].RGSAGGVGDR.[R]	Q3UHI4 [19-28]	Q3UHI4	Tmed8	1xTMTpro [N-Term]; 1xPhospho [S3(100)]	Protein TMED8 OS=Mus musculus OX=10090 GN=Tmed8 PE=2 SV=1	0.55562	0.977	-0.03	152.2	155.8	11.41	5.36	High	High	High	High	High	High	High	High	High	High	High	High	High	High	High	High	1	1	Q3UHI4	Q3UHI4 1xPhospho [S21(100)]	3.77	100	1	157.2	132.8	129.5	111.5	106.3	110.2	127.7	114.1	143	134	135	135.7
FALSE	High	[R].ELETPSEEKSGR.[T]	Q61361 [582-593]	Q61361	Bcan	1xTMTpro [K9]; 1xTMTpro [N-Term]; 1xPhospho [S6(100)]	Brevican core protein OS=Mus musculus OX=10090 GN=Bcan PE=1 SV=2	0.289667	1.04	0.06	150.1	144.4	19.01	12.73	High	High	High	High	High	High	High	High	High	High	High	High	High	High	High	High	1	1	Q61361	Q61361 1xPhospho [S587(100)]	2.14	100	1	193.1	135	124	163.2	143.3	102.9	90.7	81	131.9	124.9	151.6	109.3
FALSE	High	[R].EIQSITDESRGSIR.[R]	A0A076FSX1 [929-942]	A0A076	Slc12a5	1xTMTpro [N-Term]; 1xPhospho [S12(99.7)]	KCC2b variant 2 OS=Mus musculus OX=10090 GN=Slc12a5 PE=2 SV=1	0.0249953	1.325	0.41	150	113.2	17.58	19.78	High	High	High	High	High	High	High	High	High	High	High	High	High	High	High	High	1	3	A0A076FSX1	A0A076FSX1 1xPhospho [S940(99.7)]	4.35	100	1	156.5	143.7	116.9	149.9	175.6	90.8	107.3	90.4	101.2	95.6	103.7	90.1
FALSE	High	[K].ESSESTNTTIEDEDTKVR.[K]	P11798 [329-346]	P11798	Camk2a	1xTMTpro [K16]; 1xTMTpro [N-Term]; 3xPhospho [S3(98.4); T8(100); T9(100)]	Calcium/calmodulin-dependent protein kinase type II subunit alpha OS=Mus musculus OX=10090 GN=Camk2a PE=1 SV=2	0.00380226	0.869	-0.2	149.8	172.3	8.88	7.07	High	High	High	High	High	High	High	High	High	High	High	High	High	High	High	High	3	8	P11798	P11798 3xPhospho [S331(98.4); T336(100); T337(100)]	4.54	100	1	150.4	114	114.5	123.3	145.5	125.2	116.4	97.8	165.9	147.5	175.1	151
FALSE	High	[K].AEEGGESEGDASEKDAK.[E]	Q8BGC0 [435-451]	Q8BGC0	Htatsf1	2xTMTpro [K14; K17]; 1xTMTpro [N-Term]; 2xPhospho [S7(100); S12(100)]	HIV Tat-specific factor 1 homolog OS=Mus musculus OX=10090 GN=Htatsf1 PE=1 SV=1	0.753286	0.895	-0.16	149.7	167.3	16.42	28.13	High	High	High	High	High	High	High	High	High	High	High	High	High	High	High	High	1	1	Q8BGC0	Q8BGC0 2xPhospho [S441(100); S446(100)]	4.6	100	1	192.3	136.8	117.4	162.6	157.7	105.9	110.1	86.1	161.1	164.8	151.4	140.8
FALSE	High	[R].QASQAGPGPR.[T]	O88935 [603-612]	O88935	Syn1	1xTMTpro [N-Term]; 1xPhospho [S3(100)]	Synapsin-1 OS=Mus musculus OX=10090 GN=Syn1 PE=1 SV=2	0.0599882	1.461	0.55	149.5	102.4	27.23	36.1	High	High	High	High	High	High	High	High	High	High	High	High	High	High	High	High	1	3	O88935	O88935 1xPhospho [S605(100)]	3.31	100	1	221.4	201	112	121.4	154.3	117.6	89.2	70.3	83.5	85.3	94.9	82.3
FALSE	High	[R].SQSSSQFR.[S]	Q61151 [30-37]	Q61151	Ppp2r5e	1xTMTpro [N-Term]; 1xPhospho [S3(100)]	Serine/threonine-protein phosphatase 2A 56 kDa regulatory subunit epsilon isoform OS=Mus musculus OX=10090 GN=Ppp2r5e PE=1 SV=3	0.54245	1.04	0.06	149.4	143.7	12.15	9.75	High	High	High	High	High	High	High	High	High	High	High	High	High	High	High	High	2	2	Q61151	Q61151 1xPhospho [S32(100)]	2.12	100	1	181	142.9	112.5	123.8	136.7	115.2	98	81.8	144.2	124.9	131.4	109.6
FALSE	High	[K].TGSSTNNNEEEKSR.[L]	Q8CAF8 [663-676]	Q8CAF8	Gabbr1	1xTMTpro [K12]; 1xTMTpro [N-Term]; 1xPhospho [S3(99.7)]	G_PROTEIN_RECEP_F3_4 domain-containing protein (Fragment) OS=Mus musculus OX=10090 GN=Gabbr1 PE=2 SV=1	0.926066	1.005	0.01	145.1	144.4	19.45	11.06	High	High	High	High	High	High	High	High	High	High	High	High	High	High	High	High	2	4	Q8CAF8	Q8CAF8 1xPhospho [S665(99.7)]	3.59	100	1	124.3	138.5	106.3	77.7	117.2	141.8	115.1	108.6	146.4	102.8	134.3	118.3
FALSE	High	[R].VVSSTSEEEEAFTEK.[F]	E9Q0A7 [192-206]	E9Q0A7	Oxr1	1xTMTpro [K15]; 1xTMTpro [N-Term]; 3xPhospho [S6(100); S/T]	Oxidation resistance protein 1 OS=Mus musculus OX=10090 GN=Oxr1 PE=1 SV=1	0.180769	0.946	-0.08	144.2	152.4	5.12	10.95	High	High	High	High	High	High	High	High	High	High	High	High	High	High	High	High	1	8	E9Q0A7	E9Q0A7 3xPhospho [S197(100); S/T]	7.63	100	1	131.5	131.8	121.3	118.9	123.9	104.8	106.6	102	135.3	116.9	136.6	152.6
FALSE	High	[R].RVESEESGDEEGK.[K]	Q3UM45 [21-33]	Q3UM45	Ppp1r7	1xTMTpro [K13]; 1xTMTpro [N-Term]; 1xPhospho [S7(100)]	Protein phosphatase 1 regulatory subunit 7 OS=Mus musculus OX=10090 GN=Ppp1r7 PE=1 SV=2	0.0325502	1.163	0.22	141.9	121.9	9.33	13.3	High	High	High	High	High	High	High	High	High	High	High	High	High	High	High	High	2	3	Q3UM45	Q3UM45 1xPhospho [S27(100)]	4.37	100	1	156.7	116.5	123.1	97	113.5	109.2	106.3	99.8	123	98.3	132.7	103.8
FALSE	High	[R].TSSKESSPVPSPTLDRK.[A]	Q62261 [2158-2174]	Q62261	Sptbn1	2xTMTpro [K4; K17]; 1xTMTpro [N-Term]; 3xPhospho [S3(99.2); S7(99.2); S11(99.2)]	Spectrin beta chain, non-erythrocytic 1 OS=Mus musculus OX=10090 GN=Sptbn1 PE=1 SV=2	0.66518	0.987	-0.02	140.9	142.7	5.64	8.53	High	High	High	High	High	High	High	High	High	High	High	High	High	High	High	High	2	3	Q62261	Q62261 3xPhospho [S2160(99.2); S2164(99.2); S2168(99.2)]	4.54	100	1	143.5	116.6	113.6	123.1	132.6	106.9	101.4	95.1	134.2	114.9	137.9	127.1
FALSE	High	[R].QNSATER.[A]	Q8BJ42 [1038-1044]	Q8BJ42	Dlgap2	1xTMTpro [N-Term]; 1xPhospho [S3(100)]	Disks large-associated protein 2 OS=Mus musculus OX=10090 GN=Dlgap2 PE=1 SV=2	0.366253	0.852	-0.23	140.5	164.9	12.28	17.78	High	High	High	High	High	High	High	High	High	High	High	High	High	High	High	High	1	1	Q8BJ42	Q8BJ42 1xPhospho [S1040(100)]	2.22	100	1	164.9	114	125.8	90.5	115.5	115.7	100.7	95.9	101.6	121.2	154.3	138.9
FALSE	High	[K].ESLKEEDESDDDNM.[-]	Q9DCD8 [242-255]	Q9DCD8	Psma3	1xTMTpro [K4]; 1xTMTpro [N-Term]; 1xPhospho [S9(100)]	Proteasome subunit alpha type OS=Mus musculus OX=10090 GN=Psma3 PE=2 SV=1	0.378866	1.023	0.03	140.3	137.2	5.07	4.74	High	High	High	High	High	High	High	High	High	High	High	High	High	High	High	High	1	5	Q9DCD8	Q9DCD8 1xPhospho [S250(100)]	3.31	100	1	128.5	128.1	115.9	120.8	127.7	108.4	101.6	85.9	114.8	111.6	132.1	107.4
FALSE	High	[K].KPGNNEGSGAPSPLSK.[S]	Q61548 [289-304]	Q61548	Snap91	1xDeamidated [N]; 2xTMTpro [K1; K16]; 1xTMTpro [N-Term]; 2xPhospho [S8(100); S12(100)]	Clathrin coat assembly protein AP180 OS=Mus musculus OX=10090 GN=Snap91 PE=1 SV=1	0.629444	0.941	-0.09	140.2	149	6.26	12.68	High	High	High	High	High	High	High	High	High	High	High	High	High	High	High	High	2	6	Q61548	Q61548 2xPhospho [S296(100); S300(100)]	4.91	100	1	139.5	124.6	116.2	122	137.4	106.6	97.1	95.2	135.8	124.8	146.8	138.3
FALSE	High	[R].KGTGDCSDEEVDGKADGADAK.[A]	Q3UFT0 [936-956]	Q3UFT0	Myh9	1xCarbamidomethyl [C6]; 3xTMTpro [K1; K14; K21]; 1xTMTpro [N-Term]; 1xPhospho [S7(100)]	Myosin_tail_1 domain-containing protein (Fragment) OS=Mus musculus OX=10090 GN=Myh9 PE=2 SV=1	0.0145584	0.884	-0.18	139.6	157.9	6.17	7.14	High	High	High	High	High	High	High	High	High	High	High	High	High	High	High	High	1	2	Q3UFT0	Q3UFT0 1xPhospho [S942(100)]	5.43	100	1	139.4	120.5	115.4	101.2	126.4	114.9	104	96.1	151.7	123.5	147.9	129.2
FALSE	High	[R].SQSGSPVR.[Y]	A2A690 [1560-1567]	A2A690	Tanc2	1xTMTpro [N-Term]; 1xPhospho [S5(100)]	Protein TANC2 OS=Mus musculus OX=10090 GN=Tanc2 PE=1 SV=1	0.232226	0.879	-0.19	139.4	158.6	7.64	11.33	High	High	High	High	High	High	High	High	High	High	High	High	High	High	High	High	1	1	A2A690	A2A690 1xPhospho [S1564(100)]	2.13	100	1	134.1	112.9	114.6	115.7	117.3	121.9	108.2	102.1	153.3	133.7	128.7	131.5
FALSE	High	[R].KASSSDDEGGPR.[T]	A0A668KLV9 [600-611]	A0A668	Akap12	1xTMTpro [K1]; 1xTMTpro [N-Term]; 2xPhospho [S3(100); S5(99.6)]	A-kinase anchor protein 12 OS=Mus musculus OX=10090 GN=Akap12 PE=1 SV=1	0.576668	1.07	0.1	138.1	129	5.62	10.71	High	High	High	High	High	High	High	High	High	High	High	High	High	High	High	High	2	2	A0A668KLV9	A0A668KLV9 2xPhospho [S602(100); S604(99.6)]	2.31	100	1	137.2	122.9	106.2	120.5	127	108.9	103.7	82.3	127	135.9	138.8	107.5
FALSE	High	[R].AHGGHPGSPRGSLSR.[H]	E9PUL5 [237-251]	E9PUL5	Prrt2	1xTMTpro [N-Term]; 2xPhospho [S8(100); S12(99.5)]	Proline-rich transmembrane protein 2 OS=Mus musculus OX=10090 GN=Prrt2 PE=1 SV=1	0.223073	1.027	0.04	137	133.4	10	9.08	High	High	High	High	High	High	High	High	High	High	High	High	High	High	High	High	2	2	E9PUL5	E9PUL5 2xPhospho [S244(100); S248(99.5)]	4.81	100	1	146.9	125.7	129.4	125.9	108.7	103.8	85.6	87.7	107	120.6	120.3	115.5
FALSE	High	[R].TQSSSCERDSPSTSR.[Q]	B7ZP42 [567-581]	B7ZP42	Cask	1xCarbamidomethyl [C6]; 1xTMTpro [N-Term]; 1xPhospho [S10(100)]	Cask protein OS=Mus musculus OX=10090 GN=Cask PE=2 SV=1	0.748389	1.002	0	136.9	136.7	6.96	7.03	High	High	High	High	High	High	High	High	High	High	High	High	High	High	High	High	2	2	B7ZP42	B7ZP42 1xPhospho [S576(100)]	2.73	100	1	135	118.4	121.5	123.8	116.4	106.6	92.9	99.9	135.4	108.3	123.5	115.2
FALSE	High	[R].KSSTSFDDDAGRR.[H]	Q9QYX7 [1549-1561]	Q9QYX7	Pclo	1xTMTpro [K1]; 1xTMTpro [N-Term]; 2xPhospho [S3(98.8); S5(99.4)]	Protein piccolo OS=Mus musculus OX=10090 GN=Pclo PE=1 SV=4	0.241205	1.144	0.19	135.8	118.7	14.94	16.41	High	High	High	High	High	High	High	High	High	High	High	High	High	High	High	High	1	1	Q9QYX7	Q9QYX7 2xPhospho [S1551(98.8); S1553(99.4)]	3.15	100	1	134.2	139	132.5	84.1	107.4	127.7	99.1	90	100.2	92.9	102.5	104.7
FALSE	High	[K].AEEGDRNGDGSDNNRK.[-]	Q8BVR3 [45-60]	Q8BVR3	Akap7	2xDeamidated [N7; N13]; 1xTMTpro [K16]; 1xTMTpro [N-Term]; 1xPhospho [S11(100)]	AKAP7_RIRII_bdg domain-containing protein (Fragment) OS=Mus musculus OX=10090 GN=Akap7 PE=2 SV=1	0.214882	0.988	-0.02	135.5	137.3	8.34	8.99	High	High	High	High	High	High	High	High	High	High	High	High	High	High	High	High	1	2	Q8BVR3	Q8BVR3 1xPhospho [S55(100)]	3.03	100	1	128.4	126.8	122.6	114	126.2	96.5	99.3	76.1	143.4	115.9	125.7	112.1
FALSE	High	[K].VGSLTPPSSPK.[T]	Q3UHJ0 [614-624]	Q3UHJ0	Aak1	1xTMTpro [K11]; 1xTMTpro [N-Term]; 2xPhospho [T5(100); S9(100)]	AP2-associated protein kinase 1 OS=Mus musculus OX=10090 GN=Aak1 PE=1 SV=2	0.955964	0.994	-0.01	135.1	136	8.37	5.81	High	High	High	High	High	High	High	High	High	High	High	High	High	High	High	High	3	5	Q3UHJ0	Q3UHJ0 2xPhospho [T618(100); S622(100)]	4.09	100	1	116.5	116.8	111	119.3	103.7	107	111.9	89	121.5	115.7	131.5	112.7
FALSE	High	[R].STSSSGRPGTSPTR.[E]	Q8C8R3 [3401-3414]	Q8C8R3	Ank2	1xTMTpro [N-Term]; 2xPhospho [S1(96.9); T/S]	Ankyrin-2 OS=Mus musculus OX=10090 GN=Ank2 PE=1 SV=2	0.166048	1.125	0.17	135	120	13.02	10.62	High	High	High	High	High	High	High	High	High	High	High	High	High	High	High	High	1	2	Q8C8R3	Q8C8R3 2xPhospho [S3401(96.9); T/S]	2.81	100	1	144.4	132.3	109.3	91.5	88.9	118.4	101.2	88.1	112.3	112.8	100	102.7
FALSE	High	[K].GGTPAGSTR.[G]	E9PWE8 [625-633]	E9PWE8	Dpysl3	1xTMTpro [N-Term]; 1xPhospho [T3(100)]	Dihydropyrimidinase-related protein 3 OS=Mus musculus OX=10090 GN=Dpysl3 PE=1 SV=1	0.324137	0.72	-0.47	134.8	187.1	22.35	31.44	High	High	High	High	High	High	High	High	High	High	High	High	High	High	High	High	1	1	E9PWE8	E9PWE8 1xPhospho [T627(100)]	3.32	100	1	201.7	104.1	109.4	85.3	96.9	110.8	111.1	89.8	174.1	166.3	144.4	160.4
FALSE	High	[R].AISLEGEPR.[K]	Q91XM9 [412-420]; A0A571BEK3 [447-455]	Q91XM9	Dlg2	1xTMTpro [N-Term]; 1xPhospho [S3(100)]	Disks large homolog 2 OS=Mus musculus OX=10090 GN=Dlg2 PE=1 SV=2 Disks large homolog 2 OS=Mus musculus OX=10090 GN=Dlg2 PE=1 SV=1	0.0013782	0.91	-0.14	134.2	147.5	7.01	2.73	High	High	High	High	High	High	High	High	High	High	High	High	High	High	High	High	1	2	Q91XM9; A0A571BEK3	Q91XM9 1xPhospho [S414(100)]; A0A571BEK3 1xPhospho [S449(100)]	2.86	100	2	125.4	119.3	111.1	90.7	116	103.4	101.3	90.1	134.7	122	135.4	121.9
FALSE	High	[R].NLSSEEVARPR.[R]	Q8VD37 [167-177]	Q8VD37	Sgip1	1xTMTpro [N-Term]; 1xPhospho [S3(100)]	SH3-containing GRB2-like protein 3-interacting protein 1 OS=Mus musculus OX=10090 GN=Sgip1 PE=1 SV=1	0.757621	0.993	-0.01	134	135	6.06	8.69	High	High	High	High	High	High	High	High	High	High	High	High	High	High	High	High	2	3	Q8VD37	Q8VD37 1xPhospho [S169(100)]	3.48	100	1	127.7	124.2	105.9	103.1	122.6	114.9	101.1	86.8	121.6	105.2	140.3	101.7
FALSE	High	[R].ASSLDTRGSPK.[R]	E9PW07 [318-328]	E9PW07	Cbarp	1xTMTpro [K11]; 1xTMTpro [N-Term]; 2xPhospho [S9(99.3); S/T]	Voltage-dependent calcium channel beta subunit-associated regulatory protein OS=Mus musculus OX=10090 GN=Cbarp PE=1 SV=2	0.897324	1.014	0.02	133.8	132	14.07	6.5	High	High	High	High	High	High	High	High	High	High	High	High	High	High	High	High	1	1	E9PW07	E9PW07 2xPhospho [S326(99.3); S/T]	2.57	100	1	126.3	109.3	112	75.9	113.1	110.4	106.4	99.3	120.5	119.1	124.2	101.8
FALSE	High	[K].EEQELHDIHSTRSKER.[L]	P35802 [258-273]	P35802	Gpm6a	1xTMTpro [K14]; 1xTMTpro [N-Term]; 2xPhospho [S10(99.3); S13(99.3)]	Neuronal membrane glycoprotein M6-a OS=Mus musculus OX=10090 GN=Gpm6a PE=1 SV=1	0.0550395	1.321	0.4	132.3	100.2	38.41	14.15	High	High	High	High	High	High	High	High	High	High	High	High	High	High	High	High	1	3	P35802	P35802 2xPhospho [S267(99.3); S270(99.3)]	6.9	100	1	168.4	200	152.7	162.1	89.1	72	61.2	64	92.8	67.9	78.4	82
FALSE	High	[K].QKSDAEEDGVTGSQDEEDSKPK.[A]	Q3TXE5 [551-572]	Q3TXE5	Canx	3xTMTpro [K2; K20; K22]; 1xTMTpro [N-Term]; 2xPhospho [S3(100); T11(99.2)]	Uncharacterized protein OS=Mus musculus OX=10090 GN=Canx PE=2 SV=1	0.700285	0.935	-0.1	131.6	140.7	6.91	17.51	High	High	High	High	High	High	High	High	High	High	High	High	High	High	High	High	3	6	Q3TXE5	Q3TXE5 2xPhospho [S553(100); T561(99.2)]	4.69	100	1	146.1	113	104	110.5	113.1	103.4	85.4	86	130.7	110.7	127.1	126.8
FALSE	High	[R].VVSSTSEEEEAFTEK.[F]	E9Q0A7 [192-206]	E9Q0A7	Oxr1	1xTMTpro [K15]; 1xTMTpro [N-Term]; 1xPhospho [S6(99.3)]	Oxidation resistance protein 1 OS=Mus musculus OX=10090 GN=Oxr1 PE=1 SV=1	0.255196	0.964	-0.05	130.7	135.6	7.31	8.51	High	High	High	High	High	High	High	High	High	High	High	High	High	High	High	High	3	6	E9Q0A7	E9Q0A7 1xPhospho [S197(99.3)]	5	100	1	124	125.2	101.3	110.1	109.8	113.7	95.7	96.5	140.1	117.6	117.1	127.1
FALSE	High	[R].YTGSPDSLR.[S]	P70207 [1627-1635]	P70207	Plxna2	1xTMTpro [N-Term]; 1xPhospho [S4(100)]	Plexin-A2 OS=Mus musculus OX=10090 GN=Plxna2 PE=1 SV=2	0.509696	1.056	0.08	129.9	123	9.82	7.18	High	High	High	High	High	High	High	High	High	High	High	High	High	High	High	High	2	2	P70207	P70207 1xPhospho [S1630(100)]	2.73	100	1	133.2	116.9	107.2	83.7	113.8	84.9	90.5	87.2	116.9	106.9	105.9	104.8
FALSE	High	[R].TDTAADGETSATESDQEEDAEIK.[A]	Q9WV92 [534-556]; D0VYV6 [516-538]	Q9WV92	Epb41l3	1xTMTpro [K23]; 1xTMTpro [N-Term]; 2xPhospho [S10(99.5); T12(99.5)]	Band 4.1-like protein 3 OS=Mus musculus OX=10090 GN=Epb41l3 PE=1 SV=1 Band 4.1-like protein 3 OS=Mus musculus OX=10090 GN=Epb41l3 PE=1 SV=1	0.222964	0.881	-0.18	129.4	146.9	9.99	16.61	High	High	High	High	High	High	High	High	High	High	High	High	High	High	High	High	3	9	Q9WV92; D0VYV6	Q9WV92 2xPhospho [S543(99.5); T545(99.5)]; D0VYV6 2xPhospho [S525(99.5); T527(99.5)]	6.15	100	2	145	103.1	95.5	110.8	121.3	96.7	99.8	73.4	127.7	129.8	126.9	131.9
FALSE	High	[K].GNKSPSPPPDGSPAATPEIR.[V]	Q6P1B9 [262-281]	Q6P1B9	Bin1	1xTMTpro [K3]; 1xTMTpro [N-Term]; 2xPhospho [S4(100); S6(100)]	Bin1 protein OS=Mus musculus OX=10090 GN=Bin1 PE=1 SV=1	0.518152	0.956	-0.07	129.1	135.1	10.55	13.37	High	High	High	High	High	High	High	High	High	High	High	High	High	High	High	High	2	5	Q6P1B9	Q6P1B9 2xPhospho [S265(100); S267(100)]	5.14	100	1	109	113.6	112.6	108.7	107.9	106.1	94.5	103.5	124.4	103.3	128	111.1
FALSE	High	[K].SASEDSIR.[K]	B1AWN6 [526-533]; A0A0R5RP29 [526-533]	B1AWN6	Scn2a	1xTMTpro [N-Term]; 1xPhospho [S3(100)]	Sodium channel protein type 2 subunit alpha OS=Mus musculus OX=10090 GN=Scn2a PE=1 SV=1 Sodium channel protein OS=Mus musculus OX=10090 GN=Scn2a PE=2 SV=1	0.199452	0.978	-0.03	128.4	131.3	20.58	10.38	High	High	High	High	High	High	High	High	High	High	High	High	High	High	High	High	2	2	B1AWN6; A0A0R5RP29	B1AWN6 1xPhospho [S528(100)]; A0A0R5RP29 1xPhospho [S528(100)]	2.59	100	2	135.1	113.5	111.3	64	69.9	90.3	101.4	85.6	127.9	107.8	116.5	118.6
FALSE	High	[K].LNKTDEEISS.[-]	O08599 [585-594]	O08599	Stxbp1	1xTMTpro [K3]; 1xTMTpro [N-Term]; 1xPhospho [S9(99.8)]	Syntaxin-binding protein 1 OS=Mus musculus OX=10090 GN=Stxbp1 PE=1 SV=2	0.404655	1.031	0.04	128	124.1	12.18	15.05	High	High	High	High	High	High	High	High	High	High	High	High	High	High	High	High	2	4	O08599	O08599 1xPhospho [S593(99.8)]	1.36	100	1	129.9	118.9	92.4	98.9	140.9	101.9	94.1	78.6	114.2	96.4	132	108.8
FALSE	High	[R].REISSSPTSK.[N]	Q8BTI8 [449-458]	Q8BTI8	Srrm2	1xTMTpro [K10]; 1xTMTpro [N-Term]; 2xPhospho [S4(99.7); S6(99.7)]	Serine/arginine repetitive matrix protein 2 OS=Mus musculus OX=10090 GN=Srrm2 PE=1 SV=3	0.897232	0.979	-0.03	126.1	128.9	9.51	10.55	High	High	High	High	High	High	High	High	High	High	High	High	High	High	High	High	2	2	Q8BTI8	Q8BTI8 2xPhospho [S452(99.7); S454(99.7)]	3.6	100	1	131	96	101.2	107.3	121.4	85	98.8	78.7	118.4	110.9	120.3	106.2
FALSE	High	[K].LLAPEDVKQSPDEFCHSDFEDASQGSDTR.[I]	Q5DTY9 [121-149]	Q5DTY9	Kctd16	1xCarbamidomethyl [C15]; 1xTMTpro [K8]; 1xTMTpro [N-Term]; 3xPhospho [S10(100); S17(100); S26(100)]	BTB/POZ domain-containing protein KCTD16 OS=Mus musculus OX=10090 GN=Kctd16 PE=1 SV=2	0.139127	0.937	-0.09	125.6	134.1	8.2	4.66	High	High	High	High	High	High	High	High	High	High	High	High	High	High	High	High	3	3	Q5DTY9	Q5DTY9 3xPhospho [S130(100); S137(100); S146(100)]	5.95	100	1	111.7	108.7	109.4	111.1	112	88.6	88.4	91.5	123.9	113.9	125.5	116.1
FALSE	High	[K].ATTDNSPSSKAEDGPAKEEPK.[Q]	P06837 [137-157]	P06837	Gap43	3xTMTpro [K10; K17; K21]; 1xTMTpro [N-Term]; 2xPhospho [S6(100); S/T]	Neuromodulin OS=Mus musculus OX=10090 GN=Gap43 PE=1 SV=1	0.141903	0.983	-0.03	125.4	127.6	5.55	7.94	High	High	High	High	High	High	High	High	High	High	High	High	High	High	High	High	2	6	P06837	P06837 2xPhospho [S142(100); S/T]	2.62	100	1	127.9	109	103.8	103.2	115.4	99.3	90.2	72.9	114.9	110.7	112	103.7
FALSE	High	[K].ADSASPSPR.[K]	Q3UNH4 [616-624]	Q3UNH4	Gprin1	1xTMTpro [N-Term]; 2xPhospho [S5(100); S7(100)]	G protein-regulated inducer of neurite outgrowth 1 OS=Mus musculus OX=10090 GN=Gprin1 PE=1 SV=2	0.113482	0.897	-0.16	124.5	138.8	19.15	9.06	High	High	High	High	High	High	High	High	High	High	High	High	High	High	High	High	1	2	Q3UNH4	Q3UNH4 2xPhospho [S620(100); S622(100)]	2.45	100	1	129.7	107.6	86.9	77.1	92.6	117.1	122.6	87.4	138.1	118	123.5	114
FALSE	High	[K].TRHSPTPQQSNR.[T]	E9PUK6 [409-420]	E9PUK6	Srrm1	1xTMTpro [N-Term]; 2xPhospho [S4(100); T6(100)]	Serine/arginine repetitive matrix protein 1 OS=Mus musculus OX=10090 GN=Srrm1 PE=1 SV=1	0.0401866	1.147	0.2	124.5	108.5	16.07	12.63	High	High	High	High	High	High	High	High	High	High	High	High	High	High	High	High	1	1	E9PUK6	E9PUK6 2xPhospho [S412(100); T414(100)]	2.97	100	1	144.7	133.1	102.3	139.3	107.1	86.4	88.4	69.8	121.5	100.1	98.4	103.5
FALSE	High	[R].SGYSSPGSPGTPGSR.[S]	A0A0A0MQC7 [487-501]; Q547J4 [126-140]	A0A0A0	Mapt	1xTMTpro [N-Term]; 3xPhospho [S4(99.5); S8(100); T11(100)]	Microtubule-associated protein OS=Mus musculus OX=10090 GN=Mapt PE=1 SV=1 Microtubule-associated protein OS=Mus musculus OX=10090 GN=Mapt PE=2 SV=1	0.678092	0.981	-0.03	124.2	126.7	7.87	11.11	High	High	High	High	High	High	High	High	High	High	High	High	High	High	High	High	6	12	A0A0A0MQC7; Q547J4	A0A0A0MQC7 3xPhospho [S490(99.5); S494(100); T497(100)]; Q547J4 3xPhospho [S129(99.5); S133(100); T136(100)]	3.68	100	2	132.8	109.8	104.3	97.7	97.9	105.3	107.3	79.6	96.8	107.5	134.3	101.2
FALSE	High	[R].VSPPESPR.[A]	F6VBV0 [442-449]	F6VBV0	Rims1	1xTMTpro [N-Term]; 2xPhospho [S2(100); S6(100)]	Regulating synaptic membrane exocytosis protein 1 OS=Mus musculus OX=10090 GN=Rims1 PE=1 SV=3	0.389885	0.724	-0.47	124.2	171.6	17.43	30.83	High	High	High	High	High	High	High	High	High	High	High	High	High	High	High	High	1	2	F6VBV0	F6VBV0 2xPhospho [S443(100); S447(100)]	2.67	100	1	179.6	108.9	102	103.5	106.9	89.6	99.2	68	146.6	170.5	128.7	152.2
FALSE	High	[K].GSYLTHEASGLDEQGEAR.[E]	Q8R464 [353-370]	Q8R464	Cadm4	1xTMTpro [N-Term]; 1xPhospho [S9(100)]	Cell adhesion molecule 4 OS=Mus musculus OX=10090 GN=Cadm4 PE=1 SV=1	0.0815887	1.069	0.1	123.8	115.9	14.07	4.75	High	High	High	High	High	High	High	High	High	High	High	High	High	High	High	High	1	1	Q8R464	Q8R464 1xPhospho [S361(100)]	5.19	100	1	159.4	129.1	105.9	109.2	94.1	92.4	80.9	74.3	109.3	98.4	103.9	89.1
FALSE	High	[R].AKPAAQSEEETATSPAASPTPQSAER.[S]	Q8JZQ9 [62-87]	Q8JZQ9	Eif3b	1xTMTpro [K2]; 1xTMTpro [N-Term]; 2xPhospho [S14(99.4); S18(100)]	Eukaryotic translation initiation factor 3 subunit B OS=Mus musculus OX=10090 GN=Eif3b PE=1 SV=1	0.88326	1.016	0.02	123.7	121.7	5.77	7.51	High	High	High	High	High	High	High	High	High	High	High	High	High	High	High	High	3	5	Q8JZQ9	Q8JZQ9 2xPhospho [S75(99.4); S79(100)]	9.21	100	1	124.4	104.8	98.6	101.6	107.5	81.9	94.8	82.4	120.5	104.9	123.7	94.2
FALSE	High	[K].RTPSEAER.[W]	O08919 [408-415]	O08919	Numbl	1xTMTpro [N-Term]; 1xPhospho [S4(100)]	Numb-like protein OS=Mus musculus OX=10090 GN=Numbl PE=1 SV=3	0.153306	0.96	-0.06	123.6	128.8	9.85	5.41	High	High	High	High	High	High	High	High	High	High	High	High	High	High	High	High	2	2	O08919	O08919 1xPhospho [S411(100)]	2.55	100	1	112.3	116.2	99.8	88.7	91.7	105.8	94.3	88.8	119.4	112.8	112.1	104.2
FALSE	High	[K].ESSDSTNTTIEDEDAK.[A]	P28652 [393-408]	P28652	Camk2b	1xTMTpro [K16]; 1xTMTpro [N-Term]; 2xPhospho [S5(99.4); S/T]	Calcium/calmodulin-dependent protein kinase type II subunit beta OS=Mus musculus OX=10090 GN=Camk2b PE=1 SV=2	0.0772985	0.829	-0.27	123	148.4	8.29	16.29	High	High	High	High	High	High	High	High	High	High	High	High	High	High	High	High	3	11	P28652	P28652 2xPhospho [S397(99.4); S/T]	3.94	100	1	134.8	103.8	99.2	103.4	103.6	86.5	107	84	137.6	137.5	134.1	134.8
FALSE	High	[R].KASGSENEGDYNPGR.[K]	Q64511 [1535-1549]	Q64511	Top2b	1xTMTpro [K1]; 1xTMTpro [N-Term]; 2xPhospho [S3(100); S5(100)]	DNA topoisomerase 2-beta OS=Mus musculus OX=10090 GN=Top2b PE=1 SV=2	0.579859	0.943	-0.09	122.8	130.3	11.46	6.42	High	High	High	High	High	High	High	High	High	High	High	High	High	High	High	High	1	2	Q64511	Q64511 2xPhospho [S1537(100); S1539(100)]	3.79	100	1	144.7	101.2	104.1	109.8	129.4	92.3	89.3	73.1	117.6	112.6	121	105.4
FALSE	High	[K].AAATPESQEPQAK.[G]	P28667 [145-157]	P28667	Marcksl1	1xTMTpro [K13]; 1xTMTpro [N-Term]; 1xPhospho [T4(100)]	MARCKS-related protein OS=Mus musculus OX=10090 GN=Marcksl1 PE=1 SV=2	0.0962011	1.141	0.19	122.6	107.4	11.41	8.39	High	High	High	High	High	High	High	High	High	High	High	High	High	High	High	High	2	2	P28667	P28667 1xPhospho [T148(100)]	4.82	100	1	124.3	98.9	101.8	84.5	104.4	113.5	98.7	73.9	119.1	87.6	103.8	89.1
FALSE	High	[R].ARPTTDSFDDYPPR.[R]	Q8BGD9 [201-214]; Q3THB0 [201-214]	Q8BGD9	Eif4b	1xTMTpro [N-Term]; 1xPhospho [S7(100)]	Eukaryotic translation initiation factor 4B OS=Mus musculus OX=10090 GN=Eif4b PE=1 SV=1 RRM domain-containing protein OS=Mus musculus OX=10090 GN=Eif4b PE=2 SV=1	0.571618	1.09	0.12	121.9	111.8	14.98	17.73	High	High	High	High	High	High	High	High	High	High	High	High	High	High	High	High	1	4	Q8BGD9; Q3THB0	Q8BGD9 1xPhospho [S207(100)]; Q3THB0 1xPhospho [S207(100)]	4.01	100	2	107.6	106.2	111.4	78	89.4	115.6	94	84.8	106.2	97.5	95	85.6
FALSE	High	[K].GNKSPSPPPDGSPAATPEIR.[V]	Q6P1B9 [262-281]	Q6P1B9	Bin1	1xTMTpro [K3]; 1xTMTpro [N-Term]; 3xPhospho [S4(100); S6(100); S12(100)]	Bin1 protein OS=Mus musculus OX=10090 GN=Bin1 PE=1 SV=1	0.0713246	0.83	-0.27	121.6	146.6	8.24	17.63	High	High	High	High	High	High	High	High	High	High	High	High	High	High	High	High	1	4	Q6P1B9	Q6P1B9 3xPhospho [S265(100); S267(100); S273(100)]	6.09	100	1	131.9	94.2	87.7	102.6	102.1	96.4	94.9	75.3	142.2	125.6	127.2	119.6
FALSE	High	[R].QGSPTQSPPADTSFGSR.[R]	F6VBV0 [1224-1240]	F6VBV0	Rims1	1xTMTpro [N-Term]; 1xPhospho [S3(100)]	Regulating synaptic membrane exocytosis protein 1 OS=Mus musculus OX=10090 GN=Rims1 PE=1 SV=3	0.741553	0.911	-0.13	121.6	133.5	26.66	22.44	High	High	High	High	High	High	High	High	High	High	High	High	High	High	High	High	2	3	F6VBV0	F6VBV0 1xPhospho [S1226(100)]	5	100	1	201.5	109.6	99.3	141.8	125.8	83.9	90.5	59.6	143.8	129.7	110.3	93.6
FALSE	High	[K].GVVTNGLDVSPAEEK.[K]	P08553 [760-774]	P08553	Nefm	1xDeamidated [N5]; 1xTMTpro [K15]; 1xTMTpro [N-Term]; 1xPhospho [S10(100)]	Neurofilament medium polypeptide OS=Mus musculus OX=10090 GN=Nefm PE=1 SV=4	0.157829	1.11	0.15	121.6	109.5	14.48	26.53	High	High	High	High	High	High	High	High	High	High	High	High	High	High	High	High	1	5	P08553	P08553 1xPhospho [S769(100)]	5.52	100	1	152	108.2	103	126.4	100	94.6	90.1	64.4	108	116.2	97.5	79.2
FALSE	High	[R].QTSIETDR.[V]	Q9JM13 [130-137]	Q9JM13	Rabgef1	1xTMTpro [N-Term]; 1xPhospho [S3(100)]	Rab5 GDP/GTP exchange factor OS=Mus musculus OX=10090 GN=Rabgef1 PE=1 SV=1	0.69692	1.007	0.01	120.9	120.1	8.36	15.39	High	High	High	High	High	High	High	High	High	High	High	High	High	High	High	High	1	1	Q9JM13	Q9JM13 1xPhospho [S132(100)]	2.58	100	1	125.8	103.1	83.9	91.6	108.7	96.5	98.2	76.6	131.7	101	100.1	103.3
FALSE	High	[R].KRETDDEGEDD.[-]	Q9EST5 [262-272]	Q9EST5	Anp32b	1xTMTpro [K1]; 1xTMTpro [N-Term]; 1xPhospho [T4(100)]	Acidic leucine-rich nuclear phosphoprotein 32 family member B OS=Mus musculus OX=10090 GN=Anp32b PE=1 SV=1	0.0521736	1.127	0.17	120.2	106.6	14.22	4.47	High	High	High	High	High	High	High	High	High	High	High	High	High	High	High	High	1	1	Q9EST5	Q9EST5 1xPhospho [T265(100)]	2.29	100	1	144.9	104.3	86.7	111.4	125.8	82.5	93	68.9	102.5	88.6	106.1	85.4
FALSE	High	[R].SDSDYDLSPK.[SA]	B1AWC8 [61-70]; E9PVU7 [190-199]	B1AWC8	Pde4b	1xTMTpro [K10]; 1xTMTpro [N-Term]; 1xPhospho [S3(100)]	Phosphodiesterase OS=Mus musculus OX=10090 GN=Pde4b PE=1 SV=1 Phosphodiesterase OS=Mus musculus OX=10090 GN=Pde4d PE=1 SV=1	0.0139968	1.12	0.16	120.1	107.3	7.59	7.66	High	High	High	High	High	High	High	High	High	High	High	High	High	High	High	High	2	2	B1AWC8; E9PVU7	B1AWC8 1xPhospho [S63(100)]; E9PVU7 1xPhospho [S192(100)]	2.9	100	2	120.6	111.5	86.3	100.1	102.5	91.5	88	90.4	103.1	97	112.7	82.8
FALSE	High	[K].IAELEEERSQGSTSNSDWMK.[N]	P14873 [328-347]	P14873	Map1b	1xTMTpro [K20]; 1xTMTpro [N-Term]; 2xPhospho [S9(100); S16(100)]	Microtubule-associated protein 1B OS=Mus musculus OX=10090 GN=Map1b PE=1 SV=2	0.097654	1.108	0.15	119.8	108.2	11.1	7.01	High	High	High	High	High	High	High	High	High	High	High	High	High	High	High	High	3	3	P14873	P14873 2xPhospho [S336(100); S343(100)]	5.05	100	1	141.7	111	97.2	104.4	104.5	84.6	82.7	64	107.7	94.7	91.2	90.3
FALSE	High	[R].GFSEEQLR.[Q]	Q9D6K2 [105-112]	Q9D6K2	Tagln3	1xTMTpro [N-Term]; 1xPhospho [S3(100)]	Transgelin OS=Mus musculus OX=10090 GN=Tagln3 PE=2 SV=1	0.778019	1.067	0.09	119	111.5	15.22	10.27	High	High	High	High	High	High	High	High	High	High	High	High	High	High	High	High	1	1	Q9D6K2	Q9D6K2 1xPhospho [S107(100)]	2.76	100	1	136.9	114.9	65.8	105.2	102.8	91.2	77.5	75.6	108.5	106.7	97.9	89.6
FALSE	High	[K].EGDGSATTDAAPATSPKAEEPSK.[A]	P06837 [82-104]	P06837	Gap43	2xTMTpro [K17; K23]; 1xTMTpro [N-Term]; 1xPhospho [S15(99.4)]	Neuromodulin OS=Mus musculus OX=10090 GN=Gap43 PE=1 SV=1	0.293771	0.977	-0.03	118.7	121.5	13.02	8.29	High	High	High	High	High	High	High	High	High	High	High	High	High	High	High	High	2	4	P06837	P06837 1xPhospho [S96(99.4)]	6.85	100	1	132.8	97.4	73.8	87.4	114.5	98.7	87.1	79.1	129.2	101.8	112.1	109.7
FALSE	High	[R].SKSESDASSLDAK.[T]	Q8C8R3 [3341-3353]	Q8C8R3	Ank2	2xTMTpro [K2; K13]; 1xTMTpro [N-Term]; 1xPhospho [S3(100)]	Ankyrin-2 OS=Mus musculus OX=10090 GN=Ank2 PE=1 SV=2	0.29511	0.957	-0.06	118.5	123.9	7.77	6.45	High	High	High	High	High	High	High	High	High	High	High	High	High	High	High	High	1	1	Q8C8R3	Q8C8R3 1xPhospho [S3343(100)]	3.89	100	1	116.9	110.4	108.1	85.2	89.8	91.6	88.8	77.7	113.4	111.1	100.2	102.7
FALSE	High	[K].NDGVKESSESTNTTIEDEDTK.[V]	P11798 [324-344]	P11798	Camk2a	2xTMTpro [K5; K21]; 1xTMTpro [N-Term]; 1xPhospho [T13(98.1)]	Calcium/calmodulin-dependent protein kinase type II subunit alpha OS=Mus musculus OX=10090 GN=Camk2a PE=1 SV=2	0.122652	0.979	-0.03	118.3	120.9	12.23	6.87	High	High	High	High	High	High	High	High	High	High	High	High	High	High	High	High	4	7	P11798	P11798 1xPhospho [T336(98.1)]	5.56	100	1	102.2	104.7	99.5	72	87.1	93	95.1	79.8	111.3	109.6	107.8	110.2
FALSE	High	[R].IKQEQDYWSESDKEEADTPSTPK.[Q]	Q80YA9 [677-699]	Q80YA9	Cnksr2	3xTMTpro [K2; K13; K23]; 1xTMTpro [N-Term]; 2xPhospho [S9(100); S11(100)]	Connector enhancer of kinase suppressor of ras 2 OS=Mus musculus OX=10090 GN=Cnksr2 PE=1 SV=1	0.0733769	0.843	-0.25	118.2	140.1	6.84	12.88	High	High	High	High	High	High	High	High	High	High	High	High	High	High	High	High	1	1	Q80YA9	Q80YA9 2xPhospho [S685(100); S687(100)]	6.69	100	1	123.3	102.3	89	97.3	115.9	93.1	85.4	77.7	126.2	119.6	134.9	118.2
FALSE	High	[K].ESSESTNTTIEDEDTK.[V]	P11798 [329-344]	P11798	Camk2a	1xTMTpro [K16]; 1xTMTpro [N-Term]; 2xPhospho [S5(99.4); T9(99.4)]	Calcium/calmodulin-dependent protein kinase type II subunit alpha OS=Mus musculus OX=10090 GN=Camk2a PE=1 SV=2	0.37722	0.83	-0.27	118	142.2	10.27	21.84	High	High	High	High	High	High	High	High	High	High	High	High	High	High	High	High	4	12	P11798	P11798 2xPhospho [S333(99.4); T337(99.4)]	4.87	100	1	137.6	93.7	103.3	109.6	109.4	85.9	82.1	72.9	121	127.4	141.8	110.8
FALSE	High	[R].ADSKESLK.[A]	A2ARP8 [555-562]	A2ARP8	Map1a	2xTMTpro [K4; K8]; 1xTMTpro [N-Term]; 1xPhospho [S3(100)]	Microtubule-associated protein 1A OS=Mus musculus OX=10090 GN=Map1a PE=1 SV=1	0.521064	1.01	0.01	117.9	116.7	8.77	3.95	High	High	High	High	High	High	High	High	High	High	High	High	High	High	High	High	1	1	A2ARP8	A2ARP8 1xPhospho [S557(100)]	1.46	100	1	123.4	106.4	103.7	79.5	88.8	93.2	87	77	105.3	94	108	102.3
FALSE	High	[R].ADSIGSGR.[A]	E9Q3K3 [589-596]	E9Q3K3	Agap1	1xTMTpro [N-Term]; 1xPhospho [S3(100)]	Arf-GAP with GTPase, ANK repeat and PH domain-containing protein 1 OS=Mus musculus OX=10090 GN=Agap1 PE=1 SV=3	0.755339	1.047	0.07	117.6	112.3	14.65	17.45	High	High	High	High	High	High	High	High	High	High	High	High	High	High	High	High	1	1	E9Q3K3	E9Q3K3 1xPhospho [S591(100)]	2.68	100	1	114.9	114.7	108.4	78.9	75.7	105.6	89.9	73.2	117.1	112.1	96.4	83.9
FALSE	High	[R].TSTPVRSPGGSTMMK.[A]	Q3TRX4 [151-165]	Q3TRX4	Palm	1xOxidation [M]; 1xTMTpro [K15]; 1xTMTpro [N-Term]; 2xPhospho [S7(100); S/T]	Uncharacterized protein OS=Mus musculus OX=10090 GN=Palm PE=2 SV=1	0.239943	0.952	-0.07	117.2	123.2	18.2	7.12	High	High	High	High	High	High	High	High	High	High	High	High	High	High	High	High	2	3	Q3TRX4	Q3TRX4 2xPhospho [S157(100); S/T]	2.6	100	1	92.7	87.5	95.5	67.5	101.8	98	95	93.5	107.9	99	114.4	101
FALSE	High	[R].SGKNSQEDSEDSEEKDVK.[T]	Q80XU3 [50-67]	Q80XU3	Nucks1	3xTMTpro [K3; K15; K18]; 1xTMTpro [N-Term]; 3xPhospho [S5(100); S9(100); S12(100)]	Nuclear ubiquitous casein and cyclin-dependent kinase substrate 1 OS=Mus musculus OX=10090 GN=Nucks1 PE=1 SV=1	0.5517	1.022	0.03	117	114.5	12.32	7.03	High	High	High	High	High	High	High	High	High	High	High	High	High	High	High	High	1	3	Q80XU3	Q80XU3 3xPhospho [S54(100); S58(100); S61(100)]	2.65	100	1	123.5	103.3	78.6	98.5	116.6	86.8	98.6	65.3	110.3	99.5	107.3	79.9
FALSE	High	[R].MQSIARDSDEGSEEEFFDAHENLYCTEEK.[Q]	A0A0G2JFQ8 [327-355]	A0A0G2	Pitpnm2	1xCarbamidomethyl [C25]; 1xTMTpro [K29]; 1xTMTpro [N-Term]; 2xPhospho [S8(99); S12(100)]	Membrane-associated phosphatidylinositol transfer protein 2 OS=Mus musculus OX=10090 GN=Pitpnm2 PE=1 SV=1	0.0436432	0.901	-0.15	116.4	129.1	9.04	8.77	High	High	High	High	High	High	High	High	High	High	High	High	High	High	High	High	2	9	A0A0G2JFQ8	A0A0G2JFQ8 2xPhospho [S334(99); S338(100)]	7.03	100	1	98.1	93.8	106.9	104.5	97.4	89.4	88.6	76.7	115.6	90.4	118.6	112.8
FALSE	High	[K].LSDSPSMGR.[Y]	O88185 [971-979]	O88185	Pcdh7	1xTMTpro [N-Term]; 1xPhospho [S4(100)]	BH-protocadherin-a OS=Mus musculus OX=10090 GN=Pcdh7 PE=2 SV=1	0.637272	0.993	-0.01	116.3	117.2	4.49	8.33	High	High	High	High	High	High	High	High	High	High	High	High	High	High	High	High	1	1	O88185	O88185 1xPhospho [S974(100)]	2.84	100	1	119.2	109.1	101.3	98	92.9	88.2	82	74.7	103.3	97.4	99.5	113.6
FALSE	High	[K].FGIHVYQFPECDSDEDEDFKQQDR.[E]	Q9Z2Q6 [213-236]	Q9Z2Q6	Septin5	1xCarbamidomethyl [C11]; 1xTMTpro [K20]; 1xTMTpro [N-Term]; 1xPhospho [S13(100)]	Septin-5 OS=Mus musculus OX=10090 GN=Septin5 PE=1 SV=2	0.0429472	0.913	-0.13	116	127.1	7.61	5.53	High	High	High	High	High	High	High	High	High	High	High	High	High	High	High	High	1	9	Q9Z2Q6	Q9Z2Q6 1xPhospho [S225(100)]	6.59	100	1	113.2	102.3	104.5	115.5	99.4	92.7	86.6	74.9	122.3	103.1	131.8	103.3
FALSE	High	[R].SSSLDMNR.[T]	F6R6F1 [519-526]	F6R6F1	Reps1	1xTMTpro [N-Term]; 1xPhospho [S3(100)]	RalBP1-associated Eps domain-containing protein 1 (Fragment) OS=Mus musculus OX=10090 GN=Reps1 PE=1 SV=1	0.977367	1.018	0.03	115.9	113.8	10.28	7.02	High	High	High	High	High	High	High	High	High	High	High	High	High	High	High	High	1	1	F6R6F1	F6R6F1 1xPhospho [S521(100)]	2.47	100	1	116.2	103.3	76.4	85.5	99	92.2	98.1	79.7	102.4	91.4	112.7	85.3
FALSE	High	[K].STPASPVQSPSK.[A]	Q9QYB8 [598-609]	Q9QYB8	Add2	1xTMTpro [K12]; 1xTMTpro [N-Term]; 2xPhospho [S5(100); S9(100)]	Beta-adducin OS=Mus musculus OX=10090 GN=Add2 PE=1 SV=4	0.963355	0.869	-0.2	115.8	133.4	21.07	27.24	High	High	High	High	High	High	High	High	High	High	High	High	High	High	High	High	1	2	Q9QYB8	Q9QYB8 2xPhospho [S602(100); S606(100)]	5.27	100	1	145.4	105.2	94.8	123.6	124.1	73.3	68.5	60.1	120.5	121	125.2	99.2
FALSE	High	[R].IACDEEFSDSEDEGEGGRR.[N]	A0A0R4J008 [415-433]	A0A0R4	Hdac2	1xCarbamidomethyl [C3]; 1xTMTpro [N-Term]; 2xPhospho [S8(100); S10(100)]	Histone deacetylase 2 OS=Mus musculus OX=10090 GN=Hdac2 PE=1 SV=1	0.658773	0.961	-0.06	115.6	120.3	7.98	11.07	High	High	High	High	High	High	High	High	High	High	High	High	High	High	High	High	1	5	A0A0R4J008	A0A0R4J008 2xPhospho [S422(100); S424(100)]	5.43	100	1	114.9	104.7	111.4	103.9	111.2	87.8	79.7	75.1	106.8	97.6	109.9	102.3
FALSE	High	[R].SNSSVGSPTR.[Q]	A2A690 [1474-1483]	A2A690	Tanc2	1xTMTpro [N-Term]; 1xPhospho [S7(100)]	Protein TANC2 OS=Mus musculus OX=10090 GN=Tanc2 PE=1 SV=1	0.955497	0.997	0	115.5	115.8	11.62	7.86	High	High	High	High	High	High	High	High	High	High	High	High	High	High	High	High	1	1	A2A690	A2A690 1xPhospho [S1480(100)]	1.92	100	1	116.6	111.3	89.2	76.8	93.6	103.2	85.3	86.9	117.7	103.1	101.4	90.8
FALSE	High	[R].RGSQPDAELDGAGTSLLR.[G]	A0A0N4SVB5 [844-861]	A0A0N4	Prrt3	1xTMTpro [N-Term]; 1xPhospho [S3(100)]	Proline-rich transmembrane protein 3 OS=Mus musculus OX=10090 GN=Prrt3 PE=1 SV=1	0.0735099	0.905	-0.14	115.2	127.3	6.47	11.36	High	High	High	High	High	High	High	High	High	High	High	High	High	High	High	High	1	4	A0A0N4SVB5	A0A0N4SVB5 1xPhospho [S846(100)]	4.81	100	1	114.6	98.5	83.5	95.7	99.5	96.5	83.9	80.3	126.9	105.6	97.3	105.4
FALSE	High	[R].TGDLGIPPNPEDRSPSPEPIYNSEGK.[R]	Q3TZI3 [67-92]	Q3TZI3	Sf1	1xTMTpro [K26]; 1xTMTpro [N-Term]; 2xPhospho [S14(100); S16(100)]	Splicing factor 1 OS=Mus musculus OX=10090 GN=Sf1 PE=2 SV=1	0.514322	0.941	-0.09	114.4	121.6	8.47	7.08	High	High	High	High	High	High	High	High	High	High	High	High	High	High	High	High	2	9	Q3TZI3	Q3TZI3 2xPhospho [S80(100); S82(100)]	6.54	100	1	102	108	100.7	111.1	99.6	84.4	84.1	72.4	112.3	90	119.3	102.9
FALSE	High	[R].SQSSDTEQPSPTSGGGK.[V]	Q8BGD9 [495-511]	Q8BGD9	Eif4b	1xTMTpro [K17]; 1xTMTpro [N-Term]; 2xPhospho [S3(100); S4(100)]	Eukaryotic translation initiation factor 4B OS=Mus musculus OX=10090 GN=Eif4b PE=1 SV=1	0.633048	1.013	0.02	113.9	112.5	1.9	7.37	High	High	High	High	High	High	High	High	High	High	High	High	High	High	High	High	3	6	Q8BGD9	Q8BGD9 2xPhospho [S497(100); S498(100)]	6.06	100	1	114.7	101.9	96.4	94.6	97.5	88.1	81.4	73.9	114.1	100.8	100.7	97.4
FALSE	High	[K].ADSASPSPRK.[A]	Q3UNH4 [616-625]	Q3UNH4	Gprin1	1xTMTpro [K10]; 1xTMTpro [N-Term]; 2xPhospho [S5(100); S7(100)]	G protein-regulated inducer of neurite outgrowth 1 OS=Mus musculus OX=10090 GN=Gprin1 PE=1 SV=2	0.545063	0.876	-0.19	113.7	129.8	18.09	20.57	High	High	High	High	High	High	High	High	High	High	High	High	High	High	High	High	3	3	Q3UNH4	Q3UNH4 2xPhospho [S620(100); S622(100)]	1.98	100	1	112.1	87.8	106.9	70.3	83.6	102.7	109	75.6	123.4	118	110.2	103.5
FALSE	High	[R].QGSGRESPSLVSR.[E]	Q7TQH0 [331-343]	Q7TQH0	Atxn2l	1xTMTpro [N-Term]; 2xPhospho [S3(100); S7(99.6)]	Ataxin-2-like protein OS=Mus musculus OX=10090 GN=Atxn2l PE=1 SV=1	0.428685	1.095	0.13	113.6	103.8	16.42	23.09	High	High	High	High	High	High	High	High	High	High	High	High	High	High	High	High	1	2	Q7TQH0	Q7TQH0 2xPhospho [S333(100); S337(99.6)]	2.62	100	1	91.5	93.8	97.4	90.4	79.7	98.5	98.6	94.6	96.2	89.9	80.6	85.7
FALSE	High	[R].SSSISSIDKDSK.[E]	Q5DQR4 [817-828]	Q5DQR4	Stxbp5l	2xTMTpro [K9; K12]; 1xTMTpro [N-Term]; 2xPhospho [S3(99.2); S]	Syntaxin-binding protein 5-like OS=Mus musculus OX=10090 GN=Stxbp5l PE=1 SV=1	0.841039	0.947	-0.08	113.4	119.7	16.11	17.58	High	High	High	High	High	High	High	High	High	High	High	High	High	High	High	High	1	1	Q5DQR4	Q5DQR4 2xPhospho [S819(99.2); S]	3.31	100	1	135.3	102	91.5	64.2	108.2	87.7	96	65.7	103.8	105.7	121.4	95.6
FALSE	High	[R].TDSIGEK.[L]	Q80TL7 [1211-1217]	Q80TL7	Mon2	1xTMTpro [K7]; 1xTMTpro [N-Term]; 1xPhospho [S3(100)]	Protein MON2 homolog OS=Mus musculus OX=10090 GN=Mon2 PE=1 SV=2	0.0968848	1.124	0.17	113.2	100.8	12.24	6.9	High	High	High	High	High	High	High	High	High	High	High	High	High	High	High	High	1	1	Q80TL7	Q80TL7 1xPhospho [S1213(100)]	2.53	100	1	123.2	96.8	93.8	71.9	115.5	87.6	79.6	74.1	100.3	86.6	87.6	79
FALSE	High	[R].SKEQLNSYT.[-]	Q3US81 [280-288]	Q3US81	Gpm6b	1xDeamidated [N/Q]; 1xTMTpro [K2]; 1xTMTpro [N-Term]; 1xPhospho [S7(100)]	Uncharacterized protein OS=Mus musculus OX=10090 GN=Gpm6b PE=2 SV=1	0.569792	0.992	-0.01	112.9	113.8	12.23	10.8	High	High	High	High	High	High	High	High	High	High	High	High	High	High	High	High	3	4	Q3US81	Q3US81 1xPhospho [S286(100)]	2.15	100	1	96.9	98.9	89.8	68.1	102.7	90.2	91.1	75.9	101.4	98.5	99.1	84.2
FALSE	High	[K].TDHGAEIVYKSPVVSGDTSPR.[H]	A0A0A0MQC7 [678-698]; Q547J4 [317-337]	A0A0A0	Mapt	1xTMTpro [K10]; 1xTMTpro [N-Term]; 2xPhospho [S11(100); S15(100)]	Microtubule-associated protein OS=Mus musculus OX=10090 GN=Mapt PE=1 SV=1 Microtubule-associated protein OS=Mus musculus OX=10090 GN=Mapt PE=2 SV=1	0.96702	1.041	0.06	112.6	108.2	8.55	24.77	High	High	High	High	High	High	High	High	High	High	High	High	High	High	High	High	2	6	A0A0A0MQC7; Q547J4	A0A0A0MQC7 2xPhospho [S688(100); S692(100)]; Q547J4 2xPhospho [S327(100); S331(100)]	7.61	100	2	102.7	98.5	102.6	101.3	93.4	101.9	81	76	95	90	103.2	81.4
FALSE	High	[R].EAEDEESDHN.[-]	E9Q9E1 [1584-1593]	E9Q9E1	Eif4g1	1xTMTpro [N-Term]; 1xPhospho [S7(100)]	Eukaryotic translation initiation factor 4 gamma 1 OS=Mus musculus OX=10090 GN=Eif4g1 PE=1 SV=1	0.642776	1.018	0.03	111.7	109.7	9.55	8.91	High	High	High	High	High	High	High	High	High	High	High	High	High	High	High	High	1	2	E9Q9E1	E9Q9E1 1xPhospho [S1590(100)]	3.14	100	1	124.9	109.7	87.6	77.8	105.1	83.7	86	68.7	105.4	95.8	93.3	105.6
FALSE	High	[K].SSPATTVTSPNSTPAK.[T]	Q61548 [305-320]	Q61548	Snap91	1xTMTpro [K16]; 1xTMTpro [N-Term]; 2xPhospho [S1(99.6); T5(99.6)]	Clathrin coat assembly protein AP180 OS=Mus musculus OX=10090 GN=Snap91 PE=1 SV=1	0.606364	0.953	-0.07	111.7	117.2	14.77	4.25	High	High	High	High	High	High	High	High	High	High	High	High	High	High	High	High	5	6	Q61548	Q61548 2xPhospho [S305(99.6); T309(99.6)]	3.66	100	1	94.7	102.1	90.8	78.8	90.1	89.1	95.8	94.8	104.6	100.6	106.6	98.6
FALSE	High	[R].SGYSSPGSPGTPGSR.[S]	A0A0A0MQC7 [487-501]; Q547J4 [126-140]	A0A0A0	Mapt	1xTMTpro [N-Term]; 2xPhospho [S8(100); T11(100)]	Microtubule-associated protein OS=Mus musculus OX=10090 GN=Mapt PE=1 SV=1 Microtubule-associated protein OS=Mus musculus OX=10090 GN=Mapt PE=2 SV=1	0.24311	0.933	-0.1	111.3	119.2	13.27	11.07	High	High	High	High	High	High	High	High	High	High	High	High	High	High	High	High	7	10	A0A0A0MQC7; Q547J4	A0A0A0MQC7 2xPhospho [S494(100); T497(100)]; Q547J4 2xPhospho [S133(100); T136(100)]	5.44	100	2	131.4	123.9	93.7	81.6	106.1	75.8	76.3	71.5	101.8	102.2	105.7	100.3
FALSE	High	[R].RVESEESGDEEGKK.[H]	Q3UM45 [21-34]	Q3UM45	Ppp1r7	2xTMTpro [K13; K14]; 1xTMTpro [N-Term]; 2xPhospho [S4(100); S7(100)]	Protein phosphatase 1 regulatory subunit 7 OS=Mus musculus OX=10090 GN=Ppp1r7 PE=1 SV=2	0.319267	1.025	0.03	111.2	108.5	11.37	13.64	High	High	High	High	High	High	High	High	High	High	High	High	High	High	High	High	1	1	Q3UM45	Q3UM45 2xPhospho [S24(100); S27(100)]	5.82	100	1	120.7	102.4	87.5	80.8	117.3	86.7	82.3	64.3	105.5	99.2	108.3	79.6
FALSE	High	[K].AHNLQDGQLSDTGDLGEDIASN.[-]	E9Q0J5 [1651-1672]	E9Q0J5	Kif21a	1xTMTpro [N-Term]; 1xPhospho [S10(100)]	Kinesin-like protein KIF21A OS=Mus musculus OX=10090 GN=Kif21a PE=1 SV=2	0.837913	0.967	-0.05	110.3	114.1	12.6	9.56	High	High	High	High	High	High	High	High	High	High	High	High	High	High	High	High	2	3	E9Q0J5	E9Q0J5 1xPhospho [S1660(100)]	6.57	100	1	97.9	100.4	84.1	85.6	93.4	108.2	85.3	84.1	115.7	88.6	105	108.2
FALSE	High	[K].KDDSHSAEDSEDEKDDHKNVR.[Q]	Q80XU3 [70-90]	Q80XU3	Nucks1	3xTMTpro [K1; K14; K18]; 1xTMTpro [N-Term]; 3xPhospho [S4(100); S6(100); S10(100)]	Nuclear ubiquitous casein and cyclin-dependent kinase substrate 1 OS=Mus musculus OX=10090 GN=Nucks1 PE=1 SV=1	0.112925	1.05	0.07	110.1	104.9	12.12	13.76	High	High	High	High	High	High	High	High	High	High	High	High	High	High	High	High	1	1	Q80XU3	Q80XU3 3xPhospho [S73(100); S75(100); S79(100)]	4.86	100	1	111.8	97.6	86.2	107.6	109.8	102.4	73.5	66.1	98.3	79.2	107	74.6
FALSE	High	[R].SPSPYYSR.[YG]	E9QP00 [260-267]; P62996 [264-271]	E9QP00	Tra2a	1xTMTpro [N-Term]; 1xPhospho [S/Y]	Transformer-2 protein homolog alpha OS=Mus musculus OX=10090 GN=Tra2a PE=1 SV=1 Transformer-2 protein homolog beta OS=Mus musculus OX=10090 GN=Tra2b PE=1 SV=1	0.376584	1.008	0.01	110.1	109.2	32.25	14.17	High	High	High	High	High	High	High	High	High	High	High	High	High	High	High	High	1	1	E9QP00; P62996		1.91	100	2	171.8	146.9	154.7	82	76.2	86.6	80.7	54.5	117.2	91.9	109	101.4
FALSE	High	[R].LQSTEFSPSGSEAGSPGLQNGEGQR.[G]	Q9WV69 [301-325]	Q9WV69	Dmtn	1xDeamidated [N/Q]; 1xTMTpro [N-Term]; 2xPhospho [S3(99.4); S7(100)]	Dematin OS=Mus musculus OX=10090 GN=Dmtn PE=1 SV=1	0.929035	0.969	-0.05	110	113.6	10	4.43	High	High	High	High	High	High	High	High	High	High	High	High	High	High	High	High	5	7	Q9WV69	Q9WV69 2xPhospho [S303(99.4); S307(100)]	7.11	100	1	117.7	94.7	110.6	96.1	92.9	86.3	76.5	64.4	95.9	95.8	109.1	94.2
FALSE	High	[R].SSSVDTAR.[I]	B1AS06 [427-434]	B1AS06	Dlgap3	1xTMTpro [N-Term]; 1xPhospho [S3(99.6)]	Disks large-associated protein 3 OS=Mus musculus OX=10090 GN=Dlgap3 PE=1 SV=1	0.317584	1.447	0.53	109.8	75.9	31.22	47.24	High	High	High	High	High	High	High	High	High	High	High	High	High	High	High	High	1	1	B1AS06	B1AS06 1xPhospho [S429(99.6)]	2.42	100	1	124.6	106.3	84.3	126.6	128.3	69.1	57.9	37.1	53.1	49.6	77.6	56.6
FALSE	High	[R].TLTSGSR.[E]	Q5DTY9 [367-373]	Q5DTY9	Kctd16	1xTMTpro [N-Term]; 1xPhospho [T3(100)]	BTB/POZ domain-containing protein KCTD16 OS=Mus musculus OX=10090 GN=Kctd16 PE=1 SV=2	0.325763	0.925	-0.11	109.8	118.6	9.43	16.3	High	High	High	High	High	High	High	High	High	High	High	High	High	High	High	High	2	2	Q5DTY9	Q5DTY9 1xPhospho [T369(100)]	1.55	100	1	112.6	102.5	90.6	101.2	94.1	74.9	72.8	61.1	109.5	98.2	107.7	101.2
FALSE	High	[K].ESSESTNTTIEDEDTK.[V]	P11798 [329-344]	P11798	Camk2a	1xTMTpro [K16]; 1xTMTpro [N-Term]; 1xPhospho [S5(99.6)]	Calcium/calmodulin-dependent protein kinase type II subunit alpha OS=Mus musculus OX=10090 GN=Camk2a PE=1 SV=2	0.290179	0.818	-0.29	109.6	134.1	7.21	21.77	High	High	High	High	High	High	High	High	High	High	High	High	High	High	High	High	4	7	P11798	P11798 1xPhospho [S333(99.6)]	5.69	100	1	123.3	91.6	90.6	92.8	93.9	77.7	89.3	69.7	120.9	130.7	107.5	112.4
FALSE	High	[K].AAFSKDESKEPIVEVR.[T]	A0A0A6YY91 [741-756]	A0A0A6	Ncam1	2xTMTpro [K5; K9]; 1xTMTpro [N-Term]; 1xPhospho [S8(99.2)]	Neural cell adhesion molecule 1 (Fragment) OS=Mus musculus OX=10090 GN=Ncam1 PE=1 SV=1	0.901955	1.01	0.01	109.2	108.1	12.18	5.98	High	High	High	High	High	High	High	High	High	High	High	High	High	High	High	High	1	1	A0A0A6YY91	A0A0A6YY91 1xPhospho [S748(99.2)]	2.88	100	1	98.2	92.5	83.2	72.6	106.8	89.7	87.2	80.8	101.7	87.7	102.5	87.1
FALSE	High	[R].QGDNISDDEDEVR.[V]	P70452 [10-22]	P70452	Stx4	1xTMTpro [N-Term]; 1xPhospho [S6(100)]	Syntaxin-4 OS=Mus musculus OX=10090 GN=Stx4 PE=1 SV=1	0.43112	1.034	0.05	109.1	105.6	8.82	13.17	High	High	High	High	High	High	High	High	High	High	High	High	High	High	High	High	1	2	P70452	P70452 1xPhospho [S15(100)]	4.41	100	1	125.9	94.5	84.6	90.3	102.1	84.2	85.5	62.4	89.8	85.8	107.3	83.4
FALSE	High	[K].ETDPGSPR.[R]	Q8VDJ3 [939-946]	Q8VDJ3	Hdlbp	1xTMTpro [N-Term]; 1xPhospho [S6(100)]	Vigilin OS=Mus musculus OX=10090 GN=Hdlbp PE=1 SV=1	0.661212	0.96	-0.06	108.8	113.3	12.3	13.8	High	High	High	High	High	High	High	High	High	High	High	High	High	High	High	High	1	1	Q8VDJ3	Q8VDJ3 1xPhospho [S944(100)]	2.65	100	1	117.2	124.2	91.4	84.1	98.7	80.9	79.7	60.2	119.9	103.1	100.4	110.6
FALSE	High	[R].ADSDSSQKDRNGNQLR.[S]	H3BJU7 [687-702]	H3BJU7	Arhgef2	1xDeamidated [N]; 1xTMTpro [K8]; 1xTMTpro [N-Term]; 2xPhospho [S3(100); S]	Guanine nucleotide exchange factor H1 OS=Mus musculus OX=10090 GN=Arhgef2 PE=1 SV=1	0.50041	1.038	0.05	108.3	104.3	6.07	12.85	High	High	High	High	High	High	High	High	High	High	High	High	High	High	High	High	2	3	H3BJU7	H3BJU7 2xPhospho [S689(100); S]	2.59	100	1	122.8	100.1	96.8	88	89.4	85.1	78.2	68.7	98.1	99.9	97.2	110.3
FALSE	High	[R].GRSRTPLTSR.[K]	Q8BTI8 [1796-1805]	Q8BTI8	Srrm2	1xTMTpro [N-Term]; 2xPhospho [S3(100); T5(99.3)]	Serine/arginine repetitive matrix protein 2 OS=Mus musculus OX=10090 GN=Srrm2 PE=1 SV=3	0.683267	0.949	-0.07	108.2	113.9	18.39	11.16	High	High	High	High	High	High	High	High	High	High	High	High	High	High	High	High	1	1	Q8BTI8	Q8BTI8 2xPhospho [S1798(100); T1800(99.3)]	2.7	100	1	77.2	88.9	71.5	90.2	91.8	98.1	92.1	87.7	103.2	97.2	110.1	90
FALSE	High	[K].SAYQDYDSDSDVPEELKR.[D]	Q8CI71 [552-569]	Q8CI71	Vps50	1xTMTpro [K17]; 1xTMTpro [N-Term]; 2xPhospho [S8(100); S10(100)]	Syndetin OS=Mus musculus OX=10090 GN=Vps50 PE=1 SV=2	0.644568	0.958	-0.06	107.8	112.5	9.32	11.7	High	High	High	High	High	High	High	High	High	High	High	High	High	High	High	High	1	1	Q8CI71	Q8CI71 2xPhospho [S559(100); S561(100)]	6.44	100	1	113.8	89.8	83.9	89.3	109	83	83.6	61.9	107.5	102.8	98.7	104.2
FALSE	High	[K].MEDPQRSQNKDR.[R]	Q8CHT1 [690-701]	Q8CHT1	Ngef	1xTMTpro [K10]; 1xTMTpro [N-Term]; 1xPhospho [S7(100)]	Ephexin-1 OS=Mus musculus OX=10090 GN=Ngef PE=1 SV=1	0.366413	1.079	0.11	107.7	99.8	8.99	23.2	High	High	High	High	High	High	High	High	High	High	High	High	High	High	High	High	1	2	Q8CHT1	Q8CHT1 1xPhospho [S696(100)]	2.7	100	1	92.7	88.6	88.6	90.3	99.5	68.7	81	70.8	57.1	66.7	97.8	80.1
FALSE	High	[K].SLSDSESDDSK.[S]	Q9DCC5 [93-103]	Q9DCC5	Cbx3	1xTMTpro [K11]; 1xTMTpro [N-Term]; 1xPhospho [S3(100)]	Cbx3 protein OS=Mus musculus OX=10090 GN=Cbx3 PE=1 SV=1	0.610844	0.919	-0.12	107.6	117.1	7.6	13.25	High	High	High	High	High	High	High	High	High	High	High	High	High	High	High	High	2	2	Q9DCC5	Q9DCC5 1xPhospho [S95(100)]	3.45	100	1	113.6	96.5	87.3	101.1	102.8	76	80.5	67.2	108.9	94.8	116.5	98.7
FALSE	High	[K].ADSRSESPTCK.[S]	P59648 [54-64]	P59648	Fxyd7	1xCarbamidomethyl [C10]; 1xTMTpro [K11]; 1xTMTpro [N-Term]; 2xPhospho [S3(100); S5(99.7)]	FXYD domain-containing ion transport regulator 7 OS=Mus musculus OX=10090 GN=Fxyd7 PE=3 SV=1	0.278432	0.958	-0.06	107.5	112.2	7.75	13.77	High	High	High	High	High	High	High	High	High	High	High	High	High	High	High	High	2	2	P59648	P59648 2xPhospho [S56(100); S58(99.7)]	2.63	100	1	116.6	81.6	89.1	79.9	93.4	78.5	80.9	70.1	121.6	105.5	83.8	97.2
FALSE	High	[R].RMSGDYNGEQK.[H]	Q3USB7 [568-578]	Q3USB7	Plcl1	1xDeamidated [N7]; 1xTMTpro [K11]; 1xTMTpro [N-Term]; 1xPhospho [S3(100)]	Inactive phospholipase C-like protein 1 OS=Mus musculus OX=10090 GN=Plcl1 PE=1 SV=3	0.147866	1.112	0.15	107.2	96.4	6.81	13.84	High	High	High	High	High	High	High	High	High	High	High	High	High	High	High	High	1	2	Q3USB7	Q3USB7 1xPhospho [S570(100)]	4.11	100	1	97.4	98.1	90.4	97.8	84.3	81.5	77.2	74.8	86.9	85	85.1	82.8
FALSE	High	[K].TDDVSEKTSLADQEEVR.[T]	A1L332 [18-34]	A1L332	Atp8a1	1xTMTpro [K7]; 1xTMTpro [N-Term]; 2xPhospho [S5(100); T/S]	Phospholipid-transporting ATPase OS=Mus musculus OX=10090 GN=Atp8a1 PE=2 SV=1	0.446465	0.94	-0.09	107.1	113.9	15.73	10.13	High	High	High	High	High	High	High	High	High	High	High	High	High	High	High	High	2	4	A1L332	A1L332 2xPhospho [S22(100); T/S]	4.87	100	1	102	101.7	109.1	64.1	79	88.6	73.5	73.7	107.6	96.7	103.7	101.4
FALSE	High	[R].GMGGSRESR.[G]	Q3V244 [137-145]	Q3V244	Eif4h	1xTMTpro [N-Term]; 1xPhospho [S5(100)]	Eukaryotic translation initiation factor 4H OS=Mus musculus OX=10090 GN=Eif4h PE=2 SV=1	0.152547	1.363	0.45	106.6	78.2	20.17	53.93	High	High	High	High	High	High	High	High	High	High	High	High	High	High	High	High	1	1	Q3V244	Q3V244 1xPhospho [S141(100)]	2.16	100	1	95.6	111	101.4	71.2	64.9	97.7	61.9	77.9	72.5	66.3	71.3	57
FALSE	High	[R].RLSPSASPPR.[R]	E9PUK6 [385-394]	E9PUK6	Srrm1	1xTMTpro [N-Term]; 2xPhospho [S3(100); S]	Serine/arginine repetitive matrix protein 1 OS=Mus musculus OX=10090 GN=Srrm1 PE=1 SV=1	0.366702	0.934	-0.1	106.4	113.9	9.39	4.26	High	High	High	High	High	High	High	High	High	High	High	High	High	High	High	High	1	3	E9PUK6	E9PUK6 2xPhospho [S387(100); S]	3.83	100	1	106	101.1	86.4	104.3	91.5	96	76.9	63.4	109.9	96.5	98.2	94
FALSE	High	[R].STSMQDTVR.[E]	Q4ACU6 [799-807]	Q4ACU6	Shank3	1xOxidation [M4]; 1xTMTpro [N-Term]; 1xPhospho [S3(99.6)]	SH3 and multiple ankyrin repeat domains protein 3 OS=Mus musculus OX=10090 GN=Shank3 PE=1 SV=3	0.938716	1.096	0.13	106.1	96.8	21.56	13.3	High	High	High	High	High	High	High	High	High	High	High	High	High	High	High	High	1	3	Q4ACU6	Q4ACU6 1xPhospho [S801(99.6)]	1.89	100	1	86.1	92.8	100.9	51.7	68.4	95.5	81.4	71.5	84.4	92.4	93.1	68.9
FALSE	High	[R].AESGGKGER.[M]	Q9JIS5 [104-112]	Q9JIS5	Sv2a	1xTMTpro [K6]; 1xTMTpro [N-Term]; 1xPhospho [S3(100)]	Synaptic vesicle glycoprotein 2A OS=Mus musculus OX=10090 GN=Sv2a PE=1 SV=1	0.222828	1.183	0.24	105.6	89.2	16.83	31.02	High	High	High	High	High	High	High	High	High	High	High	High	High	High	High	High	1	1	Q9JIS5	Q9JIS5 1xPhospho [S106(100)]	1.34	100	1	100.2	90.7	81.2	64.3	94.7	87.1	91.6	90.9	46.5	52.2	115	69.6
FALSE	High	[K].QGDEESENSVKR.[H]	P51830 [349-360]	P51830	Adcy9	1xTMTpro [K11]; 1xTMTpro [N-Term]; 2xPhospho [S6(100); S9(100)]	Adenylate cyclase type 9 OS=Mus musculus OX=10090 GN=Adcy9 PE=1 SV=1	0.646881	0.877	-0.19	105.1	119.8	16.4	21.92	High	High	High	High	High	High	High	High	High	High	High	High	High	High	High	High	1	1	P51830	P51830 2xPhospho [S354(100); S357(100)]	4.59	100	1	128	89	90.6	77.6	119.5	66.9	86.3	65.9	101.4	118.7	109.9	104
FALSE	High	[R].SRTSVQTEDDQLIAGQSAR.[A]	Q6NV50 [652-670]; E0CXB9 [664-682]	Q6NV50	Ctnna1	1xTMTpro [N-Term]; 2xPhospho [S4(99.4); T7(100)]	Catenin (Cadherin associated protein), alpha 1 OS=Mus musculus OX=10090 GN=Ctnna1 PE=2 SV=1 Alpha N-catenin OS=Mus musculus OX=10090 GN=Ctnna2 PE=1 SV=1	0.50717	0.996	-0.01	104.9	105.4	13.5	8.58	High	High	High	High	High	High	High	High	High	High	High	High	High	High	High	High	3	4	Q6NV50; E0CXB9	Q6NV50 2xPhospho [S655(99.4); T658(100)]; E0CXB9 2xPhospho [S667(99.4); T670(100)]	5.88	100	2	93.6	86.1	88.8	107.1	114	78.7	84.6	67.1	90.8	74.6	105.7	83.7
FALSE	High	[R].RRSSAASLGR.[V]	Q3UHD9 [1169-1178]	Q3UHD9	Agap2	1xTMTpro [N-Term]; 2xPhospho [S3(100); S4(99.5)]	Arf-GAP with GTPase, ANK repeat and PH domain-containing protein 2 OS=Mus musculus OX=10090 GN=Agap2 PE=1 SV=1	0.395559	0.865	-0.21	104.8	121.3	30.09	18.98	High	High	High	High	High	High	High	High	High	High	High	High	High	High	High	High	1	1	Q3UHD9	Q3UHD9 2xPhospho [S1171(100); S1172(99.5)]	2.71	100	1	97.9	87.7	92.7	40.8	65.7	116.4	91.6	82.2	121.1	106.1	110.9	91.7
FALSE	High	[K].QCEGITSPEGSK.[S]	Q8BVQ5 [237-248]	Q8BVQ5	Ppme1	1xCarbamidomethyl [C2]; 1xTMTpro [K12]; 1xTMTpro [N-Term]; 1xPhospho [S7(100)]	Protein phosphatase methylesterase 1 OS=Mus musculus OX=10090 GN=Ppme1 PE=1 SV=5	0.0145388	1.125	0.17	104.6	92.9	4.55	8.32	High	High	High	High	High	High	High	High	High	High	High	High	High	High	High	High	2	2	Q8BVQ5	Q8BVQ5 1xPhospho [S243(100)]	3.7	100	1	106.5	96.1	78	80	89.5	82.1	76.2	68.6	93.4	79.4	84.1	80.5
FALSE	High	[K].QIIEMSADEDASGSEDEEFIR.[S]	Q9QYX7 [1494-1514]	Q9QYX7	Pclo	1xTMTpro [N-Term]; 2xPhospho [S12(100); S14(100)]	Protein piccolo OS=Mus musculus OX=10090 GN=Pclo PE=1 SV=4	0.601165	1.018	0.03	104.4	102.5	9.24	17.18	High	High	High	High	High	High	High	High	High	High	High	High	High	High	High	High	1	12	Q9QYX7	Q9QYX7 2xPhospho [S1505(100); S1507(100)]	6.15	100	1	83.2	97	89	75.7	87.5	78.9	82.2	69.9	95.7	73.8	91.3	88.1
FALSE	High	[R].KGTGDCSDEEVDGK.[A]	Q3UFT0 [936-949]	Q3UFT0	Myh9	1xCarbamidomethyl [C6]; 2xTMTpro [K1; K14]; 1xTMTpro [N-Term]; 2xPhospho [T3(100); S7(100)]	Myosin_tail_1 domain-containing protein (Fragment) OS=Mus musculus OX=10090 GN=Myh9 PE=2 SV=1	0.675331	0.971	-0.04	103.9	107	10.81	15.23	High	High	High	High	High	High	High	High	High	High	High	High	High	High	High	High	1	1	Q3UFT0	Q3UFT0 2xPhospho [T938(100); S942(100)]	5.27	100	1	116.7	83	85.7	86	106	91	72.3	63.4	97.3	105	91	80.5
FALSE	High	[R].RGSDELTVPR.[Y]	Q9QWI6 [1052-1061]	Q9QWI6	Srcin1	1xTMTpro [N-Term]; 1xPhospho [S3(100)]	SRC kinase signaling inhibitor 1 OS=Mus musculus OX=10090 GN=Srcin1 PE=1 SV=2	0.248543	0.959	-0.06	103.7	108.1	10.11	9.17	High	High	High	High	High	High	High	High	High	High	High	High	High	High	High	High	1	2	Q9QWI6	Q9QWI6 1xPhospho [S1054(100)]	3.95	100	1	104.9	96.2	77.9	77.8	87.9	92.1	76.2	81.3	98.6	87.2	104.9	89.8
FALSE	High	[K].EKAEEEGGSEEEGSDR.[S]	P08553 [707-722]	P08553	Nefm	1xTMTpro [K2]; 1xTMTpro [N-Term]; 1xPhospho [S9(100)]	Neurofilament medium polypeptide OS=Mus musculus OX=10090 GN=Nefm PE=1 SV=4	0.784548	0.967	-0.05	103.7	107.2	28.79	22.43	High	High	High	High	High	High	High	High	High	High	High	High	High	High	High	High	1	1	P08553	P08553 1xPhospho [S715(100)]	3.61	100	1	151.2	98.8	80.9	118.8	94.4	62.1	68.7	39.7	86.2	103.4	96.5	84.6
FALSE	High	[R].NESPGR.[I]	Q8BJ42 [226-231]	Q8BJ42	Dlgap2	1xTMTpro [N-Term]; 1xPhospho [S3(100)]	Disks large-associated protein 2 OS=Mus musculus OX=10090 GN=Dlgap2 PE=1 SV=2	0.675225	0.914	-0.13	103.3	113.1	7.83	15.73	High	High	High	High	High	High	High	High	High	High	High	High	High	High	High	High	1	1	Q8BJ42	Q8BJ42 1xPhospho [S228(100)]	1.99	100	1	97.6	90.1	97.5	74.6	89.1	79.4	80.6	68.7	73.7	76.3	113.1	91.4
FALSE	High	[K].RSPTPGKGPVDR.[T]	A2ARP8 [2840-2851]	A2ARP8	Map1a	1xTMTpro [K7]; 1xTMTpro [N-Term]; 2xPhospho [S2(100); T4(100)]	Microtubule-associated protein 1A OS=Mus musculus OX=10090 GN=Map1a PE=1 SV=1	0.922629	0.99	-0.01	103.3	104.3	13.66	11.02	High	High	High	High	High	High	High	High	High	High	High	High	High	High	High	High	1	1	A2ARP8	A2ARP8 2xPhospho [S2841(100); T2843(100)]	2.42	100	1	99.3	79.5	96.7	75.7	71	83.1	88	76	90.6	92.2	103.7	86.1
FALSE	High	[K].TGSSTNNNEEEKSR.[L]	Q8CAF8 [663-676]	Q8CAF8	Gabbr1	1xDeamidated [N6]; 1xTMTpro [K12]; 1xTMTpro [N-Term]; 1xPhospho [S3(99.8)]	G_PROTEIN_RECEP_F3_4 domain-containing protein (Fragment) OS=Mus musculus OX=10090 GN=Gabbr1 PE=2 SV=1	0.0803894	0.933	-0.1	103.2	110.6	8.26	9.07	High	High	High	High	High	High	High	High	High	High	High	High	High	High	High	High	2	5	Q8CAF8	Q8CAF8 1xPhospho [S665(99.8)]	3.45	100	1	97.5	92	91.8	69.3	83.5	80.6	80	68.6	98	81.9	112.2	97.3
FALSE	High	[K].NDGVKESSESTNTTIEDEDTKVR.[K]	P11798 [324-346]	P11798	Camk2a	1xDeamidated [N12]; 2xTMTpro [K5; K21]; 1xTMTpro [N-Term]; 2xPhospho [S8(99.1); S/T]	Calcium/calmodulin-dependent protein kinase type II subunit alpha OS=Mus musculus OX=10090 GN=Camk2a PE=1 SV=2	0.732594	1.007	0.01	103.2	102.5	6.27	14.36	High	High	High	High	High	High	High	High	High	High	High	High	High	High	High	High	2	7	P11798	P11798 2xPhospho [S331(99.1); S/T]	4.32	100	1	94.2	96.9	88.8	84.8	88.9	73.9	69.4	70.7	104.4	81.3	99.9	97.4
FALSE	High	[R].GGSSGEELEDEEPVKKR.[S]	Q3UMU9 [364-380]	Q3UMU9	Hdgfl2	2xTMTpro [K15; K16]; 1xTMTpro [N-Term]; 2xPhospho [S3(100); S4(100)]	Hepatoma-derived growth factor-related protein 2 OS=Mus musculus OX=10090 GN=Hdgfl2 PE=1 SV=1	0.203311	1.109	0.15	103.1	93	8.25	10.3	High	High	High	High	High	High	High	High	High	High	High	High	High	High	High	High	1	1	Q3UMU9	Q3UMU9 2xPhospho [S366(100); S367(100)]	7.29	100	1	104.8	84	77	88.5	93.3	78.4	64.4	69.9	93.9	74.2	94.8	72.3
FALSE	High	[R].SASSDTSEELNSQDSPK.[R]	P70441 [283-299]	P70441	Slc9a3r1	1xTMTpro [K17]; 1xTMTpro [N-Term]; 2xPhospho [S3(100); S4(100)]	Na(+)/H(+) exchange regulatory cofactor NHE-RF1 OS=Mus musculus OX=10090 GN=Slc9a3r1 PE=1 SV=3	0.268271	0.942	-0.09	102.9	109.3	6.7	7.55	High	High	High	High	High	High	High	High	High	High	High	High	High	High	High	High	3	6	P70441	P70441 2xPhospho [S285(100); S286(100)]	6.16	100	1	98.6	100.5	96.8	80.8	85.2	84.3	76.8	67.4	102.6	92.7	96.6	83.9
FALSE	High	[R].SRTASLTSAASIDGSR.[S]	Q9CTJ5 [20-35]	Q9CTJ5	Ndrg2	1xTMTpro [N-Term]; 3xPhospho [T3(100); S5(100); S11(100)]	Protein NDRG2 (Fragment) OS=Mus musculus OX=10090 GN=Ndrg2 PE=2 SV=1	0.73549	1.02	0.03	102	100	14.96	11.92	High	High	High	High	High	High	High	High	High	High	High	High	High	High	High	High	1	7	Q9CTJ5	Q9CTJ5 3xPhospho [T22(100); S24(100); S30(100)]	2.83	100	1	92.1	92.4	79.5	113.3	107	78.3	70.4	74.8	89.8	79.6	97.1	81.9
FALSE	High	[K].GDQVSQNGLPAEQGSPR.[MV-]	Q62261 [2123-2139]	Q62261	Sptbn1	1xDeamidated [N7]; 1xTMTpro [N-Term]; 2xPhospho [S5(100); S15(100)]	Spectrin beta chain, non-erythrocytic 1 OS=Mus musculus OX=10090 GN=Sptbn1 PE=1 SV=2	0.674764	0.939	-0.09	101.9	108.6	4.87	12.35	High	High	High	High	High	High	High	High	High	High	High	High	High	High	High	High	1	5	Q62261	Q62261 2xPhospho [S2127(100); S2137(100)]	5.69	100	1	97.7	83.8	79.9	83.1	90.1	81	80.2	67.7	97.4	90.3	93.4	91.2
FALSE	High	[R].KVMDSDEDDADY.[-]	D3Z7Q5 [194-205]	D3Z7Q5	Pdcd5	1xTMTpro [K1]; 1xTMTpro [N-Term]; 1xPhospho [S5(100)]	Programmed cell death protein 5 OS=Mus musculus OX=10090 GN=Pdcd5 PE=1 SV=1	0.195289	1.043	0.06	101.9	97.7	12.09	7.85	High	High	High	High	High	High	High	High	High	High	High	High	High	High	High	High	1	1	D3Z7Q5	D3Z7Q5 1xPhospho [S198(100)]	3.44	100	1	112.3	91.4	67.5	89.6	105.5	79	70	64.7	81	73.9	96	81
FALSE	High	[R].DRSQYK.[H]	Q9D387 [272-277]	Q9D387	Lamp5	1xTMTpro [K6]; 1xTMTpro [N-Term]; 1xPhospho [S3(100)]	Lysosome-associated membrane glycoprotein 5 OS=Mus musculus OX=10090 GN=Lamp5 PE=1 SV=2	0.976643	1.034	0.05	101.8	98.4	15.98	31.16	High	High	High	High	High	High	High	High	High	High	High	High	High	High	High	High	1	1	Q9D387	Q9D387 1xPhospho [S274(100)]	1.86	100	1	79.3	83.7	84.7	96.6	114.1	78.1	89.9	66.1	73.8	66.9	93.2	79.2
FALSE	High	[K].SGERSGYSSPGSPGTPGSR.[S]	A0A0A0MQC7 [483-501]; Q547J4 [122-140]	A0A0A0	Mapt	1xTMTpro [N-Term]; 3xPhospho [S5(100); S8(100); S12(100)]	Microtubule-associated protein OS=Mus musculus OX=10090 GN=Mapt PE=1 SV=1 Microtubule-associated protein OS=Mus musculus OX=10090 GN=Mapt PE=2 SV=1	0.27857	0.973	-0.04	101.7	104.5	10.2	6.41	High	High	High	High	High	High	High	High	High	High	High	High	High	High	High	High	3	4	A0A0A0MQC7; Q547J4	A0A0A0MQC7 3xPhospho [S487(100); S490(100); S494(100)]; Q547J4 3xPhospho [S126(100); S129(100); S133(100)]	4.91	100	2	102.1	80.1	75.6	68.4	91.7	78.3	84.5	67.3	91.5	80.7	97.5	87.1
FALSE	High	[K].SSSSERPEPQQK.[A]	A0A0R4J124 [8-19]	A0A0R4	Srpk2	1xTMTpro [K12]; 1xTMTpro [N-Term]; 1xPhospho [S]	SRSF protein kinase 2 OS=Mus musculus OX=10090 GN=Srpk2 PE=1 SV=1	0.374664	0.943	-0.09	101.6	107.8	7.07	8.06	High	High	High	High	High	High	High	High	High	High	High	High	High	High	High	High	1	2	A0A0R4J124		2.07	100	1	93.7	83.1	78.6	93.7	88.3	80.9	79	65.6	101.6	92.6	103.1	84.2
FALSE	High	[R].GGSPTRAPR.[F]	Q9D2P8 [160-168]	Q9D2P8	Mobp	1xTMTpro [N-Term]; 1xPhospho [S3(100)]	Myelin-associated oligodendrocyte basic protein OS=Mus musculus OX=10090 GN=Mobp PE=1 SV=1	0.0177341	1.835	0.88	101.1	55.1	13.64	56.68	High	High	High	High	High	High	High	High	High	High	High	High	High	High	High	High	1	1	Q9D2P8	Q9D2P8 1xPhospho [S162(100)]	1.77	100	1	112.3	107.3	77.4	91.8	82.3	82.2	67.1	51	46.6	46.2	54.7	27.9
FALSE	High	[K].QPLLLSEDEEDTKR.[V]	Q8R1B4 [34-47]	Q8R1B4	Eif3c	1xTMTpro [K13]; 1xTMTpro [N-Term]; 1xPhospho [S6(100)]	Eukaryotic translation initiation factor 3 subunit C OS=Mus musculus OX=10090 GN=Eif3c PE=1 SV=1	0.662126	0.978	-0.03	101	103.3	9.47	10.91	High	High	High	High	High	High	High	High	High	High	High	High	High	High	High	High	1	1	Q8R1B4	Q8R1B4 1xPhospho [S39(100)]	4.01	100	1	100	85.5	82.8	82.4	87.2	84.4	94.7	67.3	92.1	82.8	102.4	89.1
FALSE	High	[K].VDGPRSPSYGR.[S]	H7BX95 [194-204]	H7BX95	Srsf1	1xTMTpro [N-Term]; 1xPhospho [S6(100)]	Serine/arginine-rich splicing factor 1 OS=Mus musculus OX=10090 GN=Srsf1 PE=1 SV=1	0.609781	0.879	-0.19	100.5	114.3	11.14	19.69	High	High	High	High	High	High	High	High	High	High	High	High	High	High	High	High	1	1	H7BX95	H7BX95 1xPhospho [S199(100)]	3.66	100	1	101.4	82	96	90	85.3	86.6	71	54.2	111.3	103.4	111.5	94.1
FALSE	High	[R].RRSPTPPPR.[R]	E9PUK6 [589-597]	E9PUK6	Srrm1	1xTMTpro [N-Term]; 2xPhospho [S3(100); T5(100)]	Serine/arginine repetitive matrix protein 1 OS=Mus musculus OX=10090 GN=Srrm1 PE=1 SV=1	0.33603	0.969	-0.05	100.5	103.7	11.46	7.92	High	High	High	High	High	High	High	High	High	High	High	High	High	High	High	High	1	2	E9PUK6	E9PUK6 2xPhospho [S591(100); T593(100)]	2.43	100	1	79.2	86.8	82.9	86.2	82.3	88.9	75	75.6	100.7	88	107.2	81.1
FALSE	High	[K].QSTEESTIGR.[K]	Q6P5F6 [536-545]	Q6P5F6	Slc39a10	1xTMTpro [N-Term]; 1xPhospho [S6(99.8)]	Zinc transporter ZIP10 OS=Mus musculus OX=10090 GN=Slc39a10 PE=1 SV=1	0.575855	1.03	0.04	100.4	97.5	16.82	17.58	High	High	High	High	High	High	High	High	High	High	High	High	High	High	High	High	3	3	Q6P5F6	Q6P5F6 1xPhospho [S541(99.8)]	3.04	100	1	99	91.7	59.5	81.1	95.3	57.2	78.7	77.2	71.4	81.9	62.7	95.6
FALSE	High	[R].AGSPQLDDIR.[V]	A0A338P6D9 [124-133]	A0A338	Eif2b5	1xTMTpro [N-Term]; 1xPhospho [S3(100)]	Translation initiation factor eIF-2B subunit epsilon (Fragment) OS=Mus musculus OX=10090 GN=Eif2b5 PE=1 SV=1	0.291001	0.976	-0.04	100.2	102.7	8.6	8.56	High	High	High	High	High	High	High	High	High	High	High	High	High	High	High	High	1	1	A0A338P6D9	A0A338P6D9 1xPhospho [S126(100)]	2.51	100	1	98.9	98.6	81.9	72.9	71.8	80.9	75.6	66.9	90.4	87.9	92.8	87.7
FALSE	High	[R].GDVTAEEAAGASPAK.[A]	P28667 [11-25]	P28667	Marcksl1	1xTMTpro [K15]; 1xTMTpro [N-Term]; 1xPhospho [S12(100)]	MARCKS-related protein OS=Mus musculus OX=10090 GN=Marcksl1 PE=1 SV=2	0.834254	0.983	-0.03	100.1	101.9	16.05	17.35	High	High	High	High	High	High	High	High	High	High	High	High	High	High	High	High	1	4	P28667	P28667 1xPhospho [S22(100)]	6.82	100	1	110.8	78.4	85.5	80	104.7	104.5	68.6	60	110.1	102.1	96.7	81.9
FALSE	High	[R].TLTSGSRESNISSK.[K]	Q5DTY9 [367-380]	Q5DTY9	Kctd16	1xTMTpro [K14]; 1xTMTpro [N-Term]; 2xPhospho [T3(100); S6(99.5)]	BTB/POZ domain-containing protein KCTD16 OS=Mus musculus OX=10090 GN=Kctd16 PE=1 SV=2	0.929363	0.988	-0.02	100	101.3	12.01	10.72	High	High	High	High	High	High	High	High	High	High	High	High	High	High	High	High	2	2	Q5DTY9	Q5DTY9 2xPhospho [T369(100); S372(99.5)]	2.17	100	1	100.2	89.8	93.9	108.4	94.4	75.3	70.2	62.3	87.4	78	105.7	78.4
FALSE	High	[K].QNSLEYMDQNDDRLK.[S]	B2RSY3 [278-292]	B2RSY3	Hepacam	1xTMTpro [K15]; 1xTMTpro [N-Term]; 1xPhospho [S3(100)]	Hepatocyte cell adhesion molecule OS=Mus musculus OX=10090 GN=Hepacam PE=1 SV=1	0.905865	0.911	-0.13	99.8	109.5	11.05	18.49	High	High	High	High	High	High	High	High	High	High	High	High	High	High	High	High	1	1	B2RSY3	B2RSY3 1xPhospho [S280(100)]	5.62	100	1	112.1	80	85.8	84.1	105.4	70.1	72.9	63.6	95.3	98	106.6	88.3
FALSE	High	[K].LLKEGEEPTVYSDDEEPKDETAR.[K]	Q3TFP8 [150-172]	Q3TFP8	Pgrmc1	2xTMTpro [K3; K18]; 1xTMTpro [N-Term]; 1xPhospho [S12(99.1)]	Cytochrome b5 heme-binding domain-containing protein OS=Mus musculus OX=10090 GN=Pgrmc1 PE=2 SV=1	0.462278	1.102	0.14	99.7	90.5	12.51	17.71	High	High	High	High	High	High	High	High	High	High	High	High	High	High	High	High	1	2	Q3TFP8	Q3TFP8 1xPhospho [S161(99.1)]	4.29	100	1	78.3	85.2	87.3	77.8	85.2	92.7	83.6	65.5	73.1	73.2	85.9	81.1
FALSE	High	[R].KETESEAEDDNLDDLER.[H]	E9PUK6 [888-904]	E9PUK6	Srrm1	1xTMTpro [K1]; 1xTMTpro [N-Term]; 2xPhospho [T3(100); S5(100)]	Serine/arginine repetitive matrix protein 1 OS=Mus musculus OX=10090 GN=Srrm1 PE=1 SV=1	0.550509	1.006	0.01	99.6	99	10.23	9.86	High	High	High	High	High	High	High	High	High	High	High	High	High	High	High	High	1	3	E9PUK6	E9PUK6 2xPhospho [T890(100); S892(100)]	5.7	100	1	85.1	90	80.2	95.5	99.2	76.6	82.6	65	93.6	75	89.8	70.7
FALSE	High	[R].TASLTSAASIDGSR.[S]	Q9CTJ5 [22-35]	Q9CTJ5	Ndrg2	1xTMTpro [N-Term]; 2xPhospho [S9(100); T/S]	Protein NDRG2 (Fragment) OS=Mus musculus OX=10090 GN=Ndrg2 PE=2 SV=1	0.899555	1.069	0.1	99.2	92.9	13.55	11.11	High	High	High	High	High	High	High	High	High	High	High	High	High	High	High	High	4	13	Q9CTJ5	Q9CTJ5 2xPhospho [S30(100); T/S]	4.76	100	1	101.5	98.9	76.5	92.2	84	56.7	61.8	65.8	84.7	73	85.4	88.1
FALSE	High	[R].SGSRPQSPSGDAESR.[G]	Q8BNW9 [314-328]	Q8BNW9	Kbtbd11	1xTMTpro [N-Term]; 1xPhospho [S7(100)]	Kelch repeat and BTB domain-containing protein 11 OS=Mus musculus OX=10090 GN=Kbtbd11 PE=1 SV=3	0.516594	0.868	-0.2	99.1	114.2	11.32	18.7	High	High	High	High	High	High	High	High	High	High	High	High	High	High	High	High	2	2	Q8BNW9	Q8BNW9 1xPhospho [S320(100)]	4.09	100	1	120.5	88.6	82.7	99.5	85.4	70.8	70	61.7	103.2	96.4	120.1	100.8
FALSE	High	[K].DDKDEEDDGTGSPHLNNR.[-]	J3QNU6 [402-419]	J3QNU6	Arrb1	1xTMTpro [K3]; 1xTMTpro [N-Term]; 1xPhospho [S12(100)]	Beta-arrestin-1 OS=Mus musculus OX=10090 GN=Arrb1 PE=1 SV=1	0.423922	0.996	-0.01	98.9	99.3	7.32	15.53	High	High	High	High	High	High	High	High	High	High	High	High	High	High	High	High	1	1	J3QNU6	J3QNU6 1xPhospho [S413(100)]	5.73	100	1	99.8	80.4	91.2	86.7	82.7	75.7	78.6	59.7	85.1	89.7	89.5	70.1
FALSE	High	[K].AANKTPPKSPGDPAR.[A]	Q3URG1 [11-25]	Q3URG1	Tppp	2xTMTpro [K4; K8]; 1xTMTpro [N-Term]; 2xPhospho [T5(100); S9(100)]	Uncharacterized protein OS=Mus musculus OX=10090 GN=Tppp PE=1 SV=1	0.186265	1.271	0.35	98.8	77.7	20.67	18.5	High	High	High	High	High	High	High	High	High	High	High	High	High	High	High	High	1	1	Q3URG1	Q3URG1 2xPhospho [T15(100); S19(100)]	3.33	100	1	94	76.9	71	85.7	54.6	96.3	84.1	78.4	85	79.2	66.7	64.2
FALSE	High	[K].REPSSPQGR.[S]	A2AGQ2 [886-894]	A2AGQ2	Madd	1xTMTpro [N-Term]; 1xPhospho [S5(100)]	MAP kinase-activating death domain protein OS=Mus musculus OX=10090 GN=Madd PE=1 SV=1	0.623957	1.002	0	98	97.8	6.76	7.99	High	High	High	High	High	High	High	High	High	High	High	High	High	High	High	High	1	2	A2AGQ2	A2AGQ2 1xPhospho [S890(100)]	3.44	100	1	90.8	89	80.1	75.4	79.5	81	74.1	71.8	88.5	73.7	93.9	80.9
FALSE	High	[K].AVSSPTVSR.[L]	Q3URG1 [156-164]	Q3URG1	Tppp	1xTMTpro [N-Term]; 1xPhospho [S3(100)]	Uncharacterized protein OS=Mus musculus OX=10090 GN=Tppp PE=1 SV=1	0.0979907	1.165	0.22	97.8	84	13.52	17.11	High	High	High	High	High	High	High	High	High	High	High	High	High	High	High	High	2	2	Q3URG1	Q3URG1 1xPhospho [S158(100)]	2.36	100	1	81.8	83.7	77.8	83.8	66.8	81.5	87.2	70.3	74.6	77.4	71.3	78.4
FALSE	High	[R].SQSSDTEQPSPTSGGGK.[V]	Q8BGD9 [495-511]	Q8BGD9	Eif4b	1xTMTpro [K17]; 1xTMTpro [N-Term]; 3xPhospho [S3(100); S4(100); S10(100)]	Eukaryotic translation initiation factor 4B OS=Mus musculus OX=10090 GN=Eif4b PE=1 SV=1	0.992362	0.991	-0.01	97.7	98.7	4.44	5.82	High	High	High	High	High	High	High	High	High	High	High	High	High	High	High	High	2	6	Q8BGD9	Q8BGD9 3xPhospho [S497(100); S498(100); S504(100)]	6.78	100	1	91.4	92.5	79.1	78.4	83.3	77.7	78.2	64.4	94.5	85.1	85	80
FALSE	High	[SR].ENPPSPPTSPAAPQPR.[E]	E3WH30 [47-62]; [63-78]; [79-94]	E3WH30	Sfr1	1xTMTpro [N-Term]; 2xPhospho [S5(100); S9(99.6)]	Meiosis protein 5 homolog OS=Mus musculus OX=10090 GN=Sfr1 PE=2 SV=1	0.0765943	0.91	-0.14	97.6	107.2	7.81	9.02	High	High	High	High	High	High	High	High	High	High	High	High	High	High	High	High	3	5	E3WH30	E3WH30 2xPhospho [S51(100); S55(99.6)]; 2xPhospho [S67(100); S71(99.6)]; 2xPhospho [S83(100); S87(99.6)]	4.83	100	1	104.7	92.4	72	78.1	83.5	64.1	74.8	64	97.9	84.4	98.5	96.8
FALSE	High	[R].QSLGESPRTLSPTPSAEGYQDVR.[D]	E9Q030 [149-171]	E9Q030	Ablim1	1xTMTpro [N-Term]; 3xPhospho [S6(100); S11(98.4); S15(100)]	Actin-binding LIM protein 1 OS=Mus musculus OX=10090 GN=Ablim1 PE=1 SV=1	0.12593	0.968	-0.05	97.5	100.7	9.89	5.54	High	High	High	High	High	High	High	High	High	High	High	High	High	High	High	High	3	3	E9Q030	E9Q030 3xPhospho [S154(100); S159(98.4); S163(100)]	3.5	100	1	89	73.2	84.2	80.5	72.1	75.5	74.7	71.4	86.2	80.3	96	83.4
FALSE	High	[R].RLDSSGER.[S]	Q69ZR2 [354-361]	Q69ZR2	Hectd1	1xTMTpro [N-Term]; 1xPhospho [S4(100)]	E3 ubiquitin-protein ligase HECTD1 OS=Mus musculus OX=10090 GN=Hectd1 PE=1 SV=2	0.446491	0.995	-0.01	97	97.5	4.33	10.95	High	High	High	High	High	High	High	High	High	High	High	High	High	High	High	High	1	1	Q69ZR2	Q69ZR2 1xPhospho [S357(100)]	2.37	100	1	92.5	86.2	80.7	82.1	82.4	78.6	69.9	69	87	84	83.3	78.5
FALSE	High	[R].ASLSPMDEPVPDSESPVEK.[V]	P14873 [1370-1388]	P14873	Map1b	1xOxidation [M6]; 1xTMTpro [K19]; 1xTMTpro [N-Term]; 2xPhospho [S4(100); S15(100)]	Microtubule-associated protein 1B OS=Mus musculus OX=10090 GN=Map1b PE=1 SV=2	0.593301	0.974	-0.04	96.8	99.4	6.13	11.17	High	High	High	High	High	High	High	High	High	High	High	High	High	High	High	High	3	11	P14873	P14873 2xPhospho [S1373(100); S1384(100)]	5.36	100	1	97.6	90.5	79.3	72.1	82.2	77.6	74.3	56.1	91.1	67.2	91	89.8
FALSE	High	[K].ESSDSTNTTIEDEDAKAR.[K]	P28652 [393-410]	P28652	Camk2b	1xTMTpro [K16]; 1xTMTpro [N-Term]; 1xPhospho [S5(100)]	Calcium/calmodulin-dependent protein kinase type II subunit beta OS=Mus musculus OX=10090 GN=Camk2b PE=1 SV=2	0.386369	1.132	0.18	96.7	85.4	18.61	25.95	High	High	High	High	High	High	High	High	High	High	High	High	High	High	High	High	2	3	P28652	P28652 1xPhospho [S397(100)]	5.94	100	1	77	92.8	73.8	69.9	77.6	95	77.6	85.4	74.6	69.6	89.5	70.7
FALSE	High	[R].TASFSESR.[A]	Q3TS02 [453-460]	Q3TS02	Acly	1xTMTpro [N-Term]; 1xPhospho [S3(100)]	ATP citrate synthase OS=Mus musculus OX=10090 GN=Acly PE=1 SV=1	0.207705	1.043	0.06	96.5	92.6	13.02	8.12	High	High	High	High	High	High	High	High	High	High	High	High	High	High	High	High	1	1	Q3TS02	Q3TS02 1xPhospho [S455(100)]	2.6	100	1	123.3	88.9	77.9	82.9	100.4	68.6	70	57.1	82	81.1	86.4	75.5
FALSE	High	[R].ENVEYIEREESDGEYDEFGR.[K]	E9PUD0 [73-92]	E9PUD0	Zranb2	1xTMTpro [N-Term]; 1xPhospho [S11(100)]	Zinc finger Ran-binding domain-containing protein 2 OS=Mus musculus OX=10090 GN=Zranb2 PE=1 SV=1	0.253909	0.999	0	96.4	96.5	8.53	8.89	High	High	High	High	High	High	High	High	High	High	High	High	High	High	High	High	1	3	E9PUD0	E9PUD0 1xPhospho [S83(100)]	4.09	100	1	95.6	81.6	73.5	92.9	87.2	73.9	72.6	71.9	88.6	84.7	86.1	82.5
FALSE	High	[R].ENGSDNLPPSPGSGDQTLPDHAPF.[-]	A2AUD5 [206-229]	A2AUD5	Tpd52l2	1xDeamidated [N/Q]; 1xTMTpro [N-Term]; 1xPhospho [S10(100)]	Tumor protein D54 OS=Mus musculus OX=10090 GN=Tpd52l2 PE=1 SV=1	0.818186	0.957	-0.06	94.7	98.9	7.33	11.55	High	High	High	High	High	High	High	High	High	High	High	High	High	High	High	High	4	12	A2AUD5	A2AUD5 1xPhospho [S215(100)]	4.07	100	1	94	94.3	78.7	77.2	79.3	67.9	73.3	71.9	78.3	80.7	93.9	83.9
FALSE	High	[K].REQSPGR.[H]	A0A0A0MQE5 [855-861]	A0A0A0	Camsap1	1xTMTpro [N-Term]; 1xPhospho [S4(100)]	Calmodulin-regulated spectrin-associated protein 1 OS=Mus musculus OX=10090 GN=Camsap1 PE=1 SV=1	0.415597	1.015	0.02	94.4	93.1	16.35	19.65	High	High	High	High	High	High	High	High	High	High	High	High	High	High	High	High	1	1	A0A0A0MQE5	A0A0A0MQE5 1xPhospho [S858(100)]	2.73	100	1	89.3	78.3	88.8	65.8	69.5	77.2	85.1	80.5	61.2	58.3	91.6	67.1
FALSE	High	[K].GLSEKENSE.[-]	G3X9Y1 [579-587]	G3X9Y1	Syt3	1xTMTpro [K5]; 1xTMTpro [N-Term]; 1xPhospho [S8(100)]	Synaptotagmin-3 OS=Mus musculus OX=10090 GN=Syt3 PE=1 SV=1	0.587607	0.952	-0.07	94.4	99.1	14.51	8.24	High	High	High	High	High	High	High	High	High	High	High	High	High	High	High	High	1	1	G3X9Y1	G3X9Y1 1xPhospho [S586(100)]	3.07	100	1	97.6	93.2	69.8	56.9	97.4	70.6	66.7	66.3	90.7	85.6	94.9	83.4
FALSE	High	[R].NVTASDEEEGAGLFDSAGK.[A]	A0A2R8VHF1 [896-914]	A0A2R8	D430041D05Rik	1xTMTpro [K19]; 1xTMTpro [N-Term]; 2xPhospho [S5(100); S16(100)]	RIKEN cDNA D430041D05 gene OS=Mus musculus OX=10090 GN=D430041D05Rik PE=1 SV=1	0.0783435	0.938	-0.09	94.4	100.5	9.74	6.04	High	High	High	High	High	High	High	High	High	High	High	High	High	High	High	High	3	11	A0A2R8VHF1	A0A2R8VHF1 2xPhospho [S900(100); S911(100)]	7.3	100	1	83.2	73.8	78.5	72	84.1	79	80.4	61.3	87.7	78.7	100.7	82.1
FALSE	High	[K].YEPAAVSEHGDK.[K]	Q3TXF9 [10-21]	Q3TXF9	Atp1a1	1xTMTpro [K12]; 1xTMTpro [N-Term]; 1xPhospho [S7(100)]	Sodium/potassium-transporting ATPase subunit alpha OS=Mus musculus OX=10090 GN=Atp1a1 PE=2 SV=1	0.551925	1.023	0.03	93.4	91.4	15.09	24.91	High	High	High	High	High	High	High	High	High	High	High	High	High	High	High	High	1	1	Q3TXF9	Q3TXF9 1xPhospho [S16(100)]	5.26	100	1	108.9	73.6	78.7	92.3	93.4	55.3	68.3	58.6	74.8	85.5	75.7	79.9
FALSE	High	[R].GDDASEEGQNGSSPK.[S]	E9Q1K3 [453-467]; Q9QYC0 [453-467]; F8WGR0 [453-467]	E9Q1K3	Add1	1xDeamidated [N10]; 1xTMTpro [K15]; 1xTMTpro [N-Term]; 1xPhospho [S13(100)]	Alpha-adducin OS=Mus musculus OX=10090 GN=Add1 PE=1 SV=1 Alpha-adducin OS=Mus musculus OX=10090 GN=Add1 PE=1 SV=2 Alpha-adducin OS=Mus musculus OX=10090 GN=Add1 PE=1 SV=1	0.279881	0.877	-0.19	92.8	105.8	10.27	18.95	High	High	High	High	High	High	High	High	High	High	High	High	High	High	High	High	3	5	E9Q1K3; Q9QYC0; F8WGR0	E9Q1K3 1xPhospho [S465(100)]; Q9QYC0 1xPhospho [S465(100)]; F8WGR0 1xPhospho [S465(100)]	3.75	100	3	103.5	78.8	81.7	80.6	88.8	68.2	62.1	51.5	90.8	88	110.3	97.3
FALSE	High	[R].LCSRDSACTPGAAK.[G]	C9K0Z8 [62-75]	C9K0Z8	Hcn2	2xCarbamidomethyl [C2; C8]; 1xTMTpro [K14]; 1xTMTpro [N-Term]; 2xPhospho [S3(100); S6(100)]	Hyperpolarization-activated cation channel 2 OS=Mus musculus OX=10090 GN=Hcn2 PE=2 SV=1	0.403787	0.995	-0.01	92.3	92.7	9.33	8.44	High	High	High	High	High	High	High	High	High	High	High	High	High	High	High	High	1	1	C9K0Z8	C9K0Z8 2xPhospho [S64(100); S67(100)]	2.63	100	1	73.6	73.2	80.7	79.4	80	70.5	66.5	63	86.1	74.8	83.7	71.2
FALSE	High	[R].QSYGESPQLLSPTPTEGDQDDR.[S]	D3Z0Y4 [103-124]	D3Z0Y4	Ablim2	1xTMTpro [N-Term]; 2xPhospho [S6(100); S11(100)]	Actin-binding LIM protein 2 OS=Mus musculus OX=10090 GN=Ablim2 PE=1 SV=1	0.0807862	0.952	-0.07	92.2	96.9	6.19	6.87	High	High	High	High	High	High	High	High	High	High	High	High	High	High	High	High	3	5	D3Z0Y4	D3Z0Y4 2xPhospho [S108(100); S113(100)]	7.54	100	1	88.8	91.3	77.6	69.6	73	73.1	70.7	59.3	92.2	78.2	98.4	75.3
FALSE	High	[K].KGSSDELQAEPEPSR.[W]	D3Z3B8 [38-52]	D3Z3B8	Dlg1	1xTMTpro [K1]; 1xTMTpro [N-Term]; 1xPhospho [S3(100)]	Disks large homolog 1 OS=Mus musculus OX=10090 GN=Dlg1 PE=1 SV=1	0.573598	0.933	-0.1	91.9	98.5	11.48	6.23	High	High	High	High	High	High	High	High	High	High	High	High	High	High	High	High	1	1	D3Z3B8	D3Z3B8 1xPhospho [S40(100)]	3.44	100	1	86.6	84.9	69.1	69.6	76.7	76.9	80.2	73.7	91.1	76	87.9	86.1
FALSE	High	[K].IEDVGSDEEDDSGK.[D]	Q71LX8 [250-263]	Q71LX8	Hsp90ab1	1xTMTpro [K14]; 1xTMTpro [N-Term]; 1xPhospho [S6(100)]	Heat shock protein 84b OS=Mus musculus OX=10090 GN=Hsp90ab1 PE=1 SV=1	0.856883	0.751	-0.41	91.7	122.2	24.45	30.11	High	High	High	High	High	High	High	High	High	High	High	High	High	High	High	High	1	1	Q71LX8	Q71LX8 1xPhospho [S255(100)]	5.16	100	1	140	73.8	69.4	98.1	114.1	67.1	72.3	49.5	110.4	122.7	91.4	103
FALSE	High	[R].SASAPASPR.[E]	B7ZNF6 [1066-1074]	B7ZNF6	Ctnnd2	1xTMTpro [N-Term]; 1xPhospho [S7(100)]	Catenin delta-2 OS=Mus musculus OX=10090 GN=Ctnnd2 PE=1 SV=1	0.475347	0.964	-0.05	91.3	94.8	4.74	7.05	High	High	High	High	High	High	High	High	High	High	High	High	High	High	High	High	2	2	B7ZNF6	B7ZNF6 1xPhospho [S1072(100)]	2.16	100	1	93.1	86.6	72.1	68.3	79.1	72.9	67.4	58.5	78.9	79.7	87.1	80.8
FALSE	High	[R].RDTDSDTQDANDSSCK.[S]	B1AZP2 [712-727]	B1AZP2	Dlgap4	1xCarbamidomethyl [C15]; 1xTMTpro [K16]; 1xTMTpro [N-Term]; 1xPhospho [S5(100)]	Disks large-associated protein 4 OS=Mus musculus OX=10090 GN=Dlgap4 PE=1 SV=1	0.0836088	0.91	-0.14	90.6	99.6	7.34	8.91	High	High	High	High	High	High	High	High	High	High	High	High	High	High	High	High	2	2	B1AZP2	B1AZP2 1xPhospho [S716(100)]	7.06	100	1	94.4	78.9	76.5	67.6	72.7	78.8	72.6	58	90.1	88.9	98.2	67.1
FALSE	High	[K].SSPATTVTSPNSTPAK.[T]	Q61548 [305-320]	Q61548	Snap91	1xTMTpro [K16]; 1xTMTpro [N-Term]; 1xPhospho [S9(99.1)]	Clathrin coat assembly protein AP180 OS=Mus musculus OX=10090 GN=Snap91 PE=1 SV=1	0.277392	0.963	-0.05	90.3	93.8	7.27	3.74	High	High	High	High	High	High	High	High	High	High	High	High	High	High	High	High	3	3	Q61548	Q61548 1xPhospho [S313(99.1)]	4.2	100	1	85.1	81.6	86.5	78.7	77	66.4	65	63.3	84.8	82.8	85.9	74.3
FALSE	High	[K].RSRSQDR.[S]	Q80SY5 [496-502]	Q80SY5	Prpf38b	1xTMTpro [N-Term]; 2xPhospho [S2(100); S4(100)]	Pre-mRNA-splicing factor 38B OS=Mus musculus OX=10090 GN=Prpf38b PE=1 SV=1	0.468277	0.938	-0.09	90.1	96.1	15.33	21.15	High	High	High	High	High	High	High	High	High	High	High	High	High	High	High	High	1	1	Q80SY5	Q80SY5 2xPhospho [S497(100); S499(100)]	2.66	100	1	77.8	80.7	87.1	71.1	73.2	70	83.3	78.5	51.1	68.3	88.6	60.3
FALSE	High	[K].QAGSHSNSFR.[L]	A0A2R8VHH6 [182-191]	A0A2R8	Ptpra	1xTMTpro [N-Term]; 1xPhospho [S8(100)]	Protein-tyrosine-phosphatase (Fragment) OS=Mus musculus OX=10090 GN=Ptpra PE=1 SV=1	0.235734	0.91	-0.14	90	98.9	11.36	4.78	High	High	High	High	High	High	High	High	High	High	High	High	High	High	High	High	1	2	A0A2R8VHH6	A0A2R8VHH6 1xPhospho [S189(100)]	4.69	100	1	98.8	78.6	75.6	64.2	74.9	85.9	65.9	67.5	80.2	87.8	88.9	83
FALSE	High	[R].SSPAYCTSSSDITEPEQK.[M]	A0A2R8VHH2 [816-833]; A0A0J9YUM2 [802-819]	A0A2R8	Syngap1	1xCarbamidomethyl [C6]; 1xTMTpro [K18]; 1xTMTpro [N-Term]; 1xPhospho [S9(99.3)]	Ras/Rap GTPase-activating protein SynGAP OS=Mus musculus OX=10090 GN=Syngap1 PE=1 SV=1 Ras/Rap GTPase-activating protein SynGAP OS=Mus musculus OX=10090 GN=Syngap1 PE=1 SV=4	0.891226	0.997	0	89.8	90.1	21.84	17.56	High	High	High	High	High	High	High	High	High	High	High	High	High	High	High	High	2	3	A0A2R8VHH2; A0A0J9YUM2	A0A2R8VHH2 1xPhospho [S824(99.3)]; A0A0J9YUM2 1xPhospho [S810(99.3)]	6.21	100	2	79.6	68.6	99	53.8	68.7	86.6	83.3	66	83.8	74.5	94.7	63.9
FALSE	High	[K].SATSSSPGSPIHSLETSL.[-]	Q3UHH0 [1177-1194]; A0A1W2P772 [300-317]; G5E829 [1203-1220]	Q3UHH0	Atp2b2	1xTMTpro [N-Term]; 2xPhospho [S5(98.7); S9(100)]	Calcium-transporting ATPase OS=Mus musculus OX=10090 GN=Atp2b2 PE=1 SV=1 Plasma membrane calcium-transporting ATPase 1 (Fragment) OS=Mus musculus OX=10090 GN=Atp2b1 PE=1 SV=1 Plasma membrane calcium-transporting ATPase 1 OS=Mus musculus OX=10090 GN=Atp2b1 PE=1 SV=1	0.0158074	1.225	0.29	89.8	73.3	12.43	11.67	High	High	High	High	High	High	High	High	High	High	High	High	High	High	High	High	4	16	Q3UHH0; A0A1W2P772; G5E829	Q3UHH0 2xPhospho [S1181(98.7); S1185(100)]; A0A1W2P772 2xPhospho [S304(98.7); S308(100)]; G5E829 2xPhospho [S1207(98.7); S1211(100)]	4.99	100	3	88.9	92.8	82	84.3	62.5	70	60.3	52.6	66.3	69.4	62.6	53.8
FALSE	High	[K].KSHSSPSLNPDASPVTAK.[V]	E9PUC5 [336-353]	E9PUC5	Psd3	2xTMTpro [K1; K18]; 1xTMTpro [N-Term]; 3xPhospho [S4(99.3); S5(100); S13(100)]	PH and SEC7 domain-containing protein 3 OS=Mus musculus OX=10090 GN=Psd3 PE=1 SV=1	0.30349	1.027	0.04	89.6	87.2	7.95	8.68	High	High	High	High	High	High	High	High	High	High	High	High	High	High	High	High	1	1	E9PUC5	E9PUC5 3xPhospho [S339(99.3); S340(100); S348(100)]	7.35	100	1	85.1	86	76.7	64	74.1	63.5	71.5	62.7	80.8	66.6	67.8	71.6
FALSE	High	[R].DSGLEDGRESPSFDTPSQR.[V]	R4H243 [80-98]	R4H243	Slc4a10	1xTMTpro [N-Term]; 1xPhospho [S10(100)]	Anion exchange protein OS=Mus musculus OX=10090 GN=Slc4a10 PE=2 SV=1	0.0521859	0.903	-0.15	89.4	99	9.13	5.83	High	High	High	High	High	High	High	High	High	High	High	High	High	High	High	High	1	3	R4H243	R4H243 1xPhospho [S89(100)]	4.13	100	1	85.9	92.8	76.5	64.2	79.2	66.9	73.4	54.8	86.5	76.1	92.2	83.7
FALSE	High	[R].ASADNSPGR.[G]	G3X932 [120-128]	G3X932	Arhgap39	1xTMTpro [N-Term]; 1xPhospho [S6(100)]	Rho GTPase-activating protein 39 OS=Mus musculus OX=10090 GN=Arhgap39 PE=1 SV=1	0.164758	0.86	-0.22	89.3	103.9	14.87	16.85	High	High	High	High	High	High	High	High	High	High	High	High	High	High	High	High	1	1	G3X932	G3X932 1xPhospho [S125(100)]	2.21	100	1	113.4	84.4	78.2	66.6	76.8	55.4	66.3	49.2	94.9	87.4	88.8	92.9
FALSE	High	[R].TEEERTPNHDGGK.[H]	A0A0A6YY91 [757-769]	A0A0A6	Ncam1	1xTMTpro [K13]; 1xTMTpro [N-Term]; 1xPhospho [T6(100)]	Neural cell adhesion molecule 1 (Fragment) OS=Mus musculus OX=10090 GN=Ncam1 PE=1 SV=1	0.511824	0.998	0	89	89.1	12.5	18.52	High	High	High	High	High	High	High	High	High	High	High	High	High	High	High	High	1	2	A0A0A6YY91	A0A0A6YY91 1xPhospho [T762(100)]	5.16	100	1	95.2	67.3	73.8	55.4	84.1	68.5	68.2	52.4	109.3	76.9	79.8	82.5
FALSE	High	[R].ANSKSEGSPVLPHEPSK.[V]	B2RXX2 [733-749]	B2RXX2	Tnik	2xTMTpro [K4; K17]; 1xTMTpro [N-Term]; 2xPhospho [S3(100); S5(99.5)]	Tnik protein OS=Mus musculus OX=10090 GN=Tnik PE=2 SV=1	0.504514	0.962	-0.06	88.9	92.5	10.38	13.85	High	High	High	High	High	High	High	High	High	High	High	High	High	High	High	High	1	1	B2RXX2	B2RXX2 2xPhospho [S735(100); S737(99.5)]	5.36	100	1	96	85.4	80.8	68.8	64.3	60.1	62.1	62.5	95.1	63	74.8	78.8
FALSE	High	[K].VVVHKETEITPEDGED.[-]	Q9WV92 [914-929]; D0VYV6 [896-911]	Q9WV92	Epb41l3	1xTMTpro [K5]; 1xTMTpro [N-Term]; 1xPhospho [T10(100)]	Band 4.1-like protein 3 OS=Mus musculus OX=10090 GN=Epb41l3 PE=1 SV=1 Band 4.1-like protein 3 OS=Mus musculus OX=10090 GN=Epb41l3 PE=1 SV=1	0.811102	1.059	0.08	88.5	83.5	13.04	26	High	High	High	High	High	High	High	High	High	High	High	High	High	High	High	High	1	2	Q9WV92; D0VYV6	Q9WV92 1xPhospho [T923(100)]; D0VYV6 1xPhospho [T905(100)]	2.65	100	2	73.4	83.4	81	69.8	65.4	76.4	63	69.9	67.9	70	87.7	66.7
FALSE	High	[R].RSTPTPELTSK.[K]	Q8VD37 [178-188]	Q8VD37	Sgip1	1xTMTpro [K11]; 1xTMTpro [N-Term]; 2xPhospho [T5(100); S/T]	SH3-containing GRB2-like protein 3-interacting protein 1 OS=Mus musculus OX=10090 GN=Sgip1 PE=1 SV=1	0.219729	0.917	-0.12	88.4	96.4	6.31	8.11	High	High	High	High	High	High	High	High	High	High	High	High	High	High	High	High	3	4	Q8VD37	Q8VD37 2xPhospho [T182(100); S/T]	3.84	100	1	85.6	75.7	70	71.4	77.4	71.3	73.7	63.6	92.6	77.2	87.9	80.5
FALSE	High	[K].GRSQDYPDR.[L]	F6VBV0 [344-352]	F6VBV0	Rims1	1xTMTpro [N-Term]; 1xPhospho [S3(100)]	Regulating synaptic membrane exocytosis protein 1 OS=Mus musculus OX=10090 GN=Rims1 PE=1 SV=3	0.119231	0.785	-0.35	88.3	112.5	7.42	18.89	High	High	High	High	High	High	High	High	High	High	High	High	High	High	High	High	1	1	F6VBV0	F6VBV0 1xPhospho [S346(100)]	3.81	100	1	96.9	76.1	67.6	69.2	78.1	77.3	69.2	56.1	109.3	100.5	102.4	84.1
FALSE	High	[K].ADSASPSPR.[K]	Q3UNH4 [616-624]	Q3UNH4	Gprin1	1xTMTpro [N-Term]; 1xPhospho [S7(100)]	G protein-regulated inducer of neurite outgrowth 1 OS=Mus musculus OX=10090 GN=Gprin1 PE=1 SV=2	0.16886	0.902	-0.15	88.1	97.7	22.5	13.66	High	High	High	High	High	High	High	High	High	High	High	High	High	High	High	High	1	1	Q3UNH4	Q3UNH4 1xPhospho [S622(100)]	2.15	100	1	82.3	85.7	64.6	44.8	58.5	78.4	85.8	61.8	108.7	80.3	79.1	89.5
FALSE	High	[R].HMSESPNRK.[V]	B2RWT5 [409-417]	B2RWT5	Ppig	1xOxidation [M2]; 1xTMTpro [K9]; 1xTMTpro [N-Term]; 2xPhospho [S3(100); S5(100)]	Peptidyl-prolyl isomerase G (Cyclophilin G) OS=Mus musculus OX=10090 GN=Ppig PE=2 SV=1	0.821477	1.011	0.02	88	87.1	6.43	3.58	High	High	High	High	High	High	High	High	High	High	High	High	High	High	High	High	1	2	B2RWT5	B2RWT5 2xPhospho [S411(100); S413(100)]	2.94	100	1	89.3	74.1	71.7	68.4	78	64	73.8	59.5	81.2	78.4	76.2	74.5
FALSE	High	[K].STSPPPSPEVWAESR.[T]	Q9WV69 [90-104]	Q9WV69	Dmtn	1xTMTpro [N-Term]; 2xPhospho [S3(99.6); S7(100)]	Dematin OS=Mus musculus OX=10090 GN=Dmtn PE=1 SV=1	0.991244	0.958	-0.06	87.9	91.7	9.58	11.03	High	High	High	High	High	High	High	High	High	High	High	High	High	High	High	High	3	6	Q9WV69	Q9WV69 2xPhospho [S92(99.6); S96(100)]	4.45	100	1	86.2	86.9	71.3	66.7	73.4	69.2	75.8	69.3	91.4	76.5	87.4	76.8
FALSE	High	[R].GEGAQDEEEGGASSDATEGHDEDDEIYEGEYQGIPR.[A]	Q9JIS5 [68-103]	Q9JIS5	Sv2a	1xTMTpro [N-Term]; 2xPhospho [S13(98.8); S14(98.8)]	Synaptic vesicle glycoprotein 2A OS=Mus musculus OX=10090 GN=Sv2a PE=1 SV=1	0.267789	0.94	-0.09	87.9	93.5	13.22	6.89	High	High	High	High	High	High	High	High	High	High	High	High	High	High	High	High	2	19	Q9JIS5	Q9JIS5 2xPhospho [S80(98.8); S81(98.8)]	8.31	100	1	79.9	79.8	72.5	60.6	69.4	86.3	65.6	62.7	81.3	80.2	95.8	78
FALSE	High	[R].SGSISNYR.[S]	Q3TUQ7 [485-492]	Q3TUQ7	Prkaa1	1xTMTpro [N-Term]; 1xPhospho [S3(100)]	Acetyl-CoA carboxylase kinase OS=Mus musculus OX=10090 GN=Prkaa1 PE=1 SV=1	0.119256	1.141	0.19	87.6	76.8	12.23	15.73	High	High	High	High	High	High	High	High	High	High	High	High	High	High	High	High	1	1	Q3TUQ7	Q3TUQ7 1xPhospho [S487(100)]	2.65	100	1	95.4	86.6	66.4	82.6	86.6	59.6	56.9	52.3	59.6	58.4	67.1	61.3
FALSE	High	[K].AEGAGTEEEGTPKESEPQAAADATEVK.[E]	Q91XV3 [26-52]	Q91XV3	Basp1	2xTMTpro [K13; K27]; 1xTMTpro [N-Term]; 2xPhospho [T6(100); T11(100)]	Brain acid soluble protein 1 OS=Mus musculus OX=10090 GN=Basp1 PE=1 SV=3	0.858689	0.952	-0.07	87.3	91.7	13.45	15.47	High	High	High	High	High	High	High	High	High	High	High	High	High	High	High	High	1	2	Q91XV3	Q91XV3 2xPhospho [T31(100); T36(100)]	7.73	100	1	102.6	78.7	71.9	68.6	81.6	57.5	70.4	43.8	89.3	70.8	82.9	77.3
FALSE	High	[K].VDGGGGEEPAGSFEDAEGPR.[R]	O88704 [58-77]	O88704	Hcn1	1xTMTpro [N-Term]; 1xPhospho [S12(100)]	Potassium/sodium hyperpolarization-activated cyclic nucleotide-gated channel 1 OS=Mus musculus OX=10090 GN=Hcn1 PE=1 SV=1	0.582011	0.968	-0.05	87.3	90.2	12.16	14.8	High	High	High	High	High	High	High	High	High	High	High	High	High	High	High	High	1	3	O88704	O88704 1xPhospho [S69(100)]	5.39	100	1	113.8	78.1	71.6	79.5	81.7	59.1	63.5	57.5	89.7	71.9	87.4	90.6
FALSE	High	[K].KQTPPASPSPQPIEDRPPSSPIYEDAAPFK.[A]	Q60598 [399-428]	Q60598	Cttn	2xTMTpro [K1; K30]; 1xTMTpro [N-Term]; 2xPhospho [T3(100); S/Y]	Src substrate cortactin OS=Mus musculus OX=10090 GN=Cttn PE=1 SV=2	0.257451	0.824	-0.28	87.2	105.8	7.78	16.78	High	High	High	High	High	High	High	High	High	High	High	High	High	High	High	High	2	3	Q60598	Q60598 2xPhospho [T401(100); S/Y]	6.92	100	1	90.1	76.9	68.1	74.9	76.2	63.6	77.3	55.7	99.6	91.9	87	90.5
FALSE	High	[R].GSSTEDGPGVPPPSPR.[R]	D3YZU5 [1506-1521]	D3YZU5	Shank1	1xTMTpro [N-Term]; 1xPhospho [S3(99.4)]	SH3 and multiple ankyrin repeat domains protein 1 OS=Mus musculus OX=10090 GN=Shank1 PE=1 SV=1	0.418487	0.916	-0.13	87.1	95.1	9.76	8.69	High	High	High	High	High	High	High	High	High	High	High	High	High	High	High	High	2	6	D3YZU5	D3YZU5 1xPhospho [S1508(99.4)]	5.78	100	1	83.1	78	88.9	72.3	69.7	74.9	63.5	61.8	87	71	97.1	68.3
FALSE	High	[R].SLDGASVSENHEIYMK.[D]	Q9WV92 [451-466]	Q9WV92	Epb41l3	1xDeamidated [N10]; 1xTMTpro [K16]; 1xTMTpro [N-Term]; 2xPhospho [S1(100); S/Y]	Band 4.1-like protein 3 OS=Mus musculus OX=10090 GN=Epb41l3 PE=1 SV=1	0.180598	1.105	0.14	86.9	78.6	12.72	13.68	High	High	High	High	High	High	High	High	High	High	High	High	High	High	High	High	3	4	Q9WV92	Q9WV92 2xPhospho [S451(100); S/Y]	3.86	100	1	87.6	89.7	75.1	78.3	73.8	53	54	52.1	76.4	59.4	72.2	72.8
FALSE	High	[K].EGEEPTVYSDDEEPKDETAR.[K]	Q3TFP8 [153-172]	Q3TFP8	Pgrmc1	1xTMTpro [K15]; 1xTMTpro [N-Term]; 1xPhospho [S9(100)]	Cytochrome b5 heme-binding domain-containing protein OS=Mus musculus OX=10090 GN=Pgrmc1 PE=2 SV=1	0.601873	0.897	-0.16	86.9	96.9	9.88	21.08	High	High	High	High	High	High	High	High	High	High	High	High	High	High	High	High	1	1	Q3TFP8	Q3TFP8 1xPhospho [S161(100)]	4.54	100	1	94.9	63.9	69.6	66.2	82	63.5	69.4	58.6	88.4	81.6	75.8	78.4
FALSE	High	[K].NVTESSSFSGGDNPHVLYSPEFR.[I]	Q3T1F6 [541-563]	Q3T1F6	Mag	1xTMTpro [N-Term]; 1xPhospho [S/T/Y]	Myelin-associated glycoprotein OS=Mus musculus OX=10090 GN=Mag PE=2 SV=1	0.0168659	1.302	0.38	86.3	66.3	31.55	16.01	High	High	High	High	High	High	High	High	High	High	High	High	High	High	High	High	2	3	Q3T1F6		6.44	100	1	123.8	95.2	89.6	105.6	58.9	45.6	46.3	46.1	40.9	56.3	60.3	42.7
FALSE	High	[R].SQGSSQFR.[S]	Q6PD03 [38-45]	Q6PD03	Ppp2r5a	1xTMTpro [N-Term]; 2xPhospho [S4(100); S5(100)]	Serine/threonine-protein phosphatase 2A 56 kDa regulatory subunit alpha isoform OS=Mus musculus OX=10090 GN=Ppp2r5a PE=1 SV=1	0.404723	1.3	0.38	85.9	66.1	42.13	44.53	High	High	High	High	High	High	High	High	High	High	High	High	High	High	High	High	1	1	Q6PD03	Q6PD03 2xPhospho [S41(100); S42(100)]	1.89	100	1	103.2	89.8	61	133.9	145.2	55.4	49	41.4	57.8	44.3	52	49.9
FALSE	High	[K].IDASKNEEDEGHSNSSPR.[H]	Q60668 [68-85]	Q60668	Hnrnpd	1xTMTpro [K5]; 1xTMTpro [N-Term]; 1xPhospho [S13(99.6)]	Heterogeneous nuclear ribonucleoprotein D0 OS=Mus musculus OX=10090 GN=Hnrnpd PE=1 SV=2	0.03628	1.276	0.35	85.7	67.2	23.11	8.27	High	High	High	High	High	High	High	High	High	High	High	High	High	High	High	High	2	4	Q60668	Q60668 1xPhospho [S80(99.6)]	5.02	100	1	91.8	95.4	82.1	89.7	60.1	61.8	37.9	50.3	60.8	62.8	56.8	46.7
FALSE	High	[R].GSSLLDR.[T]	A0A1Y7VL44 [628-634]	A0A1Y7	Ttc7b	1xTMTpro [N-Term]; 1xPhospho [S3(100)]	Tetratricopeptide repeat protein 7B OS=Mus musculus OX=10090 GN=Ttc7b PE=1 SV=1	0.298701	0.973	-0.04	85.6	88	9.36	6.57	High	High	High	High	High	High	High	High	High	High	High	High	High	High	High	High	1	1	A0A1Y7VL44	A0A1Y7VL44 1xPhospho [S630(100)]	2.1	100	1	84	82.3	74.7	60.9	60.5	64.2	67.3	57.2	78.9	76.3	82.3	70.4
FALSE	High	[R].RGFSEEQLR.[Q]	Q9D6K2 [104-112]	Q9D6K2	Tagln3	1xTMTpro [N-Term]; 1xPhospho [S4(100)]	Transgelin OS=Mus musculus OX=10090 GN=Tagln3 PE=2 SV=1	0.938812	1.05	0.07	85.6	81.5	12.92	20.02	High	High	High	High	High	High	High	High	High	High	High	High	High	High	High	High	1	1	Q9D6K2	Q9D6K2 1xPhospho [S107(100)]	3.82	100	1	78.3	88.5	62.9	57.7	66.9	72.3	70.2	63.1	77.9	82.2	74.3	68.1
FALSE	High	[R].RGSARTPR.[S]	Q6P1J1 [58-65]	Q6P1J1	Crmp1	1xTMTpro [N-Term]; 2xPhospho [S3(100); T6(100)]	Crmp1 protein OS=Mus musculus OX=10090 GN=Crmp1 PE=1 SV=1	0.368723	1.225	0.29	85.6	69.9	42.26	26.59	High	High	High	High	High	High	High	High	High	High	High	High	High	High	High	High	1	1	Q6P1J1	Q6P1J1 2xPhospho [S60(100); T63(100)]	2.52	100	1	133.3	110.2	87.2	36.1	59.4	103.9	33.7	44.9	61.4	37.5	76.4	48
FALSE	High	[K].SGTSTPTTPGSTAITPGTPPSYSSR.[T]	A0A668KLC6 [1753-1777]	A0A668	Map2	1xTMTpro [N-Term]; 2xPhospho [T15(100); T18(100)]	Microtubule-associated protein OS=Mus musculus OX=10090 GN=Map2 PE=1 SV=1	0.213045	0.988	-0.02	85.5	86.5	10.34	14.03	High	High	High	High	High	High	High	High	High	High	High	High	High	High	High	High	6	11	A0A668KLC6	A0A668KLC6 2xPhospho [T1767(100); T1770(100)]	5.86	100	1	80.5	78.7	76.2	59.2	60.6	65.2	64.6	61.4	81.9	67.1	88	68.6
FALSE	High	[K].REDSPGPEVQPMDK.[Q]	D3Z7V9 [4-17]	D3Z7V9	Trim3	1xTMTpro [K14]; 1xTMTpro [N-Term]; 1xPhospho [S4(100)]	Tripartite motif-containing protein 3 (Fragment) OS=Mus musculus OX=10090 GN=Trim3 PE=1 SV=8	0.773519	1.03	0.04	85.1	82.6	10.17	8.87	High	High	High	High	High	High	High	High	High	High	High	High	High	High	High	High	1	1	D3Z7V9	D3Z7V9 1xPhospho [S7(100)]	5.77	100	1	71.5	62.3	73.2	69.5	65.6	66.5	68.2	57.2	86.8	63	72.2	72
FALSE	High	[R].KVMDSDEDDADY.[-]	D3Z7Q5 [194-205]	D3Z7Q5	Pdcd5	1xOxidation [M3]; 1xTMTpro [K1]; 1xTMTpro [N-Term]; 1xPhospho [S5(100)]	Programmed cell death protein 5 OS=Mus musculus OX=10090 GN=Pdcd5 PE=1 SV=1	0.987399	0.971	-0.04	84.8	87.3	9.53	6.33	High	High	High	High	High	High	High	High	High	High	High	High	High	High	High	High	1	2	D3Z7Q5	D3Z7Q5 1xPhospho [S198(100)]	3.68	100	1	83.4	80.8	62.3	71.2	83.1	61.1	57.4	62.3	81.2	63.9	81.4	65.8
FALSE	High	[R].DTSPVR.[S]	A2RRR3 [347-352]	A2RRR3	Clasp2	1xTMTpro [N-Term]; 1xPhospho [T/S]	Clasp2 protein OS=Mus musculus OX=10090 GN=Clasp2 PE=2 SV=1	0.648934	0.951	-0.07	84.5	88.8	23.93	20.75	High	High	High	High	High	High	High	High	High	High	High	High	High	High	High	High	1	1	A2RRR3		1.93	100	1	120.6	80.8	65.6	74.2	76.9	46.5	56.9	38	80.2	73.5	70.4	88.3
FALSE	High	[K].VSEEAESQQWDTSKGDQVSQNGLPAEQGSPR.[MV-]	Q62261 [2109-2139]	Q62261	Sptbn1	1xDeamidated [N/Q]; 1xTMTpro [K14]; 1xTMTpro [N-Term]; 2xPhospho [S19(100); S29(100)]	Spectrin beta chain, non-erythrocytic 1 OS=Mus musculus OX=10090 GN=Sptbn1 PE=1 SV=2	0.0529826	0.901	-0.15	83.9	93.2	11.98	9.73	High	High	High	High	High	High	High	High	High	High	High	High	High	High	High	High	3	7	Q62261	Q62261 2xPhospho [S2127(100); S2137(100)]	8.53	100	1	65.8	76.1	65.1	56.6	71.3	67	67.5	60.7	83.8	66.5	89.7	79.7
FALSE	High	[K].DISNLEENDETR.[F]	A0A0R4J087 [660-671]	A0A0R4	Slc6a17	1xTMTpro [N-Term]; 1xPhospho [S3(100)]	Transporter OS=Mus musculus OX=10090 GN=Slc6a17 PE=1 SV=1	0.199084	1.081	0.11	83.9	77.6	16.15	21.34	High	High	High	High	High	High	High	High	High	High	High	High	High	High	High	High	1	1	A0A0R4J087	A0A0R4J087 1xPhospho [S662(100)]	4.2	100	1	96.2	76.4	58.6	79.9	100	61.6	59.6	54.2	71.6	60.5	61.6	63.7
FALSE	High	[R].ISTASGDGR.[H]	P63094 [348-356]	P63094	Gnas	1xTMTpro [N-Term]; 1xPhospho [S5(100)]	Guanine nucleotide-binding protein G(s) subunit alpha isoforms short OS=Mus musculus OX=10090 GN=Gnas PE=1 SV=1	0.788316	0.896	-0.16	83.6	93.3	15.72	20.76	High	High	High	High	High	High	High	High	High	High	High	High	High	High	High	High	1	1	P63094	P63094 1xPhospho [S352(100)]	2.76	100	1	105.4	74.5	65.3	64.8	97.3	66.8	63	49	89.9	83.8	89.1	74.5
FALSE	High	[R].QSDSNASFLR.[A]	S4R2T7 [24-33]	S4R2T7	Ank2	1xTMTpro [N-Term]; 1xPhospho [S4(100)]	Ankyrin-2 (Fragment) OS=Mus musculus OX=10090 GN=Ank2 PE=1 SV=2	0.0780972	1.294	0.37	83.5	64.6	33.97	23.99	High	High	High	High	High	High	High	High	High	High	High	High	High	High	High	High	2	2	S4R2T7	S4R2T7 1xPhospho [S27(100)]	2.64	100	1	105.6	85.1	56.7	111.9	123.2	45.5	53	48.4	79.4	44.6	51.8	53.4
FALSE	High	[R].GWRPSSREDSVEAR.[S]	P26339 [405-418]	P26339	Chga	1xTMTpro [N-Term]; 2xPhospho [S5(99.2); S10(100)]	Chromogranin-A OS=Mus musculus OX=10090 GN=Chga PE=1 SV=1	0.196627	1.095	0.13	83.5	76.2	10.53	12.61	High	High	High	High	High	High	High	High	High	High	High	High	High	High	High	High	1	1	P26339	P26339 2xPhospho [S409(99.2); S414(100)]	2.9	100	1	73.4	70.8	69.9	81.1	79.4	75.4	60.7	53.9	74.6	60.1	65.3	59.9
FALSE	High	[K].EGDGSATTDAAPATSPK.[A]	P06837 [82-98]	P06837	Gap43	1xTMTpro [K17]; 1xTMTpro [N-Term]; 1xPhospho [S5(100)]	Neuromodulin OS=Mus musculus OX=10090 GN=Gap43 PE=1 SV=1	0.228007	0.937	-0.09	83.5	89.1	12.18	7.26	High	High	High	High	High	High	High	High	High	High	High	High	High	High	High	High	2	4	P06837	P06837 1xPhospho [S86(100)]	6.18	100	1	90.6	60.6	62.3	66.4	82.8	67	66.8	47.8	88.8	77.2	82.4	73.7
FALSE	High	[K].IEDVGSDEEDDSGKDK.[K]	Q71LX8 [250-265]	Q71LX8	Hsp90ab1	2xTMTpro [K14; K16]; 1xTMTpro [N-Term]; 1xPhospho [S6(100)]	Heat shock protein 84b OS=Mus musculus OX=10090 GN=Hsp90ab1 PE=1 SV=1	0.780251	0.87	-0.2	82.9	95.3	15.82	29.52	High	High	High	High	High	High	High	High	High	High	High	High	High	High	High	High	1	4	Q71LX8	Q71LX8 1xPhospho [S255(100)]	3.89	100	1	113.1	71.7	66.3	73	73.2	52.8	67.4	48.8	94.3	95.6	81.6	78.1
FALSE	High	[R].GDSLAGSPVNRSPSR.[C]	A0A286YDL2 [739-753]	A0A286	Cnnm1	1xTMTpro [N-Term]; 2xPhospho [S7(100); S12(100)]	Metal transporter CNNM1 OS=Mus musculus OX=10090 GN=Cnnm1 PE=1 SV=1	0.603583	1.105	0.14	82.6	74.8	10.43	13.84	High	High	High	High	High	High	High	High	High	High	High	High	High	High	High	High	1	1	A0A286YDL2	A0A286YDL2 2xPhospho [S745(100); S750(100)]	4.84	100	1	67.8	71.9	75.2	63.6	59.8	66.1	64.9	56	74.2	73.2	60.8	60.4
FALSE	High	[K].SLDSDESEDEDDDYQQKR.[K]	B2RTB0 [57-74]	B2RTB0	Pdap1	1xTMTpro [K17]; 1xTMTpro [N-Term]; 2xPhospho [S4(100); S7(100)]	PDGFA associated protein 1 OS=Mus musculus OX=10090 GN=Pdap1 PE=1 SV=1	0.945502	1.028	0.04	82.5	80.3	7.54	18.63	High	High	High	High	High	High	High	High	High	High	High	High	High	High	High	High	2	3	B2RTB0	B2RTB0 2xPhospho [S60(100); S63(100)]	3.92	100	1	78.5	70.7	62.6	76.5	71.8	69.3	60.6	59.2	75	64.2	83.9	67.1
FALSE	High	[K].TGSSTNNNEEEKSR.[L]	Q8CAF8 [663-676]	Q8CAF8	Gabbr1	1xDeamidated [N]; 1xTMTpro [K12]; 1xTMTpro [N-Term]; 2xPhospho [S3(100); S4(100)]	G_PROTEIN_RECEP_F3_4 domain-containing protein (Fragment) OS=Mus musculus OX=10090 GN=Gabbr1 PE=2 SV=1	0.0400749	0.858	-0.22	82.5	96.2	12.36	14.13	High	High	High	High	High	High	High	High	High	High	High	High	High	High	High	High	5	5	Q8CAF8	Q8CAF8 2xPhospho [S665(100); S666(100)]	2.5	100	1	80.3	77.4	63.9	46.9	73.3	65.9	63.3	50.4	87.2	81.6	99.7	84.4
FALSE	High	[R].KVELSESEEDKGSK.[M]	E9PUK6 [457-470]	E9PUK6	Srrm1	3xTMTpro [K1; K11; K14]; 1xTMTpro [N-Term]; 2xPhospho [S5(100); S7(100)]	Serine/arginine repetitive matrix protein 1 OS=Mus musculus OX=10090 GN=Srrm1 PE=1 SV=1	0.370469	1.095	0.13	82.2	75.1	11.15	8.22	High	High	High	High	High	High	High	High	High	High	High	High	High	High	High	High	1	1	E9PUK6	E9PUK6 2xPhospho [S461(100); S463(100)]	2.71	100	1	82.2	71.5	56.6	55.4	81.6	63.5	62.2	54	74.9	73.1	70.4	58.6
FALSE	High	[K].SQTSPKGSLSR.[S]	Q8BTI8 [1055-1065]	Q8BTI8	Srrm2	1xTMTpro [K6]; 1xTMTpro [N-Term]; 2xPhospho [T3(99.6); S8(100)]	Serine/arginine repetitive matrix protein 2 OS=Mus musculus OX=10090 GN=Srrm2 PE=1 SV=3	0.148473	1.195	0.26	82	68.6	14.02	20.09	High	High	High	High	High	High	High	High	High	High	High	High	High	High	High	High	2	2	Q8BTI8	Q8BTI8 2xPhospho [T1057(99.6); S1062(100)]	1.62	100	1	74	73.5	56.7	68	78.4	69.3	55.2	68.6	61.7	54.8	74.8	61.4
FALSE	High	[K].IYQFPDCDSDEDEDFKLQDQALK.[E]	A0A5F8MP96 [810-832]	A0A5F8	Septin4	1xCarbamidomethyl [C7]; 2xTMTpro [K16; K23]; 1xTMTpro [N-Term]; 1xPhospho [S9(100)]	Septin-4 OS=Mus musculus OX=10090 GN=Septin4 PE=1 SV=1	0.499555	0.953	-0.07	81.7	85.8	13.04	13.07	High	High	High	High	High	High	High	High	High	High	High	High	High	High	High	High	1	3	A0A5F8MP96	A0A5F8MP96 1xPhospho [S818(100)]	4.7	100	1	93.3	68.4	60.6	85.8	81.7	65.8	58.5	50	81.5	75.7	81.9	59.2
FALSE	High	[R].QENGSPAGGDAR.[G]	Q8R1E1 [129-140]	Q8R1E1	Lpgat1	1xTMTpro [N-Term]; 1xPhospho [S5(100)]	Lpgat1 protein (Fragment) OS=Mus musculus OX=10090 GN=Lpgat1 PE=2 SV=1	0.103264	0.957	-0.06	81.6	85.3	8.73	9.73	High	High	High	High	High	High	High	High	High	High	High	High	High	High	High	High	1	1	Q8R1E1	Q8R1E1 1xPhospho [S133(100)]	3.56	100	1	78	80	66.2	56.7	60.7	64.2	62.3	55.5	78.8	77.3	68.2	80.2
FALSE	High	[K].SETSSNPSSPEICPNK.[E]	Q5SVL6 [586-601]	Q5SVL6	Rap1gap2	1xCarbamidomethyl [C13]; 1xTMTpro [K16]; 1xTMTpro [N-Term]; 3xPhospho [S5(99.5); S8(100); S9(100)]	Rap1 GTPase-activating protein 2 OS=Mus musculus OX=10090 GN=Rap1gap2 PE=1 SV=1	0.886224	1.027	0.04	81.6	79.5	6.01	9.64	High	High	High	High	High	High	High	High	High	High	High	High	High	High	High	High	2	4	Q5SVL6	Q5SVL6 3xPhospho [S590(99.5); S593(100); S594(100)]	4.74	100	1	85.9	72.3	67.5	68.9	69.8	58.9	54	57.1	85.5	70.2	82.4	62.7
FALSE	High	[R].SADVSPTTEGVK.[R]	Q3URK9 [450-461]	Q3URK9	Trim2	1xTMTpro [K12]; 1xTMTpro [N-Term]; 2xPhospho [S1(100); S5(100)]	Uncharacterized protein OS=Mus musculus OX=10090 GN=Trim2 PE=2 SV=1	0.596594	0.967	-0.05	81.5	84.2	7.05	15.84	High	High	High	High	High	High	High	High	High	High	High	High	High	High	High	High	1	2	Q3URK9	Q3URK9 2xPhospho [S450(100); S454(100)]	2.88	100	1	91.7	72.2	63.9	68.4	71.4	60.1	65.7	48.8	69.4	62.4	78	69.3
FALSE	High	[K].GPSSQEDESGGLEDSPDRGACSTPEMPQFESVK.[A]	A2AUK5 [663-695]; E9PV14 [1340-1372]	A2AUK5	Epb41l1	1xCarbamidomethyl [C21]; 1xTMTpro [K33]; 1xTMTpro [N-Term]; 2xPhospho [S15(100); T23(98.9)]	Band 4.1-like protein 1 OS=Mus musculus OX=10090 GN=Epb41l1 PE=1 SV=1 Band 4.1-like protein 1 OS=Mus musculus OX=10090 GN=Epb41l1 PE=1 SV=2	0.504426	0.893	-0.16	81.5	91.2	6.31	22.02	High	High	High	High	High	High	High	High	High	High	High	High	High	High	High	High	4	5	A2AUK5; E9PV14	A2AUK5 2xPhospho [S677(100); T685(98.9)]; E9PV14 2xPhospho [S1354(100); T1362(98.9)]	7.67	100	2	81.1	65	71.4	62.6	69.4	66.8	63.7	53.6	93.2	73.9	92	73.2
FALSE	High	[R].VDSFTDR.[T]	B2KGP3 [543-549]	B2KGP3	Ppm1e	1xTMTpro [N-Term]; 1xPhospho [S3(100)]	Protein phosphatase 1E (PP2C domain containing) OS=Mus musculus OX=10090 GN=Ppm1e PE=1 SV=1	0.771934	0.898	-0.16	81.4	90.7	16.27	24.63	High	High	High	High	High	High	High	High	High	High	High	High	High	High	High	High	1	1	B2KGP3	B2KGP3 1xPhospho [S545(100)]	2.18	100	1	110.3	68.1	64.7	69.9	93.3	59.1	67.7	51.1	84.6	91.9	74.5	83.3
FALSE	High	[K].KNDGVKESSESTNTTIEDEDTKVR.[K]	P11798 [323-346]	P11798	Camk2a	3xTMTpro [K1; K6; K22]; 1xTMTpro [N-Term]; 2xPhospho [S8(96.3); S/T]	Calcium/calmodulin-dependent protein kinase type II subunit alpha OS=Mus musculus OX=10090 GN=Camk2a PE=1 SV=2	0.729845	1.04	0.06	81.4	78.3	13.01	31.1	High	High	High	High	High	High	High	High	High	High	High	High	High	High	High	High	1	5	P11798	P11798 2xPhospho [S330(96.3); S/T]	2.9	100	1	64.2	83.7	70	62	62.9	66.4	58.3	62.7	71.8	61.9	77.9	64.7
FALSE	High	[R].EGDSPEQR.[H]	Q9D9H8 [74-81]	Q9D9H8		1xTMTpro [N-Term]; 1xPhospho [S4(100)]	Mitochondrial protein C2orf69 homolog OS=Mus musculus OX=10090 PE=2 SV=3	0.560693	1.008	0.01	81.3	80.7	11.38	9.97	High	High	High	High	High	High	High	High	High	High	High	High	High	High	High	High	1	1	Q9D9H8	Q9D9H8 1xPhospho [S77(100)]	2.94	100	1	82.9	82.4	56.4	58.8	68.3	72.2	54.8	54.4	88.7	66.3	70.1	67.8
FALSE	High	[R].SLSYSPVER.[R]	Q8BTI8 [2644-2652]	Q8BTI8	Srrm2	1xTMTpro [N-Term]; 2xPhospho [S3(100); S5(100)]	Serine/arginine repetitive matrix protein 2 OS=Mus musculus OX=10090 GN=Srrm2 PE=1 SV=3	0.558356	1.029	0.04	81.3	79	7.23	8.73	High	High	High	High	High	High	High	High	High	High	High	High	High	High	High	High	2	3	Q8BTI8	Q8BTI8 2xPhospho [S2646(100); S2648(100)]	2.85	100	1	84.5	73.6	66.7	61.6	70.9	56.2	51.7	54.8	74.4	65.3	87.6	65.9
FALSE	High	[R].ANSQDSLASR.[D]	B2RWW1 [460-469]	B2RWW1	Map1s	1xTMTpro [N-Term]; 1xPhospho [S3(100)]	Microtubule-associated protein 1S OS=Mus musculus OX=10090 GN=Map1s PE=2 SV=1	0.497577	0.869	-0.2	81.2	93.5	8.52	16.83	High	High	High	High	High	High	High	High	High	High	High	High	High	High	High	High	1	1	B2RWW1	B2RWW1 1xPhospho [S462(100)]	3.06	100	1	97.3	77.8	66.1	60.3	70.1	61.3	63.4	52.8	87.7	76.8	86.4	79.5
FALSE	High	[K].AESPVKEK.[A]	P08553 [667-674]	P08553	Nefm	2xTMTpro [K6; K8]; 1xTMTpro [N-Term]; 1xPhospho [S3(100)]	Neurofilament medium polypeptide OS=Mus musculus OX=10090 GN=Nefm PE=1 SV=4	0.00807259	1.293	0.37	81.1	62.7	16.69	16.57	High	High	High	High	High	High	High	High	High	High	High	High	High	High	High	High	1	1	P08553	P08553 1xPhospho [S669(100)]	2.75	100	1	87.3	76.3	70.2	83.1	66.5	52.9	50.8	39	53.8	57.3	53.3	42.6
FALSE	High	[K].AEDGAAPSPSSETPKK.[K]	A0A0A1HAM8 [131-146]	A0A0A1	Marcks	2xTMTpro [K15; K16]; 1xTMTpro [N-Term]; 2xPhospho [S8(100); T13(100)]	80K protein OS=Mus musculus OX=10090 GN=Marcks PE=2 SV=1	0.484046	1.025	0.04	81.1	79.1	10.98	12.68	High	High	High	High	High	High	High	High	High	High	High	High	High	High	High	High	1	1	A0A0A1HAM8	A0A0A1HAM8 2xPhospho [S138(100); T143(100)]	4.72	100	1	83.3	61.8	68.7	53.5	76.4	56.5	63.4	51.8	75.6	66.2	73.6	66
FALSE	High	[R].LKASSCESIPEEDSEAR.[V]	Q6NSW3 [1063-1079]	Q6NSW3	Sphkap	1xCarbamidomethyl [C6]; 1xTMTpro [K2]; 1xTMTpro [N-Term]; 2xPhospho [S5(100); S8(100)]	A-kinase anchor protein SPHKAP OS=Mus musculus OX=10090 GN=Sphkap PE=1 SV=2	0.379736	1.238	0.31	80.7	65.2	5.75	42.04	High	High	High	High	High	High	High	High	High	High	High	High	High	High	High	High	1	1	Q6NSW3	Q6NSW3 2xPhospho [S1067(100); S1070(100)]	4.67	100	1	73.5	71.8	70.8	64	71.8	61.9	60.6	57.8	61	47.3	58.4	50.4
FALSE	High	[R].RSRSHSDNDRFK.[H]	Q3UXS8 [155-166]	Q3UXS8	Srsf10	1xTMTpro [K12]; 1xTMTpro [N-Term]; 3xPhospho [S2(100); S4(100); S6(100)]	RRM domain-containing protein OS=Mus musculus OX=10090 GN=Srsf10 PE=2 SV=1	0.605179	1.024	0.03	80.7	78.8	7.62	16.66	High	High	High	High	High	High	High	High	High	High	High	High	High	High	High	High	1	1	Q3UXS8	Q3UXS8 3xPhospho [S156(100); S158(100); S160(100)]	3.81	100	1	76.5	70.1	69	62.5	75.6	70.3	62.8	48.7	71.7	68.3	98	53.1
FALSE	High	[R].ALGLEESPEEEGKAR.[E]	A2ARP8 [1838-1852]	A2ARP8	Map1a	1xTMTpro [K13]; 1xTMTpro [N-Term]; 1xPhospho [S7(100)]	Microtubule-associated protein 1A OS=Mus musculus OX=10090 GN=Map1a PE=1 SV=1	0.116863	1.106	0.15	80.5	72.8	13.93	7.77	High	High	High	High	High	High	High	High	High	High	High	High	High	High	High	High	1	1	A2ARP8	A2ARP8 1xPhospho [S1844(100)]	4	100	1	86.3	86.3	68.4	52.7	64.9	60.5	53	62.7	65.4	60.3	70.7	61.4
FALSE	High	[K].GPQYGSLER.[A]	Q61644 [71-79]	Q61644	Pacsin1	1xTMTpro [N-Term]; 1xPhospho [S6(100)]	Protein kinase C and casein kinase substrate in neurons protein 1 OS=Mus musculus OX=10090 GN=Pacsin1 PE=1 SV=1	0.817526	0.973	-0.04	80.5	82.7	11.79	11.56	High	High	High	High	High	High	High	High	High	High	High	High	High	High	High	High	1	1	Q61644	Q61644 1xPhospho [S76(100)]	2.5	100	1	66.7	67.9	70.8	74.1	60.5	65.3	57.2	61.4	75	53.6	81.1	60.2
FALSE	High	[R].SASQSSLDKLDQELKEQQK.[E]	F6WNT4 [364-382]	F6WNT4	Spag9	3xTMTpro [K9; K15; K19]; 1xTMTpro [N-Term]; 2xPhospho [S3(100); S]	C-Jun-amino-terminal kinase-interacting protein 4 (Fragment) OS=Mus musculus OX=10090 GN=Spag9 PE=1 SV=1	0.63223	0.98	-0.03	80.5	82.2	11.06	4.27	High	High	High	High	High	High	High	High	High	High	High	High	High	High	High	High	1	1	F6WNT4	F6WNT4 2xPhospho [S366(100); S]	4.04	100	1	73.9	68	75	57	72.3	66.9	57.3	62	70.8	68.2	76.2	67.6
FALSE	High	[R].SQGSFEYQDTQDHDYGGR.[A]	O88737 [1233-1250]	O88737	Bsn	1xTMTpro [N-Term]; 1xPhospho [S4(100)]	Protein bassoon OS=Mus musculus OX=10090 GN=Bsn PE=1 SV=4	0.441018	1.091	0.13	80.4	73.7	16.53	19.89	High	High	High	High	High	High	High	High	High	High	High	High	High	High	High	High	1	5	O88737	O88737 1xPhospho [S1236(100)]	6.92	100	1	77.4	78.8	75.7	57.4	54.3	80.2	62.4	46	67.7	61.7	67.4	49.9
FALSE	High	[K].DDSHSAEDSEDEKDDHKNVR.[Q]	Q80XU3 [71-90]	Q80XU3	Nucks1	2xTMTpro [K13; K17]; 1xTMTpro [N-Term]; 2xPhospho [S5(100); S9(100)]	Nuclear ubiquitous casein and cyclin-dependent kinase substrate 1 OS=Mus musculus OX=10090 GN=Nucks1 PE=1 SV=1	0.172875	1.079	0.11	80.4	74.5	13.13	9.58	High	High	High	High	High	High	High	High	High	High	High	High	High	High	High	High	1	3	Q80XU3	Q80XU3 2xPhospho [S75(100); S79(100)]	5.01	100	1	76.5	76.1	60.9	79.5	79.7	67.9	48.7	48.7	71.3	63.2	81.7	53.5
FALSE	High	[K].AGTKSPAVSPSK.[T]	Q9QYB8 [610-621]	Q9QYB8	Add2	2xTMTpro [K4; K12]; 1xTMTpro [N-Term]; 2xPhospho [T3(99.4); S9(100)]	Beta-adducin OS=Mus musculus OX=10090 GN=Add2 PE=1 SV=4	0.896593	0.972	-0.04	80.3	82.6	13.79	28.74	High	High	High	High	High	High	High	High	High	High	High	High	High	High	High	High	1	1	Q9QYB8	Q9QYB8 2xPhospho [T612(99.4); S618(100)]	4.24	100	1	90.9	57.7	64.4	56	70.8	63.9	61.8	40.4	74.2	93.4	68.9	67.3
FALSE	High	[R].VERGSPSR.[S]	Q6NS60 [532-539]	Q6NS60	Fbxo41	1xTMTpro [N-Term]; 1xPhospho [S5(99.3)]	F-box only protein 41 OS=Mus musculus OX=10090 GN=Fbxo41 PE=1 SV=3	0.152249	0.903	-0.15	80.3	88.9	5.03	11.97	High	High	High	High	High	High	High	High	High	High	High	High	High	High	High	High	1	1	Q6NS60	Q6NS60 1xPhospho [S536(99.3)]	2.69	100	1	73.4	72.2	66.7	66.3	74.4	61	63.6	52.7	80.5	59.3	77.7	78.6
FALSE	High	[R].ASYDSVEDSSESENSPVAR.[R]	Q9QYX7 [1443-1461]	Q9QYX7	Pclo	1xTMTpro [N-Term]; 2xPhospho [S10(100); S15(100)]	Protein piccolo OS=Mus musculus OX=10090 GN=Pclo PE=1 SV=4	0.138527	0.971	-0.04	80.3	82.7	7.62	15.23	High	High	High	High	High	High	High	High	High	High	High	High	High	High	High	High	5	5	Q9QYX7	Q9QYX7 2xPhospho [S1452(100); S1457(100)]	5.22	100	1	72.2	75.1	69.5	65.4	69.7	57.6	51.5	55.6	68.9	64.5	80	65.1
FALSE	High	[R].SRSESETSTMAAK.[K]	Q8BH50 [143-155]	Q8BH50		1xTMTpro [K13]; 1xTMTpro [N-Term]; 2xPhospho [S5(100); S/T]	Uncharacterized protein C18orf25 homolog OS=Mus musculus OX=10090 PE=1 SV=1	0.578495	1.003	0	80.1	79.9	4.06	9.5	High	High	High	High	High	High	High	High	High	High	High	High	High	High	High	High	2	2	Q8BH50	Q8BH50 2xPhospho [S147(100); S/T]	5.17	100	1	75.6	74.3	66.5	65.8	65.9	59.5	61.5	55.6	65.6	56.5	72.7	72.9
FALSE	High	[R].SADVSPTTEGVKR.[R]	Q3URK9 [450-462]	Q3URK9	Trim2	1xTMTpro [K12]; 1xTMTpro [N-Term]; 2xPhospho [S1(100); S5(100)]	Uncharacterized protein OS=Mus musculus OX=10090 GN=Trim2 PE=2 SV=1	0.0599798	1.121	0.17	80	71.4	10.34	8.95	High	High	High	High	High	High	High	High	High	High	High	High	High	High	High	High	1	1	Q3URK9	Q3URK9 2xPhospho [S450(100); S454(100)]	1.8	100	1	87.6	63.4	57.1	69.8	74.4	53	62	50.5	64.4	60.8	62.8	57.1
FALSE	High	[R].RERSLSR.[E]	P84104 [135-141]	P84104	Srsf3	1xTMTpro [N-Term]; 2xPhospho [S4(100); S6(100)]	Serine/arginine-rich splicing factor 3 OS=Mus musculus OX=10090 GN=Srsf3 PE=1 SV=1	0.686655	1.023	0.03	79.9	78.1	13.19	10.57	High	High	High	High	High	High	High	High	High	High	High	High	High	High	High	High	1	1	P84104	P84104 2xPhospho [S138(100); S140(100)]	3.09	100	1	74.9	61.5	49.3	65.1	72.1	64.4	60.6	61	76.3	75.6	75.2	58.2
FALSE	High	[R].SGTSQEELR.[I]	Q6TA13 [943-951]	Q6TA13	Kif1a	1xTMTpro [N-Term]; 1xPhospho [S4(99.7)]	Kinesin-like protein KIF1A OS=Mus musculus OX=10090 GN=Kif1a PE=1 SV=1	0.892414	1.046	0.06	79.8	76.3	9.82	7.33	High	High	High	High	High	High	High	High	High	High	High	High	High	High	High	High	1	1	Q6TA13	Q6TA13 1xPhospho [S946(99.7)]	3.09	100	1	83.2	69.2	57.6	56.5	63	68.9	64.3	54.3	67.7	70.4	71	60.4
FALSE	High	[R].LANHDEGSDDEEEETPKK.[QN]	Q8K1A6 [428-445]	Q8K1A6	Cc2d1a	2xTMTpro [K17; K18]; 1xTMTpro [N-Term]; 1xPhospho [S8(100)]	Coiled-coil and C2 domain-containing protein 1A OS=Mus musculus OX=10090 GN=Cc2d1a PE=1 SV=2	0.767275	0.959	-0.06	79.7	83.2	7.31	8.67	High	High	High	High	High	High	High	High	High	High	High	High	High	High	High	High	1	1	Q8K1A6	Q8K1A6 1xPhospho [S435(100)]	6.46	100	1	71.8	76.4	63.5	73.4	66.1	59	61.5	56.6	72.6	70.6	64.2	72.7
FALSE	High	[R].ELVGDTGSQEGDNEQPSGSETEEDPSASPQK.[I]	E9Q942 [43-73]	E9Q942	Smim13	1xTMTpro [K31]; 1xTMTpro [N-Term]; 2xPhospho [S/T]	Small integral membrane protein 13 OS=Mus musculus OX=10090 GN=Smim13 PE=1 SV=1	0.447782	1.009	0.01	79.7	79	9.26	5.21	High	High	High	High	High	High	High	High	High	High	High	High	High	High	High	High	1	5	E9Q942		6.93	100	1	69.1	78.4	70.6	55.1	68.1	61.9	56.2	52.4	79.3	64	71.5	69.2
FALSE	High	[R].ENSYNRSR.[S]	Q5DQR4 [809-816]	Q5DQR4	Stxbp5l	1xTMTpro [N-Term]; 1xPhospho [S7(100)]	Syntaxin-binding protein 5-like OS=Mus musculus OX=10090 GN=Stxbp5l PE=1 SV=1	0.520692	1.247	0.32	79.7	63.9	22.76	25.01	High	High	High	High	High	High	High	High	High	High	High	High	High	High	High	High	1	1	Q5DQR4	Q5DQR4 1xPhospho [S815(100)]	2.7	100	1	50.5	73.7	74.3	45.6	52.9	62.1	59	64.2	58.5	48.9	69.1	52.9
FALSE	High	[K].VKEKAEEEGGSEEEGSDRSPQESK.[K]	P08553 [705-728]	P08553	Nefm	3xTMTpro [K2; K4; K24]; 1xTMTpro [N-Term]; 3xPhospho [S11(100); S16(100); S19(100)]	Neurofilament medium polypeptide OS=Mus musculus OX=10090 GN=Nefm PE=1 SV=4	0.000671517	1.488	0.57	79.7	53.6	8.92	22.38	High	High	High	High	High	High	High	High	High	High	High	High	High	High	High	High	1	1	P08553	P08553 3xPhospho [S715(100); S720(100); S723(100)]	3.51	100	1	82.2	78	63.7	64.4	60.8	66.5	60.8	43.7	58.9	47.6	59.8	32.1
FALSE	High	[K].SLDSDESEDEDDDYQQK.[R]	B2RTB0 [57-73]	B2RTB0	Pdap1	1xTMTpro [K17]; 1xTMTpro [N-Term]; 2xPhospho [S4(100); S7(100)]	PDGFA associated protein 1 OS=Mus musculus OX=10090 GN=Pdap1 PE=1 SV=1	0.547426	1.014	0.02	79.6	78.5	7.39	10.63	High	High	High	High	High	High	High	High	High	High	High	High	High	High	High	High	1	7	B2RTB0	B2RTB0 2xPhospho [S60(100); S63(100)]	5.49	100	1	77.9	69.8	60.7	71.1	79.6	61.3	62.1	52.3	78	62.3	63.5	66.3
FALSE	High	[R].AFDSFDQR.[G]	Q9JKS5 [203-210]	Q9JKS5	Habp4	1xTMTpro [N-Term]; 1xPhospho [S4(100)]	Intracellular hyaluronan-binding protein 4 OS=Mus musculus OX=10090 GN=Habp4 PE=1 SV=2	0.359309	1.185	0.24	79.5	67.1	12.57	36.02	High	High	High	High	High	High	High	High	High	High	High	High	High	High	High	High	1	1	Q9JKS5	Q9JKS5 1xPhospho [S206(100)]	2.1	100	1	77.8	78.7	79.7	66.8	67	59.2	45.7	55	58.5	46.6	73.8	60.8
FALSE	High	[K].DWEDDSDEDMSNFDR.[F]	Q3TJG6 [108-122]	Q3TJG6	Ptges3	1xTMTpro [N-Term]; 1xPhospho [S6(100)]	CS domain-containing protein OS=Mus musculus OX=10090 GN=Ptges3 PE=2 SV=1	0.590744	0.85	-0.23	79.4	93.4	17.85	26.87	High	High	High	High	High	High	High	High	High	High	High	High	High	High	High	High	1	3	Q3TJG6	Q3TJG6 1xPhospho [S113(100)]	4.18	100	1	104.4	73.2	52.4	80.7	77.5	52.2	57.8	47.1	84.5	87.6	76.1	78.3
FALSE	High	[R].AGLREGSEEK.[V]	A2AUK5 [558-567]; E9PV14 [1235-1244]	A2AUK5	Epb41l1	1xTMTpro [K10]; 1xTMTpro [N-Term]; 1xPhospho [S7(100)]	Band 4.1-like protein 1 OS=Mus musculus OX=10090 GN=Epb41l1 PE=1 SV=1 Band 4.1-like protein 1 OS=Mus musculus OX=10090 GN=Epb41l1 PE=1 SV=2	0.505587	0.927	-0.11	79.1	85.3	9.84	19.57	High	High	High	High	High	High	High	High	High	High	High	High	High	High	High	High	1	1	A2AUK5; E9PV14	A2AUK5 1xPhospho [S564(100)]; E9PV14 1xPhospho [S1241(100)]	2.57	100	2	80.7	65.2	51.5	64.6	72.3	63.1	59.7	45.2	78.4	83.9	82.5	62.2
FALSE	High	[K].EAEEKLPSDTEKEDR.[S]	Q99P72 [946-960]	Q99P72	Rtn4	2xTMTpro [K5; K12]; 1xTMTpro [N-Term]; 1xPhospho [S8(100)]	Reticulon-4 OS=Mus musculus OX=10090 GN=Rtn4 PE=1 SV=2	0.268197	0.949	-0.08	79.1	83.4	13	10.2	High	High	High	High	High	High	High	High	High	High	High	High	High	High	High	High	1	1	Q99P72	Q99P72 1xPhospho [S953(100)]	2.73	100	1	75.5	65.4	67.1	50.1	75	66.8	57.4	61.4	87.7	76.3	75.8	79.7
FALSE	High	[K].ANGNPSPQL.[-]	Q80X80 [698-706]	Q80X80	C2cd2l	1xDeamidated [N2]; 1xTMTpro [N-Term]; 1xPhospho [S6(100)]	Phospholipid transfer protein C2CD2L OS=Mus musculus OX=10090 GN=C2cd2l PE=1 SV=3	0.735295	1.018	0.03	79.1	77.7	13.31	14.07	High	High	High	High	High	High	High	High	High	High	High	High	High	High	High	High	1	4	Q80X80	Q80X80 1xPhospho [S703(100)]	2.1	100	1	64.8	70.1	66.1	51.1	66.9	68.8	63.2	59.4	78.5	57.4	63	59.9
FALSE	High	[R].RVTNDAR.[E]	P60879 [136-142]	P60879	Snap25	1xTMTpro [N-Term]; 1xPhospho [T3(100)]	Synaptosomal-associated protein 25 OS=Mus musculus OX=10090 GN=Snap25 PE=1 SV=1	0.0765425	1.198	0.26	79	66	14.97	12.06	High	High	High	High	High	High	High	High	High	High	High	High	High	High	High	High	1	1	P60879	P60879 1xPhospho [T138(100)]	2.07	100	1	90.5	53.8	48.2	69.2	67.4	61.4	59.3	47.1	56.8	55.9	56.5	54.4
FALSE	High	[K].RKSLSDSESDDSK.[S]	Q9DCC5 [91-103]	Q9DCC5	Cbx3	2xTMTpro [K2; K13]; 1xTMTpro [N-Term]; 2xPhospho [S3(99.8); S]	Cbx3 protein OS=Mus musculus OX=10090 GN=Cbx3 PE=1 SV=1	0.649612	0.96	-0.06	78.8	82	15.39	15.96	High	High	High	High	High	High	High	High	High	High	High	High	High	High	High	High	1	1	Q9DCC5	Q9DCC5 2xPhospho [S93(99.8); S]	7.07	100	1	96.6	66.4	62.3	72.7	78.1	63.5	55	37.9	78.7	73.1	74.6	56.6
FALSE	High	[R].RVSRTPEPK.[K]	E9PUK6 [741-749]	E9PUK6	Srrm1	1xTMTpro [K9]; 1xTMTpro [N-Term]; 2xPhospho [S3(100); T5(100)]	Serine/arginine repetitive matrix protein 1 OS=Mus musculus OX=10090 GN=Srrm1 PE=1 SV=1	0.479806	1.053	0.08	78.6	74.6	8.65	7.87	High	High	High	High	High	High	High	High	High	High	High	High	High	High	High	High	1	1	E9PUK6	E9PUK6 2xPhospho [S743(100); T745(100)]	2.06	100	1	86.9	73.2	59.5	65.2	74	53.6	53.1	51.3	67.4	71.6	75.4	65.1
FALSE	High	[K].LGGSPTNGNSAAPSPPESEP.[-]	P0C027 [145-164]	P0C027	Nudt10	1xDeamidated [N7]; 1xTMTpro [N-Term]; 1xPhospho [S4(100)]	Diphosphoinositol polyphosphate phosphohydrolase 3-alpha OS=Mus musculus OX=10090 GN=Nudt10 PE=1 SV=1	0.615011	0.969	-0.05	78.4	80.9	42.31	12.43	High	High	High	High	High	High	High	High	High	High	High	High	High	High	High	High	1	6	P0C027	P0C027 1xPhospho [S148(100)]	6.06	100	1	97.1	173.4	64.7	64.8	77.9	60.1	53	49.5	75	67.1	72.3	81.2
FALSE	High	[R].AASSPNLSNGETESVK.[T]	A0A0A6YW53 [847-862]	A0A0A6	Map4k4	1xDeamidated [N9]; 1xTMTpro [K16]; 1xTMTpro [N-Term]; 2xPhospho [S4(99.6); S8(100)]	Mitogen-activated protein kinase kinase kinase kinase 4 OS=Mus musculus OX=10090 GN=Map4k4 PE=1 SV=1	0.104621	0.972	-0.04	78.2	80.4	6.16	7.34	High	High	High	High	High	High	High	High	High	High	High	High	High	High	High	High	1	4	A0A0A6YW53	A0A0A6YW53 2xPhospho [S850(99.6); S854(100)]	4.25	100	1	78.9	65	63.9	59.7	71.6	55.7	59.1	54.5	76	68.9	71.4	63.1
FALSE	High	[K].EENQTGPTTTPSDTQDLDMK.[K]	Q3TRX4 [310-329]	Q3TRX4	Palm	1xTMTpro [K20]; 1xTMTpro [N-Term]; 3xPhospho [T10(99.4); T/S]	Uncharacterized protein OS=Mus musculus OX=10090 GN=Palm PE=2 SV=1	0.0817735	0.849	-0.24	78.1	92	6.88	14.16	High	High	High	High	High	High	High	High	High	High	High	High	High	High	High	High	2	7	Q3TRX4	Q3TRX4 3xPhospho [T319(99.4); T/S]	4.55	100	1	79.9	60.8	67	61.2	70.7	62.9	53.9	49.9	81.2	80.9	75.1	79
FALSE	High	[K].AKEEQELQDIQSR.[S]	Q3US81 [267-279]	Q3US81	Gpm6b	1xDeamidated [Q]; 1xTMTpro [K2]; 1xTMTpro [N-Term]; 1xPhospho [S12(100)]	Uncharacterized protein OS=Mus musculus OX=10090 GN=Gpm6b PE=2 SV=1	0.175077	0.874	-0.19	77.9	89.1	15.32	12.83	High	High	High	High	High	High	High	High	High	High	High	High	High	High	High	High	3	3	Q3US81	Q3US81 1xPhospho [S278(100)]	2.42	100	1	75.5	71	62	70	88.8	47.8	57.3	59.5	88.5	60.3	74.5	74.1
FALSE	High	[R].SSGSPYGGGYGSGGGSGGYGSR.[R]	Q0VG47 [334-355]	Q0VG47	Hnrnpa3	1xTMTpro [N-Term]; 1xPhospho [S4(99.7)]	Heterogeneous nuclear ribonucleoprotein A3 OS=Mus musculus OX=10090 GN=Hnrnpa3 PE=2 SV=1	0.0115864	1.128	0.17	77.7	68.9	9.64	6.96	High	High	High	High	High	High	High	High	High	High	High	High	High	High	High	High	4	11	Q0VG47	Q0VG47 1xPhospho [S337(99.7)]	7.33	100	1	74.7	63.8	65.5	72.9	65.2	51.5	59.6	57.4	61.2	55.1	65.1	59.1
FALSE	High	[R].TPPPSQGK.[GD]	A0A411P8U6 [229-236]; Q542T4 [122-129]	A0A411	Mbp	1xTMTpro [K8]; 1xTMTpro [N-Term]; 1xPhospho [T1(100)]	Myelin basic protein (Fragment) OS=Mus musculus OX=10090 GN=Mbp PE=2 SV=1 Myelin basic protein OS=Mus musculus OX=10090 GN=Mbp PE=2 SV=1	0.0618858	1.158	0.21	77.6	67	38.78	25.53	High	High	High	High	High	High	High	High	High	High	High	High	High	High	High	High	1	2	A0A411P8U6; Q542T4	A0A411P8U6 1xPhospho [T229(100)]; Q542T4 1xPhospho [T122(100)]	2.09	100	2	142.5	67.5	51.7	117.5	68.8	64.7	53	34.7	63.8	60.7	52.9	36.1
FALSE	High	[R].DFQEYVEPGEDFPASPQRR.[T]	Q8R1Q8 [193-211]	Q8R1Q8	Dync1li1	1xTMTpro [N-Term]; 1xPhospho [S15(100)]	Cytoplasmic dynein 1 light intermediate chain 1 OS=Mus musculus OX=10090 GN=Dync1li1 PE=1 SV=1	0.244373	0.923	-0.11	77.6	84	8.19	5.56	High	High	High	High	High	High	High	High	High	High	High	High	High	High	High	High	1	3	Q8R1Q8	Q8R1Q8 1xPhospho [S207(100)]	4.93	100	1	75.4	70.8	74.2	62.7	76.1	63.8	53.6	50.2	79.7	73	76.4	73.6
FALSE	High	[K].SLSTDTSR.[Q]	B1ATR2 [219-226]	B1ATR2	Tex2	1xTMTpro [N-Term]; 1xPhospho [S3(100)]	Testis-expressed protein 2 OS=Mus musculus OX=10090 GN=Tex2 PE=1 SV=1	0.60836	1.026	0.04	77.4	75.4	7.23	13.85	High	High	High	High	High	High	High	High	High	High	High	High	High	High	High	High	2	2	B1ATR2	B1ATR2 1xPhospho [S221(100)]	2	100	1	73.1	72.7	64.7	63.1	63.1	62.7	62.4	43.5	71.7	61	55	53.9
FALSE	High	[K].KRDGSEEDEDNSK.[R]	Q05D44 [161-173]	Q05D44	Eif5b	2xTMTpro [K1; K13]; 1xTMTpro [N-Term]; 1xPhospho [S5(100)]	Eukaryotic translation initiation factor 5B OS=Mus musculus OX=10090 GN=Eif5b PE=1 SV=2	0.596922	0.982	-0.03	77.4	78.8	18.08	12.79	High	High	High	High	High	High	High	High	High	High	High	High	High	High	High	High	1	2	Q05D44	Q05D44 1xPhospho [S165(100)]	6.12	100	1	49.4	68.5	59.4	60.5	71.2	71.3	58.7	61.7	71.7	82.2	72.5	66.7
FALSE	High	[R].LSSLRASTSK.[S]	Q3TL53 [234-243]	Q3TL53		1xTMTpro [K10]; 1xTMTpro [N-Term]; 2xPhospho [S2(99.3); S7(100)]	40S ribosomal protein S6 OS=Mus musculus OX=10090 PE=2 SV=1	0.0345452	1.323	0.4	77	58.2	6.65	22.06	High	High	High	High	High	High	High	High	High	High	High	High	High	High	High	High	1	1	Q3TL53	Q3TL53 2xPhospho [S235(99.3); S240(100)]	2.24	100	1	79.5	71	64.4	63.7	64.7	51.2	57.4	44.8	77.5	60.3	52.3	62.9
FALSE	High	[R].SSSLDMNR.[T]	F6R6F1 [519-526]	F6R6F1	Reps1	1xOxidation [M6]; 1xTMTpro [N-Term]; 1xPhospho [S3(100)]	RalBP1-associated Eps domain-containing protein 1 (Fragment) OS=Mus musculus OX=10090 GN=Reps1 PE=1 SV=1	0.647415	1.064	0.09	76.9	72.3	10.3	8.17	High	High	High	High	High	High	High	High	High	High	High	High	High	High	High	High	1	2	F6R6F1	F6R6F1 1xPhospho [S521(100)]	1.66	100	1	73	72	66.1	49.3	61	57.2	59.7	55.3	67.5	65.2	61.2	60.1
FALSE	High	[R].CLSPDDSTVK.[M]	A2ARP8 [1217-1226]	A2ARP8	Map1a	1xCarbamidomethyl [C1]; 1xTMTpro [K10]; 1xTMTpro [N-Term]; 1xPhospho [S3(100)]	Microtubule-associated protein 1A OS=Mus musculus OX=10090 GN=Map1a PE=1 SV=1	0.764774	0.963	-0.05	76.7	79.6	12.69	6.27	High	High	High	High	High	High	High	High	High	High	High	High	High	High	High	High	1	3	A2ARP8	A2ARP8 1xPhospho [S1219(100)]	2.74	100	1	76.1	77.5	59.1	57.7	52.5	59.7	63.9	59.5	73	66.8	78.2	67.8
FALSE	High	[R].WHQLQNENHVSSD.[-]	Q768S5 [669-681]	Q768S5	Rph3a	1xDeamidated [N]; 1xTMTpro [N-Term]; 2xPhospho [S11(100); S12(100)]	Rabphilin OS=Mus musculus OX=10090 GN=Rph3a PE=2 SV=1	0.399603	1.026	0.04	76.7	74.7	14.43	10.64	High	High	High	High	High	High	High	High	High	High	High	High	High	High	High	High	2	4	Q768S5	Q768S5 2xPhospho [S679(100); S680(100)]	5.19	100	1	67.2	47.8	68.8	63.9	68.4	48.9	60.4	49.8	71.1	58.9	64.3	71.9
FALSE	High	[K].KSPSEAR.[Q]	P14873 [2067-2073]	P14873	Map1b	1xTMTpro [K1]; 1xTMTpro [N-Term]; 1xPhospho [S2(100)]	Microtubule-associated protein 1B OS=Mus musculus OX=10090 GN=Map1b PE=1 SV=2	0.0260877	1.348	0.43	76.6	56.9	10.84	25.12	High	High	High	High	High	High	High	High	High	High	High	High	High	High	High	High	1	1	P14873	P14873 1xPhospho [S2068(100)]	1.57	100	1	83.4	56.7	73.4	63.9	65	52.4	55.7	52.8	38.9	43.1	49.3	50
FALSE	High	[K].RSPSPSPTPEAK.[K]	Q3UID0 [301-312]	Q3UID0	Smarcc2	1xTMTpro [K12]; 1xTMTpro [N-Term]; 2xPhospho [S2(100); S4(100)]	SWI/SNF complex subunit SMARCC2 OS=Mus musculus OX=10090 GN=Smarcc2 PE=1 SV=1	0.88767	1.018	0.03	76.6	75.2	7.79	9.86	High	High	High	High	High	High	High	High	High	High	High	High	High	High	High	High	1	2	Q3UID0	Q3UID0 2xPhospho [S302(100); S304(100)]	4.02	100	1	76.4	57.6	62.4	66.9	65.8	58	63.1	51.5	82.2	59.9	76	54.9
FALSE	High	[K].NLAKPGVTSTSDSEDEDDQEGEK.[K]	Q99JF8 [262-284]	Q99JF8	Psip1	2xTMTpro [K4; K23]; 1xTMTpro [N-Term]; 2xPhospho [T10(98.2); S13(100)]	PC4 and SFRS1-interacting protein OS=Mus musculus OX=10090 GN=Psip1 PE=1 SV=1	0.770115	0.93	-0.1	76.5	82.2	7.66	17.45	High	High	High	High	High	High	High	High	High	High	High	High	High	High	High	High	2	2	Q99JF8	Q99JF8 2xPhospho [T271(98.2); S274(100)]	5.21	100	1	69.9	72.2	60.1	69.6	64.3	60.2	53.4	56.4	73.5	76.1	78.6	54.6
FALSE	High	[R].EDAGSPSAR.[R]	A0A3B2WCD2 [1213-1221]	A0A3B2	Lmtk3	1xTMTpro [N-Term]; 1xPhospho [S5(100)]	Serine/threonine-protein kinase LMTK3 OS=Mus musculus OX=10090 GN=Lmtk3 PE=1 SV=1	0.577993	0.988	-0.02	76.3	77.2	8.82	13.54	High	High	High	High	High	High	High	High	High	High	High	High	High	High	High	High	1	1	A0A3B2WCD2	A0A3B2WCD2 1xPhospho [S1217(100)]	2.67	100	1	73.5	70	56.1	51.1	70.7	60.4	55.9	50.9	86.6	52.8	67.8	72.2
FALSE	High	[K].SHSSPSLNPDASPVTAK.[V]	E9PUC5 [337-353]	E9PUC5	Psd3	1xTMTpro [K17]; 1xTMTpro [N-Term]; 2xPhospho [S3(100); S4(100)]	PH and SEC7 domain-containing protein 3 OS=Mus musculus OX=10090 GN=Psd3 PE=1 SV=1	0.194799	1.042	0.06	76.2	73.2	10.45	6.19	High	High	High	High	High	High	High	High	High	High	High	High	High	High	High	High	3	4	E9PUC5	E9PUC5 2xPhospho [S339(100); S340(100)]	6.78	100	1	78.6	75.9	75.8	61.7	59.9	55.8	50	51	68.1	60.5	68.4	55.8
FALSE	High	[R].LQSTEFSPSGSEAGSPGLQNGEGQR.[G]	Q9WV69 [301-325]	Q9WV69	Dmtn	1xDeamidated [N/Q]; 1xTMTpro [N-Term]; 1xPhospho [S3(99.5)]	Dematin OS=Mus musculus OX=10090 GN=Dmtn PE=1 SV=1	0.360906	1.017	0.02	76.2	75	10.13	7.03	High	High	High	High	High	High	High	High	High	High	High	High	High	High	High	High	6	10	Q9WV69	Q9WV69 1xPhospho [S303(99.5)]	7.36	100	1	77	66.6	62.3	59.9	62.2	68.2	60.5	61.9	66.2	68.7	73.2	60.7
FALSE	High	[K].YDLDFKSPDDPSR.[Y]	Q5FW97 [257-269]	Q5FW97	EG433182	1xTMTpro [K6]; 1xTMTpro [N-Term]; 1xPhospho [S7(100)]	2-phospho-D-glycerate hydro-lyase OS=Mus musculus OX=10090 GN=EG433182 PE=1 SV=1	0.870739	0.998	0	76.1	76.2	8	6.42	High	High	High	High	High	High	High	High	High	High	High	High	High	High	High	High	1	1	Q5FW97	Q5FW97 1xPhospho [S263(100)]	2.31	100	1	78.6	67.6	57.1	52.7	70.3	58	59.8	50.5	75.6	66.6	69	56.6
FALSE	High	[K].EGTQASEGYFSQSQEEEFAQSEEPCAK.[V]	Q9QXS6 [646-672]	Q9QXS6	Dbn1	1xCarbamidomethyl [C25]; 1xTMTpro [K27]; 1xTMTpro [N-Term]; 1xPhospho [S11(99.5)]	Drebrin OS=Mus musculus OX=10090 GN=Dbn1 PE=1 SV=4	0.412283	0.966	-0.05	76	78.7	7.89	6.85	High	High	High	High	High	High	High	High	High	High	High	High	High	High	High	High	3	14	Q9QXS6	Q9QXS6 1xPhospho [S656(99.5)]	5.95	100	1	71.1	74.4	64.6	57.9	64	67.1	52.9	50.6	74.1	67.3	71.1	62.6
FALSE	High	[K].RSQSSSQFR.[S]	Q61151 [29-37]	Q61151	Ppp2r5e	1xTMTpro [N-Term]; 2xPhospho [S4(100); S5(99.5)]	Serine/threonine-protein phosphatase 2A 56 kDa regulatory subunit epsilon isoform OS=Mus musculus OX=10090 GN=Ppp2r5e PE=1 SV=3	0.572866	1.083	0.12	75.8	70	16.54	24.23	High	High	High	High	High	High	High	High	High	High	High	High	High	High	High	High	3	3	Q61151	Q61151 2xPhospho [S32(100); S33(99.5)]	3.5	100	1	60.3	61.9	64.1	61.2	51.2	68.4	62.6	61.4	67.3	59.6	61.6	55.6
FALSE	High	[K].LTEERDGSLNQSSGYR.[Y]	P39688 [14-29]	P39688	Fyn	1xTMTpro [N-Term]; 1xPhospho [S8(100)]	Tyrosine-protein kinase Fyn OS=Mus musculus OX=10090 GN=Fyn PE=1 SV=4	0.809506	1.069	0.1	75.8	70.9	8.48	24.79	High	High	High	High	High	High	High	High	High	High	High	High	High	High	High	High	2	4	P39688	P39688 1xPhospho [S21(100)]	3.01	100	1	70.2	72.5	63.5	55.3	57.5	64.6	55.6	52.3	66.1	53.1	62.1	61.3
FALSE	High	[K].SDDIASADR.[S]	A0A0A6YW88 [359-367]	A0A0A6	Camkv	1xTMTpro [N-Term]; 1xPhospho [S6(100)]	CaM kinase-like vesicle-associated protein OS=Mus musculus OX=10090 GN=Camkv PE=1 SV=1	0.138265	0.898	-0.15	75.6	84.2	13.22	14.09	High	High	High	High	High	High	High	High	High	High	High	High	High	High	High	High	1	1	A0A0A6YW88	A0A0A6YW88 1xPhospho [S364(100)]	2.93	100	1	96.8	67.4	54.7	54.3	65.5	59.6	50.9	51.2	76.3	76.8	73.7	70.4
FALSE	High	[R].SSRSSPELTR.[K]	Q8BTI8 [1646-1655]	Q8BTI8	Srrm2	1xTMTpro [N-Term]; 2xPhospho [S5(99.6); S/T]	Serine/arginine repetitive matrix protein 2 OS=Mus musculus OX=10090 GN=Srrm2 PE=1 SV=3	0.704281	0.936	-0.1	75.4	80.6	9	5.24	High	High	High	High	High	High	High	High	High	High	High	High	High	High	High	High	2	3	Q8BTI8	Q8BTI8 2xPhospho [S1650(99.6); S/T]	2.22	100	1	76.7	66.7	70.1	68.1	77.1	56.7	53	46.8	75	59.7	73.5	63.6
FALSE	High	[R].GRSECDSSPEPK.[A]	Q8BTI8 [1432-1443]	Q8BTI8	Srrm2	1xCarbamidomethyl [C5]; 1xTMTpro [K12]; 1xTMTpro [N-Term]; 2xPhospho [S3(100); S8(99.6)]	Serine/arginine repetitive matrix protein 2 OS=Mus musculus OX=10090 GN=Srrm2 PE=1 SV=3	0.710497	0.93	-0.11	75.3	81	17.29	16.21	High	High	High	High	High	High	High	High	High	High	High	High	High	High	High	High	2	2	Q8BTI8	Q8BTI8 2xPhospho [S1434(100); S1439(99.6)]	3.47	100	1	56.8	70.2	58.5	55.5	62.3	69.2	62.5	64.8	82.1	83.7	80.4	57
FALSE	High	[R].AHSVDVEK.[N]	Q8QZT2 [220-227]	Q8QZT2	Ccsap	1xTMTpro [K8]; 1xTMTpro [N-Term]; 1xPhospho [S3(100)]	Centriole, cilia and spindle-associated protein OS=Mus musculus OX=10090 GN=Ccsap PE=1 SV=1	0.388675	1.131	0.18	75.3	66.5	13.93	20.75	High	High	High	High	High	High	High	High	High	High	High	High	High	High	High	High	1	1	Q8QZT2	Q8QZT2 1xPhospho [S222(100)]	4.08	100	1	59.7	64.3	71.3	69.7	72	51.3	59.2	42.1	52	51.9	68.8	52.7
FALSE	High	[K].EKEGSEVAR.[F]	Q3TX19 [535-543]	Q3TX19	Vps53	1xTMTpro [K2]; 1xPhospho [S5(100)]	Vacuolar protein sorting-associated protein 53 homolog OS=Mus musculus OX=10090 GN=Vps53 PE=2 SV=1	0.0101668	0.81	-0.3	75.1	92.7	8.94	12.04	High	High	High	High	High	High	High	High	High	High	High	High	High	High	High	High	1	1	Q3TX19	Q3TX19 1xPhospho [S539(100)]	1.82	100	1	88.5	64	70.3	59.8	66.9	54.4	58.6	46.8	84.7	74.1	96.6	76.9
FALSE	High	[R].DGSLNQSSGYR.[Y]	P39688 [19-29]	P39688	Fyn	1xTMTpro [N-Term]; 1xPhospho [S3(100)]	Tyrosine-protein kinase Fyn OS=Mus musculus OX=10090 GN=Fyn PE=1 SV=4	0.403211	1.078	0.11	75.1	69.7	13.86	6.68	High	High	High	High	High	High	High	High	High	High	High	High	High	High	High	High	2	2	P39688	P39688 1xPhospho [S21(100)]	3.35	100	1	91.5	70.5	57	51	71.4	47.6	56.7	48.7	64.3	58.1	62.2	65.8
FALSE	High	[R].SLSGSSPCPK.[Q]	Q8BTI8 [773-782]	Q8BTI8	Srrm2	1xCarbamidomethyl [C8]; 1xTMTpro [K10]; 1xTMTpro [N-Term]; 2xPhospho [S3(100); S]	Serine/arginine repetitive matrix protein 2 OS=Mus musculus OX=10090 GN=Srrm2 PE=1 SV=3	0.444469	1.048	0.07	75.1	71.7	8.1	8.16	High	High	High	High	High	High	High	High	High	High	High	High	High	High	High	High	2	3	Q8BTI8	Q8BTI8 2xPhospho [S775(100); S]	2.41	100	1	70.9	67.3	56.5	72.7	64.6	58.7	56.5	45.8	68.6	61.4	75.7	55.8
FALSE	High	[R].RRSHSPSPR.[H]	Q3TQM2 [462-470]	Q3TQM2	Zfp638	1xTMTpro [N-Term]; 3xPhospho [S3(100); S5(100); S7(100)]	RRM domain-containing protein (Fragment) OS=Mus musculus OX=10090 GN=Zfp638 PE=2 SV=1	0.951271	1.048	0.07	74.9	71.5	24.9	24.58	High	High	High	High	High	High	High	High	High	High	High	High	High	High	High	High	1	1	Q3TQM2	Q3TQM2 3xPhospho [S464(100); S466(100); S468(100)]	3.5	100	1	43.8	72.5	49.2	40.6	61.3	70.2	64.8	51.4	55.3	71.8	74.8	44.9
FALSE	High	[R].SKTPPSNLSPIEDASPTEELR.[Q]	O88737 [1100-1120]	O88737	Bsn	1xTMTpro [K2]; 1xTMTpro [N-Term]; 3xPhospho [T3(99.4); S9(100); S15(100)]	Protein bassoon OS=Mus musculus OX=10090 GN=Bsn PE=1 SV=4	0.460126	0.891	-0.17	74.9	84	12.11	12.19	High	High	High	High	High	High	High	High	High	High	High	High	High	High	High	High	3	5	O88737	O88737 3xPhospho [T1102(99.4); S1108(100); S1114(100)]	6.25	100	1	70.1	83.6	67.9	62.1	70.6	54.5	55.7	41.4	74.1	61.2	77.1	72.6
FALSE	High	[K].KSLDSDESEDEDDDYQQK.[R]	B2RTB0 [56-73]	B2RTB0	Pdap1	2xTMTpro [K1; K18]; 1xTMTpro [N-Term]; 2xPhospho [S5(100); S8(100)]	PDGFA associated protein 1 OS=Mus musculus OX=10090 GN=Pdap1 PE=1 SV=1	0.622205	0.919	-0.12	74.9	81.4	10.72	11.87	High	High	High	High	High	High	High	High	High	High	High	High	High	High	High	High	1	5	B2RTB0	B2RTB0 2xPhospho [S60(100); S63(100)]	4.62	100	1	79.3	66.9	62.2	54.5	72.9	55.5	54.1	60.4	77.3	68.4	70	59.9
FALSE	High	[K].GSEENLDETR.[E]	E9Q1K3 [614-623]; Q9QYC0 [585-594]; F8WGR0 [616-625]	E9Q1K3	Add1	1xTMTpro [N-Term]; 1xPhospho [S2(100)]	Alpha-adducin OS=Mus musculus OX=10090 GN=Add1 PE=1 SV=1 Alpha-adducin OS=Mus musculus OX=10090 GN=Add1 PE=1 SV=2 Alpha-adducin OS=Mus musculus OX=10090 GN=Add1 PE=1 SV=1	0.217498	1.089	0.12	74.8	68.7	7.53	26.28	High	High	High	High	High	High	High	High	High	High	High	High	High	High	High	High	1	1	E9Q1K3; Q9QYC0; F8WGR0	E9Q1K3 1xPhospho [S615(100)]; Q9QYC0 1xPhospho [S586(100)]; F8WGR0 1xPhospho [S617(100)]	3.64	100	3	75.4	66.8	64.7	60.7	59.8	49.8	60.4	53	57.4	68.4	62.5	51.2
FALSE	High	[K].NDGVKESSESTNTTIEDEDTKVRK.[Q]	P11798 [324-347]	P11798	Camk2a	3xTMTpro [K5; K21; K24]; 1xTMTpro [N-Term]; 3xPhospho [T13(97.7); T14(97.7); S/T]	Calcium/calmodulin-dependent protein kinase type II subunit alpha OS=Mus musculus OX=10090 GN=Camk2a PE=1 SV=2	0.523634	1.201	0.26	74.5	62.1	16.68	40.38	High	High	High	High	High	High	High	High	High	High	High	High	High	High	High	High	1	4	P11798	P11798 3xPhospho [T336(97.7); T337(97.7); S/T]	4.09	100	1	61	82.1	67.2	52.4	57.7	59.5	53.8	62.8	62.3	47.6	79	49.2
FALSE	High	[K].TDRGTDDSPK.[N]	A2AEC2 [113-122]; Q8CCT4 [113-122]; Q9DB24 [113-122]	A2AEC2	Tceal3	1xTMTpro [K10]; 1xTMTpro [N-Term]; 1xPhospho [S8(100)]	Transcription elongation factor A protein-like 3 (Fragment) OS=Mus musculus OX=10090 GN=Tceal3 PE=1 SV=1 Transcription elongation factor A protein-like 5 OS=Mus musculus OX=10090 GN=Tceal5 PE=1 SV=1 Transcription elongation factor A (SII)-like 6 OS=Mus musculus OX=10090 GN=Tceal6 PE=1 SV=1	0.45933	0.972	-0.04	74.5	76.7	8.84	19.45	High	High	High	High	High	High	High	High	High	High	High	High	High	High	High	High	1	1	A2AEC2; Q8CCT4; Q9DB24	A2AEC2 1xPhospho [S120(100)]; Q8CCT4 1xPhospho [S120(100)]; Q9DB24 1xPhospho [S120(100)]	2.72	100	3	76.8	65	70.1	72	69.7	55.8	51.6	46.6	68.9	65.5	74.5	66.6
FALSE	High	[R].ESKSSDDIDYR.[G]	Q8BPN8 [2704-2714]	Q8BPN8	Dmxl2	1xTMTpro [K3]; 1xTMTpro [N-Term]; 1xPhospho [S5(99.6)]	DmX-like protein 2 OS=Mus musculus OX=10090 GN=Dmxl2 PE=1 SV=3	0.43465	0.747	-0.42	74.5	99.6	11.16	28.86	High	High	High	High	High	High	High	High	High	High	High	High	High	High	High	High	1	1	Q8BPN8	Q8BPN8 1xPhospho [S2708(99.6)]	2.23	100	1	98.7	66.2	61.1	60.2	70.7	59.5	55.4	48.9	93.7	102.4	79.8	85.7
FALSE	High	[K].KNDGVKESSESTNTTIEDEDTK.[V]	P11798 [323-344]	P11798	Camk2a	3xTMTpro [K1; K6; K22]; 1xTMTpro [N-Term]; 2xPhospho [T14(95.6); S/T]	Calcium/calmodulin-dependent protein kinase type II subunit alpha OS=Mus musculus OX=10090 GN=Camk2a PE=1 SV=2	0.00148574	0.79	-0.34	74.5	94.3	8.23	12.57	High	High	High	High	High	High	High	High	High	High	High	High	High	High	High	High	1	5	P11798	P11798 2xPhospho [T336(95.6); S/T]	2.61	100	1	68.8	59.9	57.1	66	63	58.2	61.2	53.6	78	80.8	85	80.5
FALSE	High	[R].SQSLQDQPTR.[N]	Q9JM52 [601-610]	Q9JM52	Mink1	1xTMTpro [N-Term]; 1xPhospho [S3(100)]	Misshapen-like kinase 1 OS=Mus musculus OX=10090 GN=Mink1 PE=1 SV=3	0.368436	0.999	0	74.3	74.4	14.13	11.62	High	High	High	High	High	High	High	High	High	High	High	High	High	High	High	High	1	1	Q9JM52	Q9JM52 1xPhospho [S603(100)]	2.85	100	1	67.5	65.4	62.7	49.7	48.4	65.4	60.6	52.6	60.3	70.7	62.5	60.2
FALSE	High	[R].VDHGAEIITQSPSRSSVASPR.[R]	A0A668KLC6 [1934-1954]	A0A668	Map2	1xTMTpro [N-Term]; 3xPhospho [T9(100); S19(100); S]	Microtubule-associated protein OS=Mus musculus OX=10090 GN=Map2 PE=1 SV=1	0.441534	0.979	-0.03	74.3	75.8	11.13	9.49	High	High	High	High	High	High	High	High	High	High	High	High	High	High	High	High	2	9	A0A668KLC6	A0A668KLC6 3xPhospho [T1942(100); S1952(100); S]	7.78	100	1	71.8	65.3	62.7	59.6	52.8	63	58	59.3	70.3	62.8	67.7	67.1
FALSE	High	[R].ARESSDSEDEYKK.[T]	E9Q5F9 [456-468]	E9Q5F9	Setd2	2xTMTpro [K12; K13]; 1xTMTpro [N-Term]; 3xPhospho [S4(100); S5(100); Y11(99.1)]	Histone-lysine N-methyltransferase SETD2 OS=Mus musculus OX=10090 GN=Setd2 PE=1 SV=1	0.958304	1.027	0.04	74.1	72.2	9.05	7.11	High	High	High	High	High	High	High	High	High	High	High	High	High	High	High	High	1	1	E9Q5F9	E9Q5F9 3xPhospho [S459(100); S460(100); Y466(99.1)]	3.98	100	1	63.5	57.6	62.9	67	64.4	60.2	50.5	47.9	67	54.5	73.8	59.7
FALSE	High	[K].ESSESTNTTIEDEDTKVRK.[Q]	P11798 [329-347]	P11798	Camk2a	2xTMTpro [K16; K19]; 1xTMTpro [N-Term]; 2xPhospho [T8(100); S/T]	Calcium/calmodulin-dependent protein kinase type II subunit alpha OS=Mus musculus OX=10090 GN=Camk2a PE=1 SV=2	0.761762	1.081	0.11	73.9	68.3	18.11	22.17	High	High	High	High	High	High	High	High	High	High	High	High	High	High	High	High	2	5	P11798	P11798 2xPhospho [T336(100); S/T]	5.76	100	1	50.8	74.1	64.6	57.6	49.7	61.8	48.1	57.8	53.9	46.1	70.3	57.6
FALSE	High	[K].VVDYSQFQESDDADEDYGR.[D]	Q80XU3 [10-28]	Q80XU3	Nucks1	1xTMTpro [N-Term]; 1xPhospho [S10(100)]	Nuclear ubiquitous casein and cyclin-dependent kinase substrate 1 OS=Mus musculus OX=10090 GN=Nucks1 PE=1 SV=1	0.270899	0.985	-0.02	73.8	74.9	9.2	7.9	High	High	High	High	High	High	High	High	High	High	High	High	High	High	High	High	1	7	Q80XU3	Q80XU3 1xPhospho [S19(100)]	5.15	100	1	66.7	70.2	60.8	61.1	73	56.8	55.7	41.1	73.3	63.1	68.7	59.2
FALSE	High	[R].ELVGDTGSQEGDNEQPSGSETEEDPSASPQK.[I]	E9Q942 [43-73]	E9Q942	Smim13	1xTMTpro [K31]; 1xTMTpro [N-Term]; 3xPhospho [S28(100); S/T]	Small integral membrane protein 13 OS=Mus musculus OX=10090 GN=Smim13 PE=1 SV=1	0.670365	0.999	0	73.8	73.8	7.5	10.4	High	High	High	High	High	High	High	High	High	High	High	High	High	High	High	High	1	8	E9Q942	E9Q942 3xPhospho [S70(100); S/T]	6.1	100	1	73.5	66.6	67.3	58.8	58.1	54.3	59.4	54.4	67.3	55.7	66.1	67.1
FALSE	High	[K].VDGPRSPSYGRSR.[S]	H7BX95 [194-206]	H7BX95	Srsf1	1xTMTpro [N-Term]; 3xPhospho [S6(100); S8(99.1); S12(100)]	Serine/arginine-rich splicing factor 1 OS=Mus musculus OX=10090 GN=Srsf1 PE=1 SV=1	0.844579	0.834	-0.26	73.7	88.4	21.06	32.16	High	High	High	High	High	High	High	High	High	High	High	High	High	High	High	High	1	1	H7BX95	H7BX95 3xPhospho [S199(100); S201(99.1); S205(100)]	3.24	100	1	93.9	56.2	61.3	82.6	70.8	52.3	54.6	34	78.9	90.8	81.5	72.8
FALSE	High	[K].GADSGGEKEEGANR.[E]	Q9D0B6 [181-194]	Q9D0B6	Pbdc1	1xTMTpro [K8]; 1xTMTpro [N-Term]; 1xPhospho [S4(100)]	Protein PBDC1 OS=Mus musculus OX=10090 GN=Pbdc1 PE=1 SV=1	0.710167	0.788	-0.34	73.6	93.4	21.32	34.32	High	High	High	High	High	High	High	High	High	High	High	High	High	High	High	High	1	1	Q9D0B6	Q9D0B6 1xPhospho [S184(100)]	2.84	100	1	102.9	55.3	58.2	74.9	80.3	55.9	56	36.1	99.3	101.5	68.2	72.3
FALSE	High	[R].FSHSYLSDSDTEAK.[L]	B2RRE2 [2028-2041]	B2RRE2	Myo18a	1xTMTpro [K14]; 1xTMTpro [N-Term]; 2xPhospho [S7(100); S9(100)]	Myo18a protein OS=Mus musculus OX=10090 GN=Myo18a PE=1 SV=1	0.956016	0.912	-0.13	73.5	80.6	7.17	17.12	High	High	High	High	High	High	High	High	High	High	High	High	High	High	High	High	1	2	B2RRE2	B2RRE2 2xPhospho [S2034(100); S2036(100)]	7.42	100	1	85.6	63.6	57.7	60.4	63.7	57.2	60	47	73.4	73.5	65.7	69
FALSE	High	[R].KQSGSPTLDTAPNGR.[Y]	Q8R0C2 [209-223]	Q8R0C2	Slc6a15	1xDeamidated [N13]; 1xTMTpro [K1]; 1xTMTpro [N-Term]; 2xPhospho [S3(100); S5(100)]	Slc6a15 protein (Fragment) OS=Mus musculus OX=10090 GN=Slc6a15 PE=2 SV=1	0.579807	0.979	-0.03	73.5	75.1	12.5	7.76	High	High	High	High	High	High	High	High	High	High	High	High	High	High	High	High	1	2	Q8R0C2	Q8R0C2 2xPhospho [S211(100); S213(100)]	3.66	100	1	74.4	58.8	61.8	49.7	49.8	61.3	54.2	54.1	68.8	62.9	59.3	63.4
FALSE	High	[R].RSPTSSPTPQR.[R]	A0A0J9YUN4 [773-783]	A0A0J9	Dnm1	1xTMTpro [N-Term]; 2xPhospho [S2(100); T/S]	Dynamin GTPase OS=Mus musculus OX=10090 GN=Dnm1 PE=1 SV=1	0.0219361	1.397	0.48	73.3	52.5	21.63	30.28	High	High	High	High	High	High	High	High	High	High	High	High	High	High	High	High	2	2	A0A0J9YUN4	A0A0J9YUN4 2xPhospho [S774(100); T/S]	4.48	100	1	101.8	66.2	46.4	60.4	46.8	65.9	47.9	55.4	41.1	42.6	57.1	45.2
FALSE	High	[K].DKGSPHSEGSDRYR.[Q]	P35436 [1195-1208]	P35436	Grin2a	1xTMTpro [K2]; 1xTMTpro [N-Term]; 3xPhospho [S4(100); S7(100); S10(100)]	Glutamate receptor ionotropic, NMDA 2A OS=Mus musculus OX=10090 GN=Grin2a PE=1 SV=2	0.136724	0.897	-0.16	73	81.4	8.71	13.47	High	High	High	High	High	High	High	High	High	High	High	High	High	High	High	High	1	1	P35436	P35436 3xPhospho [S1198(100); S1201(100); S1204(100)]	4.69	100	1	65	66.4	55.3	52.4	63.8	56.7	61.7	47.6	68.2	74.5	81.1	73.7
FALSE	High	[R].SMSENAVR.[Q]	Q6PCP5 [129-136]	Q6PCP5	Mff	1xTMTpro [N-Term]; 1xPhospho [S3(100)]	Mitochondrial fission factor OS=Mus musculus OX=10090 GN=Mff PE=1 SV=1	0.192925	1.286	0.36	72.9	56.7	22.63	32.92	High	High	High	High	High	High	High	High	High	High	High	High	High	High	High	High	2	2	Q6PCP5	Q6PCP5 1xPhospho [S131(100)]	1.98	100	1	76.1	72.2	48.5	81.6	78.1	54	45.7	32.9	41.9	41	47.5	32.2
FALSE	High	[R].HSSLPTESDEDIAPAQR.[V]	O54774 [753-769]	O54774	Ap3d1	1xTMTpro [N-Term]; 2xPhospho [S3(99.6); T6(99.6)]	AP-3 complex subunit delta-1 OS=Mus musculus OX=10090 GN=Ap3d1 PE=1 SV=1	0.359302	0.945	-0.08	72.9	77.1	6.85	5.92	High	High	High	High	High	High	High	High	High	High	High	High	High	High	High	High	4	4	O54774	O54774 2xPhospho [S755(99.6); T758(99.6)]	6.01	100	1	80.6	58.2	58.5	57.8	62.8	60.5	54.1	49.4	62.7	67	71.8	62.4
FALSE	High	[K].EMTLDQKSPEK.[A]	A2ARP8 [1811-1821]	A2ARP8	Map1a	2xTMTpro [K7; K11]; 1xTMTpro [N-Term]; 1xPhospho [S8(99.4)]	Microtubule-associated protein 1A OS=Mus musculus OX=10090 GN=Map1a PE=1 SV=1	0.845675	0.925	-0.11	72.8	78.8	7.37	20.11	High	High	High	High	High	High	High	High	High	High	High	High	High	High	High	High	1	1	A2ARP8	A2ARP8 1xPhospho [S1818(99.4)]	1.89	100	1	77.1	58.6	63.7	68.5	61.2	54	53.5	48.5	69.5	65.1	72.5	65.3
FALSE	High	[K].QKSDAEEDGVTGSQDEEDSKPKAEEDEILNR.[S]	Q3TXE5 [551-581]	Q3TXE5	Canx	3xTMTpro [K2; K20; K22]; 1xTMTpro [N-Term]; 2xPhospho [S3(100); T/S]	Uncharacterized protein OS=Mus musculus OX=10090 GN=Canx PE=2 SV=1	0.533575	0.968	-0.05	72.7	75.1	11.11	8.14	High	High	High	High	High	High	High	High	High	High	High	High	High	High	High	High	1	3	Q3TXE5	Q3TXE5 2xPhospho [S553(100); T/S]	4.44	100	1	70.4	61.5	62.6	50.1	62.6	55.8	59.4	57.9	71.8	62.6	64.9	60.2
FALSE	High	[R].GTDDSPKNSQEDLQDR.[H]	A2AEC2 [116-131]; Q8CCT4 [116-131]; Q9DB24 [116-131]	A2AEC2	Tceal3	1xTMTpro [K7]; 1xTMTpro [N-Term]; 2xPhospho [S5(100); S9(100)]	Transcription elongation factor A protein-like 3 (Fragment) OS=Mus musculus OX=10090 GN=Tceal3 PE=1 SV=1 Transcription elongation factor A protein-like 5 OS=Mus musculus OX=10090 GN=Tceal5 PE=1 SV=1 Transcription elongation factor A (SII)-like 6 OS=Mus musculus OX=10090 GN=Tceal6 PE=1 SV=1	0.991885	0.934	-0.1	72.5	77.6	16.43	17.26	High	High	High	High	High	High	High	High	High	High	High	High	High	High	High	High	1	1	A2AEC2; Q8CCT4; Q9DB24	A2AEC2 2xPhospho [S120(100); S124(100)]; Q8CCT4 2xPhospho [S120(100); S124(100)]; Q9DB24 2xPhospho [S120(100); S124(100)]	3.47	100	3	80.3	65.1	52.4	80.3	76.5	56.2	48.7	42	72.1	64.7	65.3	64.8
FALSE	High	[K].KEPAISSQNSPEAR.[E]	E9PYD5 [102-115]	E9PYD5	Tcea1	1xTMTpro [K1]; 1xTMTpro [N-Term]; 1xPhospho [S10(99.7)]	Transcription elongation factor OS=Mus musculus OX=10090 GN=Tcea1 PE=1 SV=1	0.513737	0.987	-0.02	72.5	73.4	10.02	15.22	High	High	High	High	High	High	High	High	High	High	High	High	High	High	High	High	1	1	E9PYD5	E9PYD5 1xPhospho [S111(99.7)]	3.31	100	1	72.4	62.5	59.9	65.2	72.3	64.7	48.2	43.9	71.8	65	62.4	57.9
FALSE	High	[R].SKTPPSNLSPIEDASPTEELR.[Q]	O88737 [1100-1120]	O88737	Bsn	1xTMTpro [K2]; 1xTMTpro [N-Term]; 2xPhospho [S9(100); S15(100)]	Protein bassoon OS=Mus musculus OX=10090 GN=Bsn PE=1 SV=4	0.718159	1	0	72.3	72.3	9.1	9.53	High	High	High	High	High	High	High	High	High	High	High	High	High	High	High	High	3	4	O88737	O88737 2xPhospho [S1108(100); S1114(100)]	7.14	100	1	73.9	76.2	58.8	60.7	59.2	48.1	57.5	44.9	67.3	63.8	74.3	57.3
FALSE	High	[K].TTPSPKTPPGSGEPPK.[S]	A0A0A0MQC7 [467-482]; Q547J4 [106-121]	A0A0A0	Mapt	2xTMTpro [K6; K16]; 1xTMTpro [N-Term]; 2xPhospho [S4(99.5); T7(100)]	Microtubule-associated protein OS=Mus musculus OX=10090 GN=Mapt PE=1 SV=1 Microtubule-associated protein OS=Mus musculus OX=10090 GN=Mapt PE=2 SV=1	0.467915	0.934	-0.1	72.3	77.3	11.66	12.14	High	High	High	High	High	High	High	High	High	High	High	High	High	High	High	High	1	2	A0A0A0MQC7; Q547J4	A0A0A0MQC7 2xPhospho [S470(99.5); T473(100)]; Q547J4 2xPhospho [S109(99.5); T112(100)]	5.11	100	2	68.3	56.5	62.3	51.5	73	64.5	54.1	47.2	73.7	61.9	72.9	58.6
FALSE	High	[R].LRSSASESR.[M]	Q5DU25 [360-368]; A4GZ26 [370-378]	Q5DU25	Iqsec2	1xTMTpro [N-Term]; 2xPhospho [S3(100); S4(100)]	IQ motif and SEC7 domain-containing protein 2 OS=Mus musculus OX=10090 GN=Iqsec2 PE=1 SV=3 ARF6 guanine nucleotide exchange factor IQArfGEF OS=Mus musculus OX=10090 GN=Iqsec2 PE=1 SV=1	0.993837	1.036	0.05	72.2	69.8	12.21	17.77	High	High	High	High	High	High	High	High	High	High	High	High	High	High	High	High	2	2	Q5DU25; A4GZ26	Q5DU25 2xPhospho [S362(100); S363(100)]; A4GZ26 2xPhospho [S372(100); S373(100)]	2.88	100	2	61.2	48.5	57.7	56.5	65.7	57.7	57.8	50.4	54.8	60.8	78.4	61.7
FALSE	High	[R].DASPGR.[G]	O88935 [425-430]	O88935	Syn1	1xTMTpro [N-Term]; 1xPhospho [S3(100)]	Synapsin-1 OS=Mus musculus OX=10090 GN=Syn1 PE=1 SV=2	0.674785	1.052	0.07	72.2	68.6	11.93	22.42	High	High	High	High	High	High	High	High	High	High	High	High	High	High	High	High	1	1	O88935	O88935 1xPhospho [S427(100)]	1.84	100	1	88	63.4	60.4	52.5	66.3	58.1	53.2	39.2	48.5	54.9	63.3	67.3
FALSE	High	[K].IDASKNEEDEGHSNSSPR.[H]	Q60668 [68-85]	Q60668	Hnrnpd	1xDeamidated [N14]; 1xTMTpro [K5]; 1xTMTpro [N-Term]; 1xPhospho [S16(99.6)]	Heterogeneous nuclear ribonucleoprotein D0 OS=Mus musculus OX=10090 GN=Hnrnpd PE=1 SV=2	0.0492165	1.279	0.35	72.2	56.5	29.02	7.21	High	High	High	High	High	High	High	High	High	High	High	High	High	High	High	High	3	4	Q60668	Q60668 1xPhospho [S83(99.6)]	5.43	100	1	88	88.5	70.8	87.6	50.4	43.6	35.8	39.8	52.6	51.2	48.2	45.9
FALSE	High	[K].QGDEESENSVKR.[H]	P51830 [349-360]	P51830	Adcy9	1xTMTpro [K11]; 1xTMTpro [N-Term]; 1xPhospho [S6(100)]	Adenylate cyclase type 9 OS=Mus musculus OX=10090 GN=Adcy9 PE=1 SV=1	0.176289	0.804	-0.32	72.2	89.8	13.38	21.14	High	High	High	High	High	High	High	High	High	High	High	High	High	High	High	High	2	2	P51830	P51830 1xPhospho [S354(100)]	3.39	100	1	74.9	58.3	71	47.6	55.7	63.1	58.7	45.6	87.7	84.9	91.3	72.9
FALSE	High	[R].SGDETPGSEAPGDK.[A]	Q00PI9 [159-172]	Q00PI9	Hnrnpul2	1xTMTpro [K14]; 1xTMTpro [N-Term]; 1xPhospho [S1(100)]	Heterogeneous nuclear ribonucleoprotein U-like protein 2 OS=Mus musculus OX=10090 GN=Hnrnpul2 PE=1 SV=2	0.684325	0.859	-0.22	72.1	83.9	22.67	29.41	High	High	High	High	High	High	High	High	High	High	High	High	High	High	High	High	2	2	Q00PI9	Q00PI9 1xPhospho [S159(100)]	4.2	100	1	103	59.8	44.5	65.7	74.6	52.8	56.7	35.3	66.2	73.7	72.7	76.8
FALSE	High	[K].ESSPVPSPTLDRK.[A]	Q62261 [2162-2174]	Q62261	Sptbn1	1xTMTpro [K13]; 1xTMTpro [N-Term]; 2xPhospho [S3(99.6); S7(100)]	Spectrin beta chain, non-erythrocytic 1 OS=Mus musculus OX=10090 GN=Sptbn1 PE=1 SV=2	0.890346	0.923	-0.11	72.1	78	15.47	20.33	High	High	High	High	High	High	High	High	High	High	High	High	High	High	High	High	1	1	Q62261	Q62261 2xPhospho [S2164(99.6); S2168(100)]	3.78	100	1	87.6	68	56.8	70.8	76	51.5	49.5	38	76.2	78	67	76.6
FALSE	High	[R].SVTSNQSDGTQESCESPDVLDR.[H]	Q544I1 [346-367]	Q544I1	Ndrg3	1xCarbamidomethyl [C14]; 1xTMTpro [N-Term]; 2xPhospho [S7(100); S16(100)]	N-myc downstream-regulated gene 3 protein OS=Mus musculus OX=10090 GN=Ndrg3 PE=1 SV=1	0.293621	0.947	-0.08	72.1	76.1	7.97	6.52	High	High	High	High	High	High	High	High	High	High	High	High	High	High	High	High	6	6	Q544I1	Q544I1 2xPhospho [S352(100); S361(100)]	4.35	100	1	67.5	68.1	61.6	57.5	67.6	50.8	51.5	53.8	62.1	64.6	68.2	66.6
FALSE	High	[K].ALSFDNR.[G]	P16054 [366-372]	P16054	Prkce	1xTMTpro [N-Term]; 1xPhospho [S3(100)]	Protein kinase C epsilon type OS=Mus musculus OX=10090 GN=Prkce PE=1 SV=1	0.442081	0.877	-0.19	72	82	15.62	16.29	High	High	High	High	High	High	High	High	High	High	High	High	High	High	High	High	1	1	P16054	P16054 1xPhospho [S368(100)]	2.04	100	1	99.6	72	52.5	66.1	62	55.3	49	43.8	74.9	74.9	61.6	73.4
FALSE	High	[R].DVATSPISPTENNTTPPDALTR.[N]	G5E884 [215-236]	G5E884	Pak1	1xDeamidated [N]; 1xTMTpro [N-Term]; 2xPhospho [T4(100); S5(100)]	Non-specific serine/threonine protein kinase OS=Mus musculus OX=10090 GN=Pak1 PE=1 SV=1	0.0687855	1.025	0.04	71.9	70.1	4.76	3.55	High	High	High	High	High	High	High	High	High	High	High	High	High	High	High	High	5	13	G5E884	G5E884 2xPhospho [T218(100); S219(100)]	5.28	100	1	71.7	70.1	54.2	59	61.5	57.6	53.7	47.3	64.3	54.6	64.2	54.6
FALSE	High	[R].SQGCSREASPSR.[L]	A2RRR3 [307-318]	A2RRR3	Clasp2	1xCarbamidomethyl [C4]; 1xTMTpro [N-Term]; 2xPhospho [S9(98.6); S]	Clasp2 protein OS=Mus musculus OX=10090 GN=Clasp2 PE=2 SV=1	0.0454547	2.063	1.04	71.9	34.9	31.74	74.78	High	High	High	High	High	High	High	High	High	High	High	High	High	High	High	High	1	1	A2RRR3	A2RRR3 2xPhospho [S315(98.6); S]	2.16	100	1	61	70.3	65.4	84.4	70.4	51.1	27.5	27.4	32.1	23	31.8	23.3
FALSE	High	[K].TDEEISS.[-]	O08599 [588-594]	O08599	Stxbp1	1xTMTpro [N-Term]; 1xPhospho [S6(99.8)]	Syntaxin-binding protein 1 OS=Mus musculus OX=10090 GN=Stxbp1 PE=1 SV=2	0.694823	0.927	-0.11	71.9	77.6	10.39	13.89	High	High	High	High	High	High	High	High	High	High	High	High	High	High	High	High	3	7	O08599	O08599 1xPhospho [S593(99.8)]	2.59	100	1	68.3	62.7	70.3	66.2	63.5	57.7	48.7	41.2	72.1	64.5	72.2	63
FALSE	High	[K].RHSPSPRPR.[A]	E9PUK6 [700-708]	E9PUK6	Srrm1	1xTMTpro [N-Term]; 2xPhospho [S3(100); S5(100)]	Serine/arginine repetitive matrix protein 1 OS=Mus musculus OX=10090 GN=Srrm1 PE=1 SV=1	0.167033	1.068	0.09	71.9	67.3	7.68	9.78	High	High	High	High	High	High	High	High	High	High	High	High	High	High	High	High	1	2	E9PUK6	E9PUK6 2xPhospho [S702(100); S704(100)]	3.42	100	1	77.6	62	59.1	60.2	54.3	55.7	54.5	40.2	68.2	57.1	63.2	55.4
FALSE	High	[K].SESGYGFNVR.[G]	Q3UHD6 [47-56]	Q3UHD6	Snx27	1xTMTpro [N-Term]; 1xPhospho [S3(100)]	Sorting nexin-27 OS=Mus musculus OX=10090 GN=Snx27 PE=1 SV=2	0.220325	1.073	0.1	71.8	67	12.67	6.93	High	High	High	High	High	High	High	High	High	High	High	High	High	High	High	High	1	1	Q3UHD6	Q3UHD6 1xPhospho [S49(100)]	2.8	100	1	72.1	64.4	52.1	64.9	75.6	46	54	43.2	64.9	57.3	61.9	52.5
FALSE	High	[R].EFDSDSLR.[H]	G5E8K5 [955-962]; W6PPR4 [954-961]	G5E8K5	Ank3	1xTMTpro [N-Term]; 1xPhospho [S4(100)]	Ankyrin-3 OS=Mus musculus OX=10090 GN=Ank3 PE=1 SV=1 480-kDa ankyrinG OS=Mus musculus OX=10090 GN=Ank3 PE=4 SV=1	0.542082	1.042	0.06	71.7	68.8	6.99	10.4	High	High	High	High	High	High	High	High	High	High	High	High	High	High	High	High	1	2	G5E8K5; W6PPR4	G5E8K5 1xPhospho [S958(100)]; W6PPR4 1xPhospho [S957(100)]	2.54	100	2	62.2	64.8	58.9	58.3	64.7	53.9	59.5	47.9	67.3	54.5	63.6	50.5
FALSE	High	[R].LRSYSAGEASEVSR.[N]	Q8K4P8 [1069-1082]	Q8K4P8	Hecw1	1xTMTpro [N-Term]; 2xPhospho [S3(100); S5(100)]	E3 ubiquitin-protein ligase HECW1 OS=Mus musculus OX=10090 GN=Hecw1 PE=1 SV=3	0.317735	1.077	0.11	71.6	66.5	17.52	13.61	High	High	High	High	High	High	High	High	High	High	High	High	High	High	High	High	1	1	Q8K4P8	Q8K4P8 2xPhospho [S1071(100); S1073(100)]	4.8	100	1	79.9	74.2	76.7	61.6	56.5	53.2	43.3	36.5	53.5	55.2	73.8	46.1
FALSE	High	[K].EVSMDDHK.[L]	Q3TXF9 [38-45]	Q3TXF9	Atp1a1	1xTMTpro [K8]; 1xTMTpro [N-Term]; 1xPhospho [S3(100)]	Sodium/potassium-transporting ATPase subunit alpha OS=Mus musculus OX=10090 GN=Atp1a1 PE=2 SV=1	0.554152	0.824	-0.28	71.5	86.8	13.11	25.65	High	High	High	High	High	High	High	High	High	High	High	High	High	High	High	High	1	1	Q3TXF9	Q3TXF9 1xPhospho [S40(100)]	2.75	100	1	72.8	57.2	61.1	54.1	76	44.7	52.5	49.5	84.5	71.1	63.9	74
FALSE	High	[R].SNSQENVEASHPSQDGK.[R]	B2RUJ5 [571-587]	B2RUJ5	Apba1	1xTMTpro [K17]; 1xTMTpro [N-Term]; 1xPhospho [S3(100)]	Amyloid-beta A4 precursor protein-binding family A member 1 OS=Mus musculus OX=10090 GN=Apba1 PE=1 SV=2	0.0121862	1.512	0.6	71.4	47.2	39.11	10.02	High	High	High	High	High	High	High	High	High	High	High	High	High	High	High	High	1	1	B2RUJ5	B2RUJ5 1xPhospho [S573(100)]	7.75	100	1	99.6	116.1	80.1	74.7	39.9	40.5	37.4	37	42.5	42.7	44.1	40.3
FALSE	High	[R].HYTVGSYDSFDAPSDYIIK.[E]	D3YZU5 [633-651]	D3YZU5	Shank1	1xTMTpro [K19]; 1xTMTpro [N-Term]; 2xPhospho [S6(100); S9(100)]	SH3 and multiple ankyrin repeat domains protein 1 OS=Mus musculus OX=10090 GN=Shank1 PE=1 SV=1	0.165246	1.088	0.12	71.4	65.6	21.34	9.88	High	High	High	High	High	High	High	High	High	High	High	High	High	High	High	High	2	3	D3YZU5	D3YZU5 2xPhospho [S638(100); S641(100)]	6.19	100	1	90	78.3	77.5	64.2	47	50.8	46.1	37.2	56.4	54.1	50.3	59.3
FALSE	High	[R].SSSASPELKDGLPR.[T]	Q8BTI8 [1376-1389]	Q8BTI8	Srrm2	1xTMTpro [K9]; 1xTMTpro [N-Term]; 2xPhospho [S3(99.3); S5(100)]	Serine/arginine repetitive matrix protein 2 OS=Mus musculus OX=10090 GN=Srrm2 PE=1 SV=3	0.44608	1.054	0.08	71.3	67.6	13.73	9.49	High	High	High	High	High	High	High	High	High	High	High	High	High	High	High	High	1	1	Q8BTI8	Q8BTI8 2xPhospho [S1378(99.3); S1380(100)]	2.79	100	1	59.1	64.1	65.3	76.9	61	52.3	51.4	51.6	59	52.7	72.7	53.9
FALSE	High	[K].AMGDEDSDESGGGSPKPSPK.[T]	B1AZP2 [371-390]	B1AZP2	Dlgap4	2xTMTpro [K16; K20]; 1xTMTpro [N-Term]; 3xPhospho [S7(100); S10(100); S14(100)]	Disks large-associated protein 4 OS=Mus musculus OX=10090 GN=Dlgap4 PE=1 SV=1	0.864769	0.984	-0.02	71.1	72.3	11.65	13.37	High	High	High	High	High	High	High	High	High	High	High	High	High	High	High	High	3	5	B1AZP2	B1AZP2 3xPhospho [S377(100); S380(100); S384(100)]	6.34	100	1	70.8	67.8	57.7	55	55.2	70.4	53.3	52.9	68	57.2	72	58.2
FALSE	High	[K].SPSSEEIERENPGREFDTPL.[-]	Q9Z1B3 [1197-1216]	Q9Z1B3	Plcb1	1xTMTpro [N-Term]; 2xPhospho [S3(100); S4(100)]	1-phosphatidylinositol 4,5-bisphosphate phosphodiesterase beta-1 OS=Mus musculus OX=10090 GN=Plcb1 PE=1 SV=2	0.573474	0.959	-0.06	71	74.1	7.93	12.98	High	High	High	High	High	High	High	High	High	High	High	High	High	High	High	High	1	2	Q9Z1B3	Q9Z1B3 2xPhospho [S1199(100); S1200(100)]	2.2	100	1	71.8	54.1	57.9	61.3	64.5	54.3	56.4	41.8	65.7	71.2	75.4	56
FALSE	High	[K].SGTSTPTTPGSTAITPGTPPSYSSR.[T]	A0A668KLC6 [1753-1777]	A0A668	Map2	1xTMTpro [N-Term]; 3xPhospho [T5(97.4); T15(100); T18(100)]	Microtubule-associated protein OS=Mus musculus OX=10090 GN=Map2 PE=1 SV=1	0.784379	0.977	-0.03	70.9	72.6	12.99	11.32	High	High	High	High	High	High	High	High	High	High	High	High	High	High	High	High	7	11	A0A668KLC6	A0A668KLC6 3xPhospho [T1757(97.4); T1767(100); T1770(100)]	4.93	100	1	65.7	66.9	62.4	59.2	58.4	54.3	48.2	62	61.8	53.7	70.7	70.3
FALSE	High	[R].QESSEQETPTRGELVK.[G]	E9PX29 [2299-2314]	E9PX29	Sptbn4	1xTMTpro [K16]; 1xTMTpro [N-Term]; 2xPhospho [S3(100); S4(100)]	Spectrin beta chain OS=Mus musculus OX=10090 GN=Sptbn4 PE=1 SV=1	0.326389	1.139	0.19	70.7	62.1	8.82	13.62	High	High	High	High	High	High	High	High	High	High	High	High	High	High	High	High	2	2	E9PX29	E9PX29 2xPhospho [S2301(100); S2302(100)]	2.78	100	1	70.3	68.3	59	46.1	56.2	55	49.9	46.9	58.5	48.1	69.9	50
FALSE	High	[R].ADSDSSQKDR.[N]	H3BJU7 [687-696]	H3BJU7	Arhgef2	1xTMTpro [K8]; 1xTMTpro [N-Term]; 1xPhospho [S3(100)]	Guanine nucleotide exchange factor H1 OS=Mus musculus OX=10090 GN=Arhgef2 PE=1 SV=1	0.970073	0.946	-0.08	70.6	74.7	17.23	17.68	High	High	High	High	High	High	High	High	High	High	High	High	High	High	High	High	1	1	H3BJU7	H3BJU7 1xPhospho [S689(100)]	1.86	100	1	87.9	60.7	55.4	43.8	71	52.3	68	48.3	60.9	69.8	68.8	71.6
FALSE	High	[R].SYLGPGSTSPLDNSNNPNGR.[Y]	A0A0R4J087 [690-709]	A0A0R4	Slc6a17	1xDeamidated [N]; 1xTMTpro [N-Term]; 1xPhospho [S9(100)]	Transporter OS=Mus musculus OX=10090 GN=Slc6a17 PE=1 SV=1	0.615304	0.986	-0.02	70.5	71.5	5.16	7.66	High	High	High	High	High	High	High	High	High	High	High	High	High	High	High	High	3	6	A0A0R4J087	A0A0R4J087 1xPhospho [S698(100)]	5.03	100	1	70.5	60.6	61.3	53.3	60.4	58.9	52.6	46.5	69.7	54.7	66.1	54.9
FALSE	High	[K].SSGTPTMNGGK.[V]	A0A7U3JW65 [226-236]	A0A7U3	Fgf1a	1xDeamidated [N8]; 1xTMTpro [K11]; 1xTMTpro [N-Term]; 2xPhospho [T4(100); S/T]	Fibroblast growth factor OS=Mus musculus OX=10090 GN=Fgf1a PE=3 SV=1	0.912998	0.96	-0.06	70.4	73.3	7.76	15.56	High	High	High	High	High	High	High	High	High	High	High	High	High	High	High	High	1	4	A0A7U3JW65	A0A7U3JW65 2xPhospho [T229(100); S/T]	3.61	100	1	66.9	63.9	67.1	61.3	54.4	57	50.2	45.7	73.2	70	67.2	61
FALSE	High	[R].ETSPTRGEPVPAWEGKSPEQEVR.[Y]	A2ARP8 [1870-1892]	A2ARP8	Map1a	1xTMTpro [K16]; 1xTMTpro [N-Term]; 2xPhospho [S17(100); T/S]	Microtubule-associated protein 1A OS=Mus musculus OX=10090 GN=Map1a PE=1 SV=1	0.354414	1.064	0.09	70.4	66.1	12.7	8.98	High	High	High	High	High	High	High	High	High	High	High	High	High	High	High	High	1	2	A2ARP8	A2ARP8 2xPhospho [S1886(100); T/S]	5.5	100	1	60.6	65.5	56.2	55	48.9	60.5	61.3	51.2	61.6	65.8	60.2	49.1
FALSE	High	[R].YSAPPDVYLDEIPSSPEVK.[L]	E9QM73 [1712-1730]	E9QM73	Wnk2	1xTMTpro [K19]; 1xTMTpro [N-Term]; 2xPhospho [S14(100); S15(100)]	Non-specific serine/threonine protein kinase OS=Mus musculus OX=10090 GN=Wnk2 PE=1 SV=1	0.579997	1	0	70.2	70.2	11.99	11.44	High	High	High	High	High	High	High	High	High	High	High	High	High	High	High	High	1	1	E9QM73	E9QM73 2xPhospho [S1725(100); S1726(100)]	4.9	100	1	59.5	58.5	66.8	53.5	57.4	57.4	54.9	55.1	71.9	56.3	80.9	54.5
FALSE	High	[R].RGSRSSIEPK.[T]	Q8BTI8 [1626-1635]	Q8BTI8	Srrm2	1xTMTpro [K10]; 1xTMTpro [N-Term]; 2xPhospho [S]	Serine/arginine repetitive matrix protein 2 OS=Mus musculus OX=10090 GN=Srrm2 PE=1 SV=3	0.0789228	1.101	0.14	70.2	63.7	9.57	3.39	High	High	High	High	High	High	High	High	High	High	High	High	High	High	High	High	1	1	Q8BTI8		3.43	100	1	69.7	55.3	47.5	53.1	61.4	54.6	57.3	48.2	55	55.8	58.7	53.1
FALSE	High	[R].SAGSSSPEAGEDSDHEDGNYCPPVKR.[E]	Q9CT10 [28-53]	Q9CT10	Ranbp3	1xCarbamidomethyl [C21]; 1xTMTpro [K25]; 1xTMTpro [N-Term]; 3xPhospho [S5(100); S6(100); S13(100)]	Ran-binding protein 3 OS=Mus musculus OX=10090 GN=Ranbp3 PE=1 SV=2	0.0688421	1.128	0.17	70.1	62.2	12.22	7.94	High	High	High	High	High	High	High	High	High	High	High	High	High	High	High	High	1	1	Q9CT10	Q9CT10 3xPhospho [S32(100); S33(100); S40(100)]	8.48	100	1	75.2	60.2	60.6	69.8	63.9	47.1	46.3	39.8	63.9	53.5	64.1	47.1
FALSE	High	[R].RSRSRSYSR.[RD]	A2AJT4 [570-578]; P62996 [80-88]	A2AJT4	Pnisr	1xTMTpro [N-Term]; 3xPhospho [S2(100); S4(100); S6(98.3)]	Arginine/serine-rich protein PNISR OS=Mus musculus OX=10090 GN=Pnisr PE=1 SV=1 Transformer-2 protein homolog beta OS=Mus musculus OX=10090 GN=Tra2b PE=1 SV=1	0.543634	0.951	-0.07	70	73.6	6.15	11.85	High	High	High	High	High	High	High	High	High	High	High	High	High	High	High	High	1	1	A2AJT4; P62996	A2AJT4 3xPhospho [S571(100); S573(100); S575(98.3)]; P62996 3xPhospho [S81(100); S83(100); S85(98.3)]	2.3	100	2	74	72.1	56.8	55.9	57.7	52.2	53.1	47.2	61.6	66.7	80.1	60
FALSE	High	[K].DEKKEESEESDDDMGFGLFD.[-]	P99027 [96-115]	P99027	Rplp2	1xOxidation [M14]; 2xTMTpro [K3; K4]; 1xTMTpro [N-Term]; 2xPhospho [S7(100); S10(100)]	60S acidic ribosomal protein P2 OS=Mus musculus OX=10090 GN=Rplp2 PE=1 SV=3	0.456471	0.998	0	69.9	70	8.11	13.27	High	High	High	High	High	High	High	High	High	High	High	High	High	High	High	High	1	3	P99027	P99027 2xPhospho [S102(100); S105(100)]	5.83	100	1	67.1	65.8	68.2	55.5	57.9	55.1	58.8	44.9	71.3	65.7	64.1	47.5
FALSE	High	[K].SPAEAKSPAEAKSPAEAKSPAEAK.[S]	P19246 [601-624]	P19246	Nefh	4xTMTpro [K6; K12; K18; K24]; 1xTMTpro [N-Term]; 3xPhospho [S7(100); S13(100); S19(100)]	Neurofilament heavy polypeptide OS=Mus musculus OX=10090 GN=Nefh PE=1 SV=3	0.225175	1.08	0.11	69.6	64.5	16.23	12.38	High	High	High	High	High	High	High	High	High	High	High	High	High	High	High	High	1	1	P19246	P19246 3xPhospho [S607(100); S613(100); S619(100)]	4.12	100	1	73.4	62.1	58	78.5	63.1	45.1	44	43.6	57.4	66.6	60.7	45.7
FALSE	High	[R].TSFSVGSDDELGPIRK.[K]	B2RTN5 [1173-1188]	B2RTN5	Arhgap35	1xTMTpro [K16]; 1xTMTpro [N-Term]; 2xPhospho [S2(100); S7(99.5)]	Glucocorticoid receptor DNA binding factor 1 OS=Mus musculus OX=10090 GN=Arhgap35 PE=1 SV=1	0.386555	1.108	0.15	69.6	62.8	12.77	15.32	High	High	High	High	High	High	High	High	High	High	High	High	High	High	High	High	2	2	B2RTN5	B2RTN5 2xPhospho [S1174(100); S1179(99.5)]	2.35	100	1	52.6	61.3	59.7	50.1	55	62.8	53.5	46.5	51.5	41.3	59.6	50.4
FALSE	High	[K].TESVTSGPLSPEGSPSKSPSK.[K]	Q9QYB8 [683-703]	Q9QYB8	Add2	2xTMTpro [K17; K21]; 1xTMTpro [N-Term]; 3xPhospho [S10(100); S14(100); S18(99.3)]	Beta-adducin OS=Mus musculus OX=10090 GN=Add2 PE=1 SV=4	0.299453	1.029	0.04	69.5	67.5	7.95	15.1	High	High	High	High	High	High	High	High	High	High	High	High	High	High	High	High	1	2	Q9QYB8	Q9QYB8 3xPhospho [S692(100); S696(100); S700(99.3)]	11.29	100	1	66.8	58.9	57.1	50.3	64.5	53.9	54.1	51.2	65	56.4	71.3	56.8
FALSE	High	[R].SDSAPPTPVNR.[L]	E9Q0J2 [357-367]	E9Q0J2	Ralgapb	1xTMTpro [N-Term]; 1xPhospho [S3(100)]	Ral GTPase-activating protein subunit beta OS=Mus musculus OX=10090 GN=Ralgapb PE=1 SV=1	0.0183322	0.895	-0.16	69.1	77.3	9.94	7.29	High	High	High	High	High	High	High	High	High	High	High	High	High	High	High	High	1	2	E9Q0J2	E9Q0J2 1xPhospho [S359(100)]	3.55	100	1	58.5	64.5	53.9	56.7	61	53.8	44.8	52.1	66.7	67	74.4	69.9
FALSE	High	[R].SAAQQENSSPSR.[G]	Q8BI72 [161-172]	Q8BI72	Cdkn2aip	1xTMTpro [N-Term]; 1xPhospho [S]	CDKN2A-interacting protein OS=Mus musculus OX=10090 GN=Cdkn2aip PE=1 SV=1	0.428008	0.9	-0.15	69	76.6	13.19	14.19	High	High	High	High	High	High	High	High	High	High	High	High	High	High	High	High	1	1	Q8BI72		3.48	100	1	82.7	59.6	51	63.2	67.6	55.6	46.5	37.5	68.1	68	75.9	65.4
FALSE	High	[K].ETESAPGSPR.[A]	Z4YJT3 [491-500]	Z4YJT3	Larp1	1xTMTpro [N-Term]; 1xPhospho [S8(100)]	La-related protein 1 OS=Mus musculus OX=10090 GN=Larp1 PE=1 SV=1	0.173035	0.972	-0.04	68.9	70.9	15.24	5.86	High	High	High	High	High	High	High	High	High	High	High	High	High	High	High	High	2	2	Z4YJT3	Z4YJT3 1xPhospho [S498(100)]	2.81	100	1	63.4	67.2	57.4	40.2	47.9	54	50.9	52.5	72.9	63.4	65.3	61
FALSE	High	[K].QQESDDSLVDYGEGGEGQFNEDGSFIGQYTVK.[K]	A0A087WPX3 [1291-1322]	A0A087	Nfasc	1xDeamidated [N/Q]; 1xTMTpro [K32]; 1xTMTpro [N-Term]; 2xPhospho [S4(100); S7(100)]	Neurofascin OS=Mus musculus OX=10090 GN=Nfasc PE=1 SV=1	0.189819	0.925	-0.11	68.9	74.5	13	5.83	High	High	High	High	High	High	High	High	High	High	High	High	High	High	High	High	6	16	A0A087WPX3	A0A087WPX3 2xPhospho [S1294(100); S1297(100)]	6.48	100	1	66	60.6	58.2	45.4	50.1	62.4	57.3	49.5	68.8	62.3	68.8	64.7
FALSE	High	[R].STSQGSINSPVYSR.[H]	E9Q030 [178-191]	E9Q030	Ablim1	1xTMTpro [N-Term]; 2xPhospho [S6(100); S9(100)]	Actin-binding LIM protein 1 OS=Mus musculus OX=10090 GN=Ablim1 PE=1 SV=1	0.420762	1.136	0.18	68.8	60.6	8.71	20.82	High	High	High	High	High	High	High	High	High	High	High	High	High	High	High	High	3	3	E9Q030	E9Q030 2xPhospho [S183(100); S186(100)]	5.33	100	1	58.4	63	62.1	56.3	53	53.7	55.2	41.6	50.3	45.3	60.5	51.5
FALSE	High	[K].NSLETVGTPDSGRGRGEK.[K]	A0A494BB44 [51-68]	A0A494	Syt7	1xTMTpro [K18]; 1xTMTpro [N-Term]; 2xPhospho [T8(100); S11(100)]	Synaptotagmin-7 OS=Mus musculus OX=10090 GN=Syt7 PE=1 SV=1	0.54561	1.075	0.1	68.7	63.9	18.81	32.68	High	High	High	High	High	High	High	High	High	High	High	High	High	High	High	High	1	1	A0A494BB44	A0A494BB44 2xPhospho [T58(100); S61(100)]	4.65	100	1	54.4	61.3	63.8	45.6	58.6	66.8	51.5	60.3	60.8	43.5	62	45.3
FALSE	High	[R].SPFEIISPPASPPEMTGQR.[V]	A2ARP8 [2000-2018]	A2ARP8	Map1a	1xOxidation [M15]; 1xTMTpro [N-Term]; 2xPhospho [S7(100); S11(100)]	Microtubule-associated protein 1A OS=Mus musculus OX=10090 GN=Map1a PE=1 SV=1	0.121444	0.923	-0.12	68.7	74.4	10.46	11.29	High	High	High	High	High	High	High	High	High	High	High	High	High	High	High	High	1	5	A2ARP8	A2ARP8 2xPhospho [S2006(100); S2010(100)]	5.86	100	1	70.4	62.2	66.9	48.1	53.2	50	50.9	48.8	62.7	54.9	70.3	71.4
FALSE	High	[K].RPSSGGEEEEK.[A]	Q8VDP4 [623-633]	Q8VDP4	Ccar2	1xTMTpro [K11]; 1xTMTpro [N-Term]; 1xPhospho [S4(100)]	Cell cycle and apoptosis regulator protein 2 OS=Mus musculus OX=10090 GN=Ccar2 PE=1 SV=2	0.682132	1.012	0.02	68.7	67.8	11.33	19.15	High	High	High	High	High	High	High	High	High	High	High	High	High	High	High	High	1	1	Q8VDP4	Q8VDP4 1xPhospho [S626(100)]	3.5	100	1	77.1	50.9	62.6	63.2	56.7	48.6	53.1	40.6	65.2	70.2	65.2	53.6
FALSE	High	[K].DEKGPVAASPQKER.[Q]	H3BIV5 [21-34]	H3BIV5	Akap5	2xTMTpro [K3; K12]; 1xTMTpro [N-Term]; 1xPhospho [S9(100)]	A-kinase anchor protein 5 OS=Mus musculus OX=10090 GN=Akap5 PE=1 SV=1	0.552361	0.933	-0.1	68.5	73.5	7.84	14.17	High	High	High	High	High	High	High	High	High	High	High	High	High	High	High	High	1	1	H3BIV5	H3BIV5 1xPhospho [S29(100)]	1.94	100	1	61.3	54.3	57.5	55.7	62.6	57.9	49	46.9	57.6	53.8	75.5	61.3
FALSE	High	[K].SRVSVSPGR.[T]	E9PUK6 [424-432]	E9PUK6	Srrm1	1xTMTpro [N-Term]; 2xPhospho [S4(100); S6(100)]	Serine/arginine repetitive matrix protein 1 OS=Mus musculus OX=10090 GN=Srrm1 PE=1 SV=1	0.553779	1.024	0.03	68.4	66.8	9.12	12.9	High	High	High	High	High	High	High	High	High	High	High	High	High	High	High	High	1	1	E9PUK6	E9PUK6 2xPhospho [S427(100); S429(100)]	2.8	100	1	77.9	60.5	49.2	59	58.7	58.1	51	40	62	69.8	64.7	54.5
FALSE	High	[K].QKSDAEEDGVTGSQDEEDSKPK.[A]	Q3TXE5 [551-572]	Q3TXE5	Canx	3xTMTpro [K2; K20; K22]; 1xTMTpro [N-Term]; 1xPhospho [S13(100)]	Uncharacterized protein OS=Mus musculus OX=10090 GN=Canx PE=2 SV=1	0.851774	0.954	-0.07	68.4	71.7	10.62	20.77	High	High	High	High	High	High	High	High	High	High	High	High	High	High	High	High	2	2	Q3TXE5	Q3TXE5 1xPhospho [S563(100)]	4.57	100	1	69.6	44.9	56.6	53.7	61.6	48.4	50.9	45.4	64.6	61.1	63.6	57.8
FALSE	High	[K].GEATAERPGEAAVASSPSKANGQENGHVK.[V]	A0A0A1HAM8 [12-40]	A0A0A1	Marcks	1xDeamidated [N]; 2xTMTpro [K19; K29]; 1xTMTpro [N-Term]; 1xPhospho [S/T]	80K protein OS=Mus musculus OX=10090 GN=Marcks PE=2 SV=1	0.685555	1.013	0.02	68.4	67.5	8.21	16.2	High	High	High	High	High	High	High	High	High	High	High	High	High	High	High	High	2	5	A0A0A1HAM8		4.06	100	1	71.2	53.5	56.3	57.1	64.1	48.7	44.7	44.9	61.8	60.4	62.1	55.9
FALSE	High	[R].ESSPLYSPGFSDSTSAAK.[E]	P14873 [1787-1804]	P14873	Map1b	1xTMTpro [K18]; 1xTMTpro [N-Term]; 2xPhospho [S3(99.5); S7(100)]	Microtubule-associated protein 1B OS=Mus musculus OX=10090 GN=Map1b PE=1 SV=2	0.694671	0.968	-0.05	68.4	70.6	7.61	7.76	High	High	High	High	High	High	High	High	High	High	High	High	High	High	High	High	3	5	P14873	P14873 2xPhospho [S1789(99.5); S1793(100)]	6.39	100	1	71.4	68.4	62.8	60.6	54.7	50.6	48.8	42.2	66.3	64.6	57.4	64.5
FALSE	High	[K].MESLGSPR.[T]	Q8BLA0 [523-530]	Q8BLA0	Trp53bp1	1xTMTpro [N-Term]; 1xPhospho [S6(100)]	Uncharacterized protein (Fragment) OS=Mus musculus OX=10090 GN=Trp53bp1 PE=2 SV=1	0.741741	0.916	-0.13	68.3	74.6	6.6	17.21	High	High	High	High	High	High	High	High	High	High	High	High	High	High	High	High	1	1	Q8BLA0	Q8BLA0 1xPhospho [S528(100)]	2.31	100	1	73.6	56.5	51.1	59.3	60	52.4	47	45.1	70.7	64.9	67.9	66.8
FALSE	High	[K].AVSPEGDER.[F]	Q811P8 [1821-1829]	Q811P8	Arhgap32	1xTMTpro [N-Term]; 1xPhospho [S3(100)]	Rho GTPase-activating protein 32 OS=Mus musculus OX=10090 GN=Arhgap32 PE=1 SV=2	0.406768	1.009	0.01	68.3	67.7	7.22	9.92	High	High	High	High	High	High	High	High	High	High	High	High	High	High	High	High	1	1	Q811P8	Q811P8 1xPhospho [S1823(100)]	2.65	100	1	67.3	68.5	52.5	63.1	59.2	52.2	57	43.9	55	52.4	61	60.3
FALSE	High	[R].VSNGSPSLER.[M]	Q4FJM2 [6-15]	Q4FJM2	Cdkn1b	1xDeamidated [N3]; 1xTMTpro [N-Term]; 1xPhospho [S5(100)]	Cyclin-dependent kinase inhibitor 1B OS=Mus musculus OX=10090 GN=Cdkn1b PE=2 SV=1	0.887683	0.983	-0.03	68.3	69.5	14.25	7.2	High	High	High	High	High	High	High	High	High	High	High	High	High	High	High	High	1	1	Q4FJM2	Q4FJM2 1xPhospho [S10(100)]	3.41	100	1	64.3	62.3	54.5	75.1	61.4	52.7	41.9	44.8	63.5	53.2	68.1	49.3
FALSE	High	[R].ASKISSEDGEETR.[A]	Q3U1T9 [512-524]	Q3U1T9	Dennd1b	1xTMTpro [K3]; 1xTMTpro [N-Term]; 2xPhospho [S5(100); S6(100)]	DENN domain-containing protein 1B OS=Mus musculus OX=10090 GN=Dennd1b PE=1 SV=3	0.649942	1.027	0.04	68.2	66.5	7.92	13.46	High	High	High	High	High	High	High	High	High	High	High	High	High	High	High	High	1	2	Q3U1T9	Q3U1T9 2xPhospho [S516(100); S517(100)]	2.55	100	1	68.9	71.4	57.5	56.1	55.6	51.9	44.9	44.9	60.6	49.5	63.4	46.8
FALSE	High	[K].TDRGTDDSPKNSQEDLQDR.[H]	A2AEC2 [113-131]; Q8CCT4 [113-131]; Q9DB24 [113-131]	A2AEC2	Tceal3	1xTMTpro [K10]; 1xTMTpro [N-Term]; 2xPhospho [S8(100); S12(100)]	Transcription elongation factor A protein-like 3 (Fragment) OS=Mus musculus OX=10090 GN=Tceal3 PE=1 SV=1 Transcription elongation factor A protein-like 5 OS=Mus musculus OX=10090 GN=Tceal5 PE=1 SV=1 Transcription elongation factor A (SII)-like 6 OS=Mus musculus OX=10090 GN=Tceal6 PE=1 SV=1	0.0737815	1.14	0.19	68.2	59.8	12.47	14.41	High	High	High	High	High	High	High	High	High	High	High	High	High	High	High	High	1	1	A2AEC2; Q8CCT4; Q9DB24	A2AEC2 2xPhospho [S120(100); S124(100)]; Q8CCT4 2xPhospho [S120(100); S124(100)]; Q9DB24 2xPhospho [S120(100); S124(100)]	4.83	100	3	64	69.8	52	59.9	59.9	51.3	41.8	54.4	56.2	46.3	55.5	49.1
FALSE	High	[R].TKSVGEDEK.[L]	Q4ACU6 [779-787]	Q4ACU6	Shank3	2xTMTpro [K2; K9]; 1xTMTpro [N-Term]; 1xPhospho [S3(100)]	SH3 and multiple ankyrin repeat domains protein 3 OS=Mus musculus OX=10090 GN=Shank3 PE=1 SV=3	0.45455	0.949	-0.08	68.1	71.7	17.81	10.31	High	High	High	High	High	High	High	High	High	High	High	High	High	High	High	High	1	1	Q4ACU6	Q4ACU6 1xPhospho [S781(100)]	2.16	100	1	51.5	58	69.2	45	48	55.6	57.3	49	62	62.7	70.3	62.7
FALSE	High	[R].SSSPVTELTARSPVKQDK.[S]	Q8BTI8 [1066-1083]	Q8BTI8	Srrm2	2xTMTpro [K15; K18]; 1xTMTpro [N-Term]; 2xPhospho [S/T]	Serine/arginine repetitive matrix protein 2 OS=Mus musculus OX=10090 GN=Srrm2 PE=1 SV=3	0.397772	1.027	0.04	68.1	66.3	6.51	11.17	High	High	High	High	High	High	High	High	High	High	High	High	High	High	High	High	1	1	Q8BTI8		2.23	100	1	65.4	63.9	62.1	57.5	53.4	48	50.4	44.9	59.5	58.4	54.2	61.7
FALSE	High	[R].ADSDSSQKDR.[N]	H3BJU7 [687-696]	H3BJU7	Arhgef2	1xTMTpro [K8]; 1xTMTpro [N-Term]; 2xPhospho [S3(100); S]	Guanine nucleotide exchange factor H1 OS=Mus musculus OX=10090 GN=Arhgef2 PE=1 SV=1	0.641954	0.823	-0.28	68	82.6	24.46	26.57	High	High	High	High	High	High	High	High	High	High	High	High	High	High	High	High	1	1	H3BJU7	H3BJU7 2xPhospho [S689(100); S]	2.35	100	1	106	59	56	48.1	68.2	52.7	54.6	30.8	70.5	72.2	73.1	81.9
FALSE	High	[K].EMTLDQKSPEKAK.[G]	A2ARP8 [1811-1823]	A2ARP8	Map1a	3xTMTpro [K7; K11; K13]; 1xTMTpro [N-Term]; 1xPhospho [S8(100)]	Microtubule-associated protein 1A OS=Mus musculus OX=10090 GN=Map1a PE=1 SV=1	0.507645	1.047	0.07	67.9	64.9	14.61	9.43	High	High	High	High	High	High	High	High	High	High	High	High	High	High	High	High	1	1	A2ARP8	A2ARP8 1xPhospho [S1818(100)]	2.09	100	1	59.8	61.5	67	49.5	60.3	39	50.4	49.5	52.1	46.8	61.6	56.7
FALSE	High	[K].SSDDIDYR.[G]	Q8BPN8 [2707-2714]	Q8BPN8	Dmxl2	1xTMTpro [N-Term]; 1xPhospho [S2(100)]	DmX-like protein 2 OS=Mus musculus OX=10090 GN=Dmxl2 PE=1 SV=3	0.408506	0.817	-0.29	67.9	83.1	15.96	26.65	High	High	High	High	High	High	High	High	High	High	High	High	High	High	High	High	1	1	Q8BPN8	Q8BPN8 1xPhospho [S2708(100)]	2.93	100	1	91.2	59	51.5	56.2	62.6	54.2	50.7	34.3	73.6	87	80.6	71
FALSE	High	[R].ESYSDSMHSYEEFSEPR.[A]	Q4KUS2 [236-252]	Q4KUS2	Unc13a	1xTMTpro [N-Term]; 2xPhospho [S6(100); S9(100)]	Protein unc-13 homolog A OS=Mus musculus OX=10090 GN=Unc13a PE=1 SV=3	0.704943	0.957	-0.06	67.9	70.9	14.41	5.75	High	High	High	High	High	High	High	High	High	High	High	High	High	High	High	High	3	3	Q4KUS2	Q4KUS2 2xPhospho [S241(100); S244(100)]	5.84	100	1	66.4	67	73.6	50	48	51.5	51.5	47.7	62.6	61.9	63.2	58.1
FALSE	High	[K].KSLDSDESEDEDDDYQQKR.[K]	B2RTB0 [56-74]	B2RTB0	Pdap1	2xTMTpro [K1; K18]; 1xTMTpro [N-Term]; 2xPhospho [S5(100); S8(100)]	PDGFA associated protein 1 OS=Mus musculus OX=10090 GN=Pdap1 PE=1 SV=1	0.936659	1.024	0.03	67.6	66	8.78	17.56	High	High	High	High	High	High	High	High	High	High	High	High	High	High	High	High	2	3	B2RTB0	B2RTB0 2xPhospho [S60(100); S63(100)]	4.96	100	1	68.3	73.6	55.2	54.1	52.5	50.6	52.6	45.6	60.2	51.5	60.6	57.4
FALSE	High	[R].ELALSSPEDLTQDFEELKREER.[G]	A2ARP8 [760-781]	A2ARP8	Map1a	1xTMTpro [K18]; 1xTMTpro [N-Term]; 2xPhospho [S5(98); S6(98)]	Microtubule-associated protein 1A OS=Mus musculus OX=10090 GN=Map1a PE=1 SV=1	0.237409	0.928	-0.11	67.5	72.8	10.2	33.17	High	High	High	High	High	High	High	High	High	High	High	High	High	High	High	High	1	1	A2ARP8	A2ARP8 2xPhospho [S764(98); S765(98)]	3.46	100	1	59.1	61.3	55.2	53	62.7	51.6	54.9	54	65.2	52.3	68.1	59.2
FALSE	High	[K].KNDGVKESSESTNTTIEDEDTK.[V]	P11798 [323-344]	P11798	Camk2a	1xDeamidated [N]; 3xTMTpro [K1; K6; K22]; 1xTMTpro [N-Term]; 2xPhospho [S/T]	Calcium/calmodulin-dependent protein kinase type II subunit alpha OS=Mus musculus OX=10090 GN=Camk2a PE=1 SV=2	0.0592198	0.924	-0.11	67.3	72.9	12.55	9.1	High	High	High	High	High	High	High	High	High	High	High	High	High	High	High	High	2	4	P11798		4.94	100	1	57.8	60.8	62.6	45.4	48.7	51.8	55.2	47.2	65.4	62.3	62	66.6
FALSE	High	[R].TSSSRQSSTDSELK.[S]	Q148X5 [308-321]; Q80TM6 [340-353]	Q148X5	R3hdm2	1xTMTpro [K14]; 1xTMTpro [N-Term]; 3xPhospho [S2(99.4); S3(100); S8(100)]	R3H domain-containing protein 2 OS=Mus musculus OX=10090 GN=R3hdm2 PE=1 SV=1 R3H domain-containing protein 2 OS=Mus musculus OX=10090 GN=R3hdm2 PE=1 SV=2	0.22537	0.877	-0.19	67.3	76.7	9.74	10.55	High	High	High	High	High	High	High	High	High	High	High	High	High	High	High	High	2	2	Q148X5; Q80TM6	Q148X5 3xPhospho [S309(99.4); S310(100); S315(100)]; Q80TM6 3xPhospho [S341(99.4); S342(100); S347(100)]	2.29	100	2	68.7	58.2	61.6	59.8	56.4	62.6	45.4	41.4	64.7	52.2	71.9	68.2
FALSE	High	[K].TEGDSPAAALSPQMHQEPVQQDFSGK.[T]	Q8C8R3 [3682-3707]	Q8C8R3	Ank2	1xTMTpro [K26]; 1xTMTpro [N-Term]; 2xPhospho [S5(100); S11(100)]	Ankyrin-2 OS=Mus musculus OX=10090 GN=Ank2 PE=1 SV=2	0.762064	1.014	0.02	67.3	66.4	10.95	12.58	High	High	High	High	High	High	High	High	High	High	High	High	High	High	High	High	1	1	Q8C8R3	Q8C8R3 2xPhospho [S3686(100); S3692(100)]	10.15	100	1	66	57.9	47.3	56.7	61.4	45.3	56.2	51	49.6	48.7	57.8	58.5
FALSE	High	[K].NDGVKESSESTNTTIEDEDTK.[V]	P11798 [324-344]	P11798	Camk2a	1xDeamidated [N12]; 2xTMTpro [K5; K21]; 1xTMTpro [N-Term]; 1xPhospho [S/T]	Calcium/calmodulin-dependent protein kinase type II subunit alpha OS=Mus musculus OX=10090 GN=Camk2a PE=1 SV=2	0.58902	0.964	-0.05	67.2	69.7	5.45	7.23	High	High	High	High	High	High	High	High	High	High	High	High	High	High	High	High	2	8	P11798		6.17	100	1	64.6	60.4	53.2	55.6	56.7	58.8	51.3	44.5	57.6	61.3	58.1	64.3
FALSE	High	[K].TDSERTDTAADGETSATESDQEEDAEIK.[A]	Q9WV92 [529-556]; D0VYV6 [511-538]	Q9WV92	Epb41l3	1xTMTpro [K28]; 1xTMTpro [N-Term]; 2xPhospho [S15(99.3); T17(100)]	Band 4.1-like protein 3 OS=Mus musculus OX=10090 GN=Epb41l3 PE=1 SV=1 Band 4.1-like protein 3 OS=Mus musculus OX=10090 GN=Epb41l3 PE=1 SV=1	0.347795	1.218	0.28	67.2	55.1	19.34	37.08	High	High	High	High	High	High	High	High	High	High	High	High	High	High	High	High	2	4	Q9WV92; D0VYV6	Q9WV92 2xPhospho [S543(99.3); T545(100)]; D0VYV6 2xPhospho [S525(99.3); T527(100)]	7.3	100	2	42.2	71.9	62.9	53.5	52.8	53.8	42.6	52.1	47.8	49	56	43.1
FALSE	High	[K].DSSSTNLESMDTS.[-]	Q6ZQ38 [1218-1230]	Q6ZQ38	Cand1	1xTMTpro [N-Term]; 1xPhospho [S3(99.3)]	Cullin-associated NEDD8-dissociated protein 1 OS=Mus musculus OX=10090 GN=Cand1 PE=1 SV=2	0.833647	1.023	0.03	67.1	65.6	8.12	7.42	High	High	High	High	High	High	High	High	High	High	High	High	High	High	High	High	2	4	Q6ZQ38	Q6ZQ38 1xPhospho [S1220(99.3)]	3.37	100	1	69.7	59.4	46.4	53	63.3	52.7	46.3	45	60.7	56.8	59.5	52.8
FALSE	High	[K].NLAKPGVTSTSDSEDEDDQEGEKK.[R]	Q99JF8 [262-285]	Q99JF8	Psip1	3xTMTpro [K4; K23; K24]; 1xTMTpro [N-Term]; 2xPhospho [S11(96.8); S13(96.8)]	PC4 and SFRS1-interacting protein OS=Mus musculus OX=10090 GN=Psip1 PE=1 SV=1	0.921986	0.938	-0.09	67	71.4	11.62	16.48	High	High	High	High	High	High	High	High	High	High	High	High	High	High	High	High	1	1	Q99JF8	Q99JF8 2xPhospho [S272(96.8); S274(96.8)]	6.2	100	1	67.2	58.4	50.7	58.7	74.9	51.6	56.2	43.7	72.4	61.2	72.7	58.2
FALSE	High	[R].SASSDTSEELNSQDSPKR.[Q]	P70441 [283-300]	P70441	Slc9a3r1	1xTMTpro [K17]; 1xTMTpro [N-Term]; 1xPhospho [S15(100)]	Na(+)/H(+) exchange regulatory cofactor NHE-RF1 OS=Mus musculus OX=10090 GN=Slc9a3r1 PE=1 SV=3	0.224332	0.9	-0.15	66.9	74.3	13.61	13.23	High	High	High	High	High	High	High	High	High	High	High	High	High	High	High	High	2	3	P70441	P70441 1xPhospho [S297(100)]	5.29	100	1	68.9	57.4	53.5	62.5	68.5	48.8	40.9	53.9	69.2	53.3	68.3	77.2
FALSE	High	[K].AMGDEDSGDSDTSPKPSPK.[V]	Q9D415 [356-374]; D3Z6F4 [58-76]	Q9D415	Dlgap1	2xTMTpro [K15; K19]; 1xTMTpro [N-Term]; 2xPhospho [S7(100); S10(100)]	Disks large-associated protein 1 OS=Mus musculus OX=10090 GN=Dlgap1 PE=1 SV=3 Disks large-associated protein 1 OS=Mus musculus OX=10090 GN=Dlgap1 PE=1 SV=1	0.211425	1.058	0.08	66.9	63.2	4.13	7.28	High	High	High	High	High	High	High	High	High	High	High	High	High	High	High	High	2	2	Q9D415; D3Z6F4	Q9D415 2xPhospho [S362(100); S365(100)]; D3Z6F4 2xPhospho [S64(100); S67(100)]	5.03	100	2	65.9	57.6	57.3	52.8	58.1	54.6	51.8	42	56.2	53.6	66.6	57.5
FALSE	High	[K].EKPAGSPIRSSEDVSQR.[V]	A2AGQ2 [1205-1221]	A2AGQ2	Madd	1xTMTpro [K2]; 1xTMTpro [N-Term]; 2xPhospho [S6(100); S]	MAP kinase-activating death domain protein OS=Mus musculus OX=10090 GN=Madd PE=1 SV=1	0.805557	1.005	0.01	66.7	66.4	12.19	7.02	High	High	High	High	High	High	High	High	High	High	High	High	High	High	High	High	1	1	A2AGQ2	A2AGQ2 2xPhospho [S1210(100); S]	4.68	100	1	64.4	66.6	53.8	41.9	61.9	52.9	55.7	39.4	63	49.8	62	50.3
FALSE	High	[R].SSSVTSIDKESR.[E]	F6WXQ4 [104-115]	F6WXQ4	Stxbp5	1xTMTpro [K9]; 1xTMTpro [N-Term]; 2xPhospho [S1(99.7); S/T]	Syntaxin-binding protein 5 (Fragment) OS=Mus musculus OX=10090 GN=Stxbp5 PE=1 SV=8	0.303852	0.876	-0.19	66.6	76	13.04	9.94	High	High	High	High	High	High	High	High	High	High	High	High	High	High	High	High	1	4	F6WXQ4	F6WXQ4 2xPhospho [S104(99.7); S/T]	2.75	100	1	86.6	76.9	61.1	53.4	55.7	50	49.4	43.9	60.2	58.3	67.1	70.9
FALSE	High	[R].QETVECLR.[K]	A0A286YCB8 [91-98]; Q923T9 [285-292]; A0A286YDL6 [70-77]	A0A286	Camk2g	1xCarbamidomethyl [C6]; 1xTMTpro [N-Term]; 1xPhospho [T3(100)]	Calcium/calmodulin-dependent protein kinase type II subunit gamma (Fragment) OS=Mus musculus OX=10090 GN=Camk2g PE=1 SV=1 Calcium/calmodulin-dependent protein kinase type II subunit gamma OS=Mus musculus OX=10090 GN=Camk2g PE=1 SV=1 Calcium/calmodulin-dependent protein kinase type II subunit gamma (Fragment) OS=Mus musculus OX=10090 GN=Camk2g PE=1 SV=1	0.0755349	1.348	0.43	66.6	49.4	73.36	46.5	High	High	High	High	High	High	High	High	High	High	High	High	High	High	High	High	1	1	A0A286YCB8; Q923T9; A0A286YDL6	A0A286YCB8 1xPhospho [T93(100)]; Q923T9 1xPhospho [T287(100)]; A0A286YDL6 1xPhospho [T72(100)]	2.67	100	3	144	69.6	47.4	208.9	181.8	38.2	39.6	30	25.3	27.8	55.7	33.4
FALSE	High	[K].KYSDVEVPASVTGHSFASDGDSGTCSPLR.[H]	E9Q1K3 [406-434]; Q9QYC0 [406-434]; F8WGR0 [406-434]	E9Q1K3	Add1	1xCarbamidomethyl [C25]; 1xTMTpro [K1]; 1xTMTpro [N-Term]; 2xPhospho [S18(98.5); S26(98.5)]	Alpha-adducin OS=Mus musculus OX=10090 GN=Add1 PE=1 SV=1 Alpha-adducin OS=Mus musculus OX=10090 GN=Add1 PE=1 SV=2 Alpha-adducin OS=Mus musculus OX=10090 GN=Add1 PE=1 SV=1	0.0389241	1.249	0.32	66.6	53.3	22.85	7.5	High	High	High	High	High	High	High	High	High	High	High	High	High	High	High	High	2	3	E9Q1K3; Q9QYC0; F8WGR0	E9Q1K3 2xPhospho [S423(98.5); S431(98.5)]; Q9QYC0 2xPhospho [S423(98.5); S431(98.5)]; F8WGR0 2xPhospho [S423(98.5); S431(98.5)]	6.52	100	3	64.3	77	68.8	70.6	39	43.3	40.8	45.2	53.6	40.5	48.2	41.8
FALSE	High	[R].QSLGESPR.[T]	E9Q030 [149-156]	E9Q030	Ablim1	1xTMTpro [N-Term]; 1xPhospho [S6(100)]	Actin-binding LIM protein 1 OS=Mus musculus OX=10090 GN=Ablim1 PE=1 SV=1	0.165508	0.876	-0.19	66.5	75.8	8.05	14.7	High	High	High	High	High	High	High	High	High	High	High	High	High	High	High	High	1	1	E9Q030	E9Q030 1xPhospho [S154(100)]	2.54	100	1	68.8	55.6	56.4	61.7	54.9	49.9	55.9	39.8	63.8	62.8	70.8	59
FALSE	High	[R].RSPTPPPR.[R]	E9PUK6 [590-597]	E9PUK6	Srrm1	1xTMTpro [N-Term]; 2xPhospho [S2(100); T4(100)]	Serine/arginine repetitive matrix protein 1 OS=Mus musculus OX=10090 GN=Srrm1 PE=1 SV=1	0.750202	1.049	0.07	66.3	63.2	9.01	6.08	High	High	High	High	High	High	High	High	High	High	High	High	High	High	High	High	1	3	E9PUK6	E9PUK6 2xPhospho [S591(100); T593(100)]	3.42	100	1	67.5	60.1	54.3	52.6	57.6	41.9	46.3	49.2	63.9	51.5	57.6	57.6
FALSE	High	[R].TPEELEDDSDFEQEDYDVR.[S]	E0CXB9 [645-663]	E0CXB9	Ctnna2	1xTMTpro [N-Term]; 1xPhospho [S9(100)]	Alpha N-catenin OS=Mus musculus OX=10090 GN=Ctnna2 PE=1 SV=1	0.0127105	0.885	-0.18	66.3	74.9	12.25	10.16	High	High	High	High	High	High	High	High	High	High	High	High	High	High	High	High	1	5	E0CXB9	E0CXB9 1xPhospho [S653(100)]	4.92	100	1	68.2	62.5	51.4	42.3	55.2	54.5	38.6	44.7	78.5	65.7	66	65.7
FALSE	High	[R].SDSDYDLSPK.[SA]	B1AWC8 [61-70]; E9PVU7 [190-199]	B1AWC8	Pde4b	1xTMTpro [K10]; 1xTMTpro [N-Term]; 2xPhospho [S3(100); S8(100)]	Phosphodiesterase OS=Mus musculus OX=10090 GN=Pde4b PE=1 SV=1 Phosphodiesterase OS=Mus musculus OX=10090 GN=Pde4d PE=1 SV=1	0.511082	1.042	0.06	66.2	63.5	15.23	15.58	High	High	High	High	High	High	High	High	High	High	High	High	High	High	High	High	2	2	B1AWC8; E9PVU7	B1AWC8 2xPhospho [S63(100); S68(100)]; E9PVU7 2xPhospho [S192(100); S197(100)]	4.44	100	2	58	52.3	54.5	46.8	67.2	51.3	63.3	47.2	51.1	55.8	61.8	50.4
FALSE	High	[K].EKAEEEGGSEEEGSDRSPQESKK.[E]	P08553 [707-729]	P08553	Nefm	3xTMTpro [K2; K22; K23]; 1xTMTpro [N-Term]; 3xPhospho [S9(100); S14(100); S17(100)]	Neurofilament medium polypeptide OS=Mus musculus OX=10090 GN=Nefm PE=1 SV=4	0.0750608	1.148	0.2	66.1	57.6	24.95	26.94	High	High	High	High	High	High	High	High	High	High	High	High	High	High	High	High	1	1	P08553	P08553 3xPhospho [S715(100); S720(100); S723(100)]	5	100	1	98.7	59.5	54.5	80.9	60.2	44.3	49.4	32.2	56.4	60.2	50.2	40.1
FALSE	High	[R].ERSRSPR.[R]	E9PUK6 [167-173]	E9PUK6	Srrm1	1xTMTpro [N-Term]; 2xPhospho [S3(100); S5(100)]	Serine/arginine repetitive matrix protein 1 OS=Mus musculus OX=10090 GN=Srrm1 PE=1 SV=1	0.541352	1.025	0.04	66	64.4	11.09	10.43	High	High	High	High	High	High	High	High	High	High	High	High	High	High	High	High	1	1	E9PUK6	E9PUK6 2xPhospho [S169(100); S171(100)]	2.13	100	1	56.2	61.4	54.6	59.4	56.4	62.4	45.6	41.1	48.9	54	68.1	58.8
FALSE	High	[K].GFEEEHKDSDDDSSDDEQEKKPEAPK.[L]	Q80W39 [406-431]	Q80W39	Sf3b2	4xTMTpro [K7; K20; K21; K26]; 1xTMTpro [N-Term]; 3xPhospho [S9(100); S13(100); S14(100)]	Splicing factor 3b, subunit 2 OS=Mus musculus OX=10090 GN=Sf3b2 PE=2 SV=1	0.918804	1.036	0.05	66	63.7	14.89	14.9	High	High	High	High	High	High	High	High	High	High	High	High	High	High	High	High	1	1	Q80W39	Q80W39 3xPhospho [S414(100); S418(100); S419(100)]	4.98	100	1	75.5	52.5	41.8	60.6	66.9	54	46.5	38.2	73.2	61.2	72.2	52.3
FALSE	High	[R].YSLEGGR.[S]	Q8C8R3 [889-895]; S4R2T7 [885-891]	Q8C8R3	Ank2	1xTMTpro [N-Term]; 1xPhospho [S2(100)]	Ankyrin-2 OS=Mus musculus OX=10090 GN=Ank2 PE=1 SV=2 Ankyrin-2 (Fragment) OS=Mus musculus OX=10090 GN=Ank2 PE=1 SV=2	0.618827	0.914	-0.13	66	72.2	13.77	22.6	High	High	High	High	High	High	High	High	High	High	High	High	High	High	High	High	1	1	Q8C8R3; S4R2T7	Q8C8R3 1xPhospho [S890(100)]; S4R2T7 1xPhospho [S886(100)]	1.79	100	2	90.3	62.8	52	55.7	67.3	48.8	48.2	41.9	59.4	63.6	57.3	60.6
FALSE	High	[K].DGSPDAPATPEKEEVAFSEYK.[T]	A0A668KLC6 [1511-1531]	A0A668	Map2	2xTMTpro [K12; K21]; 1xTMTpro [N-Term]; 2xPhospho [S3(100); T9(100)]	Microtubule-associated protein OS=Mus musculus OX=10090 GN=Map2 PE=1 SV=1	0.0729955	0.815	-0.3	65.8	80.8	14.61	19.25	High	High	High	High	High	High	High	High	High	High	High	High	High	High	High	High	1	3	A0A668KLC6	A0A668KLC6 2xPhospho [S1513(100); T1519(100)]	4.22	100	1	69.1	59.7	53.9	66.9	58	38.9	47.2	35.3	76	72.8	69.5	64.4
FALSE	High	[K].ATTDNSPSSK.[A]	P06837 [137-146]	P06837	Gap43	1xTMTpro [K10]; 1xTMTpro [N-Term]; 1xPhospho [S6(100)]	Neuromodulin OS=Mus musculus OX=10090 GN=Gap43 PE=1 SV=1	0.931057	0.909	-0.14	65.8	72.4	14.11	22.76	High	High	High	High	High	High	High	High	High	High	High	High	High	High	High	High	1	3	P06837	P06837 1xPhospho [S142(100)]	3.21	100	1	75.1	62.8	52.3	56.5	61.1	43.3	46.3	31	66.7	64.8	50.1	60.1
FALSE	High	[R].GAGQQQSQEMMEVDR.[R]	Q3UM45 [6-20]	Q3UM45	Ppp1r7	1xOxidation [M]; 1xTMTpro [N-Term]; 1xPhospho [S7(100)]	Protein phosphatase 1 regulatory subunit 7 OS=Mus musculus OX=10090 GN=Ppp1r7 PE=1 SV=2	0.858444	1.017	0.02	65.8	64.7	8.67	6.97	High	High	High	High	High	High	High	High	High	High	High	High	High	High	High	High	2	3	Q3UM45	Q3UM45 1xPhospho [S12(100)]	4.37	100	1	65.1	56.9	49.9	49.9	61.2	53.5	49.6	50.6	55.1	54.5	59.3	61.1
FALSE	High	[R].HASEPQPGPR.[A]	B1AS06 [710-719]	B1AS06	Dlgap3	1xTMTpro [N-Term]; 1xPhospho [S3(100)]	Disks large-associated protein 3 OS=Mus musculus OX=10090 GN=Dlgap3 PE=1 SV=1	0.700678	0.953	-0.07	65.6	68.9	17.29	18.52	High	High	High	High	High	High	High	High	High	High	High	High	High	High	High	High	1	1	B1AS06	B1AS06 1xPhospho [S712(100)]	4.07	100	1	58	62.3	51.3	48.7	48.7	70	58.4	47.2	56.3	71.8	65.7	62.4
FALSE	High	[R].SGGDTHSPPR.[G]	E9QN14 [844-853]	E9QN14	Srgap3	1xTMTpro [N-Term]; 2xPhospho [S1(100); S7(100)]	SLIT-ROBO Rho GTPase-activating protein 3 OS=Mus musculus OX=10090 GN=Srgap3 PE=1 SV=1	0.356915	0.862	-0.21	65.6	76.1	9.61	21.57	High	High	High	High	High	High	High	High	High	High	High	High	High	High	High	High	1	3	E9QN14	E9QN14 2xPhospho [S844(100); S850(100)]	3.29	100	1	77.2	60.1	55.2	58.1	55.2	46.5	45.5	37.7	74.7	75.3	65.1	64.4
FALSE	High	[K].AMGDEESGDSDGSPKTSPK.[A]	B1AS06 [398-416]	B1AS06	Dlgap3	2xTMTpro [K15; K19]; 1xTMTpro [N-Term]; 3xPhospho [S10(100); S13(100); S17(99.3)]	Disks large-associated protein 3 OS=Mus musculus OX=10090 GN=Dlgap3 PE=1 SV=1	0.00156138	0.833	-0.26	65.5	78.7	10.69	3.81	High	High	High	High	High	High	High	High	High	High	High	High	High	High	High	High	3	5	B1AS06	B1AS06 3xPhospho [S407(100); S410(100); S414(99.3)]	6.39	100	1	63.7	68.9	55.6	58.4	64.2	42.5	47.6	40.6	71.8	67.1	72.2	70.1
FALSE	High	[K].YEDNKGSNDSIFDSEAK.[D]	Q8BTD8 [123-139]	Q8BTD8	Pitpnc1	2xTMTpro [K5; K17]; 1xTMTpro [N-Term]; 2xPhospho [S7(100); S10(100)]	Uncharacterized protein (Fragment) OS=Mus musculus OX=10090 GN=Pitpnc1 PE=2 SV=1	0.951758	0.898	-0.16	65.4	72.9	29.08	23.74	High	High	High	High	High	High	High	High	High	High	High	High	High	High	High	High	1	2	Q8BTD8	Q8BTD8 2xPhospho [S129(100); S132(100)]	3.72	100	1	76.9	61.6	51.6	76.2	87.7	35.3	42.6	32.1	73.9	70.1	58.6	56.4
FALSE	High	[R].SPFEIISPPASPPEMTGQR.[V]	A2ARP8 [2000-2018]	A2ARP8	Map1a	1xTMTpro [N-Term]; 3xPhospho [S1(100); S7(100); S11(100)]	Microtubule-associated protein 1A OS=Mus musculus OX=10090 GN=Map1a PE=1 SV=1	0.466675	1.095	0.13	65.4	59.7	19.4	15.59	High	High	High	High	High	High	High	High	High	High	High	High	High	High	High	High	1	1	A2ARP8	A2ARP8 3xPhospho [S2000(100); S2006(100); S2010(100)]	2.16	100	1	62.8	61.3	34.2	45.8	50.4	57.8	60.3	47.1	62	61.3	44.7	51.5
FALSE	High	[R].ATLSEPGEEPQHPSPP.[-]	Q60829 [179-194]	Q60829	Ppp1r1b	1xTMTpro [N-Term]; 1xPhospho [S14(100)]	Protein phosphatase 1 regulatory subunit 1B OS=Mus musculus OX=10090 GN=Ppp1r1b PE=1 SV=2	0.887087	1.008	0.01	65.4	64.9	11.17	10.83	High	High	High	High	High	High	High	High	High	High	High	High	High	High	High	High	1	3	Q60829	Q60829 1xPhospho [S192(100)]	5.53	100	1	66.5	61.5	61.7	64.5	55.1	44.4	45.3	38.6	56.7	50.3	57.1	60.6
FALSE	High	[K].GRDYCSEEEDIT.[-]	Q3TJL3 [110-121]	Q3TJL3	1700025G04Rik	1xCarbamidomethyl [C5]; 1xTMTpro [N-Term]; 1xPhospho [S6(100)]	Uncharacterized protein OS=Mus musculus OX=10090 GN=1700025G04Rik PE=1 SV=1	0.55199	1.112	0.15	65.3	58.7	16.3	5.39	High	High	High	High	High	High	High	High	High	High	High	High	High	High	High	High	1	1	Q3TJL3	Q3TJL3 1xPhospho [S115(100)]	1.79	100	1	52.2	63.9	56.3	44.9	42.7	48.8	50.4	52	57.8	47.9	57.8	49.1
FALSE	High	[K].NDGVKESSESTNTTIEDEDTK.[V]	P11798 [324-344]	P11798	Camk2a	1xDeamidated [N12]; 2xTMTpro [K5; K21]; 1xTMTpro [N-Term]; 2xPhospho [S7(100); S8(100)]	Calcium/calmodulin-dependent protein kinase type II subunit alpha OS=Mus musculus OX=10090 GN=Camk2a PE=1 SV=2	0.0123684	0.791	-0.34	65.2	82.4	14.25	9.16	High	High	High	High	High	High	High	High	High	High	High	High	High	High	High	High	2	6	P11798	P11798 2xPhospho [S330(100); S331(100)]	6.79	100	1	56.7	56.8	62.9	53.6	55.6	50.6	55.3	57.8	70.6	70.8	75.2	64.1
FALSE	High	[R].EQLMNSSLGSGTASLR.[S]	Q62108 [409-424]	Q62108	Dlg4	1xTMTpro [N-Term]; 2xPhospho [S7(100); S10(100)]	Disks large homolog 4 OS=Mus musculus OX=10090 GN=Dlg4 PE=1 SV=1	0.0648765	0.908	-0.14	65.2	71.7	5.94	9.89	High	High	High	High	High	High	High	High	High	High	High	High	High	High	High	High	4	6	Q62108	Q62108 2xPhospho [S415(100); S418(100)]	7.18	100	1	67.4	57.7	54.6	49.2	59	53.7	46.5	39.3	63.8	59.1	68.6	67.6
FALSE	High	[R].AAGCASPR.[H]	Q3UHN4 [2324-2331]	Q3UHN4	Cacna1a	1xCarbamidomethyl [C4]; 1xTMTpro [N-Term]; 1xPhospho [S6(100)]	Voltage-dependent P/Q-type calcium channel subunit alpha OS=Mus musculus OX=10090 GN=Cacna1a PE=2 SV=1	0.00659671	0.851	-0.23	65.1	76.5	8.34	8.09	High	High	High	High	High	High	High	High	High	High	High	High	High	High	High	High	1	1	Q3UHN4	Q3UHN4 1xPhospho [S2329(100)]	2.17	100	1	61.7	63.2	50.5	46	61.7	51.7	47.3	44.5	72.8	58.1	71.4	63.1
FALSE	High	[K].GSDSSPTPR.[R]	Q80U23 [45-53]	Q80U23	Snph	1xTMTpro [N-Term]; 1xPhospho [S5(99.7)]	Syntaphilin OS=Mus musculus OX=10090 GN=Snph PE=1 SV=3	0.718408	1.003	0	65.1	64.9	8.27	8.12	High	High	High	High	High	High	High	High	High	High	High	High	High	High	High	High	1	1	Q80U23	Q80U23 1xPhospho [S49(99.7)]	1.7	100	1	58.6	63.9	53.9	60.7	58.4	50.1	44.1	40.4	54.6	56.7	55.9	61.4
FALSE	High	[K].ESSESTNTTIEDEDTKVR.[K]	P11798 [329-346]	P11798	Camk2a	1xTMTpro [K16]; 1xTMTpro [N-Term]; 1xPhospho [S3(99.6)]	Calcium/calmodulin-dependent protein kinase type II subunit alpha OS=Mus musculus OX=10090 GN=Camk2a PE=1 SV=2	0.144351	0.847	-0.24	65	76.8	7.88	14.33	High	High	High	High	High	High	High	High	High	High	High	High	High	High	High	High	1	1	P11798	P11798 1xPhospho [S331(99.6)]	5.16	100	1	69.6	57.2	52.5	55	65.2	47.9	53.6	40.2	74	70.3	79.1	64.3
FALSE	High	[R].QNSTGQSQIR.[K]	E9PW37 [1009-1018]	E9PW37	Rasal2	1xTMTpro [N-Term]; 1xPhospho [S3(99.8)]	RAS protein activator-like 2 OS=Mus musculus OX=10090 GN=Rasal2 PE=1 SV=1	0.389584	0.914	-0.13	64.9	71	12.68	12.5	High	High	High	High	High	High	High	High	High	High	High	High	High	High	High	High	1	1	E9PW37	E9PW37 1xPhospho [S1011(99.8)]	2.81	100	1	77.5	57.6	61.2	42.8	56.4	48.8	54.1	39.3	64.2	66.3	62.3	67.2
FALSE	High	[R].TTGSPDDR.[S]	Q3TM53 [294-301]	Q3TM53	Ccm2	1xTMTpro [N-Term]; 1xPhospho [S4(100)]	CCM2_C domain-containing protein (Fragment) OS=Mus musculus OX=10090 GN=Ccm2 PE=2 SV=1	0.669202	0.885	-0.18	64.9	73.3	8.63	16.07	High	High	High	High	High	High	High	High	High	High	High	High	High	High	High	High	1	1	Q3TM53	Q3TM53 1xPhospho [S297(100)]	2.23	100	1	71.8	60.4	51.7	62.5	52.8	46.5	50.9	39.7	67.7	62.5	68.3	60.2
FALSE	High	[K].TKSDESGEEKNGDEDCQR.[G]	Z4YJT3 [196-213]	Z4YJT3	Larp1	1xCarbamidomethyl [C16]; 1xDeamidated [N11]; 2xTMTpro [K2; K10]; 1xTMTpro [N-Term]; 2xPhospho [S3(100); S6(100)]	La-related protein 1 OS=Mus musculus OX=10090 GN=Larp1 PE=1 SV=1	0.805377	0.99	-0.01	64.7	65.4	11.84	15.33	High	High	High	High	High	High	High	High	High	High	High	High	High	High	High	High	1	1	Z4YJT3	Z4YJT3 2xPhospho [S198(100); S201(100)]	2.83	100	1	66.1	46	49.8	44.8	59.8	56.4	48.9	41.9	68.3	62.7	54.4	58
FALSE	High	[R].ASSPPDR.[I]	A0A140LIS5 [71-77]	A0A140	Arglu1	1xTMTpro [N-Term]; 1xPhospho [S]	Arginine and glutamate-rich protein 1 (Fragment) OS=Mus musculus OX=10090 GN=Arglu1 PE=1 SV=1	0.7262	0.88	-0.18	64.7	73.5	15.92	21.72	High	High	High	High	High	High	High	High	High	High	High	High	High	High	High	High	1	2	A0A140LIS5		1.95	100	1	90.1	56.8	54.7	62.9	58.1	45.9	46.3	37.2	66.7	71.5	66.2	62.7
FALSE	High	[K].SPSLSPSPPSPIEK.[T]	P14873 [1251-1264]	P14873	Map1b	1xTMTpro [K14]; 1xTMTpro [N-Term]; 2xPhospho [S5(100); S10(100)]	Microtubule-associated protein 1B OS=Mus musculus OX=10090 GN=Map1b PE=1 SV=2	0.929548	0.966	-0.05	64.6	66.9	8.12	13.73	High	High	High	High	High	High	High	High	High	High	High	High	High	High	High	High	2	3	P14873	P14873 2xPhospho [S1255(100); S1260(100)]	3.37	100	1	72.8	56.1	48.3	53	57.6	46.9	54.6	42.7	65.5	66.5	55.3	61.1
FALSE	High	[R].VPSAPGQESPVPDTK.[S]	A2ARP8 [2019-2033]	A2ARP8	Map1a	1xTMTpro [K15]; 1xTMTpro [N-Term]; 1xPhospho [S9(100)]	Microtubule-associated protein 1A OS=Mus musculus OX=10090 GN=Map1a PE=1 SV=1	0.296174	1.064	0.09	64.6	60.7	12.51	10.77	High	High	High	High	High	High	High	High	High	High	High	High	High	High	High	High	1	1	A2ARP8	A2ARP8 1xPhospho [S2027(100)]	4.55	100	1	75.5	56.9	52.5	40.4	56.7	50.7	53.6	38.7	58.6	57.9	60.6	50.4
FALSE	High	[R].SCDNASAKSSDSDVSDVSAISR.[A]	F6VBV0 [1305-1326]	F6VBV0	Rims1	1xCarbamidomethyl [C2]; 1xTMTpro [K8]; 1xTMTpro [N-Term]; 3xPhospho [S9(100); S10(100); S12(100)]	Regulating synaptic membrane exocytosis protein 1 OS=Mus musculus OX=10090 GN=Rims1 PE=1 SV=3	0.0247513	0.921	-0.12	64.5	70.1	8.03	8.49	High	High	High	High	High	High	High	High	High	High	High	High	High	High	High	High	2	5	F6VBV0	F6VBV0 3xPhospho [S1313(100); S1314(100); S1316(100)]	7.44	100	1	63.2	52.2	59	56.7	56.4	47.3	46.3	47.8	75.3	56.2	63.1	65.8
FALSE	High	[R].IEDSQPHIPLIDDTDLEEDAALKQNSSPPSSLNK.[N]	Q3UHH0 [1126-1159]	Q3UHH0	Atp2b2	2xTMTpro [K23; K34]; 1xTMTpro [N-Term]; 1xPhospho [S/T]	Calcium-transporting ATPase OS=Mus musculus OX=10090 GN=Atp2b2 PE=1 SV=1	0.0559688	0.879	-0.19	64.5	73.3	10.28	9.82	High	High	High	High	High	High	High	High	High	High	High	High	High	High	High	High	1	7	Q3UHH0		6.46	100	1	62.8	61.5	67.4	52.8	55.8	47.8	46.5	48	59.6	59.3	69.6	73.5
FALSE	High	[R].SVSPGVTQAVVEEHCASPEEK.[T]	P14873 [1291-1311]	P14873	Map1b	1xCarbamidomethyl [C15]; 1xTMTpro [K21]; 1xTMTpro [N-Term]; 1xPhospho [S17(100)]	Microtubule-associated protein 1B OS=Mus musculus OX=10090 GN=Map1b PE=1 SV=2	0.0836985	1.098	0.14	64.4	58.6	7.43	11.64	High	High	High	High	High	High	High	High	High	High	High	High	High	High	High	High	1	1	P14873	P14873 1xPhospho [S1307(100)]	7.11	100	1	74.3	57.3	52.9	53.8	50.6	50	46.9	46.8	64.3	49.3	54	51.2
FALSE	High	[K].VNLKSPSSEEIERENPGR.[E]	Q9Z1B3 [1193-1210]	Q9Z1B3	Plcb1	1xTMTpro [K4]; 1xTMTpro [N-Term]; 2xPhospho [S5(100); S]	1-phosphatidylinositol 4,5-bisphosphate phosphodiesterase beta-1 OS=Mus musculus OX=10090 GN=Plcb1 PE=1 SV=2	0.370232	0.959	-0.06	64.4	67.1	7.22	13.74	High	High	High	High	High	High	High	High	High	High	High	High	High	High	High	High	1	1	Q9Z1B3	Q9Z1B3 2xPhospho [S1197(100); S]	3.6	100	1	66.7	51.4	46.6	54.5	58.7	49.2	48.6	39.2	62.1	70.8	61.5	55
FALSE	High	[R].GDVTAEEAAGASPAKANGQENGHVR.[S]	P28667 [11-35]	P28667	Marcksl1	1xDeamidated [N/Q]; 1xTMTpro [K15]; 1xTMTpro [N-Term]; 1xPhospho [S12(100)]	MARCKS-related protein OS=Mus musculus OX=10090 GN=Marcksl1 PE=1 SV=2	0.319431	1.076	0.11	64.3	59.7	11.3	13.66	High	High	High	High	High	High	High	High	High	High	High	High	High	High	High	High	3	6	P28667	P28667 1xPhospho [S22(100)]	5.47	100	1	56.2	54.9	53.9	45.5	57.1	58.1	54.9	41.5	59.1	48.6	56.5	40.6
FALSE	High	[K].LSQTASEDSDVFGEADAIQNNGTSAEDTAVTDSK.[H]	A0A411P8U6 [35-68]	A0A411	Mbp	1xTMTpro [K34]; 1xTMTpro [N-Term]; 1xPhospho [S6(100)]	Myelin basic protein (Fragment) OS=Mus musculus OX=10090 GN=Mbp PE=2 SV=1	0.0179869	0.944	-0.08	64.2	68	5.59	6.89	High	High	High	High	High	High	High	High	High	High	High	High	High	High	High	High	2	5	A0A411P8U6	A0A411P8U6 1xPhospho [S40(100)]	7.68	100	1	57.7	58.2	53.4	51	54.6	44	49	43	64.4	59.3	59	55.5
FALSE	High	[K].DSGSSSVFAESPGGK.[A]	Q9QWI6 [578-592]	Q9QWI6	Srcin1	1xTMTpro [K15]; 1xTMTpro [N-Term]; 2xPhospho [S2(100); S11(100)]	SRC kinase signaling inhibitor 1 OS=Mus musculus OX=10090 GN=Srcin1 PE=1 SV=2	0.479134	1.037	0.05	64.1	61.8	15.32	14.04	High	High	High	High	High	High	High	High	High	High	High	High	High	High	High	High	1	2	Q9QWI6	Q9QWI6 2xPhospho [S579(100); S588(100)]	5.64	100	1	50.9	59.8	57.2	43.3	53	44.4	52	52.2	66	56.5	54.4	53.5
FALSE	High	[K].SYPSSELR.[N]	A2A7F6 [684-691]	A2A7F6	Clcn6	1xTMTpro [N-Term]; 1xPhospho [S4(100)]	Chloride channel protein OS=Mus musculus OX=10090 GN=Clcn6 PE=1 SV=1	0.001894	1.118	0.16	64.1	57.3	6.47	3.87	High	High	High	High	High	High	High	High	High	High	High	High	High	High	High	High	1	1	A2A7F6	A2A7F6 1xPhospho [S687(100)]	2.02	100	1	71.5	57.9	53.8	47.5	54.7	47.9	45.3	43.4	50.6	45.6	54.9	47.3
FALSE	High	[R].GYSDSAER.[S]	O89084 [47-54]	O89084	Pde4a	1xTMTpro [N-Term]; 1xPhospho [S3(100)]	cAMP-specific 3',5'-cyclic phosphodiesterase 4A OS=Mus musculus OX=10090 GN=Pde4a PE=1 SV=2	0.0618995	1.156	0.21	64	55.4	8.7	18.49	High	High	High	High	High	High	High	High	High	High	High	High	High	High	High	High	1	1	O89084	O89084 1xPhospho [S49(100)]	2.75	100	1	74.5	59.3	49.6	51.5	49.1	53.1	50.3	39.6	50.2	51.9	40	42.4
FALSE	High	[K].YGPSSVEDTTGSGAADAKDDDDIDLFGSDDEEESEEAK.[K]	A0A087WS46 [38-75]	A0A087	Eef1b2	2xTMTpro [K18; K38]; 1xTMTpro [N-Term]; 1xPhospho [S28(100)]	Eukaryotic translation elongation factor 1 beta 2 OS=Mus musculus OX=10090 GN=Eef1b2 PE=1 SV=1	0.499863	1.019	0.03	64	62.8	8.09	9.9	High	High	High	High	High	High	High	High	High	High	High	High	High	High	High	High	3	29	A0A087WS46	A0A087WS46 1xPhospho [S65(100)]	6.52	100	1	57.4	60.4	51.4	54.2	50.2	48.2	54.4	45	60.5	49.3	59.6	53.9
FALSE	High	[R].SYSPDGKESPSDKK.[S]	Q6ZQ61 [602-615]	Q6ZQ61	Matr3	3xTMTpro [K7; K13; K14]; 1xTMTpro [N-Term]; 2xPhospho [S3(98.8); S9(100)]	MKIAA0723 protein (Fragment) OS=Mus musculus OX=10090 GN=Matr3 PE=2 SV=1	0.442006	1.051	0.07	64	60.8	13.36	16.71	High	High	High	High	High	High	High	High	High	High	High	High	High	High	High	High	1	1	Q6ZQ61	Q6ZQ61 2xPhospho [S604(98.8); S610(100)]	3.1	100	1	70.2	51.7	49.5	53.6	68.8	57.3	47	35.8	59.2	55.3	56.3	47.3
FALSE	High	[R].GGAGGGPSGD.[-]	P60761 [69-78]	P60761	Nrgn	1xTMTpro [N-Term]; 1xPhospho [S8(100)]	Neurogranin OS=Mus musculus OX=10090 GN=Nrgn PE=1 SV=1	0.122505	1.126	0.17	63.9	56.8	9.22	12.81	High	High	High	High	High	High	High	High	High	High	High	High	High	High	High	High	1	1	P60761	P60761 1xPhospho [S76(100)]	2.89	100	1	71.4	60.1	55.9	50.6	51.3	45.4	52.2	36.1	49.7	48.7	66.3	55.9
FALSE	High	[R].TSTPVRSPGGSTMMK.[A]	Q3TRX4 [151-165]	Q3TRX4	Palm	1xTMTpro [K15]; 1xTMTpro [N-Term]; 2xPhospho [T3(99.5); S7(100)]	Uncharacterized protein OS=Mus musculus OX=10090 GN=Palm PE=2 SV=1	0.0502726	0.889	-0.17	63.9	71.9	10.75	8.01	High	High	High	High	High	High	High	High	High	High	High	High	High	High	High	High	1	1	Q3TRX4	Q3TRX4 2xPhospho [T153(99.5); S157(100)]	3.4	100	1	60.4	56.4	53.8	48.5	49.1	57.4	53.6	48.9	61	66.6	64.2	63.8
FALSE	High	[R].QASVDDSREEDKA.[-]	A0A498WGL8 [636-648]	A0A498	Ssh3	1xTMTpro [K12]; 1xTMTpro [N-Term]; 1xPhospho [S3(100)]	Protein phosphatase Slingshot homolog 3 OS=Mus musculus OX=10090 GN=Ssh3 PE=1 SV=1	0.620006	1.031	0.04	63.9	62	9.02	5.76	High	High	High	High	High	High	High	High	High	High	High	High	High	High	High	High	1	1	A0A498WGL8	A0A498WGL8 1xPhospho [S638(100)]	1.93	100	1	59.4	51.1	53.2	61	49	52.1	47.2	43.1	55.9	49.1	57.6	48.6
FALSE	High	[K].KDSFSQESSPSSPSDLAK.[L]	Q9QYX7 [1330-1347]	Q9QYX7	Pclo	2xTMTpro [K1; K18]; 1xTMTpro [N-Term]; 3xPhospho [S3(100); S5(100); S8(99)]	Protein piccolo OS=Mus musculus OX=10090 GN=Pclo PE=1 SV=4	0.00876271	0.896	-0.16	63.9	71.2	7.51	10.24	High	High	High	High	High	High	High	High	High	High	High	High	High	High	High	High	3	3	Q9QYX7	Q9QYX7 3xPhospho [S1332(100); S1334(100); S1337(99)]	4.46	100	1	63.5	59.6	55	46.1	50.2	49.6	41.1	42.4	64.3	66.8	66.1	58.5
FALSE	High	[K].LGDSLQDLYR.[A]	Q80YA9 [903-912]	Q80YA9	Cnksr2	1xTMTpro [N-Term]; 1xPhospho [S4(100)]	Connector enhancer of kinase suppressor of ras 2 OS=Mus musculus OX=10090 GN=Cnksr2 PE=1 SV=1	0.177609	1.038	0.05	63.8	61.5	8.83	5.77	High	High	High	High	High	High	High	High	High	High	High	High	High	High	High	High	1	1	Q80YA9	Q80YA9 1xPhospho [S906(100)]	3.31	100	1	64.4	57	54.2	45.2	64	47.8	45.3	42.9	55.4	48.3	57.7	53.8
FALSE	High	[R].DSGLEDGRESPSFDTPSQR.[V]	R4H243 [80-98]	R4H243	Slc4a10	1xTMTpro [N-Term]; 2xPhospho [S10(100); T15(99.4)]	Anion exchange protein OS=Mus musculus OX=10090 GN=Slc4a10 PE=2 SV=1	0.603384	1.067	0.09	63.8	59.8	7.02	13.22	High	High	High	High	High	High	High	High	High	High	High	High	High	High	High	High	3	4	R4H243	R4H243 2xPhospho [S89(100); T94(99.4)]	3.61	100	1	62.2	61.5	50.8	48.9	59	44	50.5	42.8	53.1	52.6	55.5	60.3
FALSE	High	[R].QPSSPGPQPR.[N]	A2AKD7 [192-201]	A2AKD7	Snta1	1xTMTpro [N-Term]; 1xPhospho [S3(100)]	Alpha-1-syntrophin OS=Mus musculus OX=10090 GN=Snta1 PE=1 SV=1	0.0186659	1.156	0.21	63.8	55.1	13.54	11.11	High	High	High	High	High	High	High	High	High	High	High	High	High	High	High	High	2	2	A2AKD7	A2AKD7 1xPhospho [S194(100)]	1.93	100	1	68.1	57.1	47	69	61.9	49.5	41.6	41.4	48.9	45.3	55.7	45.8
FALSE	High	[K].GEATAERPGEAAVASSPSK.[A]	A0A0A1HAM8 [12-30]	A0A0A1	Marcks	1xTMTpro [K19]; 1xTMTpro [N-Term]; 1xPhospho [S16(100)]	80K protein OS=Mus musculus OX=10090 GN=Marcks PE=2 SV=1	0.313559	0.868	-0.2	63.6	73.2	11.04	17.22	High	High	High	High	High	High	High	High	High	High	High	High	High	High	High	High	1	1	A0A0A1HAM8	A0A0A1HAM8 1xPhospho [S27(100)]	4.7	100	1	71.2	45.7	52.4	52.7	58.8	52	44.9	36.2	66.3	65.3	58	61.3
FALSE	High	[K].THTPSPTSPKSNSPQK.[H]	Q8BKZ3 [249-264]	Q8BKZ3	Cap2	2xTMTpro [K10; K16]; 1xTMTpro [N-Term]; 3xPhospho [S5(100); S8(100); S13(100)]	C-CAP/cofactor C-like domain-containing protein OS=Mus musculus OX=10090 GN=Cap2 PE=2 SV=1	0.537983	0.874	-0.19	63.5	72.6	20.04	21.95	High	High	High	High	High	High	High	High	High	High	High	High	High	High	High	High	1	1	Q8BKZ3	Q8BKZ3 3xPhospho [S253(100); S256(100); S261(100)]	7	100	1	64.4	37.6	57.8	65	60.9	39.1	39.2	41	64.7	57.8	70.5	63.1
FALSE	High	[R].GGSPLTTTQGGSPTK.[L]	B7ZNF6 [261-275]	B7ZNF6	Ctnnd2	1xTMTpro [K15]; 1xTMTpro [N-Term]; 2xPhospho [S3(100); S12(100)]	Catenin delta-2 OS=Mus musculus OX=10090 GN=Ctnnd2 PE=1 SV=1	0.997348	0.978	-0.03	63.4	64.8	14.55	3.75	High	High	High	High	High	High	High	High	High	High	High	High	High	High	High	High	1	2	B7ZNF6	B7ZNF6 2xPhospho [S263(100); S272(100)]	7.14	100	1	61.5	56.9	49.4	42.3	64.2	49.1	51.8	53.8	57.4	56.7	62.6	51.8
FALSE	High	[R].TGEPDEEEGTFRSSIR.[R]	Q9Z239 [70-85]	Q9Z239	Fxyd1	1xTMTpro [N-Term]; 1xPhospho [S14(99.7)]	Phospholemman OS=Mus musculus OX=10090 GN=Fxyd1 PE=1 SV=1	0.496466	0.958	-0.06	63.3	66.1	13.19	8.75	High	High	High	High	High	High	High	High	High	High	High	High	High	High	High	High	2	9	Q9Z239	Q9Z239 1xPhospho [S83(99.7)]	4.85	100	1	56.7	52.9	52	43.8	62.2	57.1	56.5	41.7	58.9	55.1	65.8	54.6
FALSE	High	[K].QLEYQQFEDDKLSQR.[S]	Q9WV92 [84-98]; D0VYV6 [84-98]	Q9WV92	Epb41l3	1xTMTpro [K11]; 1xTMTpro [N-Term]; 1xPhospho [S13(100)]	Band 4.1-like protein 3 OS=Mus musculus OX=10090 GN=Epb41l3 PE=1 SV=1 Band 4.1-like protein 3 OS=Mus musculus OX=10090 GN=Epb41l3 PE=1 SV=1	0.468617	0.951	-0.07	63.2	66.4	16.34	16.29	High	High	High	High	High	High	High	High	High	High	High	High	High	High	High	High	1	2	Q9WV92; D0VYV6	Q9WV92 1xPhospho [S96(100)]; D0VYV6 1xPhospho [S96(100)]	4.9	100	2	65.2	55.1	47.3	37.2	49.6	54.4	56.7	49.2	55.3	75.4	58.9	51.6
FALSE	High	[K].LDSPTLSR.[A]	Q80X31 [695-702]	Q80X31	Slc9a1	1xTMTpro [N-Term]; 1xPhospho [S3(100)]	Sodium/hydrogen exchanger OS=Mus musculus OX=10090 GN=Slc9a1 PE=2 SV=1	0.506592	0.883	-0.18	63.1	71.6	12.97	19.29	High	High	High	High	High	High	High	High	High	High	High	High	High	High	High	High	1	1	Q80X31	Q80X31 1xPhospho [S697(100)]	3.09	100	1	69	46.1	60.1	42.8	54.6	42.7	48.9	41	65.9	60.2	61.2	59.5
FALSE	High	[R].DKSEEESSR.[S]	A0A1D5RM83 [86-94]	A0A1D5	Iqsec1	1xTMTpro [K2]; 1xTMTpro [N-Term]; 1xPhospho [S3(100)]	IQ motif and SEC7 domain-containing protein 1 OS=Mus musculus OX=10090 GN=Iqsec1 PE=1 SV=1	0.564235	1.027	0.04	62.9	61.3	14.09	12.34	High	High	High	High	High	High	High	High	High	High	High	High	High	High	High	High	1	1	A0A1D5RM83	A0A1D5RM83 1xPhospho [S88(100)]	1.99	100	1	57.6	56.7	50.5	41.4	53.9	61	54.3	46	58.4	59.3	53.7	46.4
FALSE	High	[K].ESDDKPEIEDVGSDEEEEEK.[K]	P07901 [251-270]	P07901	Hsp90aa1	2xTMTpro [K5; K20]; 1xTMTpro [N-Term]; 1xPhospho [S13(100)]	Heat shock protein HSP 90-alpha OS=Mus musculus OX=10090 GN=Hsp90aa1 PE=1 SV=4	0.913588	0.838	-0.25	62.9	75.1	19.5	32.32	High	High	High	High	High	High	High	High	High	High	High	High	High	High	High	High	1	1	P07901	P07901 1xPhospho [S263(100)]	5.28	100	1	92.7	48.6	51.5	54.7	61.3	42.7	47.3	36.3	77.9	76	66.2	62.7
FALSE	High	[K].KSLDSDESEDEDDDYQQK.[R]	B2RTB0 [56-73]	B2RTB0	Pdap1	2xTMTpro [K1; K18]; 1xTMTpro [N-Term]; 1xPhospho [S8(100)]	PDGFA associated protein 1 OS=Mus musculus OX=10090 GN=Pdap1 PE=1 SV=1	0.839559	0.988	-0.02	62.8	63.6	20.13	12.45	High	High	High	High	High	High	High	High	High	High	High	High	High	High	High	High	1	2	B2RTB0	B2RTB0 1xPhospho [S63(100)]	5.25	100	1	57.2	50.8	67.3	38.4	43.7	53.3	53.1	51.1	64.3	51.5	64.3	54.9
FALSE	High	[K].SLHGEFSASDSSLTDIQETR.[R]	Q8C0T5 [1618-1637]	Q8C0T5	Sipa1l1	1xTMTpro [N-Term]; 3xPhospho [S7(100); S9(100); S12(100)]	Signal-induced proliferation-associated 1-like protein 1 OS=Mus musculus OX=10090 GN=Sipa1l1 PE=1 SV=2	0.87745	1.011	0.02	62.8	62.1	9.85	8.18	High	High	High	High	High	High	High	High	High	High	High	High	High	High	High	High	2	3	Q8C0T5	Q8C0T5 3xPhospho [S1624(100); S1626(100); S1629(100)]	6.33	100	1	61.2	58.1	60.7	55.7	50.8	45.2	50.3	35.4	52.7	51	63.2	52.3
FALSE	High	[R].ELPSAGSRDK.[VS]	E9PUD2 [536-545]	E9PUD2	Dnm1l	1xTMTpro [K10]; 1xTMTpro [N-Term]; 1xPhospho [S7(99.5)]	Dynamin-1-like protein OS=Mus musculus OX=10090 GN=Dnm1l PE=1 SV=1	0.353621	1.132	0.18	62.8	55.5	19.45	21.03	High	High	High	High	High	High	High	High	High	High	High	High	High	High	High	High	1	1	E9PUD2	E9PUD2 1xPhospho [S542(99.5)]	2.02	100	1	63.2	55.9	62.4	58.2	37.1	65.4	41.5	40.9	52.3	58.3	49.3	40.9
FALSE	High	[R].GTDDSPKNSQEDLQDR.[H]	A2AEC2 [116-131]; Q8CCT4 [116-131]; Q9DB24 [116-131]	A2AEC2	Tceal3	1xTMTpro [K7]; 1xTMTpro [N-Term]; 1xPhospho [S5(100)]	Transcription elongation factor A protein-like 3 (Fragment) OS=Mus musculus OX=10090 GN=Tceal3 PE=1 SV=1 Transcription elongation factor A protein-like 5 OS=Mus musculus OX=10090 GN=Tceal5 PE=1 SV=1 Transcription elongation factor A (SII)-like 6 OS=Mus musculus OX=10090 GN=Tceal6 PE=1 SV=1	0.525908	1.017	0.02	62.8	61.7	12.81	11.72	High	High	High	High	High	High	High	High	High	High	High	High	High	High	High	High	2	2	A2AEC2; Q8CCT4; Q9DB24	A2AEC2 1xPhospho [S120(100)]; Q8CCT4 1xPhospho [S120(100)]; Q9DB24 1xPhospho [S120(100)]	3.55	100	3	65	54.6	42.4	63.7	59.2	51	44.3	36.5	57	55.8	60.6	50.7
FALSE	High	[K].NSVQSGESDSDEEEESREPPIKLPK.[I]	Q7TPH6 [174-198]	Q7TPH6	Mycbp2	2xTMTpro [K22; K25]; 1xTMTpro [N-Term]; 3xPhospho [S5(100); S8(100); S10(100)]	E3 ubiquitin-protein ligase MYCBP2 OS=Mus musculus OX=10090 GN=Mycbp2 PE=1 SV=3	0.598707	0.975	-0.04	62.7	64.4	10.94	12.9	High	High	High	High	High	High	High	High	High	High	High	High	High	High	High	High	2	2	Q7TPH6	Q7TPH6 3xPhospho [S178(100); S181(100); S183(100)]	5.03	100	1	51.8	49	60.2	51.7	52.9	48.6	49.5	44.1	59.3	45.5	58.6	53.9
FALSE	High	[R].DQRSASRDRR.[R]	P26369 [50-59]	P26369	U2af2	1xTMTpro [N-Term]; 2xPhospho [S4(100); S6(100)]	Splicing factor U2AF 65 kDa subunit OS=Mus musculus OX=10090 GN=U2af2 PE=1 SV=3	0.592149	1.097	0.13	62.7	57.1	11.14	26.01	High	High	High	High	High	High	High	High	High	High	High	High	High	High	High	High	1	1	P26369	P26369 2xPhospho [S53(100); S55(100)]	4.22	100	1	49.8	57.7	51.8	54.3	52	48.3	43.9	48.9	57.3	44.3	50.7	48.9
FALSE	High	[R].ETDPSPEERDK.[K]	A2AUK5 [864-874]; E9PV14 [1541-1551]	A2AUK5	Epb41l1	1xTMTpro [K11]; 1xTMTpro [N-Term]; 1xPhospho [S5(100)]	Band 4.1-like protein 1 OS=Mus musculus OX=10090 GN=Epb41l1 PE=1 SV=1 Band 4.1-like protein 1 OS=Mus musculus OX=10090 GN=Epb41l1 PE=1 SV=2	0.729097	0.993	-0.01	62.6	63	9.16	10.55	High	High	High	High	High	High	High	High	High	High	High	High	High	High	High	High	1	1	A2AUK5; E9PV14	A2AUK5 1xPhospho [S868(100)]; E9PV14 1xPhospho [S1545(100)]	2.34	100	2	66.8	52.1	41.5	52.4	49.2	47.8	49.6	42.2	61.9	55.6	57.3	45.4
FALSE	High	[RK].ETSPNR.[IWQ]	A0A087WQ31 [735-740]	A0A087	Clasp1	1xTMTpro [N-Term]; 1xPhospho [T2(99.7)]	CLIP-associating protein 1 OS=Mus musculus OX=10090 GN=Clasp1 PE=1 SV=1	0.0986853	1.068	0.09	62.5	58.6	9.29	17.95	High	High	High	High	High	High	High	High	High	High	High	High	High	High	High	High	1	1	A0A087WQ31	A0A087WQ31 1xPhospho [T736(99.7)]	1.94	100	1	67.4	48.9	46.4	50.8	52.1	49.1	50.8	46.5	34.9	35.3	50.8	52.8
FALSE	High	[R].TSPTGPK.[N]	D3Z6G3 [146-152]	D3Z6G3	Mapre3	1xTMTpro [K7]; 1xTMTpro [N-Term]; 1xPhospho [S2(99.5)]	Microtubule-associated protein RP/EB family member 3 OS=Mus musculus OX=10090 GN=Mapre3 PE=1 SV=1	0.628576	0.831	-0.27	62.5	75.2	21.35	21.02	High	High	High	High	High	High	High	High	High	High	High	High	High	High	High	High	1	1	D3Z6G3	D3Z6G3 1xPhospho [S147(99.5)]	1.5	100	1	86.8	55.1	47	60.4	73.9	49.3	41.1	32.1	67.9	65.6	60.7	63.1
FALSE	High	[R].GQTYATEWSDDESGNPFGGNEANGGANPFEDDAK.[G]	Q61644 [350-383]	Q61644	Pacsin1	1xTMTpro [K34]; 1xTMTpro [N-Term]; 1xPhospho [T/S/Y]	Protein kinase C and casein kinase substrate in neurons protein 1 OS=Mus musculus OX=10090 GN=Pacsin1 PE=1 SV=1	0.112183	0.935	-0.1	62.3	66.6	8.44	5.54	High	High	High	High	High	High	High	High	High	High	High	High	High	High	High	High	3	7	Q61644		5.9	100	1	67.6	57.7	44.9	56.2	56.5	44.8	45.2	37.3	57.5	56.5	60.8	55.6
FALSE	High	[R].SPGTPAGEGSGSPPK.[W]	E9Q1K3 [355-369]; Q9QYC0 [355-369]; F8WGR0 [355-369]	E9Q1K3	Add1	1xTMTpro [K15]; 1xTMTpro [N-Term]; 1xPhospho [T4(100)]	Alpha-adducin OS=Mus musculus OX=10090 GN=Add1 PE=1 SV=1 Alpha-adducin OS=Mus musculus OX=10090 GN=Add1 PE=1 SV=2 Alpha-adducin OS=Mus musculus OX=10090 GN=Add1 PE=1 SV=1	0.943542	0.971	-0.04	62.2	64.1	7.21	9.54	High	High	High	High	High	High	High	High	High	High	High	High	High	High	High	High	2	2	E9Q1K3; Q9QYC0; F8WGR0	E9Q1K3 1xPhospho [T358(100)]; Q9QYC0 1xPhospho [T358(100)]; F8WGR0 1xPhospho [T358(100)]	7.09	100	3	62.1	47.5	51.9	53.6	52.9	43.7	46.5	43.4	60.6	48.6	49.5	56.5
FALSE	High	[R].VESEESGDEEGK.[K]	Q3UM45 [22-33]	Q3UM45	Ppp1r7	1xTMTpro [K12]; 1xTMTpro [N-Term]; 1xPhospho [S6(100)]	Protein phosphatase 1 regulatory subunit 7 OS=Mus musculus OX=10090 GN=Ppp1r7 PE=1 SV=2	0.434325	0.999	0	62.1	62.2	11.13	14.12	High	High	High	High	High	High	High	High	High	High	High	High	High	High	High	High	2	2	Q3UM45	Q3UM45 1xPhospho [S27(100)]	4.42	100	1	72.6	51.2	60.2	46.7	51.8	45.4	47.7	46.9	50.9	57.8	62.3	57
FALSE	High	[K].QSNASSDVEVEEK.[E]	Q99JF8 [101-113]	Q99JF8	Psip1	1xTMTpro [K13]; 1xTMTpro [N-Term]; 1xPhospho [S6(100)]	PC4 and SFRS1-interacting protein OS=Mus musculus OX=10090 GN=Psip1 PE=1 SV=1	0.917628	0.883	-0.18	62.1	70.3	21.25	26.09	High	High	High	High	High	High	High	High	High	High	High	High	High	High	High	High	1	1	Q99JF8	Q99JF8 1xPhospho [S106(100)]	5.3	100	1	87.7	46.1	43.7	62.4	70.7	43.7	42.7	44.1	60.5	70.1	62.2	55.1
FALSE	High	[R].VCSDEGGK.[L]	Q8C190 [114-121]	Q8C190	Vps9d1	1xCarbamidomethyl [C2]; 1xTMTpro [K8]; 1xTMTpro [N-Term]; 1xPhospho [S3(100)]	VPS9 domain-containing protein 1 OS=Mus musculus OX=10090 GN=Vps9d1 PE=1 SV=1	0.37295	0.959	-0.06	62	64.7	8.49	9.83	High	High	High	High	High	High	High	High	High	High	High	High	High	High	High	High	1	1	Q8C190	Q8C190 1xPhospho [S116(100)]	2.6	100	1	61.2	50.2	46.1	48.1	57	52.5	51.3	41.2	66.9	59.9	51.4	53.9
FALSE	High	[K].EGGGDSSASSPTEEEQEQGEMSACSDEGTAQEGK.[A]	P28667 [111-144]	P28667	Marcksl1	1xCarbamidomethyl [C24]; 1xTMTpro [K34]; 1xTMTpro [N-Term]; 2xPhospho [S10(99.5); S/T]	MARCKS-related protein OS=Mus musculus OX=10090 GN=Marcksl1 PE=1 SV=2	0.674417	1.028	0.04	62	60.3	9.81	11.45	High	High	High	High	High	High	High	High	High	High	High	High	High	High	High	High	4	9	P28667	P28667 2xPhospho [S120(99.5); S/T]	5.69	100	1	61.5	56.6	52.3	47.1	51.9	58	40.5	41	58.7	48.7	57.7	45
FALSE	High	[K].KGSSDELQAEPEPSR.[W]	D3Z3B8 [38-52]	D3Z3B8	Dlg1	1xTMTpro [K1]; 1xTMTpro [N-Term]; 2xPhospho [S3(100); S4(100)]	Disks large homolog 1 OS=Mus musculus OX=10090 GN=Dlg1 PE=1 SV=1	0.0891928	0.905	-0.14	62	68.5	10.35	9.4	High	High	High	High	High	High	High	High	High	High	High	High	High	High	High	High	1	1	D3Z3B8	D3Z3B8 2xPhospho [S40(100); S41(100)]	4.76	100	1	63.6	61.7	53.8	40	51.8	46.5	42	42.6	60.6	62.4	58.1	58.8
FALSE	High	[R].IGSDPYLGQR.[L]	A2AIR9 [2240-2249]	A2AIR9	Cacna1b	1xTMTpro [N-Term]; 1xPhospho [S3(100)]	Voltage-dependent N-type calcium channel subunit alpha OS=Mus musculus OX=10090 GN=Cacna1b PE=1 SV=1	0.671877	0.998	0	61.9	62	8.03	7.52	High	High	High	High	High	High	High	High	High	High	High	High	High	High	High	High	1	1	A2AIR9	A2AIR9 1xPhospho [S2242(100)]	3.17	100	1	56.7	54.1	52.6	42.7	51.1	49.9	48.8	42.9	50.9	58.9	57.3	54.2
FALSE	High	[K].KGSSEESVDEDRGLVPEPLPTAK.[A]	Q8C8R3 [1697-1719]	Q8C8R3	Ank2	2xTMTpro [K1; K23]; 1xTMTpro [N-Term]; 2xPhospho [S3(100); S4(100)]	Ankyrin-2 OS=Mus musculus OX=10090 GN=Ank2 PE=1 SV=2	0.268986	0.914	-0.13	61.9	67.7	7.48	17.53	High	High	High	High	High	High	High	High	High	High	High	High	High	High	High	High	2	2	Q8C8R3	Q8C8R3 2xPhospho [S1699(100); S1700(100)]	5.79	100	1	66.5	59.8	51.3	50.9	44.9	45.3	47.2	39.2	61	59	55.7	66.8
FALSE	High	[K].ETNVSKEDTDQEEKASNEDVTK.[A]	Q99JF8 [114-135]	Q99JF8	Psip1	3xTMTpro [K6; K14; K22]; 1xTMTpro [N-Term]; 2xPhospho [T9(100); S16(100)]	PC4 and SFRS1-interacting protein OS=Mus musculus OX=10090 GN=Psip1 PE=1 SV=1	0.853935	0.905	-0.14	61.9	68.4	21.87	24.8	High	High	High	High	High	High	High	High	High	High	High	High	High	High	High	High	1	1	Q99JF8	Q99JF8 2xPhospho [T122(100); S129(100)]	3.72	100	1	87.4	49.8	46.1	69.8	69.3	49.4	44.6	33	58	60.7	75.1	54
FALSE	High	[R].SGSIIGSR.[YS]	Q8BL97 [210-217]	Q8BL97	Srsf7	1xTMTpro [N-Term]; 1xPhospho [S1(100)]	Serine/arginine-rich splicing factor 7 OS=Mus musculus OX=10090 GN=Srsf7 PE=1 SV=1	0.246994	0.971	-0.04	61.9	63.7	24.85	9.64	High	High	High	High	High	High	High	High	High	High	High	High	High	High	High	High	1	1	Q8BL97	Q8BL97 1xPhospho [S210(100)]	2.17	100	1	58.4	56.5	50.3	25.6	34.1	55.5	47.8	44.4	58	59.5	60.1	51.5
FALSE	High	[R].SGSLSGR.[S]	P70268 [375-381]	P70268	Pkn1	1xTMTpro [N-Term]; 1xPhospho [S3(100)]	Serine/threonine-protein kinase N1 OS=Mus musculus OX=10090 GN=Pkn1 PE=1 SV=3	0.0770742	1.263	0.34	61.7	48.9	9.74	22.25	High	High	High	High	High	High	High	High	High	High	High	High	High	High	High	High	1	1	P70268	P70268 1xPhospho [S377(100)]	1.87	100	1	63.2	57.7	51.2	56.4	52.6	45.2	36.2	37.4	47.3	40.3	42.8	34.9
FALSE	High	[K].SPAEAKSPAEAKSPIEVK.[S]	P19246 [751-768]	P19246	Nefh	3xTMTpro [K6; K12; K18]; 1xTMTpro [N-Term]; 2xPhospho [S7(100); S13(100)]	Neurofilament heavy polypeptide OS=Mus musculus OX=10090 GN=Nefh PE=1 SV=3	0.0607858	1.135	0.18	61.7	54.3	13.55	14.16	High	High	High	High	High	High	High	High	High	High	High	High	High	High	High	High	1	2	P19246	P19246 2xPhospho [S757(100); S763(100)]	3.07	100	1	67.7	54.2	44.5	61.4	54.2	48.8	37.2	34.6	48.8	46.8	56.3	41.6
FALSE	High	[K].THTPSPTSPKSNSPQK.[H]	Q8BKZ3 [249-264]	Q8BKZ3	Cap2	2xTMTpro [K10; K16]; 1xTMTpro [N-Term]; 2xPhospho [S13(99.5); T/S]	C-CAP/cofactor C-like domain-containing protein OS=Mus musculus OX=10090 GN=Cap2 PE=2 SV=1	0.311577	1.02	0.03	61.7	60.5	13.57	17.24	High	High	High	High	High	High	High	High	High	High	High	High	High	High	High	High	1	1	Q8BKZ3	Q8BKZ3 2xPhospho [S261(99.5); T/S]	6.16	100	1	57	48	67.4	53.6	50.7	46.8	50.3	41.2	53.7	37.2	62.9	57.5
FALSE	High	[R].SRQSLNSPSPGETEMDLLVTR.[E]	A0A2R8VHF1 [1039-1059]	A0A2R8	D430041D05Rik	1xTMTpro [N-Term]; 2xPhospho [S4(100); S7(100)]	RIKEN cDNA D430041D05 gene OS=Mus musculus OX=10090 GN=D430041D05Rik PE=1 SV=1	0.969327	1.013	0.02	61.7	60.9	11.77	7.36	High	High	High	High	High	High	High	High	High	High	High	High	High	High	High	High	2	2	A0A2R8VHF1	A0A2R8VHF1 2xPhospho [S1042(100); S1045(100)]	6.3	100	1	52.6	56.4	55.4	39.9	48.1	52.5	45.3	42.2	52.2	52.1	59.4	50.3
FALSE	High	[R].SSAASLGR.[V]	Q3UHD9 [1171-1178]	Q3UHD9	Agap2	1xTMTpro [N-Term]; 1xPhospho [S2(100)]	Arf-GAP with GTPase, ANK repeat and PH domain-containing protein 2 OS=Mus musculus OX=10090 GN=Agap2 PE=1 SV=1	0.722533	1.007	0.01	61.7	61.2	20.46	7.02	High	High	High	High	High	High	High	High	High	High	High	High	High	High	High	High	2	2	Q3UHD9	Q3UHD9 1xPhospho [S1172(100)]	2.33	100	1	62.8	54.5	62	30.5	40.9	43.8	51.3	42.8	57.4	50.6	57.2	54.3
FALSE	High	[R].RTNSSEQER.[T]	Q05BF4 [27-35]	Q05BF4	Wdr37	1xTMTpro [N-Term]; 1xPhospho [S4(100)]	WD repeat-containing protein 37 OS=Mus musculus OX=10090 GN=Wdr37 PE=1 SV=1	0.759371	1.03	0.04	61.5	59.7	17.81	22.99	High	High	High	High	High	High	High	High	High	High	High	High	High	High	High	High	1	1	Q05BF4	Q05BF4 1xPhospho [S30(100)]	3.17	100	1	48.2	51.6	59.7	42.4	51.5	48.6	48.3	54	42.4	37.1	53	42
FALSE	High	[R].ENGSDNLPPSPGSGDQTLPDHAPF.[-]	A2AUD5 [206-229]	A2AUD5	Tpd52l2	1xDeamidated [N/Q]; 1xTMTpro [N-Term]; 2xPhospho [S10(99.1); T17(99.1)]	Tumor protein D54 OS=Mus musculus OX=10090 GN=Tpd52l2 PE=1 SV=1	0.230492	0.904	-0.15	61.5	68	12.05	11.67	High	High	High	High	High	High	High	High	High	High	High	High	High	High	High	High	4	9	A2AUD5	A2AUD5 2xPhospho [S215(99.1); T222(99.1)]	3.29	100	1	69.7	59.9	50.6	38.4	48.8	44.6	49.7	40.4	68.8	61.2	50.2	55.2
FALSE	High	[R].AMSIPTSPTR.[IV]	E9QNK5 [389-398]	E9QNK5	Crhr2	1xTMTpro [N-Term]; 2xPhospho [S3(100); S7(99.5)]	Corticotropin-releasing factor receptor 2 OS=Mus musculus OX=10090 GN=Crhr2 PE=3 SV=1	0.409785	0.903	-0.15	61.4	68	7.45	14.96	High	High	High	High	High	High	High	High	High	High	High	High	High	High	High	High	1	1	E9QNK5	E9QNK5 2xPhospho [S391(100); S395(99.5)]	3.19	100	1	60.7	54.7	51	45.7	60.4	52.2	45.5	41.9	65.1	58	65.8	55
FALSE	High	[R].GSHSQSSSPGALTLGR.[Q]	O88935 [431-446]	O88935	Syn1	1xTMTpro [N-Term]; 2xPhospho [S4(100); S6(99.3)]	Synapsin-1 OS=Mus musculus OX=10090 GN=Syn1 PE=1 SV=2	0.0446235	1.282	0.36	61.4	47.9	25.66	20.13	High	High	High	High	High	High	High	High	High	High	High	High	High	High	High	High	2	3	O88935	O88935 2xPhospho [S434(100); S436(99.3)]	4.32	100	1	68.3	76.5	54.3	70.2	46.6	44.2	31	30.7	47	35	45.5	36.1
FALSE	High	[K].LTEDSGYVR.[V]	H3BIV5 [145-153]	H3BIV5	Akap5	1xTMTpro [N-Term]; 1xPhospho [S5(100)]	A-kinase anchor protein 5 OS=Mus musculus OX=10090 GN=Akap5 PE=1 SV=1	0.0131878	1.158	0.21	61.3	52.9	7.18	12.48	High	High	High	High	High	High	High	High	High	High	High	High	High	High	High	High	1	1	H3BIV5	H3BIV5 1xPhospho [S149(100)]	2.72	100	1	60.2	54.1	48.7	52.6	60.3	44.8	51.1	40.8	43.4	47.8	47.2	40.9
FALSE	High	[R].QHYQKETESAPGSPR.[A]	Z4YJT3 [486-500]	Z4YJT3	Larp1	1xTMTpro [K5]; 1xTMTpro [N-Term]; 2xPhospho [S9(99.6); S13(100)]	La-related protein 1 OS=Mus musculus OX=10090 GN=Larp1 PE=1 SV=1	0.228496	1.304	0.38	61.3	47	15.21	60.66	High	High	High	High	High	High	High	High	High	High	High	High	High	High	High	High	1	1	Z4YJT3	Z4YJT3 2xPhospho [S494(99.6); S498(100)]	6.88	100	1	54.1	51.7	62.3	54	47.8	52	39.8	50.9	40.6	31.7	50.4	36
FALSE	High	[R].LQESPK.[L]	Q8BNH9 [211-216]	Q8BNH9	Llgl1	1xTMTpro [K6]; 1xTMTpro [N-Term]; 1xPhospho [S4(100)]	Lgl_C domain-containing protein (Fragment) OS=Mus musculus OX=10090 GN=Llgl1 PE=2 SV=1	0.407783	0.995	-0.01	61	61.3	14.83	18.77	High	High	High	High	High	High	High	High	High	High	High	High	High	High	High	High	1	1	Q8BNH9	Q8BNH9 1xPhospho [S214(100)]	1.81	100	1	75.4	56.4	46.6	62.8	57.2	44.4	44.4	32.3	64.6	54	50.8	49.9
FALSE	High	[R].ASDPQSPPQVSR.[H]	Q5F2E8 [416-427]	Q5F2E8	Taok1	1xTMTpro [N-Term]; 1xPhospho [S6(100)]	Serine/threonine-protein kinase TAO1 OS=Mus musculus OX=10090 GN=Taok1 PE=1 SV=1	0.943061	0.996	-0.01	60.9	61.2	8.52	12.98	High	High	High	High	High	High	High	High	High	High	High	High	High	High	High	High	1	3	Q5F2E8	Q5F2E8 1xPhospho [S421(100)]	3.75	100	1	58.9	56.2	44.5	56.9	47.3	45.9	49.7	41.2	51.5	52.9	49.7	52.9
FALSE	High	[K].KLPANISEDAEEGEVSDEDSADEMEDDCK.[L]	H3BK11 [331-359]	H3BK11	Plch2	1xCarbamidomethyl [C28]; 2xTMTpro [K1; K29]; 1xTMTpro [N-Term]; 2xPhospho [S16(100); S20(100)]	Phosphoinositide phospholipase C (Fragment) OS=Mus musculus OX=10090 GN=Plch2 PE=1 SV=1	0.65788	0.951	-0.07	60.9	64.1	11.94	14.25	High	High	High	High	High	High	High	High	High	High	High	High	High	High	High	High	1	2	H3BK11	H3BK11 2xPhospho [S346(100); S350(100)]	9.05	100	1	70.4	58.5	44.7	58.8	57.2	44.2	42.5	34.5	54.6	57.9	70.4	47
FALSE	High	[K].NSQEDSEDSEEKDVK.[T]	Q80XU3 [53-67]	Q80XU3	Nucks1	1xDeamidated [Q3]; 2xTMTpro [K12; K15]; 1xTMTpro [N-Term]; 2xPhospho [S6(100); S9(100)]	Nuclear ubiquitous casein and cyclin-dependent kinase substrate 1 OS=Mus musculus OX=10090 GN=Nucks1 PE=1 SV=1	0.541987	1.042	0.06	60.9	58.5	10.36	15.64	High	High	High	High	High	High	High	High	High	High	High	High	High	High	High	High	1	1	Q80XU3	Q80XU3 2xPhospho [S58(100); S61(100)]	3.07	100	1	61	57.1	43.9	53.7	52.1	45.7	35.9	43.6	61.3	50.4	53.7	33.8
FALSE	High	[R].ETSPTRGEPVPAWEGKSPEQEVR.[Y]	A2ARP8 [1870-1892]	A2ARP8	Map1a	1xDeamidated [Q20]; 1xTMTpro [K16]; 1xTMTpro [N-Term]; 2xPhospho [S3(99.2); S17(100)]	Microtubule-associated protein 1A OS=Mus musculus OX=10090 GN=Map1a PE=1 SV=1	0.631039	0.961	-0.06	60.9	63.3	13.39	10.01	High	High	High	High	High	High	High	High	High	High	High	High	High	High	High	High	2	2	A2ARP8	A2ARP8 2xPhospho [S1872(99.2); S1886(100)]	4.3	100	1	59.2	55.2	49.8	52.2	47.6	45.4	48.8	54.4	57.1	54	60.7	51
FALSE	High	[K].VDNSSLTGESEPQTR.[S]	A0A0G2JGX4 [216-230]; Q3TXF9 [213-227]; Q6ZQ49 [224-238]	A0A0G2	Atp1a3	1xTMTpro [N-Term]; 1xPhospho [S10(100)]	Sodium/potassium-transporting ATPase subunit alpha OS=Mus musculus OX=10090 GN=Atp1a3 PE=1 SV=1 Sodium/potassium-transporting ATPase subunit alpha OS=Mus musculus OX=10090 GN=Atp1a1 PE=2 SV=1 Sodium/potassium-transporting ATPase subunit alpha (Fragment) OS=Mus musculus OX=10090 GN=Atp1a2 PE=2 SV=1	0.366231	1.054	0.08	60.7	57.5	6.22	9.91	High	High	High	High	High	High	High	High	High	High	High	High	High	High	High	High	4	4	A0A0G2JGX4; Q3TXF9; Q6ZQ49	A0A0G2JGX4 1xPhospho [S225(100)]; Q3TXF9 1xPhospho [S222(100)]; Q6ZQ49 1xPhospho [S233(100)]	4.19	100	3	59.6	53.6	49.2	52.8	56	47.7	48.1	35.1	53.1	54.4	56.2	47.3
FALSE	High	[R].KGTGDCSDEEVDGK.[A]	Q3UFT0 [936-949]	Q3UFT0	Myh9	1xCarbamidomethyl [C6]; 2xTMTpro [K1; K14]; 1xTMTpro [N-Term]; 1xPhospho [S7(100)]	Myosin_tail_1 domain-containing protein (Fragment) OS=Mus musculus OX=10090 GN=Myh9 PE=2 SV=1	0.0235462	0.829	-0.27	60.6	73.1	8.92	12.14	High	High	High	High	High	High	High	High	High	High	High	High	High	High	High	High	1	1	Q3UFT0	Q3UFT0 1xPhospho [S942(100)]	3.58	100	1	54	56	59.6	51.5	48.6	45.5	44	41.1	68.6	66.1	59.3	64
FALSE	High	[K].GVNFAEEPMRSDSENGEEEEAAEAGAFNAPVINR.[F]	P31324 [73-106]	P31324	Prkar2b	1xDeamidated [N]; 1xTMTpro [N-Term]; 2xPhospho [S11(100); S13(100)]	cAMP-dependent protein kinase type II-beta regulatory subunit OS=Mus musculus OX=10090 GN=Prkar2b PE=1 SV=3	0.504803	0.962	-0.06	60.6	63	10.19	8.05	High	High	High	High	High	High	High	High	High	High	High	High	High	High	High	High	2	20	P31324	P31324 2xPhospho [S83(100); S85(100)]	9.4	100	1	58.5	48.7	52.8	50.2	64.2	46.7	42.5	41.8	58.9	50.6	53.8	51
FALSE	High	[R].AFGESSTESDEDEEEGCSHK.[H]	G3UZ30 [63-82]	G3UZ30	Ppp1r11	1xCarbamidomethyl [C17]; 1xTMTpro [K20]; 1xTMTpro [N-Term]; 2xPhospho [S5(99.5); S6(99.5)]	E3 ubiquitin-protein ligase PPP1R11 (Fragment) OS=Mus musculus OX=10090 GN=Ppp1r11 PE=1 SV=2	0.668985	1.055	0.08	60.5	57.4	8.65	22.19	High	High	High	High	High	High	High	High	High	High	High	High	High	High	High	High	2	3	G3UZ30	G3UZ30 2xPhospho [S67(99.5); S68(99.5)]	4.22	100	1	61.7	56.3	57.5	51.1	48.4	41.3	44.3	36	49.7	58	53.9	62.1
FALSE	High	[R].MNSKDNVQETQI.[-]	Q8C031 [629-640]	Q8C031	Lrrc4c	1xTMTpro [K4]; 1xTMTpro [N-Term]; 1xPhospho [S3(100)]	Leucine-rich repeat-containing protein 4C OS=Mus musculus OX=10090 GN=Lrrc4c PE=1 SV=2	0.0443584	0.92	-0.12	60.4	65.7	12.41	10.65	High	High	High	High	High	High	High	High	High	High	High	High	High	High	High	High	1	1	Q8C031	Q8C031 1xPhospho [S631(100)]	3.98	100	1	54	61.3	50.2	41.7	62.3	47.3	44.8	35.5	59.8	55.4	61.3	52.8
FALSE	High	[R].YQQSSPSR.[L]	A0A2R8VHF1 [1337-1344]	A0A2R8	D430041D05Rik	1xTMTpro [N-Term]; 1xPhospho [S5(99.6)]	RIKEN cDNA D430041D05 gene OS=Mus musculus OX=10090 GN=D430041D05Rik PE=1 SV=1	0.387108	0.753	-0.41	60.4	80.2	16.84	24.83	High	High	High	High	High	High	High	High	High	High	High	High	High	High	High	High	1	1	A0A2R8VHF1	A0A2R8VHF1 1xPhospho [S1341(99.6)]	1.95	100	1	82	51	50.7	44.6	60.9	45.9	46.2	31.8	73.8	69.1	64.7	69
FALSE	High	[R].YKNSLETVGTPDSGRGR.[G]	A0A494BB44 [49-65]	A0A494	Syt7	1xTMTpro [K2]; 1xTMTpro [N-Term]; 3xPhospho [S4(100); T10(100); S13(100)]	Synaptotagmin-7 OS=Mus musculus OX=10090 GN=Syt7 PE=1 SV=1	0.164266	0.808	-0.31	60.3	74.7	10.61	20.03	High	High	High	High	High	High	High	High	High	High	High	High	High	High	High	High	1	2	A0A494BB44	A0A494BB44 3xPhospho [S52(100); T58(100); S61(100)]	5.16	100	1	73.3	52.4	49.8	47	58.9	56.7	44.9	39.5	86.8	64.8	66.6	69.3
FALSE	High	[R].RSSLDGSESAK.[T]	Q3UN16 [254-264]	Q3UN16	Gpr162	1xTMTpro [K11]; 1xTMTpro [N-Term]; 1xPhospho [S]	Probable G-protein coupled receptor 162 OS=Mus musculus OX=10090 GN=Gpr162 PE=1 SV=2	0.161491	0.938	-0.09	60.3	64.3	12.64	8.03	High	High	High	High	High	High	High	High	High	High	High	High	High	High	High	High	1	1	Q3UN16		3.88	100	1	59.9	55.1	46	36.9	57.8	43.4	51.1	39.8	64.7	51.4	58.7	53.6
FALSE	High	[R].GGQEPAGAGSPSPPEDRNTK.[T]	F7BJK1 [1001-1020]	F7BJK1	Pcdh1	1xTMTpro [K20]; 1xTMTpro [N-Term]; 2xPhospho [S10(100); S12(100)]	Protocadherin 1 (Fragment) OS=Mus musculus OX=10090 GN=Pcdh1 PE=1 SV=1	0.448459	1.412	0.5	60.3	42.7	27.77	105.58	High	High	High	High	High	High	High	High	High	High	High	High	High	High	High	High	1	2	F7BJK1	F7BJK1 2xPhospho [S1010(100); S1012(100)]	7.31	100	1	39.8	64.1	57.6	40.8	38.5	56	38.9	58.3	39.9	27.1	43.7	28.2
FALSE	High	[R].ESNSNQCVYAAHNSVVIDECK.[VS]	Q3UYK6 [529-549]	Q3UYK6	Slc1a2	2xCarbamidomethyl [C7; C20]; 1xDeamidated [N/Q]; 1xTMTpro [K21]; 1xTMTpro [N-Term]; 1xPhospho [S4(99.6)]	Amino acid transporter OS=Mus musculus OX=10090 GN=Slc1a2 PE=2 SV=1	0.440205	1.097	0.13	60.3	54.9	10.77	14.52	High	High	High	High	High	High	High	High	High	High	High	High	High	High	High	High	4	6	Q3UYK6	Q3UYK6 1xPhospho [S532(99.6)]	6.43	100	1	61.6	62.5	46.7	50.9	51.2	41	36	39.8	52	44.6	42.6	48.8
FALSE	High	[K].GGSSLDR.[L]	A0A1S6GWH6 [2299-2305]	A0A1S6	Birc6	1xTMTpro [N-Term]; 1xPhospho [S]	UBC core domain-containing protein OS=Mus musculus OX=10090 GN=Birc6 PE=2 SV=1	0.793978	0.948	-0.08	60.2	63.6	8.77	15.36	High	High	High	High	High	High	High	High	High	High	High	High	High	High	High	High	1	1	A0A1S6GWH6		1.86	100	1	63	53.8	48.1	41.7	55.2	45.7	51.3	39.8	57.6	48.4	55.9	53.6
FALSE	High	[K].SSSFSEEKGESDDEKPR.[K]	Q9JIX8 [206-222]	Q9JIX8	Acin1	2xTMTpro [K8; K15]; 1xTMTpro [N-Term]; 2xPhospho [S11(100); S]	Apoptotic chromatin condensation inducer in the nucleus OS=Mus musculus OX=10090 GN=Acin1 PE=1 SV=3	0.317344	1.094	0.13	60.1	55	13.88	10.12	High	High	High	High	High	High	High	High	High	High	High	High	High	High	High	High	1	1	Q9JIX8	Q9JIX8 2xPhospho [S216(100); S]	3.5	100	1	60.4	63.4	43.7	60.7	51.3	48.7	37.6	34.5	51.1	44.8	57.3	43.1
FALSE	High	[K].DLSLEEIQKK.[L]	Q91XT3 [44-53]; P55821 [78-87]	Q91XT3	Stmn1	2xTMTpro [K9; K10]; 1xTMTpro [N-Term]; 1xPhospho [S3(100)]	Stathmin OS=Mus musculus OX=10090 GN=Stmn1 PE=2 SV=1 Stathmin-2 OS=Mus musculus OX=10090 GN=Stmn2 PE=1 SV=1	0.0901395	0.932	-0.1	60.1	64.5	6.7	4.02	High	High	High	High	High	High	High	High	High	High	High	High	High	High	High	High	1	1	Q91XT3; P55821	Q91XT3 1xPhospho [S46(100)]; P55821 1xPhospho [S80(100)]	1.9	100	2	59.9	63.9	52.4	47.7	51.2	46	45.7	39.5	61.1	57.4	61.2	52.2
FALSE	High	[R].SMSDPKPLSPTADESSR.[A]	Q9QYX7 [3608-3624]	Q9QYX7	Pclo	1xOxidation [M2]; 1xTMTpro [K6]; 1xTMTpro [N-Term]; 2xPhospho [S3(99.2); S9(100)]	Protein piccolo OS=Mus musculus OX=10090 GN=Pclo PE=1 SV=4	0.872189	1.004	0.01	60	59.8	9.77	15.03	High	High	High	High	High	High	High	High	High	High	High	High	High	High	High	High	2	2	Q9QYX7	Q9QYX7 2xPhospho [S3610(99.2); S3616(100)]	3.41	100	1	55.5	52.1	54.5	41.6	56.2	42.5	48.4	40.7	54.1	46.9	57.4	50.9
FALSE	High	[K].DWEDDSDEDMSNFDR.[F]	Q3TJG6 [108-122]	Q3TJG6	Ptges3	1xOxidation [M10]; 1xTMTpro [N-Term]; 1xPhospho [S6(100)]	CS domain-containing protein OS=Mus musculus OX=10090 GN=Ptges3 PE=2 SV=1	0.797297	0.973	-0.04	59.9	61.6	10.07	13.19	High	High	High	High	High	High	High	High	High	High	High	High	High	High	High	High	1	5	Q3TJG6	Q3TJG6 1xPhospho [S113(100)]	4.72	100	1	66.4	51.6	45.5	59	51.9	40.5	44.7	39.3	54.1	53.4	53.8	55.4
FALSE	High	[K].KLEGNSPQGSSHGVK.[I]	Q3UHW5 [176-190]	Q3UHW5	Rab8a	2xTMTpro [K1; K15]; 1xTMTpro [N-Term]; 2xPhospho [S6(100); S10(99.6)]	Uncharacterized protein OS=Mus musculus OX=10090 GN=Rab8a PE=2 SV=1	0.49529	1.068	0.09	59.9	56.1	7.3	13.13	High	High	High	High	High	High	High	High	High	High	High	High	High	High	High	High	1	1	Q3UHW5	Q3UHW5 2xPhospho [S181(100); S185(99.6)]	5.32	100	1	59.8	55.1	49.5	43.4	53.7	41.1	44.6	42.5	53.8	38.8	52.4	45.7
FALSE	High	[R].QSHSESSPDGEVK.[S]	Q8BTI8 [845-857]	Q8BTI8	Srrm2	1xTMTpro [K13]; 1xTMTpro [N-Term]; 2xPhospho [S6(100); S7(100)]	Serine/arginine repetitive matrix protein 2 OS=Mus musculus OX=10090 GN=Srrm2 PE=1 SV=3	0.912443	0.987	-0.02	59.8	60.6	16.13	17.04	High	High	High	High	High	High	High	High	High	High	High	High	High	High	High	High	2	2	Q8BTI8	Q8BTI8 2xPhospho [S850(100); S851(100)]	6.01	100	1	77.3	50.2	43.7	53	58.9	42.6	51.9	31.8	54.3	63	55.2	56.9
FALSE	High	[R].DTIQQVSQR.[E]	E9Q0A7 [505-513]	E9Q0A7	Oxr1	1xTMTpro [N-Term]; 1xPhospho [S7(100)]	Oxidation resistance protein 1 OS=Mus musculus OX=10090 GN=Oxr1 PE=1 SV=1	0.237996	1.398	0.48	59.7	42.7	28.54	29.83	High	High	High	High	High	High	High	High	High	High	High	High	High	High	High	High	1	1	E9Q0A7	E9Q0A7 1xPhospho [S511(100)]	2.11	100	1	61.2	67.4	60.4	25.9	36	45	48.9	27.2	41.9	44.4	35.3	35.4
FALSE	High	[R].SPFEIISPPASPPEMTGQR.[V]	A2ARP8 [2000-2018]	A2ARP8	Map1a	1xTMTpro [N-Term]; 2xPhospho [S7(100); S11(100)]	Microtubule-associated protein 1A OS=Mus musculus OX=10090 GN=Map1a PE=1 SV=1	0.0918424	0.954	-0.07	59.6	62.5	10.46	8.61	High	High	High	High	High	High	High	High	High	High	High	High	High	High	High	High	1	1	A2ARP8	A2ARP8 2xPhospho [S2006(100); S2010(100)]	3.83	100	1	51.8	52.8	50	52.8	46.6	39.9	45.9	45.4	54.8	53.1	56.1	56.4
FALSE	High	[K].TVLESGGETGDGDNDTTK.[K]	Q3TI79 [477-494]	Q3TI79	Dkc1	1xTMTpro [K18]; 1xTMTpro [N-Term]; 1xPhospho [S5(100)]	Uncharacterized protein OS=Mus musculus OX=10090 GN=Dkc1 PE=2 SV=1	0.218149	1.018	0.03	59.6	58.5	7.92	12.06	High	High	High	High	High	High	High	High	High	High	High	High	High	High	High	High	1	2	Q3TI79	Q3TI79 1xPhospho [S481(100)]	5.8	100	1	52	49.5	42.9	50.2	50.7	49.6	44.7	40.6	53	47	62.9	54.5
FALSE	High	[K].HTGPNSPDTANDGFVR.[L]	Q8C2Q7 [99-114]	Q8C2Q7	Hnrnph1	1xTMTpro [N-Term]; 1xPhospho [S6(100)]	Heterogeneous nuclear ribonucleoprotein H OS=Mus musculus OX=10090 GN=Hnrnph1 PE=1 SV=1	0.7423	1.005	0.01	59.5	59.2	14.26	8.93	High	High	High	High	High	High	High	High	High	High	High	High	High	High	High	High	1	4	Q8C2Q7	Q8C2Q7 1xPhospho [S104(100)]	5.62	100	1	47.2	51.8	46.9	57.8	52.7	53.3	41.8	48	50.9	49.2	58.9	46.7
FALSE	High	[K].EMGTPLADTPTRPVTR.[H]	Q9EQF6 [506-521]	Q9EQF6	Dpysl5	1xOxidation [M2]; 1xTMTpro [N-Term]; 2xPhospho [T4(100); T9(100)]	Dihydropyrimidinase-related protein 5 OS=Mus musculus OX=10090 GN=Dpysl5 PE=1 SV=1	0.40502	0.934	-0.1	59.4	63.6	25.67	17.76	High	High	High	High	High	High	High	High	High	High	High	High	High	High	High	High	1	2	Q9EQF6	Q9EQF6 2xPhospho [T509(100); T514(100)]	4.3	100	1	49.6	45.8	56.5	30.4	46.6	53.2	48.4	57.1	74.8	49	56.1	55
FALSE	High	[K].SDSPSSQR.[V]	Q8BTG3 [42-49]	Q8BTG3	Tcp11l1	1xTMTpro [N-Term]; 1xPhospho [S3(100)]	T-complex protein 11-like protein 1 OS=Mus musculus OX=10090 GN=Tcp11l1 PE=1 SV=1	0.942691	0.92	-0.12	59.4	64.6	9.05	12.8	High	High	High	High	High	High	High	High	High	High	High	High	High	High	High	High	1	1	Q8BTG3	Q8BTG3 1xPhospho [S44(100)]	2.63	100	1	70.7	61.8	53.1	47.8	50.7	45.3	44.4	35.9	58.9	43.4	59.4	60.8
FALSE	High	[R].TATSASASPTLR.[V]	Q80TZ3 [588-599]	Q80TZ3	Dnajc6	1xTMTpro [N-Term]; 2xPhospho [S4(100); S8(100)]	Putative tyrosine-protein phosphatase auxilin OS=Mus musculus OX=10090 GN=Dnajc6 PE=1 SV=2	0.0599939	1.196	0.26	59.2	49.5	16.76	16.2	High	High	High	High	High	High	High	High	High	High	High	High	High	High	High	High	1	1	Q80TZ3	Q80TZ3 2xPhospho [S591(100); S595(100)]	3.07	100	1	55.3	50.5	37.8	66.2	49.8	50.8	50.8	39.6	42.1	35.7	46.2	40.5
FALSE	High	[R].RGSALGPDEAGGELER.[L]	C7G3P1 [66-81]	C7G3P1	Ppfia3	1xTMTpro [N-Term]; 1xPhospho [S3(100)]	MKIAA0654 protein (Fragment) OS=Mus musculus OX=10090 GN=Ppfia3 PE=2 SV=1	0.962587	1.032	0.05	59.2	57.4	9.39	25.86	High	High	High	High	High	High	High	High	High	High	High	High	High	High	High	High	1	1	C7G3P1	C7G3P1 1xPhospho [S68(100)]	6.32	100	1	59.1	55	41.2	49	49.6	54.4	44.3	37.8	52.8	50.2	52.3	45.9
FALSE	High	[R].YTGSPDSLR.[S]	P70207 [1627-1635]	P70207	Plxna2	1xTMTpro [N-Term]; 2xPhospho [S4(100); S7(100)]	Plexin-A2 OS=Mus musculus OX=10090 GN=Plxna2 PE=1 SV=2	0.966592	0.978	-0.03	59.2	60.5	14.05	16.92	High	High	High	High	High	High	High	High	High	High	High	High	High	High	High	High	1	1	P70207	P70207 2xPhospho [S1630(100); S1633(100)]	3.08	100	1	70.6	45.8	45.5	61.8	56.1	40.8	43.4	39.5	50.7	52.9	51.6	48.6
FALSE	High	[R].SEFGSLDR.[H]	Q8BI84 [1729-1736]	Q8BI84	Mia3	1xTMTpro [N-Term]; 1xPhospho [S5(100)]	Transport and Golgi organization protein 1 homolog OS=Mus musculus OX=10090 GN=Mia3 PE=1 SV=2	0.0732979	1.072	0.1	59.2	55.2	4.94	12.14	High	High	High	High	High	High	High	High	High	High	High	High	High	High	High	High	1	1	Q8BI84	Q8BI84 1xPhospho [S1733(100)]	2.07	100	1	60	50	51.3	48.2	47.9	44.1	45.9	41.4	51.1	45.9	53.6	44.1
FALSE	High	[K].VVNQDST.[-]	A0A7U3JW65 [237-243]	A0A7U3	Fgf1a	1xTMTpro [N-Term]; 1xPhospho [S6(99.7)]	Fibroblast growth factor OS=Mus musculus OX=10090 GN=Fgf1a PE=3 SV=1	0.648622	0.999	0	59.1	59.1	14.13	9.24	High	High	High	High	High	High	High	High	High	High	High	High	High	High	High	High	2	3	A0A7U3JW65	A0A7U3JW65 1xPhospho [S242(99.7)]	2.28	100	1	68.1	66.9	50.1	48.2	46.7	44.6	34.4	39.2	49.8	59.6	61.8	53.8
FALSE	High	[K].DREDSPERCSDSDEEKK.[A]	Q5SUH7 [223-239]	Q5SUH7	Clint1	1xCarbamidomethyl [C9]; 2xTMTpro [K16; K17]; 1xTMTpro [N-Term]; 3xPhospho [S5(100); S10(100); S12(100)]	Clathrin interactor 1 OS=Mus musculus OX=10090 GN=Clint1 PE=1 SV=1	0.440385	0.829	-0.27	59	71.3	24.34	20.49	High	High	High	High	High	High	High	High	High	High	High	High	High	High	High	High	1	2	Q5SUH7	Q5SUH7 3xPhospho [S227(100); S232(100); S234(100)]	2.6	100	1	79.8	40.5	44	70.5	47.9	55.3	46.5	30	67.8	70.6	61.4	63.2
FALSE	High	[K].STSYTK.[I]	Q9JLM8 [281-286]; Q3UGP0 [281-286]; A0A0G2JGQ6 [281-286]	Q9JLM8	Dclk1	1xTMTpro [K6]; 1xTMTpro [N-Term]; 1xPhospho [S3(100)]	Serine/threonine-protein kinase DCLK1 OS=Mus musculus OX=10090 GN=Dclk1 PE=1 SV=1 Uncharacterized protein OS=Mus musculus OX=10090 GN=Dclk1 PE=2 SV=1 Serine/threonine-protein kinase DCLK1 OS=Mus musculus OX=10090 GN=Dclk1 PE=1 SV=1	0.0441061	1.276	0.35	59	46.2	16.07	25.11	High	High	High	High	High	High	High	High	High	High	High	High	High	High	High	High	1	1	Q9JLM8; Q3UGP0; A0A0G2JGQ6	Q9JLM8 1xPhospho [S283(100)]; Q3UGP0 1xPhospho [S283(100)]; A0A0G2JGQ6 1xPhospho [S283(100)]	1.7	100	3	61.5	63.4	60	46.3	44.1	53	33.9	37.1	34.4	35.9	44.2	34.9
FALSE	High	[K].AASLDER.[T]	A0A087WSE3 [227-233]	A0A087	Speg	1xTMTpro [N-Term]; 1xPhospho [S3(100)]	Striated muscle-specific serine/threonine-protein kinase (Fragment) OS=Mus musculus OX=10090 GN=Speg PE=1 SV=1	0.620923	1	0	59	59	9.53	11.51	High	High	High	High	High	High	High	High	High	High	High	High	High	High	High	High	1	1	A0A087WSE3	A0A087WSE3 1xPhospho [S229(100)]	1.98	100	1	53.4	59.4	47.6	41.1	51.6	47.9	46.6	35	54	38.4	51.5	51.5
FALSE	High	[K].GAEEEEEEEDDDSEEEIK.[A]	Q9WV69 [214-231]	Q9WV69	Dmtn	1xTMTpro [K18]; 1xTMTpro [N-Term]; 1xPhospho [S13(100)]	Dematin OS=Mus musculus OX=10090 GN=Dmtn PE=1 SV=1	0.427775	1.006	0.01	58.9	58.6	5.92	9.65	High	High	High	High	High	High	High	High	High	High	High	High	High	High	High	High	1	3	Q9WV69	Q9WV69 1xPhospho [S226(100)]	4.97	100	1	53	53.3	49.8	48.5	50.7	40.9	41.5	40.7	52.7	53.5	51	56.6
FALSE	High	[K].RSYSPDGKESPSDK.[K]	Q6ZQ61 [601-614]	Q6ZQ61	Matr3	2xTMTpro [K8; K14]; 1xTMTpro [N-Term]; 2xPhospho [S2(100); S4(100)]	MKIAA0723 protein (Fragment) OS=Mus musculus OX=10090 GN=Matr3 PE=2 SV=1	0.453663	0.893	-0.16	58.9	65.9	24.46	10.06	High	High	High	High	High	High	High	High	High	High	High	High	High	High	High	High	2	2	Q6ZQ61	Q6ZQ61 2xPhospho [S602(100); S604(100)]	2.43	100	1	44	52.6	48.2	38.7	50.8	58.6	51.5	59.6	66	53.8	67.2	44.8
FALSE	High	[R].DKEVSDDEAEEK.[E]	P07901 [227-238]	P07901	Hsp90aa1	2xTMTpro [K2; K12]; 1xTMTpro [N-Term]; 1xPhospho [S5(100)]	Heat shock protein HSP 90-alpha OS=Mus musculus OX=10090 GN=Hsp90aa1 PE=1 SV=4	0.639057	0.902	-0.15	58.8	65.2	28.06	17.38	High	High	High	High	High	High	High	High	High	High	High	High	High	High	High	High	1	1	P07901	P07901 1xPhospho [S231(100)]	2.3	100	1	94	44.8	50.6	53.3	58.8	32.8	42.1	27.9	61.3	64.4	55.9	55.5
FALSE	High	[K].RESVVSGDDRAEEDMDDVLEK.[G]	P14873 [987-1007]	P14873	Map1b	1xTMTpro [K21]; 1xTMTpro [N-Term]; 2xPhospho [S3(100); S6(100)]	Microtubule-associated protein 1B OS=Mus musculus OX=10090 GN=Map1b PE=1 SV=2	0.636941	0.859	-0.22	58.8	68.5	18.44	31.56	High	High	High	High	High	High	High	High	High	High	High	High	High	High	High	High	1	1	P14873	P14873 2xPhospho [S989(100); S992(100)]	7.38	100	1	78.1	45.2	57.4	48.8	50.1	36.7	46.7	31	64.9	62	58.5	75.4
FALSE	High	[R].SEDSDEDEPCAISGK.[W]	E9QKB1 [86-100]	E9QKB1	Dlc1	1xCarbamidomethyl [C10]; 1xTMTpro [K15]; 1xTMTpro [N-Term]; 1xPhospho [S4(100)]	Rho GTPase-activating protein 7 OS=Mus musculus OX=10090 GN=Dlc1 PE=1 SV=1	0.926324	1.008	0.01	58.7	58.2	12.57	11.34	High	High	High	High	High	High	High	High	High	High	High	High	High	High	High	High	1	1	E9QKB1	E9QKB1 1xPhospho [S89(100)]	3.57	100	1	64.6	55.6	38.3	46	59.2	42.4	41.2	43.2	59.1	42.2	60.3	46.1
FALSE	High	[R].SDISERPSVDDVESETGSTGALETR.[S]	Q80X80 [606-630]	Q80X80	C2cd2l	1xTMTpro [N-Term]; 2xPhospho [S14(100); S18(100)]	Phospholipid transfer protein C2CD2L OS=Mus musculus OX=10090 GN=C2cd2l PE=1 SV=3	0.820886	0.998	0	58.7	58.8	11.33	8.44	High	High	High	High	High	High	High	High	High	High	High	High	High	High	High	High	2	2	Q80X80	Q80X80 2xPhospho [S619(100); S623(100)]	4.12	100	1	55	58	52.5	44.2	53.5	39.3	46.7	31.3	52.1	48.6	54.9	52.1
FALSE	High	[R].KPASVSPTTPTSPTEGEAS.[-]	Q8R1Q8 [505-523]	Q8R1Q8	Dync1li1	1xTMTpro [K1]; 1xTMTpro [N-Term]; 2xPhospho [T9(100); S19(100)]	Cytoplasmic dynein 1 light intermediate chain 1 OS=Mus musculus OX=10090 GN=Dync1li1 PE=1 SV=1	0.494282	0.996	-0.01	58.5	58.8	8.05	10.96	High	High	High	High	High	High	High	High	High	High	High	High	High	High	High	High	2	2	Q8R1Q8	Q8R1Q8 2xPhospho [T513(100); S523(100)]	4	100	1	57	49.4	45.1	41.7	53.6	49.7	45.8	39.4	54.1	50.5	56.8	48.4
FALSE	High	[K].LLAPEDVKQSPDEFCHSDFEDASQGSDTR.[I]	Q5DTY9 [121-149]	Q5DTY9	Kctd16	1xCarbamidomethyl [C15]; 1xTMTpro [K8]; 1xTMTpro [N-Term]; 2xPhospho [S10(100); S17(100)]	BTB/POZ domain-containing protein KCTD16 OS=Mus musculus OX=10090 GN=Kctd16 PE=1 SV=2	0.143749	0.944	-0.08	58.4	61.9	12.34	8.62	High	High	High	High	High	High	High	High	High	High	High	High	High	High	High	High	2	4	Q5DTY9	Q5DTY9 2xPhospho [S130(100); S137(100)]	6.36	100	1	60	51.2	43.5	53.9	56.3	41.3	34.4	42.9	58.7	51.3	67.8	49.2
FALSE	High	[R].ETAPTSTYSSPAR.[S]	Q3TNR3 [15-27]	Q3TNR3	Hspa12a	1xTMTpro [N-Term]; 1xPhospho [S10(99.7)]	Uncharacterized protein OS=Mus musculus OX=10090 GN=Hspa12a PE=2 SV=1	0.0237844	0.913	-0.13	58.4	63.9	13.36	3.3	High	High	High	High	High	High	High	High	High	High	High	High	High	High	High	High	1	1	Q3TNR3	Q3TNR3 1xPhospho [S24(99.7)]	5.46	100	1	55.6	52	48.6	36.8	37.3	46.6	46.6	40.3	58.7	54.4	55.5	53.5
FALSE	High	[K].AKSEDSDAELSD.[-]	A2A791 [1538-1549]	A2A791	Zmym4	1xTMTpro [K2]; 1xTMTpro [N-Term]; 2xPhospho [S6(100); S11(100)]	Zinc finger MYM-type protein 4 OS=Mus musculus OX=10090 GN=Zmym4 PE=1 SV=1	0.0830984	1.066	0.09	58.3	54.7	6.51	10.14	High	High	High	High	High	High	High	High	High	High	High	High	High	High	High	High	1	1	A2A791	A2A791 2xPhospho [S1543(100); S1548(100)]	3.29	100	1	53.5	50.4	46.6	49.8	53.2	47	39.7	41	54.9	49.9	49.6	37.6
FALSE	High	[K].SPERTEEVLSPDGSPSKSPSK.[K]	Q05C56 [664-684]	Q05C56	Add3	2xTMTpro [K17; K21]; 1xTMTpro [N-Term]; 2xPhospho [S14(100); S18(99.3)]	Add3 protein (Fragment) OS=Mus musculus OX=10090 GN=Add3 PE=2 SV=1	0.783305	1.153	0.21	58.3	50.5	17.5	50.75	High	High	High	High	High	High	High	High	High	High	High	High	High	High	High	High	2	2	Q05C56	Q05C56 2xPhospho [S677(100); S681(99.3)]	3.91	100	1	44.7	54.4	45.3	48.2	42.8	45.1	49.3	51.5	44.1	44.5	50.2	37.8
FALSE	High	[R].LAIQGPEDSPSR.[Q]	Q3URS8 [229-240]	Q3URS8	Mlf2	1xTMTpro [N-Term]; 1xPhospho [S9(99.8)]	Uncharacterized protein OS=Mus musculus OX=10090 GN=Mlf2 PE=2 SV=1	0.653372	1.078	0.11	58.3	54.1	5.44	16.65	High	High	High	High	High	High	High	High	High	High	High	High	High	High	High	High	1	1	Q3URS8	Q3URS8 1xPhospho [S237(99.8)]	3.93	100	1	60.8	53.5	46.1	42.9	50	44.9	42.7	40.7	49.3	43.4	56.5	56.3
FALSE	High	[R].TASETRSEGSEYEEIPK.[R]	G3UX48 [1026-1042]	G3UX48	Prrc2a	1xTMTpro [K17]; 1xTMTpro [N-Term]; 2xPhospho [S7(99.6); S10(100)]	Protein PRRC2A OS=Mus musculus OX=10090 GN=Prrc2a PE=1 SV=1	0.930883	1.019	0.03	58.3	57.2	10.48	10.3	High	High	High	High	High	High	High	High	High	High	High	High	High	High	High	High	2	2	G3UX48	G3UX48 2xPhospho [S1032(99.6); S1035(100)]	4.38	100	1	51.6	54.5	43.2	50	55.7	36.2	43.9	37.8	52.8	52.4	51.9	50
FALSE	High	[R].SDSDYDMSPK.[T]	O89084 [145-154]	O89084	Pde4a	1xTMTpro [K10]; 1xTMTpro [N-Term]; 1xPhospho [S3(100)]	cAMP-specific 3',5'-cyclic phosphodiesterase 4A OS=Mus musculus OX=10090 GN=Pde4a PE=1 SV=2	0.00249524	1.087	0.12	58.2	53.5	5.79	5.82	High	High	High	High	High	High	High	High	High	High	High	High	High	High	High	High	2	2	O89084	O89084 1xPhospho [S147(100)]	3.05	100	1	56.7	52.9	50.8	53.7	49.8	45	40.7	36.3	44.1	46.2	47.2	45.5
FALSE	High	[K].RTEGYAAFQEDSSGDEAESPSK.[V]	Q62172 [81-102]	Q62172	Ralbp1	1xTMTpro [K22]; 1xTMTpro [N-Term]; 2xPhospho [S12(100); S13(100)]	RalA-binding protein 1 OS=Mus musculus OX=10090 GN=Ralbp1 PE=1 SV=4	0.927245	0.972	-0.04	58.1	59.8	6.66	10.22	High	High	High	High	High	High	High	High	High	High	High	High	High	High	High	High	1	3	Q62172	Q62172 2xPhospho [S92(100); S93(100)]	5.95	100	1	58.8	59.3	47.4	47.4	47.3	42	47.2	39.5	53.4	56.9	57.8	46.3
FALSE	High	[K].SESPKEPEQLRK.[L]	Q5EBP8 [4-15]	Q5EBP8	Hnrnpa1	2xTMTpro [K5; K12]; 1xTMTpro [N-Term]; 1xPhospho [S3(100)]	Helix-destabilizing protein OS=Mus musculus OX=10090 GN=Hnrnpa1 PE=1 SV=1	0.347781	1.017	0.02	58.1	57.1	6.4	14.07	High	High	High	High	High	High	High	High	High	High	High	High	High	High	High	High	1	1	Q5EBP8	Q5EBP8 1xPhospho [S6(100)]	1.65	100	1	50.7	51.6	48.2	50	49.7	45.2	38.2	38.1	53.4	48.2	52.3	40.9
FALSE	High	[R].TDTAADGETSATESDQEEDAEIK.[A]	Q9WV92 [534-556]; D0VYV6 [516-538]	Q9WV92	Epb41l3	1xTMTpro [K23]; 1xTMTpro [N-Term]; 3xPhospho [T9(98.8); S10(98.8); T12(100)]	Band 4.1-like protein 3 OS=Mus musculus OX=10090 GN=Epb41l3 PE=1 SV=1 Band 4.1-like protein 3 OS=Mus musculus OX=10090 GN=Epb41l3 PE=1 SV=1	0.380977	0.952	-0.07	58.1	61	7.58	15.71	High	High	High	High	High	High	High	High	High	High	High	High	High	High	High	High	2	6	Q9WV92; D0VYV6	Q9WV92 3xPhospho [T542(98.8); S543(98.8); T545(100)]; D0VYV6 3xPhospho [T524(98.8); S525(98.8); T527(100)]	2.22	100	2	52	50.9	49.5	53.8	48.5	45.5	42.7	42.7	52.9	52.1	55.2	57.3
FALSE	High	[K].SHSSPSLNPDASPVTAK.[V]	E9PUC5 [337-353]	E9PUC5	Psd3	1xTMTpro [K17]; 1xTMTpro [N-Term]; 3xPhospho [S3(100); S4(100); S12(100)]	PH and SEC7 domain-containing protein 3 OS=Mus musculus OX=10090 GN=Psd3 PE=1 SV=1	0.431629	1.008	0.01	57.9	57.5	7	8.05	High	High	High	High	High	High	High	High	High	High	High	High	High	High	High	High	2	4	E9PUC5	E9PUC5 3xPhospho [S339(100); S340(100); S348(100)]	5.95	100	1	55	52	54.6	49.9	49.3	44.8	43.2	43.6	61.9	49.3	49.8	48.4
FALSE	High	[K].ETIEQEKQAGES.[-]	Q6ZWX2 [33-44]	Q6ZWX2	Tmsb4x	1xTMTpro [K7]; 1xTMTpro [N-Term]; 1xPhospho [S12(100)]	Thymosin beta OS=Mus musculus OX=10090 GN=Tmsb4x PE=2 SV=1	0.449267	1.015	0.02	57.9	57.1	8.05	10.29	High	High	High	High	High	High	High	High	High	High	High	High	High	High	High	High	1	1	Q6ZWX2	Q6ZWX2 1xPhospho [S44(100)]	4.42	100	1	61.4	54.6	46.2	41	51.4	41.7	40.7	41.3	53.1	42.7	53.2	46.6
FALSE	High	[K].DSGSSSVFAESPGGK.[A]	Q9QWI6 [578-592]	Q9QWI6	Srcin1	1xTMTpro [K15]; 1xTMTpro [N-Term]; 1xPhospho [S2(99.7)]	SRC kinase signaling inhibitor 1 OS=Mus musculus OX=10090 GN=Srcin1 PE=1 SV=2	0.312554	1.004	0.01	57.9	57.7	16.6	10.48	High	High	High	High	High	High	High	High	High	High	High	High	High	High	High	High	2	2	Q9QWI6	Q9QWI6 1xPhospho [S579(99.7)]	5.24	100	1	59.2	46.9	40.8	46.1	62.1	43.8	48.8	51.5	55	40.3	57.2	42.1
FALSE	High	[R].WLAESPVGLPPEEEDKLTR.[S]	A2ARP8 [1981-1999]	A2ARP8	Map1a	1xTMTpro [K16]; 1xTMTpro [N-Term]; 1xPhospho [S5(100)]	Microtubule-associated protein 1A OS=Mus musculus OX=10090 GN=Map1a PE=1 SV=1	0.928477	0.999	0	57.8	57.9	12.34	7.29	High	High	High	High	High	High	High	High	High	High	High	High	High	High	High	High	1	2	A2ARP8	A2ARP8 1xPhospho [S1985(100)]	3.59	100	1	54.6	56.8	46.8	40.7	54.9	42.3	54.5	38.7	46.9	48.6	56.5	46.5
FALSE	High	[K].ADSYEK.[L-]	Q6NVF8 [86-91]	Q6NVF8	Cdk14	1xTMTpro [K6]; 1xTMTpro [N-Term]; 1xPhospho [S3(100)]	Pftk1 protein OS=Mus musculus OX=10090 GN=Cdk14 PE=2 SV=1	0.914052	1.018	0.03	57.8	56.8	11.55	10.85	High	High	High	High	High	High	High	High	High	High	High	High	High	High	High	High	1	1	Q6NVF8	Q6NVF8 1xPhospho [S88(100)]	2.15	100	1	63.2	54.7	37.7	41.7	47.4	46.6	37.7	40.4	55.8	48.7	44.3	46.2
FALSE	High	[K].SKEEQELHDIHSTRSKER.[L]	P35802 [256-273]	P35802	Gpm6a	2xTMTpro [K2; K16]; 1xTMTpro [N-Term]; 2xPhospho [S15(99.2); S/T]	Neuronal membrane glycoprotein M6-a OS=Mus musculus OX=10090 GN=Gpm6a PE=1 SV=1	0.0228391	1.409	0.5	57.7	41	21.03	13.46	High	High	High	High	High	High	High	High	High	High	High	High	High	High	High	High	1	3	P35802	P35802 2xPhospho [S270(99.2); S/T]	3.56	100	1	65.9	56.8	58	53.1	34.4	32.6	34.9	34.6	34.6	34.2	36.5	32.4
FALSE	High	[K].EADEEDSDEETSYPERSEQEEELESEPGVAK.[D]	Q9CQF4 [100-130]	Q9CQF4	Mtres1	1xTMTpro [K31]; 1xTMTpro [N-Term]; 1xPhospho [S7(100)]	Mitochondrial transcription rescue factor 1 OS=Mus musculus OX=10090 GN=Mtres1 PE=1 SV=1	0.820435	0.963	-0.05	57.7	59.9	8.21	10.2	High	High	High	High	High	High	High	High	High	High	High	High	High	High	High	High	1	2	Q9CQF4	Q9CQF4 1xPhospho [S106(100)]	8.51	100	1	49.8	58.8	48.9	49.5	48	47.1	40.4	36.7	56.7	43.1	59	54.4
FALSE	High	[R].SGSREQAGTPASDGSR.[G]	Q9QXM1 [56-71]	Q9QXM1	Jmy	1xTMTpro [N-Term]; 1xPhospho [S3(99.5)]	Junction-mediating and -regulatory protein OS=Mus musculus OX=10090 GN=Jmy PE=1 SV=1	0.541782	0.97	-0.04	57.6	59.5	7.31	14.11	High	High	High	High	High	High	High	High	High	High	High	High	High	High	High	High	1	1	Q9QXM1	Q9QXM1 1xPhospho [S58(99.5)]	2.91	100	1	56.8	49.9	49.7	52.2	47.1	42.5	43.6	43.8	64.2	50.4	67.3	48.1
FALSE	High	[R].ETSPTRGEPVPAWEGK.[S]	A2ARP8 [1870-1885]	A2ARP8	Map1a	1xTMTpro [K16]; 1xTMTpro [N-Term]; 1xPhospho [T/S]	Microtubule-associated protein 1A OS=Mus musculus OX=10090 GN=Map1a PE=1 SV=1	0.548811	0.972	-0.04	57.6	59.3	11.1	13.28	High	High	High	High	High	High	High	High	High	High	High	High	High	High	High	High	1	3	A2ARP8		2.77	100	1	59.9	51.7	43.6	36.4	54.8	44.6	46.6	35.9	59.4	49.4	50.3	58.6
FALSE	High	[K].LSDSPSMGR.[Y]	O88185 [971-979]	O88185	Pcdh7	1xOxidation [M7]; 1xTMTpro [N-Term]; 1xPhospho [S4(98.9)]	BH-protocadherin-a OS=Mus musculus OX=10090 GN=Pcdh7 PE=2 SV=1	0.507469	0.946	-0.08	57.6	60.9	8.29	5.93	High	High	High	High	High	High	High	High	High	High	High	High	High	High	High	High	2	2	O88185	O88185 1xPhospho [S974(98.9)]	1.57	100	1	53.8	52.2	56.6	46.9	49	49	44.4	35.7	55.1	49	49.8	51.1
FALSE	High	[R].SYLGPGSTSPLDNSNNPNGR.[Y]	A0A0R4J087 [690-709]	A0A0R4	Slc6a17	2xDeamidated [N]; 1xTMTpro [N-Term]; 1xPhospho [S9(100)]	Transporter OS=Mus musculus OX=10090 GN=Slc6a17 PE=1 SV=1	0.268104	0.933	-0.1	57.6	61.7	9.16	9.8	High	High	High	High	High	High	High	High	High	High	High	High	High	High	High	High	2	5	A0A0R4J087	A0A0R4J087 1xPhospho [S698(100)]	3.87	100	1	50.8	48.6	48.7	46.4	52.9	49.5	37.7	40.9	49.2	50.6	58.2	56.5
FALSE	High	[K].KEESEESEDDMGFGLFD.[-]	Q58E35 [98-114]	Q58E35	Rplp1	1xOxidation [M11]; 1xTMTpro [K1]; 1xTMTpro [N-Term]; 2xPhospho [S4(100); S7(100)]	Ribosomal protein, large, P1 OS=Mus musculus OX=10090 GN=Rplp1 PE=1 SV=1	0.427645	1.031	0.04	57.6	55.8	11.16	10.31	High	High	High	High	High	High	High	High	High	High	High	High	High	High	High	High	1	8	Q58E35	Q58E35 2xPhospho [S101(100); S104(100)]	5.9	100	1	50.4	43.7	37.4	48.4	50.1	44.9	47.2	37.4	49.2	48.7	49.4	41.3
FALSE	High	[R].QPSEEEIIK.[L]	Q62048 [114-122]	Q62048	Pea15	1xTMTpro [K9]; 1xTMTpro [N-Term]; 1xPhospho [S3(100)]	Astrocytic phosphoprotein PEA-15 OS=Mus musculus OX=10090 GN=Pea15 PE=1 SV=1	0.480926	0.972	-0.04	57.6	59.2	16.15	14.6	High	High	High	High	High	High	High	High	High	High	High	High	High	High	High	High	1	1	Q62048	Q62048 1xPhospho [S116(100)]	3.51	100	1	69.9	44.5	37.1	37.1	55.6	44.3	43.6	37.9	63.5	42.4	54.8	55
FALSE	High	[K].ATSQSSIR.[Q]	Q8VBT0 [258-265]	Q8VBT0	Tmx1	1xTMTpro [N-Term]; 1xPhospho [S/T]	Thioredoxin-related transmembrane protein 1 OS=Mus musculus OX=10090 GN=Tmx1 PE=1 SV=1	0.288673	1.141	0.19	57.5	50.4	30.39	36.6	High	High	High	High	High	High	High	High	High	High	High	High	High	High	High	High	1	1	Q8VBT0		1.93	100	1	53	61.9	40	49	70.4	43.1	59.2	17.3	39.8	42.7	46.1	22.9
FALSE	High	[R].DLKGPSSQEDESGGLEDSPDR.[G]	A2AUK5 [660-680]; E9PV14 [1337-1357]	A2AUK5	Epb41l1	1xTMTpro [K3]; 1xTMTpro [N-Term]; 2xPhospho [S6(100); S7(100)]	Band 4.1-like protein 1 OS=Mus musculus OX=10090 GN=Epb41l1 PE=1 SV=1 Band 4.1-like protein 1 OS=Mus musculus OX=10090 GN=Epb41l1 PE=1 SV=2	0.246028	0.813	-0.3	57.5	70.7	22.47	16.74	High	High	High	High	High	High	High	High	High	High	High	High	High	High	High	High	2	2	A2AUK5; E9PV14	A2AUK5 2xPhospho [S665(100); S666(100)]; E9PV14 2xPhospho [S1342(100); S1343(100)]	6.63	100	2	90.6	46.3	47.9	61.9	50.1	38.6	42.5	35.6	66.1	58.2	54.8	67
FALSE	High	[R].RVNSPESER.[L]	Q6PCN3 [453-461]	Q6PCN3	Ttbk1	1xTMTpro [N-Term]; 1xPhospho [S4(100)]	Tau-tubulin kinase 1 OS=Mus musculus OX=10090 GN=Ttbk1 PE=1 SV=3	0.543775	1.112	0.15	57.4	51.6	14.11	8.05	High	High	High	High	High	High	High	High	High	High	High	High	High	High	High	High	1	2	Q6PCN3	Q6PCN3 1xPhospho [S456(100)]	2.51	100	1	50.3	60.3	50.8	43	35.7	44.2	43	40.1	56.3	42.4	52.3	42.2
FALSE	High	[R].SPDSTANVR.[I]	Q91Z67 [206-214]	Q91Z67	Srgap2	1xTMTpro [N-Term]; 1xPhospho [S1(100)]	SLIT-ROBO Rho GTPase-activating protein 2 OS=Mus musculus OX=10090 GN=Srgap2 PE=1 SV=2	0.873116	0.905	-0.14	57.4	63.4	11.14	22.48	High	High	High	High	High	High	High	High	High	High	High	High	High	High	High	High	1	1	Q91Z67	Q91Z67 1xPhospho [S206(100)]	1.4	100	1	70.3	50.9	48.2	45.2	50	39.4	36.7	38.2	59.1	54.8	50.9	51.6
FALSE	High	[K].KQTPPASPSPQPIEDRPPSSPIYEDAAPFK.[A]	Q60598 [399-428]	Q60598	Cttn	2xTMTpro [K1; K30]; 1xTMTpro [N-Term]; 3xPhospho [T3(100); S7(98.2); S/Y]	Src substrate cortactin OS=Mus musculus OX=10090 GN=Cttn PE=1 SV=2	0.898364	0.948	-0.08	57.4	60.6	16.91	16.14	High	High	High	High	High	High	High	High	High	High	High	High	High	High	High	High	2	2	Q60598	Q60598 3xPhospho [T401(100); S405(98.2); S/Y]	4.46	100	1	61	46.6	41.1	38	46.3	48.4	53.7	47.3	57.5	57.4	52.3	49.6
FALSE	High	[K].QTTGSGSSQELDHEQYSK.[Y]	F6VBV0 [1278-1295]	F6VBV0	Rims1	1xTMTpro [K18]; 1xTMTpro [N-Term]; 2xPhospho [S7(100); S8(100)]	Regulating synaptic membrane exocytosis protein 1 OS=Mus musculus OX=10090 GN=Rims1 PE=1 SV=3	0.974794	0.984	-0.02	57.4	58.4	11.48	17.26	High	High	High	High	High	High	High	High	High	High	High	High	High	High	High	High	2	2	F6VBV0	F6VBV0 2xPhospho [S1284(100); S1285(100)]	5.37	100	1	53	54.9	58	51.3	44.2	40.4	40.3	41.4	65	61.2	37.5	45.6
FALSE	High	[R].GSPTRPNPPVR.[N]	E9PWE8 [634-644]	E9PWE8	Dpysl3	1xTMTpro [N-Term]; 1xPhospho [S2(100)]	Dihydropyrimidinase-related protein 3 OS=Mus musculus OX=10090 GN=Dpysl3 PE=1 SV=1	0.709962	0.975	-0.04	57.4	58.8	11.3	20.82	High	High	High	High	High	High	High	High	High	High	High	High	High	High	High	High	1	2	E9PWE8	E9PWE8 1xPhospho [S635(100)]	2.54	100	1	66.9	47	42.4	57.8	50	44.7	41.1	37.3	54.4	60.8	47.1	48.2
FALSE	High	[K].GADSGGEKEEGANREGEK.[-]	Q9D0B6 [181-198]	Q9D0B6	Pbdc1	2xTMTpro [K8; K18]; 1xTMTpro [N-Term]; 1xPhospho [S4(100)]	Protein PBDC1 OS=Mus musculus OX=10090 GN=Pbdc1 PE=1 SV=1	0.780834	1.044	0.06	57.3	54.9	9.18	15.99	High	High	High	High	High	High	High	High	High	High	High	High	High	High	High	High	1	1	Q9D0B6	Q9D0B6 1xPhospho [S184(100)]	1.54	100	1	52.9	52	52	41.9	52.2	43.9	39.6	43	71.6	55.9	49.9	50.6
FALSE	High	[R].GSLGSLDR.[V]	P98203 [333-340]	P98203	Arvcf	1xTMTpro [N-Term]; 1xPhospho [S5(100)]	Armadillo repeat protein deleted in velo-cardio-facial syndrome homolog OS=Mus musculus OX=10090 GN=Arvcf PE=1 SV=2	0.0795747	0.922	-0.12	57.2	62.1	8.84	7.5	High	High	High	High	High	High	High	High	High	High	High	High	High	High	High	High	1	1	P98203	P98203 1xPhospho [S337(100)]	2.1	100	1	64.9	52.9	46.9	39.5	46.7	40.9	44.1	37.8	51.8	46	58.2	51.6
FALSE	High	[R].ASAAEGSEASPPSLR.[S]	Q8BNW9 [61-75]	Q8BNW9	Kbtbd11	1xTMTpro [N-Term]; 1xPhospho [S10(100)]	Kelch repeat and BTB domain-containing protein 11 OS=Mus musculus OX=10090 GN=Kbtbd11 PE=1 SV=3	0.938904	1.006	0.01	57.2	56.9	11.84	14.87	High	High	High	High	High	High	High	High	High	High	High	High	High	High	High	High	1	3	Q8BNW9	Q8BNW9 1xPhospho [S70(100)]	6.1	100	1	44.4	50.6	41	44.9	51	50.9	45	38.2	36.7	43.2	55.7	43.4
FALSE	High	[K].KAEGAGTEEEGTPK.[E]	Q91XV3 [25-38]	Q91XV3	Basp1	2xTMTpro [K1; K14]; 1xTMTpro [N-Term]; 2xPhospho [T7(100); T12(100)]	Brain acid soluble protein 1 OS=Mus musculus OX=10090 GN=Basp1 PE=1 SV=3	0.956484	0.89	-0.17	57.2	64.3	10.07	26.01	High	High	High	High	High	High	High	High	High	High	High	High	High	High	High	High	1	1	Q91XV3	Q91XV3 2xPhospho [T31(100); T36(100)]	2.6	100	1	61.1	48.2	46.2	48.3	52.6	38.9	51	34.7	61.3	58.2	46.1	57.3
FALSE	High	[R].RLDVEDSSFDQDSR.[K]	D3Z0Y4 [180-193]	D3Z0Y4	Ablim2	1xTMTpro [N-Term]; 1xPhospho [S8(100)]	Actin-binding LIM protein 2 OS=Mus musculus OX=10090 GN=Ablim2 PE=1 SV=1	0.181721	1.137	0.19	57.2	50.3	21.81	14.8	High	High	High	High	High	High	High	High	High	High	High	High	High	High	High	High	1	1	D3Z0Y4	D3Z0Y4 1xPhospho [S187(100)]	4.59	100	1	66.9	64.4	57.8	55.3	38.1	35.7	36.4	28.6	35	40.7	48.1	42.3
FALSE	High	[R].SQNREDSFDYSK.[S]	A0A3B2WBH9 [982-993]	A0A3B2	Tjp2	1xTMTpro [K12]; 1xTMTpro [N-Term]; 1xPhospho [S7(99.4)]	Tight junction protein ZO-2 OS=Mus musculus OX=10090 GN=Tjp2 PE=1 SV=1	0.158161	1.194	0.26	57.1	47.9	16.99	20.6	High	High	High	High	High	High	High	High	High	High	High	High	High	High	High	High	1	1	A0A3B2WBH9	A0A3B2WBH9 1xPhospho [S988(99.4)]	1.57	100	1	44.9	40.1	53.2	47.4	35.1	46.5	47.1	37.3	38	43.1	44.2	32.3
FALSE	High	[R].KPSDEEFAVR.[K]	Q9ES28 [671-680]	Q9ES28	Arhgef7	1xTMTpro [K1]; 1xTMTpro [N-Term]; 1xPhospho [S3(100)]	Rho guanine nucleotide exchange factor 7 OS=Mus musculus OX=10090 GN=Arhgef7 PE=1 SV=2	0.649448	1.001	0	57.1	57.1	10.95	13.66	High	High	High	High	High	High	High	High	High	High	High	High	High	High	High	High	1	1	Q9ES28	Q9ES28 1xPhospho [S673(100)]	1.94	100	1	43.6	48.4	47.6	44.4	52.7	43.7	45.8	40.9	54.4	50.6	48	47.6
FALSE	High	[R].RASYDSVEDSSESENSPVAR.[R]	Q9QYX7 [1442-1461]	Q9QYX7	Pclo	1xTMTpro [N-Term]; 3xPhospho [S10(100); S11(100); S16(100)]	Protein piccolo OS=Mus musculus OX=10090 GN=Pclo PE=1 SV=4	0.635363	0.999	0	57.1	57.1	16.77	13.31	High	High	High	High	High	High	High	High	High	High	High	High	High	High	High	High	7	7	Q9QYX7	Q9QYX7 3xPhospho [S1451(100); S1452(100); S1457(100)]	3.61	100	1	48.4	52.9	54.3	34.6	45.3	42.8	45.3	47.1	50.8	46.5	50.6	61.4
FALSE	High	[R].RQSSVTSQSQDVASLSSPSR.[V]	S4R1C4 [1114-1133]	S4R1C4	Atp2b2	1xTMTpro [N-Term]; 2xPhospho [S3(100); S4(100)]	Calcium-transporting ATPase OS=Mus musculus OX=10090 GN=Atp2b2 PE=1 SV=1	0.501041	1.001	0	57.1	57	12.47	15.84	High	High	High	High	High	High	High	High	High	High	High	High	High	High	High	High	3	3	S4R1C4	S4R1C4 2xPhospho [S1116(100); S1117(100)]	6.34	100	1	50.8	50.2	48.2	41.2	45	47.3	50.2	45.2	53.1	56.9	61.4	44
FALSE	High	[R].SQDYPDRLEK.[R]	F6VBV0 [346-355]	F6VBV0	Rims1	1xTMTpro [K10]; 1xTMTpro [N-Term]; 1xPhospho [S1(100)]	Regulating synaptic membrane exocytosis protein 1 OS=Mus musculus OX=10090 GN=Rims1 PE=1 SV=3	0.618069	1.17	0.23	57	48.7	28.26	26.77	High	High	High	High	High	High	High	High	High	High	High	High	High	High	High	High	1	1	F6VBV0	F6VBV0 1xPhospho [S346(100)]	1.7	100	1	75	55.9	65.1	49.9	46.1	30.6	34.1	22.8	47.4	32.3	42	45.3
FALSE	High	[K].KGSLDSDNDDSDCPYSEK.[V]	A7E1Z5 [1015-1032]	A7E1Z5	Slc4a4	1xCarbamidomethyl [C13]; 2xTMTpro [K1; K18]; 1xTMTpro [N-Term]; 2xPhospho [S6(100); S11(100)]	Anion exchange protein OS=Mus musculus OX=10090 GN=Slc4a4 PE=1 SV=1	0.000398726	0.754	-0.41	57	75.7	12.09	8.77	High	High	High	High	High	High	High	High	High	High	High	High	High	High	High	High	2	2	A7E1Z5	A7E1Z5 2xPhospho [S1020(100); S1025(100)]	3.43	100	1	50.7	51.8	54.4	46.1	61.3	39.8	42.2	37.7	65.5	66	68.4	65.4
FALSE	High	[R].RGSPSPPR.[GAS]	Q99PP2 [77-84]; [107-114]; [117-124]	Q99PP2	Znf318	1xTMTpro [N-Term]; 2xPhospho [S3(100); S5(100)]	Zinc finger protein 318 OS=Mus musculus OX=10090 GN=Znf318 PE=1 SV=3	0.371785	0.93	-0.1	57	61.3	10.18	15.02	High	High	High	High	High	High	High	High	High	High	High	High	High	High	High	High	1	2	Q99PP2	Q99PP2 2xPhospho [S79(100); S81(100)]; 2xPhospho [S109(100); S111(100)]; 2xPhospho [S119(100); S121(100)]	2.24	100	1	56.5	49.6	52	51.3	40	46.7	42.9	32.7	64	56.6	63.5	49.2
FALSE	High	[K].LVTGDRNNSSCR.[N]	P23242 [288-299]	P23242	Gja1	1xCarbamidomethyl [C11]; 1xDeamidated [N]; 1xTMTpro [N-Term]; 1xPhospho [S9(99.5)]	Gap junction alpha-1 protein OS=Mus musculus OX=10090 GN=Gja1 PE=1 SV=2	0.823205	0.945	-0.08	57	60.3	17.64	13.91	High	High	High	High	High	High	High	High	High	High	High	High	High	High	High	High	3	5	P23242	P23242 1xPhospho [S296(99.5)]	2.23	100	1	51.8	52.6	40.4	60.9	55.3	43	33.9	46.8	47.4	41.8	46.5	52.8
FALSE	High	[K].GGANGECGRGEPQCSPEGPAR.[G]	C9K0Z8 [76-96]	C9K0Z8	Hcn2	2xCarbamidomethyl [C7; C14]; 1xDeamidated [N4]; 1xTMTpro [N-Term]; 1xPhospho [S15(100)]	Hyperpolarization-activated cation channel 2 OS=Mus musculus OX=10090 GN=Hcn2 PE=2 SV=1	0.832053	1.072	0.1	57	53.1	13.06	29.73	High	High	High	High	High	High	High	High	High	High	High	High	High	High	High	High	1	5	C9K0Z8	C9K0Z8 1xPhospho [S90(100)]	2.75	100	1	43.9	55.2	46.5	41.2	44.1	44.5	48.9	41.3	49.5	40.2	56.1	37.1
FALSE	High	[R].SSSGLGGR.[A]	S4R1F6 [45-52]	S4R1F6	Rbmx	1xTMTpro [N-Term]; 1xPhospho [S]	RNA-binding motif protein, X chromosome OS=Mus musculus OX=10090 GN=Rbmx PE=1 SV=1	0.950578	1.043	0.06	56.9	54.6	12.43	15.56	High	High	High	High	High	High	High	High	High	High	High	High	High	High	High	High	1	2	S4R1F6		1.77	100	1	59.1	52	48	47.8	48	34.9	33.1	30.1	42.3	47	62.1	45.9
FALSE	High	[K].LERGDVSEDEPSLGR.[L]	D3YYS7 [94-108]	D3YYS7	Rnmt	1xTMTpro [N-Term]; 1xPhospho [S7(100)]	mRNA (guanine-N(7))-methyltransferase (Fragment) OS=Mus musculus OX=10090 GN=Rnmt PE=1 SV=1	0.154204	1.181	0.24	56.9	48.2	11.18	15.03	High	High	High	High	High	High	High	High	High	High	High	High	High	High	High	High	1	2	D3YYS7	D3YYS7 1xPhospho [S100(100)]	3.57	100	1	43.4	53.7	41.8	50.1	49	43.8	37.1	38.9	50.9	42.8	47.9	33.9
FALSE	High	[R].ELSAPAR.[L]	D6RE47 [28-34]	D6RE47	Iscu	1xTMTpro [N-Term]; 1xPhospho [S3(100)]	Iron-sulfur cluster assembly enzyme ISCU, mitochondrial OS=Mus musculus OX=10090 GN=Iscu PE=1 SV=1	0.740438	1.035	0.05	56.9	55	8.61	12.26	High	High	High	High	High	High	High	High	High	High	High	High	High	High	High	High	1	1	D6RE47	D6RE47 1xPhospho [S30(100)]	1.99	100	1	56.2	56.8	53.6	42.2	46.7	48	43	35.1	50.1	50.1	50.6	57.7
FALSE	High	[R].ATNNSLER.[A]	P56399 [747-754]	P56399	Usp5	1xDeamidated [N]; 1xTMTpro [N-Term]; 1xPhospho [S5(100)]	Ubiquitin carboxyl-terminal hydrolase 5 OS=Mus musculus OX=10090 GN=Usp5 PE=1 SV=1	0.215818	0.945	-0.08	56.7	60.1	11.9	8.33	High	High	High	High	High	High	High	High	High	High	High	High	High	High	High	High	2	2	P56399	P56399 1xPhospho [S751(100)]	2.58	100	1	60.6	53.8	52.4	53.1	46.1	35.8	39.6	32.1	53.4	48.2	47.1	57
FALSE	High	[R].IIADDLMKQGDEESENSVKR.[H]	P51830 [341-360]	P51830	Adcy9	2xTMTpro [K8; K19]; 1xTMTpro [N-Term]; 2xPhospho [S14(100); S17(100)]	Adenylate cyclase type 9 OS=Mus musculus OX=10090 GN=Adcy9 PE=1 SV=1	0.56201	1.207	0.27	56.7	47	14.34	44.72	High	High	High	High	High	High	High	High	High	High	High	High	High	High	High	High	1	1	P51830	P51830 2xPhospho [S354(100); S357(100)]	4.81	100	1	37.7	53.6	46.9	40.1	45.8	46.2	42.3	39.8	46.5	33.7	42.6	38.3
FALSE	High	[R].SSSVDR.[S]	A0A1B0GR85 [1560-1565]	A0A1B0	2900026A02Rik	1xTMTpro [N-Term]; 1xPhospho [S]	RIKEN cDNA 2900026A02 gene OS=Mus musculus OX=10090 GN=2900026A02Rik PE=1 SV=1	0.234952	1.03	0.04	56.7	55.1	8.9	30.32	High	High	High	High	High	High	High	High	High	High	High	High	High	High	High	High	1	1	A0A1B0GR85		1.94	100	1	58.9	51.7	46.2	45.2	44.9	39	49.8	39.7	25.7	24.2	58.3	38.3
FALSE	High	[K].IDASKNEEDEGHSNSSPR.[H]	Q60668 [68-85]	Q60668	Hnrnpd	1xDeamidated [N]; 1xTMTpro [K5]; 1xTMTpro [N-Term]; 2xPhospho [S]	Heterogeneous nuclear ribonucleoprotein D0 OS=Mus musculus OX=10090 GN=Hnrnpd PE=1 SV=2	0.835817	1.031	0.04	56.7	55	30.62	37.09	High	High	High	High	High	High	High	High	High	High	High	High	High	High	High	High	2	2	Q60668		2.81	100	1	57.3	43.9	46.3	71.7	56.7	29.4	23.8	41.2	37.5	35.1	36.6	48
FALSE	High	[R].TASPVNSPAR.[G]	Q7TPM6 [311-320]	Q7TPM6	Fsd1	1xTMTpro [N-Term]; 2xPhospho [S3(100); S7(100)]	Fibronectin type III and SPRY domain-containing protein 1 OS=Mus musculus OX=10090 GN=Fsd1 PE=1 SV=1	0.700916	1.064	0.09	56.6	53.2	18.37	22.33	High	High	High	High	High	High	High	High	High	High	High	High	High	High	High	High	1	1	Q7TPM6	Q7TPM6 2xPhospho [S313(100); S317(100)]	3.2	100	1	54.3	53.1	38.5	34.6	43.2	54.6	52.2	40	55.3	59.8	42.7	47.6
FALSE	High	[K].GDAAGDKLELSEDSPNSEQELDK.[I]	A2AQ25 [1022-1044]	A2AQ25	Skt	2xTMTpro [K7; K23]; 1xTMTpro [N-Term]; 2xPhospho [S14(100); S17(100)]	Sickle tail protein OS=Mus musculus OX=10090 GN=Skt PE=1 SV=1	0.996297	0.966	-0.05	56.6	58.6	16.3	17.83	High	High	High	High	High	High	High	High	High	High	High	High	High	High	High	High	3	3	A2AQ25	A2AQ25 2xPhospho [S1035(100); S1038(100)]	5.93	100	1	60.7	47.5	36.1	50.9	58	37.9	50	31.3	51.2	55.4	53.7	48.7
FALSE	High	[K].KVQIPVSHPDPEPVSDNEDDSYDEEVHDPR.[A]	P39447 [111-140]	P39447	Tjp1	1xTMTpro [K1]; 1xTMTpro [N-Term]; 2xPhospho [S15(100); S21(100)]	Tight junction protein ZO-1 OS=Mus musculus OX=10090 GN=Tjp1 PE=1 SV=2	0.410934	0.979	-0.03	56.5	57.7	7.34	12.71	High	High	High	High	High	High	High	High	High	High	High	High	High	High	High	High	1	1	P39447	P39447 2xPhospho [S125(100); S131(100)]	7.19	100	1	57.9	46.4	46.7	43.9	49.6	43.7	35.4	38.9	49.8	39.3	63.3	50.6
FALSE	High	[R].APESDTGDEDQDQERDAVFLKDNHLAIER.[K]	A2AUK5 [575-603]; E9PV14 [1252-1280]	A2AUK5	Epb41l1	1xDeamidated [N23]; 1xTMTpro [K21]; 1xTMTpro [N-Term]; 2xPhospho [S4(100); T6(100)]	Band 4.1-like protein 1 OS=Mus musculus OX=10090 GN=Epb41l1 PE=1 SV=1 Band 4.1-like protein 1 OS=Mus musculus OX=10090 GN=Epb41l1 PE=1 SV=2	0.70376	1.068	0.1	56.5	52.8	14.73	42.39	High	High	High	High	High	High	High	High	High	High	High	High	High	High	High	High	1	2	A2AUK5; E9PV14	A2AUK5 2xPhospho [S578(100); T580(100)]; E9PV14 2xPhospho [S1255(100); T1257(100)]	3.94	100	2	40.5	59	50.7	42.9	43.2	45.6	40.3	41.2	51.6	39	59.7	41.2
FALSE	High	[R].RLPSSPASPSPKGTPEKASER.[A]	A2AUK5 [537-557]	A2AUK5	Epb41l1	2xTMTpro [K12; K17]; 1xTMTpro [N-Term]; 3xPhospho [S8(98.5); S10(100); T14(100)]	Band 4.1-like protein 1 OS=Mus musculus OX=10090 GN=Epb41l1 PE=1 SV=1	0.388942	0.889	-0.17	56.1	63.2	13.04	13.66	High	High	High	High	High	High	High	High	High	High	High	High	High	High	High	High	1	1	A2AUK5	A2AUK5 3xPhospho [S544(98.5); S546(100); T550(100)]	3.88	100	1	43.2	51.2	44.9	43.3	47.4	53.7	43.5	38.2	63.7	45.1	57.6	39.8
FALSE	High	[K].VNVPEESRNGETSPR.[T]	Q05C56 [449-463]	Q05C56	Add3	1xDeamidated [N9]; 1xTMTpro [N-Term]; 1xPhospho [S13(99.3)]	Add3 protein (Fragment) OS=Mus musculus OX=10090 GN=Add3 PE=2 SV=1	0.397358	1.056	0.08	56.1	53.2	9.48	5.52	High	High	High	High	High	High	High	High	High	High	High	High	High	High	High	High	1	1	Q05C56	Q05C56 1xPhospho [S461(99.3)]	2.47	100	1	45.9	53.7	46.2	49.6	46.4	39	42	40.3	51.7	46.2	53.3	42.3
FALSE	High	[K].NDGVKESSESTNTTIEDEDTKVR.[K]	P11798 [324-346]	P11798	Camk2a	2xTMTpro [K5; K21]; 1xTMTpro [N-Term]; 1xPhospho [S8(99.3)]	Calcium/calmodulin-dependent protein kinase type II subunit alpha OS=Mus musculus OX=10090 GN=Camk2a PE=1 SV=2	0.869587	1.044	0.06	56	53.7	11.43	31.88	High	High	High	High	High	High	High	High	High	High	High	High	High	High	High	High	3	4	P11798	P11798 1xPhospho [S331(99.3)]	5.44	100	1	52.1	56.6	46.1	45.8	48.1	45.4	35.3	45	47.4	46.8	49.1	44.7
FALSE	High	[R].DKSDSETEGLVFAR.[D]	A2AUK5 [646-659]; E9PV14 [1323-1336]	A2AUK5	Epb41l1	1xTMTpro [K2]; 1xTMTpro [N-Term]; 2xPhospho [S3(100); S5(100)]	Band 4.1-like protein 1 OS=Mus musculus OX=10090 GN=Epb41l1 PE=1 SV=1 Band 4.1-like protein 1 OS=Mus musculus OX=10090 GN=Epb41l1 PE=1 SV=2	0.303496	0.822	-0.28	56	68.2	40.07	18.6	High	High	High	High	High	High	High	High	High	High	High	High	High	High	High	High	1	1	A2AUK5; E9PV14	A2AUK5 2xPhospho [S648(100); S650(100)]; E9PV14 2xPhospho [S1325(100); S1327(100)]	3.36	100	2	112	45.7	38.5	53.1	53	26	52.9	28	62.8	45.1	62.1	73
FALSE	High	[R].QGSWEDEEDYEEEMTDNR.[N]	A0A0R4J194 [625-642]	A0A0R4	Cacnb1	1xOxidation [M14]; 1xTMTpro [N-Term]; 1xPhospho [S3(100)]	Calcium channel voltage-dependent subunit beta 1 OS=Mus musculus OX=10090 GN=Cacnb1 PE=1 SV=1	0.703214	1.045	0.06	55.9	53.5	10.35	12.67	High	High	High	High	High	High	High	High	High	High	High	High	High	High	High	High	1	2	A0A0R4J194	A0A0R4J194 1xPhospho [S627(100)]	6.03	100	1	48.8	42.4	49.9	52.1	47.9	43.3	43.7	33.4	57.4	37.8	49.9	43.7
FALSE	High	[R].SYSPDGKESPSDK.[K]	Q6ZQ61 [602-614]	Q6ZQ61	Matr3	2xTMTpro [K7; K13]; 2xPhospho [S3(99.6); S9(100)]	MKIAA0723 protein (Fragment) OS=Mus musculus OX=10090 GN=Matr3 PE=2 SV=1	0.0999468	1.114	0.16	55.9	50.2	9.57	11.58	High	High	High	High	High	High	High	High	High	High	High	High	High	High	High	High	2	2	Q6ZQ61	Q6ZQ61 2xPhospho [S604(99.6); S610(100)]	3.73	100	1	62.1	47.1	47	46.2	49.7	43.2	35.6	30.7	49.1	31.8	50.6	40.5
FALSE	High	[R].RPDSPGQDASR.[H]	Q8CCJ4 [241-251]	Q8CCJ4	Amer2	1xTMTpro [N-Term]; 1xPhospho [S4(100)]	APC membrane recruitment protein 2 OS=Mus musculus OX=10090 GN=Amer2 PE=1 SV=2	0.541844	1.016	0.02	55.9	55	4.78	8.5	High	High	High	High	High	High	High	High	High	High	High	High	High	High	High	High	1	1	Q8CCJ4	Q8CCJ4 1xPhospho [S244(100)]	3.27	100	1	55.9	47.3	42.7	46.4	48.6	43.2	39.4	39.1	51.3	51.5	47	45.4
FALSE	High	[K].KYVISDEEEEEDD.[-]	Q5XJE5 [655-667]	Q5XJE5	Leo1	1xTMTpro [K1]; 1xTMTpro [N-Term]; 1xPhospho [S5(100)]	RNA polymerase-associated protein LEO1 OS=Mus musculus OX=10090 GN=Leo1 PE=1 SV=2	0.0399757	1.136	0.18	55.9	49.2	9.45	11.71	High	High	High	High	High	High	High	High	High	High	High	High	High	High	High	High	1	1	Q5XJE5	Q5XJE5 1xPhospho [S659(100)]	3.22	100	1	60.3	46.3	43.5	51.9	53.3	45.8	39.2	32.5	53.6	40.8	52.3	34.4
FALSE	High	[R].ALSSAQR.[Q]	Q8BYP9 [395-401]	Q8BYP9	Atl2	1xTMTpro [N-Term]; 1xPhospho [S3(100)]	GB1/RHD3-type G domain-containing protein OS=Mus musculus OX=10090 GN=Atl2 PE=2 SV=1	0.268954	1.22	0.29	55.9	45.8	13.37	22.81	High	High	High	High	High	High	High	High	High	High	High	High	High	High	High	High	1	1	Q8BYP9	Q8BYP9 1xPhospho [S397(100)]	1.86	100	1	56.5	55.9	42.6	47.3	47.3	45.2	39.4	24.9	38.6	43.3	38.5	33.1
FALSE	High	[K].TSNSVEKTPSPPEPEPAGTAQK.[N]	Q8C0B4 [262-283]	Q8C0B4	Bcas1	2xTMTpro [K7; K22]; 1xTMTpro [N-Term]; 2xPhospho [T8(100); S10(100)]	Uncharacterized protein (Fragment) OS=Mus musculus OX=10090 GN=Bcas1 PE=2 SV=1	0.133313	1.084	0.12	55.8	51.5	26.69	13.27	High	High	High	High	High	High	High	High	High	High	High	High	High	High	High	High	1	1	Q8C0B4	Q8C0B4 2xPhospho [T269(100); S271(100)]	5.92	100	1	90.5	59.7	45.7	62.9	46.3	43.5	33.9	27.3	52.6	45.4	46.2	35.8
FALSE	High	[R].TDGSISGDRQPVTVADYISR.[A]	Q9WVR4 [599-618]	Q9WVR4	Fxr2	1xTMTpro [N-Term]; 2xPhospho [S4(100); S6(100)]	Fragile X mental retardation syndrome-related protein 2 OS=Mus musculus OX=10090 GN=Fxr2 PE=1 SV=1	0.732859	0.983	-0.02	55.8	56.8	6.45	6.92	High	High	High	High	High	High	High	High	High	High	High	High	High	High	High	High	1	3	Q9WVR4	Q9WVR4 2xPhospho [S602(100); S604(100)]	3	100	1	58.4	49.3	45	45.4	53.7	48.7	40	37.2	52.5	44.4	49	51.1
FALSE	High	[K].TGNESGSNLSDSGSVK.[R]	Q9Z0H8 [199-214]	Q9Z0H8	Clip2	1xTMTpro [K16]; 1xTMTpro [N-Term]; 3xPhospho [S5(100); S7(100); S10(100)]	CAP-Gly domain-containing linker protein 2 OS=Mus musculus OX=10090 GN=Clip2 PE=1 SV=2	0.259254	0.902	-0.15	55.8	61.8	9.28	10.06	High	High	High	High	High	High	High	High	High	High	High	High	High	High	High	High	2	3	Q9Z0H8	Q9Z0H8 3xPhospho [S203(100); S205(100); S208(100)]	6.41	100	1	55.5	46	51.5	46.5	47.1	40.7	50.2	36.8	51.6	46.5	59.1	50.7
FALSE	High	[K].ISNSSEFSAK.[E]	E9PUC5 [41-50]	E9PUC5	Psd3	1xTMTpro [K10]; 1xTMTpro [N-Term]; 1xPhospho [S4(100)]	PH and SEC7 domain-containing protein 3 OS=Mus musculus OX=10090 GN=Psd3 PE=1 SV=1	0.884018	1.072	0.1	55.7	51.9	19.6	12.17	High	High	High	High	High	High	High	High	High	High	High	High	High	High	High	High	1	1	E9PUC5	E9PUC5 1xPhospho [S44(100)]	3.41	100	1	55.9	50.7	37.4	25.9	47.5	42.3	42.5	43.5	51.3	49.4	43.7	40
FALSE	High	[R].SLEAIPEKASDENGD.[-]	Q8K394 [1114-1128]	Q8K394	Plcl2	1xDeamidated [N13]; 1xTMTpro [K8]; 1xTMTpro [N-Term]; 1xPhospho [S10(100)]	Inactive phospholipase C-like protein 2 OS=Mus musculus OX=10090 GN=Plcl2 PE=1 SV=2	0.667653	0.99	-0.01	55.7	56.3	9.83	14.02	High	High	High	High	High	High	High	High	High	High	High	High	High	High	High	High	1	3	Q8K394	Q8K394 1xPhospho [S1123(100)]	3.41	100	1	46.6	52.3	47.2	54.1	45.8	45.7	39.6	35.5	52.3	40.2	49.9	45.9
FALSE	High	[K].SMGSQEDDSGNKPSSYS.[-]	Q3UQL2 [407-423]	Q3UQL2	Cops3	1xTMTpro [K12]; 1xTMTpro [N-Term]; 1xPhospho [S4(100)]	COP9 signalosome complex subunit 3 OS=Mus musculus OX=10090 GN=Cops3 PE=1 SV=1	0.156579	0.97	-0.04	55.6	57.4	6.24	7.12	High	High	High	High	High	High	High	High	High	High	High	High	High	High	High	High	2	3	Q3UQL2	Q3UQL2 1xPhospho [S410(100)]	4.99	100	1	51.2	50.2	40.6	45.8	47.4	46.4	42.1	37.7	51.7	47.5	53.4	46.7
FALSE	High	[K].NHPGSDTSPEAEASSGGGGVALKK.[E]	Q9QXW9 [14-37]	Q9QXW9	Slc7a8	2xTMTpro [K23; K24]; 1xTMTpro [N-Term]; 2xPhospho [S5(100); T/S]	Large neutral amino acids transporter small subunit 2 OS=Mus musculus OX=10090 GN=Slc7a8 PE=1 SV=1	0.163459	0.925	-0.11	55.6	60.1	18.53	12.22	High	High	High	High	High	High	High	High	High	High	High	High	High	High	High	High	1	2	Q9QXW9	Q9QXW9 2xPhospho [S18(100); T/S]	6.84	100	1	42.1	32.4	49.2	44.8	48.8	47.5	36.2	41.6	58.6	54.1	50.8	49.5
FALSE	High	[R].TEEERTPNHDGGK.[H]	A0A0A6YY91 [757-769]	A0A0A6	Ncam1	1xDeamidated [N8]; 1xTMTpro [K13]; 1xTMTpro [N-Term]; 1xPhospho [T6(100)]	Neural cell adhesion molecule 1 (Fragment) OS=Mus musculus OX=10090 GN=Ncam1 PE=1 SV=1	0.708793	0.924	-0.11	55.6	60.2	11.51	22.95	High	High	High	High	High	High	High	High	High	High	High	High	High	High	High	High	2	5	A0A0A6YY91	A0A0A6YY91 1xPhospho [T762(100)]	3.16	100	1	68	42.4	41	43.6	47.6	43	44.4	37.4	57.7	50.6	49	50
FALSE	High	[K].SESPSTR.[C]	Q6A0C0 [328-334]	Q6A0C0	mKIAA0138	1xTMTpro [N-Term]; 1xPhospho [S3(100)]	MKIAA0138 protein (Fragment) OS=Mus musculus OX=10090 GN=mKIAA0138 PE=4 SV=1	0.0127373	1.085	0.12	55.5	51.1	5.19	5.58	High	High	High	High	High	High	High	High	High	High	High	High	High	High	High	High	1	1	Q6A0C0	Q6A0C0 1xPhospho [S330(100)]	1.94	100	1	55.5	49.9	44.4	46.8	53.6	41.8	41.6	35.1	42.6	42.7	51.2	42.5
FALSE	High	[R].DNLTLWTSDSAGEECDAAEGAEN.[-]	P68254 [223-245]	P68254	Ywhaq	1xCarbamidomethyl [C15]; 1xTMTpro [N-Term]; 1xPhospho [S10(100)]	14-3-3 protein theta OS=Mus musculus OX=10090 GN=Ywhaq PE=1 SV=1	0.0415365	0.957	-0.06	55.4	57.9	8.8	13.07	High	High	High	High	High	High	High	High	High	High	High	High	High	High	High	High	2	23	P68254	P68254 1xPhospho [S232(100)]	5.46	100	1	46.1	48.9	42.8	38.6	48.5	44.3	42.2	37.7	57.2	46.8	60.2	48.8
FALSE	High	[K].VNGDDHHEEDMDMSD.[-]	Q3UUW4 [199-213]	Q3UUW4	Srsf11	1xTMTpro [N-Term]; 1xPhospho [S14(100)]	Uncharacterized protein (Fragment) OS=Mus musculus OX=10090 GN=Srsf11 PE=2 SV=1	0.149872	1.075	0.1	55.4	51.5	8.9	10.74	High	High	High	High	High	High	High	High	High	High	High	High	High	High	High	High	1	2	Q3UUW4	Q3UUW4 1xPhospho [S212(100)]	4.77	100	1	51.7	54	41.9	54.8	47.5	42.8	43	35.1	42.6	43.5	56	45.8
FALSE	High	[K].GADNDGSGSESGYTTPK.[K]	Q5F2E7 [207-223]	Q5F2E7	Nufip2	1xTMTpro [K17]; 1xTMTpro [N-Term]; 2xPhospho [S7(100); S9(100)]	Nuclear fragile X mental retardation-interacting protein 2 OS=Mus musculus OX=10090 GN=Nufip2 PE=1 SV=1	0.528709	0.965	-0.05	55.4	57.4	5.13	18.71	High	High	High	High	High	High	High	High	High	High	High	High	High	High	High	High	2	2	Q5F2E7	Q5F2E7 2xPhospho [S213(100); S215(100)]	6.29	100	1	56.1	51.4	44.5	47.1	52.4	41.4	40.8	34	51.8	52.6	59.7	36.6
FALSE	High	[K].EYPSPPPSPLR.[R]	A2A690 [1531-1541]	A2A690	Tanc2	1xTMTpro [N-Term]; 2xPhospho [S4(100); S8(100)]	Protein TANC2 OS=Mus musculus OX=10090 GN=Tanc2 PE=1 SV=1	0.129676	0.912	-0.13	55.3	60.7	5.68	8.49	High	High	High	High	High	High	High	High	High	High	High	High	High	High	High	High	1	3	A2A690	A2A690 2xPhospho [S1534(100); S1538(100)]	1.59	100	1	55.6	48.9	42.4	45.5	47	44.8	43.3	40.6	58.2	51.1	44	53.1
FALSE	High	[R].SPQNGMTQQK.[V]	A0A2R8VHF1 [877-886]	A0A2R8	D430041D05Rik	1xDeamidated [N4]; 1xTMTpro [K10]; 1xTMTpro [N-Term]; 1xPhospho [S1(100)]	RIKEN cDNA D430041D05 gene OS=Mus musculus OX=10090 GN=D430041D05Rik PE=1 SV=1	0.0916895	0.85	-0.23	55.3	65.1	17.61	13.73	High	High	High	High	High	High	High	High	High	High	High	High	High	High	High	High	1	2	A0A2R8VHF1	A0A2R8VHF1 1xPhospho [S877(100)]	2.48	100	1	38.5	45.7	54.4	36.4	45.7	46.6	47.7	37.6	56.2	50.8	60.7	56.9
FALSE	High	[R].SRSGSIIGSR.[YS]	Q8BL97 [208-217]	Q8BL97	Srsf7	1xTMTpro [N-Term]; 2xPhospho [S3(100); S5(100)]	Serine/arginine-rich splicing factor 7 OS=Mus musculus OX=10090 GN=Srsf7 PE=1 SV=1	0.202629	0.942	-0.09	55.3	58.7	26.73	12.92	High	High	High	High	High	High	High	High	High	High	High	High	High	High	High	High	2	2	Q8BL97	Q8BL97 2xPhospho [S210(100); S212(100)]	2.7	100	1	44.2	48.3	47.1	23.7	28.6	49.3	46.2	39.7	58	54.7	56.2	46.3
FALSE	High	[R].RQQYSDQDYHSSTEKLK.[E]	A0A3B2WBH9 [400-416]	A0A3B2	Tjp2	2xTMTpro [K15; K17]; 1xTMTpro [N-Term]; 3xPhospho [S5(100); S11(100); S12(99.2)]	Tight junction protein ZO-2 OS=Mus musculus OX=10090 GN=Tjp2 PE=1 SV=1	0.211386	1.052	0.07	55.3	52.6	8.25	12.86	High	High	High	High	High	High	High	High	High	High	High	High	High	High	High	High	1	1	A0A3B2WBH9	A0A3B2WBH9 3xPhospho [S404(100); S410(100); S411(99.2)]	3.36	100	1	57.8	44.3	40.2	45.5	45.3	48.3	41.4	37.1	48.3	42.7	52.7	32.5
FALSE	High	[R].ATFSGSSGR.[L]	P81122 [599-607]	P81122	Irs2	1xTMTpro [N-Term]; 1xPhospho [S6(100)]	Insulin receptor substrate 2 OS=Mus musculus OX=10090 GN=Irs2 PE=1 SV=2	0.940491	1.022	0.03	55.3	54.1	10.3	10.08	High	High	High	High	High	High	High	High	High	High	High	High	High	High	High	High	1	1	P81122	P81122 1xPhospho [S604(100)]	2.43	100	1	54.5	54.8	46.3	49.9	52.1	39.5	39.4	29.3	54.5	48.6	44.8	54.7
FALSE	High	[R].LITTDSDGTYK.[R]	D3YTS3 [1467-1477]	D3YTS3	D630045J12Rik	1xTMTpro [K11]; 1xTMTpro [N-Term]; 2xPhospho [T4(100); S6(100)]	RIKEN cDNA D630045J12 gene OS=Mus musculus OX=10090 GN=D630045J12Rik PE=1 SV=2	0.0554159	0.788	-0.34	55.2	70	8.61	21.88	High	High	High	High	High	High	High	High	High	High	High	High	High	High	High	High	2	3	D3YTS3	D3YTS3 2xPhospho [T1470(100); S1472(100)]	2.52	100	1	55.6	49.5	48.5	45.7	42.8	47.3	34.8	34.1	71.5	59.4	59.9	71.6
FALSE	High	[R].RSGSGYEGSTSWK.[A]	P0C7M9 [44-56]	P0C7M9	Clec2l	1xTMTpro [K13]; 1xTMTpro [N-Term]; 2xPhospho [S4(100); S9(100)]	C-type lectin domain family 2 member L OS=Mus musculus OX=10090 GN=Clec2l PE=1 SV=1	0.585344	0.897	-0.16	55.2	61.6	23.44	16.49	High	High	High	High	High	High	High	High	High	High	High	High	High	High	High	High	1	1	P0C7M9	P0C7M9 2xPhospho [S47(100); S52(100)]	3.1	100	1	35.9	47.8	44.5	40.2	48.4	52.6	50.5	52.4	60.8	64.1	59.4	42.7
FALSE	High	[R].QASPTEVVER.[L]	Q3TQ29 [179-188]	Q3TQ29	Pum2	1xTMTpro [N-Term]; 1xPhospho [S3(99.8)]	Pumilio homolog 2 OS=Mus musculus OX=10090 GN=Pum2 PE=1 SV=1	0.646272	1.009	0.01	55.2	54.7	7.28	6.3	High	High	High	High	High	High	High	High	High	High	High	High	High	High	High	High	1	1	Q3TQ29	Q3TQ29 1xPhospho [S181(99.8)]	2.83	100	1	55.2	55.5	48.7	45.6	47.8	39.5	36.6	35.6	50.4	43.1	50.9	42.4
FALSE	High	[K].GATPAEDDEDKDIDLFGSDEEEEDKEAAR.[L]	Q91VK2 [140-168]	Q91VK2	Eef1d	2xTMTpro [K11; K25]; 1xTMTpro [N-Term]; 2xPhospho [T3(100); S18(100)]	Eef1d protein OS=Mus musculus OX=10090 GN=Eef1d PE=1 SV=1	0.00729829	0.915	-0.13	55.1	60.2	9.2	6.14	High	High	High	High	High	High	High	High	High	High	High	High	High	High	High	High	1	1	Q91VK2	Q91VK2 2xPhospho [T142(100); S157(100)]	5.24	100	1	54.6	50.1	40.7	36.4	49	41.7	41.6	39.2	54.3	50.7	51.7	50
FALSE	High	[K].KGSRTPSDR.[T]	Q6P9Y5 [151-159]	Q6P9Y5	Nrcam	1xTMTpro [K1]; 1xTMTpro [N-Term]; 2xPhospho [S7(100); S/T]	Nrcam protein (Fragment) OS=Mus musculus OX=10090 GN=Nrcam PE=2 SV=1	0.467747	0.924	-0.11	55.1	59.6	9.49	11.82	High	High	High	High	High	High	High	High	High	High	High	High	High	High	High	High	1	1	Q6P9Y5	Q6P9Y5 2xPhospho [S157(100); S/T]	1.89	100	1	52.5	49.6	47	38.1	42.9	44.4	47.2	36	46.8	49.9	55	51
FALSE	High	[R].SSASELRRDSLTSPEDELGAEVGDEAGDK.[K]	A2A699 [776-804]	A2A699	Fam171a2	1xTMTpro [K29]; 1xTMTpro [N-Term]; 3xPhospho [S10(99.8); T12(99.8); S13(100)]	Protein FAM171A2 OS=Mus musculus OX=10090 GN=Fam171a2 PE=1 SV=1	0.494041	1.189	0.25	55.1	46.3	19.76	19.61	High	High	High	High	High	High	High	High	High	High	High	High	High	High	High	High	1	3	A2A699	A2A699 3xPhospho [S785(99.8); T787(99.8); S788(100)]	5.25	100	1	40.7	51.8	49.4	34.2	34.5	41.1	42.6	44.4	44.2	33.9	50.3	36.8
FALSE	High	[K].SRSVDKSDEELQFPK.[E]	D3YTL8 [563-577]	D3YTL8	Spire1	2xTMTpro [K6; K15]; 1xTMTpro [N-Term]; 2xPhospho [S3(100); S7(100)]	Protein spire homolog 1 OS=Mus musculus OX=10090 GN=Spire1 PE=1 SV=1	0.0406546	0.821	-0.28	55.1	67.1	16.61	14.43	High	High	High	High	High	High	High	High	High	High	High	High	High	High	High	High	2	2	D3YTL8	D3YTL8 2xPhospho [S565(100); S569(100)]	5.54	100	1	42.5	52.4	42.2	42.8	44.6	48.4	48.8	47.2	61.6	70.8	69.9	52.1
FALSE	High	[K].KAEGAGTEEEGTPK.[E]	Q91XV3 [25-38]	Q91XV3	Basp1	2xTMTpro [K1; K14]; 1xTMTpro [N-Term]; 1xPhospho [T12(100)]	Brain acid soluble protein 1 OS=Mus musculus OX=10090 GN=Basp1 PE=1 SV=3	0.334812	0.927	-0.11	55	59.4	14.54	15.35	High	High	High	High	High	High	High	High	High	High	High	High	High	High	High	High	2	2	Q91XV3	Q91XV3 1xPhospho [T36(100)]	4.62	100	1	62.4	51.1	52	44.1	39.8	32.5	42.6	30.4	56.8	48.7	50	53.9
FALSE	High	[KR].AASPSPQSVR.[R]	E9PUK6 [754-763]	E9PUK6	Srrm1	1xTMTpro [N-Term]; 2xPhospho [S3(100); S5(100)]	Serine/arginine repetitive matrix protein 1 OS=Mus musculus OX=10090 GN=Srrm1 PE=1 SV=1	0.446558	1.028	0.04	54.8	53.3	11.66	9.32	High	High	High	High	High	High	High	High	High	High	High	High	High	High	High	High	1	2	E9PUK6	E9PUK6 2xPhospho [S756(100); S758(100)]	2.94	100	1	65.2	48.6	38.7	49.5	45.9	44.1	41.5	30.1	52.5	47.5	52.4	41.3
FALSE	High	[K].SPSSDSWTCADASTGRR.[S]	Q3TGS9 [322-338]	Q3TGS9	Arfgap1	1xCarbamidomethyl [C9]; 1xTMTpro [N-Term]; 2xPhospho [S1(99.4); S6(99.4)]	ADP-ribosylation factor GTPase-activating protein 1 OS=Mus musculus OX=10090 GN=Arfgap1 PE=1 SV=1	0.0250244	1.106	0.14	54.7	49.5	9.99	11.63	High	High	High	High	High	High	High	High	High	High	High	High	High	High	High	High	3	3	Q3TGS9	Q3TGS9 2xPhospho [S322(99.4); S327(99.4)]	3.47	100	1	54.6	49.6	41.2	50.9	47	36.7	47.9	34.9	35.1	42.7	45.6	38.4
FALSE	High	[R].RGSQGDIK.[Q]	D9J301 [117-124]	D9J301	Pdlim5	1xTMTpro [K8]; 1xTMTpro [N-Term]; 1xPhospho [S3(100)]	ENH isoform 1d OS=Mus musculus OX=10090 GN=Pdlim5 PE=1 SV=1	0.193626	0.918	-0.12	54.7	59.6	9.39	12.27	High	High	High	High	High	High	High	High	High	High	High	High	High	High	High	High	1	1	D9J301	D9J301 1xPhospho [S119(100)]	2.76	100	1	55.1	50.5	54.5	42.4	46.4	47.3	39.5	33.1	47.9	57.4	54.3	49.3
FALSE	High	[R].IQQTGNTSPR.[A]	Q9JMK2 [356-365]	Q9JMK2	Csnk1e	1xTMTpro [N-Term]; 1xPhospho [S8(100)]	Casein kinase I isoform epsilon OS=Mus musculus OX=10090 GN=Csnk1e PE=1 SV=2	0.297846	1.072	0.1	54.6	50.9	12.32	9.23	High	High	High	High	High	High	High	High	High	High	High	High	High	High	High	High	1	1	Q9JMK2	Q9JMK2 1xPhospho [S363(100)]	2.38	100	1	58.5	47.8	45.2	34.8	39.7	44.7	46.6	35.7	46.4	47.6	46.9	46.7
FALSE	High	[K].SKESLQEAGK.[S]	Q8C2E6 [210-219]	Q8C2E6	Slc16a1	2xTMTpro [K2; K10]; 1xTMTpro [N-Term]; 1xPhospho [S4(100)]	Monocarboxylate transporter 1 OS=Mus musculus OX=10090 GN=Slc16a1 PE=2 SV=1	0.445172	1.056	0.08	54.5	51.6	16.4	15.02	High	High	High	High	High	High	High	High	High	High	High	High	High	High	High	High	1	1	Q8C2E6	Q8C2E6 1xPhospho [S213(100)]	2.39	100	1	54.7	56	44.8	64.4	47.7	40.9	34.6	35.5	51.7	43.4	41.9	43
FALSE	High	[R].ESSRDTSPVR.[S]	A2RRR3 [343-352]	A2RRR3	Clasp2	1xTMTpro [N-Term]; 1xPhospho [T/S]	Clasp2 protein OS=Mus musculus OX=10090 GN=Clasp2 PE=2 SV=1	0.863672	1.019	0.03	54.4	53.4	15.95	13.67	High	High	High	High	High	High	High	High	High	High	High	High	High	High	High	High	1	1	A2RRR3		2.76	100	1	42.1	45.6	48.2	36.4	42.1	46.3	45.5	43.1	52.9	45.5	58.4	39.3
FALSE	High	[K].TQSIYDDK.[N-]	Q3UYK6 [518-525]	Q3UYK6	Slc1a2	1xTMTpro [K8]; 1xTMTpro [N-Term]; 1xPhospho [S3(100)]	Amino acid transporter OS=Mus musculus OX=10090 GN=Slc1a2 PE=2 SV=1	0.264176	1.014	0.02	54.4	53.6	37.76	33.72	High	High	High	High	High	High	High	High	High	High	High	High	High	High	High	High	1	1	Q3UYK6	Q3UYK6 1xPhospho [S520(100)]	2.88	100	1	80.8	38.5	43.4	78.7	85.6	27.9	38.2	36.8	36.5	48.9	42.3	46.2
FALSE	High	[R].DWTSESPR.[A]	A0A3B2WCD2 [946-953]	A0A3B2	Lmtk3	1xTMTpro [N-Term]; 1xPhospho [S6(100)]	Serine/threonine-protein kinase LMTK3 OS=Mus musculus OX=10090 GN=Lmtk3 PE=1 SV=1	0.0037552	0.882	-0.18	54.4	61.6	5.62	8.84	High	High	High	High	High	High	High	High	High	High	High	High	High	High	High	High	1	1	A0A3B2WCD2	A0A3B2WCD2 1xPhospho [S951(100)]	1.89	100	1	55.5	46.9	45.5	42.6	47.6	43.5	40	31	55.5	47.2	58.6	57.2
FALSE	High	[R].SRSLSESYELSSDLQDK.[Q]	A0A1D5RM83 [192-208]; E9PUA3 [88-104]	A0A1D5	Iqsec1	1xTMTpro [K17]; 1xTMTpro [N-Term]; 2xPhospho [S5(100); S/Y]	IQ motif and SEC7 domain-containing protein 1 OS=Mus musculus OX=10090 GN=Iqsec1 PE=1 SV=1 IQ motif and SEC7 domain-containing protein 1 OS=Mus musculus OX=10090 GN=Iqsec1 PE=1 SV=1	0.681537	0.946	-0.08	54.4	57.5	21.76	10.99	High	High	High	High	High	High	High	High	High	High	High	High	High	High	High	High	3	5	A0A1D5RM83; E9PUA3	A0A1D5RM83 2xPhospho [S196(100); S/Y]; E9PUA3 2xPhospho [S92(100); S/Y]	4.33	100	2	40.7	44.5	42.2	34.4	49.6	56.3	46	45.9	52.6	55.3	57.4	45.6
FALSE	High	[K].RSPQGSSESTSSDKEDDEATDYVFR.[I]	Q8BPQ7 [396-420]	Q8BPQ7	Sgsm1	1xTMTpro [K14]; 1xTMTpro [N-Term]; 2xPhospho [S2(100); S9(97.3)]	Small G protein signaling modulator 1 OS=Mus musculus OX=10090 GN=Sgsm1 PE=1 SV=2	0.496072	1.032	0.05	54.4	52.7	6.23	9.08	High	High	High	High	High	High	High	High	High	High	High	High	High	High	High	High	1	1	Q8BPQ7	Q8BPQ7 2xPhospho [S397(100); S404(97.3)]	6.69	100	1	55.2	47.1	45	41.7	46.4	38	43.6	38.2	53	40.6	48.9	37.7
FALSE	High	[K].RGSDTDVR.[R]	Q6A035 [439-446]	Q6A035	Rock2	1xTMTpro [N-Term]; 1xPhospho [S3(100)]	Non-specific serine/threonine protein kinase (Fragment) OS=Mus musculus OX=10090 GN=Rock2 PE=2 SV=1	0.799343	1.001	0	54.3	54.2	7.06	4.74	High	High	High	High	High	High	High	High	High	High	High	High	High	High	High	High	1	1	Q6A035	Q6A035 1xPhospho [S441(100)]	2.25	100	1	48.9	51.5	43.3	44.7	47.7	38.7	45.3	35.7	49.1	46.5	46.5	46.5
FALSE	High	[R].STDSEVSQSPAK.[N]	Q6A015 [217-228]	Q6A015	Cnot3	1xTMTpro [K12]; 1xTMTpro [N-Term]; 1xPhospho [S9(100)]	MKIAA0691 protein (Fragment) OS=Mus musculus OX=10090 GN=Cnot3 PE=2 SV=1	0.273838	1.063	0.09	54.3	51	6.47	15.07	High	High	High	High	High	High	High	High	High	High	High	High	High	High	High	High	1	1	Q6A015	Q6A015 1xPhospho [S225(100)]	4.18	100	1	51.4	47.2	43.1	40.8	48	44	44.8	36.9	53.3	33.7	46.3	42.8
FALSE	High	[R].SGEGEVSGLLR.[K]	Q5EBP9 [473-483]	Q5EBP9	Trim28	1xTMTpro [N-Term]; 1xPhospho [S1(100)]	Tripartite motif-containing 28 OS=Mus musculus OX=10090 GN=Trim28 PE=2 SV=1	0.0160403	1.177	0.23	54.2	46.1	12.4	8.46	High	High	High	High	High	High	High	High	High	High	High	High	High	High	High	High	1	1	Q5EBP9	Q5EBP9 1xPhospho [S473(100)]	1.23	100	1	61.5	48.2	38.7	45.4	53.3	38.6	33.8	40.3	40.5	40.7	46.7	38.9
FALSE	High	[K].ESSESTNTTIEDEDTKVRK.[Q]	P11798 [329-347]	P11798	Camk2a	2xTMTpro [K16; K19]; 1xTMTpro [N-Term]; 3xPhospho [T8(100); T9(100); S/T]	Calcium/calmodulin-dependent protein kinase type II subunit alpha OS=Mus musculus OX=10090 GN=Camk2a PE=1 SV=2	0.194398	1.063	0.09	54.2	51	10.03	17.71	High	High	High	High	High	High	High	High	High	High	High	High	High	High	High	High	3	4	P11798	P11798 3xPhospho [T336(100); T337(100); S/T]	3.78	100	1	44.8	44.9	49.2	50.4	45.2	42	40.3	38.6	46.3	35.4	52	32
FALSE	High	[K].DSGSPDKAR.[G]	E9QM73 [557-565]	E9QM73	Wnk2	1xTMTpro [K7]; 1xTMTpro [N-Term]; 1xPhospho [S4(99.8)]	Non-specific serine/threonine protein kinase OS=Mus musculus OX=10090 GN=Wnk2 PE=1 SV=1	0.993532	0.996	-0.01	54.2	54.4	11.22	7.37	High	High	High	High	High	High	High	High	High	High	High	High	High	High	High	High	1	1	E9QM73	E9QM73 1xPhospho [S560(99.8)]	2.07	100	1	52.4	53.4	41.3	40.8	47.6	47.5	39.4	44.2	48.1	54.5	50.1	45
FALSE	High	[R].QHSDPGGAR.[A]	E9PW07 [589-597]	E9PW07	Cbarp	1xTMTpro [N-Term]; 1xPhospho [S3(100)]	Voltage-dependent calcium channel beta subunit-associated regulatory protein OS=Mus musculus OX=10090 GN=Cbarp PE=1 SV=2	0.588481	1.033	0.05	54.1	52.4	19.59	17.09	High	High	High	High	High	High	High	High	High	High	High	High	High	High	High	High	1	1	E9PW07	E9PW07 1xPhospho [S591(100)]	3.53	100	1	51.6	41.9	64.9	46.9	39.6	37.2	45.8	41.7	50.4	39.7	43.8	53.4
FALSE	High	[R].EAKETDPGSPR.[R]	Q8VDJ3 [936-946]	Q8VDJ3	Hdlbp	1xTMTpro [K3]; 1xTMTpro [N-Term]; 1xPhospho [S9(100)]	Vigilin OS=Mus musculus OX=10090 GN=Hdlbp PE=1 SV=1	0.228536	1.692	0.76	54.1	32	28.27	79.71	High	High	High	High	High	High	High	High	High	High	High	High	High	High	High	High	1	1	Q8VDJ3	Q8VDJ3 1xPhospho [S944(100)]	1.97	100	1	27.4	55.1	47.3	25.9	38.5	43.4	38.9	43.5	31.2	20.4	39.5	26.4
FALSE	High	[K].SYISPHSSPSQTPTR.[H]	A0A1Y7VNP1 [415-429]	A0A1Y7	Atg2b	1xTMTpro [N-Term]; 2xPhospho [S4(100); S8(100)]	Autophagy-related protein 2 homolog B (Fragment) OS=Mus musculus OX=10090 GN=Atg2b PE=1 SV=1	0.00561094	1.227	0.3	54.1	44.1	13.04	7.37	High	High	High	High	High	High	High	High	High	High	High	High	High	High	High	High	1	1	A0A1Y7VNP1	A0A1Y7VNP1 2xPhospho [S418(100); S422(100)]	4.74	100	1	57.3	53.6	49.1	49.9	38	39.5	35.9	29.1	43.7	34.1	37.7	35.1
FALSE	High	[K].TDRGTDDSPKNSQEDLQDR.[H]	A2AEC2 [113-131]; Q8CCT4 [113-131]; Q9DB24 [113-131]	A2AEC2	Tceal3	1xDeamidated [N/Q]; 1xTMTpro [K10]; 1xTMTpro [N-Term]; 1xPhospho [S8(100)]	Transcription elongation factor A protein-like 3 (Fragment) OS=Mus musculus OX=10090 GN=Tceal3 PE=1 SV=1 Transcription elongation factor A protein-like 5 OS=Mus musculus OX=10090 GN=Tceal5 PE=1 SV=1 Transcription elongation factor A (SII)-like 6 OS=Mus musculus OX=10090 GN=Tceal6 PE=1 SV=1	0.361368	1.126	0.17	54.1	48	12.16	17.86	High	High	High	High	High	High	High	High	High	High	High	High	High	High	High	High	2	3	A2AEC2; Q8CCT4; Q9DB24	A2AEC2 1xPhospho [S120(100)]; Q8CCT4 1xPhospho [S120(100)]; Q9DB24 1xPhospho [S120(100)]	3.7	100	3	46.5	41.8	43.5	51.5	47.6	45.2	35.1	39.7	38.7	40	62.8	36.3
FALSE	High	[R].GSSFQSGR.[D]	Q9D4H1 [430-437]	Q9D4H1	Exoc2	1xTMTpro [N-Term]; 1xPhospho [S3(100)]	Exocyst complex component 2 OS=Mus musculus OX=10090 GN=Exoc2 PE=1 SV=1	0.914821	0.979	-0.03	54.1	55.2	23.25	14.81	High	High	High	High	High	High	High	High	High	High	High	High	High	High	High	High	1	1	Q9D4H1	Q9D4H1 1xPhospho [S432(100)]	2.21	100	1	88.9	59.6	44.9	44.4	49.8	40.9	39.7	28.4	50.2	45.5	54.4	41.6
FALSE	High	[R].TSSSRQSSTDSELK.[S]	Q148X5 [308-321]; Q80TM6 [340-353]	Q148X5	R3hdm2	1xTMTpro [K14]; 1xTMTpro [N-Term]; 2xPhospho [S7(100); S8(99.5)]	R3H domain-containing protein 2 OS=Mus musculus OX=10090 GN=R3hdm2 PE=1 SV=1 R3H domain-containing protein 2 OS=Mus musculus OX=10090 GN=R3hdm2 PE=1 SV=2	0.114398	1.158	0.21	54.1	46.7	12.22	21.41	High	High	High	High	High	High	High	High	High	High	High	High	High	High	High	High	2	2	Q148X5; Q80TM6	Q148X5 2xPhospho [S314(100); S315(99.5)]; Q80TM6 2xPhospho [S346(100); S347(99.5)]	2.26	100	2	50.3	62.8	44.3	44.6	46.4	51.7	40.1	37.2	46.4	38.6	40.4	34.7
FALSE	High	[K].AEGAGTEEEGTPK.[E]	Q91XV3 [26-38]	Q91XV3	Basp1	1xTMTpro [K13]; 1xTMTpro [N-Term]; 1xPhospho [T11(100)]	Brain acid soluble protein 1 OS=Mus musculus OX=10090 GN=Basp1 PE=1 SV=3	0.848275	0.948	-0.08	54.1	57.1	17.92	24.4	High	High	High	High	High	High	High	High	High	High	High	High	High	High	High	High	2	2	Q91XV3	Q91XV3 1xPhospho [T36(100)]	5.14	100	1	69.2	36.2	40.6	46.7	47.8	51.4	39.1	30.5	60	63.2	49.3	48.2
FALSE	High	[R].TQSSGQDGRPQEEPHAEDLQK.[I]	O70161 [552-572]	O70161	Pip5k1c	1xTMTpro [K21]; 1xTMTpro [N-Term]; 2xPhospho [S3(100); S4(100)]	Phosphatidylinositol 4-phosphate 5-kinase type-1 gamma OS=Mus musculus OX=10090 GN=Pip5k1c PE=1 SV=2	0.835332	0.99	-0.02	54.1	54.6	13.39	8.54	High	High	High	High	High	High	High	High	High	High	High	High	High	High	High	High	2	2	O70161	O70161 2xPhospho [S554(100); S555(100)]	4.73	100	1	53.2	45.2	58.1	42.9	47	45.1	34.6	40.2	57.3	49.6	43.5	43.4
FALSE	High	[R].RVESEESGDEEGK.[K]	Q3UM45 [21-33]	Q3UM45	Ppp1r7	1xTMTpro [K13]; 1xTMTpro [N-Term]; 2xPhospho [S4(100); S7(100)]	Protein phosphatase 1 regulatory subunit 7 OS=Mus musculus OX=10090 GN=Ppp1r7 PE=1 SV=2	0.128152	1.099	0.14	54	49.2	9.2	15.52	High	High	High	High	High	High	High	High	High	High	High	High	High	High	High	High	1	2	Q3UM45	Q3UM45 2xPhospho [S24(100); S27(100)]	3.74	100	1	50.2	49.3	44	46.3	48.4	35.9	45.3	30.9	42.7	37.3	41.8	43.1
FALSE	High	[R].AFGESSTESDEDEEEGCSHK.[H]	G3UZ30 [63-82]	G3UZ30	Ppp1r11	1xCarbamidomethyl [C17]; 1xTMTpro [K20]; 1xTMTpro [N-Term]; 3xPhospho [S6(100); T7(100); S9(100)]	E3 ubiquitin-protein ligase PPP1R11 (Fragment) OS=Mus musculus OX=10090 GN=Ppp1r11 PE=1 SV=2	0.140248	0.958	-0.06	54	56.4	7	9.71	High	High	High	High	High	High	High	High	High	High	High	High	High	High	High	High	3	4	G3UZ30	G3UZ30 3xPhospho [S68(100); T69(100); S71(100)]	5.47	100	1	57	53.3	49	43.2	43.2	38.4	39.2	36.4	52	52.2	51.3	55.7
FALSE	High	[R].RPQSQER.[G]	Q7TSJ2 [195-201]	Q7TSJ2	Map6	1xTMTpro [N-Term]; 1xPhospho [S4(100)]	Microtubule-associated protein 6 OS=Mus musculus OX=10090 GN=Map6 PE=1 SV=2	0.443374	0.985	-0.02	54	54.9	24.6	28.2	High	High	High	High	High	High	High	High	High	High	High	High	High	High	High	High	1	1	Q7TSJ2	Q7TSJ2 1xPhospho [S198(100)]	2.76	100	1	79	41.8	55.2	54.8	52.1	32.8	35.8	26.8	40.2	29.3	47.8	48.1
FALSE	High	[R].NESEPSEMK.[A]	Q811P8 [680-688]	Q811P8	Arhgap32	1xTMTpro [K9]; 1xTMTpro [N-Term]; 1xPhospho [S3(100)]	Rho GTPase-activating protein 32 OS=Mus musculus OX=10090 GN=Arhgap32 PE=1 SV=2	0.477735	0.974	-0.04	54	55.4	8.62	9.1	High	High	High	High	High	High	High	High	High	High	High	High	High	High	High	High	1	1	Q811P8	Q811P8 1xPhospho [S682(100)]	3.65	100	1	52.4	55.6	45.8	40.1	43	39.5	43.7	38	61.1	49.3	51	44.4
FALSE	High	[R].LYDSVSSTDGEDSLERK.[NAV]	H3BL28 [904-920]	H3BL28	Ppp1r9a	1xTMTpro [K17]; 1xTMTpro [N-Term]; 2xPhospho [S13(100); S/T/Y]	Protein phosphatase 1, regulatory subunit 9A (Fragment) OS=Mus musculus OX=10090 GN=Ppp1r9a PE=1 SV=1	0.919311	0.983	-0.02	53.9	54.9	13.56	13.67	High	High	High	High	High	High	High	High	High	High	High	High	High	High	High	High	1	1	H3BL28	H3BL28 2xPhospho [S916(100); S/T/Y]	3.44	100	1	52.4	48	56.7	50	46.7	36	40.7	30	46.5	51.2	50.1	53.9
FALSE	High	[K].EENQTGPTTTPSDTQDLDMK.[K]	Q3TRX4 [310-329]	Q3TRX4	Palm	1xTMTpro [K20]; 1xTMTpro [N-Term]; 2xPhospho [T5(100); S12(98.3)]	Uncharacterized protein OS=Mus musculus OX=10090 GN=Palm PE=2 SV=1	0.134821	0.963	-0.05	53.9	56	6.17	7.19	High	High	High	High	High	High	High	High	High	High	High	High	High	High	High	High	2	2	Q3TRX4	Q3TRX4 2xPhospho [T314(100); S321(98.3)]	4.77	100	1	49.5	42.4	46.4	44.7	44.7	41.5	42	36	52.5	45.9	49.5	48.7
FALSE	High	[R].GGSGYHSRSPTR.[Q]	Q8BTI8 [1772-1783]	Q8BTI8	Srrm2	1xTMTpro [N-Term]; 2xPhospho [S7(100); S9(100)]	Serine/arginine repetitive matrix protein 2 OS=Mus musculus OX=10090 GN=Srrm2 PE=1 SV=3	0.117931	1.198	0.26	53.9	45	28.29	17.49	High	High	High	High	High	High	High	High	High	High	High	High	High	High	High	High	2	2	Q8BTI8	Q8BTI8 2xPhospho [S1778(100); S1780(100)]	2.55	100	1	77.6	56.5	52.8	53.2	39.7	27.9	33.2	23.6	34.8	41.4	42.4	38.1
FALSE	High	[K].YVESDDEKPTDENVNEK.[A]	Q61687 [89-105]	Q61687	Atrx	2xTMTpro [K8; K17]; 1xTMTpro [N-Term]; 1xPhospho [S4(100)]	Transcriptional regulator ATRX OS=Mus musculus OX=10090 GN=Atrx PE=1 SV=3	0.359886	1.046	0.07	53.7	51.3	10.3	8.5	High	High	High	High	High	High	High	High	High	High	High	High	High	High	High	High	1	1	Q61687	Q61687 1xPhospho [S92(100)]	3.95	100	1	46.7	43.1	37	49.3	48	43	42.3	33.9	50.5	42.5	48.5	43.2
FALSE	High	[K].NHPGSDTSPEAEASSGGGGVALK.[K]	Q9QXW9 [14-36]	Q9QXW9	Slc7a8	1xTMTpro [K23]; 1xTMTpro [N-Term]; 3xPhospho [S14(100); S15(100); T/S]	Large neutral amino acids transporter small subunit 2 OS=Mus musculus OX=10090 GN=Slc7a8 PE=1 SV=1	0.468999	0.899	-0.15	53.6	59.6	20.62	9.3	High	High	High	High	High	High	High	High	High	High	High	High	High	High	High	High	2	3	Q9QXW9	Q9QXW9 3xPhospho [S27(100); S28(100); T/S]	4.16	100	1	48.9	42	67.4	43.5	50.6	42.2	43.1	29.9	50.9	45.9	54.7	40.8
FALSE	High	[K].NSQEDSEDSEEKDVK.[T]	Q80XU3 [53-67]	Q80XU3	Nucks1	2xTMTpro [K12; K15]; 1xTMTpro [N-Term]; 1xPhospho [S9(100)]	Nuclear ubiquitous casein and cyclin-dependent kinase substrate 1 OS=Mus musculus OX=10090 GN=Nucks1 PE=1 SV=1	0.619266	0.808	-0.31	53.6	66.4	38.55	27.95	High	High	High	High	High	High	High	High	High	High	High	High	High	High	High	High	2	2	Q80XU3	Q80XU3 1xPhospho [S61(100)]	4.27	100	1	53.7	43.4	66.5	25.8	29.8	41.4	44.8	63.6	66.6	56.3	60.4	70.1
FALSE	High	[K].AVDSSSEEIEVEVPVVDRR.[N]	Q5XG69 [627-645]	Q5XG69	Fam169a	1xTMTpro [N-Term]; 2xPhospho [S4(100); S5(99.6)]	Soluble lamin-associated protein of 75 kDa OS=Mus musculus OX=10090 GN=Fam169a PE=1 SV=3	0.406637	1.026	0.04	53.6	52.2	8.49	12.83	High	High	High	High	High	High	High	High	High	High	High	High	High	High	High	High	2	5	Q5XG69	Q5XG69 2xPhospho [S630(100); S631(99.6)]	6.22	100	1	49.8	51.5	43.9	44.6	53	38.3	41.6	31.7	55.7	38	51.9	46.5
FALSE	High	[K].RESVVSGDDRAEEDMDDVLEK.[G]	P14873 [987-1007]	P14873	Map1b	1xOxidation [M15]; 1xTMTpro [K21]; 1xTMTpro [N-Term]; 2xPhospho [S3(100); S6(100)]	Microtubule-associated protein 1B OS=Mus musculus OX=10090 GN=Map1b PE=1 SV=2	0.668128	0.918	-0.12	53.6	58.3	21.04	21.4	High	High	High	High	High	High	High	High	High	High	High	High	High	High	High	High	1	3	P14873	P14873 2xPhospho [S989(100); S992(100)]	4.23	100	1	72.7	46.9	45.4	55.7	58.5	31.7	38.6	28.1	53.4	51	50.8	48.3
FALSE	High	[R].SATPATDGR.[A]	A0A0A6YW88 [408-416]	A0A0A6	Camkv	1xTMTpro [N-Term]; 1xPhospho [T3(100)]	CaM kinase-like vesicle-associated protein OS=Mus musculus OX=10090 GN=Camkv PE=1 SV=1	0.092746	0.796	-0.33	53.5	67.3	25.72	10.61	High	High	High	High	High	High	High	High	High	High	High	High	High	High	High	High	1	1	A0A0A6YW88	A0A0A6YW88 1xPhospho [T410(100)]	3.08	100	1	49.1	41.8	48.2	29.5	37.1	60.3	52	40.1	64	55.3	47.9	57
FALSE	High	[K].SETLVNAQQTPLGTPKENR.[T]	Q3TRX4 [132-150]	Q3TRX4	Palm	1xTMTpro [K16]; 1xTMTpro [N-Term]; 2xPhospho [T10(100); T14(100)]	Uncharacterized protein OS=Mus musculus OX=10090 GN=Palm PE=2 SV=1	0.24609	0.887	-0.17	53.5	60.3	13.05	11.92	High	High	High	High	High	High	High	High	High	High	High	High	High	High	High	High	1	1	Q3TRX4	Q3TRX4 2xPhospho [T141(100); T145(100)]	7.07	100	1	47.5	40.4	50.8	39.9	45.7	41.5	48.4	38	56.7	53.8	49.9	48.6
FALSE	High	[R].MGPSSSPIPSPSPSPTDSKR.[C]	Q3UN66 [317-336]	Q3UN66	Prkcg	1xTMTpro [K19]; 1xTMTpro [N-Term]; 3xPhospho [S10(100); S12(99.2); S/T]	Protein kinase C OS=Mus musculus OX=10090 GN=Prkcg PE=2 SV=1	0.626932	0.943	-0.08	53.5	56.7	15.85	14.59	High	High	High	High	High	High	High	High	High	High	High	High	High	High	High	High	3	4	Q3UN66	Q3UN66 3xPhospho [S326(100); S328(99.2); S/T]	3.79	100	1	49.4	59.7	42.4	35.1	42.4	45.4	41.5	44.4	55.9	45.8	57.6	47.2
FALSE	High	[R].SNSWQGNMGGNK.[K]	F7DAP1 [151-162]; Q9R1V6 [830-841]; F7BXL9 [86-97]	F7DAP1	Adam22	1xOxidation [M8]; 1xTMTpro [K12]; 1xTMTpro [N-Term]; 1xPhospho [S3(100)]	Disintegrin and metalloproteinase domain-containing protein 22 (Fragment) OS=Mus musculus OX=10090 GN=Adam22 PE=1 SV=1 Disintegrin and metalloproteinase domain-containing protein 22 OS=Mus musculus OX=10090 GN=Adam22 PE=1 SV=2 Disintegrin and metalloproteinase domain-containing protein 22 (Fragment) OS=Mus musculus OX=10090 GN=Adam22 PE=1 SV=1	0.563688	0.894	-0.16	53.4	59.7	15.78	10.37	High	High	High	High	High	High	High	High	High	High	High	High	High	High	High	High	1	1	F7DAP1; Q9R1V6; F7BXL9	F7DAP1 1xPhospho [S153(100)]; Q9R1V6 1xPhospho [S832(100)]; F7BXL9 1xPhospho [S88(100)]	2.04	100	3	50	47.6	55	34.8	45.5	50.9	48.8	35.2	50.7	50.5	59.4	51.6
FALSE	High	[R].SSPQLDPLR.[K]	Q8K2F8 [182-190]	Q8K2F8	Lsm14a	1xTMTpro [N-Term]; 1xPhospho [S2(99.6)]	Protein LSM14 homolog A OS=Mus musculus OX=10090 GN=Lsm14a PE=1 SV=1	0.557123	0.943	-0.09	53.4	56.6	9.46	7.22	High	High	High	High	High	High	High	High	High	High	High	High	High	High	High	High	1	1	Q8K2F8	Q8K2F8 1xPhospho [S183(99.6)]	1.94	100	1	52.1	42.1	52.7	42.9	48	39.6	40.8	38.2	45.2	47.6	53.1	51
FALSE	High	[K].SPSSDSWTCADASTGR.[R]	Q3TGS9 [322-337]	Q3TGS9	Arfgap1	1xCarbamidomethyl [C9]; 1xTMTpro [N-Term]; 1xPhospho [S1(99.7)]	ADP-ribosylation factor GTPase-activating protein 1 OS=Mus musculus OX=10090 GN=Arfgap1 PE=1 SV=1	0.582142	1.031	0.04	53.3	51.7	10.05	16.63	High	High	High	High	High	High	High	High	High	High	High	High	High	High	High	High	3	3	Q3TGS9	Q3TGS9 1xPhospho [S322(99.7)]	4.75	100	1	57.2	51	37.1	42.5	47.4	47.8	38	32	47.5	49.1	46.5	41.8
FALSE	High	[K].ENSAAPSPGRPQSASPAKEEQK.[S]	Q3TRX4 [110-131]	Q3TRX4	Palm	1xDeamidated [N2]; 2xTMTpro [K18; K22]; 1xTMTpro [N-Term]; 2xPhospho [S13(100); S15(100)]	Uncharacterized protein OS=Mus musculus OX=10090 GN=Palm PE=2 SV=1	0.934733	0.897	-0.16	53.3	59.4	13.06	27.3	High	High	High	High	High	High	High	High	High	High	High	High	High	High	High	High	2	2	Q3TRX4	Q3TRX4 2xPhospho [S122(100); S124(100)]	5.57	100	1	56.5	41.3	47.5	47.3	55.9	38.8	33.9	31.5	49.9	48.6	49.1	54.3
FALSE	High	[R].FGEAVVVGRPGSGDGDSDQSR.[N]	A0A087WS83 [4-24]	A0A087	Cacna1e	1xTMTpro [N-Term]; 1xPhospho [S12(100)]	Voltage-dependent R-type calcium channel subunit alpha OS=Mus musculus OX=10090 GN=Cacna1e PE=1 SV=1	0.137148	0.898	-0.15	53.2	59.3	9.61	9.41	High	High	High	High	High	High	High	High	High	High	High	High	High	High	High	High	1	2	A0A087WS83	A0A087WS83 1xPhospho [S15(100)]	3.44	100	1	46	42.1	45.7	45	49.2	40.3	38.8	40.1	56	48.4	57.2	43.7
FALSE	High	[R].GLNSSMDMAR.[L]	A0A2R8VHH2 [776-785]	A0A2R8	Syngap1	1xTMTpro [N-Term]; 1xPhospho [S5(99.5)]	Ras/Rap GTPase-activating protein SynGAP OS=Mus musculus OX=10090 GN=Syngap1 PE=1 SV=1	0.795935	1.039	0.05	53.2	51.2	22.09	16.78	High	High	High	High	High	High	High	High	High	High	High	High	High	High	High	High	1	1	A0A2R8VHH2	A0A2R8VHH2 1xPhospho [S780(99.5)]	2.09	100	1	45	51.2	57.8	27.3	37	46.4	41.9	33.1	45.2	45	48.4	39
FALSE	High	[K].TVPATPPRTGSPLTVATGNDQAATEAK.[I]	Q8VD37 [255-281]	Q8VD37	Sgip1	1xTMTpro [K27]; 1xTMTpro [N-Term]; 2xPhospho [T5(99.5); T/S]	SH3-containing GRB2-like protein 3-interacting protein 1 OS=Mus musculus OX=10090 GN=Sgip1 PE=1 SV=1	0.148687	0.894	-0.16	53.2	59.5	6.94	13.14	High	High	High	High	High	High	High	High	High	High	High	High	High	High	High	High	1	5	Q8VD37	Q8VD37 2xPhospho [T259(99.5); T/S]	5.11	100	1	47	44.2	44	47.6	43.3	42.3	39.7	37.1	43.6	52.2	48.8	51.4
FALSE	High	[K].EGGGDSSASSPTEEEQEQGEMSACSDEGTAQEGK.[A]	P28667 [111-144]	P28667	Marcksl1	1xCarbamidomethyl [C24]; 1xTMTpro [K34]; 1xTMTpro [N-Term]; 3xPhospho [S10(99.1); T12(100); S/T]	MARCKS-related protein OS=Mus musculus OX=10090 GN=Marcksl1 PE=1 SV=2	0.0270977	1.118	0.16	53.2	47.6	8.51	15.23	High	High	High	High	High	High	High	High	High	High	High	High	High	High	High	High	2	7	P28667	P28667 3xPhospho [S120(99.1); T122(100); S/T]	4.59	100	1	46.8	51	42.8	43.3	46.2	42.7	45.3	31.5	44.4	39.2	46.6	29.5
FALSE	High	[K].ALASETNGTDSNGSNSSNIQ.[-]	B2RRX2 [502-521]	B2RRX2	Ppp3ca	1xDeamidated [N]; 1xTMTpro [N-Term]; 1xPhospho [S/T]	Serine/threonine-protein phosphatase OS=Mus musculus OX=10090 GN=Ppp3ca PE=2 SV=1	0.84021	1.012	0.02	53.2	52.5	7.52	9.08	High	High	High	High	High	High	High	High	High	High	High	High	High	High	High	High	4	10	B2RRX2		3.95	100	1	49.6	46.2	47.2	45.4	42.6	43.5	34.6	36.7	46.1	43.5	49.4	44.3
FALSE	High	[R].SSVASPR.[R]	A0A668KLC6 [1948-1954]	A0A668	Map2	1xTMTpro [N-Term]; 2xPhospho [S2(100); S5(100)]	Microtubule-associated protein OS=Mus musculus OX=10090 GN=Map2 PE=1 SV=1	0.069918	0.798	-0.33	53.1	66.6	25.96	13.11	High	High	High	High	High	High	High	High	High	High	High	High	High	High	High	High	2	2	A0A668KLC6	A0A668KLC6 2xPhospho [S1949(100); S1952(100)]	2.05	100	1	81.7	45.3	44.7	28.3	45.7	36.9	52.4	34.7	69	56.2	59.8	65.2
FALSE	High	[R].DGSPTDR.[S]	Q8CFT0 [185-191]	Q8CFT0	Rell2	1xTMTpro [N-Term]; 1xPhospho [S3(100)]	RELT-like 2 OS=Mus musculus OX=10090 GN=Rell2 PE=1 SV=1	0.53302	0.817	-0.29	53.1	65	11.03	27.34	High	High	High	High	High	High	High	High	High	High	High	High	High	High	High	High	1	1	Q8CFT0	Q8CFT0 1xPhospho [S187(100)]	2.21	100	1	64.6	44.4	50	45.8	51.2	38.5	36.7	33.3	52	52.5	59.9	69
FALSE	High	[R].TPSPFEDR.[T]	A0A0G2JDT9 [853-860]	A0A0G2	Lrrc7	1xTMTpro [N-Term]; 1xPhospho [S3(100)]	Leucine-rich repeat-containing protein 7 OS=Mus musculus OX=10090 GN=Lrrc7 PE=1 SV=1	0.948611	0.944	-0.08	53.1	56.3	17.34	7	High	High	High	High	High	High	High	High	High	High	High	High	High	High	High	High	1	1	A0A0G2JDT9	A0A0G2JDT9 1xPhospho [S855(100)]	2.69	100	1	51.7	47.5	44.1	35.4	38.9	47.5	48.8	46.2	51	48.3	50.4	39.6
FALSE	High	[K].KAQTNDSDSDTESKR.[Q]	E9PZM4 [1079-1093]	E9PZM4	Chd2	2xTMTpro [K1; K14]; 1xTMTpro [N-Term]; 2xPhospho [T/S]	Chromodomain-helicase-DNA-binding protein 2 OS=Mus musculus OX=10090 GN=Chd2 PE=1 SV=1	0.429172	0.951	-0.07	53.1	55.8	11.33	12.37	High	High	High	High	High	High	High	High	High	High	High	High	High	High	High	High	1	1	E9PZM4		2.62	100	1	45.3	49.4	46.2	39.1	39.7	45.9	45.3	33.6	58.7	47.7	55.1	40.4
FALSE	High	[R].QGDETPSTNNGSDDEKTGLK.[I]	A2AWA9 [31-50]	A2AWA9	Rabgap1	1xDeamidated [N]; 2xTMTpro [K16; K20]; 1xTMTpro [N-Term]; 1xPhospho [S12(100)]	Rab GTPase-activating protein 1 OS=Mus musculus OX=10090 GN=Rabgap1 PE=1 SV=1	0.36003	0.966	-0.05	53	54.9	6.48	10.74	High	High	High	High	High	High	High	High	High	High	High	High	High	High	High	High	2	3	A2AWA9	A2AWA9 1xPhospho [S42(100)]	5.6	100	1	47.3	49.3	46.2	39.4	47.7	40.7	38.1	34.9	52	38.9	46	51.8
FALSE	High	[K].VSEEAESQQWDTSKGDQVSQNGLPAEQGSPR.[MV-]	Q62261 [2109-2139]	Q62261	Sptbn1	1xTMTpro [K14]; 1xTMTpro [N-Term]; 1xPhospho [S29(100)]	Spectrin beta chain, non-erythrocytic 1 OS=Mus musculus OX=10090 GN=Sptbn1 PE=1 SV=2	0.5886	0.982	-0.03	53	54	15.71	28.1	High	High	High	High	High	High	High	High	High	High	High	High	High	High	High	High	2	3	Q62261	Q62261 1xPhospho [S2137(100)]	9.62	100	1	44	46.7	35.2	44.7	59.8	41.8	37.8	35.5	54.2	44.3	57.2	44.9
FALSE	High	[K].SDISPLTPR.[E]	P14873 [1778-1786]	P14873	Map1b	1xTMTpro [N-Term]; 1xPhospho [S4(100)]	Microtubule-associated protein 1B OS=Mus musculus OX=10090 GN=Map1b PE=1 SV=2	0.909892	0.968	-0.05	53	54.8	14.12	12.95	High	High	High	High	High	High	High	High	High	High	High	High	High	High	High	High	1	1	P14873	P14873 1xPhospho [S1781(100)]	2.57	100	1	61.4	61.6	46.5	36.5	43.6	37.1	39.3	34.9	62.6	36.1	50.5	47.8
FALSE	High	[R].SCSSPVFSR.[V]	Q3UYN2 [65-73]	Q3UYN2	Cpne6	1xCarbamidomethyl [C2]; 1xTMTpro [N-Term]; 1xPhospho [S4(100)]	Copine-6 OS=Mus musculus OX=10090 GN=Cpne6 PE=1 SV=1	0.71157	0.996	-0.01	53	53.2	8.43	5.3	High	High	High	High	High	High	High	High	High	High	High	High	High	High	High	High	1	1	Q3UYN2	Q3UYN2 1xPhospho [S68(100)]	2.65	100	1	57.2	43.9	43.8	43.7	49.6	34.5	41.8	34.3	44.4	44.7	50.6	46.7
FALSE	High	[K].SPGEAKSPAEAKSPAEAK.[S]	P19246 [745-762]	P19246	Nefh	3xTMTpro [K6; K12; K18]; 1xTMTpro [N-Term]; 2xPhospho [S7(100); S13(100)]	Neurofilament heavy polypeptide OS=Mus musculus OX=10090 GN=Nefh PE=1 SV=3	0.11493	1.082	0.11	52.8	48.7	12.54	18.3	High	High	High	High	High	High	High	High	High	High	High	High	High	High	High	High	1	1	P19246	P19246 2xPhospho [S751(100); S757(100)]	2.98	100	1	56.8	45.7	45.2	51.7	47.8	35.5	32.5	30.2	46.9	46.1	45.2	30.4
FALSE	High	[R].KLSRSPSPR.[R-]	Q3UUW4 [94-102]	Q3UUW4	Srsf11	1xTMTpro [K1]; 1xTMTpro [N-Term]; 3xPhospho [S3(100); S5(100); S7(100)]	Uncharacterized protein (Fragment) OS=Mus musculus OX=10090 GN=Srsf11 PE=2 SV=1	0.0351205	1.168	0.22	52.8	45.2	13.72	7.8	High	High	High	High	High	High	High	High	High	High	High	High	High	High	High	High	1	1	Q3UUW4	Q3UUW4 3xPhospho [S96(100); S98(100); S100(100)]	1.92	100	1	60.9	47.9	42.3	43.2	51.9	42.6	30.5	28.5	45.2	41.5	43.8	36.5
FALSE	High	[R].AVSEVSINR.[S]	Q9D415 [416-424]; D3Z6F4 [118-126]	Q9D415	Dlgap1	1xTMTpro [N-Term]; 1xPhospho [S6(100)]	Disks large-associated protein 1 OS=Mus musculus OX=10090 GN=Dlgap1 PE=1 SV=3 Disks large-associated protein 1 OS=Mus musculus OX=10090 GN=Dlgap1 PE=1 SV=1	0.612461	0.968	-0.05	52.7	54.5	22.86	20.39	High	High	High	High	High	High	High	High	High	High	High	High	High	High	High	High	2	2	Q9D415; D3Z6F4	Q9D415 1xPhospho [S421(100)]; D3Z6F4 1xPhospho [S123(100)]	2.54	100	2	41.8	42.3	45.6	63.6	50.1	28.8	39.7	34.2	36.2	39.4	51.5	55.4
FALSE	High	[K].SLDSDESEDEDDDYQQK.[R]	B2RTB0 [57-73]	B2RTB0	Pdap1	1xTMTpro [K17]; 1xTMTpro [N-Term]; 1xPhospho [S7(100)]	PDGFA associated protein 1 OS=Mus musculus OX=10090 GN=Pdap1 PE=1 SV=1	0.966256	1.015	0.02	52.7	52	9.93	10.15	High	High	High	High	High	High	High	High	High	High	High	High	High	High	High	High	1	2	B2RTB0	B2RTB0 1xPhospho [S63(100)]	4.72	100	1	46.4	44.2	49.4	36	46.2	42	40.2	33.9	51.7	36	53.4	46.2
FALSE	High	[K].TEDGDWEWSDDEMDEKSEEGK.[A]	Q3V256 [146-166]	Q3V256	Stk39	2xTMTpro [K16; K21]; 1xTMTpro [N-Term]; 1xPhospho [S9(100)]	Non-specific serine/threonine protein kinase OS=Mus musculus OX=10090 GN=Stk39 PE=2 SV=1	0.843144	0.955	-0.07	52.7	55.2	8.56	7.24	High	High	High	High	High	High	High	High	High	High	High	High	High	High	High	High	1	2	Q3V256	Q3V256 1xPhospho [S154(100)]	4.28	100	1	52.8	46.6	46.8	43.5	44.5	49.5	44.6	33.2	57.9	48.8	51.2	42.6
FALSE	High	[R].LLEDSESEDEAPPSRPR.[A]	Q9D6J3 [207-223]	Q9D6J3	Yju2	1xTMTpro [N-Term]; 2xPhospho [S5(100); S7(100)]	Splicing factor YJU2 OS=Mus musculus OX=10090 GN=Yju2 PE=1 SV=1	0.0392826	1.086	0.12	52.7	48.6	7.52	5.59	High	High	High	High	High	High	High	High	High	High	High	High	High	High	High	High	1	2	Q9D6J3	Q9D6J3 2xPhospho [S211(100); S213(100)]	3.36	100	1	53.3	43.3	45	43.1	49	44.7	34.7	34	44.8	40.4	49.2	38.8
FALSE	High	[R].TSEDTSSGSPPK.[K]	Q3UYQ4 [456-467]	Q3UYQ4	Api5	1xTMTpro [K12]; 1xTMTpro [N-Term]; 1xPhospho [S9(100)]	Uncharacterized protein OS=Mus musculus OX=10090 GN=Api5 PE=2 SV=1	0.310816	1.017	0.02	52.7	51.8	10.79	12.92	High	High	High	High	High	High	High	High	High	High	High	High	High	High	High	High	1	2	Q3UYQ4	Q3UYQ4 1xPhospho [S464(100)]	4.39	100	1	57.4	46.8	44	45.6	53.3	32.7	38.2	33.7	48.4	43.3	45	43.2
FALSE	High	[R].ALSPTGSSR.[Y]	Q4KUS2 [253-261]	Q4KUS2	Unc13a	1xTMTpro [N-Term]; 1xPhospho [S3(100)]	Protein unc-13 homolog A OS=Mus musculus OX=10090 GN=Unc13a PE=1 SV=3	0.544677	1.005	0.01	52.7	52.4	13	12.42	High	High	High	High	High	High	High	High	High	High	High	High	High	High	High	High	1	1	Q4KUS2	Q4KUS2 1xPhospho [S255(100)]	2.41	100	1	61.2	57.1	41.1	43	50.8	33.1	36.3	34.9	52.9	43	51.3	41.9
FALSE	High	[R].SLSDPKPLSPTAEESAK.[E]	O88737 [2858-2874]	O88737	Bsn	2xTMTpro [K6; K17]; 1xTMTpro [N-Term]; 2xPhospho [S1(100); S3(100)]	Protein bassoon OS=Mus musculus OX=10090 GN=Bsn PE=1 SV=4	0.82197	1.04	0.06	52.6	50.6	13.2	12.1	High	High	High	High	High	High	High	High	High	High	High	High	High	High	High	High	1	1	O88737	O88737 2xPhospho [S2858(100); S2860(100)]	1.91	100	1	42.6	40	48.4	48.7	49.6	42.7	37.4	29.9	44.5	47.7	42.5	43.6
FALSE	High	[R].GAESPTR.[N]	G3UXB6 [427-433]	G3UXB6	Snx14	1xTMTpro [N-Term]; 1xPhospho [S4(100)]	Sorting nexin-14 OS=Mus musculus OX=10090 GN=Snx14 PE=1 SV=2	0.14099	0.927	-0.11	52.6	56.7	12.23	9.34	High	High	High	High	High	High	High	High	High	High	High	High	High	High	High	High	1	1	G3UXB6	G3UXB6 1xPhospho [S430(100)]	1.4	100	1	51.5	50.5	47.6	34.9	39.2	46.9	40.1	31.1	54.2	44.4	44.2	46
FALSE	High	[R].YNDWSDDDDDSNESK.[S]	Q8BHS6 [57-71]	Q8BHS6	Armcx3	1xTMTpro [K15]; 1xTMTpro [N-Term]; 1xPhospho [S5(100)]	Armadillo repeat-containing X-linked protein 3 OS=Mus musculus OX=10090 GN=Armcx3 PE=1 SV=1	0.302713	0.944	-0.08	52.6	55.7	6.71	8.73	High	High	High	High	High	High	High	High	High	High	High	High	High	High	High	High	2	4	Q8BHS6	Q8BHS6 1xPhospho [S61(100)]	2.6	100	1	51.8	40.9	47.4	43.1	47.8	40.4	39.5	35.6	47.8	48.5	47.9	46.9
FALSE	High	[K].NKEESSEDEEKESEEEQPPK.[K]	Q7TNV0 [243-262]	Q7TNV0	Dek	3xTMTpro [K2; K11; K20]; 1xTMTpro [N-Term]; 3xPhospho [S5(100); S6(100); S13(100)]	Protein DEK OS=Mus musculus OX=10090 GN=Dek PE=1 SV=1	0.585525	0.707	-0.5	52.6	74.4	25.25	30.61	High	High	High	High	High	High	High	High	High	High	High	High	High	High	High	High	1	1	Q7TNV0	Q7TNV0 3xPhospho [S247(100); S248(100); S255(100)]	6.78	100	1	81	43.9	40.9	60.1	68	37.8	41.6	28.8	60.1	71.5	66.5	53.9
FALSE	High	[K].AEDGAAPSPSSETPKKK.[K]	A0A0A1HAM8 [131-147]	A0A0A1	Marcks	3xTMTpro [K15; K16; K17]; 1xTMTpro [N-Term]; 2xPhospho [S8(100); S10(98.8)]	80K protein OS=Mus musculus OX=10090 GN=Marcks PE=2 SV=1	0.658178	1.013	0.02	52.6	51.9	5.35	7	High	High	High	High	High	High	High	High	High	High	High	High	High	High	High	High	2	3	A0A0A1HAM8	A0A0A1HAM8 2xPhospho [S138(100); S140(98.8)]	5.22	100	1	52.3	44	45.7	42.1	45.1	44.7	41.5	34.4	51	42.8	53.1	41.7
FALSE	High	[R].SSSVTSIDKESR.[E]	F6WXQ4 [104-115]	F6WXQ4	Stxbp5	1xTMTpro [K9]; 1xTMTpro [N-Term]; 3xPhospho [S1(99.3); S3(99.3); T/S]	Syntaxin-binding protein 5 (Fragment) OS=Mus musculus OX=10090 GN=Stxbp5 PE=1 SV=8	0.485263	1.068	0.09	52.5	49.1	12.91	16.24	High	High	High	High	High	High	High	High	High	High	High	High	High	High	High	High	1	1	F6WXQ4	F6WXQ4 3xPhospho [S104(99.3); S106(99.3); T/S]	2.16	100	1	64.6	37.7	44.1	38.1	48.1	39.8	40.7	33.5	47.4	42.2	43.5	49.6
FALSE	High	[K].ENSAAPSPGRPQSASPAKEEQK.[S]	Q3TRX4 [110-131]	Q3TRX4	Palm	2xTMTpro [K18; K22]; 1xTMTpro [N-Term]; 2xPhospho [S7(100); S]	Uncharacterized protein OS=Mus musculus OX=10090 GN=Palm PE=2 SV=1	0.790695	0.975	-0.04	52.5	53.8	12.45	19.98	High	High	High	High	High	High	High	High	High	High	High	High	High	High	High	High	3	3	Q3TRX4	Q3TRX4 2xPhospho [S116(100); S]	5.61	100	1	46.4	45.7	45.4	31.9	49.2	41.3	43.2	33.7	48.1	48.6	50.4	49.1
FALSE	High	[K].VIRSADVSPTTEGVK.[R]	Q3URK9 [447-461]	Q3URK9	Trim2	1xTMTpro [K15]; 1xTMTpro [N-Term]; 2xPhospho [S4(100); S8(100)]	Uncharacterized protein OS=Mus musculus OX=10090 GN=Trim2 PE=2 SV=1	0.041032	1.133	0.18	52.4	46.2	7.77	8.57	High	High	High	High	High	High	High	High	High	High	High	High	High	High	High	High	1	1	Q3URK9	Q3URK9 2xPhospho [S450(100); S454(100)]	4.57	100	1	45	49.1	42	43.1	45.3	40.7	37.5	38.9	46.3	37.8	43.5	39.9
FALSE	High	[R].ETDPSPEER.[D]	A2AUK5 [864-872]; E9PV14 [1541-1549]	A2AUK5	Epb41l1	1xTMTpro [N-Term]; 1xPhospho [S5(100)]	Band 4.1-like protein 1 OS=Mus musculus OX=10090 GN=Epb41l1 PE=1 SV=1 Band 4.1-like protein 1 OS=Mus musculus OX=10090 GN=Epb41l1 PE=1 SV=2	0.951209	0.965	-0.05	52.4	54.3	9.24	18.11	High	High	High	High	High	High	High	High	High	High	High	High	High	High	High	High	1	1	A2AUK5; E9PV14	A2AUK5 1xPhospho [S868(100)]; E9PV14 1xPhospho [S1545(100)]	2.81	100	2	55.6	47.8	36.4	37.4	48.1	36.6	40.2	33.8	46.7	44.4	47.7	48.8
FALSE	High	[R].QNSDPTSENPPLPTR.[I]	B2RXX2 [609-623]	B2RXX2	Tnik	1xTMTpro [N-Term]; 1xPhospho [S3(100)]	Tnik protein OS=Mus musculus OX=10090 GN=Tnik PE=2 SV=1	0.608996	0.98	-0.03	52.4	53.4	7.64	11.7	High	High	High	High	High	High	High	High	High	High	High	High	High	High	High	High	1	1	B2RXX2	B2RXX2 1xPhospho [S611(100)]	3.5	100	1	51	46.7	47.9	43.6	41.5	39.8	45.6	34.7	48.5	45.3	57.2	45.2
FALSE	High	[R].VVSSTSEEEEAFTEK.[F]	E9Q0A7 [192-206]	E9Q0A7	Oxr1	1xTMTpro [K15]; 1xTMTpro [N-Term]; 2xPhospho [S6(99.7); S/T]	Oxidation resistance protein 1 OS=Mus musculus OX=10090 GN=Oxr1 PE=1 SV=1	0.32725	1.082	0.11	52.3	48.3	10.86	11.44	High	High	High	High	High	High	High	High	High	High	High	High	High	High	High	High	1	7	E9Q0A7	E9Q0A7 2xPhospho [S197(99.7); S/T]	4.13	100	1	46.8	50.3	44.7	34.2	47.2	39.1	36.6	38.3	39.5	44.9	43.4	40.3
FALSE	High	[R].GSEPRDPGSPR.[G]	Q3UHD9 [46-56]	Q3UHD9	Agap2	1xTMTpro [N-Term]; 1xPhospho [S9(100)]	Arf-GAP with GTPase, ANK repeat and PH domain-containing protein 2 OS=Mus musculus OX=10090 GN=Agap2 PE=1 SV=1	0.681627	1.224	0.29	52.3	42.7	22.36	30.48	High	High	High	High	High	High	High	High	High	High	High	High	High	High	High	High	1	2	Q3UHD9	Q3UHD9 1xPhospho [S54(100)]	2.11	100	1	31.8	50.7	49.1	27.8	36.2	43	37.7	35.5	36.2	29.9	44.5	38
FALSE	High	[R].ERPGSTGEGDLVSLR.[E]	Q3UNH4 [215-229]	Q3UNH4	Gprin1	1xTMTpro [N-Term]; 1xPhospho [S5(100)]	G protein-regulated inducer of neurite outgrowth 1 OS=Mus musculus OX=10090 GN=Gprin1 PE=1 SV=2	0.178307	0.865	-0.21	52.3	60.4	13.24	14.24	High	High	High	High	High	High	High	High	High	High	High	High	High	High	High	High	1	1	Q3UNH4	Q3UNH4 1xPhospho [S219(100)]	3.77	100	1	52.7	51.7	41.5	34.3	44.5	38	42.1	43	65	53.5	55	50.6
FALSE	High	[R].WHQLQNENHVSSD.[-]	Q768S5 [669-681]	Q768S5	Rph3a	1xDeamidated [N/Q]; 1xTMTpro [N-Term]; 1xPhospho [S12(99.6)]	Rabphilin OS=Mus musculus OX=10090 GN=Rph3a PE=2 SV=1	0.00848233	1.383	0.47	52.2	37.7	18.79	12.31	High	High	High	High	High	High	High	High	High	High	High	High	High	High	High	High	3	5	Q768S5	Q768S5 1xPhospho [S680(99.6)]	3.97	100	1	59.5	44.1	48.7	46	37.9	30.4	26.8	38.3	34.9	30.1	27.7	34.7
FALSE	High	[K].RETTVASDSEEEAGKEESSVK.[K]	A0A1D5RLV0 [378-398]	A0A1D5	Iws1	2xTMTpro [K15; K21]; 1xTMTpro [N-Term]; 2xPhospho [S7(100); S9(100)]	Protein IWS1 homolog OS=Mus musculus OX=10090 GN=Iws1 PE=1 SV=1	0.72101	1.008	0.01	52.2	51.7	15.06	7.81	High	High	High	High	High	High	High	High	High	High	High	High	High	High	High	High	1	2	A0A1D5RLV0	A0A1D5RLV0 2xPhospho [S384(100); S386(100)]	3.54	100	1	56.7	44.8	40.3	45.3	46.9	46.6	28.8	26.9	46.1	37	45	40.9
FALSE	High	[R].AQTTARVSPPESPR.[A]	F6VBV0 [436-449]	F6VBV0	Rims1	1xTMTpro [N-Term]; 2xPhospho [S12(100); T/S]	Regulating synaptic membrane exocytosis protein 1 OS=Mus musculus OX=10090 GN=Rims1 PE=1 SV=3	0.705691	0.969	-0.05	52.2	53.8	13.08	17.49	High	High	High	High	High	High	High	High	High	High	High	High	High	High	High	High	1	1	F6VBV0	F6VBV0 2xPhospho [S447(100); T/S]	3.43	100	1	60.8	50	46.3	43.1	44.7	30.6	37.2	29.3	52.5	41.6	47.2	55.6
FALSE	High	[K].QGFPDRESPVSDLTSTGLYQDKQEEK.[S]	P14873 [1431-1456]	P14873	Map1b	2xTMTpro [K22; K26]; 1xTMTpro [N-Term]; 1xPhospho [S8(100)]	Microtubule-associated protein 1B OS=Mus musculus OX=10090 GN=Map1b PE=1 SV=2	0.351824	1.001	0	52.2	52.1	9.98	7.4	High	High	High	High	High	High	High	High	High	High	High	High	High	High	High	High	1	1	P14873	P14873 1xPhospho [S1438(100)]	4.57	100	1	52.4	50.9	36.9	40.3	36.4	40.1	40	36.5	52.2	40.1	48.7	45.7
FALSE	High	[K].SNHVLAQMDHGDSA.[-]	G3UYC3 [747-760]	G3UYC3	Rasgrp1	1xTMTpro [N-Term]; 1xPhospho [S13(100)]	RAS guanyl-releasing protein 1 OS=Mus musculus OX=10090 GN=Rasgrp1 PE=1 SV=1	0.0950251	0.894	-0.16	52.1	58.3	9.65	17.48	High	High	High	High	High	High	High	High	High	High	High	High	High	High	High	High	1	1	G3UYC3	G3UYC3 1xPhospho [S759(100)]	1.6	100	1	53.8	42	46.7	42.4	50.8	35.4	34.8	34.7	50	56.1	54.4	54.3
FALSE	High	[R].RVESEESGDEEGKK.[H]	Q3UM45 [21-34]	Q3UM45	Ppp1r7	2xTMTpro [K13; K14]; 1xTMTpro [N-Term]; 1xPhospho [S7(100)]	Protein phosphatase 1 regulatory subunit 7 OS=Mus musculus OX=10090 GN=Ppp1r7 PE=1 SV=2	0.628677	1.07	0.1	52.1	48.7	9.21	12.43	High	High	High	High	High	High	High	High	High	High	High	High	High	High	High	High	1	1	Q3UM45	Q3UM45 1xPhospho [S27(100)]	2.48	100	1	48	47	42.5	36.1	44.4	46.6	40.4	34.4	56.5	40.8	46.6	40.5
FALSE	High	[K].LEKQNSLEYMDQNDDR.[L]	B2RSY3 [275-290]	B2RSY3	Hepacam	1xTMTpro [K3]; 1xTMTpro [N-Term]; 1xPhospho [S6(100)]	Hepatocyte cell adhesion molecule OS=Mus musculus OX=10090 GN=Hepacam PE=1 SV=1	0.957449	1.02	0.03	52	51	15.28	12.84	High	High	High	High	High	High	High	High	High	High	High	High	High	High	High	High	1	1	B2RSY3	B2RSY3 1xPhospho [S280(100)]	3.82	100	1	49	47.9	42.7	29.8	44.8	45.6	37.2	41.2	47.3	38.7	48.8	41.6
FALSE	High	[R].NESSHGGEFGCTMEELR.[S]	Q3UHH0 [16-32]; S4R1C4 [16-32]	Q3UHH0	Atp2b2	1xCarbamidomethyl [C11]; 1xTMTpro [N-Term]; 1xPhospho [S3(99.7)]	Calcium-transporting ATPase OS=Mus musculus OX=10090 GN=Atp2b2 PE=1 SV=1 Calcium-transporting ATPase OS=Mus musculus OX=10090 GN=Atp2b2 PE=1 SV=1	0.620321	1.076	0.11	51.9	48.3	12.7	10.37	High	High	High	High	High	High	High	High	High	High	High	High	High	High	High	High	1	2	Q3UHH0; S4R1C4	Q3UHH0 1xPhospho [S18(99.7)]; S4R1C4 1xPhospho [S18(99.7)]	4.9	100	2	55.7	50.9	36.8	45.3	37.8	38	42	26.8	37.9	46.7	39.8	39
FALSE	High	[R].VDHGAEIITQSPSR.[S]	A0A668KLC6 [1934-1947]	A0A668	Map2	1xTMTpro [N-Term]; 1xPhospho [S11(100)]	Microtubule-associated protein OS=Mus musculus OX=10090 GN=Map2 PE=1 SV=1	0.0836021	0.818	-0.29	51.9	63.5	18.19	6.53	High	High	High	High	High	High	High	High	High	High	High	High	High	High	High	High	1	4	A0A668KLC6	A0A668KLC6 1xPhospho [S1944(100)]	5.05	100	1	56.5	70.4	50.7	40.8	43.8	40.4	38.5	30.3	61.7	56	53.5	53.7
FALSE	High	[R].ERSRSRER.[D]	Q8K194 [29-36]	Q8K194	Snrnp27	1xTMTpro [N-Term]; 2xPhospho [S3(100); S5(100)]	U4/U6.U5 small nuclear ribonucleoprotein 27 kDa protein OS=Mus musculus OX=10090 GN=Snrnp27 PE=1 SV=1	0.788847	1.056	0.08	51.9	49.1	11.82	19.97	High	High	High	High	High	High	High	High	High	High	High	High	High	High	High	High	1	1	Q8K194	Q8K194 2xPhospho [S31(100); S33(100)]	2.59	100	1	40.8	47	41.3	39.9	44.1	43.4	44.1	39	37.4	34.1	58.8	39.8
FALSE	High	[R].GLPSNNSLDFLDEEYEVPDLDGTR.[A]	Q5PR72 [901-924]	Q5PR72	Pde2a	1xDeamidated [N6]; 1xTMTpro [N-Term]; 1xPhospho [S7(99.4)]	Phosphodiesterase OS=Mus musculus OX=10090 GN=Pde2a PE=1 SV=1	0.381654	0.907	-0.14	51.8	57.1	11.23	9.55	High	High	High	High	High	High	High	High	High	High	High	High	High	High	High	High	1	1	Q5PR72	Q5PR72 1xPhospho [S907(99.4)]	4.25	100	1	53.4	52.3	36.7	41.8	42.9	40.9	47	31	47.6	44.4	40.6	48.3
FALSE	High	[R].TGLCSPEDNSLTPLLDEVVAPEGR.[A]	A2A699 [735-758]	A2A699	Fam171a2	1xCarbamidomethyl [C4]; 1xTMTpro [N-Term]; 1xPhospho [S5(99.2)]	Protein FAM171A2 OS=Mus musculus OX=10090 GN=Fam171a2 PE=1 SV=1	0.830931	1.006	0.01	51.8	51.5	12.16	8.77	High	High	High	High	High	High	High	High	High	High	High	High	High	High	High	High	1	1	A2A699	A2A699 1xPhospho [S739(99.2)]	2.94	100	1	43	52.4	42.2	39.2	44.7	39.8	40	42	53.2	42.5	53.2	40.6
FALSE	High	[K].ISRPGDSDDSR.[S]	G3UY56 [68-78]	G3UY56	Hnrnpl	1xTMTpro [N-Term]; 1xPhospho [S7(100)]	Heterogeneous nuclear ribonucleoprotein L (Fragment) OS=Mus musculus OX=10090 GN=Hnrnpl PE=1 SV=1	0.794656	0.965	-0.05	51.8	53.6	11.51	7.3	High	High	High	High	High	High	High	High	High	High	High	High	High	High	High	High	1	3	G3UY56	G3UY56 1xPhospho [S74(100)]	2.92	100	1	46.3	44.3	46.9	50.2	44.6	49.6	38.4	32.5	44	45.7	50.6	44.5
FALSE	High	[K].IDASKNEEDEGHSNSSPR.[H]	Q60668 [68-85]	Q60668	Hnrnpd	1xTMTpro [K5]; 1xTMTpro [N-Term]; 2xPhospho [S13(99.1); S16(99.1)]	Heterogeneous nuclear ribonucleoprotein D0 OS=Mus musculus OX=10090 GN=Hnrnpd PE=1 SV=2	0.115534	1.108	0.15	51.7	46.6	9	14.9	High	High	High	High	High	High	High	High	High	High	High	High	High	High	High	High	2	2	Q60668	Q60668 2xPhospho [S80(99.1); S83(99.1)]	3.47	100	1	56.5	47.2	43.5	44.7	43.4	39.3	34.1	27.8	45.5	43.8	41.6	40.7
FALSE	High	[R].DAEQSSSPR.[T]	A0A1Y7VK55 [210-218]	A0A1Y7	Nfic	1xTMTpro [N-Term]; 1xPhospho [S7(99.7)]	Nuclear factor 1 OS=Mus musculus OX=10090 GN=Nfic PE=1 SV=1	0.67956	0.936	-0.1	51.6	55.2	16.86	7	High	High	High	High	High	High	High	High	High	High	High	High	High	High	High	High	1	1	A0A1Y7VK55	A0A1Y7VK55 1xPhospho [S216(99.7)]	3.11	100	1	68.6	49.9	36.7	52.7	45.7	34.9	34	32.7	50.8	49.6	52.9	42.7
FALSE	High	[R].QNSATERADSIEIYIPEAQTR.[L]	Q8BJ42 [1038-1058]	Q8BJ42	Dlgap2	1xTMTpro [N-Term]; 2xPhospho [S3(99.3); S10(100)]	Disks large-associated protein 2 OS=Mus musculus OX=10090 GN=Dlgap2 PE=1 SV=2	0.53912	1.005	0.01	51.6	51.4	16.62	13.68	High	High	High	High	High	High	High	High	High	High	High	High	High	High	High	High	2	2	Q8BJ42	Q8BJ42 2xPhospho [S1040(99.3); S1047(100)]	5.14	100	1	50.1	43	48.7	37.6	38.4	52	49.7	34.8	42.5	39.7	48.8	42.4
FALSE	High	[K].AEDGAAPSPSSETPK.[K]	A0A0A1HAM8 [131-145]	A0A0A1	Marcks	1xTMTpro [K15]; 1xTMTpro [N-Term]; 2xPhospho [S8(100); S11(100)]	80K protein OS=Mus musculus OX=10090 GN=Marcks PE=2 SV=1	0.926007	1.018	0.03	51.6	50.7	10.12	9.72	High	High	High	High	High	High	High	High	High	High	High	High	High	High	High	High	2	2	A0A0A1HAM8	A0A0A1HAM8 2xPhospho [S138(100); S141(100)]	3.15	100	1	47.4	40.8	35.5	44	49.8	40.8	41.2	33	43.1	38.1	45.1	38.1
FALSE	High	[R].SQSWEER.[G]	G3UYR9 [159-165]	G3UYR9	Gigyf2	1xTMTpro [N-Term]; 1xPhospho [S3(100)]	GRB10-interacting GYF protein 2 (Fragment) OS=Mus musculus OX=10090 GN=Gigyf2 PE=1 SV=1	0.312176	0.97	-0.04	51.6	53.1	9.83	5.52	High	High	High	High	High	High	High	High	High	High	High	High	High	High	High	High	1	1	G3UYR9	G3UYR9 1xPhospho [S161(100)]	1.91	100	1	52.4	50.7	37.5	44.1	39.6	44.6	33.2	33.2	45.6	45.9	50.2	40.1
FALSE	High	[K].AMGDEDSDESGGGSPKPSPK.[T]	B1AZP2 [371-390]	B1AZP2	Dlgap4	2xTMTpro [K16; K20]; 1xTMTpro [N-Term]; 2xPhospho [S7(100); S10(100)]	Disks large-associated protein 4 OS=Mus musculus OX=10090 GN=Dlgap4 PE=1 SV=1	0.713148	1.011	0.02	51.5	51	17.01	11.04	High	High	High	High	High	High	High	High	High	High	High	High	High	High	High	High	2	2	B1AZP2	B1AZP2 2xPhospho [S377(100); S380(100)]	3.66	100	1	34.3	50.7	36.3	47.4	44.8	39.3	32.4	38.3	50.7	47.5	45.5	35.2
FALSE	High	[K].KETWDTAEEDSGTDSEYDESGK.[S]	A0A1L1SV73 [1004-1025]	A0A1L1	Usp47	2xTMTpro [K1; K22]; 1xTMTpro [N-Term]; 3xPhospho [S11(100); T13(100); S15(100)]	Deubiquitinating enzyme 47 OS=Mus musculus OX=10090 GN=Usp47 PE=1 SV=1	0.00254126	0.907	-0.14	51.5	56.8	6.68	6.13	High	High	High	High	High	High	High	High	High	High	High	High	High	High	High	High	1	2	A0A1L1SV73	A0A1L1SV73 3xPhospho [S1014(100); T1016(100); S1018(100)]	4.93	100	1	52.7	43.1	38.7	42.6	44.9	40.1	38.4	28.5	55.9	44	46.6	49.1
FALSE	High	[K].SDAAPAASDSKPSSAEPAPSSK.[E]	Q91XV3 [160-181]	Q91XV3	Basp1	2xTMTpro [K11; K22]; 1xTMTpro [N-Term]; 2xPhospho [S10(99.2); S14(99.2)]	Brain acid soluble protein 1 OS=Mus musculus OX=10090 GN=Basp1 PE=1 SV=3	0.622776	1.007	0.01	51.5	51.1	17.41	4.28	High	High	High	High	High	High	High	High	High	High	High	High	High	High	High	High	1	1	Q91XV3	Q91XV3 2xPhospho [S169(99.2); S173(99.2)]	6.23	100	1	48.1	49.3	36.7	29.4	46.4	39.2	49.4	34.2	46.2	44.1	47.4	41.7
FALSE	High	[K].SPGEAKSPAEPKSPAEAK.[S]	P19246 [679-696]	P19246	Nefh	3xTMTpro [K6; K12; K18]; 1xTMTpro [N-Term]; 2xPhospho [S7(100); S13(100)]	Neurofilament heavy polypeptide OS=Mus musculus OX=10090 GN=Nefh PE=1 SV=3	0.304739	1.107	0.15	51.5	46.5	16.64	18.16	High	High	High	High	High	High	High	High	High	High	High	High	High	High	High	High	1	1	P19246	P19246 2xPhospho [S685(100); S691(100)]	3.36	100	1	57.8	49.2	39.5	46.9	47.1	32.5	25.4	31.7	44.7	37.1	47.8	30.2
FALSE	High	[R].ISDSESEELPKPR.[V]	A0A1D5RLV0 [182-194]	A0A1D5	Iws1	1xTMTpro [K11]; 1xTMTpro [N-Term]; 2xPhospho [S2(100); S4(100)]	Protein IWS1 homolog OS=Mus musculus OX=10090 GN=Iws1 PE=1 SV=1	0.892129	0.884	-0.18	51.4	58.2	21.82	28.3	High	High	High	High	High	High	High	High	High	High	High	High	High	High	High	High	1	1	A0A1D5RLV0	A0A1D5RLV0 2xPhospho [S183(100); S185(100)]	4.21	100	1	62.3	39	40.3	60.2	54.6	29.8	40.4	30.1	51.1	51.3	59.9	46.9
FALSE	High	[R].ASLSPMDEPVPDSESPVEK.[V]	P14873 [1370-1388]	P14873	Map1b	1xOxidation [M6]; 1xTMTpro [K19]; 1xTMTpro [N-Term]; 1xPhospho [S4(100)]	Microtubule-associated protein 1B OS=Mus musculus OX=10090 GN=Map1b PE=1 SV=2	0.0480025	0.909	-0.14	51.4	56.6	6.21	8.77	High	High	High	High	High	High	High	High	High	High	High	High	High	High	High	High	2	4	P14873	P14873 1xPhospho [S1373(100)]	5.26	100	1	54.8	47.8	46.8	42.5	42.8	38.4	34.6	33.7	49.5	39.9	56.2	49.8
FALSE	High	[K].AEKPSALNSEEETHEQSTEQDK.[T]	Q3UYK7 [62-83]	Q3UYK7	Sparcl1	2xTMTpro [K3; K22]; 1xTMTpro [N-Term]; 2xPhospho [S9(99.1); S17(99.1)]	SPARC-like protein 1 OS=Mus musculus OX=10090 GN=Sparcl1 PE=2 SV=1	0.672796	0.933	-0.1	51.2	54.9	15.05	30.41	High	High	High	High	High	High	High	High	High	High	High	High	High	High	High	High	1	1	Q3UYK7	Q3UYK7 2xPhospho [S70(99.1); S78(99.1)]	6.02	100	1	57.6	47.4	38.2	46.5	51.7	38.5	32	25.2	51.5	52.3	52.9	35.8
FALSE	High	[R].ASSATDGQLASPGENGEVRPGQAK.[R]	P16054 [378-401]	P16054	Prkce	1xDeamidated [N15]; 1xTMTpro [K24]; 1xTMTpro [N-Term]; 1xPhospho [S11(100)]	Protein kinase C epsilon type OS=Mus musculus OX=10090 GN=Prkce PE=1 SV=1	0.204245	0.919	-0.12	51.2	55.8	11.35	4	High	High	High	High	High	High	High	High	High	High	High	High	High	High	High	High	1	4	P16054	P16054 1xPhospho [S388(100)]	5.92	100	1	46.7	41.7	41.4	44.5	41.8	44.6	39	41.8	51.7	45.5	47.8	43.5
FALSE	High	[K].EQAGEEEKEDAVRKSASEDSIR.[K]	B1AWN6 [512-533]; A0A0R5RP29 [512-533]	B1AWN6	Scn2a	2xTMTpro [K8; K14]; 1xTMTpro [N-Term]; 2xPhospho [S15(100); S17(100)]	Sodium channel protein type 2 subunit alpha OS=Mus musculus OX=10090 GN=Scn2a PE=1 SV=1 Sodium channel protein OS=Mus musculus OX=10090 GN=Scn2a PE=2 SV=1	0.15258	0.913	-0.13	51.2	56.1	17.75	7.12	High	High	High	High	High	High	High	High	High	High	High	High	High	High	High	High	1	1	B1AWN6; A0A0R5RP29	B1AWN6 2xPhospho [S526(100); S528(100)]; A0A0R5RP29 2xPhospho [S526(100); S528(100)]	3.32	100	2	47.9	47.2	44.6	25.1	38.5	43.4	37.4	38.1	51.4	47.1	53.7	48.9
FALSE	High	[K].KLPSESDLLEGEVTDEDEEAEMSR.[R]	Q3USB7 [544-567]	Q3USB7	Plcl1	1xTMTpro [K1]; 1xTMTpro [N-Term]; 1xPhospho [T14(100)]	Inactive phospholipase C-like protein 1 OS=Mus musculus OX=10090 GN=Plcl1 PE=1 SV=3	0.524524	0.997	0	51.2	51.4	7.77	7.87	High	High	High	High	High	High	High	High	High	High	High	High	High	High	High	High	1	2	Q3USB7	Q3USB7 1xPhospho [T557(100)]	5.18	100	1	51.7	45.6	41.7	46.2	39.9	35.3	42.7	34.2	46.8	48.8	46.6	41.9
FALSE	High	[R].WLHSGRGDDASEEGQNGSSPK.[S]	E9Q1K3 [447-467]; Q9QYC0 [447-467]; F8WGR0 [447-467]	E9Q1K3	Add1	1xDeamidated [N/Q]; 1xTMTpro [K21]; 1xTMTpro [N-Term]; 1xPhospho [S19(100)]	Alpha-adducin OS=Mus musculus OX=10090 GN=Add1 PE=1 SV=1 Alpha-adducin OS=Mus musculus OX=10090 GN=Add1 PE=1 SV=2 Alpha-adducin OS=Mus musculus OX=10090 GN=Add1 PE=1 SV=1	0.276219	1.094	0.13	51.2	46.8	14.1	26.48	High	High	High	High	High	High	High	High	High	High	High	High	High	High	High	High	2	3	E9Q1K3; Q9QYC0; F8WGR0	E9Q1K3 1xPhospho [S465(100)]; Q9QYC0 1xPhospho [S465(100)]; F8WGR0 1xPhospho [S465(100)]	6.08	100	3	43	55.1	41.5	43	39.6	40.9	36.2	42.6	49.3	27.6	41.8	38.9
FALSE	High	[K].VSEEDQSLENSEADVKESR.[K]	A2AJ26 [1320-1338]	A2AJ26	Abca2	1xTMTpro [K16]; 1xTMTpro [N-Term]; 2xPhospho [S7(100); S11(100)]	ATP-binding cassette sub-family A member 2 OS=Mus musculus OX=10090 GN=Abca2 PE=1 SV=1	0.184755	1.062	0.09	51.1	48.2	10.92	16.13	High	High	High	High	High	High	High	High	High	High	High	High	High	High	High	High	1	1	A2AJ26	A2AJ26 2xPhospho [S1326(100); S1330(100)]	3.55	100	1	42.6	49.2	43	36.7	43	45.8	36.7	36.1	49.2	34	44.2	41.6
FALSE	High	[K].DKGSPHSEGSDR.[Y]	P35436 [1195-1206]	P35436	Grin2a	1xTMTpro [K2]; 1xTMTpro [N-Term]; 1xPhospho [S4(100)]	Glutamate receptor ionotropic, NMDA 2A OS=Mus musculus OX=10090 GN=Grin2a PE=1 SV=2	0.203225	0.906	-0.14	51.1	56.4	16.83	14.32	High	High	High	High	High	High	High	High	High	High	High	High	High	High	High	High	1	1	P35436	P35436 1xPhospho [S1198(100)]	1.94	100	1	55.2	46.5	53.6	48.1	43.3	30	33.2	28.3	43.7	47.3	51.9	51.9
FALSE	High	[R].LYADSDSGEDSDKR.[S]	Q8VI89 [670-683]	Q8VI89	Kif1c	1xTMTpro [K13]; 1xTMTpro [N-Term]; 2xPhospho [S5(100); S7(100)]	Kinesin superfamily protein 1C OS=Mus musculus OX=10090 GN=Kif1c PE=2 SV=1	0.819442	0.974	-0.04	51.1	52.4	7.53	9.4	High	High	High	High	High	High	High	High	High	High	High	High	High	High	High	High	1	1	Q8VI89	Q8VI89 2xPhospho [S674(100); S676(100)]	3.87	100	1	48.6	49.4	40.7	42.3	37.8	39.4	39.6	36.9	46.2	43.2	50.9	47.2
FALSE	High	[R].SNSQENVEASHPSQDGK.[R]	B2RUJ5 [571-587]	B2RUJ5	Apba1	1xDeamidated [Q14]; 1xTMTpro [K17]; 1xTMTpro [N-Term]; 1xPhospho [S3(100)]	Amyloid-beta A4 precursor protein-binding family A member 1 OS=Mus musculus OX=10090 GN=Apba1 PE=1 SV=2	0.0178952	1.4	0.48	51	36.5	35.87	5.02	High	High	High	High	High	High	High	High	High	High	High	High	High	High	High	High	1	1	B2RUJ5	B2RUJ5 1xPhospho [S573(100)]	4.76	100	1	67	80.2	59.2	54.5	30.3	30.3	29.4	25.9	32.5	31.2	33.8	31.5
FALSE	High	[K].SASADLSR.[S]	P27546 [826-833]	P27546	Map4	1xTMTpro [N-Term]; 1xPhospho [S3(100)]	Microtubule-associated protein 4 OS=Mus musculus OX=10090 GN=Map4 PE=1 SV=3	0.755382	0.975	-0.04	51	52.3	18.01	23.55	High	High	High	High	High	High	High	High	High	High	High	High	High	High	High	High	1	1	P27546	P27546 1xPhospho [S828(100)]	2.19	100	1	50.3	46.5	50.4	53.4	42.1	55	30.4	32.7	39.6	50.3	57.4	33.9
FALSE	High	[R].RMSGDYNGEQK.[H]	Q3USB7 [568-578]	Q3USB7	Plcl1	1xTMTpro [K11]; 1xTMTpro [N-Term]; 1xPhospho [S3(100)]	Inactive phospholipase C-like protein 1 OS=Mus musculus OX=10090 GN=Plcl1 PE=1 SV=3	0.153263	1.07	0.1	50.9	47.6	5.04	7.54	High	High	High	High	High	High	High	High	High	High	High	High	High	High	High	High	1	1	Q3USB7	Q3USB7 1xPhospho [S570(100)]	3.16	100	1	50.7	43.3	39.5	42.9	44.3	38.1	41.7	33.5	41.4	39.6	43.3	41.4
FALSE	High	[K].SETLVNAQQTPLGTPK.[E]	Q3TRX4 [132-147]	Q3TRX4	Palm	1xDeamidated [N/Q]; 1xTMTpro [K16]; 1xTMTpro [N-Term]; 2xPhospho [T10(100); T14(100)]	Uncharacterized protein OS=Mus musculus OX=10090 GN=Palm PE=2 SV=1	0.167317	0.974	-0.04	50.9	52.3	10.37	4.56	High	High	High	High	High	High	High	High	High	High	High	High	High	High	High	High	2	4	Q3TRX4	Q3TRX4 2xPhospho [T141(100); T145(100)]	4.22	100	1	51.2	39.4	36.2	46.3	43.7	39.3	41.4	28.6	45.6	47.2	48.2	44
FALSE	High	[R].STSQQGEEPQK.[S]	Q3KN99 [517-527]	Q3KN99	Syn3	1xTMTpro [K11]; 1xTMTpro [N-Term]; 1xPhospho [S3(100)]	Synapsin III OS=Mus musculus OX=10090 GN=Syn3 PE=2 SV=1	0.882399	1.005	0.01	50.9	50.7	17.17	21.74	High	High	High	High	High	High	High	High	High	High	High	High	High	High	High	High	1	1	Q3KN99	Q3KN99 1xPhospho [S519(100)]	3.2	100	1	41.6	46	41.8	30	34.7	45	44.1	33.8	48.6	52.2	33.8	40.1
FALSE	High	[R].RTHSDASDDEAFTTSK.[T]	B9EKC3 [1171-1186]	B9EKC3	Arhgap5	1xTMTpro [K16]; 1xTMTpro [N-Term]; 2xPhospho [S4(99.4); S7(100)]	Rho GTPase activating protein 5 OS=Mus musculus OX=10090 GN=Arhgap5 PE=2 SV=1	0.287953	1.128	0.17	50.9	45.1	13.37	16.08	High	High	High	High	High	High	High	High	High	High	High	High	High	High	High	High	1	1	B9EKC3	B9EKC3 2xPhospho [S1174(99.4); S1177(100)]	5.43	100	1	42.2	39.1	44.9	39.3	37.8	42.8	41	39.3	40.2	43.6	40.8	31.6
FALSE	High	[R].EAQELGSPEDR.[L]	H3BJU7 [896-906]	H3BJU7	Arhgef2	1xTMTpro [N-Term]; 1xPhospho [S7(100)]	Guanine nucleotide exchange factor H1 OS=Mus musculus OX=10090 GN=Arhgef2 PE=1 SV=1	0.390061	0.727	-0.46	50.9	69.9	15.94	28.31	High	High	High	High	High	High	High	High	High	High	High	High	High	High	High	High	1	1	H3BJU7	H3BJU7 1xPhospho [S902(100)]	2.67	100	1	66.8	39.5	40.7	43.4	52.7	36.2	42.9	29	65.9	60.2	57.9	58.6
FALSE	High	[R].STEPSHSRDASPVGVK.[G]	Q3ZB20 [243-258]	Q3ZB20	Cacng2	1xTMTpro [K16]; 1xTMTpro [N-Term]; 2xPhospho [S7(100); S11(100)]	Voltage-dependent calcium channel gamma-2 subunit OS=Mus musculus OX=10090 GN=Cacng2 PE=1 SV=1	0.219103	1.115	0.16	50.8	45.6	15.91	16.9	High	High	High	High	High	High	High	High	High	High	High	High	High	High	High	High	1	1	Q3ZB20	Q3ZB20 2xPhospho [S249(100); S253(100)]	4.8	100	1	49.1	42.9	47.9	53.8	45	41.4	30.7	27.1	34.5	31.7	51.4	35.7
FALSE	High	[R].LHSGSEGQGDSR.[T]	Q5SVL6 [551-562]	Q5SVL6	Rap1gap2	1xTMTpro [N-Term]; 1xPhospho [S5(100)]	Rap1 GTPase-activating protein 2 OS=Mus musculus OX=10090 GN=Rap1gap2 PE=1 SV=1	0.108367	1.155	0.21	50.8	44	15.2	11.71	High	High	High	High	High	High	High	High	High	High	High	High	High	High	High	High	2	2	Q5SVL6	Q5SVL6 1xPhospho [S555(100)]	5.3	100	1	49.8	38.7	48	39.8	30.9	45.4	38.7	34.4	42.9	39.1	39.2	37.6
FALSE	High	[R].NRGSPGGCSHDSR.[H]	Q8R0S4 [504-516]	Q8R0S4	Cacnb4	1xCarbamidomethyl [C8]; 1xTMTpro [N-Term]; 2xPhospho [S4(100); S12(100)]	Voltage-dependent L-type calcium channel subunit beta-4 OS=Mus musculus OX=10090 GN=Cacnb4 PE=1 SV=2	0.597926	1.032	0.04	50.8	49.2	9.89	7.73	High	High	High	High	High	High	High	High	High	High	High	High	High	High	High	High	1	1	Q8R0S4	Q8R0S4 2xPhospho [S507(100); S515(100)]	3.88	100	1	51	40.8	37.1	48.5	37.3	39.2	38.6	33.3	44.7	48.1	45	45
FALSE	High	[R].RRSSSRSTEPR.[S]	Q9JJV5 [233-243]	Q9JJV5	Cacng3	1xTMTpro [N-Term]; 3xPhospho [S7(99.1); S/T]	Voltage-dependent calcium channel gamma-3 subunit OS=Mus musculus OX=10090 GN=Cacng3 PE=1 SV=2	0.412824	0.926	-0.11	50.8	54.8	18.28	18.72	High	High	High	High	High	High	High	High	High	High	High	High	High	High	High	High	1	1	Q9JJV5	Q9JJV5 3xPhospho [S239(99.1); S/T]	2.35	100	1	42.6	43.8	36.9	35.9	47.3	55	39.5	37.8	53.5	49	50.9	34.9
FALSE	High	[R].MMKDISNLEENDETR.[F]	A0A0R4J087 [657-671]	A0A0R4	Slc6a17	1xTMTpro [K3]; 1xTMTpro [N-Term]; 1xPhospho [S6(100)]	Transporter OS=Mus musculus OX=10090 GN=Slc6a17 PE=1 SV=1	0.0991619	1.33	0.41	50.7	38.1	10.55	31.11	High	High	High	High	High	High	High	High	High	High	High	High	High	High	High	High	1	1	A0A0R4J087	A0A0R4J087 1xPhospho [S662(100)]	3.7	100	1	43.5	45.3	42.3	48	43.8	37.2	36.3	39.5	35.6	31.4	31.3	29.2
FALSE	High	[R].RSPSPPPAR.[R]	E9PUK6 [560-568]	E9PUK6	Srrm1	1xTMTpro [N-Term]; 2xPhospho [S2(100); S4(100)]	Serine/arginine repetitive matrix protein 1 OS=Mus musculus OX=10090 GN=Srrm1 PE=1 SV=1	0.133109	1.109	0.15	50.7	45.8	12.06	16.4	High	High	High	High	High	High	High	High	High	High	High	High	High	High	High	High	1	1	E9PUK6	E9PUK6 2xPhospho [S561(100); S563(100)]	3.73	100	1	44.2	55.1	46.9	51	43.5	39	35.3	33.2	44.7	35.9	52.3	35.5
FALSE	High	[K].GNDSDGEAESDDPEKK.[K]	Q3TN07 [99-114]	Q3TN07	Vps4b	2xTMTpro [K15; K16]; 1xTMTpro [N-Term]; 1xPhospho [S4(100)]	Vesicle-fusing ATPase OS=Mus musculus OX=10090 GN=Vps4b PE=1 SV=1	0.725448	0.931	-0.1	50.7	54.5	9.91	25.5	High	High	High	High	High	High	High	High	High	High	High	High	High	High	High	High	1	1	Q3TN07	Q3TN07 1xPhospho [S102(100)]	4.67	100	1	60.1	42	40.7	43.1	41.2	37	44	35.8	44.4	56.2	48.3	49.5
FALSE	High	[R].SASPDDDLGSSNWEAADLGNEER.[K]	D6RI64 [15-37]	D6RI64	1110004F10Rik	1xTMTpro [N-Term]; 1xPhospho [S3(100)]	Small acidic protein OS=Mus musculus OX=10090 GN=1110004F10Rik PE=1 SV=1	0.578507	0.95	-0.07	50.7	53.4	10.81	7.86	High	High	High	High	High	High	High	High	High	High	High	High	High	High	High	High	1	3	D6RI64	D6RI64 1xPhospho [S17(100)]	8.46	100	1	54.8	46.8	40.2	35.8	43.7	48.6	37.6	32.6	49.5	41	48.8	38.4
FALSE	High	[R].DACEPESGPDPSTVR.[R]	O88737 [2572-2586]	O88737	Bsn	1xCarbamidomethyl [C3]; 1xTMTpro [N-Term]; 1xPhospho [S7(100)]	Protein bassoon OS=Mus musculus OX=10090 GN=Bsn PE=1 SV=4	0.0706576	0.866	-0.21	50.7	58.5	11.54	16.25	High	High	High	High	High	High	High	High	High	High	High	High	High	High	High	High	1	1	O88737	O88737 1xPhospho [S2578(100)]	3.68	100	1	56.6	49.1	35.9	44.6	45.1	37.7	35.6	26.3	51.9	56.6	58.4	44.6
FALSE	High	[R].QDEMDESDDDLDDKPSPIK.[K]	H3BJY2 [723-741]	H3BJY2	Asap1	2xTMTpro [K14; K19]; 1xTMTpro [N-Term]; 1xPhospho [S7(100)]	Arf-GAP with SH3 domain, ANK repeat and PH domain-containing protein 1 OS=Mus musculus OX=10090 GN=Asap1 PE=1 SV=1	0.541367	0.826	-0.28	50.6	61.3	14.97	21.3	High	High	High	High	High	High	High	High	High	High	High	High	High	High	High	High	1	1	H3BJY2	H3BJY2 1xPhospho [S729(100)]	5.73	100	1	63.2	39.6	41.2	41.3	54.6	41.8	38.2	27.8	53.9	52.3	60.2	50.3
FALSE	High	[R].RGGSRSPSPQSR.[Q]	Q3TBW1 [904-915]	Q3TBW1	Inpp5j	1xTMTpro [N-Term]; 3xPhospho [S4(100); S6(100); S8(100)]	Inositol-polyphosphate 5-phosphatase OS=Mus musculus OX=10090 GN=Inpp5j PE=2 SV=1	0.173227	1.129	0.17	50.6	44.8	9.83	15.63	High	High	High	High	High	High	High	High	High	High	High	High	High	High	High	High	1	1	Q3TBW1	Q3TBW1 3xPhospho [S907(100); S909(100); S911(100)]	4.54	100	1	49.6	49.7	37.2	41.6	36.2	43.4	37.9	36	45	39.4	49.7	35.7
FALSE	High	[K].AKEELGEGSR.[K]	Q3TMP8 [281-290]	Q3TMP8	Tmem38a	1xTMTpro [K2]; 1xTMTpro [N-Term]; 1xPhospho [S9(100)]	Trimeric intracellular cation channel type A OS=Mus musculus OX=10090 GN=Tmem38a PE=1 SV=2	0.680925	0.932	-0.1	50.6	54.3	28.21	35.9	High	High	High	High	High	High	High	High	High	High	High	High	High	High	High	High	1	1	Q3TMP8	Q3TMP8 1xPhospho [S289(100)]	1.26	100	1	39.5	45.1	50.1	41.3	43.8	50.4	52.1	16.2	47.7	60	28	27
FALSE	High	[R].RRSSGSRDER.[Y]	E9PWR4 [77-86]	E9PWR4	Dip2c	1xTMTpro [N-Term]; 2xPhospho [S3(99.5); S]	Disco-interacting protein 2 homolog C OS=Mus musculus OX=10090 GN=Dip2c PE=1 SV=1	0.958056	0.986	-0.02	50.5	51.3	23.69	16.85	High	High	High	High	High	High	High	High	High	High	High	High	High	High	High	High	1	1	E9PWR4	E9PWR4 2xPhospho [S79(99.5); S]	2.04	100	1	35	42.4	31.8	32.8	46.7	41.9	40.4	46.3	32.6	41	49.8	43.7
FALSE	High	[R].SASQSSLDKLDQELK.[E]	F6WNT4 [364-378]	F6WNT4	Spag9	2xTMTpro [K9; K15]; 1xTMTpro [N-Term]; 2xPhospho [S3(100); S]	C-Jun-amino-terminal kinase-interacting protein 4 (Fragment) OS=Mus musculus OX=10090 GN=Spag9 PE=1 SV=1	0.606353	0.994	-0.01	50.5	50.8	7.98	19.37	High	High	High	High	High	High	High	High	High	High	High	High	High	High	High	High	1	1	F6WNT4	F6WNT4 2xPhospho [S366(100); S]	3.03	100	1	51	45	37.3	36.3	46.2	41.1	40.1	30.6	54	47.2	38.4	41.6
FALSE	High	[K].SWSFNDR.[T]	A7XUT9 [126-132]	A7XUT9	Kcnq5	1xTMTpro [N-Term]; 1xPhospho [S3(100)]	Voltage-gated potassium channel type Kv7.5 (Fragment) OS=Mus musculus OX=10090 GN=Kcnq5 PE=2 SV=1	0.129428	1.068	0.1	50.5	47.3	12.71	16.55	High	High	High	High	High	High	High	High	High	High	High	High	High	High	High	High	1	1	A7XUT9	A7XUT9 1xPhospho [S128(100)]	1.74	100	1	48.4	47.4	44.6	39.3	37.2	43	47.7	30.2	34.9	40.7	42.4	33
FALSE	High	[K].ETQTPLATHQSEEDEEDEEMVEPK.[I]	D6Q0F3 [149-172]	D6Q0F3	Dync1i1	1xTMTpro [K24]; 1xTMTpro [N-Term]; 1xPhospho [S11(100)]	Cytoplasmic dynein intermediate chain 1 isoform 1.4 OS=Mus musculus OX=10090 GN=Dync1i1 PE=2 SV=1	0.975959	0.969	-0.05	50.5	52.1	5.19	13.86	High	High	High	High	High	High	High	High	High	High	High	High	High	High	High	High	1	1	D6Q0F3	D6Q0F3 1xPhospho [S159(100)]	6.64	100	1	50.3	48.3	41.8	44.9	40	39.5	35.6	32.6	51.8	43.9	39	43.2
FALSE	High	[R].VESEESGDEEGKK.[H]	Q3UM45 [22-34]	Q3UM45	Ppp1r7	2xTMTpro [K12; K13]; 1xTMTpro [N-Term]; 2xPhospho [S3(100); S6(100)]	Protein phosphatase 1 regulatory subunit 7 OS=Mus musculus OX=10090 GN=Ppp1r7 PE=1 SV=2	0.595805	0.99	-0.01	50.5	51	13.78	19.04	High	High	High	High	High	High	High	High	High	High	High	High	High	High	High	High	1	1	Q3UM45	Q3UM45 2xPhospho [S24(100); S27(100)]	4.89	100	1	51.4	42.9	33.7	43	55.9	38.4	38.2	30.5	53.2	43.7	48.9	41.5
FALSE	High	[R].KVSDVTSSGVQSFDEEEGDANN.[-]	A4FUR1 [306-327]	A4FUR1	Fam131b	1xTMTpro [K1]; 1xTMTpro [N-Term]; 1xPhospho [S12(100)]	Fam131b protein (Fragment) OS=Mus musculus OX=10090 GN=Fam131b PE=2 SV=1	0.0989634	0.965	-0.05	50.3	52.1	5.61	12.29	High	High	High	High	High	High	High	High	High	High	High	High	High	High	High	High	1	4	A4FUR1	A4FUR1 1xPhospho [S317(100)]	5.18	100	1	44.9	46.9	42.4	43.3	42.2	40.4	35.2	31.6	44.6	52	50.6	38.9
FALSE	High	[K].VNLKSPSSEEIER.[E]	Q9Z1B3 [1193-1205]	Q9Z1B3	Plcb1	1xTMTpro [K4]; 1xTMTpro [N-Term]; 2xPhospho [S7(100); S8(100)]	1-phosphatidylinositol 4,5-bisphosphate phosphodiesterase beta-1 OS=Mus musculus OX=10090 GN=Plcb1 PE=1 SV=2	0.751728	0.889	-0.17	50.2	56.4	11.66	17.89	High	High	High	High	High	High	High	High	High	High	High	High	High	High	High	High	2	3	Q9Z1B3	Q9Z1B3 2xPhospho [S1199(100); S1200(100)]	2.42	100	1	60.1	39.3	40.6	43.9	41.5	34.8	44	33.6	49.1	52.5	53.4	49
FALSE	High	[K].VAELEEEQSQGSSSYSDWVK.[N]	A2ARP8 [344-363]	A2ARP8	Map1a	1xTMTpro [K20]; 1xTMTpro [N-Term]; 1xPhospho [S12(99.6)]	Microtubule-associated protein 1A OS=Mus musculus OX=10090 GN=Map1a PE=1 SV=1	0.632338	1.024	0.03	50.2	49	24.6	9.93	High	High	High	High	High	High	High	High	High	High	High	High	High	High	High	High	3	8	A2ARP8	A2ARP8 1xPhospho [S355(99.6)]	5.79	100	1	55.3	49.2	34.4	59.7	55	28.8	28.9	30.1	48.3	36	45.5	40.1
FALSE	High	[R].EESLEKR.[M]	A2AG50 [399-405]	A2AG50	Map7d2	1xTMTpro [K6]; 1xTMTpro [N-Term]; 1xPhospho [S3(100)]	MAP7 domain-containing protein 2 OS=Mus musculus OX=10090 GN=Map7d2 PE=1 SV=1	0.502498	1.017	0.02	50.2	49.3	19.01	24.97	High	High	High	High	High	High	High	High	High	High	High	High	High	High	High	High	1	1	A2AG50	A2AG50 1xPhospho [S401(100)]	2.07	100	1	75.3	39.3	46	42.4	43.3	38.4	34.7	30.3	45.9	61.3	45.1	41
FALSE	High	[K].NSSLLSFDSEDENE.[-]	Q571N2 [107-120]	Q571N2	1110059G10Rik	1xTMTpro [N-Term]; 2xPhospho [S6(100); S9(100)]	MKIAA1143 protein (Fragment) OS=Mus musculus OX=10090 GN=1110059G10Rik PE=2 SV=1	0.0879202	0.944	-0.08	50.1	53.1	10.52	14.46	High	High	High	High	High	High	High	High	High	High	High	High	High	High	High	High	1	1	Q571N2	Q571N2 2xPhospho [S112(100); S115(100)]	1.32	100	1	41.9	50.8	38.6	40.8	40.5	45	38	33.4	47	44.7	48.8	42.6
FALSE	High	[R].SLSESYELSSDLQDK.[Q]	A0A1D5RM83 [194-208]; E9PUA3 [90-104]	A0A1D5	Iqsec1	1xTMTpro [K15]; 1xTMTpro [N-Term]; 2xPhospho [S1(100); S5(99.5)]	IQ motif and SEC7 domain-containing protein 1 OS=Mus musculus OX=10090 GN=Iqsec1 PE=1 SV=1 IQ motif and SEC7 domain-containing protein 1 OS=Mus musculus OX=10090 GN=Iqsec1 PE=1 SV=1	0.710951	1.105	0.14	50.1	45.4	20.55	10.65	High	High	High	High	High	High	High	High	High	High	High	High	High	High	High	High	3	6	A0A1D5RM83; E9PUA3	A0A1D5RM83 2xPhospho [S194(100); S198(99.5)]; E9PUA3 2xPhospho [S90(100); S94(99.5)]	5.43	100	2	60.1	39.3	47.1	41.5	44.2	28.3	37.3	20.6	36	37.5	39.8	33.4
FALSE	High	[R].SGDETPGSEAPGDKAVEEQGDDQDSEK.[S]	Q00PI9 [159-185]	Q00PI9	Hnrnpul2	2xTMTpro [K14; K27]; 1xTMTpro [N-Term]; 2xPhospho [T5(100); S8(100)]	Heterogeneous nuclear ribonucleoprotein U-like protein 2 OS=Mus musculus OX=10090 GN=Hnrnpul2 PE=1 SV=2	0.338857	1.076	0.11	50	46.5	9.35	15.77	High	High	High	High	High	High	High	High	High	High	High	High	High	High	High	High	1	1	Q00PI9	Q00PI9 2xPhospho [T163(100); S166(100)]	4.11	100	1	46.1	44	40.2	50.2	43.8	37.5	39.4	36.9	43.4	35.7	49.3	39.7
FALSE	High	[K].TGSSTNNNEEEKSR.[L]	Q8CAF8 [663-676]	Q8CAF8	Gabbr1	1xTMTpro [K12]; 1xTMTpro [N-Term]; 2xPhospho [S3(100); S4(100)]	G_PROTEIN_RECEP_F3_4 domain-containing protein (Fragment) OS=Mus musculus OX=10090 GN=Gabbr1 PE=2 SV=1	0.0425142	0.862	-0.21	50	58	13.2	11.4	High	High	High	High	High	High	High	High	High	High	High	High	High	High	High	High	2	2	Q8CAF8	Q8CAF8 2xPhospho [S665(100); S666(100)]	3.51	100	1	56	42.4	49.8	35.9	39.8	41.1	39.6	26.9	52.6	52.2	57.8	54.9
FALSE	High	[K].ESDTKNEVNGTSEDIKSEGDTQSN.[-]	Q5SUF2 [409-432]	Q5SUF2	Luc7l3	1xDeamidated [N9]; 2xTMTpro [K5; K16]; 1xTMTpro [N-Term]; 1xPhospho [S23(100)]	Luc7-like protein 3 OS=Mus musculus OX=10090 GN=Luc7l3 PE=1 SV=1	0.433121	1.058	0.08	50	47.2	10.55	14.67	High	High	High	High	High	High	High	High	High	High	High	High	High	High	High	High	1	3	Q5SUF2	Q5SUF2 1xPhospho [S431(100)]	4.8	100	1	41.2	42.9	42.9	39.7	40.3	45.1	39.6	35.5	40.5	36.4	50.4	39.7
FALSE	High	[R].SLDGEVGTGQYATTK.[G]	D0VYV6 [451-465]	D0VYV6	Epb41l3	1xTMTpro [K15]; 1xTMTpro [N-Term]; 1xPhospho [S1(100)]	Band 4.1-like protein 3 OS=Mus musculus OX=10090 GN=Epb41l3 PE=1 SV=1	0.437308	0.937	-0.09	49.9	53.3	8.45	9.79	High	High	High	High	High	High	High	High	High	High	High	High	High	High	High	High	1	2	D0VYV6	D0VYV6 1xPhospho [S451(100)]	3.02	100	1	46.5	46.8	42.4	48.3	38.6	36.1	37.5	32.5	51.2	48	38.5	45.4
FALSE	High	[R].KVVDYSQFQESDDADEDYGR.[D]	Q80XU3 [9-28]	Q80XU3	Nucks1	1xTMTpro [K1]; 1xTMTpro [N-Term]; 1xPhospho [S11(100)]	Nuclear ubiquitous casein and cyclin-dependent kinase substrate 1 OS=Mus musculus OX=10090 GN=Nucks1 PE=1 SV=1	0.0513075	0.869	-0.2	49.9	57.4	13.66	10.01	High	High	High	High	High	High	High	High	High	High	High	High	High	High	High	High	1	5	Q80XU3	Q80XU3 1xPhospho [S19(100)]	5.82	100	1	58.9	42.4	38.2	54	48.6	36.8	39	30	57.7	60.6	52.6	47.7
FALSE	High	[K].EGDGSATTDAAPATSPKAEEPSKAGDAPSEEK.[K]	P06837 [82-113]	P06837	Gap43	3xTMTpro [K17; K23; K32]; 1xTMTpro [N-Term]; 1xPhospho [T/S]	Neuromodulin OS=Mus musculus OX=10090 GN=Gap43 PE=1 SV=1	0.753676	1.12	0.16	49.9	44.5	15.59	38.54	High	High	High	High	High	High	High	High	High	High	High	High	High	High	High	High	1	2	P06837		5.25	100	1	37	50	42.1	39.5	41.7	50.4	36.4	34.8	47.7	35.2	40.9	35.6
FALSE	High	[R].SASSDTSEELNSQDSPK.[R]	P70441 [283-299]	P70441	Slc9a3r1	1xTMTpro [K17]; 1xTMTpro [N-Term]; 3xPhospho [S3(100); S4(100); S7(100)]	Na(+)/H(+) exchange regulatory cofactor NHE-RF1 OS=Mus musculus OX=10090 GN=Slc9a3r1 PE=1 SV=3	0.995264	1.003	0	49.8	49.7	11.44	10.23	High	High	High	High	High	High	High	High	High	High	High	High	High	High	High	High	2	5	P70441	P70441 3xPhospho [S285(100); S286(100); S289(100)]	4.98	100	1	56.3	38.9	41	45.3	40.1	30.5	37.3	33.1	43.3	37	49.2	44
FALSE	High	[R].NRDQRSASRDR.[R]	P26369 [48-58]	P26369	U2af2	1xTMTpro [N-Term]; 2xPhospho [S6(100); S8(100)]	Splicing factor U2AF 65 kDa subunit OS=Mus musculus OX=10090 GN=U2af2 PE=1 SV=3	0.353809	1.581	0.66	49.7	31.4	35.93	100.14	High	High	High	High	High	High	High	High	High	High	High	High	High	High	High	High	1	1	P26369	P26369 2xPhospho [S53(100); S55(100)]	2.99	100	1	21.8	49.8	48.1	32.5	38.3	49.4	32.6	54.8	30	24.1	38.6	22.4
FALSE	High	[K].SLSDSESDDSKSK.[K]	Q9DCC5 [93-105]	Q9DCC5	Cbx3	2xTMTpro [K11; K13]; 1xTMTpro [N-Term]; 2xPhospho [S5(100); S7(100)]	Cbx3 protein OS=Mus musculus OX=10090 GN=Cbx3 PE=1 SV=1	0.826986	0.966	-0.05	49.7	51.4	6.41	10.94	High	High	High	High	High	High	High	High	High	High	High	High	High	High	High	High	1	1	Q9DCC5	Q9DCC5 2xPhospho [S97(100); S99(100)]	2.04	100	1	51.7	40.8	45.7	43.5	42.5	36.1	36.5	32.6	49.6	44.9	42.4	37.9
FALSE	High	[R].HGSSPSTGASSR.[V]	Q6NS60 [393-404]	Q6NS60	Fbxo41	1xTMTpro [N-Term]; 2xPhospho [S3(100); S4(100)]	F-box only protein 41 OS=Mus musculus OX=10090 GN=Fbxo41 PE=1 SV=3	0.409539	1.028	0.04	49.7	48.3	33.81	16.38	High	High	High	High	High	High	High	High	High	High	High	High	High	High	High	High	2	2	Q6NS60	Q6NS60 2xPhospho [S395(100); S396(100)]	4.81	100	1	70.5	72.8	60.4	44.7	26.2	35.3	27.3	29.1	44.1	41.7	40.1	48
FALSE	High	[R].ENGSDNLPPSPGSGDQTLPDHAPF.[-]	A2AUD5 [206-229]	A2AUD5	Tpd52l2	1xTMTpro [N-Term]; 1xPhospho [S10(99.1)]	Tumor protein D54 OS=Mus musculus OX=10090 GN=Tpd52l2 PE=1 SV=1	0.579018	0.955	-0.07	49.7	52	14.26	16.95	High	High	High	High	High	High	High	High	High	High	High	High	High	High	High	High	3	5	A2AUD5	A2AUD5 1xPhospho [S215(99.1)]	4.34	100	1	47.3	59.4	41.2	40.8	36.4	45.7	39.6	31.8	47.3	43	52.5	46.4
FALSE	High	[K].SGSLGSAR.[G]	B9EKY0 [814-821]	B9EKY0	Dennd4b	1xTMTpro [N-Term]; 1xPhospho [S3(100)]	Dennd4b protein OS=Mus musculus OX=10090 GN=Dennd4b PE=2 SV=1	0.467848	1.055	0.08	49.6	47	6.7	9.63	High	High	High	High	High	High	High	High	High	High	High	High	High	High	High	High	1	1	B9EKY0	B9EKY0 1xPhospho [S816(100)]	2.28	100	1	49.9	39.7	43.1	36.6	44.3	38.9	36.9	30	49.2	39.2	43.4	34.3
FALSE	High	[K].AQPAPPELNSESEDYSPSSSETVR.[S]	Q9JLM8 [727-750]; A0A0G2JGQ6 [710-733]	Q9JLM8	Dclk1	1xTMTpro [N-Term]; 1xPhospho [S16(99.7)]	Serine/threonine-protein kinase DCLK1 OS=Mus musculus OX=10090 GN=Dclk1 PE=1 SV=1 Serine/threonine-protein kinase DCLK1 OS=Mus musculus OX=10090 GN=Dclk1 PE=1 SV=1	0.901566	1	0	49.6	49.6	6.27	6.76	High	High	High	High	High	High	High	High	High	High	High	High	High	High	High	High	3	3	Q9JLM8; A0A0G2JGQ6	Q9JLM8 1xPhospho [S742(99.7)]; A0A0G2JGQ6 1xPhospho [S725(99.7)]	5.77	100	2	48.2	43.3	42.5	39.9	43.9	33.5	39.9	33.4	44.4	40.2	46.6	39.3
FALSE	High	[K].ESPGGCTSPGSQEK.[V]	A0A0R4J2D7 [250-263]	A0A0R4	Map9	1xCarbamidomethyl [C6]; 1xTMTpro [K14]; 1xTMTpro [N-Term]; 1xPhospho [S8(100)]	Microtubule-associated protein 9 (Fragment) OS=Mus musculus OX=10090 GN=Map9 PE=1 SV=1	0.235168	0.788	-0.34	49.6	63	7.67	21.93	High	High	High	High	High	High	High	High	High	High	High	High	High	High	High	High	1	1	A0A0R4J2D7	A0A0R4J2D7 1xPhospho [S257(100)]	4.41	100	1	57.5	43.9	41.7	40	47.6	36.9	40.8	31.2	56.5	53.9	54	59.2
FALSE	High	[R].YHGHSMSDPGVSYR.[T]	Q3UFJ3 [289-302]	Q3UFJ3	Pdha1	1xOxidation [M6]; 1xTMTpro [N-Term]; 2xPhospho [S5(100); S12(100)]	Pyruvate dehydrogenase E1 component subunit alpha OS=Mus musculus OX=10090 GN=Pdha1 PE=1 SV=1	0.954931	1.07	0.1	49.6	46.4	23.26	23.74	High	High	High	High	High	High	High	High	High	High	High	High	High	High	High	High	1	2	Q3UFJ3	Q3UFJ3 2xPhospho [S293(100); S300(100)]	2.9	100	1	53.3	34.5	35.5	50	47.6	24.6	34.5	42.9	41.4	33.9	37.7	45.8
FALSE	High	[K].SPSPPPDGSPAATPEIR.[V]	Q6P1B9 [265-281]	Q6P1B9	Bin1	1xTMTpro [N-Term]; 2xPhospho [S9(100); S/T]	Bin1 protein OS=Mus musculus OX=10090 GN=Bin1 PE=1 SV=1	0.472065	0.915	-0.13	49.6	54.2	3.84	15.4	High	High	High	High	High	High	High	High	High	High	High	High	High	High	High	High	2	5	Q6P1B9	Q6P1B9 2xPhospho [S273(100); S/T]	5.2	100	1	54.1	43	40.6	41.2	41.3	38.8	36.9	32.6	43.9	49	52.3	47.2
FALSE	High	[R].SAEDYEYPS.[-]	P09240 [107-115]	P09240	Cck	1xTMTpro [N-Term]; 1xPhospho [S1(100)]	Cholecystokinin OS=Mus musculus OX=10090 GN=Cck PE=1 SV=3	0.722628	0.976	-0.04	49.5	50.7	12.59	12.89	High	High	High	High	High	High	High	High	High	High	High	High	High	High	High	High	1	6	P09240	P09240 1xPhospho [S107(100)]	2.22	100	1	49.4	40	33.3	46.3	46.3	33.7	37	37.6	52.5	46.4	40.5	34.5
FALSE	High	[K].EKAEEEGGSEEEGSDRSPQESK.[K]	P08553 [707-728]	P08553	Nefm	2xTMTpro [K2; K22]; 1xTMTpro [N-Term]; 3xPhospho [S9(100); S14(100); S17(100)]	Neurofilament medium polypeptide OS=Mus musculus OX=10090 GN=Nefm PE=1 SV=4	0.225706	1.053	0.07	49.5	47	24.57	22.09	High	High	High	High	High	High	High	High	High	High	High	High	High	High	High	High	1	3	P08553	P08553 3xPhospho [S715(100); S720(100); S723(100)]	5	100	1	71.8	43.5	42.2	58.4	43.4	33.7	33.7	23.3	46.5	44.1	44.9	33
FALSE	High	[R].ELLGLEDSSPAH.[-]	A0A510C1L5 [398-409]	A0A510	Pgbd5	1xTMTpro [N-Term]; 1xPhospho [S9(99.7)]	PiggyBac transposable element derived 5 OS=Mus musculus OX=10090 GN=Pgbd5 PE=2 SV=1	0.648	1.038	0.05	49.4	47.6	17.02	10.98	High	High	High	High	High	High	High	High	High	High	High	High	High	High	High	High	2	3	A0A510C1L5	A0A510C1L5 1xPhospho [S406(99.7)]	2.97	100	1	50.1	57.8	44.5	41.1	37.7	33.1	27	32.2	32.9	45.2	42.7	41.5
FALSE	High	[R].SLTNSHLEK.[R]	Q8K2P7 [52-60]	Q8K2P7	Slc38a1	1xTMTpro [K9]; 1xTMTpro [N-Term]; 2xPhospho [S1(100); S5(100)]	Sodium-coupled neutral amino acid transporter 1 OS=Mus musculus OX=10090 GN=Slc38a1 PE=1 SV=1	0.733287	0.949	-0.08	49.4	52	12.38	16.31	High	High	High	High	High	High	High	High	High	High	High	High	High	High	High	High	1	1	Q8K2P7	Q8K2P7 2xPhospho [S52(100); S56(100)]	3.42	100	1	52	39.5	44.8	38.8	52.5	33.9	34.1	35.7	49.5	47.7	39.1	43.7
FALSE	High	[K].VQSLEGEKLSPK.[S]	P14873 [1766-1777]	P14873	Map1b	2xTMTpro [K8; K12]; 1xTMTpro [N-Term]; 2xPhospho [S3(100); S10(100)]	Microtubule-associated protein 1B OS=Mus musculus OX=10090 GN=Map1b PE=1 SV=2	0.0766679	1.057	0.08	49.4	46.7	12.34	8.41	High	High	High	High	High	High	High	High	High	High	High	High	High	High	High	High	1	1	P14873	P14873 2xPhospho [S1768(100); S1775(100)]	1.96	100	1	59.4	42.6	51.2	46.6	39.8	35	37.1	32.1	43.2	41	40.5	34.6
FALSE	High	[R].QDAAGKDSPNR.[H]	G3X9J0 [1241-1251]	G3X9J0	Sipa1l3	1xTMTpro [K6]; 1xTMTpro [N-Term]; 1xPhospho [S8(100)]	Signal-induced proliferation-associated 1-like protein 3 OS=Mus musculus OX=10090 GN=Sipa1l3 PE=1 SV=1	0.265347	0.868	-0.2	49.4	56.9	14.35	20.41	High	High	High	High	High	High	High	High	High	High	High	High	High	High	High	High	1	1	G3X9J0	G3X9J0 1xPhospho [S1248(100)]	1.72	100	1	48.2	39.5	46.4	41.9	35	34.7	46	37	42.6	45.3	49.7	55.5
FALSE	High	[R].GAASPAQK.[G]	A0A0A0MQC7 [448-455]; Q547J4 [87-94]	A0A0A0	Mapt	1xTMTpro [K8]; 1xTMTpro [N-Term]; 1xPhospho [S4(100)]	Microtubule-associated protein OS=Mus musculus OX=10090 GN=Mapt PE=1 SV=1 Microtubule-associated protein OS=Mus musculus OX=10090 GN=Mapt PE=2 SV=1	0.707744	0.923	-0.12	49.4	53.5	17.07	22.89	High	High	High	High	High	High	High	High	High	High	High	High	High	High	High	High	1	1	A0A0A0MQC7; Q547J4	A0A0A0MQC7 1xPhospho [S451(100)]; Q547J4 1xPhospho [S90(100)]	2.25	100	2	42.6	38.5	45.7	36.4	40.9	39.5	46.4	42.7	27.6	31.4	49	39.5
FALSE	High	[R].ELDRFSLDSEDVYSR.[S]	Q80Z38 [581-595]	Q80Z38	Shank2	1xTMTpro [N-Term]; 1xPhospho [S6(100)]	SH3 and multiple ankyrin repeat domains protein 2 OS=Mus musculus OX=10090 GN=Shank2 PE=1 SV=2	0.725834	1.048	0.07	49.2	47	25.16	22.46	High	High	High	High	High	High	High	High	High	High	High	High	High	High	High	High	1	3	Q80Z38	Q80Z38 1xPhospho [S586(100)]	3.28	100	1	33.4	43.5	48.2	22.8	30.2	43	37.5	32.9	36.2	37.3	47.6	33.9
FALSE	High	[K].GKASPFEEDQNR.[D]	Q3TQ29 [133-144]	Q3TQ29	Pum2	1xTMTpro [K2]; 1xTMTpro [N-Term]; 1xPhospho [S4(100)]	Pumilio homolog 2 OS=Mus musculus OX=10090 GN=Pum2 PE=1 SV=1	0.760601	0.976	-0.04	49.2	50.4	14.68	13.76	High	High	High	High	High	High	High	High	High	High	High	High	High	High	High	High	1	1	Q3TQ29	Q3TQ29 1xPhospho [S136(100)]	1.78	100	1	49.4	35.3	40.4	46.2	41.5	49.6	38.9	29.6	45	42.6	45.4	46.1
FALSE	High	[R].SSLYEGLEKPESR.[ST]	Q3UHH0 [1100-1112]; A0A1W2P772 [223-235]; G5E829 [1126-1138]	Q3UHH0	Atp2b2	1xTMTpro [K9]; 1xTMTpro [N-Term]; 1xPhospho [S12(100)]	Calcium-transporting ATPase OS=Mus musculus OX=10090 GN=Atp2b2 PE=1 SV=1 Plasma membrane calcium-transporting ATPase 1 (Fragment) OS=Mus musculus OX=10090 GN=Atp2b1 PE=1 SV=1 Plasma membrane calcium-transporting ATPase 1 OS=Mus musculus OX=10090 GN=Atp2b1 PE=1 SV=1	0.632801	0.996	-0.01	49.2	49.4	11.35	8.93	High	High	High	High	High	High	High	High	High	High	High	High	High	High	High	High	2	2	Q3UHH0; A0A1W2P772; G5E829	Q3UHH0 1xPhospho [S1111(100)]; A0A1W2P772 1xPhospho [S234(100)]; G5E829 1xPhospho [S1137(100)]	2.62	100	3	46.1	51.1	48	40.2	42.6	39.1	33.6	27.3	44	41.1	43	48.2
FALSE	High	[R].DSCSSPPSLNYGK.[A]	A2ALU4 [1161-1173]	A2ALU4	Shroom2	1xCarbamidomethyl [C3]; 1xTMTpro [K13]; 1xTMTpro [N-Term]; 1xPhospho [S5(99.7)]	Protein Shroom2 OS=Mus musculus OX=10090 GN=Shroom2 PE=1 SV=1	0.173384	0.879	-0.19	49.1	55.9	13.15	10.14	High	High	High	High	High	High	High	High	High	High	High	High	High	High	High	High	2	2	A2ALU4	A2ALU4 1xPhospho [S1165(99.7)]	2.99	100	1	51.1	43.5	45.5	50.7	42.2	30.5	36.6	29.2	50.5	47.6	55.2	44.1
FALSE	High	[R].QESVDQPEETAR.[R]	E9PX29 [2248-2259]	E9PX29	Sptbn4	1xTMTpro [N-Term]; 1xPhospho [S3(100)]	Spectrin beta chain OS=Mus musculus OX=10090 GN=Sptbn4 PE=1 SV=1	0.459041	1.091	0.13	49	45	10.12	15.95	High	High	High	High	High	High	High	High	High	High	High	High	High	High	High	High	1	3	E9PX29	E9PX29 1xPhospho [S2250(100)]	3.41	100	1	50.7	44.1	47.1	35.9	39.1	38.4	30.7	32.2	36.9	34.4	46.8	32.8
FALSE	High	[R].SRSFDYNYR.[R]	Q3UXS8 [131-139]; Q3TFP0 [131-139]	Q3UXS8	Srsf10	1xTMTpro [N-Term]; 2xPhospho [S1(100); S3(100)]	RRM domain-containing protein OS=Mus musculus OX=10090 GN=Srsf10 PE=2 SV=1 Serine/arginine-rich-splicing factor 10 OS=Mus musculus OX=10090 GN=Srsf10 PE=1 SV=1	0.518722	0.78	-0.36	49	62.9	26.61	30.53	High	High	High	High	High	High	High	High	High	High	High	High	High	High	High	High	1	1	Q3UXS8; Q3TFP0	Q3UXS8 2xPhospho [S131(100); S133(100)]; Q3TFP0 2xPhospho [S131(100); S133(100)]	2.57	100	2	67.5	45.8	34.2	49.7	67.2	33.8	35.2	24.5	58.9	61.8	53.4	45.3
FALSE	High	[R].GANESLER.[Q]	P46660 [331-338]	P46660	Ina	1xTMTpro [N-Term]; 1xPhospho [S5(100)]	Alpha-internexin OS=Mus musculus OX=10090 GN=Ina PE=1 SV=3	0.0326509	1.172	0.23	49	41.8	17.18	15.88	High	High	High	High	High	High	High	High	High	High	High	High	High	High	High	High	1	1	P46660	P46660 1xPhospho [S335(100)]	2.42	100	1	62.3	47.4	40.8	53.2	41.6	37.1	33.5	24.8	36.1	43	42.5	25.5
FALSE	High	[K].TGNESGSNLSDSGSVK.[R]	Q9Z0H8 [199-214]	Q9Z0H8	Clip2	1xTMTpro [K16]; 1xTMTpro [N-Term]; 2xPhospho [S10(100); S14(100)]	CAP-Gly domain-containing linker protein 2 OS=Mus musculus OX=10090 GN=Clip2 PE=1 SV=2	0.158524	1.052	0.07	49	46.5	8.8	7.02	High	High	High	High	High	High	High	High	High	High	High	High	High	High	High	High	3	4	Q9Z0H8	Q9Z0H8 2xPhospho [S208(100); S212(100)]	5.49	100	1	42.8	41.9	40	34.7	42.4	40.1	37.9	35.4	43.2	38.3	39	39.7
FALSE	High	[K].RSRSTTPAPK.[S]	Q8BTI8 [247-256]	Q8BTI8	Srrm2	1xTMTpro [K10]; 1xTMTpro [N-Term]; 3xPhospho [S2(99.4); S4(99.4); T6(99.4)]	Serine/arginine repetitive matrix protein 2 OS=Mus musculus OX=10090 GN=Srrm2 PE=1 SV=3	0.643723	1.048	0.07	48.9	46.7	9.45	8.2	High	High	High	High	High	High	High	High	High	High	High	High	High	High	High	High	1	1	Q8BTI8	Q8BTI8 3xPhospho [S248(99.4); S250(99.4); T252(99.4)]	3.3	100	1	46	46.4	41	32.6	41.3	42.3	38.5	31.2	41	46.5	45.1	35.9
FALSE	High	[K].GVTASSSSPASAPK.[V]	A0A0A6YY91 [854-867]	A0A0A6	Ncam1	1xTMTpro [K14]; 1xTMTpro [N-Term]; 1xPhospho [S/T]	Neural cell adhesion molecule 1 (Fragment) OS=Mus musculus OX=10090 GN=Ncam1 PE=1 SV=1	0.412526	1.076	0.11	48.9	45.5	14.37	11.65	High	High	High	High	High	High	High	High	High	High	High	High	High	High	High	High	1	1	A0A0A6YY91		3.71	100	1	55.6	36.3	35.5	32.7	40.5	41.2	37.8	37.7	43.9	45.5	39.1	31.9
FALSE	High	[R].FNSYDISR.[D]	Q6PAL8 [191-198]	Q6PAL8	Dennd5a	1xTMTpro [N-Term]; 1xPhospho [S3(100)]	DENN domain-containing protein 5A OS=Mus musculus OX=10090 GN=Dennd5a PE=1 SV=1	0.0675781	0.922	-0.12	48.9	53	9.53	4.85	High	High	High	High	High	High	High	High	High	High	High	High	High	High	High	High	1	1	Q6PAL8	Q6PAL8 1xPhospho [S193(100)]	2.36	100	1	48.1	36.4	38	39.9	47	38.6	36.9	35.9	48.5	44.1	51.5	40.3
FALSE	High	[R].SLPDSGRTSPCPR.[D]	B1AS06 [779-791]	B1AS06	Dlgap3	1xCarbamidomethyl [C11]; 1xTMTpro [N-Term]; 2xPhospho [S5(97.4); T/S]	Disks large-associated protein 3 OS=Mus musculus OX=10090 GN=Dlgap3 PE=1 SV=1	0.0674903	1.212	0.28	48.8	40.3	27.16	22.24	High	High	High	High	High	High	High	High	High	High	High	High	High	High	High	High	2	2	B1AS06	B1AS06 2xPhospho [S783(97.4); T/S]	2.46	100	1	42.6	41.6	33.8	38.9	43.4	52.7	58.1	49.7	47.3	49	33	35.4
FALSE	High	[K].LAAGAESPQPASGNSPSEDDRSK.[S]	P16054 [323-345]	P16054	Prkce	1xTMTpro [K23]; 1xTMTpro [N-Term]; 1xPhospho [S15(100)]	Protein kinase C epsilon type OS=Mus musculus OX=10090 GN=Prkce PE=1 SV=1	0.485596	0.963	-0.06	48.8	50.7	10.33	9.34	High	High	High	High	High	High	High	High	High	High	High	High	High	High	High	High	2	2	P16054	P16054 1xPhospho [S337(100)]	7	100	1	48.9	44.5	42.8	43.2	36.7	37.6	28.1	31.5	35.6	39.8	48.5	41.7
FALSE	High	[K].SLSDSESDDSK.[S]	Q9DCC5 [93-103]	Q9DCC5	Cbx3	1xTMTpro [K11]; 1xTMTpro [N-Term]; 2xPhospho [S3(99.7); S5(99.7)]	Cbx3 protein OS=Mus musculus OX=10090 GN=Cbx3 PE=1 SV=1	0.964188	0.936	-0.1	48.8	52.2	13.11	15.99	High	High	High	High	High	High	High	High	High	High	High	High	High	High	High	High	2	2	Q9DCC5	Q9DCC5 2xPhospho [S95(99.7); S97(99.7)]	4.27	100	1	58.7	52.1	37.2	33	40.7	34.7	37.4	33.2	49	46.8	47.5	43.6
FALSE	High	[R].GYSYFTGSSPPLSPSTPSESPTFSPGK.[L]	O88737 [1474-1500]	O88737	Bsn	1xTMTpro [K27]; 1xTMTpro [N-Term]; 2xPhospho [S8(100); S9(100)]	Protein bassoon OS=Mus musculus OX=10090 GN=Bsn PE=1 SV=4	0.0429537	0.862	-0.21	48.8	56.6	13.58	5.53	High	High	High	High	High	High	High	High	High	High	High	High	High	High	High	High	1	2	O88737	O88737 2xPhospho [S1481(100); S1482(100)]	4.92	100	1	44.1	47.9	38.4	42.3	41.1	36	37	43.3	53.5	44.1	55.9	45
FALSE	High	[K].SDSPESDTEREKDK.[K]	A0A6Q6PUT5 [892-905]	A0A6Q6	Prpf40a	2xTMTpro [K12; K14]; 1xTMTpro [N-Term]; 2xPhospho [S3(100); S6(98.1)]	Pre-mRNA-processing factor 40 homolog A (Fragment) OS=Mus musculus OX=10090 GN=Prpf40a PE=1 SV=1	0.871654	0.952	-0.07	48.8	51.2	12.16	14.6	High	High	High	High	High	High	High	High	High	High	High	High	High	High	High	High	1	1	A0A6Q6PUT5	A0A6Q6PUT5 2xPhospho [S894(100); S897(98.1)]	3	100	1	46.7	42.5	45.4	48.4	35.4	39.9	37.6	27.7	41.4	44.9	44.6	42.9
FALSE	High	[K].SNSEDGCVGK.[G]	P59808 [128-137]	P59808	Sash1	1xCarbamidomethyl [C7]; 1xTMTpro [K10]; 1xTMTpro [N-Term]; 1xPhospho [S3(100)]	SAM and SH3 domain-containing protein 1 OS=Mus musculus OX=10090 GN=Sash1 PE=1 SV=1	0.734934	1.013	0.02	48.7	48	15.6	17.98	High	High	High	High	High	High	High	High	High	High	High	High	High	High	High	High	1	1	P59808	P59808 1xPhospho [S130(100)]	3.11	100	1	38.3	33.7	40.6	44.3	30	37.9	37.5	31.6	49.9	47.7	44.8	40.4
FALSE	High	[K].KDTDDQESQHESEQDFSK.[G]	Q8BZN2 [172-189]	Q8BZN2	Kcnv1	2xTMTpro [K1; K18]; 1xTMTpro [N-Term]; 2xPhospho [S8(100); S12(100)]	Potassium voltage-gated channel subfamily V member 1 OS=Mus musculus OX=10090 GN=Kcnv1 PE=2 SV=2	0.514442	0.778	-0.36	48.6	62.5	19.53	32.66	High	High	High	High	High	High	High	High	High	High	High	High	High	High	High	High	1	1	Q8BZN2	Q8BZN2 2xPhospho [S179(100); S183(100)]	5.32	100	1	60	33.4	41.2	43	55.5	33.4	35.3	25.9	51.6	68.6	55.5	61.2
FALSE	High	[R].YGMGTSVER.[A]	Q3UFJ3 [227-235]	Q3UFJ3	Pdha1	1xTMTpro [N-Term]; 1xPhospho [S6(100)]	Pyruvate dehydrogenase E1 component subunit alpha OS=Mus musculus OX=10090 GN=Pdha1 PE=1 SV=1	0.82738	0.874	-0.19	48.6	55.6	32.36	30.88	High	High	High	High	High	High	High	High	High	High	High	High	High	High	High	High	1	1	Q3UFJ3	Q3UFJ3 1xPhospho [S232(100)]	1.83	100	1	45.9	39.9	37.5	41.1	40.6	61.5	38.5	60.9	42.5	31.4	40.3	42.2
FALSE	High	[R].KSSGTPTMNGGK.[V]	A0A7U3JW65 [225-236]	A0A7U3	Fgf1a	1xDeamidated [N9]; 2xTMTpro [K1; K12]; 1xTMTpro [N-Term]; 2xPhospho [S2(98.7); S3(98.7)]	Fibroblast growth factor OS=Mus musculus OX=10090 GN=Fgf1a PE=3 SV=1	0.662882	1.011	0.02	48.6	48	10.41	5.13	High	High	High	High	High	High	High	High	High	High	High	High	High	High	High	High	2	2	A0A7U3JW65	A0A7U3JW65 2xPhospho [S226(98.7); S227(98.7)]	1.33	100	1	47.6	48.2	40.9	42	32	38.5	33.1	30.3	44.8	41.2	43.8	38.4
FALSE	High	[R].NRSAEEGEVTESK.[S]	P58871 [1655-1667]	P58871	Tnks1bp1	1xTMTpro [K13]; 1xTMTpro [N-Term]; 1xPhospho [S3(100)]	182 kDa tankyrase-1-binding protein OS=Mus musculus OX=10090 GN=Tnks1bp1 PE=1 SV=2	0.856537	1.031	0.04	48.5	47	23.48	25.33	High	High	High	High	High	High	High	High	High	High	High	High	High	High	High	High	1	1	P58871	P58871 1xPhospho [S1657(100)]	5	100	1	38.7	45.3	38.6	29.5	33.2	54.3	42.5	33.7	43.5	39.2	44.1	31.7
FALSE	High	[K].TEGDSPAAALSPQMHQEPVQQDFSGK.[T]	Q8C8R3 [3682-3707]	Q8C8R3	Ank2	1xOxidation [M14]; 1xTMTpro [K26]; 1xTMTpro [N-Term]; 2xPhospho [S5(99.1); S11(100)]	Ankyrin-2 OS=Mus musculus OX=10090 GN=Ank2 PE=1 SV=2	0.972287	1.082	0.11	48.5	44.8	18.97	22.99	High	High	High	High	High	High	High	High	High	High	High	High	High	High	High	High	1	2	Q8C8R3	Q8C8R3 2xPhospho [S3686(99.1); S3692(100)]	5.14	100	1	38.1	43.6	48.4	26.3	37.1	41.9	40.1	31.8	51.1	45.8	46.4	31.7
FALSE	High	[R].SFTHSDCK.[S]	G3X9V4 [940-947]	G3X9V4	Grin2b	1xCarbamidomethyl [C7]; 1xTMTpro [K8]; 1xTMTpro [N-Term]; 1xPhospho [S1(100)]	Glutamate receptor OS=Mus musculus OX=10090 GN=Grin2b PE=1 SV=1	0.874168	1.021	0.03	48.5	47.5	8.38	13.11	High	High	High	High	High	High	High	High	High	High	High	High	High	High	High	High	1	1	G3X9V4	G3X9V4 1xPhospho [S940(100)]	2.72	100	1	50.4	38.7	40.5	37.3	33.9	38.9	36.8	31.4	43	40.8	49.1	35.2
FALSE	High	[R].SSASELRRDSLTSPEDELGAEVGDEAGDK.[K]	A2A699 [776-804]	A2A699	Fam171a2	1xTMTpro [K29]; 1xTMTpro [N-Term]; 2xPhospho [S10(100); T12(98.8)]	Protein FAM171A2 OS=Mus musculus OX=10090 GN=Fam171a2 PE=1 SV=1	0.353842	1.197	0.26	48.5	40.5	13.15	29.13	High	High	High	High	High	High	High	High	High	High	High	High	High	High	High	High	2	2	A2A699	A2A699 2xPhospho [S785(100); T787(98.8)]	5.98	100	1	40.8	49.6	48.7	34.2	38.8	36.7	37	34.2	45.3	31.6	46.4	32.4
FALSE	High	[R].SNSSYLGSDEMGSGDELPCDMR.[I]	B9EKR4 [1179-1200]	B9EKR4	Prex1	1xCarbamidomethyl [C19]; 1xOxidation [M]; 1xTMTpro [N-Term]; 1xPhospho [S13(100)]	Phosphatidylinositol-3,4, 5-trisphosphate-dependent Rac exchange factor 1 OS=Mus musculus OX=10090 GN=Prex1 PE=2 SV=1	0.093695	0.799	-0.32	48.5	60.7	12.09	19.29	High	High	High	High	High	High	High	High	High	High	High	High	High	High	High	High	2	5	B9EKR4	B9EKR4 1xPhospho [S1191(100)]	4.84	100	1	58.7	38.3	35.4	39.5	46	34.3	40.7	32.1	61.2	54.2	53.1	52.1
FALSE	High	[R].SLSGSTNTVSSEGVTK.[D]	Q5DQR4 [588-603]	Q5DQR4	Stxbp5l	1xTMTpro [K16]; 1xTMTpro [N-Term]; 2xPhospho [S5(99.1); T8(100)]	Syntaxin-binding protein 5-like OS=Mus musculus OX=10090 GN=Stxbp5l PE=1 SV=1	0.537044	0.962	-0.06	48.4	50.4	10.29	6.18	High	High	High	High	High	High	High	High	High	High	High	High	High	High	High	High	4	5	Q5DQR4	Q5DQR4 2xPhospho [S592(99.1); T595(100)]	2.77	100	1	47.8	45.1	31.9	36.8	44.7	42.1	36.6	29.9	48.2	42.6	43.2	36
FALSE	High	[K].KAASPSPQSVR.[R]	E9PUK6 [753-763]	E9PUK6	Srrm1	1xTMTpro [K1]; 1xTMTpro [N-Term]; 2xPhospho [S4(100); S6(100)]	Serine/arginine repetitive matrix protein 1 OS=Mus musculus OX=10090 GN=Srrm1 PE=1 SV=1	0.477586	0.965	-0.05	48.4	50.2	12.36	7.74	High	High	High	High	High	High	High	High	High	High	High	High	High	High	High	High	1	1	E9PUK6	E9PUK6 2xPhospho [S756(100); S758(100)]	2.31	100	1	46.1	42.4	41	35.7	48.5	31	41	36.4	42.9	41.7	51.2	40.6
FALSE	High	[R].AQGPSGQEAESPRR.[T]	O88737 [111-124]	O88737	Bsn	1xTMTpro [N-Term]; 1xPhospho [S11(100)]	Protein bassoon OS=Mus musculus OX=10090 GN=Bsn PE=1 SV=4	0.341224	1.07	0.1	48.4	45.2	11.82	5.3	High	High	High	High	High	High	High	High	High	High	High	High	High	High	High	High	1	1	O88737	O88737 1xPhospho [S121(100)]	5.76	100	1	45.7	47.9	34.2	39.9	33.3	39.7	36.2	36.3	41.3	37	44.7	38.4
FALSE	High	[K].SYRSASPER.[T]	Q3TQM2 [535-543]	Q3TQM2	Zfp638	1xTMTpro [N-Term]; 2xPhospho [S4(100); S6(100)]	RRM domain-containing protein (Fragment) OS=Mus musculus OX=10090 GN=Zfp638 PE=2 SV=1	0.606561	1.023	0.03	48.4	47.3	9.71	9.12	High	High	High	High	High	High	High	High	High	High	High	High	High	High	High	High	1	1	Q3TQM2	Q3TQM2 2xPhospho [S538(100); S540(100)]	2.52	100	1	41.9	40.9	38.6	39.2	43.1	43.7	36.8	35.7	40.4	40.8	50.6	38.3
FALSE	High	[R].DLFNGLDSEEENDGEEEVRPSKDEIGSSSGR.[R]	Q9D0E3 [92-122]	Q9D0E3	Lysmd1	1xTMTpro [K22]; 1xTMTpro [N-Term]; 1xPhospho [S8(100)]	LysM and putative peptidoglycan-binding domain-containing protein 1 OS=Mus musculus OX=10090 GN=Lysmd1 PE=1 SV=1	0.294301	1.073	0.1	48.3	45	9.58	12.24	High	High	High	High	High	High	High	High	High	High	High	High	High	High	High	High	1	2	Q9D0E3	Q9D0E3 1xPhospho [S99(100)]	4.35	100	1	44	48.6	32.7	40.4	40.9	35.8	38.7	33.3	45.1	35.3	40.5	32.6
[truncated: 9,211 more rows]
[truncated: 4 more columns]

## Sheet: Cleaned
Uniprot Accession	Gene ID	Abundance Ratio P-Value: (PME, M1) / (PSE, M1)	Abundance Ratio: (PME, M1) / (PSE, M1)	Abundance Ratio (log2): (PME, M1) / (PSE, M1)	Negativelog p-value	Abundance: F4: 126, Sample, M, PME, M1	Abundance: F4: 127N, Sample, F, PME, M1	Abundance: F4: 127C, Sample, M, PME, M1	Abundance: F4: 128N, Sample, M, PME, M1	Abundance: F4: 128C, Sample, F, PME, M1	Abundance: F4: 130N, Sample, F, PME, M1	Abundance: F4: 132C, Sample, M, PME, M1	Abundance: F4: 133N, Sample, F, PME, M1	Abundance: F4: 129N, Sample, F, PSE, M1	Abundance: F4: 129C, Sample, F, PSE, M1	Abundance: F4: 130C, Sample, M, PSE, M1	Abundance: F4: 131N, Sample, M, PSE, M1	Abundance: F4: 131C, Sample, M, PSE, M1	Abundance: F4: 132N, Sample, F, PSE, M1	Abundance: F4: 133C, Sample, M, PSE, M1	Abundance: F4: 134N, Sample, F, PSE, M1
[truncated: 5,794 more rows]

[truncated: 4 more sheets: Heat Map, Heat Map Pivot, DB Out, KSEA Input]
